# Supplementary material for: AlphaFold-Multimer predicts cross-kingdom interactions at the plant-pathogen interface
Source: Nat Commun. 2023 Sep 27;14:6040. doi: 10.1038/s41467-023-41721-9 (PMC10533508; doi:10.1038/s41467-023-41721-9)
Supplement: Supplementary file 4 — Supplementary Data 1 [file 41467_2023_41721_MOESM4_ESM.zip]

Archive with 5 entries (4 files):
- File_S1/
- File_S1/README.md
- File_S1/script-3.py
- File_S1/script-1.py
- File_S1/script-2.py
