# Supplementary material for: AlphaFold-Multimer predicts cross-kingdom interactions at the plant-pathogen interface
Source: Nat Commun. 2023 Sep 27;14:6040. doi: 10.1038/s41467-023-41721-9 (PMC10533508; doi:10.1038/s41467-023-41721-9)
Supplement: Supplementary file 4 — Supplementary Data 1 [file 41467_2023_41721_MOESM4_ESM.zip › File_S1/README.md]

# script-1.py
This script describes the jackhmmer database search as described in AlphaFold2 v2.1.1.

# script-2.py
This script describes calculating mean non-gap MSA depths from AlphaFold multimer output files.

# script-3.py
This script describes generating protein comples `.pse` files for manual inspection.
