# Supplementary material for: AlphaFold-Multimer predicts cross-kingdom interactions at the plant-pathogen interface
Source: Nat Commun. 2023 Sep 27;14:6040. doi: 10.1038/s41467-023-41721-9 (PMC10533508; doi:10.1038/s41467-023-41721-9)
Supplement: Supplementary file 6 — Supplementary Data 3 [file 41467_2023_41721_MOESM6_ESM.zip]

Archive with 20 entries (20 files):
- AED1_WP011002292.pdb
- CI_WP011001815.pdb
- CI_XP018236493.pdb
- CIII_WP046931881.pdb
- CIII_XP001560184.pdb
- CIII_XP018241286.pdb
- CIII_XP018248187.pdb
- CV_WP008572913.pdb
- P69B_CfEcp36.pdb
- P69B_FoSix15.pdb
- P69B_FoTIL.pdb
- P69B_WP008576433.pdb
- P69B_WP011000405.pdb
- P69B_XP001545484.pdb
- P69B_XpSsp1.pdb
- P69B-Epi1.pdb
- P69B-Epi1a.pdb
- P69B-EpiC2B.pdb
- Pip1-Epi1a.pdb
- Pip1-EpiC2B.pdb
