# Supplementary material for: AlphaFold-Multimer predicts cross-kingdom interactions at the plant-pathogen interface
Source: Nat Commun. 2023 Sep 27;14:6040. doi: 10.1038/s41467-023-41721-9 (PMC10533508; doi:10.1038/s41467-023-41721-9)
Supplement: Supplementary file 6 — Supplementary Data 3 [file 41467_2023_41721_MOESM6_ESM.zip › AED1_WP011002292.pdb]

ATOM      1  N   LEU A   1       9.036   6.552  12.800  1.00 95.72           N  
ATOM      2  H   LEU A   1       9.976   6.489  13.164  1.00 95.72           H  
ATOM      3  H2  LEU A   1       9.089   6.490  11.793  1.00 95.72           H  
ATOM      4  H3  LEU A   1       8.633   7.448  13.032  1.00 95.72           H  
ATOM      5  CA  LEU A   1       8.188   5.445  13.303  1.00 95.72           C  
ATOM      6  HA  LEU A   1       8.111   5.495  14.389  1.00 95.72           H  
ATOM      7  C   LEU A   1       8.812   4.115  12.907  1.00 95.72           C  
ATOM      8  CB  LEU A   1       6.777   5.502  12.696  1.00 95.72           C  
ATOM      9  HB2 LEU A   1       6.219   4.622  13.019  1.00 95.72           H  
ATOM     10  HB3 LEU A   1       6.861   5.453  11.610  1.00 95.72           H  
ATOM     11  O   LEU A   1       9.215   4.018  11.756  1.00 95.72           O  
ATOM     12  CG  LEU A   1       5.978   6.757  13.071  1.00 95.72           C  
ATOM     13  HG  LEU A   1       6.554   7.649  12.821  1.00 95.72           H  
ATOM     14  CD1 LEU A   1       4.684   6.782  12.270  1.00 95.72           C  
ATOM     15 HD11 LEU A   1       4.114   7.676  12.525  1.00 95.72           H  
ATOM     16 HD12 LEU A   1       4.902   6.801  11.202  1.00 95.72           H  
ATOM     17 HD13 LEU A   1       4.081   5.904  12.501  1.00 95.72           H  
ATOM     18  CD2 LEU A   1       5.664   6.768  14.562  1.00 95.72           C  
ATOM     19 HD21 LEU A   1       4.965   7.574  14.781  1.00 95.72           H  
ATOM     20 HD22 LEU A   1       6.565   6.928  15.154  1.00 95.72           H  
ATOM     21 HD23 LEU A   1       5.195   5.829  14.858  1.00 95.72           H  
ATOM     22  N   PRO A   2       8.909   3.108  13.789  1.00 96.04           N  
ATOM     23  CA  PRO A   2       9.308   1.759  13.387  1.00 96.04           C  
ATOM     24  HA  PRO A   2      10.277   1.802  12.890  1.00 96.04           H  
ATOM     25  C   PRO A   2       8.262   1.153  12.444  1.00 96.04           C  
ATOM     26  CB  PRO A   2       9.439   0.951  14.686  1.00 96.04           C  
ATOM     27  HB2 PRO A   2       8.539   0.362  14.863  1.00 96.04           H  
ATOM     28  HB3 PRO A   2      10.314   0.302  14.665  1.00 96.04           H  
ATOM     29  O   PRO A   2       7.081   1.131  12.788  1.00 96.04           O  
ATOM     30  CG  PRO A   2       9.557   2.020  15.774  1.00 96.04           C  
ATOM     31  HG2 PRO A   2      10.595   2.339  15.862  1.00 96.04           H  
ATOM     32  HG3 PRO A   2       9.182   1.664  16.734  1.00 96.04           H  
ATOM     33  CD  PRO A   2       8.712   3.168  15.226  1.00 96.04           C  
ATOM     34  HD2 PRO A   2       7.660   2.998  15.457  1.00 96.04           H  
ATOM     35  HD3 PRO A   2       9.048   4.115  15.649  1.00 96.04           H  
ATOM     36  N   ALA A   3       8.691   0.675  11.276  1.00 96.38           N  
ATOM     37  H   ALA A   3       9.686   0.654  11.109  1.00 96.38           H  
ATOM     38  CA  ALA A   3       7.842  -0.029  10.318  1.00 96.38           C  
ATOM     39  HA  ALA A   3       6.797   0.120  10.591  1.00 96.38           H  
ATOM     40  C   ALA A   3       8.130  -1.528  10.385  1.00 96.38           C  
ATOM     41  CB  ALA A   3       8.028   0.534   8.904  1.00 96.38           C  
ATOM     42  HB1 ALA A   3       7.347   0.029   8.220  1.00 96.38           H  
ATOM     43  HB2 ALA A   3       9.047   0.364   8.556  1.00 96.38           H  
ATOM     44  HB3 ALA A   3       7.805   1.601   8.895  1.00 96.38           H  
ATOM     45  O   ALA A   3       9.290  -1.941  10.419  1.00 96.38           O  
ATOM     46  N   GLN A   4       7.078  -2.341  10.407  1.00 94.40           N  
ATOM     47  H   GLN A   4       6.154  -1.934  10.387  1.00 94.40           H  
ATOM     48  CA  GLN A   4       7.187  -3.793  10.539  1.00 94.40           C  
ATOM     49  HA  GLN A   4       8.230  -4.078  10.403  1.00 94.40           H  
ATOM     50  C   GLN A   4       6.351  -4.513   9.475  1.00 94.40           C  
ATOM     51  CB  GLN A   4       6.764  -4.228  11.950  1.00 94.40           C  
ATOM     52  HB2 GLN A   4       6.791  -5.316  12.004  1.00 94.40           H  
ATOM     53  HB3 GLN A   4       5.742  -3.900  12.140  1.00 94.40           H  
ATOM     54  O   GLN A   4       5.332  -3.970   9.040  1.00 94.40           O  
ATOM     55  CG  GLN A   4       7.691  -3.662  13.038  1.00 94.40           C  
ATOM     56  HG2 GLN A   4       8.719  -3.945  12.813  1.00 94.40           H  
ATOM     57  HG3 GLN A   4       7.629  -2.574  13.049  1.00 94.40           H  
ATOM     58  CD  GLN A   4       7.344  -4.164  14.436  1.00 94.40           C  
ATOM     59  NE2 GLN A   4       8.177  -3.899  15.417  1.00 94.40           N  
ATOM     60 HE21 GLN A   4       9.021  -3.369  15.251  1.00 94.40           H  
ATOM     61 HE22 GLN A   4       7.898  -4.238  16.326  1.00 94.40           H  
ATOM     62  OE1 GLN A   4       6.337  -4.804  14.684  1.00 94.40           O  
ATOM     63  N   PRO A   5       6.734  -5.736   9.059  1.00 92.32           N  
ATOM     64  CA  PRO A   5       5.880  -6.570   8.224  1.00 92.32           C  
ATOM     65  HA  PRO A   5       5.618  -6.024   7.317  1.00 92.32           H  
ATOM     66  C   PRO A   5       4.612  -6.943   9.001  1.00 92.32           C  
ATOM     67  CB  PRO A   5       6.714  -7.808   7.857  1.00 92.32           C  
ATOM     68  HB2 PRO A   5       6.405  -8.669   8.450  1.00 92.32           H  
ATOM     69  HB3 PRO A   5       6.634  -8.038   6.795  1.00 92.32           H  
ATOM     70  O   PRO A   5       4.688  -7.487  10.104  1.00 92.32           O  
ATOM     71  CG  PRO A   5       8.149  -7.433   8.232  1.00 92.32           C  
ATOM     72  HG2 PRO A   5       8.730  -8.298   8.551  1.00 92.32           H  
ATOM     73  HG3 PRO A   5       8.632  -6.932   7.393  1.00 92.32           H  
ATOM     74  CD  PRO A   5       7.959  -6.450   9.380  1.00 92.32           C  
ATOM     75  HD2 PRO A   5       8.826  -5.794   9.456  1.00 92.32           H  
ATOM     76  HD3 PRO A   5       7.823  -6.996  10.314  1.00 92.32           H  
ATOM     77  N   GLY A   6       3.437  -6.712   8.423  1.00 91.72           N  
ATOM     78  H   GLY A   6       3.403  -6.250   7.525  1.00 91.72           H  
ATOM     79  CA  GLY A   6       2.150  -6.946   9.080  1.00 91.72           C  
ATOM     80  HA2 GLY A   6       1.381  -6.397   8.536  1.00 91.72           H  
ATOM     81  HA3 GLY A   6       2.197  -6.544  10.092  1.00 91.72           H  
ATOM     82  C   GLY A   6       1.723  -8.413   9.180  1.00 91.72           C  
ATOM     83  O   GLY A   6       0.598  -8.693   9.594  1.00 91.72           O  
ATOM     84  N   ILE A   7       2.599  -9.370   8.852  1.00 86.82           N  
ATOM     85  H   ILE A   7       3.499  -9.063   8.511  1.00 86.82           H  
ATOM     86  CA  ILE A   7       2.279 -10.807   8.834  1.00 86.82           C  
ATOM     87  HA  ILE A   7       1.460 -10.942   8.127  1.00 86.82           H  
ATOM     88  C   ILE A   7       1.785 -11.310  10.202  1.00 86.82           C  
ATOM     89  CB  ILE A   7       3.491 -11.613   8.313  1.00 86.82           C  
ATOM     90  HB  ILE A   7       3.856 -11.099   7.423  1.00 86.82           H  
ATOM     91  O   ILE A   7       0.880 -12.140  10.265  1.00 86.82           O  
ATOM     92  CG1 ILE A   7       3.100 -13.056   7.908  1.00 86.82           C  
ATOM     93 HG12 ILE A   7       2.088 -13.287   8.241  1.00 86.82           H  
ATOM     94 HG13 ILE A   7       3.770 -13.776   8.378  1.00 86.82           H  
ATOM     95  CG2 ILE A   7       4.661 -11.642   9.316  1.00 86.82           C  
ATOM     96 HG21 ILE A   7       4.399 -12.220  10.202  1.00 86.82           H  
ATOM     97 HG22 ILE A   7       4.926 -10.627   9.614  1.00 86.82           H  
ATOM     98 HG23 ILE A   7       5.533 -12.093   8.842  1.00 86.82           H  
ATOM     99  CD1 ILE A   7       3.161 -13.272   6.392  1.00 86.82           C  
ATOM    100 HD11 ILE A   7       2.862 -14.294   6.159  1.00 86.82           H  
ATOM    101 HD12 ILE A   7       4.177 -13.108   6.034  1.00 86.82           H  
ATOM    102 HD13 ILE A   7       2.483 -12.581   5.891  1.00 86.82           H  
ATOM    103  N   ALA A   8       2.312 -10.761  11.305  1.00 88.01           N  
ATOM    104  H   ALA A   8       3.022 -10.052  11.190  1.00 88.01           H  
ATOM    105  CA  ALA A   8       1.860 -11.078  12.664  1.00 88.01           C  
ATOM    106  HA  ALA A   8       1.883 -12.159  12.801  1.00 88.01           H  
ATOM    107  C   ALA A   8       0.415 -10.614  12.932  1.00 88.01           C  
ATOM    108  CB  ALA A   8       2.839 -10.440  13.656  1.00 88.01           C  
ATOM    109  HB1 ALA A   8       2.542 -10.692  14.674  1.00 88.01           H  
ATOM    110  HB2 ALA A   8       3.847 -10.815  13.480  1.00 88.01           H  
ATOM    111  HB3 ALA A   8       2.834  -9.356  13.545  1.00 88.01           H  
ATOM    112  O   ALA A   8      -0.290 -11.203  13.748  1.00 88.01           O  
ATOM    113  N   LEU A   9      -0.040  -9.593  12.200  1.00 92.87           N  
ATOM    114  H   LEU A   9       0.578  -9.197  11.506  1.00 92.87           H  
ATOM    115  CA  LEU A   9      -1.409  -9.084  12.203  1.00 92.87           C  
ATOM    116  HA  LEU A   9      -1.937  -9.503  13.060  1.00 92.87           H  
ATOM    117  C   LEU A   9      -2.204  -9.558  10.984  1.00 92.87           C  
ATOM    118  CB  LEU A   9      -1.412  -7.549  12.350  1.00 92.87           C  
ATOM    119  HB2 LEU A   9      -2.446  -7.209  12.405  1.00 92.87           H  
ATOM    120  HB3 LEU A   9      -0.963  -7.107  11.461  1.00 92.87           H  
ATOM    121  O   LEU A   9      -3.240  -8.979  10.688  1.00 92.87           O  
ATOM    122  CG  LEU A   9      -0.669  -7.024  13.588  1.00 92.87           C  
ATOM    123  HG  LEU A   9       0.400  -7.197  13.468  1.00 92.87           H  
ATOM    124  CD1 LEU A   9      -0.907  -5.523  13.747  1.00 92.87           C  
ATOM    125 HD11 LEU A   9      -0.572  -4.995  12.854  1.00 92.87           H  
ATOM    126 HD12 LEU A   9      -1.966  -5.323  13.911  1.00 92.87           H  
ATOM    127 HD13 LEU A   9      -0.343  -5.156  14.603  1.00 92.87           H  
ATOM    128  CD2 LEU A   9      -1.133  -7.694  14.879  1.00 92.87           C  
ATOM    129 HD21 LEU A   9      -0.549  -7.273  15.697  1.00 92.87           H  
ATOM    130 HD22 LEU A   9      -0.938  -8.766  14.862  1.00 92.87           H  
ATOM    131 HD23 LEU A   9      -2.193  -7.502  15.047  1.00 92.87           H  
ATOM    132  N   SER A  10      -1.764 -10.621  10.300  1.00 90.22           N  
ATOM    133  H   SER A  10      -0.864 -11.007  10.544  1.00 90.22           H  
ATOM    134  CA  SER A  10      -2.506 -11.241   9.188  1.00 90.22           C  
ATOM    135  HA  SER A  10      -1.891 -12.061   8.818  1.00 90.22           H  
ATOM    136  C   SER A  10      -2.725 -10.317   7.983  1.00 90.22           C  
ATOM    137  CB  SER A  10      -3.826 -11.861   9.678  1.00 90.22           C  
ATOM    138  HB2 SER A  10      -4.573 -11.080   9.816  1.00 90.22           H  
ATOM    139  HB3 SER A  10      -4.194 -12.574   8.941  1.00 90.22           H  
ATOM    140  O   SER A  10      -3.747 -10.404   7.309  1.00 90.22           O  
ATOM    141  OG  SER A  10      -3.611 -12.512  10.914  1.00 90.22           O  
ATOM    142  HG  SER A  10      -2.663 -12.496  11.068  1.00 90.22           H  
ATOM    143  N   THR A  11      -1.765  -9.436   7.698  1.00 88.43           N  
ATOM    144  H   THR A  11      -0.963  -9.370   8.309  1.00 88.43           H  
ATOM    145  CA  THR A  11      -1.734  -8.633   6.469  1.00 88.43           C  
ATOM    146  HA  THR A  11      -2.463  -9.040   5.768  1.00 88.43           H  
ATOM    147  C   THR A  11      -0.368  -8.740   5.791  1.00 88.43           C  
ATOM    148  CB  THR A  11      -2.164  -7.181   6.734  1.00 88.43           C  
ATOM    149  HB  THR A  11      -3.184  -7.189   7.120  1.00 88.43           H  
ATOM    150  O   THR A  11       0.657  -8.856   6.460  1.00 88.43           O  
ATOM    151  CG2 THR A  11      -1.280  -6.414   7.712  1.00 88.43           C  
ATOM    152 HG21 THR A  11      -0.296  -6.265   7.267  1.00 88.43           H  
ATOM    153 HG22 THR A  11      -1.192  -6.959   8.652  1.00 88.43           H  
ATOM    154 HG23 THR A  11      -1.725  -5.441   7.920  1.00 88.43           H  
ATOM    155  OG1 THR A  11      -2.143  -6.464   5.523  1.00 88.43           O  
ATOM    156  HG1 THR A  11      -2.614  -5.641   5.673  1.00 88.43           H  
ATOM    157  N   GLY A  12      -0.347  -8.740   4.455  1.00 87.05           N  
ATOM    158  H   GLY A  12      -1.221  -8.618   3.962  1.00 87.05           H  
ATOM    159  CA  GLY A  12       0.893  -8.724   3.667  1.00 87.05           C  
ATOM    160  HA2 GLY A  12       0.665  -9.020   2.643  1.00 87.05           H  
ATOM    161  HA3 GLY A  12       1.606  -9.435   4.084  1.00 87.05           H  
ATOM    162  C   GLY A  12       1.564  -7.349   3.616  1.00 87.05           C  
ATOM    163  O   GLY A  12       2.711  -7.243   3.194  1.00 87.05           O  
ATOM    164  N   ASN A  13       0.861  -6.310   4.067  1.00 92.08           N  
ATOM    165  H   ASN A  13      -0.066  -6.481   4.431  1.00 92.08           H  
ATOM    166  CA  ASN A  13       1.337  -4.935   4.039  1.00 92.08           C  
ATOM    167  HA  ASN A  13       2.022  -4.820   3.200  1.00 92.08           H  
ATOM    168  C   ASN A  13       2.144  -4.579   5.290  1.00 92.08           C  
ATOM    169  CB  ASN A  13       0.129  -4.011   3.794  1.00 92.08           C  
ATOM    170  HB2 ASN A  13      -0.647  -4.204   4.535  1.00 92.08           H  
ATOM    171  HB3 ASN A  13       0.440  -2.969   3.871  1.00 92.08           H  
ATOM    172  O   ASN A  13       2.207  -5.332   6.264  1.00 92.08           O  
ATOM    173  CG  ASN A  13      -0.432  -4.197   2.394  1.00 92.08           C  
ATOM    174  ND2 ASN A  13      -1.674  -3.861   2.153  1.00 92.08           N  
ATOM    175 HD21 ASN A  13      -2.235  -3.366   2.831  1.00 92.08           H  
ATOM    176 HD22 ASN A  13      -1.897  -3.849   1.168  1.00 92.08           H  
ATOM    177  OD1 ASN A  13       0.254  -4.636   1.491  1.00 92.08           O  
ATOM    178  N   TYR A  14       2.767  -3.406   5.257  1.00 95.93           N  
ATOM    179  H   TYR A  14       2.648  -2.811   4.450  1.00 95.93           H  
ATOM    180  CA  TYR A  14       3.572  -2.901   6.359  1.00 95.93           C  
ATOM    181  HA  TYR A  14       3.951  -3.750   6.928  1.00 95.93           H  
ATOM    182  C   TYR A  14       2.745  -2.057   7.323  1.00 95.93           C  
ATOM    183  CB  TYR A  14       4.790  -2.162   5.816  1.00 95.93           C  
ATOM    184  HB2 TYR A  14       5.272  -1.637   6.640  1.00 95.93           H  
ATOM    185  HB3 TYR A  14       4.480  -1.431   5.069  1.00 95.93           H  
ATOM    186  O   TYR A  14       1.786  -1.386   6.937  1.00 95.93           O  
ATOM    187  CG  TYR A  14       5.805  -3.106   5.223  1.00 95.93           C  
ATOM    188  CD1 TYR A  14       6.867  -3.557   6.026  1.00 95.93           C  
ATOM    189  HD1 TYR A  14       6.970  -3.197   7.039  1.00 95.93           H  
ATOM    190  CD2 TYR A  14       5.663  -3.573   3.902  1.00 95.93           C  
ATOM    191  HD2 TYR A  14       4.848  -3.228   3.284  1.00 95.93           H  
ATOM    192  CE1 TYR A  14       7.779  -4.492   5.514  1.00 95.93           C  
ATOM    193  HE1 TYR A  14       8.581  -4.862   6.135  1.00 95.93           H  
ATOM    194  CE2 TYR A  14       6.582  -4.504   3.386  1.00 95.93           C  
ATOM    195  HE2 TYR A  14       6.483  -4.873   2.375  1.00 95.93           H  
ATOM    196  OH  TYR A  14       8.548  -5.834   3.689  1.00 95.93           O  
ATOM    197  HH  TYR A  14       9.267  -5.981   4.308  1.00 95.93           H  
ATOM    198  CZ  TYR A  14       7.641  -4.964   4.193  1.00 95.93           C  
ATOM    199  N   ILE A  15       3.129  -2.120   8.596  1.00 96.42           N  
ATOM    200  H   ILE A  15       3.935  -2.686   8.820  1.00 96.42           H  
ATOM    201  CA  ILE A  15       2.417  -1.495   9.707  1.00 96.42           C  
ATOM    202  HA  ILE A  15       1.629  -0.866   9.293  1.00 96.42           H  
ATOM    203  C   ILE A  15       3.335  -0.571  10.504  1.00 96.42           C  
ATOM    204  CB  ILE A  15       1.742  -2.552  10.612  1.00 96.42           C  
ATOM    205  HB  ILE A  15       1.274  -2.022  11.443  1.00 96.42           H  
ATOM    206  O   ILE A  15       4.538  -0.815  10.619  1.00 96.42           O  
ATOM    207  CG1 ILE A  15       2.769  -3.553  11.192  1.00 96.42           C  
ATOM    208 HG12 ILE A  15       3.580  -3.001  11.665  1.00 96.42           H  
ATOM    209 HG13 ILE A  15       3.187  -4.149  10.381  1.00 96.42           H  
ATOM    210  CG2 ILE A  15       0.626  -3.276   9.836  1.00 96.42           C  
ATOM    211 HG21 ILE A  15       0.062  -3.928  10.504  1.00 96.42           H  
ATOM    212 HG22 ILE A  15      -0.061  -2.540   9.419  1.00 96.42           H  
ATOM    213 HG23 ILE A  15       1.047  -3.868   9.024  1.00 96.42           H  
ATOM    214  CD1 ILE A  15       2.218  -4.524  12.238  1.00 96.42           C  
ATOM    215 HD11 ILE A  15       1.780  -3.968  13.067  1.00 96.42           H  
ATOM    216 HD12 ILE A  15       1.472  -5.182  11.792  1.00 96.42           H  
ATOM    217 HD13 ILE A  15       3.034  -5.136  12.620  1.00 96.42           H  
ATOM    218  N   VAL A  16       2.741   0.471  11.082  1.00 97.10           N  
ATOM    219  H   VAL A  16       1.754   0.599  10.911  1.00 97.10           H  
ATOM    220  CA  VAL A  16       3.364   1.382  12.052  1.00 97.10           C  
ATOM    221  HA  VAL A  16       4.244   0.904  12.481  1.00 97.10           H  
ATOM    222  C   VAL A  16       2.381   1.662  13.184  1.00 97.10           C  
ATOM    223  CB  VAL A  16       3.808   2.714  11.411  1.00 97.10           C  
ATOM    224  HB  VAL A  16       4.198   3.356  12.200  1.00 97.10           H  
ATOM    225  O   VAL A  16       1.167   1.609  12.986  1.00 97.10           O  
ATOM    226  CG1 VAL A  16       4.930   2.521  10.389  1.00 97.10           C  
ATOM    227 HG11 VAL A  16       5.822   2.140  10.886  1.00 97.10           H  
ATOM    228 HG12 VAL A  16       4.622   1.820   9.614  1.00 97.10           H  
ATOM    229 HG13 VAL A  16       5.166   3.476   9.920  1.00 97.10           H  
ATOM    230  CG2 VAL A  16       2.662   3.464  10.725  1.00 97.10           C  
ATOM    231 HG21 VAL A  16       3.021   4.416  10.333  1.00 97.10           H  
ATOM    232 HG22 VAL A  16       2.255   2.873   9.904  1.00 97.10           H  
ATOM    233 HG23 VAL A  16       1.865   3.671  11.439  1.00 97.10           H  
ATOM    234  N   THR A  17       2.888   1.993  14.367  1.00 97.53           N  
ATOM    235  H   THR A  17       3.890   1.978  14.497  1.00 97.53           H  
ATOM    236  CA  THR A  17       2.054   2.448  15.487  1.00 97.53           C  
ATOM    237  HA  THR A  17       1.016   2.173  15.296  1.00 97.53           H  
ATOM    238  C   THR A  17       2.115   3.967  15.602  1.00 97.53           C  
ATOM    239  CB  THR A  17       2.456   1.761  16.796  1.00 97.53           C  
ATOM    240  HB  THR A  17       3.466   2.073  17.061  1.00 97.53           H  
ATOM    241  O   THR A  17       3.206   4.532  15.673  1.00 97.53           O  
ATOM    242  CG2 THR A  17       1.521   2.093  17.957  1.00 97.53           C  
ATOM    243 HG21 THR A  17       1.540   3.163  18.164  1.00 97.53           H  
ATOM    244 HG22 THR A  17       1.860   1.565  18.849  1.00 97.53           H  
ATOM    245 HG23 THR A  17       0.501   1.790  17.720  1.00 97.53           H  
ATOM    246  OG1 THR A  17       2.453   0.358  16.631  1.00 97.53           O  
ATOM    247  HG1 THR A  17       1.565   0.044  16.444  1.00 97.53           H  
ATOM    248  N   VAL A  18       0.954   4.622  15.633  1.00 97.50           N  
ATOM    249  H   VAL A  18       0.103   4.080  15.592  1.00 97.50           H  
ATOM    250  CA  VAL A  18       0.802   6.068  15.866  1.00 97.50           C  
ATOM    251  HA  VAL A  18       1.777   6.494  16.102  1.00 97.50           H  
ATOM    252  C   VAL A  18      -0.094   6.318  17.073  1.00 97.50           C  
ATOM    253  CB  VAL A  18       0.259   6.819  14.632  1.00 97.50           C  
ATOM    254  HB  VAL A  18       0.197   7.878  14.883  1.00 97.50           H  
ATOM    255  O   VAL A  18      -0.928   5.483  17.419  1.00 97.50           O  
ATOM    256  CG1 VAL A  18       1.217   6.688  13.445  1.00 97.50           C  
ATOM    257 HG11 VAL A  18       1.268   5.653  13.110  1.00 97.50           H  
ATOM    258 HG12 VAL A  18       2.209   7.018  13.754  1.00 97.50           H  
ATOM    259 HG13 VAL A  18       0.873   7.316  12.623  1.00 97.50           H  
ATOM    260  CG2 VAL A  18      -1.139   6.357  14.204  1.00 97.50           C  
ATOM    261 HG21 VAL A  18      -1.857   6.523  15.007  1.00 97.50           H  
ATOM    262 HG22 VAL A  18      -1.125   5.295  13.956  1.00 97.50           H  
ATOM    263 HG23 VAL A  18      -1.464   6.926  13.333  1.00 97.50           H  
ATOM    264  N   GLY A  19       0.068   7.474  17.711  1.00 97.88           N  
ATOM    265  H   GLY A  19       0.753   8.133  17.370  1.00 97.88           H  
ATOM    266  CA  GLY A  19      -0.800   7.907  18.797  1.00 97.88           C  
ATOM    267  HA2 GLY A  19      -1.190   7.045  19.338  1.00 97.88           H  
ATOM    268  HA3 GLY A  19      -0.196   8.501  19.482  1.00 97.88           H  
ATOM    269  C   GLY A  19      -1.948   8.788  18.308  1.00 97.88           C  
ATOM    270  O   GLY A  19      -1.689   9.752  17.590  1.00 97.88           O  
ATOM    271  N   ILE A  20      -3.181   8.508  18.735  1.00 98.19           N  
ATOM    272  H   ILE A  20      -3.319   7.670  19.282  1.00 98.19           H  
ATOM    273  CA  ILE A  20      -4.355   9.370  18.519  1.00 98.19           C  
ATOM    274  HA  ILE A  20      -4.027  10.308  18.071  1.00 98.19           H  
ATOM    275  C   ILE A  20      -5.001   9.711  19.865  1.00 98.19           C  
ATOM    276  CB  ILE A  20      -5.368   8.723  17.543  1.00 98.19           C  
ATOM    277  HB  ILE A  20      -5.661   7.760  17.963  1.00 98.19           H  
ATOM    278  O   ILE A  20      -5.152   8.839  20.721  1.00 98.19           O  
ATOM    279  CG1 ILE A  20      -4.767   8.453  16.142  1.00 98.19           C  
ATOM    280 HG12 ILE A  20      -3.871   7.841  16.244  1.00 98.19           H  
ATOM    281 HG13 ILE A  20      -5.486   7.869  15.569  1.00 98.19           H  
ATOM    282  CG2 ILE A  20      -6.650   9.565  17.393  1.00 98.19           C  
ATOM    283 HG21 ILE A  20      -6.408  10.591  17.115  1.00 98.19           H  
ATOM    284 HG22 ILE A  20      -7.295   9.131  16.630  1.00 98.19           H  
ATOM    285 HG23 ILE A  20      -7.210   9.580  18.328  1.00 98.19           H  
ATOM    286  CD1 ILE A  20      -4.417   9.697  15.312  1.00 98.19           C  
ATOM    287 HD11 ILE A  20      -3.959   9.379  14.376  1.00 98.19           H  
ATOM    288 HD12 ILE A  20      -5.315  10.268  15.077  1.00 98.19           H  
ATOM    289 HD13 ILE A  20      -3.713  10.331  15.852  1.00 98.19           H  
ATOM    290  N   GLY A  21      -5.394  10.969  20.044  1.00 98.23           N  
ATOM    291  H   GLY A  21      -5.149  11.646  19.335  1.00 98.23           H  
ATOM    292  CA  GLY A  21      -6.184  11.428  21.182  1.00 98.23           C  
ATOM    293  HA2 GLY A  21      -6.843  12.226  20.838  1.00 98.23           H  
ATOM    294  HA3 GLY A  21      -6.815  10.619  21.551  1.00 98.23           H  
ATOM    295  C   GLY A  21      -5.404  12.008  22.355  1.00 98.23           C  
ATOM    296  O   GLY A  21      -4.170  11.987  22.397  1.00 98.23           O  
ATOM    297  N   THR A  22      -6.160  12.531  23.322  1.00 98.13           N  
ATOM    298  H   THR A  22      -7.158  12.557  23.168  1.00 98.13           H  
ATOM    299  CA  THR A  22      -5.650  13.049  24.597  1.00 98.13           C  
ATOM    300  HA  THR A  22      -4.592  12.801  24.679  1.00 98.13           H  
ATOM    301  C   THR A  22      -6.431  12.428  25.768  1.00 98.13           C  
ATOM    302  CB  THR A  22      -5.740  14.582  24.654  1.00 98.13           C  
ATOM    303  HB  THR A  22      -6.785  14.893  24.673  1.00 98.13           H  
ATOM    304  O   THR A  22      -7.572  12.823  25.991  1.00 98.13           O  
ATOM    305  CG2 THR A  22      -5.020  15.146  25.879  1.00 98.13           C  
ATOM    306 HG21 THR A  22      -5.540  14.845  26.788  1.00 98.13           H  
ATOM    307 HG22 THR A  22      -3.990  14.791  25.906  1.00 98.13           H  
ATOM    308 HG23 THR A  22      -5.028  16.235  25.824  1.00 98.13           H  
ATOM    309  OG1 THR A  22      -5.108  15.162  23.537  1.00 98.13           O  
ATOM    310  HG1 THR A  22      -5.818  15.289  22.903  1.00 98.13           H  
ATOM    311  N   PRO A  23      -5.853  11.496  26.553  1.00 97.37           N  
ATOM    312  CA  PRO A  23      -4.498  10.966  26.435  1.00 97.37           C  
ATOM    313  HA  PRO A  23      -3.776  11.783  26.437  1.00 97.37           H  
ATOM    314  C   PRO A  23      -4.302  10.131  25.165  1.00 97.37           C  
ATOM    315  CB  PRO A  23      -4.283  10.119  27.693  1.00 97.37           C  
ATOM    316  HB2 PRO A  23      -3.944  10.757  28.510  1.00 97.37           H  
ATOM    317  HB3 PRO A  23      -3.582   9.300  27.534  1.00 97.37           H  
ATOM    318  O   PRO A  23      -5.245   9.615  24.571  1.00 97.37           O  
ATOM    319  CG  PRO A  23      -5.689   9.606  27.998  1.00 97.37           C  
ATOM    320  HG2 PRO A  23      -5.810   9.340  29.048  1.00 97.37           H  
ATOM    321  HG3 PRO A  23      -5.924   8.759  27.354  1.00 97.37           H  
ATOM    322  CD  PRO A  23      -6.565  10.798  27.615  1.00 97.37           C  
ATOM    323  HD2 PRO A  23      -7.539  10.452  27.269  1.00 97.37           H  
ATOM    324  HD3 PRO A  23      -6.687  11.465  28.468  1.00 97.37           H  
ATOM    325  N   LYS A  24      -3.037   9.983  24.773  1.00 96.76           N  
ATOM    326  H   LYS A  24      -2.317  10.429  25.322  1.00 96.76           H  
ATOM    327  CA  LYS A  24      -2.635   9.247  23.575  1.00 96.76           C  
ATOM    328  HA  LYS A  24      -3.129   9.692  22.711  1.00 96.76           H  
ATOM    329  C   LYS A  24      -3.048   7.776  23.661  1.00 96.76           C  
ATOM    330  CB  LYS A  24      -1.116   9.398  23.426  1.00 96.76           C  
ATOM    331  HB2 LYS A  24      -0.872  10.460  23.393  1.00 96.76           H  
ATOM    332  HB3 LYS A  24      -0.636   8.965  24.304  1.00 96.76           H  
ATOM    333  O   LYS A  24      -2.586   7.058  24.550  1.00 96.76           O  
ATOM    334  CG  LYS A  24      -0.566   8.737  22.154  1.00 96.76           C  
ATOM    335  HG2 LYS A  24      -0.876   7.694  22.090  1.00 96.76           H  
ATOM    336  HG3 LYS A  24      -0.977   9.282  21.305  1.00 96.76           H  
ATOM    337  CD  LYS A  24       0.969   8.809  22.113  1.00 96.76           C  
ATOM    338  HD2 LYS A  24       1.324   8.576  21.109  1.00 96.76           H  
ATOM    339  HD3 LYS A  24       1.271   9.830  22.346  1.00 96.76           H  
ATOM    340  CE  LYS A  24       1.611   7.854  23.133  1.00 96.76           C  
ATOM    341  HE2 LYS A  24       2.406   8.377  23.666  1.00 96.76           H  
ATOM    342  HE3 LYS A  24       0.854   7.566  23.863  1.00 96.76           H  
ATOM    343  NZ  LYS A  24       2.157   6.638  22.494  1.00 96.76           N  
ATOM    344  HZ1 LYS A  24       2.152   5.823  23.090  1.00 96.76           H  
ATOM    345  HZ2 LYS A  24       1.551   6.307  21.756  1.00 96.76           H  
ATOM    346  HZ3 LYS A  24       3.068   6.760  22.076  1.00 96.76           H  
ATOM    347  N   LYS A  25      -3.816   7.303  22.680  1.00 97.30           N  
ATOM    348  H   LYS A  25      -4.227   7.969  22.041  1.00 97.30           H  
ATOM    349  CA  LYS A  25      -4.040   5.880  22.413  1.00 97.30           C  
ATOM    350  HA  LYS A  25      -3.774   5.319  23.309  1.00 97.30           H  
ATOM    351  C   LYS A  25      -3.146   5.421  21.267  1.00 97.30           C  
ATOM    352  CB  LYS A  25      -5.527   5.652  22.098  1.00 97.30           C  
ATOM    353  HB2 LYS A  25      -6.134   6.074  22.899  1.00 97.30           H  
ATOM    354  HB3 LYS A  25      -5.773   6.185  21.180  1.00 97.30           H  
ATOM    355  O   LYS A  25      -3.215   5.970  20.171  1.00 97.30           O  
ATOM    356  CG  LYS A  25      -5.897   4.170  21.916  1.00 97.30           C  
ATOM    357  HG2 LYS A  25      -6.942   4.115  21.614  1.00 97.30           H  
ATOM    358  HG3 LYS A  25      -5.293   3.730  21.123  1.00 97.30           H  
ATOM    359  CD  LYS A  25      -5.723   3.363  23.208  1.00 97.30           C  
ATOM    360  HD2 LYS A  25      -4.671   3.331  23.490  1.00 97.30           H  
ATOM    361  HD3 LYS A  25      -6.297   3.843  24.000  1.00 97.30           H  
ATOM    362  CE  LYS A  25      -6.228   1.936  22.994  1.00 97.30           C  
ATOM    363  HE2 LYS A  25      -7.236   1.979  22.582  1.00 97.30           H  
ATOM    364  HE3 LYS A  25      -5.597   1.444  22.254  1.00 97.30           H  
ATOM    365  NZ  LYS A  25      -6.235   1.184  24.271  1.00 97.30           N  
ATOM    366  HZ1 LYS A  25      -6.601   0.255  24.115  1.00 97.30           H  
ATOM    367  HZ2 LYS A  25      -5.304   1.127  24.658  1.00 97.30           H  
ATOM    368  HZ3 LYS A  25      -6.841   1.648  24.933  1.00 97.30           H  
ATOM    369  N   ASP A  26      -2.324   4.408  21.520  1.00 97.70           N  
ATOM    370  H   ASP A  26      -2.282   4.028  22.455  1.00 97.70           H  
ATOM    371  CA  ASP A  26      -1.494   3.790  20.485  1.00 97.70           C  
ATOM    372  HA  ASP A  26      -1.112   4.575  19.833  1.00 97.70           H  
ATOM    373  C   ASP A  26      -2.311   2.851  19.599  1.00 97.70           C  
ATOM    374  CB  ASP A  26      -0.296   3.073  21.126  1.00 97.70           C  
ATOM    375  HB2 ASP A  26      -0.629   2.481  21.979  1.00 97.70           H  
ATOM    376  HB3 ASP A  26       0.152   2.397  20.397  1.00 97.70           H  
ATOM    377  O   ASP A  26      -2.960   1.927  20.094  1.00 97.70           O  
ATOM    378  CG  ASP A  26       0.759   4.085  21.558  1.00 97.70           C  
ATOM    379  OD1 ASP A  26       1.314   3.993  22.675  1.00 97.70           O  
ATOM    380  OD2 ASP A  26       1.000   5.044  20.793  1.00 97.70           O  
ATOM    381  N   LEU A  27      -2.250   3.098  18.290  1.00 97.80           N  
ATOM    382  H   LEU A  27      -1.724   3.906  17.990  1.00 97.80           H  
ATOM    383  CA  LEU A  27      -2.983   2.386  17.251  1.00 97.80           C  
ATOM    384  HA  LEU A  27      -3.468   1.507  17.677  1.00 97.80           H  
ATOM    385  C   LEU A  27      -2.018   1.923  16.162  1.00 97.80           C  
ATOM    386  CB  LEU A  27      -4.057   3.309  16.652  1.00 97.80           C  
ATOM    387  HB2 LEU A  27      -3.554   4.172  16.215  1.00 97.80           H  
ATOM    388  HB3 LEU A  27      -4.566   2.781  15.846  1.00 97.80           H  
ATOM    389  O   LEU A  27      -1.259   2.715  15.603  1.00 97.80           O  
ATOM    390  CG  LEU A  27      -5.110   3.815  17.654  1.00 97.80           C  
ATOM    391  HG  LEU A  27      -4.623   4.302  18.498  1.00 97.80           H  
ATOM    392  CD1 LEU A  27      -5.986   4.849  16.958  1.00 97.80           C  
ATOM    393 HD11 LEU A  27      -6.723   5.250  17.655  1.00 97.80           H  
ATOM    394 HD12 LEU A  27      -5.364   5.669  16.599  1.00 97.80           H  
ATOM    395 HD13 LEU A  27      -6.492   4.389  16.110  1.00 97.80           H  
ATOM    396  CD2 LEU A  27      -6.001   2.688  18.181  1.00 97.80           C  
ATOM    397 HD21 LEU A  27      -5.401   1.956  18.721  1.00 97.80           H  
ATOM    398 HD22 LEU A  27      -6.743   3.099  18.866  1.00 97.80           H  
ATOM    399 HD23 LEU A  27      -6.514   2.202  17.351  1.00 97.80           H  
ATOM    400  N   THR A  28      -2.048   0.630  15.859  1.00 97.51           N  
ATOM    401  H   THR A  28      -2.642   0.033  16.418  1.00 97.51           H  
ATOM    402  CA  THR A  28      -1.219   0.008  14.824  1.00 97.51           C  
ATOM    403  HA  THR A  28      -0.326   0.614  14.669  1.00 97.51           H  
ATOM    404  C   THR A  28      -1.988  -0.046  13.516  1.00 97.51           C  
ATOM    405  CB  THR A  28      -0.748  -1.379  15.258  1.00 97.51           C  
ATOM    406  HB  THR A  28      -1.602  -2.042  15.391  1.00 97.51           H  
ATOM    407  O   THR A  28      -3.000  -0.739  13.418  1.00 97.51           O  
ATOM    408  CG2 THR A  28       0.226  -1.996  14.262  1.00 97.51           C  
ATOM    409 HG21 THR A  28       0.615  -2.921  14.689  1.00 97.51           H  
ATOM    410 HG22 THR A  28      -0.284  -2.220  13.325  1.00 97.51           H  
ATOM    411 HG23 THR A  28       1.056  -1.314  14.078  1.00 97.51           H  
ATOM    412  OG1 THR A  28      -0.070  -1.245  16.485  1.00 97.51           O  
ATOM    413  HG1 THR A  28      -0.754  -1.134  17.149  1.00 97.51           H  
ATOM    414  N   LEU A  29      -1.505   0.687  12.518  1.00 97.54           N  
ATOM    415  H   LEU A  29      -0.629   1.169  12.660  1.00 97.54           H  
ATOM    416  CA  LEU A  29      -2.187   0.931  11.251  1.00 97.54           C  
ATOM    417  HA  LEU A  29      -3.129   0.384  11.223  1.00 97.54           H  
ATOM    418  C   LEU A  29      -1.330   0.439  10.080  1.00 97.54           C  
ATOM    419  CB  LEU A  29      -2.492   2.438  11.121  1.00 97.54           C  
ATOM    420  HB2 LEU A  29      -3.045   2.597  10.195  1.00 97.54           H  
ATOM    421  HB3 LEU A  29      -1.537   2.956  11.037  1.00 97.54           H  
ATOM    422  O   LEU A  29      -0.101   0.525  10.124  1.00 97.54           O  
ATOM    423  CG  LEU A  29      -3.277   3.082  12.284  1.00 97.54           C  
ATOM    424  HG  LEU A  29      -2.725   2.950  13.214  1.00 97.54           H  
ATOM    425  CD1 LEU A  29      -3.453   4.581  12.050  1.00 97.54           C  
ATOM    426 HD11 LEU A  29      -3.980   5.026  12.894  1.00 97.54           H  
ATOM    427 HD12 LEU A  29      -2.477   5.056  11.957  1.00 97.54           H  
ATOM    428 HD13 LEU A  29      -4.027   4.754  11.139  1.00 97.54           H  
ATOM    429  CD2 LEU A  29      -4.672   2.491  12.454  1.00 97.54           C  
ATOM    430 HD21 LEU A  29      -5.153   2.924  13.331  1.00 97.54           H  
ATOM    431 HD22 LEU A  29      -5.280   2.717  11.579  1.00 97.54           H  
ATOM    432 HD23 LEU A  29      -4.600   1.411  12.588  1.00 97.54           H  
ATOM    433  N   ILE A  30      -1.983  -0.051   9.025  1.00 96.11           N  
ATOM    434  H   ILE A  30      -2.993  -0.050   9.060  1.00 96.11           H  
ATOM    435  CA  ILE A  30      -1.349  -0.288   7.717  1.00 96.11           C  
ATOM    436  HA  ILE A  30      -0.437  -0.869   7.854  1.00 96.11           H  
ATOM    437  C   ILE A  30      -0.978   1.072   7.119  1.00 96.11           C  
ATOM    438  CB  ILE A  30      -2.312  -1.060   6.780  1.00 96.11           C  
ATOM    439  HB  ILE A  30      -3.228  -0.478   6.674  1.00 96.11           H  
ATOM    440  O   ILE A  30      -1.775   1.993   7.239  1.00 96.11           O  
ATOM    441  CG1 ILE A  30      -2.680  -2.429   7.395  1.00 96.11           C  
ATOM    442 HG12 ILE A  30      -1.786  -3.050   7.458  1.00 96.11           H  
ATOM    443 HG13 ILE A  30      -3.057  -2.260   8.403  1.00 96.11           H  
ATOM    444  CG2 ILE A  30      -1.690  -1.237   5.383  1.00 96.11           C  
ATOM    445 HG21 ILE A  30      -2.338  -1.832   4.739  1.00 96.11           H  
ATOM    446 HG22 ILE A  30      -1.573  -0.269   4.895  1.00 96.11           H  
ATOM    447 HG23 ILE A  30      -0.712  -1.710   5.470  1.00 96.11           H  
ATOM    448  CD1 ILE A  30      -3.784  -3.202   6.663  1.00 96.11           C  
ATOM    449 HD11 ILE A  30      -3.447  -3.520   5.676  1.00 96.11           H  
ATOM    450 HD12 ILE A  30      -4.669  -2.573   6.564  1.00 96.11           H  
ATOM    451 HD13 ILE A  30      -4.046  -4.087   7.243  1.00 96.11           H  
ATOM    452  N   PHE A  31       0.168   1.231   6.455  1.00 96.09           N  
ATOM    453  H   PHE A  31       0.801   0.449   6.360  1.00 96.09           H  
ATOM    454  CA  PHE A  31       0.438   2.448   5.672  1.00 96.09           C  
ATOM    455  HA  PHE A  31      -0.386   3.149   5.810  1.00 96.09           H  
ATOM    456  C   PHE A  31       0.479   2.166   4.168  1.00 96.09           C  
ATOM    457  CB  PHE A  31       1.675   3.183   6.187  1.00 96.09           C  
ATOM    458  HB2 PHE A  31       1.740   4.140   5.670  1.00 96.09           H  
ATOM    459  HB3 PHE A  31       1.536   3.403   7.246  1.00 96.09           H  
ATOM    460  O   PHE A  31       1.102   1.206   3.710  1.00 96.09           O  
ATOM    461  CG  PHE A  31       2.976   2.438   6.003  1.00 96.09           C  
ATOM    462  CD1 PHE A  31       3.442   1.598   7.027  1.00 96.09           C  
ATOM    463  HD1 PHE A  31       2.851   1.458   7.920  1.00 96.09           H  
ATOM    464  CD2 PHE A  31       3.727   2.594   4.822  1.00 96.09           C  
ATOM    465  HD2 PHE A  31       3.359   3.212   4.017  1.00 96.09           H  
ATOM    466  CE1 PHE A  31       4.682   0.960   6.898  1.00 96.09           C  
ATOM    467  HE1 PHE A  31       5.051   0.345   7.705  1.00 96.09           H  
ATOM    468  CE2 PHE A  31       4.962   1.942   4.684  1.00 96.09           C  
ATOM    469  HE2 PHE A  31       5.545   2.084   3.786  1.00 96.09           H  
ATOM    470  CZ  PHE A  31       5.446   1.141   5.733  1.00 96.09           C  
ATOM    471  HZ  PHE A  31       6.416   0.673   5.660  1.00 96.09           H  
ATOM    472  N   ASP A  32      -0.205   3.012   3.401  1.00 93.53           N  
ATOM    473  H   ASP A  32      -0.701   3.772   3.843  1.00 93.53           H  
ATOM    474  CA  ASP A  32      -0.485   2.804   1.978  1.00 93.53           C  
ATOM    475  HA  ASP A  32       0.190   2.058   1.559  1.00 93.53           H  
ATOM    476  C   ASP A  32      -0.287   4.115   1.201  1.00 93.53           C  
ATOM    477  CB  ASP A  32      -1.913   2.243   1.860  1.00 93.53           C  
ATOM    478  HB2 ASP A  32      -1.957   1.286   2.380  1.00 93.53           H  
ATOM    479  HB3 ASP A  32      -2.592   2.931   2.363  1.00 93.53           H  
ATOM    480  O   ASP A  32      -0.973   5.112   1.442  1.00 93.53           O  
ATOM    481  CG  ASP A  32      -2.418   2.039   0.428  1.00 93.53           C  
ATOM    482  OD1 ASP A  32      -3.611   1.711   0.255  1.00 93.53           O  
ATOM    483  OD2 ASP A  32      -1.673   2.268  -0.540  1.00 93.53           O  
ATOM    484  N   THR A  33       0.668   4.126   0.267  1.00 95.88           N  
ATOM    485  H   THR A  33       1.202   3.283   0.114  1.00 95.88           H  
ATOM    486  CA  THR A  33       0.958   5.279  -0.603  1.00 95.88           C  
ATOM    487  HA  THR A  33       0.923   6.195  -0.012  1.00 95.88           H  
ATOM    488  C   THR A  33      -0.070   5.508  -1.701  1.00 95.88           C  
ATOM    489  CB  THR A  33       2.359   5.188  -1.219  1.00 95.88           C  
ATOM    490  HB  THR A  33       2.505   6.015  -1.913  1.00 95.88           H  
ATOM    491  O   THR A  33      -0.089   6.591  -2.280  1.00 95.88           O  
ATOM    492  CG2 THR A  33       3.449   5.272  -0.156  1.00 95.88           C  
ATOM    493 HG21 THR A  33       3.358   6.208   0.395  1.00 95.88           H  
ATOM    494 HG22 THR A  33       3.374   4.432   0.535  1.00 95.88           H  
ATOM    495 HG23 THR A  33       4.423   5.239  -0.645  1.00 95.88           H  
ATOM    496  OG1 THR A  33       2.535   3.975  -1.909  1.00 95.88           O  
ATOM    497  HG1 THR A  33       2.282   4.113  -2.825  1.00 95.88           H  
ATOM    498  N   GLY A  34      -0.936   4.539  -1.990  1.00 91.25           N  
ATOM    499  H   GLY A  34      -0.864   3.659  -1.501  1.00 91.25           H  
ATOM    500  CA  GLY A  34      -2.066   4.715  -2.895  1.00 91.25           C  
ATOM    501  HA2 GLY A  34      -2.128   3.854  -3.560  1.00 91.25           H  
ATOM    502  HA3 GLY A  34      -1.897   5.588  -3.526  1.00 91.25           H  
ATOM    503  C   GLY A  34      -3.402   4.931  -2.176  1.00 91.25           C  
ATOM    504  O   GLY A  34      -4.439   4.604  -2.745  1.00 91.25           O  
ATOM    505  N   SER A  35      -3.400   5.385  -0.927  1.00 91.09           N  
ATOM    506  H   SER A  35      -2.511   5.583  -0.489  1.00 91.09           H  
ATOM    507  CA  SER A  35      -4.604   5.793  -0.192  1.00 91.09           C  
ATOM    508  HA  SER A  35      -5.457   5.850  -0.869  1.00 91.09           H  
ATOM    509  C   SER A  35      -4.387   7.181   0.405  1.00 91.09           C  
ATOM    510  CB  SER A  35      -4.930   4.785   0.913  1.00 91.09           C  
ATOM    511  HB2 SER A  35      -4.036   4.591   1.506  1.00 91.09           H  
ATOM    512  HB3 SER A  35      -5.699   5.202   1.563  1.00 91.09           H  
ATOM    513  O   SER A  35      -3.253   7.537   0.720  1.00 91.09           O  
ATOM    514  OG  SER A  35      -5.421   3.580   0.358  1.00 91.09           O  
ATOM    515  HG  SER A  35      -4.725   2.919   0.342  1.00 91.09           H  
ATOM    516  N   ASP A  36      -5.449   7.965   0.596  1.00 96.51           N  
ATOM    517  H   ASP A  36      -6.341   7.672   0.224  1.00 96.51           H  
ATOM    518  CA  ASP A  36      -5.335   9.333   1.120  1.00 96.51           C  
ATOM    519  HA  ASP A  36      -4.294   9.657   1.110  1.00 96.51           H  
ATOM    520  C   ASP A  36      -5.822   9.470   2.562  1.00 96.51           C  
ATOM    521  CB  ASP A  36      -6.106  10.297   0.228  1.00 96.51           C  
ATOM    522  HB2 ASP A  36      -7.134   9.949   0.130  1.00 96.51           H  
ATOM    523  HB3 ASP A  36      -6.130  11.271   0.716  1.00 96.51           H  
ATOM    524  O   ASP A  36      -5.082   9.946   3.418  1.00 96.51           O  
ATOM    525  CG  ASP A  36      -5.470  10.422  -1.148  1.00 96.51           C  
ATOM    526  OD1 ASP A  36      -6.106   9.963  -2.118  1.00 96.51           O  
ATOM    527  OD2 ASP A  36      -4.350  10.981  -1.241  1.00 96.51           O  
ATOM    528  N   LEU A  37      -7.052   9.047   2.863  1.00 96.63           N  
ATOM    529  H   LEU A  37      -7.628   8.665   2.126  1.00 96.63           H  
ATOM    530  CA  LEU A  37      -7.631   9.242   4.190  1.00 96.63           C  
ATOM    531  HA  LEU A  37      -7.374  10.252   4.510  1.00 96.63           H  
ATOM    532  C   LEU A  37      -7.045   8.257   5.212  1.00 96.63           C  
ATOM    533  CB  LEU A  37      -9.165   9.147   4.099  1.00 96.63           C  
ATOM    534  HB2 LEU A  37      -9.425   8.141   3.770  1.00 96.63           H  
ATOM    535  HB3 LEU A  37      -9.520   9.849   3.345  1.00 96.63           H  
ATOM    536  O   LEU A  37      -7.186   7.041   5.075  1.00 96.63           O  
ATOM    537  CG  LEU A  37      -9.889   9.435   5.429  1.00 96.63           C  
ATOM    538  HG  LEU A  37      -9.507   8.768   6.203  1.00 96.63           H  
ATOM    539  CD1 LEU A  37      -9.721  10.888   5.887  1.00 96.63           C  
ATOM    540 HD11 LEU A  37     -10.310  11.057   6.789  1.00 96.63           H  
ATOM    541 HD12 LEU A  37     -10.057  11.569   5.105  1.00 96.63           H  
ATOM    542 HD13 LEU A  37      -8.676  11.092   6.121  1.00 96.63           H  
ATOM    543  CD2 LEU A  37     -11.383   9.156   5.283  1.00 96.63           C  
ATOM    544 HD21 LEU A  37     -11.880   9.302   6.242  1.00 96.63           H  
ATOM    545 HD22 LEU A  37     -11.533   8.123   4.967  1.00 96.63           H  
ATOM    546 HD23 LEU A  37     -11.816   9.830   4.544  1.00 96.63           H  
ATOM    547  N   THR A  38      -6.472   8.785   6.294  1.00 97.97           N  
ATOM    548  H   THR A  38      -6.322   9.784   6.321  1.00 97.97           H  
ATOM    549  CA  THR A  38      -6.189   7.991   7.495  1.00 97.97           C  
ATOM    550  HA  THR A  38      -5.755   7.043   7.177  1.00 97.97           H  
ATOM    551  C   THR A  38      -7.483   7.713   8.251  1.00 97.97           C  
ATOM    552  CB  THR A  38      -5.181   8.693   8.411  1.00 97.97           C  
ATOM    553  HB  THR A  38      -5.564   9.680   8.668  1.00 97.97           H  
ATOM    554  O   THR A  38      -8.278   8.625   8.479  1.00 97.97           O  
ATOM    555  CG2 THR A  38      -4.865   7.930   9.701  1.00 97.97           C  
ATOM    556 HG21 THR A  38      -5.744   7.908  10.346  1.00 97.97           H  
ATOM    557 HG22 THR A  38      -4.058   8.428  10.239  1.00 97.97           H  
ATOM    558 HG23 THR A  38      -4.565   6.908   9.471  1.00 97.97           H  
ATOM    559  OG1 THR A  38      -3.958   8.835   7.723  1.00 97.97           O  
ATOM    560  HG1 THR A  38      -3.402   9.426   8.237  1.00 97.97           H  
ATOM    561  N   TRP A  39      -7.686   6.476   8.691  1.00 97.83           N  
ATOM    562  H   TRP A  39      -7.001   5.764   8.480  1.00 97.83           H  
ATOM    563  CA  TRP A  39      -8.826   6.095   9.520  1.00 97.83           C  
ATOM    564  HA  TRP A  39      -9.117   6.957  10.121  1.00 97.83           H  
ATOM    565  C   TRP A  39      -8.464   4.971  10.494  1.00 97.83           C  
ATOM    566  CB  TRP A  39     -10.017   5.705   8.633  1.00 97.83           C  
ATOM    567  HB2 TRP A  39     -10.890   5.546   9.266  1.00 97.83           H  
ATOM    568  HB3 TRP A  39     -10.248   6.526   7.954  1.00 97.83           H  
ATOM    569  O   TRP A  39      -7.524   4.205  10.280  1.00 97.83           O  
ATOM    570  CG  TRP A  39      -9.809   4.462   7.838  1.00 97.83           C  
ATOM    571  CD1 TRP A  39      -9.207   4.403   6.633  1.00 97.83           C  
ATOM    572  HD1 TRP A  39      -8.815   5.252   6.093  1.00 97.83           H  
ATOM    573  CD2 TRP A  39     -10.080   3.081   8.229  1.00 97.83           C  
ATOM    574  CE2 TRP A  39      -9.593   2.228   7.201  1.00 97.83           C  
ATOM    575  CE3 TRP A  39     -10.650   2.455   9.359  1.00 97.83           C  
ATOM    576  HE3 TRP A  39     -11.062   3.070  10.145  1.00 97.83           H  
ATOM    577  NE1 TRP A  39      -9.070   3.084   6.268  1.00 97.83           N  
ATOM    578  HE1 TRP A  39      -8.506   2.798   5.480  1.00 97.83           H  
ATOM    579  CH2 TRP A  39     -10.234   0.239   8.411  1.00 97.83           C  
ATOM    580  HH2 TRP A  39     -10.294  -0.837   8.482  1.00 97.83           H  
ATOM    581  CZ2 TRP A  39      -9.658   0.834   7.279  1.00 97.83           C  
ATOM    582  HZ2 TRP A  39      -9.256   0.229   6.480  1.00 97.83           H  
ATOM    583  CZ3 TRP A  39     -10.724   1.051   9.450  1.00 97.83           C  
ATOM    584  HZ3 TRP A  39     -11.179   0.595  10.318  1.00 97.83           H  
ATOM    585  N   THR A  40      -9.237   4.872  11.571  1.00 98.11           N  
ATOM    586  H   THR A  40     -10.009   5.518  11.655  1.00 98.11           H  
ATOM    587  CA  THR A  40      -9.174   3.783  12.552  1.00 98.11           C  
ATOM    588  HA  THR A  40      -8.667   2.930  12.102  1.00 98.11           H  
ATOM    589  C   THR A  40     -10.585   3.347  12.916  1.00 98.11           C  
ATOM    590  CB  THR A  40      -8.375   4.191  13.803  1.00 98.11           C  
ATOM    591  HB  THR A  40      -7.367   4.462  13.489  1.00 98.11           H  
ATOM    592  O   THR A  40     -11.514   4.158  12.879  1.00 98.11           O  
ATOM    593  CG2 THR A  40      -8.978   5.373  14.566  1.00 98.11           C  
ATOM    594 HG21 THR A  40      -9.059   6.235  13.905  1.00 98.11           H  
ATOM    595 HG22 THR A  40      -8.335   5.643  15.404  1.00 98.11           H  
ATOM    596 HG23 THR A  40      -9.967   5.120  14.949  1.00 98.11           H  
ATOM    597  OG1 THR A  40      -8.279   3.122  14.717  1.00 98.11           O  
ATOM    598  HG1 THR A  40      -9.142   2.997  15.120  1.00 98.11           H  
ATOM    599  N   GLN A  41     -10.764   2.083  13.297  1.00 98.25           N  
ATOM    600  H   GLN A  41      -9.971   1.457  13.292  1.00 98.25           H  
ATOM    601  CA  GLN A  41     -12.011   1.651  13.921  1.00 98.25           C  
ATOM    602  HA  GLN A  41     -12.836   1.884  13.247  1.00 98.25           H  
ATOM    603  C   GLN A  41     -12.221   2.412  15.231  1.00 98.25           C  
ATOM    604  CB  GLN A  41     -12.028   0.146  14.198  1.00 98.25           C  
ATOM    605  HB2 GLN A  41     -11.278  -0.081  14.956  1.00 98.25           H  
ATOM    606  HB3 GLN A  41     -13.007  -0.110  14.605  1.00 98.25           H  
ATOM    607  O   GLN A  41     -11.272   2.618  15.999  1.00 98.25           O  
ATOM    608  CG  GLN A  41     -11.774  -0.717  12.958  1.00 98.25           C  
ATOM    609  HG2 GLN A  41     -12.386  -0.354  12.132  1.00 98.25           H  
ATOM    610  HG3 GLN A  41     -10.724  -0.655  12.673  1.00 98.25           H  
ATOM    611  CD  GLN A  41     -12.128  -2.172  13.221  1.00 98.25           C  
ATOM    612  NE2 GLN A  41     -11.448  -2.838  14.123  1.00 98.25           N  
ATOM    613 HE21 GLN A  41     -11.662  -3.820  14.228  1.00 98.25           H  
ATOM    614 HE22 GLN A  41     -10.685  -2.386  14.608  1.00 98.25           H  
ATOM    615  OE1 GLN A  41     -13.051  -2.723  12.643  1.00 98.25           O  
ATOM    616  N   CYS A  42     -13.468   2.795  15.483  1.00 98.39           N  
ATOM    617  H   CYS A  42     -14.196   2.573  14.818  1.00 98.39           H  
ATOM    618  CA  CYS A  42     -13.867   3.561  16.647  1.00 98.39           C  
ATOM    619  HA  CYS A  42     -13.041   3.605  17.357  1.00 98.39           H  
ATOM    620  C   CYS A  42     -15.078   2.955  17.347  1.00 98.39           C  
ATOM    621  CB  CYS A  42     -14.212   4.979  16.221  1.00 98.39           C  
ATOM    622  HB2 CYS A  42     -14.706   5.467  17.061  1.00 98.39           H  
ATOM    623  HB3 CYS A  42     -14.920   4.940  15.393  1.00 98.39           H  
ATOM    624  O   CYS A  42     -16.015   2.479  16.709  1.00 98.39           O  
ATOM    625  SG  CYS A  42     -12.812   6.000  15.757  1.00 98.39           S  
ATOM    626  N   GLU A  43     -15.101   3.069  18.669  1.00 97.91           N  
ATOM    627  H   GLU A  43     -14.289   3.454  19.131  1.00 97.91           H  
ATOM    628  CA  GLU A  43     -16.306   2.863  19.464  1.00 97.91           C  
ATOM    629  HA  GLU A  43     -16.733   1.903  19.172  1.00 97.91           H  
ATOM    630  C   GLU A  43     -17.338   3.979  19.169  1.00 97.91           C  
ATOM    631  CB  GLU A  43     -15.948   2.773  20.956  1.00 97.91           C  
ATOM    632  HB2 GLU A  43     -15.424   3.682  21.253  1.00 97.91           H  
ATOM    633  HB3 GLU A  43     -16.863   2.710  21.544  1.00 97.91           H  
ATOM    634  O   GLU A  43     -16.964   5.076  18.735  1.00 97.91           O  
ATOM    635  CG  GLU A  43     -15.079   1.539  21.257  1.00 97.91           C  
ATOM    636  HG2 GLU A  43     -15.597   0.651  20.895  1.00 97.91           H  
ATOM    637  HG3 GLU A  43     -14.140   1.628  20.710  1.00 97.91           H  
ATOM    638  CD  GLU A  43     -14.750   1.353  22.747  1.00 97.91           C  
ATOM    639  OE1 GLU A  43     -13.955   0.436  23.047  1.00 97.91           O  
ATOM    640  OE2 GLU A  43     -15.251   2.137  23.585  1.00 97.91           O  
ATOM    641  N   PRO A  44     -18.645   3.727  19.353  1.00 96.28           N  
ATOM    642  CA  PRO A  44     -19.241   2.474  19.829  1.00 96.28           C  
ATOM    643  HA  PRO A  44     -18.688   2.076  20.679  1.00 96.28           H  
ATOM    644  C   PRO A  44     -19.313   1.359  18.773  1.00 96.28           C  
ATOM    645  CB  PRO A  44     -20.631   2.876  20.322  1.00 96.28           C  
ATOM    646  HB2 PRO A  44     -21.350   2.057  20.278  1.00 96.28           H  
ATOM    647  HB3 PRO A  44     -20.559   3.259  21.340  1.00 96.28           H  
ATOM    648  O   PRO A  44     -19.793   0.278  19.086  1.00 96.28           O  
ATOM    649  CG  PRO A  44     -21.006   4.010  19.377  1.00 96.28           C  
ATOM    650  HG2 PRO A  44     -21.359   3.593  18.433  1.00 96.28           H  
ATOM    651  HG3 PRO A  44     -21.753   4.668  19.821  1.00 96.28           H  
ATOM    652  CD  PRO A  44     -19.681   4.732  19.155  1.00 96.28           C  
ATOM    653  HD2 PRO A  44     -19.641   5.154  18.151  1.00 96.28           H  
ATOM    654  HD3 PRO A  44     -19.561   5.521  19.898  1.00 96.28           H  
ATOM    655  N   CYS A  45     -18.826   1.590  17.552  1.00 96.23           N  
ATOM    656  H   CYS A  45     -18.459   2.507  17.341  1.00 96.23           H  
ATOM    657  CA  CYS A  45     -18.949   0.674  16.426  1.00 96.23           C  
ATOM    658  HA  CYS A  45     -18.557   1.202  15.557  1.00 96.23           H  
ATOM    659  C   CYS A  45     -20.411   0.327  16.104  1.00 96.23           C  
ATOM    660  CB  CYS A  45     -18.060  -0.551  16.627  1.00 96.23           C  
ATOM    661  HB2 CYS A  45     -17.070  -0.232  16.953  1.00 96.23           H  
ATOM    662  HB3 CYS A  45     -18.496  -1.207  17.381  1.00 96.23           H  
ATOM    663  O   CYS A  45     -20.863  -0.805  16.264  1.00 96.23           O  
ATOM    664  SG  CYS A  45     -17.921  -1.427  15.066  1.00 96.23           S  
ATOM    665  N   PHE A  46     -21.170   1.330  15.651  1.00 95.19           N  
ATOM    666  H   PHE A  46     -20.739   2.241  15.594  1.00 95.19           H  
ATOM    667  CA  PHE A  46     -22.622   1.231  15.447  1.00 95.19           C  
ATOM    668  HA  PHE A  46     -23.081   1.033  16.415  1.00 95.19           H  
ATOM    669  C   PHE A  46     -23.109   0.099  14.523  1.00 95.19           C  
ATOM    670  CB  PHE A  46     -23.143   2.576  14.918  1.00 95.19           C  
ATOM    671  HB2 PHE A  46     -22.527   2.900  14.080  1.00 95.19           H  
ATOM    672  HB3 PHE A  46     -24.154   2.437  14.536  1.00 95.19           H  
ATOM    673  O   PHE A  46     -24.300  -0.212  14.555  1.00 95.19           O  
ATOM    674  CG  PHE A  46     -23.220   3.666  15.965  1.00 95.19           C  
ATOM    675  CD1 PHE A  46     -24.130   3.535  17.031  1.00 95.19           C  
ATOM    676  HD1 PHE A  46     -24.750   2.654  17.105  1.00 95.19           H  
ATOM    677  CD2 PHE A  46     -22.418   4.819  15.872  1.00 95.19           C  
ATOM    678  HD2 PHE A  46     -21.716   4.928  15.060  1.00 95.19           H  
ATOM    679  CE1 PHE A  46     -24.242   4.548  17.998  1.00 95.19           C  
ATOM    680  HE1 PHE A  46     -24.941   4.440  18.814  1.00 95.19           H  
ATOM    681  CE2 PHE A  46     -22.530   5.827  16.847  1.00 95.19           C  
ATOM    682  HE2 PHE A  46     -21.909   6.709  16.804  1.00 95.19           H  
ATOM    683  CZ  PHE A  46     -23.445   5.699  17.902  1.00 95.19           C  
ATOM    684  HZ  PHE A  46     -23.526   6.476  18.648  1.00 95.19           H  
ATOM    685  N   LYS A  47     -22.249  -0.500  13.688  1.00 94.67           N  
ATOM    686  H   LYS A  47     -21.286  -0.196  13.706  1.00 94.67           H  
ATOM    687  CA  LYS A  47     -22.630  -1.616  12.808  1.00 94.67           C  
ATOM    688  HA  LYS A  47     -23.616  -1.982  13.095  1.00 94.67           H  
ATOM    689  C   LYS A  47     -21.723  -2.833  12.930  1.00 94.67           C  
ATOM    690  CB  LYS A  47     -22.704  -1.147  11.356  1.00 94.67           C  
ATOM    691  HB2 LYS A  47     -21.785  -0.611  11.121  1.00 94.67           H  
ATOM    692  HB3 LYS A  47     -22.757  -2.028  10.717  1.00 94.67           H  
ATOM    693  O   LYS A  47     -22.159  -3.882  13.392  1.00 94.67           O  
ATOM    694  CG  LYS A  47     -23.917  -0.255  11.058  1.00 94.67           C  
ATOM    695  HG2 LYS A  47     -23.859   0.675  11.623  1.00 94.67           H  
ATOM    696  HG3 LYS A  47     -24.835  -0.786  11.311  1.00 94.67           H  
ATOM    697  CD  LYS A  47     -23.886   0.039   9.561  1.00 94.67           C  
ATOM    698  HD2 LYS A  47     -23.006   0.651   9.361  1.00 94.67           H  
ATOM    699  HD3 LYS A  47     -23.789  -0.905   9.025  1.00 94.67           H  
ATOM    700  CE  LYS A  47     -25.093   0.780   9.008  1.00 94.67           C  
ATOM    701  HE2 LYS A  47     -25.158   1.758   9.484  1.00 94.67           H  
ATOM    702  HE3 LYS A  47     -25.996   0.213   9.235  1.00 94.67           H  
ATOM    703  NZ  LYS A  47     -24.900   0.909   7.545  1.00 94.67           N  
ATOM    704  HZ1 LYS A  47     -24.004   1.339   7.361  1.00 94.67           H  
ATOM    705  HZ2 LYS A  47     -24.831  -0.010   7.130  1.00 94.67           H  
ATOM    706  HZ3 LYS A  47     -25.639   1.437   7.104  1.00 94.67           H  
ATOM    707  N   THR A  48     -20.495  -2.759  12.429  1.00 94.76           N  
ATOM    708  H   THR A  48     -20.174  -1.879  12.050  1.00 94.76           H  
ATOM    709  CA  THR A  48     -19.577  -3.905  12.395  1.00 94.76           C  
ATOM    710  HA  THR A  48     -19.780  -4.552  13.249  1.00 94.76           H  
ATOM    711  C   THR A  48     -18.144  -3.416  12.519  1.00 94.76           C  
ATOM    712  CB  THR A  48     -19.767  -4.739  11.112  1.00 94.76           C  
ATOM    713  HB  THR A  48     -19.649  -4.100  10.237  1.00 94.76           H  
ATOM    714  O   THR A  48     -17.746  -2.469  11.850  1.00 94.76           O  
ATOM    715  CG2 THR A  48     -18.800  -5.921  11.012  1.00 94.76           C  
ATOM    716 HG21 THR A  48     -19.064  -6.529  10.147  1.00 94.76           H  
ATOM    717 HG22 THR A  48     -18.856  -6.530  11.914  1.00 94.76           H  
ATOM    718 HG23 THR A  48     -17.781  -5.558  10.875  1.00 94.76           H  
ATOM    719  OG1 THR A  48     -21.058  -5.313  11.106  1.00 94.76           O  
ATOM    720  HG1 THR A  48     -21.553  -4.921  11.828  1.00 94.76           H  
ATOM    721  N   CYS A  49     -17.364  -4.070  13.374  1.00 96.36           N  
ATOM    722  H   CYS A  49     -17.757  -4.829  13.913  1.00 96.36           H  
ATOM    723  CA  CYS A  49     -15.921  -3.890  13.466  1.00 96.36           C  
ATOM    724  HA  CYS A  49     -15.567  -3.334  12.598  1.00 96.36           H  
ATOM    725  C   CYS A  49     -15.275  -5.265  13.428  1.00 96.36           C  
ATOM    726  CB  CYS A  49     -15.514  -3.115  14.727  1.00 96.36           C  
ATOM    727  HB2 CYS A  49     -14.431  -3.184  14.836  1.00 96.36           H  
ATOM    728  HB3 CYS A  49     -15.971  -3.570  15.606  1.00 96.36           H  
ATOM    729  O   CYS A  49     -15.756  -6.211  14.055  1.00 96.36           O  
ATOM    730  SG  CYS A  49     -15.946  -1.365  14.661  1.00 96.36           S  
ATOM    731  N   PHE A  50     -14.185  -5.380  12.682  1.00 94.57           N  
ATOM    732  H   PHE A  50     -13.783  -4.537  12.297  1.00 94.57           H  
ATOM    733  CA  PHE A  50     -13.398  -6.601  12.636  1.00 94.57           C  
ATOM    734  HA  PHE A  50     -14.087  -7.445  12.672  1.00 94.57           H  
ATOM    735  C   PHE A  50     -12.484  -6.684  13.874  1.00 94.57           C  
ATOM    736  CB  PHE A  50     -12.656  -6.672  11.295  1.00 94.57           C  
ATOM    737  HB2 PHE A  50     -13.394  -6.712  10.494  1.00 94.57           H  
ATOM    738  HB3 PHE A  50     -12.078  -7.595  11.243  1.00 94.57           H  
ATOM    739  O   PHE A  50     -12.118  -5.654  14.455  1.00 94.57           O  
ATOM    740  CG  PHE A  50     -11.727  -5.507  11.042  1.00 94.57           C  
ATOM    741  CD1 PHE A  50     -12.172  -4.381  10.322  1.00 94.57           C  
ATOM    742  HD1 PHE A  50     -13.182  -4.343   9.943  1.00 94.57           H  
ATOM    743  CD2 PHE A  50     -10.416  -5.546  11.541  1.00 94.57           C  
ATOM    744  HD2 PHE A  50     -10.052  -6.415  12.068  1.00 94.57           H  
ATOM    745  CE1 PHE A  50     -11.317  -3.279  10.143  1.00 94.57           C  
ATOM    746  HE1 PHE A  50     -11.661  -2.402   9.614  1.00 94.57           H  
ATOM    747  CE2 PHE A  50      -9.564  -4.455  11.337  1.00 94.57           C  
ATOM    748  HE2 PHE A  50      -8.543  -4.523  11.684  1.00 94.57           H  
ATOM    749  CZ  PHE A  50     -10.015  -3.307  10.666  1.00 94.57           C  
ATOM    750  HZ  PHE A  50      -9.352  -2.464  10.533  1.00 94.57           H  
ATOM    751  N   PRO A  51     -12.106  -7.897  14.316  1.00 93.61           N  
ATOM    752  CA  PRO A  51     -11.261  -8.060  15.490  1.00 93.61           C  
ATOM    753  HA  PRO A  51     -11.702  -7.530  16.335  1.00 93.61           H  
ATOM    754  C   PRO A  51      -9.855  -7.512  15.230  1.00 93.61           C  
ATOM    755  CB  PRO A  51     -11.260  -9.561  15.790  1.00 93.61           C  
ATOM    756  HB2 PRO A  51     -10.315  -9.896  16.219  1.00 93.61           H  
ATOM    757  HB3 PRO A  51     -12.084  -9.795  16.464  1.00 93.61           H  
ATOM    758  O   PRO A  51      -9.141  -7.982  14.346  1.00 93.61           O  
ATOM    759  CG  PRO A  51     -11.524 -10.197  14.425  1.00 93.61           C  
ATOM    760  HG2 PRO A  51     -10.594 -10.264  13.861  1.00 93.61           H  
ATOM    761  HG3 PRO A  51     -11.988 -11.179  14.518  1.00 93.61           H  
ATOM    762  CD  PRO A  51     -12.458  -9.193  13.754  1.00 93.61           C  
ATOM    763  HD2 PRO A  51     -13.493  -9.425  14.007  1.00 93.61           H  
ATOM    764  HD3 PRO A  51     -12.318  -9.225  12.674  1.00 93.61           H  
ATOM    765  N   GLN A  52      -9.438  -6.558  16.055  1.00 96.54           N  
ATOM    766  H   GLN A  52     -10.082  -6.221  16.756  1.00 96.54           H  
ATOM    767  CA  GLN A  52      -8.092  -5.988  16.055  1.00 96.54           C  
ATOM    768  HA  GLN A  52      -7.542  -6.388  15.203  1.00 96.54           H  
ATOM    769  C   GLN A  52      -7.318  -6.403  17.309  1.00 96.54           C  
ATOM    770  CB  GLN A  52      -8.154  -4.469  15.853  1.00 96.54           C  
ATOM    771  HB2 GLN A  52      -7.151  -4.056  15.959  1.00 96.54           H  
ATOM    772  HB3 GLN A  52      -8.496  -4.277  14.836  1.00 96.54           H  
ATOM    773  O   GLN A  52      -7.904  -6.775  18.324  1.00 96.54           O  
ATOM    774  CG  GLN A  52      -9.110  -3.748  16.809  1.00 96.54           C  
ATOM    775  HG2 GLN A  52      -8.937  -4.070  17.836  1.00 96.54           H  
ATOM    776  HG3 GLN A  52     -10.139  -4.002  16.554  1.00 96.54           H  
ATOM    777  CD  GLN A  52      -8.952  -2.242  16.681  1.00 96.54           C  
ATOM    778  NE2 GLN A  52      -8.196  -1.593  17.533  1.00 96.54           N  
ATOM    779 HE21 GLN A  52      -8.135  -0.590  17.427  1.00 96.54           H  
ATOM    780 HE22 GLN A  52      -7.847  -2.079  18.347  1.00 96.54           H  
ATOM    781  OE1 GLN A  52      -9.498  -1.626  15.786  1.00 96.54           O  
ATOM    782  N   GLN A  53      -5.986  -6.375  17.237  1.00 94.88           N  
ATOM    783  H   GLN A  53      -5.558  -6.069  16.375  1.00 94.88           H  
ATOM    784  CA  GLN A  53      -5.133  -6.817  18.345  1.00 94.88           C  
ATOM    785  HA  GLN A  53      -5.479  -7.793  18.683  1.00 94.88           H  
ATOM    786  C   GLN A  53      -5.203  -5.867  19.549  1.00 94.88           C  
ATOM    787  CB  GLN A  53      -3.687  -6.948  17.843  1.00 94.88           C  
ATOM    788  HB2 GLN A  53      -3.327  -5.970  17.525  1.00 94.88           H  
ATOM    789  HB3 GLN A  53      -3.666  -7.621  16.985  1.00 94.88           H  
ATOM    790  O   GLN A  53      -5.250  -6.313  20.693  1.00 94.88           O  
ATOM    791  CG  GLN A  53      -2.760  -7.510  18.935  1.00 94.88           C  
ATOM    792  HG2 GLN A  53      -2.805  -6.892  19.831  1.00 94.88           H  
ATOM    793  HG3 GLN A  53      -3.091  -8.515  19.198  1.00 94.88           H  
ATOM    794  CD  GLN A  53      -1.304  -7.546  18.499  1.00 94.88           C  
ATOM    795  NE2 GLN A  53      -0.602  -8.638  18.708  1.00 94.88           N  
ATOM    796 HE21 GLN A  53       0.368  -8.582  18.430  1.00 94.88           H  
ATOM    797 HE22 GLN A  53      -0.997  -9.428  19.197  1.00 94.88           H  
ATOM    798  OE1 GLN A  53      -0.762  -6.588  17.984  1.00 94.88           O  
ATOM    799  N   GLN A  54      -5.169  -4.561  19.294  1.00 95.75           N  
ATOM    800  H   GLN A  54      -5.197  -4.267  18.328  1.00 95.75           H  
ATOM    801  CA  GLN A  54      -5.281  -3.530  20.326  1.00 95.75           C  
ATOM    802  HA  GLN A  54      -4.851  -3.908  21.253  1.00 95.75           H  
ATOM    803  C   GLN A  54      -6.759  -3.195  20.564  1.00 95.75           C  
ATOM    804  CB  GLN A  54      -4.491  -2.288  19.886  1.00 95.75           C  
ATOM    805  HB2 GLN A  54      -4.665  -1.477  20.594  1.00 95.75           H  
ATOM    806  HB3 GLN A  54      -4.852  -1.968  18.908  1.00 95.75           H  
ATOM    807  O   GLN A  54      -7.549  -3.343  19.634  1.00 95.75           O  
ATOM    808  CG  GLN A  54      -2.980  -2.565  19.818  1.00 95.75           C  
ATOM    809  HG2 GLN A  54      -2.782  -3.439  19.197  1.00 95.75           H  
ATOM    810  HG3 GLN A  54      -2.610  -2.772  20.822  1.00 95.75           H  
ATOM    811  CD  GLN A  54      -2.210  -1.397  19.216  1.00 95.75           C  
ATOM    812  NE2 GLN A  54      -1.175  -0.908  19.859  1.00 95.75           N  
ATOM    813 HE21 GLN A  54      -0.900  -1.272  20.760  1.00 95.75           H  
ATOM    814 HE22 GLN A  54      -0.760  -0.072  19.474  1.00 95.75           H  
ATOM    815  OE1 GLN A  54      -2.495  -0.931  18.125  1.00 95.75           O  
ATOM    816  N   PRO A  55      -7.160  -2.690  21.744  1.00 96.34           N  
ATOM    817  CA  PRO A  55      -8.525  -2.203  21.948  1.00 96.34           C  
ATOM    818  HA  PRO A  55      -9.210  -3.049  21.886  1.00 96.34           H  
ATOM    819  C   PRO A  55      -8.915  -1.150  20.903  1.00 96.34           C  
ATOM    820  CB  PRO A  55      -8.556  -1.628  23.366  1.00 96.34           C  
ATOM    821  HB2 PRO A  55      -9.516  -1.809  23.849  1.00 96.34           H  
ATOM    822  HB3 PRO A  55      -8.342  -0.560  23.342  1.00 96.34           H  
ATOM    823  O   PRO A  55      -8.067  -0.341  20.511  1.00 96.34           O  
ATOM    824  CG  PRO A  55      -7.418  -2.370  24.070  1.00 96.34           C  
ATOM    825  HG2 PRO A  55      -7.014  -1.799  24.906  1.00 96.34           H  
ATOM    826  HG3 PRO A  55      -7.777  -3.341  24.411  1.00 96.34           H  
ATOM    827  CD  PRO A  55      -6.383  -2.573  22.964  1.00 96.34           C  
ATOM    828  HD2 PRO A  55      -5.726  -1.706  22.896  1.00 96.34           H  
ATOM    829  HD3 PRO A  55      -5.806  -3.477  23.161  1.00 96.34           H  
ATOM    830  N   ILE A  56     -10.179  -1.164  20.475  1.00 97.80           N  
ATOM    831  H   ILE A  56     -10.829  -1.808  20.902  1.00 97.80           H  
ATOM    832  CA  ILE A  56     -10.736  -0.173  19.544  1.00 97.80           C  
ATOM    833  HA  ILE A  56     -10.150  -0.192  18.625  1.00 97.80           H  
ATOM    834  C   ILE A  56     -10.578   1.231  20.152  1.00 97.80           C  
ATOM    835  CB  ILE A  56     -12.197  -0.543  19.174  1.00 97.80           C  
ATOM    836  HB  ILE A  56     -12.783  -0.609  20.090  1.00 97.80           H  
ATOM    837  O   ILE A  56     -10.591   1.401  21.374  1.00 97.80           O  
ATOM    838  CG1 ILE A  56     -12.230  -1.913  18.448  1.00 97.80           C  
ATOM    839 HG12 ILE A  56     -11.782  -2.672  19.089  1.00 97.80           H  
ATOM    840 HG13 ILE A  56     -11.636  -1.850  17.536  1.00 97.80           H  
ATOM    841  CG2 ILE A  56     -12.835   0.519  18.266  1.00 97.80           C  
ATOM    842 HG21 ILE A  56     -12.812   1.498  18.746  1.00 97.80           H  
ATOM    843 HG22 ILE A  56     -12.305   0.561  17.315  1.00 97.80           H  
ATOM    844 HG23 ILE A  56     -13.884   0.286  18.087  1.00 97.80           H  
ATOM    845  CD1 ILE A  56     -13.630  -2.416  18.068  1.00 97.80           C  
ATOM    846 HD11 ILE A  56     -14.057  -1.801  17.275  1.00 97.80           H  
ATOM    847 HD12 ILE A  56     -14.283  -2.396  18.941  1.00 97.80           H  
ATOM    848 HD13 ILE A  56     -13.557  -3.440  17.701  1.00 97.80           H  
ATOM    849  N   PHE A  57     -10.347   2.245  19.314  1.00 98.17           N  
ATOM    850  H   PHE A  57     -10.412   2.091  18.318  1.00 98.17           H  
ATOM    851  CA  PHE A  57     -10.240   3.621  19.793  1.00 98.17           C  
ATOM    852  HA  PHE A  57      -9.504   3.659  20.596  1.00 98.17           H  
ATOM    853  C   PHE A  57     -11.592   4.076  20.353  1.00 98.17           C  
ATOM    854  CB  PHE A  57      -9.766   4.533  18.656  1.00 98.17           C  
ATOM    855  HB2 PHE A  57     -10.462   4.450  17.821  1.00 98.17           H  
ATOM    856  HB3 PHE A  57      -8.794   4.187  18.303  1.00 98.17           H  
ATOM    857  O   PHE A  57     -12.596   4.003  19.650  1.00 98.17           O  
ATOM    858  CG  PHE A  57      -9.652   5.992  19.056  1.00 98.17           C  
ATOM    859  CD1 PHE A  57     -10.620   6.919  18.631  1.00 98.17           C  
ATOM    860  HD1 PHE A  57     -11.451   6.591  18.024  1.00 98.17           H  
ATOM    861  CD2 PHE A  57      -8.593   6.424  19.875  1.00 98.17           C  
ATOM    862  HD2 PHE A  57      -7.838   5.720  20.193  1.00 98.17           H  
ATOM    863  CE1 PHE A  57     -10.522   8.270  19.002  1.00 98.17           C  
ATOM    864  HE1 PHE A  57     -11.265   8.979  18.667  1.00 98.17           H  
ATOM    865  CE2 PHE A  57      -8.505   7.772  20.267  1.00 98.17           C  
ATOM    866  HE2 PHE A  57      -7.691   8.107  20.893  1.00 98.17           H  
ATOM    867  CZ  PHE A  57      -9.468   8.696  19.826  1.00 98.17           C  
ATOM    868  HZ  PHE A  57      -9.396   9.734  20.115  1.00 98.17           H  
ATOM    869  N   ASN A  58     -11.623   4.558  21.594  1.00 97.34           N  
ATOM    870  H   ASN A  58     -10.772   4.578  22.137  1.00 97.34           H  
ATOM    871  CA  ASN A  58     -12.821   5.139  22.193  1.00 97.34           C  
ATOM    872  HA  ASN A  58     -13.699   4.817  21.632  1.00 97.34           H  
ATOM    873  C   ASN A  58     -12.735   6.675  22.138  1.00 97.34           C  
ATOM    874  CB  ASN A  58     -13.014   4.583  23.611  1.00 97.34           C  
ATOM    875  HB2 ASN A  58     -12.176   4.869  24.247  1.00 97.34           H  
ATOM    876  HB3 ASN A  58     -13.048   3.495  23.565  1.00 97.34           H  
ATOM    877  O   ASN A  58     -11.987   7.258  22.931  1.00 97.34           O  
ATOM    878  CG  ASN A  58     -14.295   5.088  24.259  1.00 97.34           C  
ATOM    879  ND2 ASN A  58     -14.871   4.343  25.160  1.00 97.34           N  
ATOM    880 HD21 ASN A  58     -15.771   4.677  25.476  1.00 97.34           H  
ATOM    881 HD22 ASN A  58     -14.785   3.353  24.980  1.00 97.34           H  
ATOM    882  OD1 ASN A  58     -14.782   6.174  23.994  1.00 97.34           O  
ATOM    883  N   PRO A  59     -13.506   7.344  21.259  1.00 97.77           N  
ATOM    884  CA  PRO A  59     -13.487   8.801  21.137  1.00 97.77           C  
ATOM    885  HA  PRO A  59     -12.492   9.120  20.828  1.00 97.77           H  
ATOM    886  C   PRO A  59     -13.864   9.538  22.423  1.00 97.77           C  
ATOM    887  CB  PRO A  59     -14.493   9.118  20.030  1.00 97.77           C  
ATOM    888  HB2 PRO A  59     -15.488   9.277  20.446  1.00 97.77           H  
ATOM    889  HB3 PRO A  59     -14.179   9.988  19.454  1.00 97.77           H  
ATOM    890  O   PRO A  59     -13.312  10.595  22.709  1.00 97.77           O  
ATOM    891  CG  PRO A  59     -14.501   7.860  19.177  1.00 97.77           C  
ATOM    892  HG2 PRO A  59     -15.415   7.760  18.592  1.00 97.77           H  
ATOM    893  HG3 PRO A  59     -13.615   7.849  18.540  1.00 97.77           H  
ATOM    894  CD  PRO A  59     -14.373   6.776  20.233  1.00 97.77           C  
ATOM    895  HD2 PRO A  59     -15.351   6.553  20.660  1.00 97.77           H  
ATOM    896  HD3 PRO A  59     -13.953   5.884  19.768  1.00 97.77           H  
ATOM    897  N   SER A  60     -14.761   8.973  23.237  1.00 97.01           N  
ATOM    898  H   SER A  60     -15.135   8.065  23.003  1.00 97.01           H  
ATOM    899  CA  SER A  60     -15.196   9.568  24.507  1.00 97.01           C  
ATOM    900  HA  SER A  60     -15.464  10.610  24.330  1.00 97.01           H  
ATOM    901  C   SER A  60     -14.106   9.565  25.580  1.00 97.01           C  
ATOM    902  CB  SER A  60     -16.428   8.832  25.045  1.00 97.01           C  
ATOM    903  HB2 SER A  60     -16.159   7.814  25.327  1.00 97.01           H  
ATOM    904  HB3 SER A  60     -16.799   9.349  25.930  1.00 97.01           H  
ATOM    905  O   SER A  60     -14.218  10.295  26.560  1.00 97.01           O  
ATOM    906  OG  SER A  60     -17.451   8.791  24.066  1.00 97.01           O  
ATOM    907  HG  SER A  60     -17.692   9.693  23.843  1.00 97.01           H  
ATOM    908  N   SER A  61     -13.045   8.770  25.400  1.00 97.05           N  
ATOM    909  H   SER A  61     -13.003   8.217  24.556  1.00 97.05           H  
ATOM    910  CA  SER A  61     -11.864   8.790  26.273  1.00 97.05           C  
ATOM    911  HA  SER A  61     -12.181   9.006  27.293  1.00 97.05           H  
ATOM    912  C   SER A  61     -10.846   9.870  25.889  1.00 97.05           C  
ATOM    913  CB  SER A  61     -11.190   7.416  26.282  1.00 97.05           C  
ATOM    914  HB2 SER A  61     -10.852   7.168  25.275  1.00 97.05           H  
ATOM    915  HB3 SER A  61     -10.326   7.438  26.945  1.00 97.05           H  
ATOM    916  O   SER A  61      -9.850  10.023  26.592  1.00 97.05           O  
ATOM    917  OG  SER A  61     -12.092   6.426  26.739  1.00 97.05           O  
ATOM    918  HG  SER A  61     -12.934   6.557  26.298  1.00 97.05           H  
ATOM    919  N   SER A  62     -11.067  10.607  24.791  1.00 98.19           N  
ATOM    920  H   SER A  62     -11.924  10.472  24.275  1.00 98.19           H  
ATOM    921  CA  SER A  62     -10.179  11.672  24.322  1.00 98.19           C  
ATOM    922  HA  SER A  62      -9.234  11.607  24.861  1.00 98.19           H  
ATOM    923  C   SER A  62     -10.795  13.050  24.568  1.00 98.19           C  
ATOM    924  CB  SER A  62      -9.855  11.476  22.844  1.00 98.19           C  
ATOM    925  HB2 SER A  62      -9.363  10.514  22.702  1.00 98.19           H  
ATOM    926  HB3 SER A  62     -10.783  11.482  22.272  1.00 98.19           H  
ATOM    927  O   SER A  62     -11.838  13.389  24.012  1.00 98.19           O  
ATOM    928  OG  SER A  62      -9.002  12.512  22.397  1.00 98.19           O  
ATOM    929  HG  SER A  62      -9.011  12.479  21.437  1.00 98.19           H  
ATOM    930  N   SER A  63     -10.128  13.886  25.365  1.00 98.06           N  
ATOM    931  H   SER A  63      -9.244  13.583  25.748  1.00 98.06           H  
ATOM    932  CA  SER A  63     -10.585  15.248  25.675  1.00 98.06           C  
ATOM    933  HA  SER A  63     -11.642  15.199  25.937  1.00 98.06           H  
ATOM    934  C   SER A  63     -10.464  16.222  24.495  1.00 98.06           C  
ATOM    935  CB  SER A  63      -9.828  15.790  26.890  1.00 98.06           C  
ATOM    936  HB2 SER A  63     -10.199  16.787  27.130  1.00 98.06           H  
ATOM    937  HB3 SER A  63     -10.013  15.137  27.743  1.00 98.06           H  
ATOM    938  O   SER A  63     -11.008  17.323  24.550  1.00 98.06           O  
ATOM    939  OG  SER A  63      -8.434  15.853  26.648  1.00 98.06           O  
ATOM    940  HG  SER A  63      -8.002  16.116  27.464  1.00 98.06           H  
ATOM    941  N   THR A  64      -9.759  15.828  23.430  1.00 98.13           N  
ATOM    942  H   THR A  64      -9.338  14.911  23.468  1.00 98.13           H  
ATOM    943  CA  THR A  64      -9.500  16.640  22.227  1.00 98.13           C  
ATOM    944  HA  THR A  64      -9.857  17.655  22.404  1.00 98.13           H  
ATOM    945  C   THR A  64     -10.254  16.159  20.986  1.00 98.13           C  
ATOM    946  CB  THR A  64      -7.991  16.745  21.948  1.00 98.13           C  
ATOM    947  HB  THR A  64      -7.825  17.192  20.968  1.00 98.13           H  
ATOM    948  O   THR A  64     -10.189  16.815  19.943  1.00 98.13           O  
ATOM    949  CG2 THR A  64      -7.310  17.622  22.999  1.00 98.13           C  
ATOM    950 HG21 THR A  64      -7.376  17.156  23.982  1.00 98.13           H  
ATOM    951 HG22 THR A  64      -7.803  18.594  23.030  1.00 98.13           H  
ATOM    952 HG23 THR A  64      -6.262  17.764  22.736  1.00 98.13           H  
ATOM    953  OG1 THR A  64      -7.344  15.495  22.008  1.00 98.13           O  
ATOM    954  HG1 THR A  64      -7.635  14.979  21.253  1.00 98.13           H  
ATOM    955  N   TYR A  65     -10.999  15.052  21.085  1.00 98.44           N  
ATOM    956  H   TYR A  65     -11.061  14.583  21.977  1.00 98.44           H  
ATOM    957  CA  TYR A  65     -11.793  14.524  19.980  1.00 98.44           C  
ATOM    958  HA  TYR A  65     -11.155  14.457  19.099  1.00 98.44           H  
ATOM    959  C   TYR A  65     -12.977  15.439  19.651  1.00 98.44           C  
ATOM    960  CB  TYR A  65     -12.282  13.110  20.311  1.00 98.44           C  
ATOM    961  HB2 TYR A  65     -11.419  12.476  20.514  1.00 98.44           H  
ATOM    962  HB3 TYR A  65     -12.891  13.139  21.214  1.00 98.44           H  
ATOM    963  O   TYR A  65     -13.715  15.881  20.532  1.00 98.44           O  
ATOM    964  CG  TYR A  65     -13.081  12.477  19.191  1.00 98.44           C  
ATOM    965  CD1 TYR A  65     -14.468  12.703  19.113  1.00 98.44           C  
ATOM    966  HD1 TYR A  65     -14.953  13.300  19.871  1.00 98.44           H  
ATOM    967  CD2 TYR A  65     -12.436  11.688  18.217  1.00 98.44           C  
ATOM    968  HD2 TYR A  65     -11.370  11.527  18.282  1.00 98.44           H  
ATOM    969  CE1 TYR A  65     -15.214  12.154  18.055  1.00 98.44           C  
ATOM    970  HE1 TYR A  65     -16.278  12.329  17.994  1.00 98.44           H  
ATOM    971  CE2 TYR A  65     -13.187  11.108  17.174  1.00 98.44           C  
ATOM    972  HE2 TYR A  65     -12.706  10.501  16.422  1.00 98.44           H  
ATOM    973  OH  TYR A  65     -15.310  10.823  16.074  1.00 98.44           O  
ATOM    974  HH  TYR A  65     -16.143  11.292  15.991  1.00 98.44           H  
ATOM    975  CZ  TYR A  65     -14.577  11.346  17.090  1.00 98.44           C  
ATOM    976  N   SER A  66     -13.217  15.681  18.362  1.00 98.02           N  
ATOM    977  H   SER A  66     -12.571  15.314  17.678  1.00 98.02           H  
ATOM    978  CA  SER A  66     -14.451  16.320  17.897  1.00 98.02           C  
ATOM    979  HA  SER A  66     -15.254  16.041  18.579  1.00 98.02           H  
ATOM    980  C   SER A  66     -14.860  15.847  16.504  1.00 98.02           C  
ATOM    981  CB  SER A  66     -14.323  17.847  17.951  1.00 98.02           C  
ATOM    982  HB2 SER A  66     -15.209  18.310  17.515  1.00 98.02           H  
ATOM    983  HB3 SER A  66     -14.246  18.154  18.994  1.00 98.02           H  
ATOM    984  O   SER A  66     -14.029  15.691  15.609  1.00 98.02           O  
ATOM    985  OG  SER A  66     -13.167  18.279  17.264  1.00 98.02           O  
ATOM    986  HG  SER A  66     -12.471  17.684  17.551  1.00 98.02           H  
ATOM    987  N   ASN A  67     -16.165  15.654  16.305  1.00 97.92           N  
ATOM    988  H   ASN A  67     -16.798  15.796  17.079  1.00 97.92           H  
ATOM    989  CA  ASN A  67     -16.735  15.374  14.988  1.00 97.92           C  
ATOM    990  HA  ASN A  67     -16.141  14.603  14.498  1.00 97.92           H  
ATOM    991  C   ASN A  67     -16.695  16.629  14.100  1.00 97.92           C  
ATOM    992  CB  ASN A  67     -18.174  14.859  15.149  1.00 97.92           C  
ATOM    993  HB2 ASN A  67     -18.670  14.896  14.179  1.00 97.92           H  
ATOM    994  HB3 ASN A  67     -18.724  15.518  15.821  1.00 97.92           H  
ATOM    995  O   ASN A  67     -16.898  17.751  14.570  1.00 97.92           O  
ATOM    996  CG  ASN A  67     -18.275  13.430  15.657  1.00 97.92           C  
ATOM    997  ND2 ASN A  67     -19.443  13.031  16.096  1.00 97.92           N  
ATOM    998 HD21 ASN A  67     -19.515  12.064  16.378  1.00 97.92           H  
ATOM    999 HD22 ASN A  67     -20.255  13.620  15.978  1.00 97.92           H  
ATOM   1000  OD1 ASN A  67     -17.336  12.652  15.662  1.00 97.92           O  
ATOM   1001  N   ILE A  68     -16.477  16.440  12.801  1.00 97.85           N  
ATOM   1002  H   ILE A  68     -16.346  15.497  12.464  1.00 97.85           H  
ATOM   1003  CA  ILE A  68     -16.484  17.516  11.808  1.00 97.85           C  
ATOM   1004  HA  ILE A  68     -16.188  18.442  12.300  1.00 97.85           H  
ATOM   1005  C   ILE A  68     -17.911  17.708  11.285  1.00 97.85           C  
ATOM   1006  CB  ILE A  68     -15.439  17.231  10.703  1.00 97.85           C  
ATOM   1007  HB  ILE A  68     -15.616  16.234  10.299  1.00 97.85           H  
ATOM   1008  O   ILE A  68     -18.594  16.747  10.934  1.00 97.85           O  
ATOM   1009  CG1 ILE A  68     -14.024  17.281  11.331  1.00 97.85           C  
ATOM   1010 HG12 ILE A  68     -13.801  18.303  11.639  1.00 97.85           H  
ATOM   1011 HG13 ILE A  68     -13.993  16.653  12.222  1.00 97.85           H  
ATOM   1012  CG2 ILE A  68     -15.555  18.243   9.547  1.00 97.85           C  
ATOM   1013 HG21 ILE A  68     -14.797  18.035   8.791  1.00 97.85           H  
ATOM   1014 HG22 ILE A  68     -15.428  19.260   9.919  1.00 97.85           H  
ATOM   1015 HG23 ILE A  68     -16.525  18.146   9.060  1.00 97.85           H  
ATOM   1016  CD1 ILE A  68     -12.903  16.784  10.418  1.00 97.85           C  
ATOM   1017 HD11 ILE A  68     -11.974  16.757  10.987  1.00 97.85           H  
ATOM   1018 HD12 ILE A  68     -13.123  15.768  10.089  1.00 97.85           H  
ATOM   1019 HD13 ILE A  68     -12.772  17.446   9.562  1.00 97.85           H  
ATOM   1020  N   SER A  69     -18.368  18.962  11.223  1.00 97.03           N  
ATOM   1021  H   SER A  69     -17.767  19.706  11.548  1.00 97.03           H  
ATOM   1022  CA  SER A  69     -19.690  19.306  10.685  1.00 97.03           C  
ATOM   1023  HA  SER A  69     -20.424  18.652  11.155  1.00 97.03           H  
ATOM   1024  C   SER A  69     -19.753  19.115   9.168  1.00 97.03           C  
ATOM   1025  CB  SER A  69     -20.060  20.755  11.026  1.00 97.03           C  
ATOM   1026  HB2 SER A  69     -19.287  21.419  10.640  1.00 97.03           H  
ATOM   1027  HB3 SER A  69     -20.122  20.871  12.108  1.00 97.03           H  
ATOM   1028  O   SER A  69     -18.797  19.431   8.458  1.00 97.03           O  
ATOM   1029  OG  SER A  69     -21.301  21.107  10.439  1.00 97.03           O  
ATOM   1030  HG  SER A  69     -21.267  22.019  10.141  1.00 97.03           H  
ATOM   1031  N   CYS A  70     -20.912  18.711   8.656  1.00 97.20           N  
ATOM   1032  H   CYS A  70     -21.643  18.453   9.304  1.00 97.20           H  
ATOM   1033  CA  CYS A  70     -21.212  18.675   7.227  1.00 97.20           C  
ATOM   1034  HA  CYS A  70     -20.523  17.988   6.736  1.00 97.20           H  
ATOM   1035  C   CYS A  70     -21.077  20.023   6.514  1.00 97.20           C  
ATOM   1036  CB  CYS A  70     -22.633  18.164   7.044  1.00 97.20           C  
ATOM   1037  HB2 CYS A  70     -23.028  18.572   6.114  1.00 97.20           H  
ATOM   1038  HB3 CYS A  70     -23.281  18.483   7.860  1.00 97.20           H  
ATOM   1039  O   CYS A  70     -20.817  20.062   5.317  1.00 97.20           O  
ATOM   1040  SG  CYS A  70     -22.666  16.385   6.885  1.00 97.20           S  
ATOM   1041  N   SER A  71     -21.232  21.130   7.240  1.00 96.00           N  
ATOM   1042  H   SER A  71     -21.449  21.038   8.223  1.00 96.00           H  
ATOM   1043  CA  SER A  71     -21.033  22.476   6.694  1.00 96.00           C  
ATOM   1044  HA  SER A  71     -21.462  22.510   5.692  1.00 96.00           H  
ATOM   1045  C   SER A  71     -19.557  22.870   6.546  1.00 96.00           C  
ATOM   1046  CB  SER A  71     -21.781  23.500   7.550  1.00 96.00           C  
ATOM   1047  HB2 SER A  71     -21.610  24.497   7.143  1.00 96.00           H  
ATOM   1048  HB3 SER A  71     -22.849  23.289   7.506  1.00 96.00           H  
ATOM   1049  O   SER A  71     -19.262  23.922   5.986  1.00 96.00           O  
ATOM   1050  OG  SER A  71     -21.355  23.462   8.906  1.00 96.00           O  
ATOM   1051  HG  SER A  71     -21.626  24.293   9.304  1.00 96.00           H  
ATOM   1052  N   SER A  72     -18.623  22.057   7.053  1.00 95.25           N  
ATOM   1053  H   SER A  72     -18.915  21.169   7.435  1.00 95.25           H  
ATOM   1054  CA  SER A  72     -17.188  22.321   6.944  1.00 95.25           C  
ATOM   1055  HA  SER A  72     -17.001  23.359   7.218  1.00 95.25           H  
ATOM   1056  C   SER A  72     -16.685  22.095   5.520  1.00 95.25           C  
ATOM   1057  CB  SER A  72     -16.409  21.425   7.910  1.00 95.25           C  
ATOM   1058  HB2 SER A  72     -16.589  20.380   7.655  1.00 95.25           H  
ATOM   1059  HB3 SER A  72     -16.750  21.610   8.928  1.00 95.25           H  
ATOM   1060  O   SER A  72     -17.008  21.090   4.886  1.00 95.25           O  
ATOM   1061  OG  SER A  72     -15.021  21.689   7.818  1.00 95.25           O  
ATOM   1062  HG  SER A  72     -14.558  21.117   8.436  1.00 95.25           H  
ATOM   1063  N   THR A  73     -15.788  22.964   5.057  1.00 94.88           N  
ATOM   1064  H   THR A  73     -15.505  23.734   5.646  1.00 94.88           H  
ATOM   1065  CA  THR A  73     -15.046  22.773   3.800  1.00 94.88           C  
ATOM   1066  HA  THR A  73     -15.750  22.702   2.971  1.00 94.88           H  
ATOM   1067  C   THR A  73     -14.218  21.486   3.799  1.00 94.88           C  
ATOM   1068  CB  THR A  73     -14.100  23.954   3.551  1.00 94.88           C  
ATOM   1069  HB  THR A  73     -13.462  23.732   2.696  1.00 94.88           H  
ATOM   1070  O   THR A  73     -14.017  20.885   2.749  1.00 94.88           O  
ATOM   1071  CG2 THR A  73     -14.859  25.252   3.278  1.00 94.88           C  
ATOM   1072 HG21 THR A  73     -14.152  26.049   3.048  1.00 94.88           H  
ATOM   1073 HG22 THR A  73     -15.452  25.539   4.145  1.00 94.88           H  
ATOM   1074 HG23 THR A  73     -15.520  25.114   2.423  1.00 94.88           H  
ATOM   1075  OG1 THR A  73     -13.300  24.178   4.692  1.00 94.88           O  
ATOM   1076  HG1 THR A  73     -12.646  24.843   4.464  1.00 94.88           H  
ATOM   1077  N   ALA A  74     -13.781  21.009   4.968  1.00 95.54           N  
ATOM   1078  H   ALA A  74     -13.958  21.546   5.805  1.00 95.54           H  
ATOM   1079  CA  ALA A  74     -13.090  19.727   5.074  1.00 95.54           C  
ATOM   1080  HA  ALA A  74     -12.267  19.714   4.360  1.00 95.54           H  
ATOM   1081  C   ALA A  74     -14.010  18.542   4.733  1.00 95.54           C  
ATOM   1082  CB  ALA A  74     -12.502  19.599   6.483  1.00 95.54           C  
ATOM   1083  HB1 ALA A  74     -11.894  18.696   6.533  1.00 95.54           H  
ATOM   1084  HB2 ALA A  74     -13.299  19.533   7.224  1.00 95.54           H  
ATOM   1085  HB3 ALA A  74     -11.865  20.456   6.702  1.00 95.54           H  
ATOM   1086  O   ALA A  74     -13.538  17.546   4.193  1.00 95.54           O  
ATOM   1087  N   CYS A  75     -15.319  18.648   5.006  1.00 97.58           N  
ATOM   1088  H   CYS A  75     -15.683  19.534   5.326  1.00 97.58           H  
ATOM   1089  CA  CYS A  75     -16.271  17.585   4.690  1.00 97.58           C  
ATOM   1090  HA  CYS A  75     -15.897  16.652   5.112  1.00 97.58           H  
ATOM   1091  C   CYS A  75     -16.381  17.389   3.173  1.00 97.58           C  
ATOM   1092  CB  CYS A  75     -17.634  17.891   5.329  1.00 97.58           C  
ATOM   1093  HB2 CYS A  75     -18.053  18.785   4.866  1.00 97.58           H  
ATOM   1094  HB3 CYS A  75     -17.495  18.096   6.390  1.00 97.58           H  
ATOM   1095  O   CYS A  75     -16.250  16.267   2.693  1.00 97.58           O  
ATOM   1096  SG  CYS A  75     -18.850  16.555   5.164  1.00 97.58           S  
ATOM   1097  N   SER A  76     -16.522  18.467   2.390  1.00 94.94           N  
ATOM   1098  H   SER A  76     -16.543  19.387   2.808  1.00 94.94           H  
ATOM   1099  CA  SER A  76     -16.575  18.366   0.922  1.00 94.94           C  
ATOM   1100  HA  SER A  76     -17.350  17.644   0.665  1.00 94.94           H  
ATOM   1101  C   SER A  76     -15.271  17.841   0.304  1.00 94.94           C  
ATOM   1102  CB  SER A  76     -16.973  19.706   0.297  1.00 94.94           C  
ATOM   1103  HB2 SER A  76     -16.984  19.603  -0.788  1.00 94.94           H  
ATOM   1104  HB3 SER A  76     -17.976  19.970   0.632  1.00 94.94           H  
ATOM   1105  O   SER A  76     -15.319  17.192  -0.744  1.00 94.94           O  
ATOM   1106  OG  SER A  76     -16.079  20.734   0.663  1.00 94.94           O  
ATOM   1107  HG  SER A  76     -16.277  21.522   0.151  1.00 94.94           H  
ATOM   1108  N   GLY A  77     -14.131  18.038   0.978  1.00 94.18           N  
ATOM   1109  H   GLY A  77     -14.170  18.623   1.801  1.00 94.18           H  
ATOM   1110  CA  GLY A  77     -12.834  17.459   0.612  1.00 94.18           C  
ATOM   1111  HA2 GLY A  77     -12.565  17.780  -0.395  1.00 94.18           H  
ATOM   1112  HA3 GLY A  77     -12.079  17.831   1.305  1.00 94.18           H  
ATOM   1113  C   GLY A  77     -12.782  15.926   0.653  1.00 94.18           C  
ATOM   1114  O   GLY A  77     -11.952  15.329  -0.026  1.00 94.18           O  
ATOM   1115  N   LEU A  78     -13.704  15.255   1.356  1.00 96.31           N  
ATOM   1116  H   LEU A  78     -14.379  15.769   1.904  1.00 96.31           H  
ATOM   1117  CA  LEU A  78     -13.743  13.787   1.385  1.00 96.31           C  
ATOM   1118  HA  LEU A  78     -12.774  13.421   1.723  1.00 96.31           H  
ATOM   1119  C   LEU A  78     -13.964  13.173   0.002  1.00 96.31           C  
ATOM   1120  CB  LEU A  78     -14.832  13.300   2.350  1.00 96.31           C  
ATOM   1121  HB2 LEU A  78     -15.760  13.827   2.129  1.00 96.31           H  
ATOM   1122  HB3 LEU A  78     -15.014  12.240   2.172  1.00 96.31           H  
ATOM   1123  O   LEU A  78     -13.442  12.098  -0.269  1.00 96.31           O  
ATOM   1124  CG  LEU A  78     -14.456  13.484   3.828  1.00 96.31           C  
ATOM   1125  HG  LEU A  78     -14.110  14.502   4.006  1.00 96.31           H  
ATOM   1126  CD1 LEU A  78     -15.698  13.244   4.675  1.00 96.31           C  
ATOM   1127 HD11 LEU A  78     -16.425  14.020   4.433  1.00 96.31           H  
ATOM   1128 HD12 LEU A  78     -16.123  12.263   4.463  1.00 96.31           H  
ATOM   1129 HD13 LEU A  78     -15.444  13.321   5.732  1.00 96.31           H  
ATOM   1130  CD2 LEU A  78     -13.373  12.496   4.268  1.00 96.31           C  
ATOM   1131 HD21 LEU A  78     -13.192  12.603   5.338  1.00 96.31           H  
ATOM   1132 HD22 LEU A  78     -13.683  11.474   4.051  1.00 96.31           H  
ATOM   1133 HD23 LEU A  78     -12.438  12.705   3.748  1.00 96.31           H  
ATOM   1134  N   LYS A  79     -14.652  13.874  -0.909  1.00 94.26           N  
ATOM   1135  H   LYS A  79     -15.002  14.784  -0.648  1.00 94.26           H  
ATOM   1136  CA  LYS A  79     -14.879  13.360  -2.264  1.00 94.26           C  
ATOM   1137  HA  LYS A  79     -15.349  12.381  -2.172  1.00 94.26           H  
ATOM   1138  C   LYS A  79     -13.571  13.121  -3.025  1.00 94.26           C  
ATOM   1139  CB  LYS A  79     -15.828  14.298  -3.019  1.00 94.26           C  
ATOM   1140  HB2 LYS A  79     -15.346  15.265  -3.167  1.00 94.26           H  
ATOM   1141  HB3 LYS A  79     -16.727  14.444  -2.419  1.00 94.26           H  
ATOM   1142  O   LYS A  79     -13.487  12.145  -3.766  1.00 94.26           O  
ATOM   1143  CG  LYS A  79     -16.225  13.699  -4.375  1.00 94.26           C  
ATOM   1144  HG2 LYS A  79     -15.342  13.597  -5.006  1.00 94.26           H  
ATOM   1145  HG3 LYS A  79     -16.662  12.713  -4.216  1.00 94.26           H  
ATOM   1146  CD  LYS A  79     -17.237  14.585  -5.103  1.00 94.26           C  
ATOM   1147  HD2 LYS A  79     -18.133  14.681  -4.488  1.00 94.26           H  
ATOM   1148  HD3 LYS A  79     -16.801  15.569  -5.271  1.00 94.26           H  
ATOM   1149  CE  LYS A  79     -17.589  13.924  -6.438  1.00 94.26           C  
ATOM   1150  HE2 LYS A  79     -16.675  13.796  -7.017  1.00 94.26           H  
ATOM   1151  HE3 LYS A  79     -17.988  12.931  -6.231  1.00 94.26           H  
ATOM   1152  NZ  LYS A  79     -18.578  14.725  -7.197  1.00 94.26           N  
ATOM   1153  HZ1 LYS A  79     -19.423  14.827  -6.653  1.00 94.26           H  
ATOM   1154  HZ2 LYS A  79     -18.207  15.641  -7.406  1.00 94.26           H  
ATOM   1155  HZ3 LYS A  79     -18.809  14.258  -8.063  1.00 94.26           H  
ATOM   1156  N   SER A  80     -12.563  13.985  -2.867  1.00 93.67           N  
ATOM   1157  H   SER A  80     -12.630  14.711  -2.168  1.00 93.67           H  
ATOM   1158  CA  SER A  80     -11.259  13.775  -3.510  1.00 93.67           C  
ATOM   1159  HA  SER A  80     -11.431  13.366  -4.505  1.00 93.67           H  
ATOM   1160  C   SER A  80     -10.409  12.742  -2.769  1.00 93.67           C  
ATOM   1161  CB  SER A  80     -10.502  15.092  -3.704  1.00 93.67           C  
ATOM   1162  HB2 SER A  80     -11.101  15.750  -4.334  1.00 93.67           H  
ATOM   1163  HB3 SER A  80      -9.558  14.894  -4.210  1.00 93.67           H  
ATOM   1164  O   SER A  80      -9.756  11.948  -3.440  1.00 93.67           O  
ATOM   1165  OG  SER A  80     -10.242  15.747  -2.487  1.00 93.67           O  
ATOM   1166  HG  SER A  80      -9.404  15.413  -2.155  1.00 93.67           H  
ATOM   1167  N   ALA A  81     -10.494  12.699  -1.433  1.00 94.70           N  
ATOM   1168  H   ALA A  81     -10.998  13.445  -0.974  1.00 94.70           H  
ATOM   1169  CA  ALA A  81      -9.719  11.795  -0.579  1.00 94.70           C  
ATOM   1170  HA  ALA A  81      -8.693  11.767  -0.945  1.00 94.70           H  
ATOM   1171  C   ALA A  81     -10.234  10.342  -0.531  1.00 94.70           C  
ATOM   1172  CB  ALA A  81      -9.719  12.383   0.836  1.00 94.70           C  
ATOM   1173  HB1 ALA A  81     -10.714  12.295   1.275  1.00 94.70           H  
ATOM   1174  HB2 ALA A  81      -9.003  11.844   1.456  1.00 94.70           H  
ATOM   1175  HB3 ALA A  81      -9.440  13.436   0.800  1.00 94.70           H  
ATOM   1176  O   ALA A  81      -9.485   9.435  -0.175  1.00 94.70           O  
ATOM   1177  N   THR A  82     -11.518  10.100  -0.813  1.00 94.40           N  
ATOM   1178  H   THR A  82     -12.138  10.891  -0.918  1.00 94.40           H  
ATOM   1179  CA  THR A  82     -12.124   8.757  -0.711  1.00 94.40           C  
ATOM   1180  HA  THR A  82     -11.336   8.023  -0.546  1.00 94.40           H  
ATOM   1181  C   THR A  82     -12.844   8.296  -1.975  1.00 94.40           C  
ATOM   1182  CB  THR A  82     -13.094   8.639   0.478  1.00 94.40           C  
ATOM   1183  HB  THR A  82     -13.250   7.575   0.656  1.00 94.40           H  
ATOM   1184  O   THR A  82     -13.350   7.174  -2.007  1.00 94.40           O  
ATOM   1185  CG2 THR A  82     -12.589   9.259   1.781  1.00 94.40           C  
ATOM   1186 HG21 THR A  82     -12.551  10.344   1.693  1.00 94.40           H  
ATOM   1187 HG22 THR A  82     -13.264   8.988   2.594  1.00 94.40           H  
ATOM   1188 HG23 THR A  82     -11.592   8.878   2.001  1.00 94.40           H  
ATOM   1189  OG1 THR A  82     -14.349   9.210   0.191  1.00 94.40           O  
ATOM   1190  HG1 THR A  82     -14.990   8.674   0.664  1.00 94.40           H  
ATOM   1191  N   GLY A  83     -12.965   9.162  -2.986  1.00 91.02           N  
ATOM   1192  H   GLY A  83     -12.522  10.065  -2.896  1.00 91.02           H  
ATOM   1193  CA  GLY A  83     -13.761   8.912  -4.193  1.00 91.02           C  
ATOM   1194  HA2 GLY A  83     -13.512   7.926  -4.585  1.00 91.02           H  
ATOM   1195  HA3 GLY A  83     -13.501   9.655  -4.948  1.00 91.02           H  
ATOM   1196  C   GLY A  83     -15.278   8.965  -3.973  1.00 91.02           C  
ATOM   1197  O   GLY A  83     -16.035   8.912  -4.940  1.00 91.02           O  
ATOM   1198  N   ASN A  84     -15.746   9.116  -2.730  1.00 92.50           N  
ATOM   1199  H   ASN A  84     -15.082   9.228  -1.977  1.00 92.50           H  
ATOM   1200  CA  ASN A  84     -17.161   9.065  -2.373  1.00 92.50           C  
ATOM   1201  HA  ASN A  84     -17.755   8.872  -3.266  1.00 92.50           H  
ATOM   1202  C   ASN A  84     -17.626  10.399  -1.790  1.00 92.50           C  
ATOM   1203  CB  ASN A  84     -17.400   7.897  -1.409  1.00 92.50           C  
ATOM   1204  HB2 ASN A  84     -16.724   7.977  -0.558  1.00 92.50           H  
ATOM   1205  HB3 ASN A  84     -18.423   7.937  -1.036  1.00 92.50           H  
ATOM   1206  O   ASN A  84     -16.965  10.995  -0.941  1.00 92.50           O  
ATOM   1207  CG  ASN A  84     -17.213   6.559  -2.094  1.00 92.50           C  
ATOM   1208  ND2 ASN A  84     -16.070   5.926  -1.971  1.00 92.50           N  
ATOM   1209 HD21 ASN A  84     -15.979   5.095  -2.537  1.00 92.50           H  
ATOM   1210 HD22 ASN A  84     -15.255   6.401  -1.611  1.00 92.50           H  
ATOM   1211  OD1 ASN A  84     -18.099   6.089  -2.784  1.00 92.50           O  
ATOM   1212  N   SER A  85     -18.792  10.873  -2.231  1.00 93.77           N  
ATOM   1213  H   SER A  85     -19.324  10.330  -2.897  1.00 93.77           H  
ATOM   1214  CA  SER A  85     -19.410  12.050  -1.619  1.00 93.77           C  
ATOM   1215  HA  SER A  85     -18.692  12.870  -1.664  1.00 93.77           H  
ATOM   1216  C   SER A  85     -19.764  11.740  -0.159  1.00 93.77           C  
ATOM   1217  CB  SER A  85     -20.673  12.470  -2.369  1.00 93.77           C  
ATOM   1218  HB2 SER A  85     -21.375  11.636  -2.375  1.00 93.77           H  
ATOM   1219  HB3 SER A  85     -21.137  13.310  -1.851  1.00 93.77           H  
ATOM   1220  O   SER A  85     -20.373  10.697   0.095  1.00 93.77           O  
ATOM   1221  OG  SER A  85     -20.376  12.849  -3.706  1.00 93.77           O  
ATOM   1222  HG  SER A  85     -21.155  12.621  -4.219  1.00 93.77           H  
ATOM   1223  N   PRO A  86     -19.420  12.618   0.798  1.00 96.31           N  
ATOM   1224  CA  PRO A  86     -19.808  12.420   2.187  1.00 96.31           C  
ATOM   1225  HA  PRO A  86     -19.452  11.456   2.549  1.00 96.31           H  
ATOM   1226  C   PRO A  86     -21.327  12.492   2.338  1.00 96.31           C  
ATOM   1227  CB  PRO A  86     -19.126  13.547   2.960  1.00 96.31           C  
ATOM   1228  HB2 PRO A  86     -19.665  13.815   3.869  1.00 96.31           H  
ATOM   1229  HB3 PRO A  86     -18.101  13.254   3.186  1.00 96.31           H  
ATOM   1230  O   PRO A  86     -22.018  13.163   1.565  1.00 96.31           O  
ATOM   1231  CG  PRO A  86     -19.131  14.672   1.928  1.00 96.31           C  
ATOM   1232  HG2 PRO A  86     -20.127  15.110   1.861  1.00 96.31           H  
ATOM   1233  HG3 PRO A  86     -18.403  15.453   2.153  1.00 96.31           H  
ATOM   1234  CD  PRO A  86     -18.803  13.928   0.636  1.00 96.31           C  
ATOM   1235  HD2 PRO A  86     -19.215  14.468  -0.216  1.00 96.31           H  
ATOM   1236  HD3 PRO A  86     -17.724  13.812   0.534  1.00 96.31           H  
ATOM   1237  N   VAL A  87     -21.835  11.845   3.380  1.00 95.32           N  
ATOM   1238  H   VAL A  87     -21.191  11.377   4.002  1.00 95.32           H  
ATOM   1239  CA  VAL A  87     -23.230  11.990   3.815  1.00 95.32           C  
ATOM   1240  HA  VAL A  87     -23.738  12.681   3.142  1.00 95.32           H  
ATOM   1241  C   VAL A  87     -23.279  12.641   5.191  1.00 95.32           C  
ATOM   1242  CB  VAL A  87     -24.011  10.663   3.740  1.00 95.32           C  
ATOM   1243  HB  VAL A  87     -25.048  10.869   4.005  1.00 95.32           H  
ATOM   1244  O   VAL A  87     -22.262  12.757   5.876  1.00 95.32           O  
ATOM   1245  CG1 VAL A  87     -24.014  10.105   2.312  1.00 95.32           C  
ATOM   1246 HG11 VAL A  87     -24.368  10.868   1.619  1.00 95.32           H  
ATOM   1247 HG12 VAL A  87     -23.008   9.804   2.019  1.00 95.32           H  
ATOM   1248 HG13 VAL A  87     -24.674   9.241   2.253  1.00 95.32           H  
ATOM   1249  CG2 VAL A  87     -23.493   9.588   4.698  1.00 95.32           C  
ATOM   1250 HG21 VAL A  87     -24.027   8.653   4.526  1.00 95.32           H  
ATOM   1251 HG22 VAL A  87     -23.679   9.897   5.726  1.00 95.32           H  
ATOM   1252 HG23 VAL A  87     -22.427   9.419   4.542  1.00 95.32           H  
ATOM   1253  N   CYS A  88     -24.462  13.083   5.603  1.00 96.46           N  
ATOM   1254  H   CYS A  88     -25.273  12.946   5.017  1.00 96.46           H  
ATOM   1255  CA  CYS A  88     -24.660  13.728   6.895  1.00 96.46           C  
ATOM   1256  HA  CYS A  88     -23.697  13.891   7.378  1.00 96.46           H  
ATOM   1257  C   CYS A  88     -25.482  12.842   7.814  1.00 96.46           C  
ATOM   1258  CB  CYS A  88     -25.308  15.098   6.689  1.00 96.46           C  
ATOM   1259  HB2 CYS A  88     -26.275  14.973   6.202  1.00 96.46           H  
ATOM   1260  HB3 CYS A  88     -25.467  15.572   7.657  1.00 96.46           H  
ATOM   1261  O   CYS A  88     -26.577  12.414   7.457  1.00 96.46           O  
ATOM   1262  SG  CYS A  88     -24.266  16.165   5.682  1.00 96.46           S  
ATOM   1263  N   SER A  89     -24.968  12.612   9.018  1.00 94.86           N  
ATOM   1264  H   SER A  89     -24.061  13.006   9.224  1.00 94.86           H  
ATOM   1265  CA  SER A  89     -25.747  12.083  10.132  1.00 94.86           C  
ATOM   1266  HA  SER A  89     -26.689  11.670   9.771  1.00 94.86           H  
ATOM   1267  C   SER A  89     -26.048  13.241  11.073  1.00 94.86           C  
ATOM   1268  CB  SER A  89     -24.991  10.951  10.819  1.00 94.86           C  
ATOM   1269  HB2 SER A  89     -24.038  11.313  11.204  1.00 94.86           H  
ATOM   1270  HB3 SER A  89     -24.807  10.157  10.096  1.00 94.86           H  
ATOM   1271  O   SER A  89     -25.178  13.683  11.829  1.00 94.86           O  
ATOM   1272  OG  SER A  89     -25.774  10.435  11.874  1.00 94.86           O  
ATOM   1273  HG  SER A  89     -25.742  11.044  12.615  1.00 94.86           H  
ATOM   1274  N   SER A  90     -27.267  13.774  10.990  1.00 91.72           N  
ATOM   1275  H   SER A  90     -27.933  13.346  10.363  1.00 91.72           H  
ATOM   1276  CA  SER A  90     -27.618  15.080  11.562  1.00 91.72           C  
ATOM   1277  HA  SER A  90     -28.619  15.335  11.216  1.00 91.72           H  
ATOM   1278  C   SER A  90     -26.681  16.162  11.006  1.00 91.72           C  
ATOM   1279  CB  SER A  90     -27.683  15.017  13.100  1.00 91.72           C  
ATOM   1280  HB2 SER A  90     -28.061  15.966  13.482  1.00 91.72           H  
ATOM   1281  HB3 SER A  90     -26.691  14.837  13.514  1.00 91.72           H  
ATOM   1282  O   SER A  90     -26.641  16.379   9.799  1.00 91.72           O  
ATOM   1283  OG  SER A  90     -28.545  13.976  13.509  1.00 91.72           O  
ATOM   1284  HG  SER A  90     -28.612  13.966  14.467  1.00 91.72           H  
ATOM   1285  N   SER A  91     -25.888  16.817  11.851  1.00 95.01           N  
ATOM   1286  H   SER A  91     -25.945  16.630  12.841  1.00 95.01           H  
ATOM   1287  CA  SER A  91     -24.857  17.765  11.424  1.00 95.01           C  
ATOM   1288  HA  SER A  91     -25.136  18.200  10.464  1.00 95.01           H  
ATOM   1289  C   SER A  91     -23.475  17.131  11.241  1.00 95.01           C  
ATOM   1290  CB  SER A  91     -24.780  18.902  12.443  1.00 95.01           C  
ATOM   1291  HB2 SER A  91     -25.715  19.462  12.428  1.00 95.01           H  
ATOM   1292  HB3 SER A  91     -23.962  19.575  12.183  1.00 95.01           H  
ATOM   1293  O   SER A  91     -22.587  17.797  10.721  1.00 95.01           O  
ATOM   1294  OG  SER A  91     -24.573  18.368  13.740  1.00 95.01           O  
ATOM   1295  HG  SER A  91     -24.464  19.096  14.357  1.00 95.01           H  
ATOM   1296  N   THR A  92     -23.259  15.877  11.657  1.00 96.73           N  
ATOM   1297  H   THR A  92     -24.052  15.313  11.925  1.00 96.73           H  
ATOM   1298  CA  THR A  92     -21.939  15.227  11.595  1.00 96.73           C  
ATOM   1299  HA  THR A  92     -21.175  15.964  11.842  1.00 96.73           H  
ATOM   1300  C   THR A  92     -21.654  14.712  10.188  1.00 96.73           C  
ATOM   1301  CB  THR A  92     -21.819  14.090  12.621  1.00 96.73           C  
ATOM   1302  HB  THR A  92     -22.630  13.376  12.476  1.00 96.73           H  
ATOM   1303  O   THR A  92     -22.458  13.978   9.614  1.00 96.73           O  
ATOM   1304  CG2 THR A  92     -20.487  13.347  12.522  1.00 96.73           C  
ATOM   1305 HG21 THR A  92     -20.493  12.708  11.639  1.00 96.73           H  
ATOM   1306 HG22 THR A  92     -19.662  14.053  12.429  1.00 96.73           H  
ATOM   1307 HG23 THR A  92     -20.344  12.718  13.400  1.00 96.73           H  
ATOM   1308  OG1 THR A  92     -21.902  14.622  13.926  1.00 96.73           O  
ATOM   1309  HG1 THR A  92     -22.757  15.053  13.999  1.00 96.73           H  
ATOM   1310  N   CYS A  93     -20.484  15.066   9.660  1.00 98.15           N  
ATOM   1311  H   CYS A  93     -19.860  15.640  10.209  1.00 98.15           H  
ATOM   1312  CA  CYS A  93     -19.970  14.561   8.396  1.00 98.15           C  
ATOM   1313  HA  CYS A  93     -20.739  14.653   7.629  1.00 98.15           H  
ATOM   1314  C   CYS A  93     -19.599  13.078   8.524  1.00 98.15           C  
ATOM   1315  CB  CYS A  93     -18.771  15.421   7.990  1.00 98.15           C  
ATOM   1316  HB2 CYS A  93     -19.054  16.473   8.027  1.00 98.15           H  
ATOM   1317  HB3 CYS A  93     -17.975  15.266   8.718  1.00 98.15           H  
ATOM   1318  O   CYS A  93     -18.853  12.690   9.425  1.00 98.15           O  
ATOM   1319  SG  CYS A  93     -18.125  15.064   6.343  1.00 98.15           S  
ATOM   1320  N   VAL A  94     -20.119  12.249   7.622  1.00 97.47           N  
ATOM   1321  H   VAL A  94     -20.744  12.628   6.925  1.00 97.47           H  
ATOM   1322  CA  VAL A  94     -19.859  10.809   7.553  1.00 97.47           C  
ATOM   1323  HA  VAL A  94     -19.275  10.506   8.422  1.00 97.47           H  
ATOM   1324  C   VAL A  94     -19.045  10.529   6.297  1.00 97.47           C  
ATOM   1325  CB  VAL A  94     -21.172  10.007   7.569  1.00 97.47           C  
ATOM   1326  HB  VAL A  94     -21.779  10.336   6.726  1.00 97.47           H  
ATOM   1327  O   VAL A  94     -19.491  10.816   5.182  1.00 97.47           O  
ATOM   1328  CG1 VAL A  94     -20.965   8.491   7.442  1.00 97.47           C  
ATOM   1329 HG11 VAL A  94     -20.424   8.256   6.526  1.00 97.47           H  
ATOM   1330 HG12 VAL A  94     -21.933   7.992   7.398  1.00 97.47           H  
ATOM   1331 HG13 VAL A  94     -20.408   8.109   8.297  1.00 97.47           H  
ATOM   1332  CG2 VAL A  94     -21.969  10.258   8.857  1.00 97.47           C  
ATOM   1333 HG21 VAL A  94     -21.375   9.965   9.723  1.00 97.47           H  
ATOM   1334 HG22 VAL A  94     -22.228  11.314   8.936  1.00 97.47           H  
ATOM   1335 HG23 VAL A  94     -22.890   9.676   8.834  1.00 97.47           H  
ATOM   1336  N   TYR A  95     -17.850   9.968   6.482  1.00 97.24           N  
ATOM   1337  H   TYR A  95     -17.629   9.630   7.407  1.00 97.24           H  
ATOM   1338  CA  TYR A  95     -17.019   9.500   5.377  1.00 97.24           C  
ATOM   1339  HA  TYR A  95     -17.220  10.126   4.507  1.00 97.24           H  
ATOM   1340  C   TYR A  95     -17.389   8.061   5.012  1.00 97.24           C  
ATOM   1341  CB  TYR A  95     -15.519   9.630   5.696  1.00 97.24           C  
ATOM   1342  HB2 TYR A  95     -15.325  10.604   6.146  1.00 97.24           H  
ATOM   1343  HB3 TYR A  95     -14.971   9.594   4.755  1.00 97.24           H  
ATOM   1344  O   TYR A  95     -17.831   7.278   5.856  1.00 97.24           O  
ATOM   1345  CG  TYR A  95     -14.972   8.544   6.601  1.00 97.24           C  
ATOM   1346  CD1 TYR A  95     -15.179   8.630   7.988  1.00 97.24           C  
ATOM   1347  HD1 TYR A  95     -15.694   9.486   8.399  1.00 97.24           H  
ATOM   1348  CD2 TYR A  95     -14.308   7.425   6.057  1.00 97.24           C  
ATOM   1349  HD2 TYR A  95     -14.154   7.343   4.991  1.00 97.24           H  
ATOM   1350  CE1 TYR A  95     -14.755   7.592   8.832  1.00 97.24           C  
ATOM   1351  HE1 TYR A  95     -14.950   7.648   9.893  1.00 97.24           H  
ATOM   1352  CE2 TYR A  95     -13.834   6.409   6.908  1.00 97.24           C  
ATOM   1353  HE2 TYR A  95     -13.305   5.551   6.518  1.00 97.24           H  
ATOM   1354  OH  TYR A  95     -13.536   5.558   9.121  1.00 97.24           O  
ATOM   1355  HH  TYR A  95     -13.769   5.678  10.045  1.00 97.24           H  
ATOM   1356  CZ  TYR A  95     -14.055   6.494   8.295  1.00 97.24           C  
ATOM   1357  N   GLY A  96     -17.146   7.709   3.755  1.00 95.40           N  
ATOM   1358  H   GLY A  96     -16.813   8.413   3.111  1.00 95.40           H  
ATOM   1359  CA  GLY A  96     -17.101   6.330   3.289  1.00 95.40           C  
ATOM   1360  HA2 GLY A  96     -17.016   5.647   4.133  1.00 95.40           H  
ATOM   1361  HA3 GLY A  96     -18.006   6.091   2.730  1.00 95.40           H  
ATOM   1362  C   GLY A  96     -15.895   6.153   2.377  1.00 95.40           C  
ATOM   1363  O   GLY A  96     -15.659   6.989   1.502  1.00 95.40           O  
ATOM   1364  N   ILE A  97     -15.119   5.096   2.603  1.00 93.84           N  
ATOM   1365  H   ILE A  97     -15.342   4.496   3.384  1.00 93.84           H  
ATOM   1366  CA  ILE A  97     -13.997   4.690   1.754  1.00 93.84           C  
ATOM   1367  HA  ILE A  97     -14.062   5.242   0.816  1.00 93.84           H  
ATOM   1368  C   ILE A  97     -14.136   3.209   1.414  1.00 93.84           C  
ATOM   1369  CB  ILE A  97     -12.637   5.046   2.401  1.00 93.84           C  
ATOM   1370  HB  ILE A  97     -12.648   6.119   2.590  1.00 93.84           H  
ATOM   1371  O   ILE A  97     -14.379   2.385   2.297  1.00 93.84           O  
ATOM   1372  CG1 ILE A  97     -11.481   4.753   1.420  1.00 93.84           C  
ATOM   1373 HG12 ILE A  97     -11.298   3.679   1.374  1.00 93.84           H  
ATOM   1374 HG13 ILE A  97     -11.765   5.088   0.422  1.00 93.84           H  
ATOM   1375  CG2 ILE A  97     -12.401   4.338   3.750  1.00 93.84           C  
ATOM   1376 HG21 ILE A  97     -12.301   3.262   3.608  1.00 93.84           H  
ATOM   1377 HG22 ILE A  97     -13.239   4.533   4.419  1.00 93.84           H  
ATOM   1378 HG23 ILE A  97     -11.502   4.724   4.231  1.00 93.84           H  
ATOM   1379  CD1 ILE A  97     -10.175   5.468   1.788  1.00 93.84           C  
ATOM   1380 HD11 ILE A  97     -10.322   6.547   1.740  1.00 93.84           H  
ATOM   1381 HD12 ILE A  97      -9.846   5.199   2.791  1.00 93.84           H  
ATOM   1382 HD13 ILE A  97      -9.399   5.188   1.076  1.00 93.84           H  
ATOM   1383  N   GLN A  98     -13.980   2.877   0.135  1.00 89.38           N  
ATOM   1384  H   GLN A  98     -13.738   3.597  -0.531  1.00 89.38           H  
ATOM   1385  CA  GLN A  98     -13.979   1.506  -0.361  1.00 89.38           C  
ATOM   1386  HA  GLN A  98     -14.091   0.823   0.481  1.00 89.38           H  
ATOM   1387  C   GLN A  98     -12.633   1.207  -1.021  1.00 89.38           C  
ATOM   1388  CB  GLN A  98     -15.177   1.283  -1.299  1.00 89.38           C  
ATOM   1389  HB2 GLN A  98     -15.051   1.869  -2.209  1.00 89.38           H  
ATOM   1390  HB3 GLN A  98     -16.083   1.614  -0.791  1.00 89.38           H  
ATOM   1391  O   GLN A  98     -12.097   2.026  -1.764  1.00 89.38           O  
ATOM   1392  CG  GLN A  98     -15.335  -0.203  -1.658  1.00 89.38           C  
ATOM   1393  HG2 GLN A  98     -15.324  -0.793  -0.742  1.00 89.38           H  
ATOM   1394  HG3 GLN A  98     -14.493  -0.521  -2.274  1.00 89.38           H  
ATOM   1395  CD  GLN A  98     -16.622  -0.529  -2.412  1.00 89.38           C  
ATOM   1396  NE2 GLN A  98     -16.962  -1.794  -2.523  1.00 89.38           N  
ATOM   1397 HE21 GLN A  98     -16.389  -2.513  -2.106  1.00 89.38           H  
ATOM   1398 HE22 GLN A  98     -17.797  -1.996  -3.055  1.00 89.38           H  
ATOM   1399  OE1 GLN A  98     -17.337   0.310  -2.933  1.00 89.38           O  
ATOM   1400  N   TYR A  99     -12.097   0.029  -0.728  1.00 85.54           N  
ATOM   1401  H   TYR A  99     -12.629  -0.595  -0.138  1.00 85.54           H  
ATOM   1402  CA  TYR A  99     -10.845  -0.489  -1.255  1.00 85.54           C  
ATOM   1403  HA  TYR A  99     -10.276   0.328  -1.700  1.00 85.54           H  
ATOM   1404  C   TYR A  99     -11.106  -1.522  -2.338  1.00 85.54           C  
ATOM   1405  CB  TYR A  99     -10.004  -1.097  -0.125  1.00 85.54           C  
ATOM   1406  HB2 TYR A  99      -9.095  -1.536  -0.535  1.00 85.54           H  
ATOM   1407  HB3 TYR A  99     -10.568  -1.902   0.346  1.00 85.54           H  
ATOM   1408  O   TYR A  99     -12.224  -1.991  -2.560  1.00 85.54           O  
ATOM   1409  CG  TYR A  99      -9.604  -0.082   0.915  1.00 85.54           C  
ATOM   1410  CD1 TYR A  99      -8.440   0.687   0.730  1.00 85.54           C  
ATOM   1411  HD1 TYR A  99      -7.806   0.531  -0.130  1.00 85.54           H  
ATOM   1412  CD2 TYR A  99     -10.434   0.138   2.030  1.00 85.54           C  
ATOM   1413  HD2 TYR A  99     -11.339  -0.440   2.147  1.00 85.54           H  
ATOM   1414  CE1 TYR A  99      -8.115   1.689   1.656  1.00 85.54           C  
ATOM   1415  HE1 TYR A  99      -7.242   2.307   1.514  1.00 85.54           H  
ATOM   1416  CE2 TYR A  99     -10.121   1.151   2.951  1.00 85.54           C  
ATOM   1417  HE2 TYR A  99     -10.771   1.346   3.791  1.00 85.54           H  
ATOM   1418  OH  TYR A  99      -8.696   2.970   3.568  1.00 85.54           O  
ATOM   1419  HH  TYR A  99      -9.482   3.244   4.047  1.00 85.54           H  
ATOM   1420  CZ  TYR A  99      -8.966   1.934   2.747  1.00 85.54           C  
ATOM   1421  N   GLY A 100     -10.022  -1.900  -2.999  1.00 78.37           N  
ATOM   1422  H   GLY A 100      -9.136  -1.487  -2.746  1.00 78.37           H  
ATOM   1423  CA  GLY A 100     -10.083  -2.718  -4.186  1.00 78.37           C  
ATOM   1424  HA2 GLY A 100      -9.042  -2.954  -4.405  1.00 78.37           H  
ATOM   1425  HA3 GLY A 100     -10.622  -2.151  -4.944  1.00 78.37           H  
ATOM   1426  C   GLY A 100     -10.702  -4.087  -4.070  1.00 78.37           C  
ATOM   1427  O   GLY A 100     -11.450  -4.541  -4.919  1.00 78.37           O  
ATOM   1428  N   ASP A 101     -10.379  -4.724  -2.971  1.00 82.87           N  
ATOM   1429  H   ASP A 101      -9.764  -4.235  -2.337  1.00 82.87           H  
ATOM   1430  CA  ASP A 101     -10.857  -6.032  -2.548  1.00 82.87           C  
ATOM   1431  HA  ASP A 101     -10.973  -6.687  -3.411  1.00 82.87           H  
ATOM   1432  C   ASP A 101     -12.218  -5.987  -1.856  1.00 82.87           C  
ATOM   1433  CB  ASP A 101      -9.784  -6.569  -1.620  1.00 82.87           C  
ATOM   1434  HB2 ASP A 101     -10.077  -7.513  -1.161  1.00 82.87           H  
ATOM   1435  HB3 ASP A 101      -8.874  -6.721  -2.200  1.00 82.87           H  
ATOM   1436  O   ASP A 101     -12.549  -6.880  -1.077  1.00 82.87           O  
ATOM   1437  CG  ASP A 101      -9.489  -5.517  -0.573  1.00 82.87           C  
ATOM   1438  OD1 ASP A 101      -8.327  -5.105  -0.460  1.00 82.87           O  
ATOM   1439  OD2 ASP A 101     -10.393  -5.059   0.140  1.00 82.87           O  
ATOM   1440  N   SER A 102     -12.983  -4.923  -2.102  1.00 84.95           N  
ATOM   1441  H   SER A 102     -12.633  -4.224  -2.741  1.00 84.95           H  
ATOM   1442  CA  SER A 102     -14.314  -4.723  -1.537  1.00 84.95           C  
ATOM   1443  HA  SER A 102     -14.706  -3.816  -1.996  1.00 84.95           H  
ATOM   1444  C   SER A 102     -14.329  -4.481  -0.025  1.00 84.95           C  
ATOM   1445  CB  SER A 102     -15.247  -5.878  -1.930  1.00 84.95           C  
ATOM   1446  HB2 SER A 102     -15.185  -6.660  -1.174  1.00 84.95           H  
ATOM   1447  HB3 SER A 102     -16.275  -5.518  -1.969  1.00 84.95           H  
ATOM   1448  O   SER A 102     -15.410  -4.323   0.545  1.00 84.95           O  
ATOM   1449  OG  SER A 102     -14.882  -6.447  -3.176  1.00 84.95           O  
ATOM   1450  HG  SER A 102     -14.901  -5.782  -3.868  1.00 84.95           H  
ATOM   1451  N   SER A 103     -13.164  -4.390   0.630  1.00 90.70           N  
ATOM   1452  H   SER A 103     -12.307  -4.571   0.128  1.00 90.70           H  
ATOM   1453  CA  SER A 103     -13.084  -3.888   2.002  1.00 90.70           C  
ATOM   1454  HA  SER A 103     -13.771  -4.473   2.613  1.00 90.70           H  
ATOM   1455  C   SER A 103     -13.524  -2.429   2.041  1.00 90.70           C  
ATOM   1456  CB  SER A 103     -11.681  -3.988   2.612  1.00 90.70           C  
ATOM   1457  HB2 SER A 103     -11.752  -3.741   3.671  1.00 90.70           H  
ATOM   1458  HB3 SER A 103     -11.019  -3.271   2.127  1.00 90.70           H  
ATOM   1459  O   SER A 103     -13.304  -1.679   1.094  1.00 90.70           O  
ATOM   1460  OG  SER A 103     -11.133  -5.286   2.482  1.00 90.70           O  
ATOM   1461  HG  SER A 103     -10.945  -5.315   1.542  1.00 90.70           H  
ATOM   1462  N   PHE A 104     -14.113  -1.995   3.146  1.00 93.97           N  
ATOM   1463  H   PHE A 104     -14.280  -2.639   3.906  1.00 93.97           H  
ATOM   1464  CA  PHE A 104     -14.544  -0.614   3.313  1.00 93.97           C  
ATOM   1465  HA  PHE A 104     -13.866   0.033   2.756  1.00 93.97           H  
ATOM   1466  C   PHE A 104     -14.476  -0.178   4.773  1.00 93.97           C  
ATOM   1467  CB  PHE A 104     -15.957  -0.433   2.732  1.00 93.97           C  
ATOM   1468  HB2 PHE A 104     -16.217   0.625   2.751  1.00 93.97           H  
ATOM   1469  HB3 PHE A 104     -15.953  -0.737   1.685  1.00 93.97           H  
ATOM   1470  O   PHE A 104     -14.446  -1.001   5.693  1.00 93.97           O  
ATOM   1471  CG  PHE A 104     -17.043  -1.193   3.465  1.00 93.97           C  
ATOM   1472  CD1 PHE A 104     -17.463  -2.453   3.001  1.00 93.97           C  
ATOM   1473  HD1 PHE A 104     -17.009  -2.882   2.119  1.00 93.97           H  
ATOM   1474  CD2 PHE A 104     -17.635  -0.639   4.616  1.00 93.97           C  
ATOM   1475  HD2 PHE A 104     -17.313   0.321   4.990  1.00 93.97           H  
ATOM   1476  CE1 PHE A 104     -18.480  -3.148   3.678  1.00 93.97           C  
ATOM   1477  HE1 PHE A 104     -18.811  -4.107   3.307  1.00 93.97           H  
ATOM   1478  CE2 PHE A 104     -18.638  -1.342   5.301  1.00 93.97           C  
ATOM   1479  HE2 PHE A 104     -19.081  -0.920   6.191  1.00 93.97           H  
ATOM   1480  CZ  PHE A 104     -19.064  -2.594   4.832  1.00 93.97           C  
ATOM   1481  HZ  PHE A 104     -19.842  -3.120   5.367  1.00 93.97           H  
ATOM   1482  N   SER A 105     -14.487   1.137   4.963  1.00 96.86           N  
ATOM   1483  H   SER A 105     -14.516   1.730   4.146  1.00 96.86           H  
ATOM   1484  CA  SER A 105     -14.703   1.779   6.253  1.00 96.86           C  
ATOM   1485  HA  SER A 105     -15.147   1.063   6.944  1.00 96.86           H  
ATOM   1486  C   SER A 105     -15.672   2.945   6.077  1.00 96.86           C  
ATOM   1487  CB  SER A 105     -13.374   2.237   6.848  1.00 96.86           C  
ATOM   1488  HB2 SER A 105     -12.712   1.382   6.982  1.00 96.86           H  
ATOM   1489  HB3 SER A 105     -12.898   2.956   6.181  1.00 96.86           H  
ATOM   1490  O   SER A 105     -15.530   3.761   5.163  1.00 96.86           O  
ATOM   1491  OG  SER A 105     -13.612   2.845   8.091  1.00 96.86           O  
ATOM   1492  HG  SER A 105     -13.737   2.158   8.750  1.00 96.86           H  
ATOM   1493  N   ILE A 106     -16.690   2.996   6.929  1.00 97.01           N  
ATOM   1494  H   ILE A 106     -16.777   2.250   7.604  1.00 97.01           H  
ATOM   1495  CA  ILE A 106     -17.680   4.071   6.991  1.00 97.01           C  
ATOM   1496  HA  ILE A 106     -17.342   4.909   6.381  1.00 97.01           H  
ATOM   1497  C   ILE A 106     -17.755   4.535   8.438  1.00 97.01           C  
ATOM   1498  CB  ILE A 106     -19.056   3.602   6.464  1.00 97.01           C  
ATOM   1499  HB  ILE A 106     -19.362   2.740   7.056  1.00 97.01           H  
ATOM   1500  O   ILE A 106     -17.816   3.726   9.366  1.00 97.01           O  
ATOM   1501  CG1 ILE A 106     -18.981   3.156   4.985  1.00 97.01           C  
ATOM   1502 HG12 ILE A 106     -18.816   4.025   4.348  1.00 97.01           H  
ATOM   1503 HG13 ILE A 106     -18.138   2.479   4.847  1.00 97.01           H  
ATOM   1504  CG2 ILE A 106     -20.124   4.701   6.637  1.00 97.01           C  
ATOM   1505 HG21 ILE A 106     -21.094   4.350   6.283  1.00 97.01           H  
ATOM   1506 HG22 ILE A 106     -19.841   5.589   6.072  1.00 97.01           H  
ATOM   1507 HG23 ILE A 106     -20.241   4.965   7.688  1.00 97.01           H  
ATOM   1508  CD1 ILE A 106     -20.229   2.406   4.503  1.00 97.01           C  
ATOM   1509 HD11 ILE A 106     -20.446   1.575   5.174  1.00 97.01           H  
ATOM   1510 HD12 ILE A 106     -20.044   2.012   3.504  1.00 97.01           H  
ATOM   1511 HD13 ILE A 106     -21.088   3.076   4.455  1.00 97.01           H  
ATOM   1512  N   GLY A 107     -17.777   5.843   8.662  1.00 97.97           N  
ATOM   1513  H   GLY A 107     -17.728   6.483   7.882  1.00 97.97           H  
ATOM   1514  CA  GLY A 107     -17.881   6.374  10.014  1.00 97.97           C  
ATOM   1515  HA2 GLY A 107     -18.801   6.018  10.477  1.00 97.97           H  
ATOM   1516  HA3 GLY A 107     -17.039   6.003  10.599  1.00 97.97           H  
ATOM   1517  C   GLY A 107     -17.874   7.889  10.074  1.00 97.97           C  
ATOM   1518  O   GLY A 107     -18.034   8.573   9.066  1.00 97.97           O  
ATOM   1519  N   PHE A 108     -17.689   8.425  11.275  1.00 97.99           N  
ATOM   1520  H   PHE A 108     -17.440   7.827  12.049  1.00 97.99           H  
ATOM   1521  CA  PHE A 108     -17.658   9.870  11.469  1.00 97.99           C  
ATOM   1522  HA  PHE A 108     -18.450  10.321  10.870  1.00 97.99           H  
ATOM   1523  C   PHE A 108     -16.333  10.435  10.984  1.00 97.99           C  
ATOM   1524  CB  PHE A 108     -17.913  10.226  12.934  1.00 97.99           C  
ATOM   1525  HB2 PHE A 108     -17.060   9.899  13.528  1.00 97.99           H  
ATOM   1526  HB3 PHE A 108     -17.982  11.310  13.026  1.00 97.99           H  
ATOM   1527  O   PHE A 108     -15.266   9.917  11.317  1.00 97.99           O  
ATOM   1528  CG  PHE A 108     -19.179   9.612  13.490  1.00 97.99           C  
ATOM   1529  CD1 PHE A 108     -20.412   9.795  12.833  1.00 97.99           C  
ATOM   1530  HD1 PHE A 108     -20.465  10.391  11.934  1.00 97.99           H  
ATOM   1531  CD2 PHE A 108     -19.116   8.825  14.651  1.00 97.99           C  
ATOM   1532  HD2 PHE A 108     -18.174   8.677  15.159  1.00 97.99           H  
ATOM   1533  CE1 PHE A 108     -21.578   9.195  13.337  1.00 97.99           C  
ATOM   1534  HE1 PHE A 108     -22.522   9.332  12.830  1.00 97.99           H  
ATOM   1535  CE2 PHE A 108     -20.279   8.227  15.155  1.00 97.99           C  
ATOM   1536  HE2 PHE A 108     -20.203   7.623  16.047  1.00 97.99           H  
ATOM   1537  CZ  PHE A 108     -21.512   8.409  14.500  1.00 97.99           C  
ATOM   1538  HZ  PHE A 108     -22.409   7.945  14.883  1.00 97.99           H  
ATOM   1539  N   PHE A 109     -16.393  11.509  10.207  1.00 98.44           N  
ATOM   1540  H   PHE A 109     -17.294  11.905   9.979  1.00 98.44           H  
ATOM   1541  CA  PHE A 109     -15.216  12.309   9.936  1.00 98.44           C  
ATOM   1542  HA  PHE A 109     -14.370  11.635   9.804  1.00 98.44           H  
ATOM   1543  C   PHE A 109     -14.947  13.189  11.153  1.00 98.44           C  
ATOM   1544  CB  PHE A 109     -15.412  13.104   8.648  1.00 98.44           C  
ATOM   1545  HB2 PHE A 109     -15.697  12.410   7.857  1.00 98.44           H  
ATOM   1546  HB3 PHE A 109     -16.238  13.801   8.792  1.00 98.44           H  
ATOM   1547  O   PHE A 109     -15.823  13.933  11.605  1.00 98.44           O  
ATOM   1548  CG  PHE A 109     -14.185  13.864   8.187  1.00 98.44           C  
ATOM   1549  CD1 PHE A 109     -14.328  15.165   7.671  1.00 98.44           C  
ATOM   1550  HD1 PHE A 109     -15.305  15.622   7.614  1.00 98.44           H  
ATOM   1551  CD2 PHE A 109     -12.908  13.265   8.219  1.00 98.44           C  
ATOM   1552  HD2 PHE A 109     -12.775  12.254   8.575  1.00 98.44           H  
ATOM   1553  CE1 PHE A 109     -13.203  15.861   7.200  1.00 98.44           C  
ATOM   1554  HE1 PHE A 109     -13.317  16.850   6.783  1.00 98.44           H  
ATOM   1555  CE2 PHE A 109     -11.784  13.968   7.759  1.00 98.44           C  
ATOM   1556  HE2 PHE A 109     -10.809  13.503   7.780  1.00 98.44           H  
ATOM   1557  CZ  PHE A 109     -11.932  15.267   7.247  1.00 98.44           C  
ATOM   1558  HZ  PHE A 109     -11.073  15.804   6.873  1.00 98.44           H  
ATOM   1559  N   ALA A 110     -13.754  13.060  11.717  1.00 98.08           N  
ATOM   1560  H   ALA A 110     -13.063  12.456  11.296  1.00 98.08           H  
ATOM   1561  CA  ALA A 110     -13.419  13.631  13.009  1.00 98.08           C  
ATOM   1562  HA  ALA A 110     -14.138  14.404  13.277  1.00 98.08           H  
ATOM   1563  C   ALA A 110     -12.042  14.279  12.985  1.00 98.08           C  
ATOM   1564  CB  ALA A 110     -13.500  12.518  14.051  1.00 98.08           C  
ATOM   1565  HB1 ALA A 110     -13.369  12.939  15.048  1.00 98.08           H  
ATOM   1566  HB2 ALA A 110     -12.724  11.775  13.868  1.00 98.08           H  
ATOM   1567  HB3 ALA A 110     -14.478  12.041  13.988  1.00 98.08           H  
ATOM   1568  O   ALA A 110     -11.262  14.092  12.051  1.00 98.08           O  
ATOM   1569  N   LYS A 111     -11.747  15.040  14.035  1.00 97.96           N  
ATOM   1570  H   LYS A 111     -12.450  15.148  14.753  1.00 97.96           H  
ATOM   1571  CA  LYS A 111     -10.413  15.553  14.314  1.00 97.96           C  
ATOM   1572  HA  LYS A 111      -9.722  14.977  13.699  1.00 97.96           H  
ATOM   1573  C   LYS A 111     -10.020  15.294  15.760  1.00 97.96           C  
ATOM   1574  CB  LYS A 111     -10.295  17.028  13.911  1.00 97.96           C  
ATOM   1575  HB2 LYS A 111     -10.570  17.132  12.861  1.00 97.96           H  
ATOM   1576  HB3 LYS A 111      -9.255  17.337  14.021  1.00 97.96           H  
ATOM   1577  O   LYS A 111     -10.861  15.368  16.655  1.00 97.96           O  
ATOM   1578  CG  LYS A 111     -11.189  17.933  14.766  1.00 97.96           C  
ATOM   1579  HG2 LYS A 111     -12.228  17.621  14.663  1.00 97.96           H  
ATOM   1580  HG3 LYS A 111     -10.890  17.845  15.811  1.00 97.96           H  
ATOM   1581  CD  LYS A 111     -11.074  19.401  14.363  1.00 97.96           C  
ATOM   1582  HD2 LYS A 111     -11.404  19.522  13.331  1.00 97.96           H  
ATOM   1583  HD3 LYS A 111     -10.035  19.717  14.455  1.00 97.96           H  
ATOM   1584  CE  LYS A 111     -11.961  20.213  15.310  1.00 97.96           C  
ATOM   1585  HE2 LYS A 111     -12.992  19.879  15.194  1.00 97.96           H  
ATOM   1586  HE3 LYS A 111     -11.671  19.981  16.334  1.00 97.96           H  
ATOM   1587  NZ  LYS A 111     -11.845  21.668  15.066  1.00 97.96           N  
ATOM   1588  HZ1 LYS A 111     -12.122  21.889  14.120  1.00 97.96           H  
ATOM   1589  HZ2 LYS A 111     -12.435  22.169  15.715  1.00 97.96           H  
ATOM   1590  HZ3 LYS A 111     -10.889  21.962  15.207  1.00 97.96           H  
ATOM   1591  N   ASP A 112      -8.742  15.017  15.973  1.00 98.59           N  
ATOM   1592  H   ASP A 112      -8.122  14.979  15.177  1.00 98.59           H  
ATOM   1593  CA  ASP A 112      -8.147  14.812  17.294  1.00 98.59           C  
ATOM   1594  HA  ASP A 112      -8.601  15.512  17.996  1.00 98.59           H  
ATOM   1595  C   ASP A 112      -6.630  15.101  17.239  1.00 98.59           C  
ATOM   1596  CB  ASP A 112      -8.464  13.376  17.762  1.00 98.59           C  
ATOM   1597  HB2 ASP A 112      -9.460  13.092  17.421  1.00 98.59           H  
ATOM   1598  HB3 ASP A 112      -7.739  12.681  17.338  1.00 98.59           H  
ATOM   1599  O   ASP A 112      -6.111  15.550  16.216  1.00 98.59           O  
ATOM   1600  CG  ASP A 112      -8.488  13.237  19.277  1.00 98.59           C  
ATOM   1601  OD1 ASP A 112      -9.030  12.235  19.783  1.00 98.59           O  
ATOM   1602  OD2 ASP A 112      -7.940  14.119  19.969  1.00 98.59           O  
ATOM   1603  N   ARG A 113      -5.896  14.878  18.329  1.00 98.24           N  
ATOM   1604  H   ARG A 113      -6.386  14.561  19.154  1.00 98.24           H  
ATOM   1605  CA  ARG A 113      -4.438  15.010  18.383  1.00 98.24           C  
ATOM   1606  HA  ARG A 113      -4.142  15.877  17.794  1.00 98.24           H  
ATOM   1607  C   ARG A 113      -3.751  13.784  17.778  1.00 98.24           C  
ATOM   1608  CB  ARG A 113      -4.029  15.268  19.840  1.00 98.24           C  
ATOM   1609  HB2 ARG A 113      -4.472  16.212  20.156  1.00 98.24           H  
ATOM   1610  HB3 ARG A 113      -4.424  14.478  20.478  1.00 98.24           H  
ATOM   1611  O   ARG A 113      -3.940  12.672  18.260  1.00 98.24           O  
ATOM   1612  CG  ARG A 113      -2.506  15.333  20.020  1.00 98.24           C  
ATOM   1613  HG2 ARG A 113      -2.073  16.014  19.286  1.00 98.24           H  
ATOM   1614  HG3 ARG A 113      -2.084  14.339  19.869  1.00 98.24           H  
ATOM   1615  CD  ARG A 113      -2.152  15.802  21.434  1.00 98.24           C  
ATOM   1616  HD2 ARG A 113      -1.106  15.563  21.631  1.00 98.24           H  
ATOM   1617  HD3 ARG A 113      -2.774  15.271  22.154  1.00 98.24           H  
ATOM   1618  NE  ARG A 113      -2.353  17.250  21.552  1.00 98.24           N  
ATOM   1619  HE  ARG A 113      -2.725  17.728  20.743  1.00 98.24           H  
ATOM   1620  NH1 ARG A 113      -1.798  17.581  23.737  1.00 98.24           N  
ATOM   1621 HH11 ARG A 113      -1.704  18.209  24.523  1.00 98.24           H  
ATOM   1622 HH12 ARG A 113      -1.818  16.578  23.849  1.00 98.24           H  
ATOM   1623  NH2 ARG A 113      -2.315  19.329  22.425  1.00 98.24           N  
ATOM   1624 HH21 ARG A 113      -2.537  19.660  21.497  1.00 98.24           H  
ATOM   1625 HH22 ARG A 113      -2.149  20.000  23.162  1.00 98.24           H  
ATOM   1626  CZ  ARG A 113      -2.156  18.047  22.575  1.00 98.24           C  
ATOM   1627  N   LEU A 114      -2.893  13.994  16.782  1.00 98.40           N  
ATOM   1628  H   LEU A 114      -2.797  14.944  16.453  1.00 98.40           H  
ATOM   1629  CA  LEU A 114      -1.966  12.993  16.246  1.00 98.40           C  
ATOM   1630  HA  LEU A 114      -2.360  11.997  16.447  1.00 98.40           H  
ATOM   1631  C   LEU A 114      -0.604  13.119  16.931  1.00 98.40           C  
ATOM   1632  CB  LEU A 114      -1.864  13.174  14.722  1.00 98.40           C  
ATOM   1633  HB2 LEU A 114      -2.838  12.953  14.288  1.00 98.40           H  
ATOM   1634  HB3 LEU A 114      -1.641  14.224  14.528  1.00 98.40           H  
ATOM   1635  O   LEU A 114      -0.044  14.207  17.022  1.00 98.40           O  
ATOM   1636  CG  LEU A 114      -0.800  12.313  14.014  1.00 98.40           C  
ATOM   1637  HG  LEU A 114       0.161  12.426  14.515  1.00 98.40           H  
ATOM   1638  CD1 LEU A 114      -1.182  10.832  13.997  1.00 98.40           C  
ATOM   1639 HD11 LEU A 114      -2.137  10.705  13.488  1.00 98.40           H  
ATOM   1640 HD12 LEU A 114      -1.262  10.450  15.015  1.00 98.40           H  
ATOM   1641 HD13 LEU A 114      -0.421  10.257  13.469  1.00 98.40           H  
ATOM   1642  CD2 LEU A 114      -0.625  12.794  12.575  1.00 98.40           C  
ATOM   1643 HD21 LEU A 114      -0.422  13.865  12.561  1.00 98.40           H  
ATOM   1644 HD22 LEU A 114       0.222  12.283  12.117  1.00 98.40           H  
ATOM   1645 HD23 LEU A 114      -1.529  12.594  12.000  1.00 98.40           H  
ATOM   1646  N   THR A 115      -0.040  11.999  17.373  1.00 98.35           N  
ATOM   1647  H   THR A 115      -0.566  11.143  17.276  1.00 98.35           H  
ATOM   1648  CA  THR A 115       1.300  11.916  17.970  1.00 98.35           C  
ATOM   1649  HA  THR A 115       1.795  12.885  17.915  1.00 98.35           H  
ATOM   1650  C   THR A 115       2.145  10.905  17.200  1.00 98.35           C  
ATOM   1651  CB  THR A 115       1.203  11.526  19.451  1.00 98.35           C  
ATOM   1652  HB  THR A 115       0.754  10.536  19.537  1.00 98.35           H  
ATOM   1653  O   THR A 115       1.884   9.703  17.255  1.00 98.35           O  
ATOM   1654  CG2 THR A 115       2.568  11.514  20.140  1.00 98.35           C  
ATOM   1655 HG21 THR A 115       2.440  11.479  21.222  1.00 98.35           H  
ATOM   1656 HG22 THR A 115       3.143  10.646  19.816  1.00 98.35           H  
ATOM   1657 HG23 THR A 115       3.121  12.417  19.883  1.00 98.35           H  
ATOM   1658  OG1 THR A 115       0.384  12.436  20.147  1.00 98.35           O  
ATOM   1659  HG1 THR A 115      -0.443  12.498  19.663  1.00 98.35           H  
ATOM   1660  N   LEU A 116       3.169  11.383  16.491  1.00 97.61           N  
ATOM   1661  H   LEU A 116       3.322  12.381  16.496  1.00 97.61           H  
ATOM   1662  CA  LEU A 116       4.130  10.548  15.755  1.00 97.61           C  
ATOM   1663  HA  LEU A 116       3.686   9.576  15.538  1.00 97.61           H  
ATOM   1664  C   LEU A 116       5.399  10.282  16.573  1.00 97.61           C  
ATOM   1665  CB  LEU A 116       4.496  11.238  14.429  1.00 97.61           C  
ATOM   1666  HB2 LEU A 116       5.201  10.603  13.892  1.00 97.61           H  
ATOM   1667  HB3 LEU A 116       5.004  12.175  14.659  1.00 97.61           H  
ATOM   1668  O   LEU A 116       6.028   9.233  16.448  1.00 97.61           O  
ATOM   1669  CG  LEU A 116       3.314  11.557  13.500  1.00 97.61           C  
ATOM   1670  HG  LEU A 116       2.620  12.230  14.005  1.00 97.61           H  
ATOM   1671  CD1 LEU A 116       3.835  12.258  12.247  1.00 97.61           C  
ATOM   1672 HD11 LEU A 116       2.998  12.558  11.618  1.00 97.61           H  
ATOM   1673 HD12 LEU A 116       4.397  13.145  12.540  1.00 97.61           H  
ATOM   1674 HD13 LEU A 116       4.487  11.593  11.681  1.00 97.61           H  
ATOM   1675  CD2 LEU A 116       2.568  10.297  13.070  1.00 97.61           C  
ATOM   1676 HD21 LEU A 116       1.736  10.575  12.423  1.00 97.61           H  
ATOM   1677 HD22 LEU A 116       3.238   9.643  12.512  1.00 97.61           H  
ATOM   1678 HD23 LEU A 116       2.163   9.776  13.937  1.00 97.61           H  
ATOM   1679  N   SER A 117       5.783  11.235  17.416  1.00 95.40           N  
ATOM   1680  H   SER A 117       5.230  12.078  17.468  1.00 95.40           H  
ATOM   1681  CA  SER A 117       6.905  11.132  18.347  1.00 95.40           C  
ATOM   1682  HA  SER A 117       6.971  10.108  18.712  1.00 95.40           H  
ATOM   1683  C   SER A 117       6.655  12.056  19.543  1.00 95.40           C  
ATOM   1684  CB  SER A 117       8.218  11.478  17.621  1.00 95.40           C  
ATOM   1685  HB2 SER A 117       9.052  11.040  18.169  1.00 95.40           H  
ATOM   1686  HB3 SER A 117       8.208  11.059  16.615  1.00 95.40           H  
ATOM   1687  O   SER A 117       5.666  12.786  19.568  1.00 95.40           O  
ATOM   1688  OG  SER A 117       8.410  12.875  17.558  1.00 95.40           O  
ATOM   1689  HG  SER A 117       8.676  13.132  16.672  1.00 95.40           H  
ATOM   1690  N   ALA A 118       7.552  12.058  20.532  1.00 95.78           N  
ATOM   1691  H   ALA A 118       8.369  11.468  20.459  1.00 95.78           H  
ATOM   1692  CA  ALA A 118       7.450  12.968  21.675  1.00 95.78           C  
ATOM   1693  HA  ALA A 118       6.500  12.792  22.180  1.00 95.78           H  
ATOM   1694  C   ALA A 118       7.476  14.460  21.275  1.00 95.78           C  
ATOM   1695  CB  ALA A 118       8.589  12.638  22.647  1.00 95.78           C  
ATOM   1696  HB1 ALA A 118       8.522  11.597  22.963  1.00 95.78           H  
ATOM   1697  HB2 ALA A 118       9.553  12.815  22.171  1.00 95.78           H  
ATOM   1698  HB3 ALA A 118       8.509  13.277  23.527  1.00 95.78           H  
ATOM   1699  O   ALA A 118       6.942  15.293  22.000  1.00 95.78           O  
ATOM   1700  N   THR A 119       8.081  14.800  20.132  1.00 95.10           N  
ATOM   1701  H   THR A 119       8.501  14.077  19.566  1.00 95.10           H  
ATOM   1702  CA  THR A 119       8.208  16.180  19.631  1.00 95.10           C  
ATOM   1703  HA  THR A 119       7.869  16.879  20.396  1.00 95.10           H  
ATOM   1704  C   THR A 119       7.353  16.451  18.389  1.00 95.10           C  
ATOM   1705  CB  THR A 119       9.677  16.500  19.322  1.00 95.10           C  
ATOM   1706  HB  THR A 119       9.744  17.493  18.880  1.00 95.10           H  
ATOM   1707  O   THR A 119       7.153  17.609  18.016  1.00 95.10           O  
ATOM   1708  CG2 THR A 119      10.562  16.456  20.569  1.00 95.10           C  
ATOM   1709 HG21 THR A 119      10.170  17.146  21.317  1.00 95.10           H  
ATOM   1710 HG22 THR A 119      11.576  16.758  20.310  1.00 95.10           H  
ATOM   1711 HG23 THR A 119      10.582  15.450  20.987  1.00 95.10           H  
ATOM   1712  OG1 THR A 119      10.188  15.551  18.417  1.00 95.10           O  
ATOM   1713  HG1 THR A 119      11.078  15.810  18.165  1.00 95.10           H  
ATOM   1714  N   ASP A 120       6.834  15.409  17.737  1.00 96.98           N  
ATOM   1715  H   ASP A 120       7.071  14.487  18.074  1.00 96.98           H  
ATOM   1716  CA  ASP A 120       5.985  15.482  16.547  1.00 96.98           C  
ATOM   1717  HA  ASP A 120       6.022  16.489  16.132  1.00 96.98           H  
ATOM   1718  C   ASP A 120       4.525  15.215  16.915  1.00 96.98           C  
ATOM   1719  CB  ASP A 120       6.502  14.533  15.461  1.00 96.98           C  
ATOM   1720  HB2 ASP A 120       5.860  14.616  14.584  1.00 96.98           H  
ATOM   1721  HB3 ASP A 120       6.449  13.507  15.826  1.00 96.98           H  
ATOM   1722  O   ASP A 120       4.004  14.109  16.742  1.00 96.98           O  
ATOM   1723  CG  ASP A 120       7.936  14.854  15.057  1.00 96.98           C  
ATOM   1724  OD1 ASP A 120       8.762  13.917  15.097  1.00 96.98           O  
ATOM   1725  OD2 ASP A 120       8.189  16.041  14.742  1.00 96.98           O  
ATOM   1726  N   VAL A 121       3.884  16.257  17.441  1.00 97.67           N  
ATOM   1727  H   VAL A 121       4.395  17.120  17.561  1.00 97.67           H  
ATOM   1728  CA  VAL A 121       2.477  16.272  17.851  1.00 97.67           C  
ATOM   1729  HA  VAL A 121       2.043  15.288  17.676  1.00 97.67           H  
ATOM   1730  C   VAL A 121       1.721  17.293  17.001  1.00 97.67           C  
ATOM   1731  CB  VAL A 121       2.346  16.585  19.354  1.00 97.67           C  
ATOM   1732  HB  VAL A 121       2.737  17.583  19.550  1.00 97.67           H  
ATOM   1733  O   VAL A 121       2.196  18.413  16.815  1.00 97.67           O  
ATOM   1734  CG1 VAL A 121       0.886  16.528  19.813  1.00 97.67           C  
ATOM   1735 HG11 VAL A 121       0.468  15.545  19.596  1.00 97.67           H  
ATOM   1736 HG12 VAL A 121       0.833  16.717  20.885  1.00 97.67           H  
ATOM   1737 HG13 VAL A 121       0.297  17.294  19.309  1.00 97.67           H  
ATOM   1738  CG2 VAL A 121       3.131  15.582  20.212  1.00 97.67           C  
ATOM   1739 HG21 VAL A 121       2.748  14.576  20.036  1.00 97.67           H  
ATOM   1740 HG22 VAL A 121       4.193  15.610  19.970  1.00 97.67           H  
ATOM   1741 HG23 VAL A 121       3.018  15.827  21.268  1.00 97.67           H  
ATOM   1742  N   PHE A 122       0.555  16.907  16.486  1.00 97.78           N  
ATOM   1743  H   PHE A 122       0.232  15.973  16.695  1.00 97.78           H  
ATOM   1744  CA  PHE A 122      -0.285  17.718  15.608  1.00 97.78           C  
ATOM   1745  HA  PHE A 122       0.089  18.742  15.584  1.00 97.78           H  
ATOM   1746  C   PHE A 122      -1.717  17.745  16.139  1.00 97.78           C  
ATOM   1747  CB  PHE A 122      -0.240  17.167  14.175  1.00 97.78           C  
ATOM   1748  HB2 PHE A 122      -0.911  17.761  13.554  1.00 97.78           H  
ATOM   1749  HB3 PHE A 122      -0.618  16.145  14.172  1.00 97.78           H  
ATOM   1750  O   PHE A 122      -2.398  16.720  16.173  1.00 97.78           O  
ATOM   1751  CG  PHE A 122       1.138  17.171  13.549  1.00 97.78           C  
ATOM   1752  CD1 PHE A 122       1.549  18.260  12.758  1.00 97.78           C  
ATOM   1753  HD1 PHE A 122       0.876  19.087  12.589  1.00 97.78           H  
ATOM   1754  CD2 PHE A 122       2.014  16.090  13.765  1.00 97.78           C  
ATOM   1755  HD2 PHE A 122       1.704  15.256  14.376  1.00 97.78           H  
ATOM   1756  CE1 PHE A 122       2.832  18.270  12.186  1.00 97.78           C  
ATOM   1757  HE1 PHE A 122       3.140  19.104  11.573  1.00 97.78           H  
ATOM   1758  CE2 PHE A 122       3.301  16.107  13.203  1.00 97.78           C  
ATOM   1759  HE2 PHE A 122       3.975  15.282  13.380  1.00 97.78           H  
ATOM   1760  CZ  PHE A 122       3.707  17.195  12.412  1.00 97.78           C  
ATOM   1761  HZ  PHE A 122       4.692  17.204  11.968  1.00 97.78           H  
ATOM   1762  N   ASP A 123      -2.172  18.923  16.554  1.00 97.84           N  
ATOM   1763  H   ASP A 123      -1.569  19.731  16.496  1.00 97.84           H  
ATOM   1764  CA  ASP A 123      -3.549  19.142  16.987  1.00 97.84           C  
ATOM   1765  HA  ASP A 123      -3.883  18.272  17.553  1.00 97.84           H  
ATOM   1766  C   ASP A 123      -4.499  19.289  15.797  1.00 97.84           C  
ATOM   1767  CB  ASP A 123      -3.618  20.372  17.905  1.00 97.84           C  
ATOM   1768  HB2 ASP A 123      -4.659  20.672  18.021  1.00 97.84           H  
ATOM   1769  HB3 ASP A 123      -3.070  21.201  17.457  1.00 97.84           H  
ATOM   1770  O   ASP A 123      -4.148  19.866  14.769  1.00 97.84           O  
ATOM   1771  CG  ASP A 123      -3.064  20.052  19.290  1.00 97.84           C  
ATOM   1772  OD1 ASP A 123      -2.301  20.844  19.878  1.00 97.84           O  
ATOM   1773  OD2 ASP A 123      -3.417  18.981  19.818  1.00 97.84           O  
ATOM   1774  N   GLY A 124      -5.729  18.793  15.951  1.00 97.16           N  
ATOM   1775  H   GLY A 124      -5.939  18.272  16.791  1.00 97.16           H  
ATOM   1776  CA  GLY A 124      -6.765  18.919  14.925  1.00 97.16           C  
ATOM   1777  HA2 GLY A 124      -6.839  19.963  14.619  1.00 97.16           H  
ATOM   1778  HA3 GLY A 124      -7.716  18.605  15.354  1.00 97.16           H  
ATOM   1779  C   GLY A 124      -6.514  18.076  13.674  1.00 97.16           C  
ATOM   1780  O   GLY A 124      -7.057  18.403  12.619  1.00 97.16           O  
ATOM   1781  N   PHE A 125      -5.728  17.003  13.786  1.00 98.35           N  
ATOM   1782  H   PHE A 125      -5.410  16.742  14.709  1.00 98.35           H  
ATOM   1783  CA  PHE A 125      -5.532  16.036  12.714  1.00 98.35           C  
ATOM   1784  HA  PHE A 125      -5.133  16.551  11.840  1.00 98.35           H  
ATOM   1785  C   PHE A 125      -6.868  15.400  12.339  1.00 98.35           C  
ATOM   1786  CB  PHE A 125      -4.536  14.961  13.161  1.00 98.35           C  
ATOM   1787  HB2 PHE A 125      -3.570  15.430  13.344  1.00 98.35           H  
ATOM   1788  HB3 PHE A 125      -4.877  14.523  14.099  1.00 98.35           H  
ATOM   1789  O   PHE A 125      -7.542  14.833  13.197  1.00 98.35           O  
ATOM   1790  CG  PHE A 125      -4.358  13.856  12.138  1.00 98.35           C  
ATOM   1791  CD1 PHE A 125      -4.824  12.552  12.398  1.00 98.35           C  
ATOM   1792  HD1 PHE A 125      -5.315  12.330  13.334  1.00 98.35           H  
ATOM   1793  CD2 PHE A 125      -3.753  14.149  10.903  1.00 98.35           C  
ATOM   1794  HD2 PHE A 125      -3.424  15.155  10.687  1.00 98.35           H  
ATOM   1795  CE1 PHE A 125      -4.655  11.540  11.437  1.00 98.35           C  
ATOM   1796  HE1 PHE A 125      -5.013  10.541  11.641  1.00 98.35           H  
ATOM   1797  CE2 PHE A 125      -3.609  13.144   9.934  1.00 98.35           C  
ATOM   1798  HE2 PHE A 125      -3.187  13.385   8.970  1.00 98.35           H  
ATOM   1799  CZ  PHE A 125      -4.052  11.839  10.204  1.00 98.35           C  
ATOM   1800  HZ  PHE A 125      -3.947  11.075   9.448  1.00 98.35           H  
ATOM   1801  N   MET A 126      -7.246  15.507  11.069  1.00 98.35           N  
ATOM   1802  H   MET A 126      -6.613  15.953  10.421  1.00 98.35           H  
ATOM   1803  CA  MET A 126      -8.513  15.023  10.539  1.00 98.35           C  
ATOM   1804  HA  MET A 126      -9.252  15.058  11.339  1.00 98.35           H  
ATOM   1805  C   MET A 126      -8.374  13.580  10.057  1.00 98.35           C  
ATOM   1806  CB  MET A 126      -9.002  15.935   9.409  1.00 98.35           C  
ATOM   1807  HB2 MET A 126      -9.961  15.558   9.057  1.00 98.35           H  
ATOM   1808  HB3 MET A 126      -8.290  15.905   8.584  1.00 98.35           H  
ATOM   1809  O   MET A 126      -7.481  13.269   9.268  1.00 98.35           O  
ATOM   1810  CG  MET A 126      -9.198  17.385   9.864  1.00 98.35           C  
ATOM   1811  HG2 MET A 126      -8.260  17.770  10.265  1.00 98.35           H  
ATOM   1812  HG3 MET A 126      -9.930  17.399  10.671  1.00 98.35           H  
ATOM   1813  SD  MET A 126      -9.757  18.512   8.559  1.00 98.35           S  
ATOM   1814  CE  MET A 126      -8.186  18.709   7.671  1.00 98.35           C  
ATOM   1815  HE1 MET A 126      -7.897  17.762   7.215  1.00 98.35           H  
ATOM   1816  HE2 MET A 126      -7.407  19.017   8.368  1.00 98.35           H  
ATOM   1817  HE3 MET A 126      -8.297  19.464   6.893  1.00 98.35           H  
ATOM   1818  N   PHE A 127      -9.261  12.701  10.511  1.00 98.29           N  
ATOM   1819  H   PHE A 127      -9.997  13.028  11.121  1.00 98.29           H  
ATOM   1820  CA  PHE A 127      -9.228  11.273  10.203  1.00 98.29           C  
ATOM   1821  HA  PHE A 127      -8.833  11.142   9.196  1.00 98.29           H  
ATOM   1822  C   PHE A 127     -10.632  10.662  10.227  1.00 98.29           C  
ATOM   1823  CB  PHE A 127      -8.283  10.548  11.179  1.00 98.29           C  
ATOM   1824  HB2 PHE A 127      -7.325  11.067  11.183  1.00 98.29           H  
ATOM   1825  HB3 PHE A 127      -8.092   9.540  10.810  1.00 98.29           H  
ATOM   1826  O   PHE A 127     -11.594  11.244  10.737  1.00 98.29           O  
ATOM   1827  CG  PHE A 127      -8.782  10.439  12.605  1.00 98.29           C  
ATOM   1828  CD1 PHE A 127      -8.716  11.556  13.453  1.00 98.29           C  
ATOM   1829  HD1 PHE A 127      -8.300  12.485  13.092  1.00 98.29           H  
ATOM   1830  CD2 PHE A 127      -9.322   9.231  13.087  1.00 98.29           C  
ATOM   1831  HD2 PHE A 127      -9.370   8.365  12.444  1.00 98.29           H  
ATOM   1832  CE1 PHE A 127      -9.201  11.472  14.766  1.00 98.29           C  
ATOM   1833  HE1 PHE A 127      -9.162  12.345  15.400  1.00 98.29           H  
ATOM   1834  CE2 PHE A 127      -9.802   9.146  14.407  1.00 98.29           C  
ATOM   1835  HE2 PHE A 127     -10.222   8.221  14.775  1.00 98.29           H  
ATOM   1836  CZ  PHE A 127      -9.739  10.268  15.249  1.00 98.29           C  
ATOM   1837  HZ  PHE A 127     -10.101  10.207  16.265  1.00 98.29           H  
ATOM   1838  N   GLY A 128     -10.751   9.468   9.655  1.00 98.35           N  
ATOM   1839  H   GLY A 128      -9.932   9.063   9.226  1.00 98.35           H  
ATOM   1840  CA  GLY A 128     -11.966   8.674   9.713  1.00 98.35           C  
ATOM   1841  HA2 GLY A 128     -12.832   9.327   9.604  1.00 98.35           H  
ATOM   1842  HA3 GLY A 128     -11.960   7.971   8.881  1.00 98.35           H  
ATOM   1843  C   GLY A 128     -12.082   7.882  11.016  1.00 98.35           C  
ATOM   1844  O   GLY A 128     -11.233   7.049  11.323  1.00 98.35           O  
ATOM   1845  N   CYS A 129     -13.162   8.092  11.763  1.00 98.49           N  
ATOM   1846  H   CYS A 129     -13.795   8.833  11.497  1.00 98.49           H  
ATOM   1847  CA  CYS A 129     -13.503   7.318  12.951  1.00 98.49           C  
ATOM   1848  HA  CYS A 129     -12.601   6.810  13.291  1.00 98.49           H  
ATOM   1849  C   CYS A 129     -14.558   6.256  12.593  1.00 98.49           C  
ATOM   1850  CB  CYS A 129     -13.939   8.310  14.034  1.00 98.49           C  
ATOM   1851  HB2 CYS A 129     -13.326   9.206  13.932  1.00 98.49           H  
ATOM   1852  HB3 CYS A 129     -14.970   8.618  13.861  1.00 98.49           H  
ATOM   1853  O   CYS A 129     -15.762   6.523  12.604  1.00 98.49           O  
ATOM   1854  SG  CYS A 129     -13.758   7.787  15.753  1.00 98.49           S  
ATOM   1855  N   GLY A 130     -14.097   5.081  12.153  1.00 97.89           N  
ATOM   1856  H   GLY A 130     -13.110   4.896  12.265  1.00 97.89           H  
ATOM   1857  CA  GLY A 130     -14.900   4.042  11.498  1.00 97.89           C  
ATOM   1858  HA2 GLY A 130     -15.439   4.470  10.653  1.00 97.89           H  
ATOM   1859  HA3 GLY A 130     -14.229   3.281  11.099  1.00 97.89           H  
ATOM   1860  C   GLY A 130     -15.896   3.351  12.427  1.00 97.89           C  
ATOM   1861  O   GLY A 130     -15.496   2.764  13.428  1.00 97.89           O  
ATOM   1862  N   GLN A 131     -17.177   3.370  12.059  1.00 97.50           N  
ATOM   1863  H   GLN A 131     -17.390   3.783  11.162  1.00 97.50           H  
ATOM   1864  CA  GLN A 131     -18.305   2.774  12.793  1.00 97.50           C  
ATOM   1865  HA  GLN A 131     -17.975   2.469  13.786  1.00 97.50           H  
ATOM   1866  C   GLN A 131     -18.878   1.518  12.106  1.00 97.50           C  
ATOM   1867  CB  GLN A 131     -19.409   3.837  12.936  1.00 97.50           C  
ATOM   1868  HB2 GLN A 131     -20.283   3.382  13.401  1.00 97.50           H  
ATOM   1869  HB3 GLN A 131     -19.702   4.176  11.942  1.00 97.50           H  
ATOM   1870  O   GLN A 131     -19.629   0.758  12.720  1.00 97.50           O  
ATOM   1871  CG  GLN A 131     -18.983   5.058  13.769  1.00 97.50           C  
ATOM   1872  HG2 GLN A 131     -19.785   5.796  13.740  1.00 97.50           H  
ATOM   1873  HG3 GLN A 131     -18.101   5.519  13.324  1.00 97.50           H  
ATOM   1874  CD  GLN A 131     -18.704   4.718  15.231  1.00 97.50           C  
ATOM   1875  NE2 GLN A 131     -17.737   5.361  15.848  1.00 97.50           N  
ATOM   1876 HE21 GLN A 131     -17.550   5.130  16.813  1.00 97.50           H  
ATOM   1877 HE22 GLN A 131     -17.144   6.003  15.341  1.00 97.50           H  
ATOM   1878  OE1 GLN A 131     -19.375   3.894  15.835  1.00 97.50           O  
ATOM   1879  N   ASP A 132     -18.538   1.316  10.832  1.00 96.73           N  
ATOM   1880  H   ASP A 132     -17.989   2.026  10.370  1.00 96.73           H  
ATOM   1881  CA  ASP A 132     -18.867   0.147  10.021  1.00 96.73           C  
ATOM   1882  HA  ASP A 132     -19.091  -0.700  10.669  1.00 96.73           H  
ATOM   1883  C   ASP A 132     -17.657  -0.192   9.148  1.00 96.73           C  
ATOM   1884  CB  ASP A 132     -20.101   0.452   9.164  1.00 96.73           C  
ATOM   1885  HB2 ASP A 132     -20.866   0.890   9.804  1.00 96.73           H  
ATOM   1886  HB3 ASP A 132     -19.846   1.207   8.420  1.00 96.73           H  
ATOM   1887  O   ASP A 132     -17.305   0.546   8.227  1.00 96.73           O  
ATOM   1888  CG  ASP A 132     -20.678  -0.773   8.446  1.00 96.73           C  
ATOM   1889  OD1 ASP A 132     -21.624  -0.562   7.647  1.00 96.73           O  
ATOM   1890  OD2 ASP A 132     -20.237  -1.904   8.744  1.00 96.73           O  
ATOM   1891  N   ASN A 133     -16.966  -1.270   9.492  1.00 96.05           N  
ATOM   1892  H   ASN A 133     -17.326  -1.838  10.246  1.00 96.05           H  
ATOM   1893  CA  ASN A 133     -15.696  -1.658   8.911  1.00 96.05           C  
ATOM   1894  HA  ASN A 133     -15.541  -1.112   7.980  1.00 96.05           H  
ATOM   1895  C   ASN A 133     -15.739  -3.150   8.609  1.00 96.05           C  
ATOM   1896  CB  ASN A 133     -14.538  -1.329   9.864  1.00 96.05           C  
ATOM   1897  HB2 ASN A 133     -13.602  -1.413   9.312  1.00 96.05           H  
ATOM   1898  HB3 ASN A 133     -14.526  -2.054  10.678  1.00 96.05           H  
ATOM   1899  O   ASN A 133     -15.861  -3.987   9.508  1.00 96.05           O  
ATOM   1900  CG  ASN A 133     -14.599   0.057  10.464  1.00 96.05           C  
ATOM   1901  ND2 ASN A 133     -15.128   0.186  11.660  1.00 96.05           N  
ATOM   1902 HD21 ASN A 133     -15.147   1.092  12.105  1.00 96.05           H  
ATOM   1903 HD22 ASN A 133     -15.534  -0.622  12.109  1.00 96.05           H  
ATOM   1904  OD1 ASN A 133     -14.152   1.027   9.879  1.00 96.05           O  
ATOM   1905  N   LYS A 134     -15.594  -3.490   7.332  1.00 92.89           N  
ATOM   1906  H   LYS A 134     -15.465  -2.756   6.651  1.00 92.89           H  
ATOM   1907  CA  LYS A 134     -15.576  -4.877   6.880  1.00 92.89           C  
ATOM   1908  HA  LYS A 134     -15.329  -5.518   7.726  1.00 92.89           H  
ATOM   1909  C   LYS A 134     -14.505  -5.055   5.826  1.00 92.89           C  
ATOM   1910  CB  LYS A 134     -16.970  -5.262   6.366  1.00 92.89           C  
ATOM   1911  HB2 LYS A 134     -17.180  -4.691   5.462  1.00 92.89           H  
ATOM   1912  HB3 LYS A 134     -17.709  -4.997   7.122  1.00 92.89           H  
ATOM   1913  O   LYS A 134     -14.295  -4.188   4.985  1.00 92.89           O  
ATOM   1914  CG  LYS A 134     -17.087  -6.762   6.061  1.00 92.89           C  
ATOM   1915  HG2 LYS A 134     -16.388  -7.031   5.269  1.00 92.89           H  
ATOM   1916  HG3 LYS A 134     -16.849  -7.332   6.958  1.00 92.89           H  
ATOM   1917  CD  LYS A 134     -18.502  -7.113   5.596  1.00 92.89           C  
ATOM   1918  HD2 LYS A 134     -19.211  -6.868   6.387  1.00 92.89           H  
ATOM   1919  HD3 LYS A 134     -18.741  -6.526   4.709  1.00 92.89           H  
ATOM   1920  CE  LYS A 134     -18.579  -8.608   5.267  1.00 92.89           C  
ATOM   1921  HE2 LYS A 134     -17.826  -8.836   4.512  1.00 92.89           H  
ATOM   1922  HE3 LYS A 134     -18.334  -9.174   6.166  1.00 92.89           H  
ATOM   1923  NZ  LYS A 134     -19.926  -8.985   4.774  1.00 92.89           N  
ATOM   1924  HZ1 LYS A 134     -19.965  -9.972   4.566  1.00 92.89           H  
ATOM   1925  HZ2 LYS A 134     -20.145  -8.471   3.933  1.00 92.89           H  
ATOM   1926  HZ3 LYS A 134     -20.626  -8.772   5.470  1.00 92.89           H  
ATOM   1927  N   GLY A 135     -13.862  -6.214   5.859  1.00 87.47           N  
ATOM   1928  H   GLY A 135     -14.011  -6.830   6.645  1.00 87.47           H  
ATOM   1929  CA  GLY A 135     -12.905  -6.626   4.851  1.00 87.47           C  
ATOM   1930  HA2 GLY A 135     -12.702  -5.789   4.183  1.00 87.47           H  
ATOM   1931  HA3 GLY A 135     -13.322  -7.436   4.253  1.00 87.47           H  
ATOM   1932  C   GLY A 135     -11.594  -7.096   5.456  1.00 87.47           C  
ATOM   1933  O   GLY A 135     -11.506  -7.414   6.641  1.00 87.47           O  
ATOM   1934  N   LEU A 136     -10.571  -7.180   4.619  1.00 85.09           N  
ATOM   1935  H   LEU A 136     -10.707  -6.808   3.690  1.00 85.09           H  
ATOM   1936  CA  LEU A 136      -9.317  -7.835   4.964  1.00 85.09           C  
ATOM   1937  HA  LEU A 136      -9.478  -8.492   5.819  1.00 85.09           H  
ATOM   1938  C   LEU A 136      -8.262  -6.806   5.397  1.00 85.09           C  
ATOM   1939  CB  LEU A 136      -8.875  -8.725   3.799  1.00 85.09           C  
ATOM   1940  HB2 LEU A 136      -7.926  -9.190   4.064  1.00 85.09           H  
ATOM   1941  HB3 LEU A 136      -8.724  -8.082   2.932  1.00 85.09           H  
ATOM   1942  O   LEU A 136      -7.357  -6.464   4.637  1.00 85.09           O  
ATOM   1943  CG  LEU A 136      -9.847  -9.803   3.307  1.00 85.09           C  
ATOM   1944  HG  LEU A 136     -10.795  -9.356   3.008  1.00 85.09           H  
ATOM   1945  CD1 LEU A 136      -9.206 -10.468   2.096  1.00 85.09           C  
ATOM   1946 HD11 LEU A 136      -8.125 -10.323   2.099  1.00 85.09           H  
ATOM   1947 HD12 LEU A 136      -9.660 -10.076   1.186  1.00 85.09           H  
ATOM   1948 HD13 LEU A 136      -9.350 -11.548   2.140  1.00 85.09           H  
ATOM   1949  CD2 LEU A 136     -10.106 -10.860   4.368  1.00 85.09           C  
ATOM   1950 HD21 LEU A 136      -9.167 -11.324   4.671  1.00 85.09           H  
ATOM   1951 HD22 LEU A 136     -10.597 -10.412   5.232  1.00 85.09           H  
ATOM   1952 HD23 LEU A 136     -10.768 -11.626   3.964  1.00 85.09           H  
ATOM   1953  N   PHE A 137      -8.386  -6.317   6.630  1.00 92.36           N  
ATOM   1954  H   PHE A 137      -9.222  -6.554   7.146  1.00 92.36           H  
ATOM   1955  CA  PHE A 137      -7.405  -5.432   7.284  1.00 92.36           C  
ATOM   1956  HA  PHE A 137      -6.724  -5.033   6.533  1.00 92.36           H  
ATOM   1957  C   PHE A 137      -6.529  -6.171   8.307  1.00 92.36           C  
ATOM   1958  CB  PHE A 137      -8.145  -4.250   7.910  1.00 92.36           C  
ATOM   1959  HB2 PHE A 137      -8.814  -4.638   8.679  1.00 92.36           H  
ATOM   1960  HB3 PHE A 137      -7.426  -3.587   8.392  1.00 92.36           H  
ATOM   1961  O   PHE A 137      -5.781  -5.561   9.079  1.00 92.36           O  
ATOM   1962  CG  PHE A 137      -8.941  -3.441   6.910  1.00 92.36           C  
ATOM   1963  CD1 PHE A 137      -8.273  -2.623   5.980  1.00 92.36           C  
ATOM   1964  HD1 PHE A 137      -7.195  -2.561   5.986  1.00 92.36           H  
ATOM   1965  CD2 PHE A 137     -10.346  -3.520   6.896  1.00 92.36           C  
ATOM   1966  HD2 PHE A 137     -10.862  -4.158   7.598  1.00 92.36           H  
ATOM   1967  CE1 PHE A 137      -9.010  -1.882   5.039  1.00 92.36           C  
ATOM   1968  HE1 PHE A 137      -8.502  -1.253   4.323  1.00 92.36           H  
ATOM   1969  CE2 PHE A 137     -11.083  -2.747   5.985  1.00 92.36           C  
ATOM   1970  HE2 PHE A 137     -12.163  -2.774   5.997  1.00 92.36           H  
ATOM   1971  CZ  PHE A 137     -10.414  -1.928   5.059  1.00 92.36           C  
ATOM   1972  HZ  PHE A 137     -10.986  -1.330   4.365  1.00 92.36           H  
ATOM   1973  N   GLY A 138      -6.627  -7.503   8.320  1.00 91.01           N  
ATOM   1974  H   GLY A 138      -7.265  -7.935   7.667  1.00 91.01           H  
ATOM   1975  CA  GLY A 138      -6.013  -8.342   9.334  1.00 91.01           C  
ATOM   1976  HA2 GLY A 138      -6.253  -9.389   9.147  1.00 91.01           H  
ATOM   1977  HA3 GLY A 138      -4.933  -8.211   9.267  1.00 91.01           H  
ATOM   1978  C   GLY A 138      -6.510  -7.965  10.732  1.00 91.01           C  
ATOM   1979  O   GLY A 138      -7.699  -7.740  10.933  1.00 91.01           O  
ATOM   1980  N   LYS A 139      -5.589  -7.879  11.690  1.00 93.90           N  
ATOM   1981  H   LYS A 139      -4.643  -8.107  11.419  1.00 93.90           H  
ATOM   1982  CA  LYS A 139      -5.843  -7.475  13.083  1.00 93.90           C  
ATOM   1983  HA  LYS A 139      -6.922  -7.436  13.234  1.00 93.90           H  
ATOM   1984  C   LYS A 139      -5.346  -6.059  13.397  1.00 93.90           C  
ATOM   1985  CB  LYS A 139      -5.267  -8.524  14.047  1.00 93.90           C  
ATOM   1986  HB2 LYS A 139      -4.187  -8.579  13.912  1.00 93.90           H  
ATOM   1987  HB3 LYS A 139      -5.472  -8.209  15.070  1.00 93.90           H  
ATOM   1988  O   LYS A 139      -5.095  -5.743  14.562  1.00 93.90           O  
ATOM   1989  CG  LYS A 139      -5.879  -9.916  13.847  1.00 93.90           C  
ATOM   1990  HG2 LYS A 139      -6.964  -9.847  13.927  1.00 93.90           H  
ATOM   1991  HG3 LYS A 139      -5.616 -10.298  12.860  1.00 93.90           H  
ATOM   1992  CD  LYS A 139      -5.349 -10.877  14.915  1.00 93.90           C  
ATOM   1993  HD2 LYS A 139      -5.619 -10.497  15.900  1.00 93.90           H  
ATOM   1994  HD3 LYS A 139      -4.263 -10.937  14.835  1.00 93.90           H  
ATOM   1995  CE  LYS A 139      -5.964 -12.262  14.706  1.00 93.90           C  
ATOM   1996  HE2 LYS A 139      -5.689 -12.613  13.711  1.00 93.90           H  
ATOM   1997  HE3 LYS A 139      -7.050 -12.164  14.733  1.00 93.90           H  
ATOM   1998  NZ  LYS A 139      -5.506 -13.221  15.740  1.00 93.90           N  
ATOM   1999  HZ1 LYS A 139      -4.501 -13.315  15.710  1.00 93.90           H  
ATOM   2000  HZ2 LYS A 139      -5.920 -14.129  15.583  1.00 93.90           H  
ATOM   2001  HZ3 LYS A 139      -5.778 -12.901  16.659  1.00 93.90           H  
ATOM   2002  N   THR A 140      -5.130  -5.237  12.372  1.00 95.55           N  
ATOM   2003  H   THR A 140      -5.416  -5.546  11.454  1.00 95.55           H  
ATOM   2004  CA  THR A 140      -4.718  -3.829  12.521  1.00 95.55           C  
ATOM   2005  HA  THR A 140      -3.950  -3.766  13.292  1.00 95.55           H  
ATOM   2006  C   THR A 140      -5.886  -2.956  12.988  1.00 95.55           C  
ATOM   2007  CB  THR A 140      -4.110  -3.285  11.219  1.00 95.55           C  
ATOM   2008  HB  THR A 140      -3.676  -2.307  11.429  1.00 95.55           H  
ATOM   2009  O   THR A 140      -7.024  -3.400  12.969  1.00 95.55           O  
ATOM   2010  CG2 THR A 140      -3.010  -4.201  10.679  1.00 95.55           C  
ATOM   2011 HG21 THR A 140      -2.413  -3.658   9.946  1.00 95.55           H  
ATOM   2012 HG22 THR A 140      -3.442  -5.084  10.208  1.00 95.55           H  
ATOM   2013 HG23 THR A 140      -2.353  -4.510  11.492  1.00 95.55           H  
ATOM   2014  OG1 THR A 140      -5.082  -3.143  10.213  1.00 95.55           O  
ATOM   2015  HG1 THR A 140      -5.302  -4.005   9.852  1.00 95.55           H  
ATOM   2016  N   ALA A 141      -5.638  -1.728  13.439  1.00 97.12           N  
ATOM   2017  H   ALA A 141      -4.687  -1.389  13.468  1.00 97.12           H  
ATOM   2018  CA  ALA A 141      -6.706  -0.812  13.847  1.00 97.12           C  
ATOM   2019  HA  ALA A 141      -7.527  -1.393  14.268  1.00 97.12           H  
ATOM   2020  C   ALA A 141      -7.314  -0.017  12.672  1.00 97.12           C  
ATOM   2021  CB  ALA A 141      -6.171   0.087  14.969  1.00 97.12           C  
ATOM   2022  HB1 ALA A 141      -5.863  -0.524  15.818  1.00 97.12           H  
ATOM   2023  HB2 ALA A 141      -5.319   0.671  14.621  1.00 97.12           H  
ATOM   2024  HB3 ALA A 141      -6.959   0.766  15.293  1.00 97.12           H  
ATOM   2025  O   ALA A 141      -8.368   0.594  12.828  1.00 97.12           O  
ATOM   2026  N   GLY A 142      -6.672  -0.019  11.499  1.00 96.51           N  
ATOM   2027  H   GLY A 142      -5.844  -0.588  11.398  1.00 96.51           H  
ATOM   2028  CA  GLY A 142      -7.065   0.788  10.344  1.00 96.51           C  
ATOM   2029  HA2 GLY A 142      -7.477   1.738  10.683  1.00 96.51           H  
ATOM   2030  HA3 GLY A 142      -7.838   0.266   9.781  1.00 96.51           H  
ATOM   2031  C   GLY A 142      -5.890   1.067   9.407  1.00 96.51           C  
ATOM   2032  O   GLY A 142      -4.951   0.268   9.318  1.00 96.51           O  
ATOM   2033  N   LEU A 143      -5.930   2.205   8.715  1.00 96.47           N  
ATOM   2034  H   LEU A 143      -6.657   2.874   8.925  1.00 96.47           H  
ATOM   2035  CA  LEU A 143      -4.999   2.530   7.634  1.00 96.47           C  
ATOM   2036  HA  LEU A 143      -4.103   1.921   7.760  1.00 96.47           H  
ATOM   2037  C   LEU A 143      -4.560   4.002   7.676  1.00 96.47           C  
ATOM   2038  CB  LEU A 143      -5.666   2.108   6.310  1.00 96.47           C  
ATOM   2039  HB2 LEU A 143      -5.985   1.073   6.426  1.00 96.47           H  
ATOM   2040  HB3 LEU A 143      -6.558   2.715   6.157  1.00 96.47           H  
ATOM   2041  O   LEU A 143      -5.356   4.885   7.980  1.00 96.47           O  
ATOM   2042  CG  LEU A 143      -4.783   2.205   5.054  1.00 96.47           C  
ATOM   2043  HG  LEU A 143      -3.735   2.081   5.328  1.00 96.47           H  
ATOM   2044  CD1 LEU A 143      -5.161   1.102   4.062  1.00 96.47           C  
ATOM   2045 HD11 LEU A 143      -6.220   1.168   3.812  1.00 96.47           H  
ATOM   2046 HD12 LEU A 143      -4.947   0.125   4.496  1.00 96.47           H  
ATOM   2047 HD13 LEU A 143      -4.578   1.216   3.149  1.00 96.47           H  
ATOM   2048  CD2 LEU A 143      -4.974   3.551   4.353  1.00 96.47           C  
ATOM   2049 HD21 LEU A 143      -4.929   4.377   5.062  1.00 96.47           H  
ATOM   2050 HD22 LEU A 143      -4.190   3.692   3.609  1.00 96.47           H  
ATOM   2051 HD23 LEU A 143      -5.944   3.586   3.857  1.00 96.47           H  
ATOM   2052  N   ILE A 144      -3.292   4.257   7.349  1.00 97.65           N  
ATOM   2053  H   ILE A 144      -2.717   3.458   7.123  1.00 97.65           H  
ATOM   2054  CA  ILE A 144      -2.689   5.572   7.109  1.00 97.65           C  
ATOM   2055  HA  ILE A 144      -3.336   6.347   7.519  1.00 97.65           H  
ATOM   2056  C   ILE A 144      -2.575   5.780   5.601  1.00 97.65           C  
ATOM   2057  CB  ILE A 144      -1.299   5.691   7.779  1.00 97.65           C  
ATOM   2058  HB  ILE A 144      -0.673   4.872   7.423  1.00 97.65           H  
ATOM   2059  O   ILE A 144      -1.865   5.032   4.923  1.00 97.65           O  
ATOM   2060  CG1 ILE A 144      -1.425   5.578   9.310  1.00 97.65           C  
ATOM   2061 HG12 ILE A 144      -1.950   4.651   9.541  1.00 97.65           H  
ATOM   2062 HG13 ILE A 144      -2.018   6.408   9.694  1.00 97.65           H  
ATOM   2063  CG2 ILE A 144      -0.614   7.020   7.406  1.00 97.65           C  
ATOM   2064 HG21 ILE A 144       0.382   7.076   7.846  1.00 97.65           H  
ATOM   2065 HG22 ILE A 144      -1.218   7.857   7.755  1.00 97.65           H  
ATOM   2066 HG23 ILE A 144      -0.487   7.101   6.326  1.00 97.65           H  
ATOM   2067  CD1 ILE A 144      -0.079   5.540  10.043  1.00 97.65           C  
ATOM   2068 HD11 ILE A 144       0.392   6.523  10.032  1.00 97.65           H  
ATOM   2069 HD12 ILE A 144      -0.238   5.244  11.080  1.00 97.65           H  
ATOM   2070 HD13 ILE A 144       0.573   4.813   9.559  1.00 97.65           H  
ATOM   2071  N   GLY A 145      -3.237   6.820   5.098  1.00 96.89           N  
ATOM   2072  H   GLY A 145      -3.775   7.410   5.717  1.00 96.89           H  
ATOM   2073  CA  GLY A 145      -3.117   7.234   3.706  1.00 96.89           C  
ATOM   2074  HA2 GLY A 145      -4.038   7.725   3.392  1.00 96.89           H  
ATOM   2075  HA3 GLY A 145      -2.978   6.359   3.072  1.00 96.89           H  
ATOM   2076  C   GLY A 145      -1.946   8.196   3.503  1.00 96.89           C  
ATOM   2077  O   GLY A 145      -1.909   9.286   4.081  1.00 96.89           O  
ATOM   2078  N   LEU A 146      -0.972   7.777   2.693  1.00 97.26           N  
ATOM   2079  H   LEU A 146      -1.096   6.878   2.251  1.00 97.26           H  
ATOM   2080  CA  LEU A 146       0.235   8.542   2.355  1.00 97.26           C  
ATOM   2081  HA  LEU A 146       0.342   9.356   3.072  1.00 97.26           H  
ATOM   2082  C   LEU A 146       0.151   9.229   0.980  1.00 97.26           C  
ATOM   2083  CB  LEU A 146       1.470   7.627   2.472  1.00 97.26           C  
ATOM   2084  HB2 LEU A 146       2.338   8.129   2.045  1.00 97.26           H  
ATOM   2085  HB3 LEU A 146       1.279   6.728   1.886  1.00 97.26           H  
ATOM   2086  O   LEU A 146       1.162   9.729   0.487  1.00 97.26           O  
ATOM   2087  CG  LEU A 146       1.839   7.167   3.887  1.00 97.26           C  
ATOM   2088  HG  LEU A 146       0.967   6.740   4.383  1.00 97.26           H  
ATOM   2089  CD1 LEU A 146       2.924   6.093   3.791  1.00 97.26           C  
ATOM   2090 HD11 LEU A 146       3.215   5.766   4.789  1.00 97.26           H  
ATOM   2091 HD12 LEU A 146       2.536   5.241   3.232  1.00 97.26           H  
ATOM   2092 HD13 LEU A 146       3.799   6.488   3.275  1.00 97.26           H  
ATOM   2093  CD2 LEU A 146       2.396   8.311   4.733  1.00 97.26           C  
ATOM   2094 HD21 LEU A 146       2.625   7.946   5.734  1.00 97.26           H  
ATOM   2095 HD22 LEU A 146       3.300   8.708   4.272  1.00 97.26           H  
ATOM   2096 HD23 LEU A 146       1.655   9.107   4.803  1.00 97.26           H  
ATOM   2097  N   GLY A 147      -1.024   9.242   0.349  1.00 96.07           N  
ATOM   2098  H   GLY A 147      -1.797   8.749   0.772  1.00 96.07           H  
ATOM   2099  CA  GLY A 147      -1.279   9.879  -0.941  1.00 96.07           C  
ATOM   2100  HA2 GLY A 147      -0.615   9.454  -1.694  1.00 96.07           H  
ATOM   2101  HA3 GLY A 147      -2.300   9.648  -1.246  1.00 96.07           H  
ATOM   2102  C   GLY A 147      -1.100  11.402  -0.938  1.00 96.07           C  
ATOM   2103  O   GLY A 147      -0.641  12.014   0.028  1.00 96.07           O  
ATOM   2104  N   ARG A 148      -1.417  12.030  -2.071  1.00 96.08           N  
ATOM   2105  H   ARG A 148      -1.781  11.456  -2.819  1.00 96.08           H  
ATOM   2106  CA  ARG A 148      -1.178  13.464  -2.314  1.00 96.08           C  
ATOM   2107  HA  ARG A 148      -0.347  13.786  -1.686  1.00 96.08           H  
ATOM   2108  C   ARG A 148      -2.345  14.378  -1.929  1.00 96.08           C  
ATOM   2109  CB  ARG A 148      -0.786  13.660  -3.783  1.00 96.08           C  
ATOM   2110  HB2 ARG A 148      -1.566  13.232  -4.412  1.00 96.08           H  
ATOM   2111  HB3 ARG A 148      -0.723  14.726  -4.002  1.00 96.08           H  
ATOM   2112  O   ARG A 148      -2.178  15.598  -1.992  1.00 96.08           O  
ATOM   2113  CG  ARG A 148       0.565  13.020  -4.128  1.00 96.08           C  
ATOM   2114  HG2 ARG A 148       1.358  13.589  -3.642  1.00 96.08           H  
ATOM   2115  HG3 ARG A 148       0.607  11.987  -3.783  1.00 96.08           H  
ATOM   2116  CD  ARG A 148       0.758  13.039  -5.646  1.00 96.08           C  
ATOM   2117  HD2 ARG A 148       0.398  13.986  -6.047  1.00 96.08           H  
ATOM   2118  HD3 ARG A 148       0.144  12.249  -6.079  1.00 96.08           H  
ATOM   2119  NE  ARG A 148       2.164  12.819  -6.032  1.00 96.08           N  
ATOM   2120  HE  ARG A 148       2.486  11.862  -6.003  1.00 96.08           H  
ATOM   2121  NH1 ARG A 148       2.707  15.003  -6.537  1.00 96.08           N  
ATOM   2122 HH11 ARG A 148       1.853  15.355  -6.128  1.00 96.08           H  
ATOM   2123 HH12 ARG A 148       3.342  15.660  -6.968  1.00 96.08           H  
ATOM   2124  NH2 ARG A 148       4.113  13.430  -7.061  1.00 96.08           N  
ATOM   2125 HH21 ARG A 148       4.461  12.485  -7.132  1.00 96.08           H  
ATOM   2126 HH22 ARG A 148       4.571  14.192  -7.539  1.00 96.08           H  
ATOM   2127  CZ  ARG A 148       2.981  13.734  -6.526  1.00 96.08           C  
ATOM   2128  N   ASP A 149      -3.510  13.838  -1.571  1.00 95.79           N  
ATOM   2129  H   ASP A 149      -3.597  12.835  -1.497  1.00 95.79           H  
ATOM   2130  CA  ASP A 149      -4.698  14.647  -1.273  1.00 95.79           C  
ATOM   2131  HA  ASP A 149      -4.912  15.250  -2.155  1.00 95.79           H  
ATOM   2132  C   ASP A 149      -4.467  15.581  -0.060  1.00 95.79           C  
ATOM   2133  CB  ASP A 149      -5.901  13.721  -1.057  1.00 95.79           C  
ATOM   2134  HB2 ASP A 149      -5.719  13.152  -0.145  1.00 95.79           H  
ATOM   2135  HB3 ASP A 149      -5.988  13.042  -1.905  1.00 95.79           H  
ATOM   2136  O   ASP A 149      -3.661  15.256   0.826  1.00 95.79           O  
ATOM   2137  CG  ASP A 149      -7.213  14.481  -0.905  1.00 95.79           C  
ATOM   2138  OD1 ASP A 149      -7.870  14.758  -1.935  1.00 95.79           O  
ATOM   2139  OD2 ASP A 149      -7.500  14.897   0.238  1.00 95.79           O  
ATOM   2140  N   PRO A 150      -5.130  16.754   0.017  1.00 96.08           N  
ATOM   2141  CA  PRO A 150      -5.063  17.643   1.178  1.00 96.08           C  
ATOM   2142  HA  PRO A 150      -4.054  18.049   1.238  1.00 96.08           H  
ATOM   2143  C   PRO A 150      -5.408  16.992   2.528  1.00 96.08           C  
ATOM   2144  CB  PRO A 150      -6.036  18.782   0.863  1.00 96.08           C  
ATOM   2145  HB2 PRO A 150      -7.043  18.514   1.180  1.00 96.08           H  
ATOM   2146  HB3 PRO A 150      -5.725  19.718   1.328  1.00 96.08           H  
ATOM   2147  O   PRO A 150      -4.899  17.450   3.551  1.00 96.08           O  
ATOM   2148  CG  PRO A 150      -5.990  18.863  -0.660  1.00 96.08           C  
ATOM   2149  HG2 PRO A 150      -6.886  19.330  -1.069  1.00 96.08           H  
ATOM   2150  HG3 PRO A 150      -5.093  19.393  -0.977  1.00 96.08           H  
ATOM   2151  CD  PRO A 150      -5.889  17.396  -1.054  1.00 96.08           C  
ATOM   2152  HD2 PRO A 150      -6.898  16.987  -1.107  1.00 96.08           H  
ATOM   2153  HD3 PRO A 150      -5.391  17.306  -2.020  1.00 96.08           H  
ATOM   2154  N   LEU A 151      -6.228  15.934   2.548  1.00 96.82           N  
ATOM   2155  H   LEU A 151      -6.645  15.627   1.680  1.00 96.82           H  
ATOM   2156  CA  LEU A 151      -6.589  15.190   3.760  1.00 96.82           C  
ATOM   2157  HA  LEU A 151      -6.548  15.872   4.609  1.00 96.82           H  
ATOM   2158  C   LEU A 151      -5.608  14.061   4.115  1.00 96.82           C  
ATOM   2159  CB  LEU A 151      -8.030  14.659   3.641  1.00 96.82           C  
ATOM   2160  HB2 LEU A 151      -8.246  14.057   4.524  1.00 96.82           H  
ATOM   2161  HB3 LEU A 151      -8.087  14.000   2.774  1.00 96.82           H  
ATOM   2162  O   LEU A 151      -5.743  13.461   5.181  1.00 96.82           O  
ATOM   2163  CG  LEU A 151      -9.125  15.736   3.519  1.00 96.82           C  
ATOM   2164  HG  LEU A 151      -9.008  16.279   2.582  1.00 96.82           H  
ATOM   2165  CD1 LEU A 151     -10.505  15.075   3.531  1.00 96.82           C  
ATOM   2166 HD11 LEU A 151     -10.651  14.513   4.454  1.00 96.82           H  
ATOM   2167 HD12 LEU A 151     -11.284  15.832   3.444  1.00 96.82           H  
ATOM   2168 HD13 LEU A 151     -10.588  14.400   2.679  1.00 96.82           H  
ATOM   2169  CD2 LEU A 151      -9.084  16.739   4.677  1.00 96.82           C  
ATOM   2170 HD21 LEU A 151      -8.191  17.358   4.595  1.00 96.82           H  
ATOM   2171 HD22 LEU A 151      -9.957  17.391   4.631  1.00 96.82           H  
ATOM   2172 HD23 LEU A 151      -9.076  16.207   5.628  1.00 96.82           H  
ATOM   2173  N   SER A 152      -4.596  13.786   3.290  1.00 97.28           N  
ATOM   2174  H   SER A 152      -4.513  14.307   2.428  1.00 97.28           H  
ATOM   2175  CA  SER A 152      -3.548  12.821   3.643  1.00 97.28           C  
ATOM   2176  HA  SER A 152      -4.029  11.888   3.936  1.00 97.28           H  
ATOM   2177  C   SER A 152      -2.719  13.278   4.839  1.00 97.28           C  
ATOM   2178  CB  SER A 152      -2.627  12.530   2.458  1.00 97.28           C  
ATOM   2179  HB2 SER A 152      -1.949  11.715   2.713  1.00 97.28           H  
ATOM   2180  HB3 SER A 152      -3.214  12.238   1.587  1.00 97.28           H  
ATOM   2181  O   SER A 152      -2.551  14.476   5.090  1.00 97.28           O  
ATOM   2182  OG  SER A 152      -1.876  13.695   2.174  1.00 97.28           O  
ATOM   2183  HG  SER A 152      -2.411  14.187   1.546  1.00 97.28           H  
ATOM   2184  N   ILE A 153      -2.114  12.328   5.558  1.00 97.95           N  
ATOM   2185  H   ILE A 153      -2.262  11.362   5.304  1.00 97.95           H  
ATOM   2186  CA  ILE A 153      -1.183  12.664   6.646  1.00 97.95           C  
ATOM   2187  HA  ILE A 153      -1.720  13.298   7.352  1.00 97.95           H  
ATOM   2188  C   ILE A 153       0.010  13.490   6.137  1.00 97.95           C  
ATOM   2189  CB  ILE A 153      -0.745  11.385   7.384  1.00 97.95           C  
ATOM   2190  HB  ILE A 153      -1.642  10.803   7.596  1.00 97.95           H  
ATOM   2191  O   ILE A 153       0.496  14.371   6.845  1.00 97.95           O  
ATOM   2192  CG1 ILE A 153      -0.074  11.724   8.731  1.00 97.95           C  
ATOM   2193 HG12 ILE A 153      -0.727  12.388   9.296  1.00 97.95           H  
ATOM   2194 HG13 ILE A 153       0.871  12.240   8.558  1.00 97.95           H  
ATOM   2195  CG2 ILE A 153       0.188  10.529   6.513  1.00 97.95           C  
ATOM   2196 HG21 ILE A 153      -0.234  10.399   5.517  1.00 97.95           H  
ATOM   2197 HG22 ILE A 153       0.316   9.539   6.950  1.00 97.95           H  
ATOM   2198 HG23 ILE A 153       1.168  10.999   6.426  1.00 97.95           H  
ATOM   2199  CD1 ILE A 153       0.194  10.479   9.585  1.00 97.95           C  
ATOM   2200 HD11 ILE A 153       0.916   9.823   9.100  1.00 97.95           H  
ATOM   2201 HD12 ILE A 153      -0.735   9.938   9.761  1.00 97.95           H  
ATOM   2202 HD13 ILE A 153       0.613  10.786  10.544  1.00 97.95           H  
ATOM   2203  N   VAL A 154       0.444  13.262   4.891  1.00 97.50           N  
ATOM   2204  H   VAL A 154      -0.046  12.566   4.348  1.00 97.50           H  
ATOM   2205  CA  VAL A 154       1.555  13.978   4.243  1.00 97.50           C  
ATOM   2206  HA  VAL A 154       2.436  13.919   4.882  1.00 97.50           H  
ATOM   2207  C   VAL A 154       1.218  15.457   4.055  1.00 97.50           C  
ATOM   2208  CB  VAL A 154       1.889  13.331   2.882  1.00 97.50           C  
ATOM   2209  HB  VAL A 154       1.015  13.388   2.232  1.00 97.50           H  
ATOM   2210  O   VAL A 154       2.051  16.325   4.324  1.00 97.50           O  
ATOM   2211  CG1 VAL A 154       3.059  14.039   2.184  1.00 97.50           C  
ATOM   2212 HG11 VAL A 154       2.784  15.063   1.930  1.00 97.50           H  
ATOM   2213 HG12 VAL A 154       3.935  14.039   2.832  1.00 97.50           H  
ATOM   2214 HG13 VAL A 154       3.298  13.514   1.259  1.00 97.50           H  
ATOM   2215  CG2 VAL A 154       2.269  11.856   3.056  1.00 97.50           C  
ATOM   2216 HG21 VAL A 154       3.138  11.757   3.707  1.00 97.50           H  
ATOM   2217 HG22 VAL A 154       2.498  11.423   2.082  1.00 97.50           H  
ATOM   2218 HG23 VAL A 154       1.433  11.296   3.474  1.00 97.50           H  
ATOM   2219  N   SER A 155      -0.011  15.756   3.629  1.00 97.37           N  
ATOM   2220  H   SER A 155      -0.638  15.001   3.391  1.00 97.37           H  
ATOM   2221  CA  SER A 155      -0.495  17.129   3.476  1.00 97.37           C  
ATOM   2222  HA  SER A 155       0.279  17.728   2.996  1.00 97.37           H  
ATOM   2223  C   SER A 155      -0.805  17.786   4.820  1.00 97.37           C  
ATOM   2224  CB  SER A 155      -1.731  17.154   2.580  1.00 97.37           C  
ATOM   2225  HB2 SER A 155      -2.443  16.402   2.921  1.00 97.37           H  
ATOM   2226  HB3 SER A 155      -2.202  18.135   2.640  1.00 97.37           H  
ATOM   2227  O   SER A 155      -0.379  18.913   5.052  1.00 97.37           O  
ATOM   2228  OG  SER A 155      -1.361  16.902   1.235  1.00 97.37           O  
ATOM   2229  HG  SER A 155      -2.011  16.290   0.883  1.00 97.37           H  
ATOM   2230  N   GLN A 156      -1.473  17.088   5.742  1.00 97.80           N  
ATOM   2231  H   GLN A 156      -1.819  16.171   5.501  1.00 97.80           H  
ATOM   2232  CA  GLN A 156      -1.853  17.661   7.040  1.00 97.80           C  
ATOM   2233  HA  GLN A 156      -2.371  18.604   6.866  1.00 97.80           H  
ATOM   2234  C   GLN A 156      -0.648  17.988   7.939  1.00 97.80           C  
ATOM   2235  CB  GLN A 156      -2.817  16.712   7.760  1.00 97.80           C  
ATOM   2236  HB2 GLN A 156      -2.949  17.076   8.779  1.00 97.80           H  
ATOM   2237  HB3 GLN A 156      -2.388  15.711   7.810  1.00 97.80           H  
ATOM   2238  O   GLN A 156      -0.714  18.893   8.768  1.00 97.80           O  
ATOM   2239  CG  GLN A 156      -4.197  16.655   7.087  1.00 97.80           C  
ATOM   2240  HG2 GLN A 156      -4.567  17.667   6.922  1.00 97.80           H  
ATOM   2241  HG3 GLN A 156      -4.134  16.155   6.120  1.00 97.80           H  
ATOM   2242  CD  GLN A 156      -5.188  15.932   7.984  1.00 97.80           C  
ATOM   2243  NE2 GLN A 156      -5.614  14.734   7.660  1.00 97.80           N  
ATOM   2244 HE21 GLN A 156      -5.400  14.306   6.770  1.00 97.80           H  
ATOM   2245 HE22 GLN A 156      -6.236  14.258   8.298  1.00 97.80           H  
ATOM   2246  OE1 GLN A 156      -5.569  16.440   9.024  1.00 97.80           O  
ATOM   2247  N   THR A 157       0.478  17.298   7.754  1.00 97.70           N  
ATOM   2248  H   THR A 157       0.461  16.535   7.092  1.00 97.70           H  
ATOM   2249  CA  THR A 157       1.723  17.547   8.502  1.00 97.70           C  
ATOM   2250  HA  THR A 157       1.484  18.118   9.399  1.00 97.70           H  
ATOM   2251  C   THR A 157       2.739  18.396   7.722  1.00 97.70           C  
ATOM   2252  CB  THR A 157       2.338  16.233   8.989  1.00 97.70           C  
ATOM   2253  HB  THR A 157       3.229  16.473   9.569  1.00 97.70           H  
ATOM   2254  O   THR A 157       3.862  18.630   8.186  1.00 97.70           O  
ATOM   2255  CG2 THR A 157       1.407  15.422   9.892  1.00 97.70           C  
ATOM   2256 HG21 THR A 157       0.501  15.129   9.362  1.00 97.70           H  
ATOM   2257 HG22 THR A 157       1.131  16.021  10.759  1.00 97.70           H  
ATOM   2258 HG23 THR A 157       1.927  14.528  10.236  1.00 97.70           H  
ATOM   2259  OG1 THR A 157       2.694  15.432   7.888  1.00 97.70           O  
ATOM   2260  HG1 THR A 157       1.897  15.006   7.565  1.00 97.70           H  
ATOM   2261  N   SER A 158       2.361  18.921   6.546  1.00 96.99           N  
ATOM   2262  H   SER A 158       1.420  18.752   6.220  1.00 96.99           H  
ATOM   2263  CA  SER A 158       3.292  19.582   5.625  1.00 96.99           C  
ATOM   2264  HA  SER A 158       4.103  18.881   5.428  1.00 96.99           H  
ATOM   2265  C   SER A 158       3.917  20.858   6.175  1.00 96.99           C  
ATOM   2266  CB  SER A 158       2.622  19.900   4.287  1.00 96.99           C  
ATOM   2267  HB2 SER A 158       2.114  19.008   3.918  1.00 96.99           H  
ATOM   2268  HB3 SER A 158       3.402  20.180   3.579  1.00 96.99           H  
ATOM   2269  O   SER A 158       5.021  21.201   5.766  1.00 96.99           O  
ATOM   2270  OG  SER A 158       1.698  20.969   4.364  1.00 96.99           O  
ATOM   2271  HG  SER A 158       2.137  21.778   4.636  1.00 96.99           H  
ATOM   2272  N   ALA A 159       3.248  21.550   7.103  1.00 96.56           N  
ATOM   2273  H   ALA A 159       2.334  21.224   7.380  1.00 96.56           H  
ATOM   2274  CA  ALA A 159       3.800  22.739   7.754  1.00 96.56           C  
ATOM   2275  HA  ALA A 159       4.020  23.492   6.997  1.00 96.56           H  
ATOM   2276  C   ALA A 159       5.113  22.435   8.496  1.00 96.56           C  
ATOM   2277  CB  ALA A 159       2.742  23.299   8.711  1.00 96.56           C  
ATOM   2278  HB1 ALA A 159       3.125  24.201   9.188  1.00 96.56           H  
ATOM   2279  HB2 ALA A 159       1.836  23.552   8.160  1.00 96.56           H  
ATOM   2280  HB3 ALA A 159       2.501  22.567   9.482  1.00 96.56           H  
ATOM   2281  O   ALA A 159       5.996  23.285   8.555  1.00 96.56           O  
ATOM   2282  N   LYS A 160       5.254  21.210   9.020  1.00 97.06           N  
ATOM   2283  H   LYS A 160       4.498  20.552   8.898  1.00 97.06           H  
ATOM   2284  CA  LYS A 160       6.465  20.756   9.711  1.00 97.06           C  
ATOM   2285  HA  LYS A 160       7.033  21.628  10.035  1.00 97.06           H  
ATOM   2286  C   LYS A 160       7.397  19.964   8.798  1.00 97.06           C  
ATOM   2287  CB  LYS A 160       6.052  19.959  10.956  1.00 97.06           C  
ATOM   2288  HB2 LYS A 160       5.578  19.023  10.661  1.00 97.06           H  
ATOM   2289  HB3 LYS A 160       5.337  20.552  11.526  1.00 97.06           H  
ATOM   2290  O   LYS A 160       8.607  20.156   8.842  1.00 97.06           O  
ATOM   2291  CG  LYS A 160       7.268  19.669  11.844  1.00 97.06           C  
ATOM   2292  HG2 LYS A 160       7.812  20.600  12.003  1.00 97.06           H  
ATOM   2293  HG3 LYS A 160       7.930  18.959  11.346  1.00 97.06           H  
ATOM   2294  CD  LYS A 160       6.859  19.099  13.205  1.00 97.06           C  
ATOM   2295  HD2 LYS A 160       6.066  19.709  13.639  1.00 97.06           H  
ATOM   2296  HD3 LYS A 160       6.508  18.074  13.084  1.00 97.06           H  
ATOM   2297  CE  LYS A 160       8.079  19.122  14.126  1.00 97.06           C  
ATOM   2298  HE2 LYS A 160       8.432  20.149  14.218  1.00 97.06           H  
ATOM   2299  HE3 LYS A 160       8.867  18.522  13.671  1.00 97.06           H  
ATOM   2300  NZ  LYS A 160       7.766  18.568  15.458  1.00 97.06           N  
ATOM   2301  HZ1 LYS A 160       8.529  18.669  16.112  1.00 97.06           H  
ATOM   2302  HZ2 LYS A 160       7.671  17.567  15.357  1.00 97.06           H  
ATOM   2303  HZ3 LYS A 160       6.924  18.937  15.876  1.00 97.06           H  
ATOM   2304  N   PHE A 161       6.845  19.072   7.976  1.00 97.22           N  
ATOM   2305  H   PHE A 161       5.849  18.923   8.044  1.00 97.22           H  
ATOM   2306  CA  PHE A 161       7.643  18.102   7.217  1.00 97.22           C  
ATOM   2307  HA  PHE A 161       8.652  18.072   7.629  1.00 97.22           H  
ATOM   2308  C   PHE A 161       7.836  18.443   5.737  1.00 97.22           C  
ATOM   2309  CB  PHE A 161       7.034  16.714   7.413  1.00 97.22           C  
ATOM   2310  HB2 PHE A 161       7.606  15.986   6.838  1.00 97.22           H  
ATOM   2311  HB3 PHE A 161       6.024  16.721   7.004  1.00 97.22           H  
ATOM   2312  O   PHE A 161       8.557  17.736   5.040  1.00 97.22           O  
ATOM   2313  CG  PHE A 161       6.990  16.251   8.859  1.00 97.22           C  
ATOM   2314  CD1 PHE A 161       8.122  16.319   9.697  1.00 97.22           C  
ATOM   2315  HD1 PHE A 161       9.055  16.724   9.333  1.00 97.22           H  
ATOM   2316  CD2 PHE A 161       5.806  15.689   9.352  1.00 97.22           C  
ATOM   2317  HD2 PHE A 161       4.964  15.571   8.687  1.00 97.22           H  
ATOM   2318  CE1 PHE A 161       8.056  15.829  11.013  1.00 97.22           C  
ATOM   2319  HE1 PHE A 161       8.927  15.855  11.651  1.00 97.22           H  
ATOM   2320  CE2 PHE A 161       5.737  15.193  10.662  1.00 97.22           C  
ATOM   2321  HE2 PHE A 161       4.822  14.737  11.008  1.00 97.22           H  
ATOM   2322  CZ  PHE A 161       6.864  15.266  11.495  1.00 97.22           C  
ATOM   2323  HZ  PHE A 161       6.829  14.864  12.497  1.00 97.22           H  
ATOM   2324  N   GLY A 162       7.213  19.509   5.230  1.00 96.43           N  
ATOM   2325  H   GLY A 162       6.650  20.081   5.843  1.00 96.43           H  
ATOM   2326  CA  GLY A 162       7.420  19.993   3.863  1.00 96.43           C  
ATOM   2327  HA2 GLY A 162       8.481  20.193   3.712  1.00 96.43           H  
ATOM   2328  HA3 GLY A 162       6.876  20.929   3.739  1.00 96.43           H  
ATOM   2329  C   GLY A 162       6.956  19.030   2.765  1.00 96.43           C  
ATOM   2330  O   GLY A 162       7.575  18.992   1.706  1.00 96.43           O  
ATOM   2331  N   LYS A 163       5.907  18.228   3.019  1.00 96.20           N  
ATOM   2332  H   LYS A 163       5.476  18.319   3.928  1.00 96.20           H  
ATOM   2333  CA  LYS A 163       5.452  17.121   2.148  1.00 96.20           C  
ATOM   2334  HA  LYS A 163       4.762  16.509   2.730  1.00 96.20           H  
ATOM   2335  C   LYS A 163       6.595  16.175   1.752  1.00 96.20           C  
ATOM   2336  CB  LYS A 163       4.682  17.618   0.914  1.00 96.20           C  
ATOM   2337  HB2 LYS A 163       4.262  16.735   0.431  1.00 96.20           H  
ATOM   2338  HB3 LYS A 163       5.370  18.104   0.222  1.00 96.20           H  
ATOM   2339  O   LYS A 163       6.706  15.754   0.603  1.00 96.20           O  
ATOM   2340  CG  LYS A 163       3.511  18.554   1.202  1.00 96.20           C  
ATOM   2341  HG2 LYS A 163       2.850  18.082   1.928  1.00 96.20           H  
ATOM   2342  HG3 LYS A 163       3.889  19.498   1.594  1.00 96.20           H  
ATOM   2343  CD  LYS A 163       2.736  18.828  -0.091  1.00 96.20           C  
ATOM   2344  HD2 LYS A 163       3.370  19.375  -0.788  1.00 96.20           H  
ATOM   2345  HD3 LYS A 163       2.448  17.877  -0.541  1.00 96.20           H  
ATOM   2346  CE  LYS A 163       1.474  19.635   0.223  1.00 96.20           C  
ATOM   2347  HE2 LYS A 163       0.908  19.104   0.988  1.00 96.20           H  
ATOM   2348  HE3 LYS A 163       1.761  20.603   0.632  1.00 96.20           H  
ATOM   2349  NZ  LYS A 163       0.631  19.803  -0.985  1.00 96.20           N  
ATOM   2350  HZ1 LYS A 163       0.326  18.897  -1.311  1.00 96.20           H  
ATOM   2351  HZ2 LYS A 163       1.140  20.262  -1.727  1.00 96.20           H  
ATOM   2352  HZ3 LYS A 163      -0.199  20.332  -0.762  1.00 96.20           H  
ATOM   2353  N   TYR A 164       7.465  15.880   2.711  1.00 96.96           N  
ATOM   2354  H   TYR A 164       7.359  16.311   3.619  1.00 96.96           H  
ATOM   2355  CA  TYR A 164       8.570  14.954   2.547  1.00 96.96           C  
ATOM   2356  HA  TYR A 164       8.555  14.541   1.538  1.00 96.96           H  
ATOM   2357  C   TYR A 164       8.419  13.815   3.544  1.00 96.96           C  
ATOM   2358  CB  TYR A 164       9.888  15.703   2.721  1.00 96.96           C  
ATOM   2359  HB2 TYR A 164       9.856  16.609   2.115  1.00 96.96           H  
ATOM   2360  HB3 TYR A 164       9.995  16.009   3.761  1.00 96.96           H  
ATOM   2361  O   TYR A 164       8.251  14.055   4.741  1.00 96.96           O  
ATOM   2362  CG  TYR A 164      11.109  14.903   2.330  1.00 96.96           C  
ATOM   2363  CD1 TYR A 164      11.661  13.972   3.226  1.00 96.96           C  
ATOM   2364  HD1 TYR A 164      11.160  13.743   4.155  1.00 96.96           H  
ATOM   2365  CD2 TYR A 164      11.723  15.128   1.086  1.00 96.96           C  
ATOM   2366  HD2 TYR A 164      11.259  15.801   0.379  1.00 96.96           H  
ATOM   2367  CE1 TYR A 164      12.882  13.343   2.928  1.00 96.96           C  
ATOM   2368  HE1 TYR A 164      13.324  12.649   3.628  1.00 96.96           H  
ATOM   2369  CE2 TYR A 164      12.950  14.507   0.781  1.00 96.96           C  
ATOM   2370  HE2 TYR A 164      13.440  14.702  -0.161  1.00 96.96           H  
ATOM   2371  OH  TYR A 164      14.783  13.131   1.498  1.00 96.96           O  
ATOM   2372  HH  TYR A 164      15.111  13.337   0.620  1.00 96.96           H  
ATOM   2373  CZ  TYR A 164      13.548  13.643   1.725  1.00 96.96           C  
ATOM   2374  N   PHE A 165       8.489  12.583   3.063  1.00 97.59           N  
ATOM   2375  H   PHE A 165       8.638  12.445   2.073  1.00 97.59           H  
ATOM   2376  CA  PHE A 165       8.533  11.399   3.912  1.00 97.59           C  
ATOM   2377  HA  PHE A 165       9.025  11.659   4.849  1.00 97.59           H  
ATOM   2378  C   PHE A 165       9.385  10.322   3.249  1.00 97.59           C  
ATOM   2379  CB  PHE A 165       7.109  10.916   4.240  1.00 97.59           C  
ATOM   2380  HB2 PHE A 165       6.522  11.761   4.603  1.00 97.59           H  
ATOM   2381  HB3 PHE A 165       7.159  10.199   5.060  1.00 97.59           H  
ATOM   2382  O   PHE A 165       9.606  10.345   2.039  1.00 97.59           O  
ATOM   2383  CG  PHE A 165       6.363  10.258   3.099  1.00 97.59           C  
ATOM   2384  CD1 PHE A 165       5.655  11.042   2.170  1.00 97.59           C  
ATOM   2385  HD1 PHE A 165       5.654  12.119   2.256  1.00 97.59           H  
ATOM   2386  CD2 PHE A 165       6.367   8.855   2.975  1.00 97.59           C  
ATOM   2387  HD2 PHE A 165       6.918   8.248   3.677  1.00 97.59           H  
ATOM   2388  CE1 PHE A 165       4.945  10.425   1.127  1.00 97.59           C  
ATOM   2389  HE1 PHE A 165       4.401  11.024   0.411  1.00 97.59           H  
ATOM   2390  CE2 PHE A 165       5.660   8.242   1.927  1.00 97.59           C  
ATOM   2391  HE2 PHE A 165       5.676   7.168   1.816  1.00 97.59           H  
ATOM   2392  CZ  PHE A 165       4.945   9.026   1.006  1.00 97.59           C  
ATOM   2393  HZ  PHE A 165       4.409   8.556   0.195  1.00 97.59           H  
ATOM   2394  N   SER A 166       9.880   9.381   4.037  1.00 97.32           N  
ATOM   2395  H   SER A 166       9.668   9.403   5.024  1.00 97.32           H  
ATOM   2396  CA  SER A 166      10.592   8.216   3.533  1.00 97.32           C  
ATOM   2397  HA  SER A 166      10.265   8.038   2.509  1.00 97.32           H  
ATOM   2398  C   SER A 166      10.234   6.982   4.332  1.00 97.32           C  
ATOM   2399  CB  SER A 166      12.110   8.437   3.517  1.00 97.32           C  
ATOM   2400  HB2 SER A 166      12.327   9.397   3.050  1.00 97.32           H  
ATOM   2401  HB3 SER A 166      12.565   7.650   2.916  1.00 97.32           H  
ATOM   2402  O   SER A 166       9.737   7.072   5.456  1.00 97.32           O  
ATOM   2403  OG  SER A 166      12.700   8.395   4.801  1.00 97.32           O  
ATOM   2404  HG  SER A 166      13.380   7.719   4.753  1.00 97.32           H  
ATOM   2405  N   TYR A 167      10.475   5.816   3.759  1.00 97.23           N  
ATOM   2406  H   TYR A 167      10.866   5.791   2.828  1.00 97.23           H  
ATOM   2407  CA  TYR A 167      10.418   4.578   4.509  1.00 97.23           C  
ATOM   2408  HA  TYR A 167      10.681   4.807   5.541  1.00 97.23           H  
ATOM   2409  C   TYR A 167      11.453   3.580   4.017  1.00 97.23           C  
ATOM   2410  CB  TYR A 167       8.993   3.994   4.484  1.00 97.23           C  
ATOM   2411  HB2 TYR A 167       8.341   4.660   5.048  1.00 97.23           H  
ATOM   2412  HB3 TYR A 167       8.987   3.036   5.004  1.00 97.23           H  
ATOM   2413  O   TYR A 167      11.876   3.607   2.861  1.00 97.23           O  
ATOM   2414  CG  TYR A 167       8.395   3.777   3.110  1.00 97.23           C  
ATOM   2415  CD1 TYR A 167       7.350   4.606   2.664  1.00 97.23           C  
ATOM   2416  HD1 TYR A 167       6.992   5.413   3.286  1.00 97.23           H  
ATOM   2417  CD2 TYR A 167       8.863   2.730   2.291  1.00 97.23           C  
ATOM   2418  HD2 TYR A 167       9.672   2.098   2.624  1.00 97.23           H  
ATOM   2419  CE1 TYR A 167       6.767   4.377   1.405  1.00 97.23           C  
ATOM   2420  HE1 TYR A 167       5.958   4.997   1.049  1.00 97.23           H  
ATOM   2421  CE2 TYR A 167       8.284   2.502   1.030  1.00 97.23           C  
ATOM   2422  HE2 TYR A 167       8.637   1.700   0.399  1.00 97.23           H  
ATOM   2423  OH  TYR A 167       6.646   3.116  -0.610  1.00 97.23           O  
ATOM   2424  HH  TYR A 167       6.989   2.345  -1.067  1.00 97.23           H  
ATOM   2425  CZ  TYR A 167       7.233   3.328   0.589  1.00 97.23           C  
ATOM   2426  N   CYS A 168      11.774   2.633   4.891  1.00 97.98           N  
ATOM   2427  H   CYS A 168      11.379   2.707   5.818  1.00 97.98           H  
ATOM   2428  CA  CYS A 168      12.351   1.365   4.492  1.00 97.98           C  
ATOM   2429  HA  CYS A 168      12.367   1.318   3.403  1.00 97.98           H  
ATOM   2430  C   CYS A 168      11.489   0.211   4.985  1.00 97.98           C  
ATOM   2431  CB  CYS A 168      13.790   1.236   4.964  1.00 97.98           C  
ATOM   2432  HB2 CYS A 168      14.344   2.104   4.604  1.00 97.98           H  
ATOM   2433  HB3 CYS A 168      13.835   1.216   6.053  1.00 97.98           H  
ATOM   2434  O   CYS A 168      11.164   0.120   6.173  1.00 97.98           O  
ATOM   2435  SG  CYS A 168      14.530  -0.264   4.271  1.00 97.98           S  
ATOM   2436  N   LEU A 169      11.142  -0.673   4.052  1.00 96.66           N  
ATOM   2437  H   LEU A 169      11.496  -0.530   3.117  1.00 96.66           H  
ATOM   2438  CA  LEU A 169      10.316  -1.848   4.286  1.00 96.66           C  
ATOM   2439  HA  LEU A 169       9.646  -1.661   5.125  1.00 96.66           H  
ATOM   2440  C   LEU A 169      11.222  -3.047   4.607  1.00 96.66           C  
ATOM   2441  CB  LEU A 169       9.453  -2.094   3.037  1.00 96.66           C  
ATOM   2442  HB2 LEU A 169      10.099  -2.365   2.202  1.00 96.66           H  
ATOM   2443  HB3 LEU A 169       8.798  -2.942   3.235  1.00 96.66           H  
ATOM   2444  O   LEU A 169      11.905  -3.535   3.706  1.00 96.66           O  
ATOM   2445  CG  LEU A 169       8.594  -0.909   2.574  1.00 96.66           C  
ATOM   2446  HG  LEU A 169       9.249  -0.152   2.143  1.00 96.66           H  
ATOM   2447  CD1 LEU A 169       7.620  -1.367   1.497  1.00 96.66           C  
ATOM   2448 HD11 LEU A 169       8.149  -1.951   0.744  1.00 96.66           H  
ATOM   2449 HD12 LEU A 169       7.164  -0.500   1.020  1.00 96.66           H  
ATOM   2450 HD13 LEU A 169       6.841  -1.979   1.952  1.00 96.66           H  
ATOM   2451  CD2 LEU A 169       7.778  -0.283   3.698  1.00 96.66           C  
ATOM   2452 HD21 LEU A 169       7.127   0.482   3.274  1.00 96.66           H  
ATOM   2453 HD22 LEU A 169       8.439   0.195   4.421  1.00 96.66           H  
ATOM   2454 HD23 LEU A 169       7.174  -1.047   4.189  1.00 96.66           H  
ATOM   2455  N   PRO A 170      11.286  -3.525   5.859  1.00 95.56           N  
ATOM   2456  CA  PRO A 170      12.193  -4.611   6.216  1.00 95.56           C  
ATOM   2457  HA  PRO A 170      13.187  -4.414   5.814  1.00 95.56           H  
ATOM   2458  C   PRO A 170      11.698  -5.943   5.651  1.00 95.56           C  
ATOM   2459  CB  PRO A 170      12.257  -4.606   7.744  1.00 95.56           C  
ATOM   2460  HB2 PRO A 170      13.019  -3.900   8.075  1.00 95.56           H  
ATOM   2461  HB3 PRO A 170      12.449  -5.597   8.154  1.00 95.56           H  
ATOM   2462  O   PRO A 170      10.501  -6.131   5.421  1.00 95.56           O  
ATOM   2463  CG  PRO A 170      10.871  -4.089   8.123  1.00 95.56           C  
ATOM   2464  HG2 PRO A 170      10.854  -3.662   9.125  1.00 95.56           H  
ATOM   2465  HG3 PRO A 170      10.156  -4.908   8.042  1.00 95.56           H  
ATOM   2466  CD  PRO A 170      10.572  -3.058   7.034  1.00 95.56           C  
ATOM   2467  HD2 PRO A 170      10.965  -2.077   7.301  1.00 95.56           H  
ATOM   2468  HD3 PRO A 170       9.498  -2.981   6.865  1.00 95.56           H  
ATOM   2469  N   THR A 171      12.588  -6.910   5.461  1.00 91.87           N  
ATOM   2470  H   THR A 171      13.548  -6.728   5.718  1.00 91.87           H  
ATOM   2471  CA  THR A 171      12.159  -8.272   5.113  1.00 91.87           C  
ATOM   2472  HA  THR A 171      11.494  -8.210   4.251  1.00 91.87           H  
ATOM   2473  C   THR A 171      11.375  -8.909   6.266  1.00 91.87           C  
ATOM   2474  CB  THR A 171      13.333  -9.172   4.722  1.00 91.87           C  
ATOM   2475  HB  THR A 171      12.933 -10.149   4.450  1.00 91.87           H  
ATOM   2476  O   THR A 171      11.371  -8.420   7.396  1.00 91.87           O  
ATOM   2477  CG2 THR A 171      14.102  -8.650   3.523  1.00 91.87           C  
ATOM   2478 HG21 THR A 171      14.928  -9.336   3.336  1.00 91.87           H  
ATOM   2479 HG22 THR A 171      14.500  -7.659   3.739  1.00 91.87           H  
ATOM   2480 HG23 THR A 171      13.450  -8.602   2.650  1.00 91.87           H  
ATOM   2481  OG1 THR A 171      14.226  -9.361   5.792  1.00 91.87           O  
ATOM   2482  HG1 THR A 171      14.890  -8.669   5.751  1.00 91.87           H  
ATOM   2483  N   ARG A 172      10.734 -10.065   6.035  1.00 83.34           N  
ATOM   2484  H   ARG A 172      10.721 -10.409   5.085  1.00 83.34           H  
ATOM   2485  CA  ARG A 172       9.977 -10.784   7.084  1.00 83.34           C  
ATOM   2486  HA  ARG A 172       9.155 -10.141   7.400  1.00 83.34           H  
ATOM   2487  C   ARG A 172      10.796 -11.067   8.356  1.00 83.34           C  
ATOM   2488  CB  ARG A 172       9.391 -12.080   6.498  1.00 83.34           C  
ATOM   2489  HB2 ARG A 172       8.809 -11.827   5.612  1.00 83.34           H  
ATOM   2490  HB3 ARG A 172      10.205 -12.741   6.199  1.00 83.34           H  
ATOM   2491  O   ARG A 172      10.215 -11.195   9.429  1.00 83.34           O  
ATOM   2492  CG  ARG A 172       8.476 -12.818   7.493  1.00 83.34           C  
ATOM   2493  HG2 ARG A 172       7.693 -12.138   7.830  1.00 83.34           H  
ATOM   2494  HG3 ARG A 172       9.056 -13.150   8.354  1.00 83.34           H  
ATOM   2495  CD  ARG A 172       7.836 -14.054   6.856  1.00 83.34           C  
ATOM   2496  HD2 ARG A 172       8.628 -14.704   6.482  1.00 83.34           H  
ATOM   2497  HD3 ARG A 172       7.223 -13.732   6.014  1.00 83.34           H  
ATOM   2498  NE  ARG A 172       6.998 -14.800   7.820  1.00 83.34           N  
ATOM   2499  HE  ARG A 172       6.873 -14.384   8.732  1.00 83.34           H  
ATOM   2500  NH1 ARG A 172       6.374 -16.510   6.408  1.00 83.34           N  
ATOM   2501 HH11 ARG A 172       6.955 -16.135   5.671  1.00 83.34           H  
ATOM   2502 HH12 ARG A 172       5.735 -17.266   6.206  1.00 83.34           H  
ATOM   2503  NH2 ARG A 172       5.482 -16.414   8.424  1.00 83.34           N  
ATOM   2504 HH21 ARG A 172       4.866 -17.149   8.110  1.00 83.34           H  
ATOM   2505 HH22 ARG A 172       5.310 -15.963   9.311  1.00 83.34           H  
ATOM   2506  CZ  ARG A 172       6.302 -15.897   7.555  1.00 83.34           C  
ATOM   2507  N   ARG A 173      12.119 -11.216   8.235  1.00 84.13           N  
ATOM   2508  H   ARG A 173      12.519 -11.009   7.331  1.00 84.13           H  
ATOM   2509  CA  ARG A 173      13.056 -11.435   9.356  1.00 84.13           C  
ATOM   2510  HA  ARG A 173      12.503 -11.465  10.294  1.00 84.13           H  
ATOM   2511  C   ARG A 173      14.040 -10.276   9.535  1.00 84.13           C  
ATOM   2512  CB  ARG A 173      13.797 -12.766   9.175  1.00 84.13           C  
ATOM   2513  HB2 ARG A 173      14.511 -12.883   9.989  1.00 84.13           H  
ATOM   2514  HB3 ARG A 173      14.350 -12.745   8.236  1.00 84.13           H  
ATOM   2515  O   ARG A 173      15.031 -10.416  10.246  1.00 84.13           O  
ATOM   2516  CG  ARG A 173      12.853 -13.972   9.193  1.00 84.13           C  
ATOM   2517  HG2 ARG A 173      12.190 -13.939   8.329  1.00 84.13           H  
ATOM   2518  HG3 ARG A 173      12.260 -13.957  10.107  1.00 84.13           H  
ATOM   2519  CD  ARG A 173      13.689 -15.252   9.147  1.00 84.13           C  
ATOM   2520  HD2 ARG A 173      14.340 -15.274  10.021  1.00 84.13           H  
ATOM   2521  HD3 ARG A 173      14.309 -15.232   8.251  1.00 84.13           H  
ATOM   2522  NE  ARG A 173      12.842 -16.457   9.131  1.00 84.13           N  
ATOM   2523  HE  ARG A 173      11.842 -16.312   9.142  1.00 84.13           H  
ATOM   2524  NH1 ARG A 173      14.553 -17.988   9.144  1.00 84.13           N  
ATOM   2525 HH11 ARG A 173      15.219 -17.230   9.182  1.00 84.13           H  
ATOM   2526 HH12 ARG A 173      14.881 -18.943   9.126  1.00 84.13           H  
ATOM   2527  NH2 ARG A 173      12.440 -18.701   9.089  1.00 84.13           N  
ATOM   2528 HH21 ARG A 173      11.445 -18.532   9.089  1.00 84.13           H  
ATOM   2529 HH22 ARG A 173      12.792 -19.648   9.089  1.00 84.13           H  
ATOM   2530  CZ  ARG A 173      13.280 -17.704   9.121  1.00 84.13           C  
ATOM   2531  N   GLY A 174      13.772  -9.175   8.852  1.00 89.49           N  
ATOM   2532  H   GLY A 174      12.901  -9.114   8.344  1.00 89.49           H  
ATOM   2533  CA  GLY A 174      14.580  -7.978   8.848  1.00 89.49           C  
ATOM   2534  HA2 GLY A 174      14.257  -7.396   7.985  1.00 89.49           H  
ATOM   2535  HA3 GLY A 174      15.637  -8.221   8.739  1.00 89.49           H  
ATOM   2536  C   GLY A 174      14.367  -7.115  10.080  1.00 89.49           C  
ATOM   2537  O   GLY A 174      13.467  -7.346  10.891  1.00 89.49           O  
ATOM   2538  N   SER A 175      15.194  -6.089  10.211  1.00 92.55           N  
ATOM   2539  H   SER A 175      15.887  -5.937   9.493  1.00 92.55           H  
ATOM   2540  CA  SER A 175      15.137  -5.115  11.297  1.00 92.55           C  
ATOM   2541  HA  SER A 175      14.133  -5.119  11.723  1.00 92.55           H  
ATOM   2542  C   SER A 175      15.396  -3.704  10.772  1.00 92.55           C  
ATOM   2543  CB  SER A 175      16.115  -5.515  12.410  1.00 92.55           C  
ATOM   2544  HB2 SER A 175      16.006  -4.831  13.251  1.00 92.55           H  
ATOM   2545  HB3 SER A 175      15.865  -6.520  12.750  1.00 92.55           H  
ATOM   2546  O   SER A 175      15.737  -3.503   9.608  1.00 92.55           O  
ATOM   2547  OG  SER A 175      17.459  -5.496  11.968  1.00 92.55           O  
ATOM   2548  HG  SER A 175      18.012  -5.855  12.666  1.00 92.55           H  
ATOM   2549  N   ASN A 176      15.209  -2.700  11.633  1.00 93.97           N  
ATOM   2550  H   ASN A 176      14.992  -2.932  12.592  1.00 93.97           H  
ATOM   2551  CA  ASN A 176      15.435  -1.277  11.327  1.00 93.97           C  
ATOM   2552  HA  ASN A 176      15.194  -0.725  12.235  1.00 93.97           H  
ATOM   2553  C   ASN A 176      14.512  -0.677  10.249  1.00 93.97           C  
ATOM   2554  CB  ASN A 176      16.930  -1.035  11.053  1.00 93.97           C  
ATOM   2555  HB2 ASN A 176      17.202  -1.474  10.093  1.00 93.97           H  
ATOM   2556  HB3 ASN A 176      17.119   0.037  10.992  1.00 93.97           H  
ATOM   2557  O   ASN A 176      14.768   0.417   9.740  1.00 93.97           O  
ATOM   2558  CG  ASN A 176      17.818  -1.603  12.142  1.00 93.97           C  
ATOM   2559  ND2 ASN A 176      18.941  -2.177  11.786  1.00 93.97           N  
ATOM   2560 HD21 ASN A 176      19.165  -2.293  10.808  1.00 93.97           H  
ATOM   2561 HD22 ASN A 176      19.504  -2.562  12.532  1.00 93.97           H  
ATOM   2562  OD1 ASN A 176      17.506  -1.554  13.320  1.00 93.97           O  
ATOM   2563  N   GLY A 177      13.416  -1.367   9.929  1.00 96.53           N  
ATOM   2564  H   GLY A 177      13.281  -2.276  10.348  1.00 96.53           H  
ATOM   2565  CA  GLY A 177      12.324  -0.806   9.148  1.00 96.53           C  
ATOM   2566  HA2 GLY A 177      12.663  -0.596   8.133  1.00 96.53           H  
ATOM   2567  HA3 GLY A 177      11.507  -1.527   9.127  1.00 96.53           H  
ATOM   2568  C   GLY A 177      11.764   0.456   9.787  1.00 96.53           C  
ATOM   2569  O   GLY A 177      11.600   0.524  11.010  1.00 96.53           O  
ATOM   2570  N   HIS A 178      11.454   1.460   8.978  1.00 96.76           N  
ATOM   2571  H   HIS A 178      11.540   1.341   7.978  1.00 96.76           H  
ATOM   2572  CA  HIS A 178      10.930   2.723   9.482  1.00 96.76           C  
ATOM   2573  HA  HIS A 178      10.295   2.501  10.339  1.00 96.76           H  
ATOM   2574  C   HIS A 178      10.057   3.448   8.459  1.00 96.76           C  
ATOM   2575  CB  HIS A 178      12.088   3.605   9.972  1.00 96.76           C  
ATOM   2576  HB2 HIS A 178      12.613   3.093  10.778  1.00 96.76           H  
ATOM   2577  HB3 HIS A 178      11.684   4.531  10.380  1.00 96.76           H  
ATOM   2578  O   HIS A 178      10.216   3.257   7.261  1.00 96.76           O  
ATOM   2579  CG  HIS A 178      13.081   3.947   8.896  1.00 96.76           C  
ATOM   2580  CD2 HIS A 178      13.012   5.027   8.062  1.00 96.76           C  
ATOM   2581  HD2 HIS A 178      12.227   5.768   8.035  1.00 96.76           H  
ATOM   2582  ND1 HIS A 178      14.191   3.211   8.534  1.00 96.76           N  
ATOM   2583  HD1 HIS A 178      14.480   2.326   8.924  1.00 96.76           H  
ATOM   2584  CE1 HIS A 178      14.781   3.851   7.508  1.00 96.76           C  
ATOM   2585  HE1 HIS A 178      15.652   3.511   6.968  1.00 96.76           H  
ATOM   2586  NE2 HIS A 178      14.112   4.974   7.218  1.00 96.76           N  
ATOM   2587  N   LEU A 179       9.159   4.294   8.961  1.00 97.53           N  
ATOM   2588  H   LEU A 179       9.083   4.311   9.968  1.00 97.53           H  
ATOM   2589  CA  LEU A 179       8.465   5.364   8.246  1.00 97.53           C  
ATOM   2590  HA  LEU A 179       8.798   5.388   7.209  1.00 97.53           H  
ATOM   2591  C   LEU A 179       8.843   6.685   8.922  1.00 97.53           C  
ATOM   2592  CB  LEU A 179       6.948   5.107   8.284  1.00 97.53           C  
ATOM   2593  HB2 LEU A 179       6.664   4.976   9.328  1.00 97.53           H  
ATOM   2594  HB3 LEU A 179       6.736   4.179   7.754  1.00 97.53           H  
ATOM   2595  O   LEU A 179       8.619   6.862  10.125  1.00 97.53           O  
ATOM   2596  CG  LEU A 179       6.072   6.234   7.697  1.00 97.53           C  
ATOM   2597  HG  LEU A 179       6.291   7.171   8.209  1.00 97.53           H  
ATOM   2598  CD1 LEU A 179       6.282   6.430   6.198  1.00 97.53           C  
ATOM   2599 HD11 LEU A 179       5.614   7.210   5.831  1.00 97.53           H  
ATOM   2600 HD12 LEU A 179       6.074   5.502   5.666  1.00 97.53           H  
ATOM   2601 HD13 LEU A 179       7.307   6.745   6.000  1.00 97.53           H  
ATOM   2602  CD2 LEU A 179       4.597   5.906   7.927  1.00 97.53           C  
ATOM   2603 HD21 LEU A 179       4.345   4.962   7.444  1.00 97.53           H  
ATOM   2604 HD22 LEU A 179       4.395   5.832   8.995  1.00 97.53           H  
ATOM   2605 HD23 LEU A 179       3.975   6.696   7.507  1.00 97.53           H  
ATOM   2606  N   SER A 180       9.421   7.597   8.159  1.00 96.97           N  
ATOM   2607  H   SER A 180       9.538   7.389   7.177  1.00 96.97           H  
ATOM   2608  CA  SER A 180       9.974   8.868   8.616  1.00 96.97           C  
ATOM   2609  HA  SER A 180       9.811   8.987   9.687  1.00 96.97           H  
ATOM   2610  C   SER A 180       9.297  10.024   7.897  1.00 96.97           C  
ATOM   2611  CB  SER A 180      11.482   8.898   8.360  1.00 96.97           C  
ATOM   2612  HB2 SER A 180      11.679   8.649   7.318  1.00 96.97           H  
ATOM   2613  HB3 SER A 180      11.871   9.896   8.564  1.00 96.97           H  
ATOM   2614  O   SER A 180       9.025   9.945   6.703  1.00 96.97           O  
ATOM   2615  OG  SER A 180      12.126   7.965   9.209  1.00 96.97           O  
ATOM   2616  HG  SER A 180      12.985   7.788   8.818  1.00 96.97           H  
ATOM   2617  N   PHE A 181       9.050  11.115   8.618  1.00 96.89           N  
ATOM   2618  H   PHE A 181       9.372  11.159   9.574  1.00 96.89           H  
ATOM   2619  CA  PHE A 181       8.505  12.345   8.053  1.00 96.89           C  
ATOM   2620  HA  PHE A 181       8.323  12.214   6.986  1.00 96.89           H  
ATOM   2621  C   PHE A 181       9.517  13.484   8.206  1.00 96.89           C  
ATOM   2622  CB  PHE A 181       7.160  12.683   8.697  1.00 96.89           C  
ATOM   2623  HB2 PHE A 181       6.841  13.632   8.266  1.00 96.89           H  
ATOM   2624  HB3 PHE A 181       7.294  12.822   9.770  1.00 96.89           H  
ATOM   2625  O   PHE A 181      10.163  13.624   9.245  1.00 96.89           O  
ATOM   2626  CG  PHE A 181       6.042  11.689   8.449  1.00 96.89           C  
ATOM   2627  CD1 PHE A 181       5.220  11.833   7.315  1.00 96.89           C  
ATOM   2628  HD1 PHE A 181       5.394  12.639   6.619  1.00 96.89           H  
ATOM   2629  CD2 PHE A 181       5.803  10.638   9.355  1.00 96.89           C  
ATOM   2630  HD2 PHE A 181       6.428  10.528  10.228  1.00 96.89           H  
ATOM   2631  CE1 PHE A 181       4.172  10.926   7.082  1.00 96.89           C  
ATOM   2632  HE1 PHE A 181       3.555  11.030   6.202  1.00 96.89           H  
ATOM   2633  CE2 PHE A 181       4.747   9.737   9.127  1.00 96.89           C  
ATOM   2634  HE2 PHE A 181       4.559   8.932   9.823  1.00 96.89           H  
ATOM   2635  CZ  PHE A 181       3.933   9.880   7.990  1.00 96.89           C  
ATOM   2636  HZ  PHE A 181       3.124   9.187   7.811  1.00 96.89           H  
ATOM   2637  N   GLY A 182       9.639  14.306   7.166  1.00 95.22           N  
ATOM   2638  H   GLY A 182       9.069  14.120   6.353  1.00 95.22           H  
ATOM   2639  CA  GLY A 182      10.619  15.383   7.062  1.00 95.22           C  
ATOM   2640  HA2 GLY A 182      10.215  16.155   6.407  1.00 95.22           H  
ATOM   2641  HA3 GLY A 182      10.787  15.823   8.045  1.00 95.22           H  
ATOM   2642  C   GLY A 182      11.970  14.931   6.502  1.00 95.22           C  
ATOM   2643  O   GLY A 182      12.260  13.746   6.380  1.00 95.22           O  
ATOM   2644  N   LYS A 183      12.812  15.909   6.147  1.00 90.43           N  
ATOM   2645  H   LYS A 183      12.502  16.861   6.276  1.00 90.43           H  
ATOM   2646  CA  LYS A 183      14.132  15.691   5.515  1.00 90.43           C  
ATOM   2647  HA  LYS A 183      14.058  14.829   4.852  1.00 90.43           H  
ATOM   2648  C   LYS A 183      15.243  15.317   6.507  1.00 90.43           C  
ATOM   2649  CB  LYS A 183      14.509  16.924   4.664  1.00 90.43           C  
ATOM   2650  HB2 LYS A 183      15.521  16.796   4.280  1.00 90.43           H  
ATOM   2651  HB3 LYS A 183      14.485  17.822   5.282  1.00 90.43           H  
ATOM   2652  O   LYS A 183      16.381  15.080   6.106  1.00 90.43           O  
ATOM   2653  CG  LYS A 183      13.556  17.081   3.470  1.00 90.43           C  
ATOM   2654  HG2 LYS A 183      12.539  17.223   3.835  1.00 90.43           H  
ATOM   2655  HG3 LYS A 183      13.597  16.148   2.909  1.00 90.43           H  
ATOM   2656  CD  LYS A 183      13.889  18.226   2.499  1.00 90.43           C  
ATOM   2657  HD2 LYS A 183      13.781  19.187   3.003  1.00 90.43           H  
ATOM   2658  HD3 LYS A 183      14.910  18.108   2.134  1.00 90.43           H  
ATOM   2659  CE  LYS A 183      12.891  18.107   1.334  1.00 90.43           C  
ATOM   2660  HE2 LYS A 183      12.976  17.093   0.942  1.00 90.43           H  
ATOM   2661  HE3 LYS A 183      11.878  18.213   1.722  1.00 90.43           H  
ATOM   2662  NZ  LYS A 183      13.103  19.047   0.206  1.00 90.43           N  
ATOM   2663  HZ1 LYS A 183      12.481  18.784  -0.545  1.00 90.43           H  
ATOM   2664  HZ2 LYS A 183      14.042  18.970  -0.157  1.00 90.43           H  
ATOM   2665  HZ3 LYS A 183      12.898  19.999   0.474  1.00 90.43           H  
ATOM   2666  N   ASN A 184      14.936  15.285   7.801  1.00 78.74           N  
ATOM   2667  H   ASN A 184      13.964  15.374   8.061  1.00 78.74           H  
ATOM   2668  CA  ASN A 184      15.924  15.059   8.849  1.00 78.74           C  
ATOM   2669  HA  ASN A 184      16.792  15.688   8.650  1.00 78.74           H  
ATOM   2670  C   ASN A 184      16.385  13.602   8.843  1.00 78.74           C  
ATOM   2671  CB  ASN A 184      15.336  15.463  10.209  1.00 78.74           C  
ATOM   2672  HB2 ASN A 184      14.387  14.949  10.362  1.00 78.74           H  
ATOM   2673  HB3 ASN A 184      16.019  15.152  11.000  1.00 78.74           H  
ATOM   2674  O   ASN A 184      15.572  12.688   8.928  1.00 78.74           O  
ATOM   2675  CG  ASN A 184      15.128  16.959  10.345  1.00 78.74           C  
ATOM   2676  ND2 ASN A 184      14.440  17.385  11.376  1.00 78.74           N  
ATOM   2677 HD21 ASN A 184      14.060  16.734  12.047  1.00 78.74           H  
ATOM   2678 HD22 ASN A 184      14.330  18.386  11.454  1.00 78.74           H  
ATOM   2679  OD1 ASN A 184      15.571  17.762   9.544  1.00 78.74           O  
ATOM   2680  N   GLY A 185      17.697  13.389   8.758  1.00 67.99           N  
ATOM   2681  H   GLY A 185      18.320  14.179   8.675  1.00 67.99           H  
ATOM   2682  CA  GLY A 185      18.262  12.042   8.674  1.00 67.99           C  
ATOM   2683  HA2 GLY A 185      19.331  12.092   8.880  1.00 67.99           H  
ATOM   2684  HA3 GLY A 185      17.796  11.403   9.424  1.00 67.99           H  
ATOM   2685  C   GLY A 185      18.082  11.376   7.309  1.00 67.99           C  
ATOM   2686  O   GLY A 185      18.322  10.175   7.196  1.00 67.99           O  
ATOM   2687  N   ALA A 186      17.690  12.134   6.277  1.00 69.99           N  
ATOM   2688  H   ALA A 186      17.472  13.109   6.425  1.00 69.99           H  
ATOM   2689  CA  ALA A 186      17.670  11.632   4.913  1.00 69.99           C  
ATOM   2690  HA  ALA A 186      16.934  10.830   4.855  1.00 69.99           H  
ATOM   2691  C   ALA A 186      19.044  11.064   4.548  1.00 69.99           C  
ATOM   2692  CB  ALA A 186      17.251  12.744   3.948  1.00 69.99           C  
ATOM   2693  HB1 ALA A 186      17.252  12.362   2.927  1.00 69.99           H  
ATOM   2694  HB2 ALA A 186      16.246  13.085   4.194  1.00 69.99           H  
ATOM   2695  HB3 ALA A 186      17.946  13.581   4.019  1.00 69.99           H  
ATOM   2696  O   ALA A 186      20.089  11.668   4.812  1.00 69.99           O  
ATOM   2697  N   LYS A 187      19.035   9.878   3.949  1.00 77.35           N  
ATOM   2698  H   LYS A 187      18.148   9.429   3.770  1.00 77.35           H  
ATOM   2699  CA  LYS A 187      20.269   9.191   3.597  1.00 77.35           C  
ATOM   2700  HA  LYS A 187      20.913   9.201   4.477  1.00 77.35           H  
ATOM   2701  C   LYS A 187      21.016   9.947   2.501  1.00 77.35           C  
ATOM   2702  CB  LYS A 187      19.988   7.730   3.225  1.00 77.35           C  
ATOM   2703  HB2 LYS A 187      19.335   7.682   2.353  1.00 77.35           H  
ATOM   2704  HB3 LYS A 187      20.934   7.252   2.971  1.00 77.35           H  
ATOM   2705  O   LYS A 187      20.421  10.578   1.627  1.00 77.35           O  
ATOM   2706  CG  LYS A 187      19.342   6.981   4.402  1.00 77.35           C  
ATOM   2707  HG2 LYS A 187      19.844   7.266   5.327  1.00 77.35           H  
ATOM   2708  HG3 LYS A 187      18.291   7.261   4.477  1.00 77.35           H  
ATOM   2709  CD  LYS A 187      19.458   5.462   4.243  1.00 77.35           C  
ATOM   2710  HD2 LYS A 187      18.994   5.145   3.309  1.00 77.35           H  
ATOM   2711  HD3 LYS A 187      20.513   5.191   4.230  1.00 77.35           H  
ATOM   2712  CE  LYS A 187      18.755   4.790   5.426  1.00 77.35           C  
ATOM   2713  HE2 LYS A 187      17.682   4.787   5.232  1.00 77.35           H  
ATOM   2714  HE3 LYS A 187      18.911   5.389   6.323  1.00 77.35           H  
ATOM   2715  NZ  LYS A 187      19.238   3.410   5.659  1.00 77.35           N  
ATOM   2716  HZ1 LYS A 187      18.591   2.899   6.242  1.00 77.35           H  
ATOM   2717  HZ2 LYS A 187      19.317   2.885   4.799  1.00 77.35           H  
ATOM   2718  HZ3 LYS A 187      20.150   3.392   6.093  1.00 77.35           H  
ATOM   2719  N   SER A 188      22.338   9.840   2.534  1.00 73.89           N  
ATOM   2720  H   SER A 188      22.763   9.290   3.267  1.00 73.89           H  
ATOM   2721  CA  SER A 188      23.169  10.137   1.374  1.00 73.89           C  
ATOM   2722  HA  SER A 188      22.821  11.062   0.914  1.00 73.89           H  
ATOM   2723  C   SER A 188      23.021   9.013   0.342  1.00 73.89           C  
ATOM   2724  CB  SER A 188      24.623  10.346   1.810  1.00 73.89           C  
ATOM   2725  HB2 SER A 188      25.250  10.500   0.932  1.00 73.89           H  
ATOM   2726  HB3 SER A 188      24.681  11.234   2.440  1.00 73.89           H  
ATOM   2727  O   SER A 188      22.484   7.945   0.632  1.00 73.89           O  
ATOM   2728  OG  SER A 188      25.096   9.232   2.540  1.00 73.89           O  
ATOM   2729  HG  SER A 188      26.029   9.359   2.731  1.00 73.89           H  
ATOM   2730  N   ASN A 189      23.501   9.235  -0.876  1.00 84.40           N  
ATOM   2731  H   ASN A 189      24.014  10.089  -1.043  1.00 84.40           H  
ATOM   2732  CA  ASN A 189      23.500   8.232  -1.949  1.00 84.40           C  
ATOM   2733  HA  ASN A 189      23.957   8.711  -2.814  1.00 84.40           H  
ATOM   2734  C   ASN A 189      22.098   7.808  -2.427  1.00 84.40           C  
ATOM   2735  CB  ASN A 189      24.412   7.046  -1.576  1.00 84.40           C  
ATOM   2736  HB2 ASN A 189      24.540   6.406  -2.450  1.00 84.40           H  
ATOM   2737  HB3 ASN A 189      23.932   6.449  -0.801  1.00 84.40           H  
ATOM   2738  O   ASN A 189      21.883   6.659  -2.811  1.00 84.40           O  
ATOM   2739  CG  ASN A 189      25.790   7.457  -1.094  1.00 84.40           C  
ATOM   2740  ND2 ASN A 189      26.487   6.569  -0.428  1.00 84.40           N  
ATOM   2741 HD21 ASN A 189      26.088   5.667  -0.215  1.00 84.40           H  
ATOM   2742 HD22 ASN A 189      27.404   6.859  -0.119  1.00 84.40           H  
ATOM   2743  OD1 ASN A 189      26.266   8.561  -1.308  1.00 84.40           O  
ATOM   2744  N   LEU A 190      21.157   8.753  -2.440  1.00 91.99           N  
ATOM   2745  H   LEU A 190      21.399   9.671  -2.096  1.00 91.99           H  
ATOM   2746  CA  LEU A 190      19.853   8.589  -3.078  1.00 91.99           C  
ATOM   2747  HA  LEU A 190      19.540   7.549  -2.985  1.00 91.99           H  
ATOM   2748  C   LEU A 190      19.939   8.929  -4.571  1.00 91.99           C  
ATOM   2749  CB  LEU A 190      18.818   9.485  -2.379  1.00 91.99           C  
ATOM   2750  HB2 LEU A 190      17.870   9.409  -2.912  1.00 91.99           H  
ATOM   2751  HB3 LEU A 190      19.162  10.516  -2.458  1.00 91.99           H  
ATOM   2752  O   LEU A 190      20.541   9.934  -4.951  1.00 91.99           O  
ATOM   2753  CG  LEU A 190      18.579   9.159  -0.895  1.00 91.99           C  
ATOM   2754  HG  LEU A 190      19.531   9.120  -0.366  1.00 91.99           H  
ATOM   2755  CD1 LEU A 190      17.731  10.269  -0.281  1.00 91.99           C  
ATOM   2756 HD11 LEU A 190      18.280  11.210  -0.324  1.00 91.99           H  
ATOM   2757 HD12 LEU A 190      16.790  10.365  -0.823  1.00 91.99           H  
ATOM   2758 HD13 LEU A 190      17.540  10.041   0.768  1.00 91.99           H  
ATOM   2759  CD2 LEU A 190      17.865   7.822  -0.711  1.00 91.99           C  
ATOM   2760 HD21 LEU A 190      16.922   7.812  -1.259  1.00 91.99           H  
ATOM   2761 HD22 LEU A 190      17.664   7.651   0.347  1.00 91.99           H  
ATOM   2762 HD23 LEU A 190      18.507   7.021  -1.076  1.00 91.99           H  
ATOM   2763  N   GLN A 191      19.283   8.133  -5.409  1.00 93.67           N  
ATOM   2764  H   GLN A 191      18.827   7.317  -5.026  1.00 93.67           H  
ATOM   2765  CA  GLN A 191      19.008   8.467  -6.808  1.00 93.67           C  
ATOM   2766  HA  GLN A 191      19.654   9.282  -7.132  1.00 93.67           H  
ATOM   2767  C   GLN A 191      17.559   8.918  -6.945  1.00 93.67           C  
ATOM   2768  CB  GLN A 191      19.264   7.261  -7.712  1.00 93.67           C  
ATOM   2769  HB2 GLN A 191      19.012   7.549  -8.733  1.00 93.67           H  
ATOM   2770  HB3 GLN A 191      18.622   6.433  -7.412  1.00 93.67           H  
ATOM   2771  O   GLN A 191      16.683   8.289  -6.361  1.00 93.67           O  
ATOM   2772  CG  GLN A 191      20.727   6.808  -7.682  1.00 93.67           C  
ATOM   2773  HG2 GLN A 191      20.972   6.415  -6.695  1.00 93.67           H  
ATOM   2774  HG3 GLN A 191      21.371   7.664  -7.883  1.00 93.67           H  
ATOM   2775  CD  GLN A 191      21.018   5.728  -8.718  1.00 93.67           C  
ATOM   2776  NE2 GLN A 191      22.272   5.392  -8.922  1.00 93.67           N  
ATOM   2777 HE21 GLN A 191      22.421   4.680  -9.622  1.00 93.67           H  
ATOM   2778 HE22 GLN A 191      23.015   5.833  -8.399  1.00 93.67           H  
ATOM   2779  OE1 GLN A 191      20.152   5.178  -9.379  1.00 93.67           O  
ATOM   2780  N   PHE A 192      17.296   9.982  -7.706  1.00 95.37           N  
ATOM   2781  H   PHE A 192      18.035  10.388  -8.263  1.00 95.37           H  
ATOM   2782  CA  PHE A 192      15.954  10.548  -7.838  1.00 95.37           C  
ATOM   2783  HA  PHE A 192      15.275   9.986  -7.196  1.00 95.37           H  
ATOM   2784  C   PHE A 192      15.415  10.445  -9.265  1.00 95.37           C  
ATOM   2785  CB  PHE A 192      15.925  12.004  -7.353  1.00 95.37           C  
ATOM   2786  HB2 PHE A 192      14.971  12.441  -7.650  1.00 95.37           H  
ATOM   2787  HB3 PHE A 192      16.708  12.566  -7.862  1.00 95.37           H  
ATOM   2788  O   PHE A 192      16.051  10.923 -10.202  1.00 95.37           O  
ATOM   2789  CG  PHE A 192      16.070  12.184  -5.853  1.00 95.37           C  
ATOM   2790  CD1 PHE A 192      14.927  12.175  -5.031  1.00 95.37           C  
ATOM   2791  HD1 PHE A 192      13.953  12.005  -5.465  1.00 95.37           H  
ATOM   2792  CD2 PHE A 192      17.341  12.365  -5.276  1.00 95.37           C  
ATOM   2793  HD2 PHE A 192      18.225  12.346  -5.896  1.00 95.37           H  
ATOM   2794  CE1 PHE A 192      15.051  12.351  -3.641  1.00 95.37           C  
ATOM   2795  HE1 PHE A 192      14.171  12.313  -3.016  1.00 95.37           H  
ATOM   2796  CE2 PHE A 192      17.466  12.542  -3.887  1.00 95.37           C  
ATOM   2797  HE2 PHE A 192      18.445  12.658  -3.447  1.00 95.37           H  
ATOM   2798  CZ  PHE A 192      16.322  12.534  -3.069  1.00 95.37           C  
ATOM   2799  HZ  PHE A 192      16.424  12.640  -1.999  1.00 95.37           H  
ATOM   2800  N   THR A 193      14.191   9.937  -9.405  1.00 96.07           N  
ATOM   2801  H   THR A 193      13.723   9.621  -8.568  1.00 96.07           H  
ATOM   2802  CA  THR A 193      13.371  10.064 -10.617  1.00 96.07           C  
ATOM   2803  HA  THR A 193      14.014  10.381 -11.438  1.00 96.07           H  
ATOM   2804  C   THR A 193      12.287  11.119 -10.388  1.00 96.07           C  
ATOM   2805  CB  THR A 193      12.753   8.721 -11.046  1.00 96.07           C  
ATOM   2806  HB  THR A 193      13.563   8.029 -11.273  1.00 96.07           H  
ATOM   2807  O   THR A 193      11.695  11.150  -9.305  1.00 96.07           O  
ATOM   2808  CG2 THR A 193      11.840   8.078 -10.005  1.00 96.07           C  
ATOM   2809 HG21 THR A 193      11.547   7.086 -10.349  1.00 96.07           H  
ATOM   2810 HG22 THR A 193      12.366   7.986  -9.054  1.00 96.07           H  
ATOM   2811 HG23 THR A 193      10.942   8.677  -9.858  1.00 96.07           H  
ATOM   2812  OG1 THR A 193      11.954   8.877 -12.199  1.00 96.07           O  
ATOM   2813  HG1 THR A 193      11.137   9.315 -11.950  1.00 96.07           H  
ATOM   2814  N   PRO A 194      11.972  11.982 -11.368  1.00 95.58           N  
ATOM   2815  CA  PRO A 194      10.784  12.821 -11.273  1.00 95.58           C  
ATOM   2816  HA  PRO A 194      10.826  13.440 -10.378  1.00 95.58           H  
ATOM   2817  C   PRO A 194       9.526  11.945 -11.223  1.00 95.58           C  
ATOM   2818  CB  PRO A 194      10.819  13.718 -12.511  1.00 95.58           C  
ATOM   2819  HB2 PRO A 194      11.392  14.619 -12.288  1.00 95.58           H  
ATOM   2820  HB3 PRO A 194       9.820  13.981 -12.859  1.00 95.58           H  
ATOM   2821  O   PRO A 194       9.480  10.873 -11.839  1.00 95.58           O  
ATOM   2822  CG  PRO A 194      11.575  12.871 -13.535  1.00 95.58           C  
ATOM   2823  HG2 PRO A 194      12.067  13.486 -14.289  1.00 95.58           H  
ATOM   2824  HG3 PRO A 194      10.888  12.168 -14.006  1.00 95.58           H  
ATOM   2825  CD  PRO A 194      12.585  12.103 -12.684  1.00 95.58           C  
ATOM   2826  HD2 PRO A 194      12.784  11.132 -13.136  1.00 95.58           H  
ATOM   2827  HD3 PRO A 194      13.510  12.674 -12.600  1.00 95.58           H  
ATOM   2828  N   PHE A 195       8.502  12.407 -10.506  1.00 95.84           N  
ATOM   2829  H   PHE A 195       8.586  13.310 -10.060  1.00 95.84           H  
ATOM   2830  CA  PHE A 195       7.173  11.825 -10.639  1.00 95.84           C  
ATOM   2831  HA  PHE A 195       7.258  10.741 -10.564  1.00 95.84           H  
ATOM   2832  C   PHE A 195       6.613  12.145 -12.028  1.00 95.84           C  
ATOM   2833  CB  PHE A 195       6.236  12.307  -9.524  1.00 95.84           C  
ATOM   2834  HB2 PHE A 195       5.220  12.008  -9.780  1.00 95.84           H  
ATOM   2835  HB3 PHE A 195       6.255  13.396  -9.492  1.00 95.84           H  
ATOM   2836  O   PHE A 195       6.806  13.236 -12.571  1.00 95.84           O  
ATOM   2837  CG  PHE A 195       6.546  11.738  -8.149  1.00 95.84           C  
ATOM   2838  CD1 PHE A 195       6.464  10.354  -7.914  1.00 95.84           C  
ATOM   2839  HD1 PHE A 195       6.217   9.676  -8.718  1.00 95.84           H  
ATOM   2840  CD2 PHE A 195       6.866  12.594  -7.082  1.00 95.84           C  
ATOM   2841  HD2 PHE A 195       6.888  13.661  -7.246  1.00 95.84           H  
ATOM   2842  CE1 PHE A 195       6.717   9.839  -6.632  1.00 95.84           C  
ATOM   2843  HE1 PHE A 195       6.686   8.773  -6.467  1.00 95.84           H  
ATOM   2844  CE2 PHE A 195       7.113  12.085  -5.797  1.00 95.84           C  
ATOM   2845  HE2 PHE A 195       7.380  12.752  -4.991  1.00 95.84           H  
ATOM   2846  CZ  PHE A 195       7.059  10.701  -5.577  1.00 95.84           C  
ATOM   2847  HZ  PHE A 195       7.296  10.300  -4.603  1.00 95.84           H  
ATOM   2848  N   ALA A 196       5.906  11.180 -12.604  1.00 92.38           N  
ATOM   2849  H   ALA A 196       5.733  10.340 -12.071  1.00 92.38           H  
ATOM   2850  CA  ALA A 196       5.118  11.395 -13.802  1.00 92.38           C  
ATOM   2851  HA  ALA A 196       5.680  12.036 -14.482  1.00 92.38           H  
ATOM   2852  C   ALA A 196       3.806  12.118 -13.449  1.00 92.38           C  
ATOM   2853  CB  ALA A 196       4.917  10.048 -14.500  1.00 92.38           C  
ATOM   2854  HB1 ALA A 196       4.366  10.173 -15.432  1.00 92.38           H  
ATOM   2855  HB2 ALA A 196       5.889   9.612 -14.730  1.00 92.38           H  
ATOM   2856  HB3 ALA A 196       4.378   9.362 -13.848  1.00 92.38           H  
ATOM   2857  O   ALA A 196       3.450  12.302 -12.283  1.00 92.38           O  
ATOM   2858  N   SER A 197       3.065  12.551 -14.470  1.00 84.17           N  
ATOM   2859  H   SER A 197       3.345  12.282 -15.402  1.00 84.17           H  
ATOM   2860  CA  SER A 197       1.769  13.200 -14.252  1.00 84.17           C  
ATOM   2861  HA  SER A 197       1.931  14.078 -13.626  1.00 84.17           H  
ATOM   2862  C   SER A 197       0.813  12.247 -13.526  1.00 84.17           C  
ATOM   2863  CB  SER A 197       1.183  13.643 -15.592  1.00 84.17           C  
ATOM   2864  HB2 SER A 197       0.939  12.766 -16.193  1.00 84.17           H  
ATOM   2865  HB3 SER A 197       1.925  14.239 -16.124  1.00 84.17           H  
ATOM   2866  O   SER A 197       0.597  11.136 -13.997  1.00 84.17           O  
ATOM   2867  OG  SER A 197       0.020  14.422 -15.406  1.00 84.17           O  
ATOM   2868  HG  SER A 197       0.153  15.025 -14.670  1.00 84.17           H  
ATOM   2869  N   SER A 198       0.213  12.688 -12.413  1.00 78.32           N  
ATOM   2870  H   SER A 198       0.461  13.600 -12.057  1.00 78.32           H  
ATOM   2871  CA  SER A 198      -0.565  11.824 -11.501  1.00 78.32           C  
ATOM   2872  HA  SER A 198       0.038  10.940 -11.295  1.00 78.32           H  
ATOM   2873  C   SER A 198      -1.904  11.337 -12.043  1.00 78.32           C  
ATOM   2874  CB  SER A 198      -0.818  12.539 -10.170  1.00 78.32           C  
ATOM   2875  HB2 SER A 198       0.117  12.950  -9.791  1.00 78.32           H  
ATOM   2876  HB3 SER A 198      -1.185  11.811  -9.445  1.00 78.32           H  
ATOM   2877  O   SER A 198      -2.706  10.744 -11.324  1.00 78.32           O  
ATOM   2878  OG  SER A 198      -1.778  13.575 -10.312  1.00 78.32           O  
ATOM   2879  HG  SER A 198      -2.417  13.413  -9.614  1.00 78.32           H  
ATOM   2880  N   GLN A 199      -2.205  11.683 -13.283  1.00 73.70           N  
ATOM   2881  H   GLN A 199      -1.458  12.036 -13.864  1.00 73.70           H  
ATOM   2882  CA  GLN A 199      -3.484  11.408 -13.885  1.00 73.70           C  
ATOM   2883  HA  GLN A 199      -3.471  12.087 -14.737  1.00 73.70           H  
ATOM   2884  C   GLN A 199      -4.695  11.779 -12.979  1.00 73.70           C  
ATOM   2885  CB  GLN A 199      -3.528  10.012 -14.508  1.00 73.70           C  
ATOM   2886  HB2 GLN A 199      -4.536   9.828 -14.881  1.00 73.70           H  
ATOM   2887  HB3 GLN A 199      -3.302   9.254 -13.758  1.00 73.70           H  
ATOM   2888  O   GLN A 199      -5.748  11.155 -13.016  1.00 73.70           O  
ATOM   2889  CG  GLN A 199      -2.532   9.907 -15.681  1.00 73.70           C  
ATOM   2890  HG2 GLN A 199      -1.516   9.846 -15.289  1.00 73.70           H  
ATOM   2891  HG3 GLN A 199      -2.606  10.790 -16.316  1.00 73.70           H  
ATOM   2892  CD  GLN A 199      -2.792   8.691 -16.560  1.00 73.70           C  
ATOM   2893  NE2 GLN A 199      -1.972   8.436 -17.556  1.00 73.70           N  
ATOM   2894 HE21 GLN A 199      -2.157   7.563 -18.028  1.00 73.70           H  
ATOM   2895 HE22 GLN A 199      -1.098   8.930 -17.662  1.00 73.70           H  
ATOM   2896  OE1 GLN A 199      -3.737   7.950 -16.386  1.00 73.70           O  
ATOM   2897  N   GLY A 200      -4.589  12.893 -12.225  1.00 75.84           N  
ATOM   2898  H   GLY A 200      -3.684  13.334 -12.149  1.00 75.84           H  
ATOM   2899  CA  GLY A 200      -5.739  13.511 -11.540  1.00 75.84           C  
ATOM   2900  HA2 GLY A 200      -6.593  13.553 -12.217  1.00 75.84           H  
ATOM   2901  HA3 GLY A 200      -5.478  14.521 -11.225  1.00 75.84           H  
ATOM   2902  C   GLY A 200      -6.149  12.712 -10.308  1.00 75.84           C  
ATOM   2903  O   GLY A 200      -7.068  13.073  -9.569  1.00 75.84           O  
ATOM   2904  N   THR A 201      -5.417  11.631 -10.085  1.00 81.56           N  
ATOM   2905  H   THR A 201      -4.723  11.395 -10.780  1.00 81.56           H  
ATOM   2906  CA  THR A 201      -5.374  10.850  -8.876  1.00 81.56           C  
ATOM   2907  HA  THR A 201      -6.357  10.855  -8.406  1.00 81.56           H  
ATOM   2908  C   THR A 201      -4.370  11.481  -7.918  1.00 81.56           C  
ATOM   2909  CB  THR A 201      -5.005   9.387  -9.182  1.00 81.56           C  
ATOM   2910  HB  THR A 201      -5.343   8.771  -8.348  1.00 81.56           H  
ATOM   2911  O   THR A 201      -3.541  12.331  -8.278  1.00 81.56           O  
ATOM   2912  CG2 THR A 201      -5.602   8.838 -10.478  1.00 81.56           C  
ATOM   2913 HG21 THR A 201      -6.608   9.233 -10.620  1.00 81.56           H  
ATOM   2914 HG22 THR A 201      -4.995   9.120 -11.339  1.00 81.56           H  
ATOM   2915 HG23 THR A 201      -5.647   7.751 -10.420  1.00 81.56           H  
ATOM   2916  OG1 THR A 201      -3.613   9.267  -9.290  1.00 81.56           O  
ATOM   2917  HG1 THR A 201      -3.332   9.728 -10.084  1.00 81.56           H  
ATOM   2918  N   SER A 202      -4.442  11.015  -6.685  1.00 88.82           N  
ATOM   2919  H   SER A 202      -5.142  10.329  -6.443  1.00 88.82           H  
ATOM   2920  CA  SER A 202      -3.468  11.264  -5.636  1.00 88.82           C  
ATOM   2921  HA  SER A 202      -3.078  12.278  -5.731  1.00 88.82           H  
ATOM   2922  C   SER A 202      -2.287  10.286  -5.663  1.00 88.82           C  
ATOM   2923  CB  SER A 202      -4.206  11.135  -4.312  1.00 88.82           C  
ATOM   2924  HB2 SER A 202      -3.494  11.186  -3.488  1.00 88.82           H  
ATOM   2925  HB3 SER A 202      -4.937  11.937  -4.209  1.00 88.82           H  
ATOM   2926  O   SER A 202      -1.382  10.421  -4.838  1.00 88.82           O  
ATOM   2927  OG  SER A 202      -4.865   9.888  -4.310  1.00 88.82           O  
ATOM   2928  HG  SER A 202      -5.356   9.844  -3.486  1.00 88.82           H  
ATOM   2929  N   PHE A 203      -2.265   9.320  -6.590  1.00 90.92           N  
ATOM   2930  H   PHE A 203      -3.007   9.276  -7.274  1.00 90.92           H  
ATOM   2931  CA  PHE A 203      -1.236   8.287  -6.651  1.00 90.92           C  
ATOM   2932  HA  PHE A 203      -1.095   7.900  -5.642  1.00 90.92           H  
ATOM   2933  C   PHE A 203       0.118   8.836  -7.111  1.00 90.92           C  
ATOM   2934  CB  PHE A 203      -1.675   7.119  -7.552  1.00 90.92           C  
ATOM   2935  HB2 PHE A 203      -1.702   7.479  -8.581  1.00 90.92           H  
ATOM   2936  HB3 PHE A 203      -0.909   6.346  -7.502  1.00 90.92           H  
ATOM   2937  O   PHE A 203       0.229   9.830  -7.837  1.00 90.92           O  
ATOM   2938  CG  PHE A 203      -3.005   6.452  -7.237  1.00 90.92           C  
ATOM   2939  CD1 PHE A 203      -3.505   6.403  -5.920  1.00 90.92           C  
ATOM   2940  HD1 PHE A 203      -2.978   6.876  -5.104  1.00 90.92           H  
ATOM   2941  CD2 PHE A 203      -3.747   5.858  -8.277  1.00 90.92           C  
ATOM   2942  HD2 PHE A 203      -3.376   5.887  -9.291  1.00 90.92           H  
ATOM   2943  CE1 PHE A 203      -4.738   5.785  -5.658  1.00 90.92           C  
ATOM   2944  HE1 PHE A 203      -5.161   5.817  -4.664  1.00 90.92           H  
ATOM   2945  CE2 PHE A 203      -4.970   5.219  -8.006  1.00 90.92           C  
ATOM   2946  HE2 PHE A 203      -5.536   4.765  -8.806  1.00 90.92           H  
ATOM   2947  CZ  PHE A 203      -5.465   5.180  -6.693  1.00 90.92           C  
ATOM   2948  HZ  PHE A 203      -6.418   4.717  -6.484  1.00 90.92           H  
ATOM   2949  N   TYR A 204       1.176   8.134  -6.712  1.00 96.07           N  
ATOM   2950  H   TYR A 204       1.021   7.332  -6.117  1.00 96.07           H  
ATOM   2951  CA  TYR A 204       2.549   8.438  -7.095  1.00 96.07           C  
ATOM   2952  HA  TYR A 204       2.646   9.508  -7.277  1.00 96.07           H  
ATOM   2953  C   TYR A 204       2.925   7.712  -8.385  1.00 96.07           C  
ATOM   2954  CB  TYR A 204       3.479   8.080  -5.936  1.00 96.07           C  
ATOM   2955  HB2 TYR A 204       4.511   8.224  -6.253  1.00 96.07           H  
ATOM   2956  HB3 TYR A 204       3.355   7.026  -5.687  1.00 96.07           H  
ATOM   2957  O   TYR A 204       3.432   6.592  -8.352  1.00 96.07           O  
ATOM   2958  CG  TYR A 204       3.226   8.916  -4.703  1.00 96.07           C  
ATOM   2959  CD1 TYR A 204       3.703  10.237  -4.635  1.00 96.07           C  
ATOM   2960  HD1 TYR A 204       4.287  10.642  -5.449  1.00 96.07           H  
ATOM   2961  CD2 TYR A 204       2.487   8.375  -3.638  1.00 96.07           C  
ATOM   2962  HD2 TYR A 204       2.094   7.370  -3.699  1.00 96.07           H  
ATOM   2963  CE1 TYR A 204       3.430  11.019  -3.497  1.00 96.07           C  
ATOM   2964  HE1 TYR A 204       3.767  12.044  -3.438  1.00 96.07           H  
ATOM   2965  CE2 TYR A 204       2.236   9.145  -2.492  1.00 96.07           C  
ATOM   2966  HE2 TYR A 204       1.661   8.719  -1.682  1.00 96.07           H  
ATOM   2967  OH  TYR A 204       2.448  11.238  -1.326  1.00 96.07           O  
ATOM   2968  HH  TYR A 204       1.946  10.754  -0.667  1.00 96.07           H  
ATOM   2969  CZ  TYR A 204       2.705  10.472  -2.416  1.00 96.07           C  
ATOM   2970  N   PHE A 205       2.681   8.362  -9.522  1.00 94.91           N  
ATOM   2971  H   PHE A 205       2.212   9.256  -9.480  1.00 94.91           H  
ATOM   2972  CA  PHE A 205       3.081   7.848 -10.830  1.00 94.91           C  
ATOM   2973  HA  PHE A 205       2.880   6.777 -10.849  1.00 94.91           H  
ATOM   2974  C   PHE A 205       4.582   8.041 -11.082  1.00 94.91           C  
ATOM   2975  CB  PHE A 205       2.236   8.484 -11.938  1.00 94.91           C  
ATOM   2976  HB2 PHE A 205       2.145   9.557 -11.771  1.00 94.91           H  
ATOM   2977  HB3 PHE A 205       2.755   8.342 -12.886  1.00 94.91           H  
ATOM   2978  O   PHE A 205       5.138   9.108 -10.822  1.00 94.91           O  
ATOM   2979  CG  PHE A 205       0.863   7.867 -12.096  1.00 94.91           C  
ATOM   2980  CD1 PHE A 205       0.646   6.909 -13.107  1.00 94.91           C  
ATOM   2981  HD1 PHE A 205       1.456   6.615 -13.757  1.00 94.91           H  
ATOM   2982  CD2 PHE A 205      -0.195   8.228 -11.241  1.00 94.91           C  
ATOM   2983  HD2 PHE A 205      -0.039   8.929 -10.434  1.00 94.91           H  
ATOM   2984  CE1 PHE A 205      -0.625   6.336 -13.283  1.00 94.91           C  
ATOM   2985  HE1 PHE A 205      -0.798   5.614 -14.067  1.00 94.91           H  
ATOM   2986  CE2 PHE A 205      -1.464   7.654 -11.426  1.00 94.91           C  
ATOM   2987  HE2 PHE A 205      -2.287   7.919 -10.778  1.00 94.91           H  
ATOM   2988  CZ  PHE A 205      -1.684   6.716 -12.445  1.00 94.91           C  
ATOM   2989  HZ  PHE A 205      -2.663   6.283 -12.586  1.00 94.91           H  
ATOM   2990  N   ILE A 206       5.225   7.020 -11.640  1.00 94.72           N  
ATOM   2991  H   ILE A 206       4.688   6.192 -11.851  1.00 94.72           H  
ATOM   2992  CA  ILE A 206       6.627   7.000 -12.060  1.00 94.72           C  
ATOM   2993  HA  ILE A 206       7.008   8.022 -12.065  1.00 94.72           H  
ATOM   2994  C   ILE A 206       6.735   6.479 -13.495  1.00 94.72           C  
ATOM   2995  CB  ILE A 206       7.503   6.172 -11.093  1.00 94.72           C  
ATOM   2996  HB  ILE A 206       8.506   6.130 -11.519  1.00 94.72           H  
ATOM   2997  O   ILE A 206       6.008   5.578 -13.910  1.00 94.72           O  
ATOM   2998  CG1 ILE A 206       7.001   4.717 -10.920  1.00 94.72           C  
ATOM   2999 HG12 ILE A 206       5.993   4.715 -10.506  1.00 94.72           H  
ATOM   3000 HG13 ILE A 206       6.969   4.230 -11.895  1.00 94.72           H  
ATOM   3001  CG2 ILE A 206       7.616   6.905  -9.746  1.00 94.72           C  
ATOM   3002 HG21 ILE A 206       6.670   6.852  -9.206  1.00 94.72           H  
ATOM   3003 HG22 ILE A 206       7.880   7.950  -9.908  1.00 94.72           H  
ATOM   3004 HG23 ILE A 206       8.402   6.446  -9.147  1.00 94.72           H  
ATOM   3005  CD1 ILE A 206       7.893   3.865 -10.011  1.00 94.72           C  
ATOM   3006 HD11 ILE A 206       8.933   3.955 -10.324  1.00 94.72           H  
ATOM   3007 HD12 ILE A 206       7.580   2.822 -10.063  1.00 94.72           H  
ATOM   3008 HD13 ILE A 206       7.813   4.207  -8.979  1.00 94.72           H  
ATOM   3009  N   ASP A 207       7.670   7.038 -14.256  1.00 94.82           N  
ATOM   3010  H   ASP A 207       8.237   7.780 -13.872  1.00 94.82           H  
ATOM   3011  CA  ASP A 207       7.916   6.624 -15.636  1.00 94.82           C  
ATOM   3012  HA  ASP A 207       6.991   6.274 -16.094  1.00 94.82           H  
ATOM   3013  C   ASP A 207       8.933   5.478 -15.670  1.00 94.82           C  
ATOM   3014  CB  ASP A 207       8.429   7.819 -16.448  1.00 94.82           C  
ATOM   3015  HB2 ASP A 207       8.933   7.451 -17.342  1.00 94.82           H  
ATOM   3016  HB3 ASP A 207       9.158   8.351 -15.835  1.00 94.82           H  
ATOM   3017  O   ASP A 207      10.138   5.708 -15.546  1.00 94.82           O  
ATOM   3018  CG  ASP A 207       7.358   8.808 -16.904  1.00 94.82           C  
ATOM   3019  OD1 ASP A 207       7.728   9.998 -17.048  1.00 94.82           O  
ATOM   3020  OD2 ASP A 207       6.226   8.375 -17.201  1.00 94.82           O  
ATOM   3021  N   VAL A 208       8.460   4.247 -15.880  1.00 95.24           N  
ATOM   3022  H   VAL A 208       7.459   4.124 -15.926  1.00 95.24           H  
ATOM   3023  CA  VAL A 208       9.323   3.109 -16.231  1.00 95.24           C  
ATOM   3024  HA  VAL A 208      10.236   3.161 -15.638  1.00 95.24           H  
ATOM   3025  C   VAL A 208       9.696   3.224 -17.710  1.00 95.24           C  
ATOM   3026  CB  VAL A 208       8.646   1.756 -15.935  1.00 95.24           C  
ATOM   3027  HB  VAL A 208       7.726   1.677 -16.514  1.00 95.24           H  
ATOM   3028  O   VAL A 208       8.836   3.196 -18.585  1.00 95.24           O  
ATOM   3029  CG1 VAL A 208       9.569   0.581 -16.296  1.00 95.24           C  
ATOM   3030 HG11 VAL A 208       9.724   0.548 -17.374  1.00 95.24           H  
ATOM   3031 HG12 VAL A 208       9.101  -0.358 -16.001  1.00 95.24           H  
ATOM   3032 HG13 VAL A 208      10.530   0.683 -15.791  1.00 95.24           H  
ATOM   3033  CG2 VAL A 208       8.291   1.613 -14.453  1.00 95.24           C  
ATOM   3034 HG21 VAL A 208       7.735   0.689 -14.299  1.00 95.24           H  
ATOM   3035 HG22 VAL A 208       7.668   2.444 -14.121  1.00 95.24           H  
ATOM   3036 HG23 VAL A 208       9.210   1.579 -13.868  1.00 95.24           H  
ATOM   3037  N   LEU A 209      10.987   3.359 -18.006  1.00 93.58           N  
ATOM   3038  H   LEU A 209      11.646   3.385 -17.242  1.00 93.58           H  
ATOM   3039  CA  LEU A 209      11.505   3.443 -19.375  1.00 93.58           C  
ATOM   3040  HA  LEU A 209      10.722   3.815 -20.036  1.00 93.58           H  
ATOM   3041  C   LEU A 209      11.910   2.080 -19.938  1.00 93.58           C  
ATOM   3042  CB  LEU A 209      12.692   4.419 -19.418  1.00 93.58           C  
ATOM   3043  HB2 LEU A 209      13.078   4.430 -20.437  1.00 93.58           H  
ATOM   3044  HB3 LEU A 209      13.481   4.043 -18.767  1.00 93.58           H  
ATOM   3045  O   LEU A 209      11.935   1.901 -21.153  1.00 93.58           O  
ATOM   3046  CG  LEU A 209      12.364   5.866 -19.005  1.00 93.58           C  
ATOM   3047  HG  LEU A 209      12.098   5.897 -17.948  1.00 93.58           H  
ATOM   3048  CD1 LEU A 209      13.609   6.727 -19.223  1.00 93.58           C  
ATOM   3049 HD11 LEU A 209      13.384   7.772 -19.010  1.00 93.58           H  
ATOM   3050 HD12 LEU A 209      14.402   6.395 -18.553  1.00 93.58           H  
ATOM   3051 HD13 LEU A 209      13.953   6.645 -20.254  1.00 93.58           H  
ATOM   3052  CD2 LEU A 209      11.217   6.474 -19.820  1.00 93.58           C  
ATOM   3053 HD21 LEU A 209      11.435   6.390 -20.885  1.00 93.58           H  
ATOM   3054 HD22 LEU A 209      11.093   7.520 -19.541  1.00 93.58           H  
ATOM   3055 HD23 LEU A 209      10.290   5.951 -19.584  1.00 93.58           H  
ATOM   3056  N   GLY A 210      12.231   1.120 -19.073  1.00 94.03           N  
ATOM   3057  H   GLY A 210      12.210   1.332 -18.085  1.00 94.03           H  
ATOM   3058  CA  GLY A 210      12.567  -0.235 -19.486  1.00 94.03           C  
ATOM   3059  HA2 GLY A 210      11.703  -0.672 -19.985  1.00 94.03           H  
ATOM   3060  HA3 GLY A 210      13.391  -0.206 -20.200  1.00 94.03           H  
ATOM   3061  C   GLY A 210      12.962  -1.130 -18.320  1.00 94.03           C  
ATOM   3062  O   GLY A 210      13.219  -0.666 -17.209  1.00 94.03           O  
ATOM   3063  N   ILE A 211      13.031  -2.429 -18.602  1.00 96.87           N  
ATOM   3064  H   ILE A 211      12.848  -2.723 -19.551  1.00 96.87           H  
ATOM   3065  CA  ILE A 211      13.417  -3.471 -17.649  1.00 96.87           C  
ATOM   3066  HA  ILE A 211      13.764  -3.001 -16.728  1.00 96.87           H  
ATOM   3067  C   ILE A 211      14.583  -4.258 -18.250  1.00 96.87           C  
ATOM   3068  CB  ILE A 211      12.210  -4.370 -17.289  1.00 96.87           C  
ATOM   3069  HB  ILE A 211      11.857  -4.837 -18.209  1.00 96.87           H  
ATOM   3070  O   ILE A 211      14.635  -4.484 -19.459  1.00 96.87           O  
ATOM   3071  CG1 ILE A 211      11.042  -3.536 -16.708  1.00 96.87           C  
ATOM   3072 HG12 ILE A 211      10.787  -2.732 -17.397  1.00 96.87           H  
ATOM   3073 HG13 ILE A 211      11.357  -3.082 -15.768  1.00 96.87           H  
ATOM   3074  CG2 ILE A 211      12.632  -5.477 -16.303  1.00 96.87           C  
ATOM   3075 HG21 ILE A 211      11.782  -6.114 -16.059  1.00 96.87           H  
ATOM   3076 HG22 ILE A 211      13.392  -6.124 -16.740  1.00 96.87           H  
ATOM   3077 HG23 ILE A 211      13.012  -5.034 -15.382  1.00 96.87           H  
ATOM   3078  CD1 ILE A 211       9.752  -4.333 -16.476  1.00 96.87           C  
ATOM   3079 HD11 ILE A 211       9.485  -4.887 -17.376  1.00 96.87           H  
ATOM   3080 HD12 ILE A 211       8.944  -3.643 -16.231  1.00 96.87           H  
ATOM   3081 HD13 ILE A 211       9.873  -5.023 -15.642  1.00 96.87           H  
ATOM   3082  N   SER A 212      15.537  -4.666 -17.419  1.00 96.76           N  
ATOM   3083  H   SER A 212      15.438  -4.428 -16.442  1.00 96.76           H  
ATOM   3084  CA  SER A 212      16.617  -5.581 -17.794  1.00 96.76           C  
ATOM   3085  HA  SER A 212      16.473  -5.898 -18.827  1.00 96.76           H  
ATOM   3086  C   SER A 212      16.588  -6.827 -16.916  1.00 96.76           C  
ATOM   3087  CB  SER A 212      17.982  -4.897 -17.689  1.00 96.76           C  
ATOM   3088  HB2 SER A 212      18.751  -5.559 -18.087  1.00 96.76           H  
ATOM   3089  HB3 SER A 212      18.201  -4.694 -16.640  1.00 96.76           H  
ATOM   3090  O   SER A 212      16.379  -6.719 -15.711  1.00 96.76           O  
ATOM   3091  OG  SER A 212      17.993  -3.680 -18.404  1.00 96.76           O  
ATOM   3092  HG  SER A 212      17.092  -3.492 -18.675  1.00 96.76           H  
ATOM   3093  N   VAL A 213      16.834  -7.999 -17.502  1.00 97.01           N  
ATOM   3094  H   VAL A 213      17.018  -8.005 -18.496  1.00 97.01           H  
ATOM   3095  CA  VAL A 213      16.934  -9.285 -16.791  1.00 97.01           C  
ATOM   3096  HA  VAL A 213      16.909  -9.108 -15.716  1.00 97.01           H  
ATOM   3097  C   VAL A 213      18.271  -9.929 -17.143  1.00 97.01           C  
ATOM   3098  CB  VAL A 213      15.760 -10.222 -17.131  1.00 97.01           C  
ATOM   3099  HB  VAL A 213      15.780 -10.438 -18.200  1.00 97.01           H  
ATOM   3100  O   VAL A 213      18.603 -10.073 -18.314  1.00 97.01           O  
ATOM   3101  CG1 VAL A 213      15.857 -11.544 -16.356  1.00 97.01           C  
ATOM   3102 HG11 VAL A 213      16.755 -12.089 -16.646  1.00 97.01           H  
ATOM   3103 HG12 VAL A 213      14.994 -12.169 -16.590  1.00 97.01           H  
ATOM   3104 HG13 VAL A 213      15.878 -11.351 -15.283  1.00 97.01           H  
ATOM   3105  CG2 VAL A 213      14.403  -9.588 -16.802  1.00 97.01           C  
ATOM   3106 HG21 VAL A 213      14.355  -9.326 -15.745  1.00 97.01           H  
ATOM   3107 HG22 VAL A 213      13.602 -10.287 -17.038  1.00 97.01           H  
ATOM   3108 HG23 VAL A 213      14.257  -8.687 -17.397  1.00 97.01           H  
ATOM   3109  N   GLY A 214      19.079 -10.268 -16.138  1.00 95.23           N  
ATOM   3110  H   GLY A 214      18.769 -10.071 -15.197  1.00 95.23           H  
ATOM   3111  CA  GLY A 214      20.422 -10.824 -16.340  1.00 95.23           C  
ATOM   3112  HA2 GLY A 214      20.343 -11.769 -16.879  1.00 95.23           H  
ATOM   3113  HA3 GLY A 214      20.875 -11.019 -15.368  1.00 95.23           H  
ATOM   3114  C   GLY A 214      21.358  -9.895 -17.125  1.00 95.23           C  
ATOM   3115  O   GLY A 214      22.224 -10.366 -17.851  1.00 95.23           O  
ATOM   3116  N   GLY A 215      21.151  -8.575 -17.040  1.00 93.97           N  
ATOM   3117  H   GLY A 215      20.394  -8.262 -16.448  1.00 93.97           H  
ATOM   3118  CA  GLY A 215      21.887  -7.573 -17.825  1.00 93.97           C  
ATOM   3119  HA2 GLY A 215      22.934  -7.869 -17.888  1.00 93.97           H  
ATOM   3120  HA3 GLY A 215      21.834  -6.612 -17.315  1.00 93.97           H  
ATOM   3121  C   GLY A 215      21.377  -7.373 -19.259  1.00 93.97           C  
ATOM   3122  O   GLY A 215      21.770  -6.405 -19.903  1.00 93.97           O  
ATOM   3123  N   LYS A 216      20.463  -8.222 -19.744  1.00 94.10           N  
ATOM   3124  H   LYS A 216      20.163  -8.991 -19.163  1.00 94.10           H  
ATOM   3125  CA  LYS A 216      19.805  -8.069 -21.046  1.00 94.10           C  
ATOM   3126  HA  LYS A 216      20.517  -7.657 -21.761  1.00 94.10           H  
ATOM   3127  C   LYS A 216      18.630  -7.103 -20.919  1.00 94.10           C  
ATOM   3128  CB  LYS A 216      19.371  -9.462 -21.539  1.00 94.10           C  
ATOM   3129  HB2 LYS A 216      18.652  -9.876 -20.833  1.00 94.10           H  
ATOM   3130  HB3 LYS A 216      20.245 -10.113 -21.548  1.00 94.10           H  
ATOM   3131  O   LYS A 216      17.662  -7.401 -20.217  1.00 94.10           O  
ATOM   3132  CG  LYS A 216      18.732  -9.482 -22.939  1.00 94.10           C  
ATOM   3133  HG2 LYS A 216      19.453  -9.132 -23.679  1.00 94.10           H  
ATOM   3134  HG3 LYS A 216      17.856  -8.834 -22.955  1.00 94.10           H  
ATOM   3135  CD  LYS A 216      18.299 -10.922 -23.271  1.00 94.10           C  
ATOM   3136  HD2 LYS A 216      17.622 -11.264 -22.489  1.00 94.10           H  
ATOM   3137  HD3 LYS A 216      19.177 -11.567 -23.269  1.00 94.10           H  
ATOM   3138  CE  LYS A 216      17.583 -11.052 -24.623  1.00 94.10           C  
ATOM   3139  HE2 LYS A 216      16.762 -10.336 -24.650  1.00 94.10           H  
ATOM   3140  HE3 LYS A 216      18.282 -10.795 -25.419  1.00 94.10           H  
ATOM   3141  NZ  LYS A 216      17.053 -12.434 -24.822  1.00 94.10           N  
ATOM   3142  HZ1 LYS A 216      17.779 -13.135 -24.785  1.00 94.10           H  
ATOM   3143  HZ2 LYS A 216      16.395 -12.694 -24.100  1.00 94.10           H  
ATOM   3144  HZ3 LYS A 216      16.567 -12.536 -25.701  1.00 94.10           H  
ATOM   3145  N   SER A 217      18.699  -5.962 -21.600  1.00 95.37           N  
ATOM   3146  H   SER A 217      19.557  -5.729 -22.079  1.00 95.37           H  
ATOM   3147  CA  SER A 217      17.553  -5.058 -21.749  1.00 95.37           C  
ATOM   3148  HA  SER A 217      17.166  -4.801 -20.762  1.00 95.37           H  
ATOM   3149  C   SER A 217      16.450  -5.748 -22.544  1.00 95.37           C  
ATOM   3150  CB  SER A 217      17.949  -3.760 -22.454  1.00 95.37           C  
ATOM   3151  HB2 SER A 217      18.393  -3.992 -23.422  1.00 95.37           H  
ATOM   3152  HB3 SER A 217      17.062  -3.147 -22.608  1.00 95.37           H  
ATOM   3153  O   SER A 217      16.699  -6.284 -23.624  1.00 95.37           O  
ATOM   3154  OG  SER A 217      18.875  -3.048 -21.659  1.00 95.37           O  
ATOM   3155  HG  SER A 217      19.193  -2.293 -22.161  1.00 95.37           H  
ATOM   3156  N   LEU A 218      15.233  -5.749 -22.010  1.00 96.09           N  
ATOM   3157  H   LEU A 218      15.075  -5.272 -21.134  1.00 96.09           H  
ATOM   3158  CA  LEU A 218      14.087  -6.333 -22.692  1.00 96.09           C  
ATOM   3159  HA  LEU A 218      14.379  -7.297 -23.108  1.00 96.09           H  
ATOM   3160  C   LEU A 218      13.659  -5.432 -23.855  1.00 96.09           C  
ATOM   3161  CB  LEU A 218      12.942  -6.556 -21.693  1.00 96.09           C  
ATOM   3162  HB2 LEU A 218      12.110  -7.018 -22.225  1.00 96.09           H  
ATOM   3163  HB3 LEU A 218      12.616  -5.581 -21.332  1.00 96.09           H  
ATOM   3164  O   LEU A 218      13.634  -4.208 -23.723  1.00 96.09           O  
ATOM   3165  CG  LEU A 218      13.292  -7.430 -20.474  1.00 96.09           C  
ATOM   3166  HG  LEU A 218      14.050  -6.939 -19.864  1.00 96.09           H  
ATOM   3167  CD1 LEU A 218      12.041  -7.616 -19.620  1.00 96.09           C  
ATOM   3168 HD11 LEU A 218      12.301  -8.122 -18.691  1.00 96.09           H  
ATOM   3169 HD12 LEU A 218      11.603  -6.647 -19.381  1.00 96.09           H  
ATOM   3170 HD13 LEU A 218      11.305  -8.203 -20.169  1.00 96.09           H  
ATOM   3171  CD2 LEU A 218      13.812  -8.812 -20.861  1.00 96.09           C  
ATOM   3172 HD21 LEU A 218      14.775  -8.725 -21.362  1.00 96.09           H  
ATOM   3173 HD22 LEU A 218      13.951  -9.417 -19.965  1.00 96.09           H  
ATOM   3174 HD23 LEU A 218      13.101  -9.312 -21.519  1.00 96.09           H  
ATOM   3175  N   ALA A 219      13.283  -6.040 -24.979  1.00 91.25           N  
ATOM   3176  H   ALA A 219      13.310  -7.049 -25.017  1.00 91.25           H  
ATOM   3177  CA  ALA A 219      12.795  -5.340 -26.165  1.00 91.25           C  
ATOM   3178  HA  ALA A 219      13.378  -4.428 -26.294  1.00 91.25           H  
ATOM   3179  C   ALA A 219      11.326  -4.913 -25.992  1.00 91.25           C  
ATOM   3180  CB  ALA A 219      13.044  -6.225 -27.394  1.00 91.25           C  
ATOM   3181  HB1 ALA A 219      14.107  -6.447 -27.485  1.00 91.25           H  
ATOM   3182  HB2 ALA A 219      12.715  -5.702 -28.292  1.00 91.25           H  
ATOM   3183  HB3 ALA A 219      12.482  -7.155 -27.306  1.00 91.25           H  
ATOM   3184  O   ALA A 219      10.438  -5.352 -26.717  1.00 91.25           O  
ATOM   3185  N   ILE A 220      11.064  -4.079 -24.986  1.00 91.75           N  
ATOM   3186  H   ILE A 220      11.847  -3.742 -24.445  1.00 91.75           H  
ATOM   3187  CA  ILE A 220       9.739  -3.538 -24.683  1.00 91.75           C  
ATOM   3188  HA  ILE A 220       8.986  -4.060 -25.272  1.00 91.75           H  
ATOM   3189  C   ILE A 220       9.740  -2.068 -25.091  1.00 91.75           C  
ATOM   3190  CB  ILE A 220       9.385  -3.730 -23.192  1.00 91.75           C  
ATOM   3191  HB  ILE A 220      10.112  -3.176 -22.598  1.00 91.75           H  
ATOM   3192  O   ILE A 220      10.599  -1.300 -24.657  1.00 91.75           O  
ATOM   3193  CG1 ILE A 220       9.432  -5.217 -22.766  1.00 91.75           C  
ATOM   3194 HG12 ILE A 220       8.541  -5.732 -23.125  1.00 91.75           H  
ATOM   3195 HG13 ILE A 220      10.299  -5.713 -23.203  1.00 91.75           H  
ATOM   3196  CG2 ILE A 220       7.980  -3.163 -22.908  1.00 91.75           C  
ATOM   3197 HG21 ILE A 220       7.704  -3.304 -21.863  1.00 91.75           H  
ATOM   3198 HG22 ILE A 220       7.959  -2.090 -23.098  1.00 91.75           H  
ATOM   3199 HG23 ILE A 220       7.237  -3.654 -23.536  1.00 91.75           H  
ATOM   3200  CD1 ILE A 220       9.543  -5.382 -21.244  1.00 91.75           C  
ATOM   3201 HD11 ILE A 220       9.572  -6.442 -20.990  1.00 91.75           H  
ATOM   3202 HD12 ILE A 220      10.456  -4.905 -20.887  1.00 91.75           H  
ATOM   3203 HD13 ILE A 220       8.698  -4.919 -20.734  1.00 91.75           H  
ATOM   3204  N   SER A 221       8.775  -1.663 -25.915  1.00 90.04           N  
ATOM   3205  H   SER A 221       8.089  -2.333 -26.232  1.00 90.04           H  
ATOM   3206  CA  SER A 221       8.602  -0.247 -26.240  1.00 90.04           C  
ATOM   3207  HA  SER A 221       9.529   0.116 -26.684  1.00 90.04           H  
ATOM   3208  C   SER A 221       8.272   0.544 -24.966  1.00 90.04           C  
ATOM   3209  CB  SER A 221       7.490  -0.063 -27.272  1.00 90.04           C  
ATOM   3210  HB2 SER A 221       6.565  -0.506 -26.903  1.00 90.04           H  
ATOM   3211  HB3 SER A 221       7.777  -0.559 -28.200  1.00 90.04           H  
ATOM   3212  O   SER A 221       7.348   0.150 -24.251  1.00 90.04           O  
ATOM   3213  OG  SER A 221       7.285   1.316 -27.516  1.00 90.04           O  
ATOM   3214  HG  SER A 221       6.724   1.394 -28.292  1.00 90.04           H  
ATOM   3215  N   PRO A 222       8.928   1.689 -24.688  1.00 89.68           N  
ATOM   3216  CA  PRO A 222       8.587   2.536 -23.542  1.00 89.68           C  
ATOM   3217  HA  PRO A 222       8.796   1.984 -22.626  1.00 89.68           H  
ATOM   3218  C   PRO A 222       7.120   2.990 -23.530  1.00 89.68           C  
ATOM   3219  CB  PRO A 222       9.531   3.739 -23.631  1.00 89.68           C  
ATOM   3220  HB2 PRO A 222       9.069   4.537 -24.212  1.00 89.68           H  
ATOM   3221  HB3 PRO A 222       9.812   4.099 -22.641  1.00 89.68           H  
ATOM   3222  O   PRO A 222       6.582   3.318 -22.475  1.00 89.68           O  
ATOM   3223  CG  PRO A 222      10.736   3.194 -24.395  1.00 89.68           C  
ATOM   3224  HG2 PRO A 222      11.278   3.983 -24.917  1.00 89.68           H  
ATOM   3225  HG3 PRO A 222      11.397   2.666 -23.708  1.00 89.68           H  
ATOM   3226  CD  PRO A 222      10.111   2.197 -25.366  1.00 89.68           C  
ATOM   3227  HD2 PRO A 222      10.826   1.402 -25.578  1.00 89.68           H  
ATOM   3228  HD3 PRO A 222       9.817   2.702 -26.286  1.00 89.68           H  
ATOM   3229  N   MET A 223       6.456   2.989 -24.692  1.00 88.91           N  
ATOM   3230  H   MET A 223       6.939   2.668 -25.518  1.00 88.91           H  
ATOM   3231  CA  MET A 223       5.022   3.276 -24.804  1.00 88.91           C  
ATOM   3232  HA  MET A 223       4.821   4.268 -24.399  1.00 88.91           H  
ATOM   3233  C   MET A 223       4.157   2.298 -24.004  1.00 88.91           C  
ATOM   3234  CB  MET A 223       4.601   3.260 -26.278  1.00 88.91           C  
ATOM   3235  HB2 MET A 223       3.514   3.204 -26.337  1.00 88.91           H  
ATOM   3236  HB3 MET A 223       4.997   2.368 -26.764  1.00 88.91           H  
ATOM   3237  O   MET A 223       3.158   2.721 -23.436  1.00 88.91           O  
ATOM   3238  CG  MET A 223       5.079   4.511 -27.027  1.00 88.91           C  
ATOM   3239  HG2 MET A 223       6.161   4.592 -26.923  1.00 88.91           H  
ATOM   3240  HG3 MET A 223       4.856   4.385 -28.087  1.00 88.91           H  
ATOM   3241  SD  MET A 223       4.324   6.069 -26.474  1.00 88.91           S  
ATOM   3242  CE  MET A 223       2.620   5.823 -27.062  1.00 88.91           C  
ATOM   3243  HE1 MET A 223       2.605   5.799 -28.151  1.00 88.91           H  
ATOM   3244  HE2 MET A 223       1.991   6.641 -26.711  1.00 88.91           H  
ATOM   3245  HE3 MET A 223       2.215   4.886 -26.679  1.00 88.91           H  
ATOM   3246  N   VAL A 224       4.571   1.032 -23.876  1.00 90.04           N  
ATOM   3247  H   VAL A 224       5.452   0.761 -24.290  1.00 90.04           H  
ATOM   3248  CA  VAL A 224       3.845   0.018 -23.089  1.00 90.04           C  
ATOM   3249  HA  VAL A 224       2.833  -0.085 -23.480  1.00 90.04           H  
ATOM   3250  C   VAL A 224       3.710   0.447 -21.624  1.00 90.04           C  
ATOM   3251  CB  VAL A 224       4.551  -1.351 -23.198  1.00 90.04           C  
ATOM   3252  HB  VAL A 224       5.590  -1.235 -22.890  1.00 90.04           H  
ATOM   3253  O   VAL A 224       2.678   0.219 -21.009  1.00 90.04           O  
ATOM   3254  CG1 VAL A 224       3.928  -2.429 -22.308  1.00 90.04           C  
ATOM   3255 HG11 VAL A 224       2.866  -2.532 -22.530  1.00 90.04           H  
ATOM   3256 HG12 VAL A 224       4.051  -2.159 -21.259  1.00 90.04           H  
ATOM   3257 HG13 VAL A 224       4.423  -3.386 -22.474  1.00 90.04           H  
ATOM   3258  CG2 VAL A 224       4.522  -1.871 -24.642  1.00 90.04           C  
ATOM   3259 HG21 VAL A 224       5.009  -1.164 -25.314  1.00 90.04           H  
ATOM   3260 HG22 VAL A 224       3.489  -2.014 -24.959  1.00 90.04           H  
ATOM   3261 HG23 VAL A 224       5.042  -2.827 -24.705  1.00 90.04           H  
ATOM   3262  N   PHE A 225       4.721   1.122 -21.069  1.00 90.86           N  
ATOM   3263  H   PHE A 225       5.544   1.308 -21.624  1.00 90.86           H  
ATOM   3264  CA  PHE A 225       4.661   1.655 -19.704  1.00 90.86           C  
ATOM   3265  HA  PHE A 225       4.076   0.983 -19.077  1.00 90.86           H  
ATOM   3266  C   PHE A 225       3.989   3.029 -19.636  1.00 90.86           C  
ATOM   3267  CB  PHE A 225       6.077   1.738 -19.134  1.00 90.86           C  
ATOM   3268  HB2 PHE A 225       6.657   2.429 -19.746  1.00 90.86           H  
ATOM   3269  HB3 PHE A 225       6.023   2.156 -18.129  1.00 90.86           H  
ATOM   3270  O   PHE A 225       3.326   3.341 -18.651  1.00 90.86           O  
ATOM   3271  CG  PHE A 225       6.795   0.406 -19.061  1.00 90.86           C  
ATOM   3272  CD1 PHE A 225       6.435  -0.532 -18.076  1.00 90.86           C  
ATOM   3273  HD1 PHE A 225       5.655  -0.297 -17.367  1.00 90.86           H  
ATOM   3274  CD2 PHE A 225       7.814   0.100 -19.982  1.00 90.86           C  
ATOM   3275  HD2 PHE A 225       8.094   0.823 -20.734  1.00 90.86           H  
ATOM   3276  CE1 PHE A 225       7.093  -1.774 -18.015  1.00 90.86           C  
ATOM   3277  HE1 PHE A 225       6.812  -2.491 -17.258  1.00 90.86           H  
ATOM   3278  CE2 PHE A 225       8.470  -1.141 -19.922  1.00 90.86           C  
ATOM   3279  HE2 PHE A 225       9.246  -1.371 -20.638  1.00 90.86           H  
ATOM   3280  CZ  PHE A 225       8.109  -2.077 -18.938  1.00 90.86           C  
ATOM   3281  HZ  PHE A 225       8.612  -3.033 -18.895  1.00 90.86           H  
ATOM   3282  N   LYS A 226       4.166   3.863 -20.669  1.00 86.52           N  
ATOM   3283  H   LYS A 226       4.735   3.539 -21.438  1.00 86.52           H  
ATOM   3284  CA  LYS A 226       3.657   5.243 -20.694  1.00 86.52           C  
ATOM   3285  HA  LYS A 226       3.796   5.687 -19.708  1.00 86.52           H  
ATOM   3286  C   LYS A 226       2.159   5.353 -20.964  1.00 86.52           C  
ATOM   3287  CB  LYS A 226       4.433   6.072 -21.722  1.00 86.52           C  
ATOM   3288  HB2 LYS A 226       4.505   5.521 -22.660  1.00 86.52           H  
ATOM   3289  HB3 LYS A 226       3.888   6.997 -21.911  1.00 86.52           H  
ATOM   3290  O   LYS A 226       1.575   6.350 -20.553  1.00 86.52           O  
ATOM   3291  CG  LYS A 226       5.827   6.435 -21.206  1.00 86.52           C  
ATOM   3292  HG2 LYS A 226       5.722   7.015 -20.289  1.00 86.52           H  
ATOM   3293  HG3 LYS A 226       6.397   5.533 -20.986  1.00 86.52           H  
ATOM   3294  CD  LYS A 226       6.574   7.269 -22.249  1.00 86.52           C  
ATOM   3295  HD2 LYS A 226       6.794   6.644 -23.115  1.00 86.52           H  
ATOM   3296  HD3 LYS A 226       5.950   8.109 -22.554  1.00 86.52           H  
ATOM   3297  CE  LYS A 226       7.868   7.785 -21.619  1.00 86.52           C  
ATOM   3298  HE2 LYS A 226       8.464   6.932 -21.295  1.00 86.52           H  
ATOM   3299  HE3 LYS A 226       7.608   8.355 -20.727  1.00 86.52           H  
ATOM   3300  NZ  LYS A 226       8.631   8.632 -22.566  1.00 86.52           N  
ATOM   3301  HZ1 LYS A 226       8.880   8.097 -23.386  1.00 86.52           H  
ATOM   3302  HZ2 LYS A 226       9.472   8.967 -22.119  1.00 86.52           H  
ATOM   3303  HZ3 LYS A 226       8.070   9.424 -22.844  1.00 86.52           H  
ATOM   3304  N   ASN A 227       1.556   4.379 -21.648  1.00 82.92           N  
ATOM   3305  H   ASN A 227       2.120   3.631 -22.024  1.00 82.92           H  
ATOM   3306  CA  ASN A 227       0.140   4.427 -22.019  1.00 82.92           C  
ATOM   3307  HA  ASN A 227      -0.054   5.350 -22.565  1.00 82.92           H  
ATOM   3308  C   ASN A 227      -0.766   4.466 -20.784  1.00 82.92           C  
ATOM   3309  CB  ASN A 227      -0.194   3.236 -22.933  1.00 82.92           C  
ATOM   3310  HB2 ASN A 227       0.230   2.317 -22.529  1.00 82.92           H  
ATOM   3311  HB3 ASN A 227      -1.276   3.111 -22.970  1.00 82.92           H  
ATOM   3312  O   ASN A 227      -1.490   5.440 -20.586  1.00 82.92           O  
ATOM   3313  CG  ASN A 227       0.280   3.413 -24.363  1.00 82.92           C  
ATOM   3314  ND2 ASN A 227       0.058   2.417 -25.187  1.00 82.92           N  
ATOM   3315 HD21 ASN A 227       0.272   2.560 -26.164  1.00 82.92           H  
ATOM   3316 HD22 ASN A 227      -0.461   1.616 -24.857  1.00 82.92           H  
ATOM   3317  OD1 ASN A 227       0.818   4.434 -24.769  1.00 82.92           O  
ATOM   3318  N   ALA A 228      -0.677   3.444 -19.933  1.00 82.97           N  
ATOM   3319  H   ALA A 228      -0.140   2.629 -20.194  1.00 82.97           H  
ATOM   3320  CA  ALA A 228      -1.426   3.392 -18.680  1.00 82.97           C  
ATOM   3321  HA  ALA A 228      -2.385   3.893 -18.814  1.00 82.97           H  
ATOM   3322  C   ALA A 228      -0.693   4.100 -17.523  1.00 82.97           C  
ATOM   3323  CB  ALA A 228      -1.712   1.921 -18.382  1.00 82.97           C  
ATOM   3324  HB1 ALA A 228      -0.796   1.395 -18.113  1.00 82.97           H  
ATOM   3325  HB2 ALA A 228      -2.154   1.440 -19.254  1.00 82.97           H  
ATOM   3326  HB3 ALA A 228      -2.426   1.858 -17.560  1.00 82.97           H  
ATOM   3327  O   ALA A 228      -1.312   4.593 -16.585  1.00 82.97           O  
ATOM   3328  N   GLY A 229       0.637   4.198 -17.593  1.00 90.85           N  
ATOM   3329  H   GLY A 229       1.108   3.761 -18.372  1.00 90.85           H  
ATOM   3330  CA  GLY A 229       1.465   4.675 -16.489  1.00 90.85           C  
ATOM   3331  HA2 GLY A 229       0.965   5.495 -15.975  1.00 90.85           H  
ATOM   3332  HA3 GLY A 229       2.408   5.049 -16.889  1.00 90.85           H  
ATOM   3333  C   GLY A 229       1.767   3.570 -15.475  1.00 90.85           C  
ATOM   3334  O   GLY A 229       1.227   2.466 -15.526  1.00 90.85           O  
ATOM   3335  N   THR A 230       2.684   3.848 -14.551  1.00 94.25           N  
ATOM   3336  H   THR A 230       3.130   4.755 -14.557  1.00 94.25           H  
ATOM   3337  CA  THR A 230       3.022   2.951 -13.439  1.00 94.25           C  
ATOM   3338  HA  THR A 230       2.274   2.160 -13.376  1.00 94.25           H  
ATOM   3339  C   THR A 230       2.993   3.736 -12.136  1.00 94.25           C  
ATOM   3340  CB  THR A 230       4.393   2.295 -13.663  1.00 94.25           C  
ATOM   3341  HB  THR A 230       5.143   3.072 -13.810  1.00 94.25           H  
ATOM   3342  O   THR A 230       3.557   4.824 -12.081  1.00 94.25           O  
ATOM   3343  CG2 THR A 230       4.841   1.386 -12.516  1.00 94.25           C  
ATOM   3344 HG21 THR A 230       4.069   0.651 -12.291  1.00 94.25           H  
ATOM   3345 HG22 THR A 230       5.043   1.981 -11.625  1.00 94.25           H  
ATOM   3346 HG23 THR A 230       5.757   0.866 -12.799  1.00 94.25           H  
ATOM   3347  OG1 THR A 230       4.336   1.495 -14.825  1.00 94.25           O  
ATOM   3348  HG1 THR A 230       3.662   1.878 -15.391  1.00 94.25           H  
ATOM   3349  N   ILE A 231       2.362   3.207 -11.089  1.00 94.15           N  
ATOM   3350  H   ILE A 231       1.900   2.316 -11.205  1.00 94.15           H  
ATOM   3351  CA  ILE A 231       2.392   3.796  -9.742  1.00 94.15           C  
ATOM   3352  HA  ILE A 231       2.776   4.813  -9.823  1.00 94.15           H  
ATOM   3353  C   ILE A 231       3.367   3.039  -8.841  1.00 94.15           C  
ATOM   3354  CB  ILE A 231       0.984   3.910  -9.116  1.00 94.15           C  
ATOM   3355  HB  ILE A 231       1.096   4.421  -8.160  1.00 94.15           H  
ATOM   3356  O   ILE A 231       3.562   1.840  -9.020  1.00 94.15           O  
ATOM   3357  CG1 ILE A 231       0.338   2.535  -8.841  1.00 94.15           C  
ATOM   3358 HG12 ILE A 231       1.035   1.924  -8.268  1.00 94.15           H  
ATOM   3359 HG13 ILE A 231       0.141   2.033  -9.788  1.00 94.15           H  
ATOM   3360  CG2 ILE A 231       0.096   4.791 -10.010  1.00 94.15           C  
ATOM   3361 HG21 ILE A 231       0.591   5.746 -10.187  1.00 94.15           H  
ATOM   3362 HG22 ILE A 231      -0.090   4.305 -10.968  1.00 94.15           H  
ATOM   3363 HG23 ILE A 231      -0.863   4.986  -9.528  1.00 94.15           H  
ATOM   3364  CD1 ILE A 231      -0.962   2.605  -8.029  1.00 94.15           C  
ATOM   3365 HD11 ILE A 231      -0.791   3.146  -7.099  1.00 94.15           H  
ATOM   3366 HD12 ILE A 231      -1.293   1.594  -7.790  1.00 94.15           H  
ATOM   3367 HD13 ILE A 231      -1.748   3.101  -8.599  1.00 94.15           H  
ATOM   3368  N   ILE A 232       3.956   3.714  -7.853  1.00 96.00           N  
ATOM   3369  H   ILE A 232       3.768   4.703  -7.777  1.00 96.00           H  
ATOM   3370  CA  ILE A 232       4.606   3.047  -6.716  1.00 96.00           C  
ATOM   3371  HA  ILE A 232       4.845   2.026  -7.011  1.00 96.00           H  
ATOM   3372  C   ILE A 232       3.621   2.934  -5.551  1.00 96.00           C  
ATOM   3373  CB  ILE A 232       5.948   3.710  -6.339  1.00 96.00           C  
ATOM   3374  HB  ILE A 232       6.588   3.648  -7.219  1.00 96.00           H  
ATOM   3375  O   ILE A 232       3.022   3.929  -5.134  1.00 96.00           O  
ATOM   3376  CG1 ILE A 232       6.631   2.888  -5.225  1.00 96.00           C  
ATOM   3377 HG12 ILE A 232       6.074   2.986  -4.293  1.00 96.00           H  
ATOM   3378 HG13 ILE A 232       6.613   1.838  -5.517  1.00 96.00           H  
ATOM   3379  CG2 ILE A 232       5.796   5.201  -5.982  1.00 96.00           C  
ATOM   3380 HG21 ILE A 232       5.080   5.331  -5.170  1.00 96.00           H  
ATOM   3381 HG22 ILE A 232       6.754   5.618  -5.671  1.00 96.00           H  
ATOM   3382 HG23 ILE A 232       5.451   5.755  -6.854  1.00 96.00           H  
ATOM   3383  CD1 ILE A 232       8.094   3.263  -4.966  1.00 96.00           C  
ATOM   3384 HD11 ILE A 232       8.521   2.569  -4.243  1.00 96.00           H  
ATOM   3385 HD12 ILE A 232       8.662   3.202  -5.894  1.00 96.00           H  
ATOM   3386 HD13 ILE A 232       8.161   4.269  -4.552  1.00 96.00           H  
ATOM   3387  N   ASP A 233       3.448   1.719  -5.033  1.00 94.42           N  
ATOM   3388  H   ASP A 233       3.963   0.937  -5.411  1.00 94.42           H  
ATOM   3389  CA  ASP A 233       2.408   1.425  -4.053  1.00 94.42           C  
ATOM   3390  HA  ASP A 233       2.074   2.354  -3.591  1.00 94.42           H  
ATOM   3391  C   ASP A 233       2.899   0.501  -2.930  1.00 94.42           C  
ATOM   3392  CB  ASP A 233       1.187   0.851  -4.775  1.00 94.42           C  
ATOM   3393  HB2 ASP A 233       1.444  -0.121  -5.198  1.00 94.42           H  
ATOM   3394  HB3 ASP A 233       0.897   1.520  -5.584  1.00 94.42           H  
ATOM   3395  O   ASP A 233       3.160  -0.682  -3.149  1.00 94.42           O  
ATOM   3396  CG  ASP A 233       0.005   0.697  -3.826  1.00 94.42           C  
ATOM   3397  OD1 ASP A 233      -0.940  -0.025  -4.197  1.00 94.42           O  
ATOM   3398  OD2 ASP A 233       0.038   1.292  -2.730  1.00 94.42           O  
ATOM   3399  N   SER A 234       3.029   1.032  -1.710  1.00 94.63           N  
ATOM   3400  H   SER A 234       2.796   2.006  -1.578  1.00 94.63           H  
ATOM   3401  CA  SER A 234       3.362   0.231  -0.524  1.00 94.63           C  
ATOM   3402  HA  SER A 234       4.215  -0.398  -0.777  1.00 94.63           H  
ATOM   3403  C   SER A 234       2.215  -0.692  -0.085  1.00 94.63           C  
ATOM   3404  CB  SER A 234       3.788   1.134   0.642  1.00 94.63           C  
ATOM   3405  HB2 SER A 234       4.215   0.520   1.435  1.00 94.63           H  
ATOM   3406  HB3 SER A 234       4.554   1.825   0.292  1.00 94.63           H  
ATOM   3407  O   SER A 234       2.460  -1.661   0.640  1.00 94.63           O  
ATOM   3408  OG  SER A 234       2.699   1.876   1.168  1.00 94.63           O  
ATOM   3409  HG  SER A 234       2.333   1.413   1.925  1.00 94.63           H  
ATOM   3410  N   GLY A 235       0.978  -0.401  -0.508  1.00 91.28           N  
ATOM   3411  H   GLY A 235       0.847   0.390  -1.122  1.00 91.28           H  
ATOM   3412  CA  GLY A 235      -0.234  -1.150  -0.168  1.00 91.28           C  
ATOM   3413  HA2 GLY A 235      -1.084  -0.473  -0.259  1.00 91.28           H  
ATOM   3414  HA3 GLY A 235      -0.173  -1.494   0.864  1.00 91.28           H  
ATOM   3415  C   GLY A 235      -0.521  -2.361  -1.062  1.00 91.28           C  
ATOM   3416  O   GLY A 235      -1.435  -3.126  -0.751  1.00 91.28           O  
ATOM   3417  N   THR A 236       0.263  -2.544  -2.128  1.00 93.03           N  
ATOM   3418  H   THR A 236       0.977  -1.852  -2.305  1.00 93.03           H  
ATOM   3419  CA  THR A 236       0.208  -3.697  -3.039  1.00 93.03           C  
ATOM   3420  HA  THR A 236      -0.695  -4.278  -2.853  1.00 93.03           H  
ATOM   3421  C   THR A 236       1.423  -4.587  -2.784  1.00 93.03           C  
ATOM   3422  CB  THR A 236       0.157  -3.219  -4.501  1.00 93.03           C  
ATOM   3423  HB  THR A 236       0.986  -2.535  -4.684  1.00 93.03           H  
ATOM   3424  O   THR A 236       2.552  -4.106  -2.768  1.00 93.03           O  
ATOM   3425  CG2 THR A 236       0.220  -4.345  -5.535  1.00 93.03           C  
ATOM   3426 HG21 THR A 236       0.289  -3.923  -6.538  1.00 93.03           H  
ATOM   3427 HG22 THR A 236      -0.685  -4.950  -5.484  1.00 93.03           H  
ATOM   3428 HG23 THR A 236       1.093  -4.977  -5.371  1.00 93.03           H  
ATOM   3429  OG1 THR A 236      -1.063  -2.558  -4.752  1.00 93.03           O  
ATOM   3430  HG1 THR A 236      -0.996  -1.644  -4.467  1.00 93.03           H  
ATOM   3431  N   VAL A 237       1.224  -5.889  -2.591  1.00 90.51           N  
ATOM   3432  H   VAL A 237       0.286  -6.224  -2.757  1.00 90.51           H  
ATOM   3433  CA  VAL A 237       2.289  -6.861  -2.314  1.00 90.51           C  
ATOM   3434  HA  VAL A 237       3.006  -6.397  -1.637  1.00 90.51           H  
ATOM   3435  C   VAL A 237       3.049  -7.213  -3.588  1.00 90.51           C  
ATOM   3436  CB  VAL A 237       1.746  -8.125  -1.614  1.00 90.51           C  
ATOM   3437  HB  VAL A 237       1.026  -8.621  -2.264  1.00 90.51           H  
ATOM   3438  O   VAL A 237       4.274  -7.063  -3.636  1.00 90.51           O  
ATOM   3439  CG1 VAL A 237       2.868  -9.123  -1.290  1.00 90.51           C  
ATOM   3440 HG11 VAL A 237       3.340  -9.477  -2.207  1.00 90.51           H  
ATOM   3441 HG12 VAL A 237       2.456  -9.984  -0.764  1.00 90.51           H  
ATOM   3442 HG13 VAL A 237       3.622  -8.642  -0.667  1.00 90.51           H  
ATOM   3443  CG2 VAL A 237       1.046  -7.781  -0.291  1.00 90.51           C  
ATOM   3444 HG21 VAL A 237       0.211  -7.105  -0.473  1.00 90.51           H  
ATOM   3445 HG22 VAL A 237       0.656  -8.690   0.166  1.00 90.51           H  
ATOM   3446 HG23 VAL A 237       1.748  -7.299   0.390  1.00 90.51           H  
ATOM   3447  N   ILE A 238       2.345  -7.684  -4.619  1.00 93.11           N  
ATOM   3448  H   ILE A 238       1.339  -7.738  -4.544  1.00 93.11           H  
ATOM   3449  CA  ILE A 238       2.957  -8.220  -5.838  1.00 93.11           C  
ATOM   3450  HA  ILE A 238       3.991  -8.491  -5.621  1.00 93.11           H  
ATOM   3451  C   ILE A 238       2.975  -7.149  -6.925  1.00 93.11           C  
ATOM   3452  CB  ILE A 238       2.235  -9.507  -6.298  1.00 93.11           C  
ATOM   3453  HB  ILE A 238       1.187  -9.277  -6.491  1.00 93.11           H  
ATOM   3454  O   ILE A 238       1.930  -6.634  -7.321  1.00 93.11           O  
ATOM   3455  CG1 ILE A 238       2.327 -10.593  -5.201  1.00 93.11           C  
ATOM   3456 HG12 ILE A 238       3.348 -10.972  -5.182  1.00 93.11           H  
ATOM   3457 HG13 ILE A 238       2.113 -10.160  -4.224  1.00 93.11           H  
ATOM   3458  CG2 ILE A 238       2.888 -10.014  -7.601  1.00 93.11           C  
ATOM   3459 HG21 ILE A 238       2.687  -9.320  -8.418  1.00 93.11           H  
ATOM   3460 HG22 ILE A 238       3.965 -10.115  -7.470  1.00 93.11           H  
ATOM   3461 HG23 ILE A 238       2.478 -10.983  -7.886  1.00 93.11           H  
ATOM   3462  CD1 ILE A 238       1.361 -11.771  -5.357  1.00 93.11           C  
ATOM   3463 HD11 ILE A 238       0.338 -11.397  -5.321  1.00 93.11           H  
ATOM   3464 HD12 ILE A 238       1.511 -12.464  -4.530  1.00 93.11           H  
ATOM   3465 HD13 ILE A 238       1.533 -12.304  -6.292  1.00 93.11           H  
ATOM   3466  N   THR A 239       4.159  -6.855  -7.474  1.00 95.81           N  
ATOM   3467  H   THR A 239       4.995  -7.298  -7.120  1.00 95.81           H  
ATOM   3468  CA  THR A 239       4.267  -5.922  -8.604  1.00 95.81           C  
ATOM   3469  HA  THR A 239       3.827  -4.980  -8.279  1.00 95.81           H  
ATOM   3470  C   THR A 239       3.470  -6.421  -9.803  1.00 95.81           C  
ATOM   3471  CB  THR A 239       5.723  -5.646  -9.005  1.00 95.81           C  
ATOM   3472  HB  THR A 239       6.282  -6.581  -9.033  1.00 95.81           H  
ATOM   3473  O   THR A 239       3.636  -7.559 -10.259  1.00 95.81           O  
ATOM   3474  CG2 THR A 239       5.915  -4.916 -10.338  1.00 95.81           C  
ATOM   3475 HG21 THR A 239       5.557  -5.531 -11.164  1.00 95.81           H  
ATOM   3476 HG22 THR A 239       6.974  -4.707 -10.488  1.00 95.81           H  
ATOM   3477 HG23 THR A 239       5.378  -3.967 -10.343  1.00 95.81           H  
ATOM   3478  OG1 THR A 239       6.283  -4.782  -8.054  1.00 95.81           O  
ATOM   3479  HG1 THR A 239       6.728  -5.329  -7.403  1.00 95.81           H  
ATOM   3480  N   ARG A 240       2.645  -5.529 -10.349  1.00 94.02           N  
ATOM   3481  H   ARG A 240       2.632  -4.607  -9.936  1.00 94.02           H  
ATOM   3482  CA  ARG A 240       1.869  -5.736 -11.566  1.00 94.02           C  
ATOM   3483  HA  ARG A 240       1.890  -6.794 -11.827  1.00 94.02           H  
ATOM   3484  C   ARG A 240       2.485  -4.970 -12.727  1.00 94.02           C  
ATOM   3485  CB  ARG A 240       0.413  -5.315 -11.344  1.00 94.02           C  
ATOM   3486  HB2 ARG A 240       0.364  -4.244 -11.149  1.00 94.02           H  
ATOM   3487  HB3 ARG A 240      -0.110  -5.507 -12.280  1.00 94.02           H  
ATOM   3488  O   ARG A 240       2.737  -3.773 -12.618  1.00 94.02           O  
ATOM   3489  CG  ARG A 240      -0.324  -6.058 -10.220  1.00 94.02           C  
ATOM   3490  HG2 ARG A 240      -1.375  -5.774 -10.274  1.00 94.02           H  
ATOM   3491  HG3 ARG A 240       0.059  -5.742  -9.249  1.00 94.02           H  
ATOM   3492  CD  ARG A 240      -0.183  -7.580 -10.349  1.00 94.02           C  
ATOM   3493  HD2 ARG A 240       0.728  -7.888  -9.837  1.00 94.02           H  
ATOM   3494  HD3 ARG A 240      -0.084  -7.852 -11.399  1.00 94.02           H  
ATOM   3495  NE  ARG A 240      -1.335  -8.290  -9.775  1.00 94.02           N  
ATOM   3496  HE  ARG A 240      -1.237  -8.658  -8.839  1.00 94.02           H  
ATOM   3497  NH1 ARG A 240      -2.757  -7.974 -11.564  1.00 94.02           N  
ATOM   3498 HH11 ARG A 240      -2.134  -7.283 -11.958  1.00 94.02           H  
ATOM   3499 HH12 ARG A 240      -3.590  -8.231 -12.074  1.00 94.02           H  
ATOM   3500  NH2 ARG A 240      -3.340  -9.335  -9.938  1.00 94.02           N  
ATOM   3501 HH21 ARG A 240      -3.235  -9.592  -8.967  1.00 94.02           H  
ATOM   3502 HH22 ARG A 240      -4.217  -9.482 -10.417  1.00 94.02           H  
ATOM   3503  CZ  ARG A 240      -2.461  -8.525 -10.421  1.00 94.02           C  
ATOM   3504  N   LEU A 241       2.724  -5.650 -13.842  1.00 95.58           N  
ATOM   3505  H   LEU A 241       2.477  -6.629 -13.858  1.00 95.58           H  
ATOM   3506  CA  LEU A 241       3.263  -5.055 -15.067  1.00 95.58           C  
ATOM   3507  HA  LEU A 241       3.465  -3.997 -14.898  1.00 95.58           H  
ATOM   3508  C   LEU A 241       2.242  -5.160 -16.209  1.00 95.58           C  
ATOM   3509  CB  LEU A 241       4.581  -5.756 -15.442  1.00 95.58           C  
ATOM   3510  HB2 LEU A 241       4.944  -5.341 -16.382  1.00 95.58           H  
ATOM   3511  HB3 LEU A 241       4.362  -6.812 -15.604  1.00 95.58           H  
ATOM   3512  O   LEU A 241       1.476  -6.124 -16.220  1.00 95.58           O  
ATOM   3513  CG  LEU A 241       5.701  -5.663 -14.394  1.00 95.58           C  
ATOM   3514  HG  LEU A 241       5.365  -6.107 -13.457  1.00 95.58           H  
ATOM   3515  CD1 LEU A 241       6.913  -6.456 -14.884  1.00 95.58           C  
ATOM   3516 HD11 LEU A 241       7.275  -6.047 -15.827  1.00 95.58           H  
ATOM   3517 HD12 LEU A 241       6.629  -7.499 -15.028  1.00 95.58           H  
ATOM   3518 HD13 LEU A 241       7.706  -6.407 -14.138  1.00 95.58           H  
ATOM   3519  CD2 LEU A 241       6.146  -4.224 -14.135  1.00 95.58           C  
ATOM   3520 HD21 LEU A 241       6.960  -4.217 -13.410  1.00 95.58           H  
ATOM   3521 HD22 LEU A 241       5.322  -3.651 -13.708  1.00 95.58           H  
ATOM   3522 HD23 LEU A 241       6.473  -3.753 -15.062  1.00 95.58           H  
ATOM   3523  N   PRO A 242       2.262  -4.252 -17.205  1.00 93.44           N  
ATOM   3524  CA  PRO A 242       1.511  -4.439 -18.448  1.00 93.44           C  
ATOM   3525  HA  PRO A 242       0.447  -4.309 -18.247  1.00 93.44           H  
ATOM   3526  C   PRO A 242       1.761  -5.830 -19.049  1.00 93.44           C  
ATOM   3527  CB  PRO A 242       1.988  -3.327 -19.384  1.00 93.44           C  
ATOM   3528  HB2 PRO A 242       1.196  -2.984 -20.050  1.00 93.44           H  
ATOM   3529  HB3 PRO A 242       2.845  -3.677 -19.960  1.00 93.44           H  
ATOM   3530  O   PRO A 242       2.883  -6.346 -18.974  1.00 93.44           O  
ATOM   3531  CG  PRO A 242       2.435  -2.223 -18.426  1.00 93.44           C  
ATOM   3532  HG2 PRO A 242       1.567  -1.652 -18.097  1.00 93.44           H  
ATOM   3533  HG3 PRO A 242       3.177  -1.566 -18.880  1.00 93.44           H  
ATOM   3534  CD  PRO A 242       3.015  -3.005 -17.249  1.00 93.44           C  
ATOM   3535  HD2 PRO A 242       2.891  -2.430 -16.331  1.00 93.44           H  
ATOM   3536  HD3 PRO A 242       4.069  -3.217 -17.428  1.00 93.44           H  
ATOM   3537  N   SER A 243       0.734  -6.450 -19.629  1.00 93.01           N  
ATOM   3538  H   SER A 243      -0.124  -5.931 -19.749  1.00 93.01           H  
ATOM   3539  CA  SER A 243       0.766  -7.837 -20.119  1.00 93.01           C  
ATOM   3540  HA  SER A 243       0.856  -8.494 -19.254  1.00 93.01           H  
ATOM   3541  C   SER A 243       1.949  -8.141 -21.059  1.00 93.01           C  
ATOM   3542  CB  SER A 243      -0.574  -8.151 -20.795  1.00 93.01           C  
ATOM   3543  HB2 SER A 243      -0.648  -9.226 -20.961  1.00 93.01           H  
ATOM   3544  HB3 SER A 243      -1.390  -7.853 -20.135  1.00 93.01           H  
ATOM   3545  O   SER A 243       2.639  -9.157 -20.890  1.00 93.01           O  
ATOM   3546  OG  SER A 243      -0.715  -7.490 -22.035  1.00 93.01           O  
ATOM   3547  HG  SER A 243      -0.422  -6.578 -21.974  1.00 93.01           H  
ATOM   3548  N   THR A 244       2.269  -7.230 -21.983  1.00 94.43           N  
ATOM   3549  H   THR A 244       1.628  -6.459 -22.111  1.00 94.43           H  
ATOM   3550  CA  THR A 244       3.410  -7.336 -22.902  1.00 94.43           C  
ATOM   3551  HA  THR A 244       3.363  -8.297 -23.414  1.00 94.43           H  
ATOM   3552  C   THR A 244       4.735  -7.257 -22.148  1.00 94.43           C  
ATOM   3553  CB  THR A 244       3.338  -6.230 -23.970  1.00 94.43           C  
ATOM   3554  HB  THR A 244       3.249  -5.255 -23.490  1.00 94.43           H  
ATOM   3555  O   THR A 244       5.652  -8.047 -22.401  1.00 94.43           O  
ATOM   3556  CG2 THR A 244       4.547  -6.221 -24.909  1.00 94.43           C  
ATOM   3557 HG21 THR A 244       4.368  -5.503 -25.709  1.00 94.43           H  
ATOM   3558 HG22 THR A 244       5.447  -5.922 -24.372  1.00 94.43           H  
ATOM   3559 HG23 THR A 244       4.684  -7.211 -25.346  1.00 94.43           H  
ATOM   3560  OG1 THR A 244       2.223  -6.454 -24.785  1.00 94.43           O  
ATOM   3561  HG1 THR A 244       1.583  -5.766 -24.591  1.00 94.43           H  
ATOM   3562  N   ALA A 245       4.845  -6.339 -21.184  1.00 95.19           N  
ATOM   3563  H   ALA A 245       4.024  -5.804 -20.940  1.00 95.19           H  
ATOM   3564  CA  ALA A 245       6.051  -6.176 -20.380  1.00 95.19           C  
ATOM   3565  HA  ALA A 245       6.897  -6.083 -21.061  1.00 95.19           H  
ATOM   3566  C   ALA A 245       6.308  -7.404 -19.494  1.00 95.19           C  
ATOM   3567  CB  ALA A 245       5.939  -4.889 -19.554  1.00 95.19           C  
ATOM   3568  HB1 ALA A 245       5.832  -4.029 -20.215  1.00 95.19           H  
ATOM   3569  HB2 ALA A 245       6.837  -4.766 -18.948  1.00 95.19           H  
ATOM   3570  HB3 ALA A 245       5.073  -4.936 -18.893  1.00 95.19           H  
ATOM   3571  O   ALA A 245       7.430  -7.919 -19.459  1.00 95.19           O  
ATOM   3572  N   TYR A 246       5.262  -7.918 -18.841  1.00 96.12           N  
ATOM   3573  H   TYR A 246       4.370  -7.450 -18.917  1.00 96.12           H  
ATOM   3574  CA  TYR A 246       5.350  -9.133 -18.040  1.00 96.12           C  
ATOM   3575  HA  TYR A 246       6.132  -8.997 -17.293  1.00 96.12           H  
ATOM   3576  C   TYR A 246       5.718 -10.349 -18.884  1.00 96.12           C  
ATOM   3577  CB  TYR A 246       4.029  -9.409 -17.323  1.00 96.12           C  
ATOM   3578  HB2 TYR A 246       3.761  -8.553 -16.704  1.00 96.12           H  
ATOM   3579  HB3 TYR A 246       3.236  -9.540 -18.059  1.00 96.12           H  
ATOM   3580  O   TYR A 246       6.604 -11.105 -18.499  1.00 96.12           O  
ATOM   3581  CG  TYR A 246       4.118 -10.639 -16.441  1.00 96.12           C  
ATOM   3582  CD1 TYR A 246       3.345 -11.785 -16.723  1.00 96.12           C  
ATOM   3583  HD1 TYR A 246       2.668 -11.792 -17.564  1.00 96.12           H  
ATOM   3584  CD2 TYR A 246       5.003 -10.637 -15.347  1.00 96.12           C  
ATOM   3585  HD2 TYR A 246       5.599  -9.763 -15.131  1.00 96.12           H  
ATOM   3586  CE1 TYR A 246       3.415 -12.905 -15.869  1.00 96.12           C  
ATOM   3587  HE1 TYR A 246       2.787 -13.769 -16.029  1.00 96.12           H  
ATOM   3588  CE2 TYR A 246       5.095 -11.765 -14.517  1.00 96.12           C  
ATOM   3589  HE2 TYR A 246       5.773 -11.768 -13.676  1.00 96.12           H  
ATOM   3590  OH  TYR A 246       4.264 -13.892 -13.847  1.00 96.12           O  
ATOM   3591  HH  TYR A 246       4.657 -13.624 -13.013  1.00 96.12           H  
ATOM   3592  CZ  TYR A 246       4.275 -12.885 -14.752  1.00 96.12           C  
ATOM   3593  N   SER A 247       5.097 -10.524 -20.053  1.00 95.43           N  
ATOM   3594  H   SER A 247       4.352  -9.891 -20.303  1.00 95.43           H  
ATOM   3595  CA  SER A 247       5.372 -11.668 -20.930  1.00 95.43           C  
ATOM   3596  HA  SER A 247       5.153 -12.584 -20.381  1.00 95.43           H  
ATOM   3597  C   SER A 247       6.840 -11.725 -21.356  1.00 95.43           C  
ATOM   3598  CB  SER A 247       4.462 -11.623 -22.159  1.00 95.43           C  
ATOM   3599  HB2 SER A 247       4.565 -10.668 -22.674  1.00 95.43           H  
ATOM   3600  HB3 SER A 247       4.736 -12.427 -22.840  1.00 95.43           H  
ATOM   3601  O   SER A 247       7.448 -12.796 -21.307  1.00 95.43           O  
ATOM   3602  OG  SER A 247       3.125 -11.808 -21.745  1.00 95.43           O  
ATOM   3603  HG  SER A 247       2.762 -10.952 -21.508  1.00 95.43           H  
ATOM   3604  N   ASN A 248       7.434 -10.573 -21.687  1.00 96.14           N  
ATOM   3605  H   ASN A 248       6.871  -9.735 -21.691  1.00 96.14           H  
ATOM   3606  CA  ASN A 248       8.855 -10.458 -22.021  1.00 96.14           C  
ATOM   3607  HA  ASN A 248       9.107 -11.202 -22.777  1.00 96.14           H  
ATOM   3608  C   ASN A 248       9.769 -10.729 -20.814  1.00 96.14           C  
ATOM   3609  CB  ASN A 248       9.114  -9.060 -22.605  1.00 96.14           C  
ATOM   3610  HB2 ASN A 248      10.177  -8.831 -22.531  1.00 96.14           H  
ATOM   3611  HB3 ASN A 248       8.561  -8.304 -22.048  1.00 96.14           H  
ATOM   3612  O   ASN A 248      10.742 -11.481 -20.934  1.00 96.14           O  
ATOM   3613  CG  ASN A 248       8.753  -8.985 -24.074  1.00 96.14           C  
ATOM   3614  ND2 ASN A 248       7.566  -8.548 -24.416  1.00 96.14           N  
ATOM   3615 HD21 ASN A 248       7.369  -8.511 -25.406  1.00 96.14           H  
ATOM   3616 HD22 ASN A 248       6.880  -8.296 -23.719  1.00 96.14           H  
ATOM   3617  OD1 ASN A 248       9.545  -9.339 -24.926  1.00 96.14           O  
ATOM   3618  N   LEU A 249       9.445 -10.157 -19.645  1.00 97.05           N  
ATOM   3619  H   LEU A 249       8.645  -9.541 -19.615  1.00 97.05           H  
ATOM   3620  CA  LEU A 249      10.186 -10.389 -18.401  1.00 97.05           C  
ATOM   3621  HA  LEU A 249      11.231 -10.123 -18.560  1.00 97.05           H  
ATOM   3622  C   LEU A 249      10.161 -11.872 -18.034  1.00 97.05           C  
ATOM   3623  CB  LEU A 249       9.610  -9.484 -17.291  1.00 97.05           C  
ATOM   3624  HB2 LEU A 249       9.675  -8.458 -17.653  1.00 97.05           H  
ATOM   3625  HB3 LEU A 249       8.554  -9.708 -17.143  1.00 97.05           H  
ATOM   3626  O   LEU A 249      11.213 -12.474 -17.833  1.00 97.05           O  
ATOM   3627  CG  LEU A 249      10.338  -9.562 -15.930  1.00 97.05           C  
ATOM   3628  HG  LEU A 249      11.416  -9.541 -16.092  1.00 97.05           H  
ATOM   3629  CD1 LEU A 249       9.959  -8.360 -15.067  1.00 97.05           C  
ATOM   3630 HD11 LEU A 249      10.072  -7.435 -15.633  1.00 97.05           H  
ATOM   3631 HD12 LEU A 249      10.598  -8.317 -14.185  1.00 97.05           H  
ATOM   3632 HD13 LEU A 249       8.922  -8.449 -14.746  1.00 97.05           H  
ATOM   3633  CD2 LEU A 249       9.966 -10.791 -15.095  1.00 97.05           C  
ATOM   3634 HD21 LEU A 249       8.883 -10.914 -15.075  1.00 97.05           H  
ATOM   3635 HD22 LEU A 249      10.327 -10.667 -14.074  1.00 97.05           H  
ATOM   3636 HD23 LEU A 249      10.434 -11.693 -15.489  1.00 97.05           H  
ATOM   3637  N   ARG A 250       8.969 -12.469 -18.005  1.00 96.69           N  
ATOM   3638  H   ARG A 250       8.164 -11.888 -18.193  1.00 96.69           H  
ATOM   3639  CA  ARG A 250       8.725 -13.876 -17.693  1.00 96.69           C  
ATOM   3640  HA  ARG A 250       9.064 -14.083 -16.678  1.00 96.69           H  
ATOM   3641  C   ARG A 250       9.494 -14.801 -18.629  1.00 96.69           C  
ATOM   3642  CB  ARG A 250       7.211 -14.119 -17.781  1.00 96.69           C  
ATOM   3643  HB2 ARG A 250       6.876 -13.903 -18.796  1.00 96.69           H  
ATOM   3644  HB3 ARG A 250       6.700 -13.437 -17.101  1.00 96.69           H  
ATOM   3645  O   ARG A 250      10.140 -15.730 -18.150  1.00 96.69           O  
ATOM   3646  CG  ARG A 250       6.828 -15.551 -17.402  1.00 96.69           C  
ATOM   3647  HG2 ARG A 250       7.077 -15.682 -16.349  1.00 96.69           H  
ATOM   3648  HG3 ARG A 250       7.387 -16.273 -17.997  1.00 96.69           H  
ATOM   3649  CD  ARG A 250       5.333 -15.801 -17.602  1.00 96.69           C  
ATOM   3650  HD2 ARG A 250       4.771 -15.048 -17.049  1.00 96.69           H  
ATOM   3651  HD3 ARG A 250       5.080 -16.773 -17.179  1.00 96.69           H  
ATOM   3652  NE  ARG A 250       4.951 -15.775 -19.028  1.00 96.69           N  
ATOM   3653  HE  ARG A 250       5.646 -15.451 -19.685  1.00 96.69           H  
ATOM   3654  NH1 ARG A 250       2.723 -16.293 -18.743  1.00 96.69           N  
ATOM   3655 HH11 ARG A 250       2.827 -16.275 -17.738  1.00 96.69           H  
ATOM   3656 HH12 ARG A 250       1.778 -16.362 -19.092  1.00 96.69           H  
ATOM   3657  NH2 ARG A 250       3.492 -15.842 -20.771  1.00 96.69           N  
ATOM   3658 HH21 ARG A 250       2.536 -15.893 -21.093  1.00 96.69           H  
ATOM   3659 HH22 ARG A 250       4.202 -15.488 -21.395  1.00 96.69           H  
ATOM   3660  CZ  ARG A 250       3.730 -15.971 -19.497  1.00 96.69           C  
ATOM   3661  N   ALA A 251       9.443 -14.555 -19.940  1.00 96.95           N  
ATOM   3662  H   ALA A 251       8.888 -13.777 -20.268  1.00 96.95           H  
ATOM   3663  CA  ALA A 251      10.150 -15.365 -20.930  1.00 96.95           C  
ATOM   3664  HA  ALA A 251       9.836 -16.404 -20.830  1.00 96.95           H  
ATOM   3665  C   ALA A 251      11.667 -15.329 -20.699  1.00 96.95           C  
ATOM   3666  CB  ALA A 251       9.770 -14.884 -22.335  1.00 96.95           C  
ATOM   3667  HB1 ALA A 251       8.698 -14.999 -22.492  1.00 96.95           H  
ATOM   3668  HB2 ALA A 251      10.301 -15.477 -23.080  1.00 96.95           H  
ATOM   3669  HB3 ALA A 251      10.039 -13.836 -22.463  1.00 96.95           H  
ATOM   3670  O   ALA A 251      12.283 -16.375 -20.509  1.00 96.95           O  
ATOM   3671  N   THR A 252      12.247 -14.130 -20.584  1.00 97.22           N  
ATOM   3672  H   THR A 252      11.673 -13.304 -20.678  1.00 97.22           H  
ATOM   3673  CA  THR A 252      13.694 -13.979 -20.361  1.00 97.22           C  
ATOM   3674  HA  THR A 252      14.228 -14.540 -21.128  1.00 97.22           H  
ATOM   3675  C   THR A 252      14.118 -14.550 -19.002  1.00 97.22           C  
ATOM   3676  CB  THR A 252      14.105 -12.504 -20.478  1.00 97.22           C  
ATOM   3677  HB  THR A 252      13.585 -11.919 -19.720  1.00 97.22           H  
ATOM   3678  O   THR A 252      15.156 -15.194 -18.887  1.00 97.22           O  
ATOM   3679  CG2 THR A 252      15.611 -12.304 -20.324  1.00 97.22           C  
ATOM   3680 HG21 THR A 252      15.870 -11.267 -20.539  1.00 97.22           H  
ATOM   3681 HG22 THR A 252      16.144 -12.964 -21.008  1.00 97.22           H  
ATOM   3682 HG23 THR A 252      15.912 -12.535 -19.302  1.00 97.22           H  
ATOM   3683  OG1 THR A 252      13.768 -11.999 -21.751  1.00 97.22           O  
ATOM   3684  HG1 THR A 252      12.817 -12.079 -21.858  1.00 97.22           H  
ATOM   3685  N   PHE A 253      13.306 -14.379 -17.956  1.00 97.40           N  
ATOM   3686  H   PHE A 253      12.469 -13.826 -18.070  1.00 97.40           H  
ATOM   3687  CA  PHE A 253      13.589 -14.952 -16.639  1.00 97.40           C  
ATOM   3688  HA  PHE A 253      14.588 -14.642 -16.332  1.00 97.40           H  
ATOM   3689  C   PHE A 253      13.579 -16.486 -16.665  1.00 97.40           C  
ATOM   3690  CB  PHE A 253      12.579 -14.406 -15.626  1.00 97.40           C  
ATOM   3691  HB2 PHE A 253      12.528 -13.322 -15.729  1.00 97.40           H  
ATOM   3692  HB3 PHE A 253      11.588 -14.804 -15.841  1.00 97.40           H  
ATOM   3693  O   PHE A 253      14.465 -17.118 -16.090  1.00 97.40           O  
ATOM   3694  CG  PHE A 253      12.952 -14.715 -14.194  1.00 97.40           C  
ATOM   3695  CD1 PHE A 253      12.461 -15.869 -13.555  1.00 97.40           C  
ATOM   3696  HD1 PHE A 253      11.808 -16.545 -14.087  1.00 97.40           H  
ATOM   3697  CD2 PHE A 253      13.799 -13.833 -13.500  1.00 97.40           C  
ATOM   3698  HD2 PHE A 253      14.170 -12.942 -13.986  1.00 97.40           H  
ATOM   3699  CE1 PHE A 253      12.810 -16.127 -12.217  1.00 97.40           C  
ATOM   3700  HE1 PHE A 253      12.427 -16.996 -11.704  1.00 97.40           H  
ATOM   3701  CE2 PHE A 253      14.156 -14.098 -12.170  1.00 97.40           C  
ATOM   3702  HE2 PHE A 253      14.794 -13.414 -11.631  1.00 97.40           H  
ATOM   3703  CZ  PHE A 253      13.661 -15.243 -11.533  1.00 97.40           C  
ATOM   3704  HZ  PHE A 253      13.917 -15.417 -10.498  1.00 97.40           H  
ATOM   3705  N   ARG A 254      12.609 -17.092 -17.365  1.00 96.64           N  
ATOM   3706  H   ARG A 254      11.926 -16.510 -17.828  1.00 96.64           H  
ATOM   3707  CA  ARG A 254      12.527 -18.548 -17.556  1.00 96.64           C  
ATOM   3708  HA  ARG A 254      12.607 -19.044 -16.589  1.00 96.64           H  
ATOM   3709  C   ARG A 254      13.702 -19.096 -18.371  1.00 96.64           C  
ATOM   3710  CB  ARG A 254      11.180 -18.923 -18.196  1.00 96.64           C  
ATOM   3711  HB2 ARG A 254      11.241 -19.949 -18.559  1.00 96.64           H  
ATOM   3712  HB3 ARG A 254      11.000 -18.275 -19.054  1.00 96.64           H  
ATOM   3713  O   ARG A 254      14.163 -20.186 -18.057  1.00 96.64           O  
ATOM   3714  CG  ARG A 254       9.993 -18.835 -17.217  1.00 96.64           C  
ATOM   3715  HG2 ARG A 254      10.105 -19.602 -16.450  1.00 96.64           H  
ATOM   3716  HG3 ARG A 254       9.967 -17.857 -16.737  1.00 96.64           H  
ATOM   3717  CD  ARG A 254       8.680 -19.072 -17.973  1.00 96.64           C  
ATOM   3718  HD2 ARG A 254       8.739 -20.045 -18.460  1.00 96.64           H  
ATOM   3719  HD3 ARG A 254       8.587 -18.304 -18.741  1.00 96.64           H  
ATOM   3720  NE  ARG A 254       7.487 -19.032 -17.099  1.00 96.64           N  
ATOM   3721  HE  ARG A 254       7.576 -18.630 -16.176  1.00 96.64           H  
ATOM   3722  NH1 ARG A 254       5.953 -19.678 -18.682  1.00 96.64           N  
ATOM   3723 HH11 ARG A 254       6.675 -19.668 -19.387  1.00 96.64           H  
ATOM   3724 HH12 ARG A 254       4.988 -19.855 -18.924  1.00 96.64           H  
ATOM   3725  NH2 ARG A 254       5.267 -19.297 -16.617  1.00 96.64           N  
ATOM   3726 HH21 ARG A 254       4.301 -19.444 -16.873  1.00 96.64           H  
ATOM   3727 HH22 ARG A 254       5.395 -18.992 -15.662  1.00 96.64           H  
ATOM   3728  CZ  ARG A 254       6.250 -19.327 -17.462  1.00 96.64           C  
ATOM   3729  N   GLU A 255      14.231 -18.348 -19.342  1.00 96.78           N  
ATOM   3730  H   GLU A 255      13.759 -17.497 -19.613  1.00 96.78           H  
ATOM   3731  CA  GLU A 255      15.464 -18.723 -20.059  1.00 96.78           C  
ATOM   3732  HA  GLU A 255      15.327 -19.698 -20.525  1.00 96.78           H  
ATOM   3733  C   GLU A 255      16.656 -18.848 -19.092  1.00 96.78           C  
ATOM   3734  CB  GLU A 255      15.787 -17.703 -21.169  1.00 96.78           C  
ATOM   3735  HB2 GLU A 255      15.762 -16.698 -20.747  1.00 96.78           H  
ATOM   3736  HB3 GLU A 255      16.800 -17.888 -21.526  1.00 96.78           H  
ATOM   3737  O   GLU A 255      17.325 -19.884 -19.062  1.00 96.78           O  
ATOM   3738  CG  GLU A 255      14.839 -17.771 -22.377  1.00 96.78           C  
ATOM   3739  HG2 GLU A 255      15.022 -18.710 -22.901  1.00 96.78           H  
ATOM   3740  HG3 GLU A 255      13.809 -17.793 -22.022  1.00 96.78           H  
ATOM   3741  CD  GLU A 255      15.005 -16.594 -23.364  1.00 96.78           C  
ATOM   3742  OE1 GLU A 255      14.165 -16.502 -24.284  1.00 96.78           O  
ATOM   3743  OE2 GLU A 255      15.933 -15.759 -23.207  1.00 96.78           O  
ATOM   3744  N   PHE A 256      16.880 -17.844 -18.235  1.00 96.79           N  
ATOM   3745  H   PHE A 256      16.309 -17.015 -18.319  1.00 96.79           H  
ATOM   3746  CA  PHE A 256      17.965 -17.861 -17.239  1.00 96.79           C  
ATOM   3747  HA  PHE A 256      18.901 -18.094 -17.746  1.00 96.79           H  
ATOM   3748  C   PHE A 256      17.783 -18.923 -16.145  1.00 96.79           C  
ATOM   3749  CB  PHE A 256      18.081 -16.477 -16.589  1.00 96.79           C  
ATOM   3750  HB2 PHE A 256      17.080 -16.109 -16.360  1.00 96.79           H  
ATOM   3751  HB3 PHE A 256      18.615 -16.578 -15.644  1.00 96.79           H  
ATOM   3752  O   PHE A 256      18.765 -19.454 -15.624  1.00 96.79           O  
ATOM   3753  CG  PHE A 256      18.829 -15.454 -17.418  1.00 96.79           C  
ATOM   3754  CD1 PHE A 256      20.217 -15.588 -17.603  1.00 96.79           C  
ATOM   3755  HD1 PHE A 256      20.742 -16.427 -17.169  1.00 96.79           H  
ATOM   3756  CD2 PHE A 256      18.155 -14.357 -17.982  1.00 96.79           C  
ATOM   3757  HD2 PHE A 256      17.094 -14.236 -17.826  1.00 96.79           H  
ATOM   3758  CE1 PHE A 256      20.923 -14.640 -18.364  1.00 96.79           C  
ATOM   3759  HE1 PHE A 256      21.987 -14.749 -18.514  1.00 96.79           H  
ATOM   3760  CE2 PHE A 256      18.859 -13.413 -18.751  1.00 96.79           C  
ATOM   3761  HE2 PHE A 256      18.339 -12.575 -19.192  1.00 96.79           H  
ATOM   3762  CZ  PHE A 256      20.243 -13.555 -18.943  1.00 96.79           C  
ATOM   3763  HZ  PHE A 256      20.785 -12.827 -19.528  1.00 96.79           H  
ATOM   3764  N   MET A 257      16.537 -19.233 -15.788  1.00 97.10           N  
ATOM   3765  H   MET A 257      15.785 -18.715 -16.219  1.00 97.10           H  
ATOM   3766  CA  MET A 257      16.190 -20.209 -14.750  1.00 97.10           C  
ATOM   3767  HA  MET A 257      17.033 -20.311 -14.066  1.00 97.10           H  
ATOM   3768  C   MET A 257      15.918 -21.618 -15.303  1.00 97.10           C  
ATOM   3769  CB  MET A 257      15.001 -19.679 -13.943  1.00 97.10           C  
ATOM   3770  HB2 MET A 257      14.635 -20.457 -13.273  1.00 97.10           H  
ATOM   3771  HB3 MET A 257      14.208 -19.427 -14.647  1.00 97.10           H  
ATOM   3772  O   MET A 257      15.512 -22.499 -14.550  1.00 97.10           O  
ATOM   3773  CG  MET A 257      15.327 -18.438 -13.106  1.00 97.10           C  
ATOM   3774  HG2 MET A 257      14.383 -18.040 -12.735  1.00 97.10           H  
ATOM   3775  HG3 MET A 257      15.772 -17.680 -13.750  1.00 97.10           H  
ATOM   3776  SD  MET A 257      16.413 -18.693 -11.672  1.00 97.10           S  
ATOM   3777  CE  MET A 257      15.301 -19.623 -10.574  1.00 97.10           C  
ATOM   3778  HE1 MET A 257      15.002 -20.563 -11.039  1.00 97.10           H  
ATOM   3779  HE2 MET A 257      14.407 -19.035 -10.366  1.00 97.10           H  
ATOM   3780  HE3 MET A 257      15.814 -19.842  -9.637  1.00 97.10           H  
ATOM   3781  N   SER A 258      16.168 -21.860 -16.594  1.00 96.84           N  
ATOM   3782  H   SER A 258      16.475 -21.085 -17.164  1.00 96.84           H  
ATOM   3783  CA  SER A 258      15.841 -23.110 -17.303  1.00 96.84           C  
ATOM   3784  HA  SER A 258      14.759 -23.240 -17.289  1.00 96.84           H  
ATOM   3785  C   SER A 258      16.451 -24.379 -16.697  1.00 96.84           C  
ATOM   3786  CB  SER A 258      16.285 -22.997 -18.766  1.00 96.84           C  
ATOM   3787  HB2 SER A 258      16.134 -23.953 -19.266  1.00 96.84           H  
ATOM   3788  HB3 SER A 258      15.680 -22.242 -19.268  1.00 96.84           H  
ATOM   3789  O   SER A 258      15.913 -25.468 -16.884  1.00 96.84           O  
ATOM   3790  OG  SER A 258      17.650 -22.627 -18.848  1.00 96.84           O  
ATOM   3791  HG  SER A 258      17.682 -21.684 -19.022  1.00 96.84           H  
ATOM   3792  N   LYS A 259      17.545 -24.251 -15.936  1.00 95.26           N  
ATOM   3793  H   LYS A 259      17.939 -23.324 -15.867  1.00 95.26           H  
ATOM   3794  CA  LYS A 259      18.198 -25.370 -15.238  1.00 95.26           C  
ATOM   3795  HA  LYS A 259      18.171 -26.233 -15.903  1.00 95.26           H  
ATOM   3796  C   LYS A 259      17.492 -25.831 -13.956  1.00 95.26           C  
ATOM   3797  CB  LYS A 259      19.671 -25.027 -14.977  1.00 95.26           C  
ATOM   3798  HB2 LYS A 259      20.122 -24.670 -15.903  1.00 95.26           H  
ATOM   3799  HB3 LYS A 259      20.189 -25.940 -14.682  1.00 95.26           H  
ATOM   3800  O   LYS A 259      17.910 -26.834 -13.382  1.00 95.26           O  
ATOM   3801  CG  LYS A 259      19.854 -23.974 -13.872  1.00 95.26           C  
ATOM   3802  HG2 LYS A 259      19.332 -23.056 -14.143  1.00 95.26           H  
ATOM   3803  HG3 LYS A 259      19.446 -24.351 -12.934  1.00 95.26           H  
ATOM   3804  CD  LYS A 259      21.341 -23.676 -13.677  1.00 95.26           C  
ATOM   3805  HD2 LYS A 259      21.873 -24.606 -13.478  1.00 95.26           H  
ATOM   3806  HD3 LYS A 259      21.738 -23.215 -14.581  1.00 95.26           H  
ATOM   3807  CE  LYS A 259      21.497 -22.731 -12.491  1.00 95.26           C  
ATOM   3808  HE2 LYS A 259      20.922 -21.826 -12.686  1.00 95.26           H  
ATOM   3809  HE3 LYS A 259      21.062 -23.221 -11.619  1.00 95.26           H  
ATOM   3810  NZ  LYS A 259      22.914 -22.401 -12.223  1.00 95.26           N  
ATOM   3811  HZ1 LYS A 259      23.445 -23.249 -12.079  1.00 95.26           H  
ATOM   3812  HZ2 LYS A 259      22.982 -21.833 -11.390  1.00 95.26           H  
ATOM   3813  HZ3 LYS A 259      23.308 -21.898 -13.005  1.00 95.26           H  
ATOM   3814  N   TYR A 260      16.496 -25.088 -13.469  1.00 96.56           N  
ATOM   3815  H   TYR A 260      16.164 -24.303 -14.011  1.00 96.56           H  
ATOM   3816  CA  TYR A 260      15.749 -25.430 -12.259  1.00 96.56           C  
ATOM   3817  HA  TYR A 260      16.311 -26.183 -11.707  1.00 96.56           H  
ATOM   3818  C   TYR A 260      14.376 -25.999 -12.623  1.00 96.56           C  
ATOM   3819  CB  TYR A 260      15.599 -24.218 -11.338  1.00 96.56           C  
ATOM   3820  HB2 TYR A 260      15.112 -24.539 -10.417  1.00 96.56           H  
ATOM   3821  HB3 TYR A 260      14.938 -23.496 -11.818  1.00 96.56           H  
ATOM   3822  O   TYR A 260      13.713 -25.474 -13.525  1.00 96.56           O  
ATOM   3823  CG  TYR A 260      16.902 -23.536 -10.985  1.00 96.56           C  
ATOM   3824  CD1 TYR A 260      17.809 -24.124 -10.080  1.00 96.56           C  
ATOM   3825  HD1 TYR A 260      17.570 -25.072  -9.622  1.00 96.56           H  
ATOM   3826  CD2 TYR A 260      17.195 -22.295 -11.570  1.00 96.56           C  
ATOM   3827  HD2 TYR A 260      16.496 -21.856 -12.267  1.00 96.56           H  
ATOM   3828  CE1 TYR A 260      19.007 -23.456  -9.751  1.00 96.56           C  
ATOM   3829  HE1 TYR A 260      19.694 -23.891  -9.040  1.00 96.56           H  
ATOM   3830  CE2 TYR A 260      18.369 -21.612 -11.229  1.00 96.56           C  
ATOM   3831  HE2 TYR A 260      18.568 -20.643 -11.662  1.00 96.56           H  
ATOM   3832  OH  TYR A 260      20.382 -21.478 -10.026  1.00 96.56           O  
ATOM   3833  HH  TYR A 260      20.229 -20.585 -10.345  1.00 96.56           H  
ATOM   3834  CZ  TYR A 260      19.264 -22.186 -10.312  1.00 96.56           C  
ATOM   3835  N   PRO A 261      13.912 -27.047 -11.926  1.00 97.20           N  
ATOM   3836  CA  PRO A 261      12.629 -27.654 -12.223  1.00 97.20           C  
ATOM   3837  HA  PRO A 261      12.583 -27.904 -13.283  1.00 97.20           H  
ATOM   3838  C   PRO A 261      11.499 -26.679 -11.895  1.00 97.20           C  
ATOM   3839  CB  PRO A 261      12.576 -28.948 -11.410  1.00 97.20           C  
ATOM   3840  HB2 PRO A 261      13.015 -29.760 -11.989  1.00 97.20           H  
ATOM   3841  HB3 PRO A 261      11.563 -29.202 -11.100  1.00 97.20           H  
ATOM   3842  O   PRO A 261      11.529 -25.953 -10.900  1.00 97.20           O  
ATOM   3843  CG  PRO A 261      13.471 -28.638 -10.218  1.00 97.20           C  
ATOM   3844  HG2 PRO A 261      12.858 -28.116  -9.484  1.00 97.20           H  
ATOM   3845  HG3 PRO A 261      13.909 -29.537  -9.785  1.00 97.20           H  
ATOM   3846  CD  PRO A 261      14.531 -27.694 -10.780  1.00 97.20           C  
ATOM   3847  HD2 PRO A 261      15.393 -28.272 -11.114  1.00 97.20           H  
ATOM   3848  HD3 PRO A 261      14.824 -26.968 -10.022  1.00 97.20           H  
ATOM   3849  N   ARG A 262      10.492 -26.649 -12.765  1.00 96.94           N  
ATOM   3850  H   ARG A 262      10.507 -27.315 -13.525  1.00 96.94           H  
ATOM   3851  CA  ARG A 262       9.294 -25.834 -12.569  1.00 96.94           C  
ATOM   3852  HA  ARG A 262       9.592 -24.837 -12.243  1.00 96.94           H  
ATOM   3853  C   ARG A 262       8.448 -26.430 -11.448  1.00 96.94           C  
ATOM   3854  CB  ARG A 262       8.506 -25.738 -13.884  1.00 96.94           C  
ATOM   3855  HB2 ARG A 262       8.258 -26.745 -14.219  1.00 96.94           H  
ATOM   3856  HB3 ARG A 262       7.565 -25.219 -13.699  1.00 96.94           H  
ATOM   3857  O   ARG A 262       8.285 -27.644 -11.379  1.00 96.94           O  
ATOM   3858  CG  ARG A 262       9.279 -25.023 -15.009  1.00 96.94           C  
ATOM   3859  HG2 ARG A 262      10.219 -25.542 -15.195  1.00 96.94           H  
ATOM   3860  HG3 ARG A 262       8.687 -25.082 -15.922  1.00 96.94           H  
ATOM   3861  CD  ARG A 262       9.583 -23.548 -14.698  1.00 96.94           C  
ATOM   3862  HD2 ARG A 262      10.145 -23.111 -15.524  1.00 96.94           H  
ATOM   3863  HD3 ARG A 262      10.218 -23.501 -13.814  1.00 96.94           H  
ATOM   3864  NE  ARG A 262       8.352 -22.774 -14.446  1.00 96.94           N  
ATOM   3865  HE  ARG A 262       8.118 -22.633 -13.474  1.00 96.94           H  
ATOM   3866  NH1 ARG A 262       7.676 -22.530 -16.627  1.00 96.94           N  
ATOM   3867 HH11 ARG A 262       6.912 -22.375 -17.270  1.00 96.94           H  
ATOM   3868 HH12 ARG A 262       8.522 -23.001 -16.913  1.00 96.94           H  
ATOM   3869  NH2 ARG A 262       6.338 -21.850 -14.970  1.00 96.94           N  
ATOM   3870 HH21 ARG A 262       6.053 -21.854 -14.001  1.00 96.94           H  
ATOM   3871 HH22 ARG A 262       5.615 -21.549 -15.608  1.00 96.94           H  
ATOM   3872  CZ  ARG A 262       7.466 -22.383 -15.346  1.00 96.94           C  
ATOM   3873  N   ALA A 263       7.884 -25.564 -10.619  1.00 96.66           N  
ATOM   3874  H   ALA A 263       8.028 -24.580 -10.797  1.00 96.66           H  
ATOM   3875  CA  ALA A 263       6.842 -25.914  -9.663  1.00 96.66           C  
ATOM   3876  HA  ALA A 263       6.806 -26.998  -9.554  1.00 96.66           H  
ATOM   3877  C   ALA A 263       5.477 -25.428 -10.182  1.00 96.66           C  
ATOM   3878  CB  ALA A 263       7.195 -25.320  -8.297  1.00 96.66           C  
ATOM   3879  HB1 ALA A 263       8.114 -25.777  -7.930  1.00 96.66           H  
ATOM   3880  HB2 ALA A 263       6.406 -25.533  -7.575  1.00 96.66           H  
ATOM   3881  HB3 ALA A 263       7.322 -24.240  -8.370  1.00 96.66           H  
ATOM   3882  O   ALA A 263       5.447 -24.541 -11.043  1.00 96.66           O  
ATOM   3883  N   PRO A 264       4.359 -25.971  -9.663  1.00 95.75           N  
ATOM   3884  CA  PRO A 264       3.029 -25.448  -9.949  1.00 95.75           C  
ATOM   3885  HA  PRO A 264       2.810 -25.603 -11.006  1.00 95.75           H  
ATOM   3886  C   PRO A 264       2.915 -23.959  -9.616  1.00 95.75           C  
ATOM   3887  CB  PRO A 264       2.059 -26.273  -9.095  1.00 95.75           C  
ATOM   3888  HB2 PRO A 264       1.113 -26.442  -9.609  1.00 95.75           H  
ATOM   3889  HB3 PRO A 264       1.887 -25.778  -8.139  1.00 95.75           H  
ATOM   3890  O   PRO A 264       3.586 -23.467  -8.704  1.00 95.75           O  
ATOM   3891  CG  PRO A 264       2.817 -27.577  -8.856  1.00 95.75           C  
ATOM   3892  HG2 PRO A 264       2.698 -28.234  -9.717  1.00 95.75           H  
ATOM   3893  HG3 PRO A 264       2.491 -28.074  -7.942  1.00 95.75           H  
ATOM   3894  CD  PRO A 264       4.267 -27.112  -8.763  1.00 95.75           C  
ATOM   3895  HD2 PRO A 264       4.485 -26.794  -7.743  1.00 95.75           H  
ATOM   3896  HD3 PRO A 264       4.934 -27.922  -9.060  1.00 95.75           H  
ATOM   3897  N   ASP A 265       2.028 -23.271 -10.324  1.00 95.20           N  
ATOM   3898  H   ASP A 265       1.579 -23.712 -11.114  1.00 95.20           H  
ATOM   3899  CA  ASP A 265       1.732 -21.858 -10.102  1.00 95.20           C  
ATOM   3900  HA  ASP A 265       2.658 -21.292 -10.198  1.00 95.20           H  
ATOM   3901  C   ASP A 265       1.175 -21.616  -8.687  1.00 95.20           C  
ATOM   3902  CB  ASP A 265       0.765 -21.361 -11.193  1.00 95.20           C  
ATOM   3903  HB2 ASP A 265       0.504 -20.324 -10.983  1.00 95.20           H  
ATOM   3904  HB3 ASP A 265      -0.151 -21.950 -11.146  1.00 95.20           H  
ATOM   3905  O   ASP A 265       0.591 -22.504  -8.054  1.00 95.20           O  
ATOM   3906  CG  ASP A 265       1.336 -21.436 -12.620  1.00 95.20           C  
ATOM   3907  OD1 ASP A 265       0.563 -21.175 -13.565  1.00 95.20           O  
ATOM   3908  OD2 ASP A 265       2.544 -21.735 -12.782  1.00 95.20           O  
ATOM   3909  N   LEU A 266       1.358 -20.395  -8.183  1.00 91.39           N  
ATOM   3910  H   LEU A 266       1.812 -19.714  -8.775  1.00 91.39           H  
ATOM   3911  CA  LEU A 266       0.824 -19.942  -6.901  1.00 91.39           C  
ATOM   3912  HA  LEU A 266       0.175 -20.714  -6.488  1.00 91.39           H  
ATOM   3913  C   LEU A 266      -0.020 -18.688  -7.126  1.00 91.39           C  
ATOM   3914  CB  LEU A 266       1.982 -19.703  -5.915  1.00 91.39           C  
ATOM   3915  HB2 LEU A 266       2.544 -20.629  -5.803  1.00 91.39           H  
ATOM   3916  HB3 LEU A 266       2.649 -18.956  -6.346  1.00 91.39           H  
ATOM   3917  O   LEU A 266       0.505 -17.582  -7.241  1.00 91.39           O  
ATOM   3918  CG  LEU A 266       1.531 -19.211  -4.526  1.00 91.39           C  
ATOM   3919  HG  LEU A 266       0.952 -18.293  -4.622  1.00 91.39           H  
ATOM   3920  CD1 LEU A 266       0.684 -20.249  -3.784  1.00 91.39           C  
ATOM   3921 HD11 LEU A 266       1.218 -21.198  -3.735  1.00 91.39           H  
ATOM   3922 HD12 LEU A 266      -0.264 -20.393  -4.303  1.00 91.39           H  
ATOM   3923 HD13 LEU A 266       0.472 -19.900  -2.774  1.00 91.39           H  
ATOM   3924  CD2 LEU A 266       2.760 -18.902  -3.672  1.00 91.39           C  
ATOM   3925 HD21 LEU A 266       3.354 -18.125  -4.153  1.00 91.39           H  
ATOM   3926 HD22 LEU A 266       2.447 -18.552  -2.688  1.00 91.39           H  
ATOM   3927 HD23 LEU A 266       3.365 -19.802  -3.569  1.00 91.39           H  
ATOM   3928  N   SER A 267      -1.340 -18.839  -7.136  1.00 83.99           N  
ATOM   3929  H   SER A 267      -1.721 -19.758  -6.959  1.00 83.99           H  
ATOM   3930  CA  SER A 267      -2.282 -17.750  -7.409  1.00 83.99           C  
ATOM   3931  HA  SER A 267      -3.285 -18.174  -7.465  1.00 83.99           H  
ATOM   3932  C   SER A 267      -1.990 -17.128  -8.779  1.00 83.99           C  
ATOM   3933  CB  SER A 267      -2.269 -16.727  -6.247  1.00 83.99           C  
ATOM   3934  HB2 SER A 267      -1.348 -16.145  -6.273  1.00 83.99           H  
ATOM   3935  HB3 SER A 267      -2.296 -17.218  -5.275  1.00 83.99           H  
ATOM   3936  O   SER A 267      -1.920 -17.826  -9.785  1.00 83.99           O  
ATOM   3937  OG  SER A 267      -3.375 -15.852  -6.348  1.00 83.99           O  
ATOM   3938  HG  SER A 267      -3.363 -15.247  -5.603  1.00 83.99           H  
ATOM   3939  N   LEU A 268      -1.783 -15.815  -8.808  1.00 87.11           N  
ATOM   3940  H   LEU A 268      -1.958 -15.318  -7.946  1.00 87.11           H  
ATOM   3941  CA  LEU A 268      -1.334 -15.034  -9.954  1.00 87.11           C  
ATOM   3942  HA  LEU A 268      -1.918 -15.332 -10.825  1.00 87.11           H  
ATOM   3943  C   LEU A 268       0.146 -15.229 -10.336  1.00 87.11           C  
ATOM   3944  CB  LEU A 268      -1.634 -13.558  -9.645  1.00 87.11           C  
ATOM   3945  HB2 LEU A 268      -2.713 -13.446  -9.540  1.00 87.11           H  
ATOM   3946  HB3 LEU A 268      -1.346 -12.970 -10.516  1.00 87.11           H  
ATOM   3947  O   LEU A 268       0.578 -14.686 -11.350  1.00 87.11           O  
ATOM   3948  CG  LEU A 268      -0.923 -13.017  -8.378  1.00 87.11           C  
ATOM   3949  HG  LEU A 268      -0.319 -13.788  -7.899  1.00 87.11           H  
ATOM   3950  CD1 LEU A 268      -0.034 -11.826  -8.700  1.00 87.11           C  
ATOM   3951 HD11 LEU A 268      -0.510 -11.181  -9.439  1.00 87.11           H  
ATOM   3952 HD12 LEU A 268       0.154 -11.231  -7.806  1.00 87.11           H  
ATOM   3953 HD13 LEU A 268       0.919 -12.213  -9.059  1.00 87.11           H  
ATOM   3954  CD2 LEU A 268      -1.937 -12.512  -7.364  1.00 87.11           C  
ATOM   3955 HD21 LEU A 268      -2.434 -11.633  -7.775  1.00 87.11           H  
ATOM   3956 HD22 LEU A 268      -2.673 -13.283  -7.137  1.00 87.11           H  
ATOM   3957 HD23 LEU A 268      -1.440 -12.212  -6.441  1.00 87.11           H  
ATOM   3958  N   LEU A 269       0.940 -15.938  -9.530  1.00 94.90           N  
ATOM   3959  H   LEU A 269       0.533 -16.427  -8.745  1.00 94.90           H  
ATOM   3960  CA  LEU A 269       2.360 -16.162  -9.798  1.00 94.90           C  
ATOM   3961  HA  LEU A 269       2.751 -15.316 -10.363  1.00 94.90           H  
ATOM   3962  C   LEU A 269       2.537 -17.420 -10.654  1.00 94.90           C  
ATOM   3963  CB  LEU A 269       3.162 -16.254  -8.487  1.00 94.90           C  
ATOM   3964  HB2 LEU A 269       2.907 -17.186  -7.981  1.00 94.90           H  
ATOM   3965  HB3 LEU A 269       4.217 -16.304  -8.755  1.00 94.90           H  
ATOM   3966  O   LEU A 269       2.461 -18.539 -10.151  1.00 94.90           O  
ATOM   3967  CG  LEU A 269       2.967 -15.094  -7.497  1.00 94.90           C  
ATOM   3968  HG  LEU A 269       1.917 -15.009  -7.219  1.00 94.90           H  
ATOM   3969  CD1 LEU A 269       3.773 -15.367  -6.226  1.00 94.90           C  
ATOM   3970 HD11 LEU A 269       3.523 -14.617  -5.476  1.00 94.90           H  
ATOM   3971 HD12 LEU A 269       4.840 -15.330  -6.447  1.00 94.90           H  
ATOM   3972 HD13 LEU A 269       3.510 -16.349  -5.834  1.00 94.90           H  
ATOM   3973  CD2 LEU A 269       3.440 -13.767  -8.086  1.00 94.90           C  
ATOM   3974 HD21 LEU A 269       2.789 -13.473  -8.909  1.00 94.90           H  
ATOM   3975 HD22 LEU A 269       4.455 -13.871  -8.469  1.00 94.90           H  
ATOM   3976 HD23 LEU A 269       3.434 -12.994  -7.317  1.00 94.90           H  
ATOM   3977  N   ASP A 270       2.818 -17.227 -11.942  1.00 95.74           N  
ATOM   3978  H   ASP A 270       2.790 -16.279 -12.290  1.00 95.74           H  
ATOM   3979  CA  ASP A 270       2.881 -18.309 -12.940  1.00 95.74           C  
ATOM   3980  HA  ASP A 270       2.250 -19.123 -12.584  1.00 95.74           H  
ATOM   3981  C   ASP A 270       4.289 -18.900 -13.164  1.00 95.74           C  
ATOM   3982  CB  ASP A 270       2.259 -17.805 -14.251  1.00 95.74           C  
ATOM   3983  HB2 ASP A 270       2.055 -18.668 -14.884  1.00 95.74           H  
ATOM   3984  HB3 ASP A 270       1.304 -17.327 -14.032  1.00 95.74           H  
ATOM   3985  O   ASP A 270       4.536 -19.725 -14.048  1.00 95.74           O  
ATOM   3986  CG  ASP A 270       3.137 -16.834 -15.051  1.00 95.74           C  
ATOM   3987  OD1 ASP A 270       2.638 -16.320 -16.074  1.00 95.74           O  
ATOM   3988  OD2 ASP A 270       4.358 -16.707 -14.793  1.00 95.74           O  
ATOM   3989  N   THR A 271       5.287 -18.382 -12.453  1.00 96.97           N  
ATOM   3990  H   THR A 271       5.035 -17.680 -11.771  1.00 96.97           H  
ATOM   3991  CA  THR A 271       6.699 -18.701 -12.680  1.00 96.97           C  
ATOM   3992  HA  THR A 271       6.773 -19.570 -13.334  1.00 96.97           H  
ATOM   3993  C   THR A 271       7.320 -19.127 -11.368  1.00 96.97           C  
ATOM   3994  CB  THR A 271       7.416 -17.560 -13.412  1.00 96.97           C  
ATOM   3995  HB  THR A 271       7.284 -16.616 -12.883  1.00 96.97           H  
ATOM   3996  O   THR A 271       8.045 -18.374 -10.722  1.00 96.97           O  
ATOM   3997  CG2 THR A 271       8.903 -17.826 -13.659  1.00 96.97           C  
ATOM   3998 HG21 THR A 271       9.451 -17.683 -12.728  1.00 96.97           H  
ATOM   3999 HG22 THR A 271       9.048 -18.842 -14.028  1.00 96.97           H  
ATOM   4000 HG23 THR A 271       9.284 -17.108 -14.386  1.00 96.97           H  
ATOM   4001  OG1 THR A 271       6.858 -17.467 -14.699  1.00 96.97           O  
ATOM   4002  HG1 THR A 271       5.975 -17.102 -14.602  1.00 96.97           H  
ATOM   4003  N   CYS A 272       6.990 -20.358 -10.986  1.00 97.51           N  
ATOM   4004  H   CYS A 272       6.267 -20.839 -11.502  1.00 97.51           H  
ATOM   4005  CA  CYS A 272       7.478 -21.022  -9.789  1.00 97.51           C  
ATOM   4006  HA  CYS A 272       8.013 -20.295  -9.177  1.00 97.51           H  
ATOM   4007  C   CYS A 272       8.478 -22.137 -10.120  1.00 97.51           C  
ATOM   4008  CB  CYS A 272       6.276 -21.512  -8.978  1.00 97.51           C  
ATOM   4009  HB2 CYS A 272       5.773 -22.290  -9.552  1.00 97.51           H  
ATOM   4010  HB3 CYS A 272       6.619 -21.959  -8.045  1.00 97.51           H  
ATOM   4011  O   CYS A 272       8.422 -22.745 -11.198  1.00 97.51           O  
ATOM   4012  SG  CYS A 272       5.038 -20.242  -8.587  1.00 97.51           S  
ATOM   4013  N   TYR A 273       9.386 -22.398  -9.181  1.00 97.13           N  
ATOM   4014  H   TYR A 273       9.398 -21.814  -8.357  1.00 97.13           H  
ATOM   4015  CA  TYR A 273      10.431 -23.416  -9.266  1.00 97.13           C  
ATOM   4016  HA  TYR A 273      10.214 -24.081 -10.102  1.00 97.13           H  
ATOM   4017  C   TYR A 273      10.479 -24.260  -7.994  1.00 97.13           C  
ATOM   4018  CB  TYR A 273      11.798 -22.764  -9.519  1.00 97.13           C  
ATOM   4019  HB2 TYR A 273      12.050 -22.124  -8.673  1.00 97.13           H  
ATOM   4020  HB3 TYR A 273      12.554 -23.548  -9.573  1.00 97.13           H  
ATOM   4021  O   TYR A 273      10.270 -23.737  -6.896  1.00 97.13           O  
ATOM   4022  CG  TYR A 273      11.853 -21.947 -10.792  1.00 97.13           C  
ATOM   4023  CD1 TYR A 273      12.200 -22.557 -12.012  1.00 97.13           C  
ATOM   4024  HD1 TYR A 273      12.468 -23.603 -12.034  1.00 97.13           H  
ATOM   4025  CD2 TYR A 273      11.504 -20.584 -10.756  1.00 97.13           C  
ATOM   4026  HD2 TYR A 273      11.223 -20.128  -9.819  1.00 97.13           H  
ATOM   4027  CE1 TYR A 273      12.186 -21.808 -13.203  1.00 97.13           C  
ATOM   4028  HE1 TYR A 273      12.474 -22.268 -14.137  1.00 97.13           H  
ATOM   4029  CE2 TYR A 273      11.471 -19.838 -11.945  1.00 97.13           C  
ATOM   4030  HE2 TYR A 273      11.165 -18.803 -11.911  1.00 97.13           H  
ATOM   4031  OH  TYR A 273      11.721 -19.734 -14.320  1.00 97.13           O  
ATOM   4032  HH  TYR A 273      11.502 -18.818 -14.135  1.00 97.13           H  
ATOM   4033  CZ  TYR A 273      11.797 -20.454 -13.172  1.00 97.13           C  
ATOM   4034  N   ASP A 274      10.785 -25.545  -8.156  1.00 96.97           N  
ATOM   4035  H   ASP A 274      10.994 -25.876  -9.087  1.00 96.97           H  
ATOM   4036  CA  ASP A 274      11.143 -26.428  -7.053  1.00 96.97           C  
ATOM   4037  HA  ASP A 274      10.655 -26.073  -6.145  1.00 96.97           H  
ATOM   4038  C   ASP A 274      12.657 -26.341  -6.839  1.00 96.97           C  
ATOM   4039  CB  ASP A 274      10.635 -27.859  -7.293  1.00 96.97           C  
ATOM   4040  HB2 ASP A 274      11.084 -28.269  -8.197  1.00 96.97           H  
ATOM   4041  HB3 ASP A 274       9.556 -27.821  -7.446  1.00 96.97           H  
ATOM   4042  O   ASP A 274      13.470 -26.774  -7.654  1.00 96.97           O  
ATOM   4043  CG  ASP A 274      10.926 -28.798  -6.113  1.00 96.97           C  
ATOM   4044  OD1 ASP A 274      10.355 -29.907  -6.108  1.00 96.97           O  
ATOM   4045  OD2 ASP A 274      11.685 -28.389  -5.201  1.00 96.97           O  
ATOM   4046  N   LEU A 275      13.046 -25.710  -5.740  1.00 96.41           N  
ATOM   4047  H   LEU A 275      12.336 -25.415  -5.085  1.00 96.41           H  
ATOM   4048  CA  LEU A 275      14.435 -25.503  -5.360  1.00 96.41           C  
ATOM   4049  HA  LEU A 275      15.073 -25.831  -6.181  1.00 96.41           H  
ATOM   4050  C   LEU A 275      14.827 -26.376  -4.160  1.00 96.41           C  
ATOM   4051  CB  LEU A 275      14.692 -23.998  -5.159  1.00 96.41           C  
ATOM   4052  HB2 LEU A 275      14.110 -23.661  -4.301  1.00 96.41           H  
ATOM   4053  HB3 LEU A 275      15.748 -23.852  -4.929  1.00 96.41           H  
ATOM   4054  O   LEU A 275      15.883 -26.152  -3.572  1.00 96.41           O  
ATOM   4055  CG  LEU A 275      14.324 -23.128  -6.379  1.00 96.41           C  
ATOM   4056  HG  LEU A 275      13.257 -23.212  -6.585  1.00 96.41           H  
ATOM   4057  CD1 LEU A 275      14.622 -21.659  -6.086  1.00 96.41           C  
ATOM   4058 HD11 LEU A 275      14.239 -21.038  -6.896  1.00 96.41           H  
ATOM   4059 HD12 LEU A 275      15.698 -21.511  -5.990  1.00 96.41           H  
ATOM   4060 HD13 LEU A 275      14.140 -21.365  -5.154  1.00 96.41           H  
ATOM   4061  CD2 LEU A 275      15.104 -23.507  -7.642  1.00 96.41           C  
ATOM   4062 HD21 LEU A 275      14.801 -24.500  -7.975  1.00 96.41           H  
ATOM   4063 HD22 LEU A 275      14.883 -22.801  -8.442  1.00 96.41           H  
ATOM   4064 HD23 LEU A 275      16.175 -23.510  -7.440  1.00 96.41           H  
ATOM   4065  N   SER A 276      14.024 -27.385  -3.793  1.00 95.66           N  
ATOM   4066  H   SER A 276      13.206 -27.593  -4.348  1.00 95.66           H  
ATOM   4067  CA  SER A 276      14.256 -28.208  -2.597  1.00 95.66           C  
ATOM   4068  HA  SER A 276      14.274 -27.552  -1.726  1.00 95.66           H  
ATOM   4069  C   SER A 276      15.589 -28.954  -2.622  1.00 95.66           C  
ATOM   4070  CB  SER A 276      13.116 -29.216  -2.413  1.00 95.66           C  
ATOM   4071  HB2 SER A 276      12.161 -28.703  -2.535  1.00 95.66           H  
ATOM   4072  HB3 SER A 276      13.162 -29.627  -1.405  1.00 95.66           H  
ATOM   4073  O   SER A 276      16.174 -29.211  -1.573  1.00 95.66           O  
ATOM   4074  OG  SER A 276      13.195 -30.281  -3.341  1.00 95.66           O  
ATOM   4075  HG  SER A 276      13.877 -30.908  -3.091  1.00 95.66           H  
ATOM   4076  N   ASN A 277      16.073 -29.284  -3.821  1.00 94.03           N  
ATOM   4077  H   ASN A 277      15.486 -29.071  -4.615  1.00 94.03           H  
ATOM   4078  CA  ASN A 277      17.303 -30.044  -4.037  1.00 94.03           C  
ATOM   4079  HA  ASN A 277      17.525 -30.610  -3.132  1.00 94.03           H  
ATOM   4080  C   ASN A 277      18.533 -29.152  -4.279  1.00 94.03           C  
ATOM   4081  CB  ASN A 277      17.053 -31.056  -5.168  1.00 94.03           C  
ATOM   4082  HB2 ASN A 277      17.969 -31.612  -5.369  1.00 94.03           H  
ATOM   4083  HB3 ASN A 277      16.772 -30.522  -6.076  1.00 94.03           H  
ATOM   4084  O   ASN A 277      19.600 -29.660  -4.619  1.00 94.03           O  
ATOM   4085  CG  ASN A 277      15.973 -32.064  -4.812  1.00 94.03           C  
ATOM   4086  ND2 ASN A 277      15.274 -32.587  -5.790  1.00 94.03           N  
ATOM   4087 HD21 ASN A 277      15.413 -32.286  -6.744  1.00 94.03           H  
ATOM   4088 HD22 ASN A 277      14.497 -33.172  -5.517  1.00 94.03           H  
ATOM   4089  OD1 ASN A 277      15.723 -32.381  -3.660  1.00 94.03           O  
ATOM   4090  N   TYR A 278      18.405 -27.831  -4.113  1.00 94.64           N  
ATOM   4091  H   TYR A 278      17.524 -27.463  -3.783  1.00 94.64           H  
ATOM   4092  CA  TYR A 278      19.477 -26.873  -4.366  1.00 94.64           C  
ATOM   4093  HA  TYR A 278      20.362 -27.401  -4.722  1.00 94.64           H  
ATOM   4094  C   TYR A 278      19.856 -26.140  -3.079  1.00 94.64           C  
ATOM   4095  CB  TYR A 278      19.068 -25.893  -5.475  1.00 94.64           C  
ATOM   4096  HB2 TYR A 278      18.174 -25.354  -5.162  1.00 94.64           H  
ATOM   4097  HB3 TYR A 278      19.863 -25.158  -5.597  1.00 94.64           H  
ATOM   4098  O   TYR A 278      19.047 -25.447  -2.470  1.00 94.64           O  
ATOM   4099  CG  TYR A 278      18.800 -26.546  -6.820  1.00 94.64           C  
ATOM   4100  CD1 TYR A 278      19.805 -26.602  -7.807  1.00 94.64           C  
ATOM   4101  HD1 TYR A 278      20.783 -26.193  -7.599  1.00 94.64           H  
ATOM   4102  CD2 TYR A 278      17.536 -27.106  -7.080  1.00 94.64           C  
ATOM   4103  HD2 TYR A 278      16.773 -27.090  -6.316  1.00 94.64           H  
ATOM   4104  CE1 TYR A 278      19.536 -27.197  -9.058  1.00 94.64           C  
ATOM   4105  HE1 TYR A 278      20.302 -27.243  -9.818  1.00 94.64           H  
ATOM   4106  CE2 TYR A 278      17.264 -27.705  -8.321  1.00 94.64           C  
ATOM   4107  HE2 TYR A 278      16.290 -28.129  -8.516  1.00 94.64           H  
ATOM   4108  OH  TYR A 278      17.958 -28.284 -10.528  1.00 94.64           O  
ATOM   4109  HH  TYR A 278      18.633 -28.156 -11.198  1.00 94.64           H  
ATOM   4110  CZ  TYR A 278      18.259 -27.745  -9.317  1.00 94.64           C  
ATOM   4111  N   THR A 279      21.123 -26.245  -2.682  1.00 89.34           N  
ATOM   4112  H   THR A 279      21.743 -26.879  -3.165  1.00 89.34           H  
ATOM   4113  CA  THR A 279      21.681 -25.485  -1.549  1.00 89.34           C  
ATOM   4114  HA  THR A 279      20.924 -25.376  -0.771  1.00 89.34           H  
ATOM   4115  C   THR A 279      22.122 -24.081  -1.948  1.00 89.34           C  
ATOM   4116  CB  THR A 279      22.888 -26.218  -0.956  1.00 89.34           C  
ATOM   4117  HB  THR A 279      23.387 -25.574  -0.232  1.00 89.34           H  
ATOM   4118  O   THR A 279      22.211 -23.185  -1.115  1.00 89.34           O  
ATOM   4119  CG2 THR A 279      22.474 -27.512  -0.258  1.00 89.34           C  
ATOM   4120 HG21 THR A 279      23.348 -27.985   0.189  1.00 89.34           H  
ATOM   4121 HG22 THR A 279      21.753 -27.289   0.528  1.00 89.34           H  
ATOM   4122 HG23 THR A 279      22.021 -28.200  -0.971  1.00 89.34           H  
ATOM   4123  OG1 THR A 279      23.788 -26.554  -1.991  1.00 89.34           O  
ATOM   4124  HG1 THR A 279      24.543 -26.991  -1.590  1.00 89.34           H  
ATOM   4125  N   THR A 280      22.424 -23.870  -3.227  1.00 91.02           N  
ATOM   4126  H   THR A 280      22.355 -24.652  -3.862  1.00 91.02           H  
ATOM   4127  CA  THR A 280      22.794 -22.571  -3.787  1.00 91.02           C  
ATOM   4128  HA  THR A 280      22.422 -21.778  -3.138  1.00 91.02           H  
ATOM   4129  C   THR A 280      22.141 -22.416  -5.147  1.00 91.02           C  
ATOM   4130  CB  THR A 280      24.318 -22.425  -3.891  1.00 91.02           C  
ATOM   4131  HB  THR A 280      24.721 -23.225  -4.512  1.00 91.02           H  
ATOM   4132  O   THR A 280      22.146 -23.337  -5.965  1.00 91.02           O  
ATOM   4133  CG2 THR A 280      24.755 -21.073  -4.459  1.00 91.02           C  
ATOM   4134 HG21 THR A 280      24.312 -20.263  -3.879  1.00 91.02           H  
ATOM   4135 HG22 THR A 280      24.458 -20.985  -5.504  1.00 91.02           H  
ATOM   4136 HG23 THR A 280      25.841 -20.996  -4.401  1.00 91.02           H  
ATOM   4137  OG1 THR A 280      24.876 -22.514  -2.604  1.00 91.02           O  
ATOM   4138  HG1 THR A 280      24.185 -22.800  -2.001  1.00 91.02           H  
ATOM   4139  N   ILE A 281      21.596 -21.228  -5.392  1.00 92.26           N  
ATOM   4140  H   ILE A 281      21.655 -20.510  -4.684  1.00 92.26           H  
ATOM   4141  CA  ILE A 281      20.965 -20.862  -6.654  1.00 92.26           C  
ATOM   4142  HA  ILE A 281      21.134 -21.663  -7.374  1.00 92.26           H  
ATOM   4143  C   ILE A 281      21.637 -19.611  -7.215  1.00 92.26           C  
ATOM   4144  CB  ILE A 281      19.434 -20.718  -6.505  1.00 92.26           C  
ATOM   4145  HB  ILE A 281      19.032 -20.472  -7.488  1.00 92.26           H  
ATOM   4146  O   ILE A 281      21.968 -18.673  -6.497  1.00 92.26           O  
ATOM   4147  CG1 ILE A 281      19.040 -19.584  -5.529  1.00 92.26           C  
ATOM   4148 HG12 ILE A 281      19.398 -19.817  -4.526  1.00 92.26           H  
ATOM   4149 HG13 ILE A 281      19.514 -18.655  -5.844  1.00 92.26           H  
ATOM   4150  CG2 ILE A 281      18.840 -22.076  -6.084  1.00 92.26           C  
ATOM   4151 HG21 ILE A 281      17.755 -22.063  -6.196  1.00 92.26           H  
ATOM   4152 HG22 ILE A 281      19.082 -22.302  -5.045  1.00 92.26           H  
ATOM   4153 HG23 ILE A 281      19.227 -22.871  -6.720  1.00 92.26           H  
ATOM   4154  CD1 ILE A 281      17.535 -19.313  -5.456  1.00 92.26           C  
ATOM   4155 HD11 ILE A 281      17.046 -20.110  -4.897  1.00 92.26           H  
ATOM   4156 HD12 ILE A 281      17.363 -18.373  -4.932  1.00 92.26           H  
ATOM   4157 HD13 ILE A 281      17.113 -19.245  -6.459  1.00 92.26           H  
ATOM   4158  N   SER A 282      21.842 -19.603  -8.523  1.00 92.95           N  
ATOM   4159  H   SER A 282      21.539 -20.428  -9.022  1.00 92.95           H  
ATOM   4160  CA  SER A 282      22.173 -18.412  -9.300  1.00 92.95           C  
ATOM   4161  HA  SER A 282      22.613 -17.657  -8.649  1.00 92.95           H  
ATOM   4162  C   SER A 282      20.888 -17.862  -9.908  1.00 92.95           C  
ATOM   4163  CB  SER A 282      23.195 -18.773 -10.374  1.00 92.95           C  
ATOM   4164  HB2 SER A 282      22.760 -19.510 -11.049  1.00 92.95           H  
ATOM   4165  HB3 SER A 282      24.080 -19.201  -9.904  1.00 92.95           H  
ATOM   4166  O   SER A 282      20.177 -18.610 -10.585  1.00 92.95           O  
ATOM   4167  OG  SER A 282      23.568 -17.637 -11.118  1.00 92.95           O  
ATOM   4168  HG  SER A 282      24.163 -17.088 -10.602  1.00 92.95           H  
ATOM   4169  N   ILE A 283      20.596 -16.592  -9.623  1.00 91.48           N  
ATOM   4170  H   ILE A 283      21.263 -16.052  -9.089  1.00 91.48           H  
ATOM   4171  CA  ILE A 283      19.363 -15.900 -10.010  1.00 91.48           C  
ATOM   4172  HA  ILE A 283      18.765 -16.589 -10.608  1.00 91.48           H  
ATOM   4173  C   ILE A 283      19.732 -14.697 -10.887  1.00 91.48           C  
ATOM   4174  CB  ILE A 283      18.510 -15.521  -8.770  1.00 91.48           C  
ATOM   4175  HB  ILE A 283      17.572 -15.101  -9.131  1.00 91.48           H  
ATOM   4176  O   ILE A 283      20.690 -13.984 -10.565  1.00 91.48           O  
ATOM   4177  CG1 ILE A 283      19.181 -14.461  -7.863  1.00 91.48           C  
ATOM   4178 HG12 ILE A 283      19.397 -13.573  -8.458  1.00 91.48           H  
ATOM   4179 HG13 ILE A 283      20.122 -14.848  -7.472  1.00 91.48           H  
ATOM   4180  CG2 ILE A 283      18.184 -16.817  -7.997  1.00 91.48           C  
ATOM   4181 HG21 ILE A 283      17.572 -17.474  -8.615  1.00 91.48           H  
ATOM   4182 HG22 ILE A 283      19.097 -17.343  -7.719  1.00 91.48           H  
ATOM   4183 HG23 ILE A 283      17.663 -16.616  -7.061  1.00 91.48           H  
ATOM   4184  CD1 ILE A 283      18.315 -13.985  -6.692  1.00 91.48           C  
ATOM   4185 HD11 ILE A 283      17.312 -13.739  -7.042  1.00 91.48           H  
ATOM   4186 HD12 ILE A 283      18.769 -13.093  -6.261  1.00 91.48           H  
ATOM   4187 HD13 ILE A 283      18.254 -14.755  -5.922  1.00 91.48           H  
ATOM   4188  N   PRO A 284      19.034 -14.455 -12.009  1.00 95.87           N  
ATOM   4189  CA  PRO A 284      19.334 -13.309 -12.851  1.00 95.87           C  
ATOM   4190  HA  PRO A 284      20.401 -13.279 -13.075  1.00 95.87           H  
ATOM   4191  C   PRO A 284      18.925 -12.019 -12.137  1.00 95.87           C  
ATOM   4192  CB  PRO A 284      18.556 -13.537 -14.147  1.00 95.87           C  
ATOM   4193  HB2 PRO A 284      18.273 -12.603 -14.631  1.00 95.87           H  
ATOM   4194  HB3 PRO A 284      19.145 -14.157 -14.822  1.00 95.87           H  
ATOM   4195  O   PRO A 284      17.837 -11.911 -11.571  1.00 95.87           O  
ATOM   4196  CG  PRO A 284      17.335 -14.317 -13.661  1.00 95.87           C  
ATOM   4197  HG2 PRO A 284      16.613 -13.614 -13.245  1.00 95.87           H  
ATOM   4198  HG3 PRO A 284      16.872 -14.906 -14.452  1.00 95.87           H  
ATOM   4199  CD  PRO A 284      17.898 -15.196 -12.544  1.00 95.87           C  
ATOM   4200  HD2 PRO A 284      18.242 -16.144 -12.957  1.00 95.87           H  
ATOM   4201  HD3 PRO A 284      17.137 -15.369 -11.783  1.00 95.87           H  
ATOM   4202  N   LYS A 285      19.791 -11.009 -12.199  1.00 94.93           N  
ATOM   4203  H   LYS A 285      20.687 -11.178 -12.634  1.00 94.93           H  
ATOM   4204  CA  LYS A 285      19.487  -9.672 -11.689  1.00 94.93           C  
ATOM   4205  HA  LYS A 285      19.167  -9.760 -10.651  1.00 94.93           H  
ATOM   4206  C   LYS A 285      18.347  -9.045 -12.493  1.00 94.93           C  
ATOM   4207  CB  LYS A 285      20.769  -8.841 -11.760  1.00 94.93           C  
ATOM   4208  HB2 LYS A 285      21.045  -8.690 -12.804  1.00 94.93           H  
ATOM   4209  HB3 LYS A 285      21.567  -9.397 -11.268  1.00 94.93           H  
ATOM   4210  O   LYS A 285      18.391  -9.087 -13.721  1.00 94.93           O  
ATOM   4211  CG  LYS A 285      20.625  -7.485 -11.071  1.00 94.93           C  
ATOM   4212  HG2 LYS A 285      20.325  -7.634 -10.034  1.00 94.93           H  
ATOM   4213  HG3 LYS A 285      19.876  -6.879 -11.582  1.00 94.93           H  
ATOM   4214  CD  LYS A 285      21.981  -6.777 -11.122  1.00 94.93           C  
ATOM   4215  HD2 LYS A 285      22.746  -7.398 -10.657  1.00 94.93           H  
ATOM   4216  HD3 LYS A 285      22.246  -6.575 -12.160  1.00 94.93           H  
ATOM   4217  CE  LYS A 285      21.842  -5.476 -10.361  1.00 94.93           C  
ATOM   4218  HE2 LYS A 285      21.570  -5.690  -9.327  1.00 94.93           H  
ATOM   4219  HE3 LYS A 285      21.011  -4.937 -10.815  1.00 94.93           H  
ATOM   4220  NZ  LYS A 285      23.070  -4.649 -10.404  1.00 94.93           N  
ATOM   4221  HZ1 LYS A 285      23.823  -5.048  -9.862  1.00 94.93           H  
ATOM   4222  HZ2 LYS A 285      22.852  -3.742 -10.016  1.00 94.93           H  
ATOM   4223  HZ3 LYS A 285      23.352  -4.462 -11.355  1.00 94.93           H  
ATOM   4224  N   ILE A 286      17.373  -8.437 -11.822  1.00 96.81           N  
ATOM   4225  H   ILE A 286      17.409  -8.430 -10.812  1.00 96.81           H  
ATOM   4226  CA  ILE A 286      16.316  -7.645 -12.463  1.00 96.81           C  
ATOM   4227  HA  ILE A 286      16.369  -7.782 -13.543  1.00 96.81           H  
ATOM   4228  C   ILE A 286      16.585  -6.172 -12.163  1.00 96.81           C  
ATOM   4229  CB  ILE A 286      14.907  -8.107 -12.024  1.00 96.81           C  
ATOM   4230  HB  ILE A 286      14.821  -7.987 -10.944  1.00 96.81           H  
ATOM   4231  O   ILE A 286      16.814  -5.813 -11.011  1.00 96.81           O  
ATOM   4232  CG1 ILE A 286      14.705  -9.603 -12.370  1.00 96.81           C  
ATOM   4233 HG12 ILE A 286      15.478 -10.194 -11.877  1.00 96.81           H  
ATOM   4234 HG13 ILE A 286      14.810  -9.747 -13.445  1.00 96.81           H  
ATOM   4235  CG2 ILE A 286      13.826  -7.237 -12.698  1.00 96.81           C  
ATOM   4236 HG21 ILE A 286      13.874  -7.346 -13.781  1.00 96.81           H  
ATOM   4237 HG22 ILE A 286      12.833  -7.527 -12.352  1.00 96.81           H  
ATOM   4238 HG23 ILE A 286      13.956  -6.186 -12.437  1.00 96.81           H  
ATOM   4239  CD1 ILE A 286      13.357 -10.180 -11.922  1.00 96.81           C  
ATOM   4240 HD11 ILE A 286      12.542  -9.754 -12.507  1.00 96.81           H  
ATOM   4241 HD12 ILE A 286      13.359 -11.259 -12.074  1.00 96.81           H  
ATOM   4242 HD13 ILE A 286      13.200  -9.973 -10.864  1.00 96.81           H  
ATOM   4243  N   SER A 287      16.557  -5.326 -13.188  1.00 96.48           N  
ATOM   4244  H   SER A 287      16.371  -5.696 -14.110  1.00 96.48           H  
ATOM   4245  CA  SER A 287      16.742  -3.880 -13.051  1.00 96.48           C  
ATOM   4246  HA  SER A 287      16.738  -3.612 -11.995  1.00 96.48           H  
ATOM   4247  C   SER A 287      15.614  -3.126 -13.743  1.00 96.48           C  
ATOM   4248  CB  SER A 287      18.070  -3.417 -13.653  1.00 96.48           C  
ATOM   4249  HB2 SER A 287      18.210  -2.365 -13.404  1.00 96.48           H  
ATOM   4250  HB3 SER A 287      18.011  -3.508 -14.738  1.00 96.48           H  
ATOM   4251  O   SER A 287      15.251  -3.466 -14.867  1.00 96.48           O  
ATOM   4252  OG  SER A 287      19.192  -4.157 -13.205  1.00 96.48           O  
ATOM   4253  HG  SER A 287      19.529  -3.716 -12.422  1.00 96.48           H  
ATOM   4254  N   PHE A 288      15.112  -2.073 -13.108  1.00 96.42           N  
ATOM   4255  H   PHE A 288      15.485  -1.846 -12.197  1.00 96.42           H  
ATOM   4256  CA  PHE A 288      14.181  -1.108 -13.686  1.00 96.42           C  
ATOM   4257  HA  PHE A 288      13.774  -1.492 -14.621  1.00 96.42           H  
ATOM   4258  C   PHE A 288      14.928   0.190 -13.993  1.00 96.42           C  
ATOM   4259  CB  PHE A 288      13.008  -0.868 -12.726  1.00 96.42           C  
ATOM   4260  HB2 PHE A 288      12.518   0.065 -13.007  1.00 96.42           H  
ATOM   4261  HB3 PHE A 288      13.385  -0.738 -11.711  1.00 96.42           H  
ATOM   4262  O   PHE A 288      15.676   0.695 -13.156  1.00 96.42           O  
ATOM   4263  CG  PHE A 288      11.971  -1.976 -12.737  1.00 96.42           C  
ATOM   4264  CD1 PHE A 288      10.705  -1.744 -13.304  1.00 96.42           C  
ATOM   4265  HD1 PHE A 288      10.459  -0.771 -13.704  1.00 96.42           H  
ATOM   4266  CD2 PHE A 288      12.270  -3.243 -12.198  1.00 96.42           C  
ATOM   4267  HD2 PHE A 288      13.230  -3.422 -11.736  1.00 96.42           H  
ATOM   4268  CE1 PHE A 288       9.751  -2.775 -13.351  1.00 96.42           C  
ATOM   4269  HE1 PHE A 288       8.780  -2.589 -13.786  1.00 96.42           H  
ATOM   4270  CE2 PHE A 288      11.321  -4.278 -12.256  1.00 96.42           C  
ATOM   4271  HE2 PHE A 288      11.554  -5.251 -11.849  1.00 96.42           H  
ATOM   4272  CZ  PHE A 288      10.064  -4.046 -12.840  1.00 96.42           C  
ATOM   4273  HZ  PHE A 288       9.335  -4.840 -12.894  1.00 96.42           H  
ATOM   4274  N   ASN A 289      14.726   0.729 -15.192  1.00 95.37           N  
ATOM   4275  H   ASN A 289      14.084   0.271 -15.823  1.00 95.37           H  
ATOM   4276  CA  ASN A 289      15.214   2.050 -15.571  1.00 95.37           C  
ATOM   4277  HA  ASN A 289      15.966   2.394 -14.862  1.00 95.37           H  
ATOM   4278  C   ASN A 289      14.039   3.024 -15.534  1.00 95.37           C  
ATOM   4279  CB  ASN A 289      15.861   1.989 -16.962  1.00 95.37           C  
ATOM   4280  HB2 ASN A 289      16.162   2.994 -17.259  1.00 95.37           H  
ATOM   4281  HB3 ASN A 289      15.122   1.630 -17.678  1.00 95.37           H  
ATOM   4282  O   ASN A 289      13.041   2.814 -16.225  1.00 95.37           O  
ATOM   4283  CG  ASN A 289      17.093   1.103 -17.017  1.00 95.37           C  
ATOM   4284  ND2 ASN A 289      17.270   0.381 -18.100  1.00 95.37           N  
ATOM   4285 HD21 ASN A 289      16.604   0.438 -18.857  1.00 95.37           H  
ATOM   4286 HD22 ASN A 289      18.088  -0.210 -18.129  1.00 95.37           H  
ATOM   4287  OD1 ASN A 289      17.920   1.044 -16.121  1.00 95.37           O  
ATOM   4288  N   PHE A 290      14.174   4.085 -14.751  1.00 95.04           N  
ATOM   4289  H   PHE A 290      15.036   4.195 -14.236  1.00 95.04           H  
ATOM   4290  CA  PHE A 290      13.200   5.157 -14.620  1.00 95.04           C  
ATOM   4291  HA  PHE A 290      12.265   4.839 -15.084  1.00 95.04           H  
ATOM   4292  C   PHE A 290      13.670   6.421 -15.339  1.00 95.04           C  
ATOM   4293  CB  PHE A 290      12.917   5.427 -13.138  1.00 95.04           C  
ATOM   4294  HB2 PHE A 290      12.150   6.198 -13.060  1.00 95.04           H  
ATOM   4295  HB3 PHE A 290      13.821   5.819 -12.673  1.00 95.04           H  
ATOM   4296  O   PHE A 290      14.826   6.542 -15.762  1.00 95.04           O  
ATOM   4297  CG  PHE A 290      12.439   4.219 -12.363  1.00 95.04           C  
ATOM   4298  CD1 PHE A 290      11.131   3.730 -12.547  1.00 95.04           C  
ATOM   4299  HD1 PHE A 290      10.468   4.210 -13.252  1.00 95.04           H  
ATOM   4300  CD2 PHE A 290      13.287   3.604 -11.425  1.00 95.04           C  
ATOM   4301  HD2 PHE A 290      14.286   3.981 -11.264  1.00 95.04           H  
ATOM   4302  CE1 PHE A 290      10.678   2.632 -11.794  1.00 95.04           C  
ATOM   4303  HE1 PHE A 290       9.662   2.280 -11.895  1.00 95.04           H  
ATOM   4304  CE2 PHE A 290      12.815   2.527 -10.658  1.00 95.04           C  
ATOM   4305  HE2 PHE A 290      13.426   2.110  -9.871  1.00 95.04           H  
ATOM   4306  CZ  PHE A 290      11.519   2.029 -10.848  1.00 95.04           C  
ATOM   4307  HZ  PHE A 290      11.158   1.215 -10.237  1.00 95.04           H  
ATOM   4308  N   ASN A 291      12.762   7.382 -15.475  1.00 94.16           N  
ATOM   4309  H   ASN A 291      11.831   7.214 -15.121  1.00 94.16           H  
ATOM   4310  CA  ASN A 291      13.093   8.697 -16.002  1.00 94.16           C  
ATOM   4311  HA  ASN A 291      13.527   8.550 -16.991  1.00 94.16           H  
ATOM   4312  C   ASN A 291      14.176   9.404 -15.157  1.00 94.16           C  
ATOM   4313  CB  ASN A 291      11.786   9.484 -16.166  1.00 94.16           C  
ATOM   4314  HB2 ASN A 291      11.068   8.843 -16.677  1.00 94.16           H  
ATOM   4315  HB3 ASN A 291      11.391   9.749 -15.185  1.00 94.16           H  
ATOM   4316  O   ASN A 291      14.390   9.110 -13.982  1.00 94.16           O  
ATOM   4317  CG  ASN A 291      11.910  10.729 -17.016  1.00 94.16           C  
ATOM   4318  ND2 ASN A 291      10.874  11.529 -17.063  1.00 94.16           N  
ATOM   4319 HD21 ASN A 291      10.951  12.354 -17.641  1.00 94.16           H  
ATOM   4320 HD22 ASN A 291       9.997  11.241 -16.653  1.00 94.16           H  
ATOM   4321  OD1 ASN A 291      12.908  10.978 -17.677  1.00 94.16           O  
ATOM   4322  N   GLY A 292      14.916  10.319 -15.783  1.00 89.85           N  
ATOM   4323  H   GLY A 292      14.639  10.596 -16.714  1.00 89.85           H  
ATOM   4324  CA  GLY A 292      16.049  10.993 -15.143  1.00 89.85           C  
ATOM   4325  HA2 GLY A 292      15.739  11.374 -14.170  1.00 89.85           H  
ATOM   4326  HA3 GLY A 292      16.352  11.837 -15.762  1.00 89.85           H  
ATOM   4327  C   GLY A 292      17.278  10.099 -14.932  1.00 89.85           C  
ATOM   4328  O   GLY A 292      18.026  10.323 -13.988  1.00 89.85           O  
ATOM   4329  N   ASN A 293      17.493   9.088 -15.785  1.00 89.28           N  
ATOM   4330  H   ASN A 293      16.826   8.948 -16.530  1.00 89.28           H  
ATOM   4331  CA  ASN A 293      18.636   8.160 -15.717  1.00 89.28           C  
ATOM   4332  HA  ASN A 293      18.440   7.366 -16.438  1.00 89.28           H  
ATOM   4333  C   ASN A 293      18.778   7.428 -14.372  1.00 89.28           C  
ATOM   4334  CB  ASN A 293      19.933   8.869 -16.159  1.00 89.28           C  
ATOM   4335  HB2 ASN A 293      20.783   8.207 -15.993  1.00 89.28           H  
ATOM   4336  HB3 ASN A 293      20.087   9.765 -15.558  1.00 89.28           H  
ATOM   4337  O   ASN A 293      19.882   7.076 -13.954  1.00 89.28           O  
ATOM   4338  CG  ASN A 293      19.956   9.233 -17.626  1.00 89.28           C  
ATOM   4339  ND2 ASN A 293      20.900  10.048 -18.030  1.00 89.28           N  
ATOM   4340 HD21 ASN A 293      20.909  10.271 -19.015  1.00 89.28           H  
ATOM   4341 HD22 ASN A 293      21.570  10.418 -17.370  1.00 89.28           H  
ATOM   4342  OD1 ASN A 293      19.157   8.785 -18.431  1.00 89.28           O  
ATOM   4343  N   THR A 294      17.659   7.179 -13.698  1.00 92.71           N  
ATOM   4344  H   THR A 294      16.774   7.449 -14.103  1.00 92.71           H  
ATOM   4345  CA  THR A 294      17.655   6.451 -12.430  1.00 92.71           C  
ATOM   4346  HA  THR A 294      18.606   6.602 -11.919  1.00 92.71           H  
ATOM   4347  C   THR A 294      17.491   4.963 -12.697  1.00 92.71           C  
ATOM   4348  CB  THR A 294      16.569   7.004 -11.508  1.00 92.71           C  
ATOM   4349  HB  THR A 294      15.605   7.014 -12.017  1.00 92.71           H  
ATOM   4350  O   THR A 294      16.525   4.551 -13.336  1.00 92.71           O  
ATOM   4351  CG2 THR A 294      16.453   6.231 -10.197  1.00 92.71           C  
ATOM   4352 HG21 THR A 294      17.434   6.121  -9.736  1.00 92.71           H  
ATOM   4353 HG22 THR A 294      15.794   6.776  -9.521  1.00 92.71           H  
ATOM   4354 HG23 THR A 294      16.030   5.243 -10.377  1.00 92.71           H  
ATOM   4355  OG1 THR A 294      16.925   8.313 -11.149  1.00 92.71           O  
ATOM   4356  HG1 THR A 294      16.835   8.890 -11.910  1.00 92.71           H  
ATOM   4357  N   LYS A 295      18.423   4.143 -12.206  1.00 93.83           N  
ATOM   4358  H   LYS A 295      19.146   4.536 -11.621  1.00 93.83           H  
ATOM   4359  CA  LYS A 295      18.374   2.684 -12.347  1.00 93.83           C  
ATOM   4360  HA  LYS A 295      17.492   2.405 -12.923  1.00 93.83           H  
ATOM   4361  C   LYS A 295      18.245   2.034 -10.977  1.00 93.83           C  
ATOM   4362  CB  LYS A 295      19.596   2.185 -13.127  1.00 93.83           C  
ATOM   4363  HB2 LYS A 295      19.578   2.626 -14.124  1.00 93.83           H  
ATOM   4364  HB3 LYS A 295      20.506   2.504 -12.618  1.00 93.83           H  
ATOM   4365  O   LYS A 295      19.116   2.185 -10.125  1.00 93.83           O  
ATOM   4366  CG  LYS A 295      19.592   0.654 -13.249  1.00 93.83           C  
ATOM   4367  HG2 LYS A 295      19.678   0.207 -12.259  1.00 93.83           H  
ATOM   4368  HG3 LYS A 295      18.654   0.325 -13.698  1.00 93.83           H  
ATOM   4369  CD  LYS A 295      20.766   0.175 -14.101  1.00 93.83           C  
ATOM   4370  HD2 LYS A 295      21.698   0.523 -13.656  1.00 93.83           H  
ATOM   4371  HD3 LYS A 295      20.666   0.573 -15.110  1.00 93.83           H  
ATOM   4372  CE  LYS A 295      20.735  -1.351 -14.129  1.00 93.83           C  
ATOM   4373  HE2 LYS A 295      20.754  -1.711 -13.100  1.00 93.83           H  
ATOM   4374  HE3 LYS A 295      19.792  -1.664 -14.576  1.00 93.83           H  
ATOM   4375  NZ  LYS A 295      21.872  -1.911 -14.887  1.00 93.83           N  
ATOM   4376  HZ1 LYS A 295      22.740  -1.624 -14.457  1.00 93.83           H  
ATOM   4377  HZ2 LYS A 295      21.806  -2.919 -14.885  1.00 93.83           H  
ATOM   4378  HZ3 LYS A 295      21.844  -1.578 -15.841  1.00 93.83           H  
ATOM   4379  N   MET A 296      17.189   1.252 -10.800  1.00 94.16           N  
ATOM   4380  H   MET A 296      16.544   1.146 -11.571  1.00 94.16           H  
ATOM   4381  CA  MET A 296      16.938   0.473  -9.595  1.00 94.16           C  
ATOM   4382  HA  MET A 296      17.614   0.786  -8.800  1.00 94.16           H  
ATOM   4383  C   MET A 296      17.162  -1.003  -9.886  1.00 94.16           C  
ATOM   4384  CB  MET A 296      15.518   0.746  -9.120  1.00 94.16           C  
ATOM   4385  HB2 MET A 296      14.830   0.434  -9.906  1.00 94.16           H  
ATOM   4386  HB3 MET A 296      15.412   1.817  -8.950  1.00 94.16           H  
ATOM   4387  O   MET A 296      16.468  -1.617 -10.692  1.00 94.16           O  
ATOM   4388  CG  MET A 296      15.139   0.021  -7.831  1.00 94.16           C  
ATOM   4389  HG2 MET A 296      15.304  -1.051  -7.944  1.00 94.16           H  
ATOM   4390  HG3 MET A 296      15.761   0.390  -7.016  1.00 94.16           H  
ATOM   4391  SD  MET A 296      13.395   0.299  -7.441  1.00 94.16           S  
ATOM   4392  CE  MET A 296      13.238  -0.585  -5.876  1.00 94.16           C  
ATOM   4393  HE1 MET A 296      13.535   0.081  -5.065  1.00 94.16           H  
ATOM   4394  HE2 MET A 296      13.839  -1.494  -5.893  1.00 94.16           H  
ATOM   4395  HE3 MET A 296      12.198  -0.864  -5.703  1.00 94.16           H  
ATOM   4396  N   ASP A 297      18.141  -1.577  -9.213  1.00 95.71           N  
ATOM   4397  H   ASP A 297      18.611  -1.030  -8.506  1.00 95.71           H  
ATOM   4398  CA  ASP A 297      18.404  -2.999  -9.200  1.00 95.71           C  
ATOM   4399  HA  ASP A 297      18.127  -3.446 -10.155  1.00 95.71           H  
ATOM   4400  C   ASP A 297      17.565  -3.638  -8.098  1.00 95.71           C  
ATOM   4401  CB  ASP A 297      19.899  -3.198  -8.973  1.00 95.71           C  
ATOM   4402  HB2 ASP A 297      20.208  -2.687  -8.061  1.00 95.71           H  
ATOM   4403  HB3 ASP A 297      20.081  -4.264  -8.829  1.00 95.71           H  
ATOM   4404  O   ASP A 297      17.716  -3.309  -6.925  1.00 95.71           O  
ATOM   4405  CG  ASP A 297      20.733  -2.691 -10.152  1.00 95.71           C  
ATOM   4406  OD1 ASP A 297      21.910  -2.332  -9.935  1.00 95.71           O  
ATOM   4407  OD2 ASP A 297      20.348  -2.920 -11.321  1.00 95.71           O  
ATOM   4408  N   ILE A 298      16.676  -4.554  -8.468  1.00 95.58           N  
ATOM   4409  H   ILE A 298      16.625  -4.835  -9.437  1.00 95.58           H  
ATOM   4410  CA  ILE A 298      15.840  -5.250  -7.497  1.00 95.58           C  
ATOM   4411  HA  ILE A 298      15.356  -4.505  -6.865  1.00 95.58           H  
ATOM   4412  C   ILE A 298      16.743  -6.101  -6.610  1.00 95.58           C  
ATOM   4413  CB  ILE A 298      14.742  -6.080  -8.192  1.00 95.58           C  
ATOM   4414  HB  ILE A 298      15.225  -6.848  -8.797  1.00 95.58           H  
ATOM   4415  O   ILE A 298      17.499  -6.952  -7.092  1.00 95.58           O  
ATOM   4416  CG1 ILE A 298      13.868  -5.225  -9.137  1.00 95.58           C  
ATOM   4417 HG12 ILE A 298      14.463  -4.915  -9.997  1.00 95.58           H  
ATOM   4418 HG13 ILE A 298      13.058  -5.845  -9.521  1.00 95.58           H  
ATOM   4419  CG2 ILE A 298      13.853  -6.798  -7.161  1.00 95.58           C  
ATOM   4420 HG21 ILE A 298      13.445  -6.091  -6.438  1.00 95.58           H  
ATOM   4421 HG22 ILE A 298      13.035  -7.313  -7.664  1.00 95.58           H  
ATOM   4422 HG23 ILE A 298      14.435  -7.550  -6.628  1.00 95.58           H  
ATOM   4423  CD1 ILE A 298      13.262  -3.967  -8.501  1.00 95.58           C  
ATOM   4424 HD11 ILE A 298      12.777  -4.214  -7.557  1.00 95.58           H  
ATOM   4425 HD12 ILE A 298      12.527  -3.540  -9.183  1.00 95.58           H  
ATOM   4426 HD13 ILE A 298      14.039  -3.225  -8.320  1.00 95.58           H  
ATOM   4427  N   VAL A 299      16.664  -5.862  -5.303  1.00 91.72           N  
ATOM   4428  H   VAL A 299      16.064  -5.116  -4.982  1.00 91.72           H  
ATOM   4429  CA  VAL A 299      17.382  -6.665  -4.316  1.00 91.72           C  
ATOM   4430  HA  VAL A 299      18.440  -6.612  -4.573  1.00 91.72           H  
ATOM   4431  C   VAL A 299      16.918  -8.126  -4.399  1.00 91.72           C  
ATOM   4432  CB  VAL A 299      17.215  -6.105  -2.893  1.00 91.72           C  
ATOM   4433  HB  VAL A 299      17.741  -6.770  -2.208  1.00 91.72           H  
ATOM   4434  O   VAL A 299      15.737  -8.368  -4.654  1.00 91.72           O  
ATOM   4435  CG1 VAL A 299      17.857  -4.716  -2.786  1.00 91.72           C  
ATOM   4436 HG11 VAL A 299      18.901  -4.761  -3.096  1.00 91.72           H  
ATOM   4437 HG12 VAL A 299      17.813  -4.372  -1.752  1.00 91.72           H  
ATOM   4438 HG13 VAL A 299      17.327  -3.999  -3.413  1.00 91.72           H  
ATOM   4439  CG2 VAL A 299      15.748  -6.032  -2.451  1.00 91.72           C  
ATOM   4440 HG21 VAL A 299      15.702  -5.748  -1.400  1.00 91.72           H  
ATOM   4441 HG22 VAL A 299      15.200  -5.292  -3.034  1.00 91.72           H  
ATOM   4442 HG23 VAL A 299      15.257  -7.001  -2.546  1.00 91.72           H  
ATOM   4443  N   PRO A 300      17.786  -9.125  -4.152  1.00 89.41           N  
ATOM   4444  CA  PRO A 300      17.428 -10.543  -4.283  1.00 89.41           C  
ATOM   4445  HA  PRO A 300      17.324 -10.777  -5.343  1.00 89.41           H  
ATOM   4446  C   PRO A 300      16.134 -10.952  -3.565  1.00 89.41           C  
ATOM   4447  CB  PRO A 300      18.635 -11.293  -3.716  1.00 89.41           C  
ATOM   4448  HB2 PRO A 300      18.738 -12.290  -4.145  1.00 89.41           H  
ATOM   4449  HB3 PRO A 300      18.564 -11.358  -2.631  1.00 89.41           H  
ATOM   4450  O   PRO A 300      15.347 -11.729  -4.103  1.00 89.41           O  
ATOM   4451  CG  PRO A 300      19.802 -10.382  -4.091  1.00 89.41           C  
ATOM   4452  HG2 PRO A 300      20.669 -10.549  -3.453  1.00 89.41           H  
ATOM   4453  HG3 PRO A 300      20.060 -10.529  -5.140  1.00 89.41           H  
ATOM   4454  CD  PRO A 300      19.214  -8.986  -3.895  1.00 89.41           C  
ATOM   4455  HD2 PRO A 300      19.370  -8.658  -2.868  1.00 89.41           H  
ATOM   4456  HD3 PRO A 300      19.687  -8.295  -4.593  1.00 89.41           H  
ATOM   4457  N   ASN A 301      15.876 -10.375  -2.388  1.00 86.43           N  
ATOM   4458  H   ASN A 301      16.569  -9.749  -2.002  1.00 86.43           H  
ATOM   4459  CA  ASN A 301      14.675 -10.647  -1.592  1.00 86.43           C  
ATOM   4460  HA  ASN A 301      14.584 -11.724  -1.447  1.00 86.43           H  
ATOM   4461  C   ASN A 301      13.378 -10.188  -2.277  1.00 86.43           C  
ATOM   4462  CB  ASN A 301      14.843  -9.977  -0.218  1.00 86.43           C  
ATOM   4463  HB2 ASN A 301      13.933 -10.122   0.364  1.00 86.43           H  
ATOM   4464  HB3 ASN A 301      14.987  -8.904  -0.349  1.00 86.43           H  
ATOM   4465  O   ASN A 301      12.326 -10.761  -2.026  1.00 86.43           O  
ATOM   4466  CG  ASN A 301      16.001 -10.553   0.578  1.00 86.43           C  
ATOM   4467  ND2 ASN A 301      16.562  -9.793   1.486  1.00 86.43           N  
ATOM   4468 HD21 ASN A 301      16.194  -8.877   1.698  1.00 86.43           H  
ATOM   4469 HD22 ASN A 301      17.314 -10.203   2.023  1.00 86.43           H  
ATOM   4470  OD1 ASN A 301      16.443 -11.672   0.382  1.00 86.43           O  
ATOM   4471  N   GLY A 302      13.456  -9.199  -3.168  1.00 90.79           N  
ATOM   4472  H   GLY A 302      14.364  -8.810  -3.380  1.00 90.79           H  
ATOM   4473  CA  GLY A 302      12.330  -8.715  -3.961  1.00 90.79           C  
ATOM   4474  HA2 GLY A 302      12.483  -7.659  -4.184  1.00 90.79           H  
ATOM   4475  HA3 GLY A 302      11.414  -8.810  -3.379  1.00 90.79           H  
ATOM   4476  C   GLY A 302      12.135  -9.461  -5.283  1.00 90.79           C  
ATOM   4477  O   GLY A 302      11.231  -9.124  -6.040  1.00 90.79           O  
ATOM   4478  N   ILE A 303      12.973 -10.453  -5.610  1.00 94.21           N  
ATOM   4479  H   ILE A 303      13.722 -10.685  -4.973  1.00 94.21           H  
ATOM   4480  CA  ILE A 303      12.823 -11.237  -6.848  1.00 94.21           C  
ATOM   4481  HA  ILE A 303      12.395 -10.595  -7.618  1.00 94.21           H  
ATOM   4482  C   ILE A 303      11.826 -12.383  -6.653  1.00 94.21           C  
ATOM   4483  CB  ILE A 303      14.197 -11.719  -7.375  1.00 94.21           C  
ATOM   4484  HB  ILE A 303      14.692 -12.296  -6.594  1.00 94.21           H  
ATOM   4485  O   ILE A 303      11.111 -12.721  -7.596  1.00 94.21           O  
ATOM   4486  CG1 ILE A 303      15.070 -10.487  -7.719  1.00 94.21           C  
ATOM   4487 HG12 ILE A 303      15.205  -9.888  -6.818  1.00 94.21           H  
ATOM   4488 HG13 ILE A 303      14.552  -9.871  -8.454  1.00 94.21           H  
ATOM   4489  CG2 ILE A 303      14.040 -12.632  -8.609  1.00 94.21           C  
ATOM   4490 HG21 ILE A 303      13.467 -13.524  -8.357  1.00 94.21           H  
ATOM   4491 HG22 ILE A 303      15.013 -12.975  -8.959  1.00 94.21           H  
ATOM   4492 HG23 ILE A 303      13.530 -12.099  -9.411  1.00 94.21           H  
ATOM   4493  CD1 ILE A 303      16.472 -10.801  -8.254  1.00 94.21           C  
ATOM   4494 HD11 ILE A 303      17.044  -9.876  -8.319  1.00 94.21           H  
ATOM   4495 HD12 ILE A 303      16.413 -11.239  -9.251  1.00 94.21           H  
ATOM   4496 HD13 ILE A 303      16.984 -11.485  -7.578  1.00 94.21           H  
ATOM   4497  N   PHE A 304      11.740 -12.959  -5.450  1.00 94.19           N  
ATOM   4498  H   PHE A 304      12.269 -12.573  -4.681  1.00 94.19           H  
ATOM   4499  CA  PHE A 304      10.925 -14.146  -5.193  1.00 94.19           C  
ATOM   4500  HA  PHE A 304      10.322 -14.346  -6.078  1.00 94.19           H  
ATOM   4501  C   PHE A 304       9.960 -13.995  -4.022  1.00 94.19           C  
ATOM   4502  CB  PHE A 304      11.812 -15.371  -4.957  1.00 94.19           C  
ATOM   4503  HB2 PHE A 304      11.170 -16.210  -4.687  1.00 94.19           H  
ATOM   4504  HB3 PHE A 304      12.467 -15.178  -4.107  1.00 94.19           H  
ATOM   4505  O   PHE A 304      10.290 -13.435  -2.982  1.00 94.19           O  
ATOM   4506  CG  PHE A 304      12.637 -15.790  -6.152  1.00 94.19           C  
ATOM   4507  CD1 PHE A 304      12.027 -16.421  -7.250  1.00 94.19           C  
ATOM   4508  HD1 PHE A 304      10.962 -16.604  -7.238  1.00 94.19           H  
ATOM   4509  CD2 PHE A 304      14.021 -15.560  -6.164  1.00 94.19           C  
ATOM   4510  HD2 PHE A 304      14.494 -15.043  -5.342  1.00 94.19           H  
ATOM   4511  CE1 PHE A 304      12.796 -16.872  -8.334  1.00 94.19           C  
ATOM   4512  HE1 PHE A 304      12.321 -17.390  -9.155  1.00 94.19           H  
ATOM   4513  CE2 PHE A 304      14.783 -15.979  -7.263  1.00 94.19           C  
ATOM   4514  HE2 PHE A 304      15.835 -15.736  -7.291  1.00 94.19           H  
ATOM   4515  CZ  PHE A 304      14.186 -16.669  -8.329  1.00 94.19           C  
ATOM   4516  HZ  PHE A 304      14.793 -17.015  -9.152  1.00 94.19           H  
ATOM   4517  N   ILE A 305       8.799 -14.628  -4.166  1.00 91.60           N  
ATOM   4518  H   ILE A 305       8.622 -15.065  -5.059  1.00 91.60           H  
ATOM   4519  CA  ILE A 305       7.930 -15.027  -3.063  1.00 91.60           C  
ATOM   4520  HA  ILE A 305       8.222 -14.487  -2.162  1.00 91.60           H  
ATOM   4521  C   ILE A 305       8.163 -16.516  -2.815  1.00 91.60           C  
ATOM   4522  CB  ILE A 305       6.463 -14.665  -3.369  1.00 91.60           C  
ATOM   4523  HB  ILE A 305       6.222 -14.997  -4.379  1.00 91.60           H  
ATOM   4524  O   ILE A 305       8.072 -17.340  -3.725  1.00 91.60           O  
ATOM   4525  CG1 ILE A 305       6.321 -13.129  -3.285  1.00 91.60           C  
ATOM   4526 HG12 ILE A 305       6.459 -12.811  -2.251  1.00 91.60           H  
ATOM   4527 HG13 ILE A 305       7.104 -12.655  -3.877  1.00 91.60           H  
ATOM   4528  CG2 ILE A 305       5.498 -15.353  -2.383  1.00 91.60           C  
ATOM   4529 HG21 ILE A 305       5.722 -15.054  -1.359  1.00 91.60           H  
ATOM   4530 HG22 ILE A 305       5.568 -16.437  -2.473  1.00 91.60           H  
ATOM   4531 HG23 ILE A 305       4.468 -15.084  -2.616  1.00 91.60           H  
ATOM   4532  CD1 ILE A 305       4.988 -12.580  -3.788  1.00 91.60           C  
ATOM   4533 HD11 ILE A 305       4.153 -12.964  -3.202  1.00 91.60           H  
ATOM   4534 HD12 ILE A 305       5.006 -11.494  -3.690  1.00 91.60           H  
ATOM   4535 HD13 ILE A 305       4.859 -12.837  -4.840  1.00 91.60           H  
ATOM   4536  N   VAL A 306       8.491 -16.859  -1.571  1.00 91.15           N  
ATOM   4537  H   VAL A 306       8.538 -16.130  -0.874  1.00 91.15           H  
ATOM   4538  CA  VAL A 306       8.862 -18.222  -1.174  1.00 91.15           C  
ATOM   4539  HA  VAL A 306       9.056 -18.820  -2.064  1.00 91.15           H  
ATOM   4540  C   VAL A 306       7.711 -18.870  -0.418  1.00 91.15           C  
ATOM   4541  CB  VAL A 306      10.155 -18.220  -0.338  1.00 91.15           C  
ATOM   4542  HB  VAL A 306      10.013 -17.590   0.540  1.00 91.15           H  
ATOM   4543  O   VAL A 306       7.347 -18.425   0.673  1.00 91.15           O  
ATOM   4544  CG1 VAL A 306      10.530 -19.631   0.135  1.00 91.15           C  
ATOM   4545 HG11 VAL A 306      10.554 -20.322  -0.708  1.00 91.15           H  
ATOM   4546 HG12 VAL A 306      11.512 -19.616   0.609  1.00 91.15           H  
ATOM   4547 HG13 VAL A 306       9.805 -19.985   0.868  1.00 91.15           H  
ATOM   4548  CG2 VAL A 306      11.336 -17.657  -1.139  1.00 91.15           C  
ATOM   4549 HG21 VAL A 306      12.225 -17.616  -0.509  1.00 91.15           H  
ATOM   4550 HG22 VAL A 306      11.543 -18.298  -1.996  1.00 91.15           H  
ATOM   4551 HG23 VAL A 306      11.122 -16.647  -1.489  1.00 91.15           H  
ATOM   4552  N   ASN A 307       7.194 -19.964  -0.969  1.00 91.31           N  
ATOM   4553  H   ASN A 307       7.521 -20.263  -1.876  1.00 91.31           H  
ATOM   4554  CA  ASN A 307       6.187 -20.808  -0.346  1.00 91.31           C  
ATOM   4555  HA  ASN A 307       5.873 -20.357   0.595  1.00 91.31           H  
ATOM   4556  C   ASN A 307       6.765 -22.191  -0.007  1.00 91.31           C  
ATOM   4557  CB  ASN A 307       4.975 -20.862  -1.267  1.00 91.31           C  
ATOM   4558  HB2 ASN A 307       4.682 -19.855  -1.566  1.00 91.31           H  
ATOM   4559  HB3 ASN A 307       5.221 -21.426  -2.167  1.00 91.31           H  
ATOM   4560  O   ASN A 307       6.306 -23.230  -0.472  1.00 91.31           O  
ATOM   4561  CG  ASN A 307       3.811 -21.511  -0.568  1.00 91.31           C  
ATOM   4562  ND2 ASN A 307       2.937 -22.102  -1.336  1.00 91.31           N  
ATOM   4563 HD21 ASN A 307       2.134 -22.532  -0.901  1.00 91.31           H  
ATOM   4564 HD22 ASN A 307       3.137 -22.264  -2.313  1.00 91.31           H  
ATOM   4565  OD1 ASN A 307       3.660 -21.444   0.647  1.00 91.31           O  
ATOM   4566  N   GLY A 308       7.844 -22.182   0.776  1.00 89.20           N  
ATOM   4567  H   GLY A 308       8.188 -21.278   1.068  1.00 89.20           H  
ATOM   4568  CA  GLY A 308       8.708 -23.348   0.949  1.00 89.20           C  
ATOM   4569  HA2 GLY A 308       8.101 -24.252   1.013  1.00 89.20           H  
ATOM   4570  HA3 GLY A 308       9.266 -23.245   1.880  1.00 89.20           H  
ATOM   4571  C   GLY A 308       9.700 -23.514  -0.205  1.00 89.20           C  
ATOM   4572  O   GLY A 308       9.604 -22.854  -1.238  1.00 89.20           O  
ATOM   4573  N   ALA A 309      10.692 -24.384  -0.012  1.00 92.79           N  
ATOM   4574  H   ALA A 309      10.727 -24.921   0.843  1.00 92.79           H  
ATOM   4575  CA  ALA A 309      11.753 -24.583  -0.999  1.00 92.79           C  
ATOM   4576  HA  ALA A 309      12.159 -23.609  -1.272  1.00 92.79           H  
ATOM   4577  C   ALA A 309      11.244 -25.228  -2.299  1.00 92.79           C  
ATOM   4578  CB  ALA A 309      12.877 -25.401  -0.357  1.00 92.79           C  
ATOM   4579  HB1 ALA A 309      13.222 -24.916   0.556  1.00 92.79           H  
ATOM   4580  HB2 ALA A 309      12.530 -26.409  -0.130  1.00 92.79           H  
ATOM   4581  HB3 ALA A 309      13.714 -25.461  -1.053  1.00 92.79           H  
ATOM   4582  O   ALA A 309      11.829 -24.993  -3.347  1.00 92.79           O  
ATOM   4583  N   SER A 310      10.141 -25.982  -2.247  1.00 95.12           N  
ATOM   4584  H   SER A 310       9.674 -26.134  -1.365  1.00 95.12           H  
ATOM   4585  CA  SER A 310       9.543 -26.638  -3.416  1.00 95.12           C  
ATOM   4586  HA  SER A 310      10.355 -26.928  -4.082  1.00 95.12           H  
ATOM   4587  C   SER A 310       8.619 -25.748  -4.250  1.00 95.12           C  
ATOM   4588  CB  SER A 310       8.818 -27.915  -2.993  1.00 95.12           C  
ATOM   4589  HB2 SER A 310       8.339 -28.366  -3.862  1.00 95.12           H  
ATOM   4590  HB3 SER A 310       9.542 -28.625  -2.593  1.00 95.12           H  
ATOM   4591  O   SER A 310       8.122 -26.185  -5.285  1.00 95.12           O  
ATOM   4592  OG  SER A 310       7.848 -27.611  -2.000  1.00 95.12           O  
ATOM   4593  HG  SER A 310       7.149 -28.264  -2.082  1.00 95.12           H  
ATOM   4594  N   GLN A 311       8.375 -24.505  -3.825  1.00 94.79           N  
ATOM   4595  H   GLN A 311       8.796 -24.193  -2.962  1.00 94.79           H  
ATOM   4596  CA  GLN A 311       7.572 -23.552  -4.585  1.00 94.79           C  
ATOM   4597  HA  GLN A 311       7.703 -23.770  -5.645  1.00 94.79           H  
ATOM   4598  C   GLN A 311       8.080 -22.124  -4.352  1.00 94.79           C  
ATOM   4599  CB  GLN A 311       6.085 -23.749  -4.250  1.00 94.79           C  
ATOM   4600  HB2 GLN A 311       5.876 -23.382  -3.245  1.00 94.79           H  
ATOM   4601  HB3 GLN A 311       5.848 -24.812  -4.279  1.00 94.79           H  
ATOM   4602  O   GLN A 311       7.576 -21.365  -3.522  1.00 94.79           O  
ATOM   4603  CG  GLN A 311       5.191 -23.041  -5.278  1.00 94.79           C  
ATOM   4604  HG2 GLN A 311       5.394 -21.970  -5.262  1.00 94.79           H  
ATOM   4605  HG3 GLN A 311       5.420 -23.421  -6.273  1.00 94.79           H  
ATOM   4606  CD  GLN A 311       3.708 -23.242  -4.998  1.00 94.79           C  
ATOM   4607  NE2 GLN A 311       2.911 -23.563  -5.988  1.00 94.79           N  
ATOM   4608 HE21 GLN A 311       3.253 -23.553  -6.938  1.00 94.79           H  
ATOM   4609 HE22 GLN A 311       1.913 -23.539  -5.830  1.00 94.79           H  
ATOM   4610  OE1 GLN A 311       3.232 -23.076  -3.887  1.00 94.79           O  
ATOM   4611  N   VAL A 312       9.117 -21.764  -5.106  1.00 95.79           N  
ATOM   4612  H   VAL A 312       9.519 -22.464  -5.713  1.00 95.79           H  
ATOM   4613  CA  VAL A 312       9.720 -20.428  -5.111  1.00 95.79           C  
ATOM   4614  HA  VAL A 312       9.343 -19.856  -4.263  1.00 95.79           H  
ATOM   4615  C   VAL A 312       9.306 -19.705  -6.387  1.00 95.79           C  
ATOM   4616  CB  VAL A 312      11.247 -20.531  -4.963  1.00 95.79           C  
ATOM   4617  HB  VAL A 312      11.663 -21.098  -5.796  1.00 95.79           H  
ATOM   4618  O   VAL A 312       9.675 -20.121  -7.483  1.00 95.79           O  
ATOM   4619  CG1 VAL A 312      11.879 -19.137  -4.954  1.00 95.79           C  
ATOM   4620 HG11 VAL A 312      11.789 -18.701  -5.949  1.00 95.79           H  
ATOM   4621 HG12 VAL A 312      11.373 -18.499  -4.230  1.00 95.79           H  
ATOM   4622 HG13 VAL A 312      12.939 -19.202  -4.710  1.00 95.79           H  
ATOM   4623  CG2 VAL A 312      11.610 -21.244  -3.654  1.00 95.79           C  
ATOM   4624 HG21 VAL A 312      11.076 -20.784  -2.823  1.00 95.79           H  
ATOM   4625 HG22 VAL A 312      12.682 -21.190  -3.464  1.00 95.79           H  
ATOM   4626 HG23 VAL A 312      11.328 -22.295  -3.716  1.00 95.79           H  
ATOM   4627  N   CYS A 313       8.521 -18.637  -6.254  1.00 96.28           N  
ATOM   4628  H   CYS A 313       8.286 -18.322  -5.323  1.00 96.28           H  
ATOM   4629  CA  CYS A 313       7.840 -17.978  -7.366  1.00 96.28           C  
ATOM   4630  HA  CYS A 313       7.969 -18.562  -8.277  1.00 96.28           H  
ATOM   4631  C   CYS A 313       8.396 -16.583  -7.644  1.00 96.28           C  
ATOM   4632  CB  CYS A 313       6.345 -17.919  -7.065  1.00 96.28           C  
ATOM   4633  HB2 CYS A 313       5.839 -17.435  -7.901  1.00 96.28           H  
ATOM   4634  HB3 CYS A 313       6.205 -17.298  -6.180  1.00 96.28           H  
ATOM   4635  O   CYS A 313       8.621 -15.815  -6.713  1.00 96.28           O  
ATOM   4636  SG  CYS A 313       5.539 -19.509  -6.755  1.00 96.28           S  
ATOM   4637  N   LEU A 314       8.594 -16.238  -8.918  1.00 96.50           N  
ATOM   4638  H   LEU A 314       8.377 -16.922  -9.628  1.00 96.50           H  
ATOM   4639  CA  LEU A 314       8.956 -14.887  -9.353  1.00 96.50           C  
ATOM   4640  HA  LEU A 314       9.925 -14.622  -8.930  1.00 96.50           H  
ATOM   4641  C   LEU A 314       7.901 -13.886  -8.857  1.00 96.50           C  
ATOM   4642  CB  LEU A 314       9.053 -14.893 -10.890  1.00 96.50           C  
ATOM   4643  HB2 LEU A 314       8.116 -15.296 -11.276  1.00 96.50           H  
ATOM   4644  HB3 LEU A 314       9.860 -15.560 -11.194  1.00 96.50           H  
ATOM   4645  O   LEU A 314       6.727 -14.036  -9.170  1.00 96.50           O  
ATOM   4646  CG  LEU A 314       9.270 -13.512 -11.533  1.00 96.50           C  
ATOM   4647  HG  LEU A 314       8.471 -12.840 -11.218  1.00 96.50           H  
ATOM   4648  CD1 LEU A 314      10.620 -12.901 -11.154  1.00 96.50           C  
ATOM   4649 HD11 LEU A 314      10.781 -11.981 -11.715  1.00 96.50           H  
ATOM   4650 HD12 LEU A 314      11.424 -13.601 -11.382  1.00 96.50           H  
ATOM   4651 HD13 LEU A 314      10.642 -12.670 -10.089  1.00 96.50           H  
ATOM   4652  CD2 LEU A 314       9.201 -13.622 -13.054  1.00 96.50           C  
ATOM   4653 HD21 LEU A 314      10.146 -13.988 -13.456  1.00 96.50           H  
ATOM   4654 HD22 LEU A 314       8.984 -12.635 -13.462  1.00 96.50           H  
ATOM   4655 HD23 LEU A 314       8.394 -14.291 -13.352  1.00 96.50           H  
ATOM   4656  N   ALA A 315       8.317 -12.857  -8.120  1.00 95.17           N  
ATOM   4657  H   ALA A 315       9.305 -12.794  -7.922  1.00 95.17           H  
ATOM   4658  CA  ALA A 315       7.442 -11.912  -7.420  1.00 95.17           C  
ATOM   4659  HA  ALA A 315       6.598 -12.475  -7.022  1.00 95.17           H  
ATOM   4660  C   ALA A 315       6.838 -10.813  -8.323  1.00 95.17           C  
ATOM   4661  CB  ALA A 315       8.222 -11.348  -6.229  1.00 95.17           C  
ATOM   4662  HB1 ALA A 315       9.084 -10.782  -6.581  1.00 95.17           H  
ATOM   4663  HB2 ALA A 315       7.572 -10.695  -5.646  1.00 95.17           H  
ATOM   4664  HB3 ALA A 315       8.572 -12.161  -5.593  1.00 95.17           H  
ATOM   4665  O   ALA A 315       6.718  -9.658  -7.915  1.00 95.17           O  
ATOM   4666  N   PHE A 316       6.477 -11.166  -9.556  1.00 96.78           N  
ATOM   4667  H   PHE A 316       6.492 -12.152  -9.775  1.00 96.78           H  
ATOM   4668  CA  PHE A 316       5.858 -10.282 -10.542  1.00 96.78           C  
ATOM   4669  HA  PHE A 316       5.490  -9.380 -10.053  1.00 96.78           H  
ATOM   4670  C   PHE A 316       4.675 -10.994 -11.190  1.00 96.78           C  
ATOM   4671  CB  PHE A 316       6.870  -9.881 -11.629  1.00 96.78           C  
ATOM   4672  HB2 PHE A 316       6.343  -9.322 -12.402  1.00 96.78           H  
ATOM   4673  HB3 PHE A 316       7.264 -10.783 -12.096  1.00 96.78           H  
ATOM   4674  O   PHE A 316       4.738 -12.200 -11.444  1.00 96.78           O  
ATOM   4675  CG  PHE A 316       8.035  -9.041 -11.148  1.00 96.78           C  
ATOM   4676  CD1 PHE A 316       7.988  -7.640 -11.247  1.00 96.78           C  
ATOM   4677  HD1 PHE A 316       7.115  -7.159 -11.662  1.00 96.78           H  
ATOM   4678  CD2 PHE A 316       9.166  -9.660 -10.588  1.00 96.78           C  
ATOM   4679  HD2 PHE A 316       9.184 -10.734 -10.469  1.00 96.78           H  
ATOM   4680  CE1 PHE A 316       9.066  -6.866 -10.782  1.00 96.78           C  
ATOM   4681  HE1 PHE A 316       9.015  -5.788 -10.817  1.00 96.78           H  
ATOM   4682  CE2 PHE A 316      10.251  -8.891 -10.139  1.00 96.78           C  
ATOM   4683  HE2 PHE A 316      11.105  -9.374  -9.687  1.00 96.78           H  
ATOM   4684  CZ  PHE A 316      10.202  -7.492 -10.242  1.00 96.78           C  
ATOM   4685  HZ  PHE A 316      11.025  -6.896  -9.874  1.00 96.78           H  
ATOM   4686  N   ALA A 317       3.648 -10.230 -11.544  1.00 94.18           N  
ATOM   4687  H   ALA A 317       3.647  -9.255 -11.281  1.00 94.18           H  
ATOM   4688  CA  ALA A 317       2.551 -10.700 -12.377  1.00 94.18           C  
ATOM   4689  HA  ALA A 317       2.841 -11.625 -12.875  1.00 94.18           H  
ATOM   4690  C   ALA A 317       2.195  -9.704 -13.475  1.00 94.18           C  
ATOM   4691  CB  ALA A 317       1.355 -11.027 -11.500  1.00 94.18           C  
ATOM   4692  HB1 ALA A 317       1.183 -10.226 -10.781  1.00 94.18           H  
ATOM   4693  HB2 ALA A 317       0.462 -11.175 -12.108  1.00 94.18           H  
ATOM   4694  HB3 ALA A 317       1.582 -11.968 -10.998  1.00 94.18           H  
ATOM   4695  O   ALA A 317       2.453  -8.504 -13.374  1.00 94.18           O  
ATOM   4696  N   GLY A 318       1.579 -10.224 -14.531  1.00 93.31           N  
ATOM   4697  H   GLY A 318       1.397 -11.218 -14.542  1.00 93.31           H  
ATOM   4698  CA  GLY A 318       0.968  -9.412 -15.567  1.00 93.31           C  
ATOM   4699  HA2 GLY A 318       0.824 -10.004 -16.471  1.00 93.31           H  
ATOM   4700  HA3 GLY A 318       1.618  -8.570 -15.808  1.00 93.31           H  
ATOM   4701  C   GLY A 318      -0.391  -8.890 -15.120  1.00 93.31           C  
ATOM   4702  O   GLY A 318      -1.153  -9.580 -14.439  1.00 93.31           O  
ATOM   4703  N   ASN A 319      -0.717  -7.678 -15.542  1.00 86.34           N  
ATOM   4704  H   ASN A 319      -0.015  -7.141 -16.032  1.00 86.34           H  
ATOM   4705  CA  ASN A 319      -2.101  -7.277 -15.718  1.00 86.34           C  
ATOM   4706  HA  ASN A 319      -2.658  -7.495 -14.807  1.00 86.34           H  
ATOM   4707  C   ASN A 319      -2.731  -8.100 -16.849  1.00 86.34           C  
ATOM   4708  CB  ASN A 319      -2.148  -5.770 -15.989  1.00 86.34           C  
ATOM   4709  HB2 ASN A 319      -1.466  -5.519 -16.801  1.00 86.34           H  
ATOM   4710  HB3 ASN A 319      -3.155  -5.490 -16.301  1.00 86.34           H  
ATOM   4711  O   ASN A 319      -2.031  -8.696 -17.668  1.00 86.34           O  
ATOM   4712  CG  ASN A 319      -1.807  -4.955 -14.759  1.00 86.34           C  
ATOM   4713  ND2 ASN A 319      -1.279  -3.772 -14.957  1.00 86.34           N  
ATOM   4714 HD21 ASN A 319      -1.219  -3.131 -14.178  1.00 86.34           H  
ATOM   4715 HD22 ASN A 319      -1.211  -3.388 -15.888  1.00 86.34           H  
ATOM   4716  OD1 ASN A 319      -2.041  -5.380 -13.633  1.00 86.34           O  
ATOM   4717  N   GLY A 320      -4.062  -8.147 -16.889  1.00 82.14           N  
ATOM   4718  H   GLY A 320      -4.595  -7.593 -16.235  1.00 82.14           H  
ATOM   4719  CA  GLY A 320      -4.776  -8.865 -17.949  1.00 82.14           C  
ATOM   4720  HA2 GLY A 320      -4.401  -9.886 -18.016  1.00 82.14           H  
ATOM   4721  HA3 GLY A 320      -5.838  -8.898 -17.704  1.00 82.14           H  
ATOM   4722  C   GLY A 320      -4.638  -8.218 -19.331  1.00 82.14           C  
ATOM   4723  O   GLY A 320      -4.827  -8.898 -20.333  1.00 82.14           O  
ATOM   4724  N   ASP A 321      -4.294  -6.932 -19.382  1.00 87.09           N  
ATOM   4725  H   ASP A 321      -4.106  -6.436 -18.523  1.00 87.09           H  
ATOM   4726  CA  ASP A 321      -4.130  -6.140 -20.598  1.00 87.09           C  
ATOM   4727  HA  ASP A 321      -3.811  -6.797 -21.407  1.00 87.09           H  
ATOM   4728  C   ASP A 321      -3.015  -5.083 -20.418  1.00 87.09           C  
ATOM   4729  CB  ASP A 321      -5.499  -5.543 -20.995  1.00 87.09           C  
ATOM   4730  HB2 ASP A 321      -6.191  -6.362 -21.195  1.00 87.09           H  
ATOM   4731  HB3 ASP A 321      -5.384  -4.983 -21.922  1.00 87.09           H  
ATOM   4732  O   ASP A 321      -2.423  -4.961 -19.338  1.00 87.09           O  
ATOM   4733  CG  ASP A 321      -6.112  -4.619 -19.936  1.00 87.09           C  
ATOM   4734  OD1 ASP A 321      -7.288  -4.816 -19.536  1.00 87.09           O  
ATOM   4735  OD2 ASP A 321      -5.408  -3.679 -19.521  1.00 87.09           O  
ATOM   4736  N   ASP A 322      -2.687  -4.361 -21.494  1.00 90.71           N  
ATOM   4737  H   ASP A 322      -3.214  -4.503 -22.344  1.00 90.71           H  
ATOM   4738  CA  ASP A 322      -1.673  -3.290 -21.504  1.00 90.71           C  
ATOM   4739  HA  ASP A 322      -0.929  -3.500 -20.735  1.00 90.71           H  
ATOM   4740  C   ASP A 322      -2.237  -1.901 -21.154  1.00 90.71           C  
ATOM   4741  CB  ASP A 322      -0.956  -3.258 -22.870  1.00 90.71           C  
ATOM   4742  HB2 ASP A 322      -0.433  -2.308 -22.972  1.00 90.71           H  
ATOM   4743  HB3 ASP A 322      -1.696  -3.316 -23.668  1.00 90.71           H  
ATOM   4744  O   ASP A 322      -1.467  -0.960 -20.955  1.00 90.71           O  
ATOM   4745  CG  ASP A 322       0.087  -4.363 -23.056  1.00 90.71           C  
ATOM   4746  OD1 ASP A 322       0.652  -4.478 -24.165  1.00 90.71           O  
ATOM   4747  OD2 ASP A 322       0.401  -5.102 -22.092  1.00 90.71           O  
ATOM   4748  N   ASP A 323      -3.561  -1.776 -21.048  1.00 88.06           N  
ATOM   4749  H   ASP A 323      -4.133  -2.606 -21.121  1.00 88.06           H  
ATOM   4750  CA  ASP A 323      -4.242  -0.524 -20.703  1.00 88.06           C  
ATOM   4751  HA  ASP A 323      -3.635   0.316 -21.040  1.00 88.06           H  
ATOM   4752  C   ASP A 323      -4.423  -0.366 -19.187  1.00 88.06           C  
ATOM   4753  CB  ASP A 323      -5.588  -0.453 -21.436  1.00 88.06           C  
ATOM   4754  HB2 ASP A 323      -6.121   0.439 -21.109  1.00 88.06           H  
ATOM   4755  HB3 ASP A 323      -6.189  -1.321 -21.164  1.00 88.06           H  
ATOM   4756  O   ASP A 323      -4.767   0.712 -18.699  1.00 88.06           O  
ATOM   4757  CG  ASP A 323      -5.437  -0.382 -22.960  1.00 88.06           C  
ATOM   4758  OD1 ASP A 323      -6.289  -0.995 -23.643  1.00 88.06           O  
ATOM   4759  OD2 ASP A 323      -4.505   0.307 -23.438  1.00 88.06           O  
ATOM   4760  N   SER A 324      -4.178  -1.433 -18.423  1.00 87.48           N  
ATOM   4761  H   SER A 324      -4.083  -2.323 -18.890  1.00 87.48           H  
ATOM   4762  CA  SER A 324      -4.121  -1.392 -16.970  1.00 87.48           C  
ATOM   4763  HA  SER A 324      -4.945  -0.751 -16.658  1.00 87.48           H  
ATOM   4764  C   SER A 324      -2.818  -0.792 -16.454  1.00 87.48           C  
ATOM   4765  CB  SER A 324      -4.294  -2.783 -16.362  1.00 87.48           C  
ATOM   4766  HB2 SER A 324      -3.719  -3.490 -16.960  1.00 87.48           H  
ATOM   4767  HB3 SER A 324      -3.906  -2.782 -15.344  1.00 87.48           H  
ATOM   4768  O   SER A 324      -1.728  -1.173 -16.894  1.00 87.48           O  
ATOM   4769  OG  SER A 324      -5.645  -3.193 -16.314  1.00 87.48           O  
ATOM   4770  HG  SER A 324      -6.077  -2.726 -15.594  1.00 87.48           H  
ATOM   4771  N   ILE A 325      -2.916   0.074 -15.441  1.00 89.11           N  
ATOM   4772  H   ILE A 325      -3.839   0.313 -15.107  1.00 89.11           H  
ATOM   4773  CA  ILE A 325      -1.733   0.713 -14.848  1.00 89.11           C  
ATOM   4774  HA  ILE A 325      -1.214   1.231 -15.654  1.00 89.11           H  
ATOM   4775  C   ILE A 325      -0.755  -0.332 -14.295  1.00 89.11           C  
ATOM   4776  CB  ILE A 325      -2.080   1.788 -13.790  1.00 89.11           C  
ATOM   4777  HB  ILE A 325      -1.159   2.323 -13.561  1.00 89.11           H  
ATOM   4778  O   ILE A 325      -1.147  -1.324 -13.673  1.00 89.11           O  
ATOM   4779  CG1 ILE A 325      -2.611   1.177 -12.477  1.00 89.11           C  
ATOM   4780 HG12 ILE A 325      -1.915   0.427 -12.102  1.00 89.11           H  
ATOM   4781 HG13 ILE A 325      -3.560   0.684 -12.690  1.00 89.11           H  
ATOM   4782  CG2 ILE A 325      -3.083   2.801 -14.370  1.00 89.11           C  
ATOM   4783 HG21 ILE A 325      -3.099   3.709 -13.767  1.00 89.11           H  
ATOM   4784 HG22 ILE A 325      -4.083   2.368 -14.409  1.00 89.11           H  
ATOM   4785 HG23 ILE A 325      -2.797   3.069 -15.387  1.00 89.11           H  
ATOM   4786  CD1 ILE A 325      -2.802   2.169 -11.330  1.00 89.11           C  
ATOM   4787 HD11 ILE A 325      -1.844   2.630 -11.088  1.00 89.11           H  
ATOM   4788 HD12 ILE A 325      -3.511   2.949 -11.609  1.00 89.11           H  
ATOM   4789 HD13 ILE A 325      -3.180   1.642 -10.454  1.00 89.11           H  
ATOM   4790  N   GLY A 326       0.541  -0.099 -14.483  1.00 93.17           N  
ATOM   4791  H   GLY A 326       0.798   0.736 -14.990  1.00 93.17           H  
ATOM   4792  CA  GLY A 326       1.567  -0.822 -13.740  1.00 93.17           C  
ATOM   4793  HA2 GLY A 326       1.400  -1.894 -13.842  1.00 93.17           H  
ATOM   4794  HA3 GLY A 326       2.554  -0.581 -14.135  1.00 93.17           H  
ATOM   4795  C   GLY A 326       1.521  -0.442 -12.257  1.00 93.17           C  
ATOM   4796  O   GLY A 326       1.231   0.703 -11.911  1.00 93.17           O  
ATOM   4797  N   ILE A 327       1.842  -1.378 -11.369  1.00 94.19           N  
ATOM   4798  H   ILE A 327       2.096  -2.295 -11.709  1.00 94.19           H  
ATOM   4799  CA  ILE A 327       1.916  -1.132  -9.925  1.00 94.19           C  
ATOM   4800  HA  ILE A 327       1.940  -0.058  -9.739  1.00 94.19           H  
ATOM   4801  C   ILE A 327       3.214  -1.728  -9.408  1.00 94.19           C  
ATOM   4802  CB  ILE A 327       0.695  -1.703  -9.173  1.00 94.19           C  
ATOM   4803  HB  ILE A 327       0.697  -2.789  -9.268  1.00 94.19           H  
ATOM   4804  O   ILE A 327       3.384  -2.944  -9.414  1.00 94.19           O  
ATOM   4805  CG1 ILE A 327      -0.628  -1.164  -9.761  1.00 94.19           C  
ATOM   4806 HG12 ILE A 327      -0.700  -0.088  -9.601  1.00 94.19           H  
ATOM   4807 HG13 ILE A 327      -0.658  -1.352 -10.835  1.00 94.19           H  
ATOM   4808  CG2 ILE A 327       0.818  -1.343  -7.680  1.00 94.19           C  
ATOM   4809 HG21 ILE A 327      -0.049  -1.698  -7.124  1.00 94.19           H  
ATOM   4810 HG22 ILE A 327       1.701  -1.805  -7.238  1.00 94.19           H  
ATOM   4811 HG23 ILE A 327       0.878  -0.261  -7.558  1.00 94.19           H  
ATOM   4812  CD1 ILE A 327      -1.866  -1.839  -9.184  1.00 94.19           C  
ATOM   4813 HD11 ILE A 327      -1.750  -2.917  -9.293  1.00 94.19           H  
ATOM   4814 HD12 ILE A 327      -1.998  -1.577  -8.134  1.00 94.19           H  
ATOM   4815 HD13 ILE A 327      -2.742  -1.516  -9.747  1.00 94.19           H  
ATOM   4816  N   PHE A 328       4.126  -0.876  -8.956  1.00 95.96           N  
ATOM   4817  H   PHE A 328       3.902   0.108  -8.978  1.00 95.96           H  
ATOM   4818  CA  PHE A 328       5.372  -1.268  -8.318  1.00 95.96           C  
ATOM   4819  HA  PHE A 328       5.719  -2.200  -8.764  1.00 95.96           H  
ATOM   4820  C   PHE A 328       5.119  -1.516  -6.828  1.00 95.96           C  
ATOM   4821  CB  PHE A 328       6.432  -0.199  -8.600  1.00 95.96           C  
ATOM   4822  HB2 PHE A 328       6.374   0.088  -9.650  1.00 95.96           H  
ATOM   4823  HB3 PHE A 328       6.236   0.696  -8.010  1.00 95.96           H  
ATOM   4824  O   PHE A 328       5.050  -0.580  -6.029  1.00 95.96           O  
ATOM   4825  CG  PHE A 328       7.831  -0.690  -8.326  1.00 95.96           C  
ATOM   4826  CD1 PHE A 328       8.411  -0.501  -7.061  1.00 95.96           C  
ATOM   4827  HD1 PHE A 328       7.856  -0.007  -6.277  1.00 95.96           H  
ATOM   4828  CD2 PHE A 328       8.540  -1.367  -9.335  1.00 95.96           C  
ATOM   4829  HD2 PHE A 328       8.085  -1.528 -10.302  1.00 95.96           H  
ATOM   4830  CE1 PHE A 328       9.709  -0.970  -6.814  1.00 95.96           C  
ATOM   4831  HE1 PHE A 328      10.142  -0.834  -5.834  1.00 95.96           H  
ATOM   4832  CE2 PHE A 328       9.844  -1.827  -9.092  1.00 95.96           C  
ATOM   4833  HE2 PHE A 328      10.394  -2.332  -9.872  1.00 95.96           H  
ATOM   4834  CZ  PHE A 328      10.431  -1.617  -7.833  1.00 95.96           C  
ATOM   4835  HZ  PHE A 328      11.437  -1.961  -7.642  1.00 95.96           H  
ATOM   4836  N   GLY A 329       4.926  -2.787  -6.481  1.00 94.72           N  
ATOM   4837  H   GLY A 329       5.081  -3.490  -7.190  1.00 94.72           H  
ATOM   4838  CA  GLY A 329       4.498  -3.243  -5.163  1.00 94.72           C  
ATOM   4839  HA2 GLY A 329       4.092  -4.251  -5.242  1.00 94.72           H  
ATOM   4840  HA3 GLY A 329       3.698  -2.595  -4.803  1.00 94.72           H  
ATOM   4841  C   GLY A 329       5.612  -3.258  -4.117  1.00 94.72           C  
ATOM   4842  O   GLY A 329       6.800  -3.095  -4.410  1.00 94.72           O  
ATOM   4843  N   ASN A 330       5.223  -3.483  -2.868  1.00 94.55           N  
ATOM   4844  H   ASN A 330       4.232  -3.603  -2.709  1.00 94.55           H  
ATOM   4845  CA  ASN A 330       6.100  -3.436  -1.709  1.00 94.55           C  
ATOM   4846  HA  ASN A 330       6.639  -2.490  -1.757  1.00 94.55           H  
ATOM   4847  C   ASN A 330       7.172  -4.537  -1.698  1.00 94.55           C  
ATOM   4848  CB  ASN A 330       5.245  -3.393  -0.433  1.00 94.55           C  
ATOM   4849  HB2 ASN A 330       4.561  -2.548  -0.513  1.00 94.55           H  
ATOM   4850  HB3 ASN A 330       5.899  -3.222   0.422  1.00 94.55           H  
ATOM   4851  O   ASN A 330       8.239  -4.304  -1.135  1.00 94.55           O  
ATOM   4852  CG  ASN A 330       4.442  -4.641  -0.119  1.00 94.55           C  
ATOM   4853  ND2 ASN A 330       3.266  -4.471   0.438  1.00 94.55           N  
ATOM   4854 HD21 ASN A 330       2.686  -5.282   0.599  1.00 94.55           H  
ATOM   4855 HD22 ASN A 330       2.870  -3.544   0.503  1.00 94.55           H  
ATOM   4856  OD1 ASN A 330       4.885  -5.762  -0.306  1.00 94.55           O  
ATOM   4857  N   THR A 331       6.961  -5.678  -2.372  1.00 92.32           N  
ATOM   4858  H   THR A 331       6.039  -5.839  -2.749  1.00 92.32           H  
ATOM   4859  CA  THR A 331       7.957  -6.766  -2.435  1.00 92.32           C  
ATOM   4860  HA  THR A 331       8.183  -7.084  -1.417  1.00 92.32           H  
ATOM   4861  C   THR A 331       9.268  -6.293  -3.064  1.00 92.32           C  
ATOM   4862  CB  THR A 331       7.420  -7.991  -3.195  1.00 92.32           C  
ATOM   4863  HB  THR A 331       7.157  -7.714  -4.216  1.00 92.32           H  
ATOM   4864  O   THR A 331      10.348  -6.597  -2.564  1.00 92.32           O  
ATOM   4865  CG2 THR A 331       8.429  -9.141  -3.231  1.00 92.32           C  
ATOM   4866 HG21 THR A 331       9.188  -8.940  -3.987  1.00 92.32           H  
ATOM   4867 HG22 THR A 331       8.904  -9.258  -2.257  1.00 92.32           H  
ATOM   4868 HG23 THR A 331       7.920 -10.071  -3.484  1.00 92.32           H  
ATOM   4869  OG1 THR A 331       6.276  -8.498  -2.553  1.00 92.32           O  
ATOM   4870  HG1 THR A 331       5.532  -7.960  -2.834  1.00 92.32           H  
ATOM   4871  N   GLN A 332       9.192  -5.483  -4.121  1.00 95.41           N  
ATOM   4872  H   GLN A 332       8.279  -5.249  -4.485  1.00 95.41           H  
ATOM   4873  CA  GLN A 332      10.366  -4.928  -4.797  1.00 95.41           C  
ATOM   4874  HA  GLN A 332      11.165  -5.670  -4.785  1.00 95.41           H  
ATOM   4875  C   GLN A 332      10.939  -3.682  -4.106  1.00 95.41           C  
ATOM   4876  CB  GLN A 332      10.012  -4.632  -6.258  1.00 95.41           C  
ATOM   4877  HB2 GLN A 332       9.076  -4.077  -6.319  1.00 95.41           H  
ATOM   4878  HB3 GLN A 332      10.797  -4.004  -6.677  1.00 95.41           H  
ATOM   4879  O   GLN A 332      12.053  -3.272  -4.423  1.00 95.41           O  
ATOM   4880  CG  GLN A 332       9.941  -5.902  -7.114  1.00 95.41           C  
ATOM   4881  HG2 GLN A 332       9.892  -5.599  -8.160  1.00 95.41           H  
ATOM   4882  HG3 GLN A 332      10.854  -6.482  -6.975  1.00 95.41           H  
ATOM   4883  CD  GLN A 332       8.729  -6.783  -6.834  1.00 95.41           C  
ATOM   4884  NE2 GLN A 332       8.850  -8.076  -6.931  1.00 95.41           N  
ATOM   4885 HE21 GLN A 332       7.999  -8.620  -6.960  1.00 95.41           H  
ATOM   4886 HE22 GLN A 332       9.763  -8.507  -6.971  1.00 95.41           H  
ATOM   4887  OE1 GLN A 332       7.637  -6.331  -6.533  1.00 95.41           O  
ATOM   4888  N   GLN A 333      10.208  -3.097  -3.155  1.00 95.94           N  
ATOM   4889  H   GLN A 333       9.304  -3.493  -2.941  1.00 95.94           H  
ATOM   4890  CA  GLN A 333      10.652  -1.955  -2.348  1.00 95.94           C  
ATOM   4891  HA  GLN A 333      11.353  -1.354  -2.926  1.00 95.94           H  
ATOM   4892  C   GLN A 333      11.384  -2.384  -1.062  1.00 95.94           C  
ATOM   4893  CB  GLN A 333       9.438  -1.082  -2.004  1.00 95.94           C  
ATOM   4894  HB2 GLN A 333       8.728  -1.686  -1.438  1.00 95.94           H  
ATOM   4895  HB3 GLN A 333       9.764  -0.263  -1.363  1.00 95.94           H  
ATOM   4896  O   GLN A 333      11.926  -1.539  -0.350  1.00 95.94           O  
ATOM   4897  CG  GLN A 333       8.717  -0.489  -3.226  1.00 95.94           C  
ATOM   4898  HG2 GLN A 333       8.487  -1.274  -3.946  1.00 95.94           H  
ATOM   4899  HG3 GLN A 333       9.363   0.243  -3.711  1.00 95.94           H  
ATOM   4900  CD  GLN A 333       7.424   0.196  -2.805  1.00 95.94           C  
ATOM   4901  NE2 GLN A 333       6.318  -0.029  -3.474  1.00 95.94           N  
ATOM   4902 HE21 GLN A 333       6.286  -0.631  -4.285  1.00 95.94           H  
ATOM   4903 HE22 GLN A 333       5.460   0.373  -3.124  1.00 95.94           H  
ATOM   4904  OE1 GLN A 333       7.386   0.930  -1.834  1.00 95.94           O  
ATOM   4905  N   GLN A 334      11.405  -3.683  -0.739  1.00 94.21           N  
ATOM   4906  H   GLN A 334      10.934  -4.340  -1.345  1.00 94.21           H  
ATOM   4907  CA  GLN A 334      12.019  -4.189   0.490  1.00 94.21           C  
ATOM   4908  HA  GLN A 334      11.507  -3.716   1.329  1.00 94.21           H  
ATOM   4909  C   GLN A 334      13.500  -3.820   0.588  1.00 94.21           C  
ATOM   4910  CB  GLN A 334      11.845  -5.707   0.626  1.00 94.21           C  
ATOM   4911  HB2 GLN A 334      12.391  -6.042   1.508  1.00 94.21           H  
ATOM   4912  HB3 GLN A 334      12.255  -6.208  -0.251  1.00 94.21           H  
ATOM   4913  O   GLN A 334      14.237  -3.874  -0.394  1.00 94.21           O  
ATOM   4914  CG  GLN A 334      10.372  -6.088   0.795  1.00 94.21           C  
ATOM   4915  HG2 GLN A 334       9.944  -5.511   1.614  1.00 94.21           H  
ATOM   4916  HG3 GLN A 334       9.838  -5.826  -0.118  1.00 94.21           H  
ATOM   4917  CD  GLN A 334      10.141  -7.573   1.048  1.00 94.21           C  
ATOM   4918  NE2 GLN A 334       8.899  -8.004   1.061  1.00 94.21           N  
ATOM   4919 HE21 GLN A 334       8.140  -7.351   0.930  1.00 94.21           H  
ATOM   4920 HE22 GLN A 334       8.759  -9.003   1.108  1.00 94.21           H  
ATOM   4921  OE1 GLN A 334      11.047  -8.372   1.252  1.00 94.21           O  
ATOM   4922  N   THR A 335      13.958  -3.493   1.798  1.00 94.90           N  
ATOM   4923  H   THR A 335      13.283  -3.503   2.549  1.00 94.90           H  
ATOM   4924  CA  THR A 335      15.341  -3.110   2.156  1.00 94.90           C  
ATOM   4925  HA  THR A 335      15.332  -2.900   3.226  1.00 94.90           H  
ATOM   4926  C   THR A 335      15.870  -1.827   1.504  1.00 94.90           C  
ATOM   4927  CB  THR A 335      16.332  -4.271   1.979  1.00 94.90           C  
ATOM   4928  HB  THR A 335      17.272  -4.009   2.465  1.00 94.90           H  
ATOM   4929  O   THR A 335      16.993  -1.395   1.790  1.00 94.90           O  
ATOM   4930  CG2 THR A 335      15.818  -5.572   2.590  1.00 94.90           C  
ATOM   4931 HG21 THR A 335      14.983  -5.966   2.011  1.00 94.90           H  
ATOM   4932 HG22 THR A 335      16.624  -6.306   2.607  1.00 94.90           H  
ATOM   4933 HG23 THR A 335      15.496  -5.388   3.615  1.00 94.90           H  
ATOM   4934  OG1 THR A 335      16.589  -4.520   0.618  1.00 94.90           O  
ATOM   4935  HG1 THR A 335      15.772  -4.345   0.146  1.00 94.90           H  
ATOM   4936  N   MET A 336      15.064  -1.182   0.661  1.00 95.28           N  
ATOM   4937  H   MET A 336      14.141  -1.551   0.486  1.00 95.28           H  
ATOM   4938  CA  MET A 336      15.397   0.085   0.027  1.00 95.28           C
[truncated: 116,488 more chars]
