# Supplementary material for: AlphaFold-Multimer predicts cross-kingdom interactions at the plant-pathogen interface
Source: Nat Commun. 2023 Sep 27;14:6040. doi: 10.1038/s41467-023-41721-9 (PMC10533508; doi:10.1038/s41467-023-41721-9)
Supplement: Supplementary file 6 — Supplementary Data 3 [file 41467_2023_41721_MOESM6_ESM.zip › CI_WP011001815.pdb]

ATOM      1  N   ASP A   1      -6.792  15.234  39.263  1.00 34.86           N  
ATOM      2  H   ASP A   1      -7.327  15.095  40.108  1.00 34.86           H  
ATOM      3  H2  ASP A   1      -7.034  16.124  38.850  1.00 34.86           H  
ATOM      4  H3  ASP A   1      -5.802  15.208  39.465  1.00 34.86           H  
ATOM      5  CA  ASP A   1      -7.150  14.165  38.319  1.00 34.86           C  
ATOM      6  HA  ASP A   1      -6.904  13.205  38.771  1.00 34.86           H  
ATOM      7  C   ASP A   1      -6.345  14.318  37.047  1.00 34.86           C  
ATOM      8  CB  ASP A   1      -8.669  14.182  38.073  1.00 34.86           C  
ATOM      9  HB2 ASP A   1      -8.956  15.115  37.588  1.00 34.86           H  
ATOM     10  HB3 ASP A   1      -8.945  13.339  37.438  1.00 34.86           H  
ATOM     11  O   ASP A   1      -6.439  15.341  36.393  1.00 34.86           O  
ATOM     12  CG  ASP A   1      -9.379  14.067  39.417  1.00 34.86           C  
ATOM     13  OD1 ASP A   1     -10.340  14.823  39.647  1.00 34.86           O  
ATOM     14  OD2 ASP A   1      -8.791  13.363  40.264  1.00 34.86           O  
ATOM     15  N   GLU A   2      -5.526  13.336  36.687  1.00 33.37           N  
ATOM     16  H   GLU A   2      -5.347  12.551  37.297  1.00 33.37           H  
ATOM     17  CA  GLU A   2      -4.935  13.279  35.332  1.00 33.37           C  
ATOM     18  HA  GLU A   2      -4.538  14.253  35.045  1.00 33.37           H  
ATOM     19  C   GLU A   2      -6.006  12.891  34.301  1.00 33.37           C  
ATOM     20  CB  GLU A   2      -3.793  12.264  35.349  1.00 33.37           C  
ATOM     21  HB2 GLU A   2      -4.193  11.313  35.701  1.00 33.37           H  
ATOM     22  HB3 GLU A   2      -3.408  12.122  34.339  1.00 33.37           H  
ATOM     23  O   GLU A   2      -5.952  13.260  33.134  1.00 33.37           O  
ATOM     24  CG  GLU A   2      -2.652  12.758  36.259  1.00 33.37           C  
ATOM     25  HG2 GLU A   2      -2.019  13.434  35.684  1.00 33.37           H  
ATOM     26  HG3 GLU A   2      -3.043  13.330  37.100  1.00 33.37           H  
ATOM     27  CD  GLU A   2      -1.830  11.606  36.837  1.00 33.37           C  
ATOM     28  OE1 GLU A   2      -0.586  11.709  36.787  1.00 33.37           O  
ATOM     29  OE2 GLU A   2      -2.463  10.673  37.382  1.00 33.37           O  
ATOM     30  N   ASN A   3      -7.045  12.230  34.811  1.00 36.31           N  
ATOM     31  H   ASN A   3      -6.949  11.932  35.771  1.00 36.31           H  
ATOM     32  CA  ASN A   3      -8.350  12.049  34.208  1.00 36.31           C  
ATOM     33  HA  ASN A   3      -8.207  11.940  33.133  1.00 36.31           H  
ATOM     34  C   ASN A   3      -9.265  13.275  34.422  1.00 36.31           C  
ATOM     35  CB  ASN A   3      -8.935  10.749  34.811  1.00 36.31           C  
ATOM     36  HB2 ASN A   3      -9.678  10.990  35.572  1.00 36.31           H  
ATOM     37  HB3 ASN A   3      -8.148  10.171  35.296  1.00 36.31           H  
ATOM     38  O   ASN A   3     -10.487  13.122  34.384  1.00 36.31           O  
ATOM     39  CG  ASN A   3      -9.556   9.815  33.793  1.00 36.31           C  
ATOM     40  ND2 ASN A   3     -10.159   8.744  34.250  1.00 36.31           N  
ATOM     41 HD21 ASN A   3     -10.193   8.552  35.241  1.00 36.31           H  
ATOM     42 HD22 ASN A   3     -10.482   8.095  33.547  1.00 36.31           H  
ATOM     43  OD1 ASN A   3      -9.469   9.981  32.590  1.00 36.31           O  
ATOM     44  N   GLU A   4      -8.719  14.469  34.724  1.00 38.74           N  
ATOM     45  H   GLU A   4      -7.715  14.581  34.715  1.00 38.74           H  
ATOM     46  CA  GLU A   4      -9.538  15.681  34.786  1.00 38.74           C  
ATOM     47  HA  GLU A   4     -10.323  15.518  35.525  1.00 38.74           H  
ATOM     48  C   GLU A   4     -10.178  15.817  33.418  1.00 38.74           C  
ATOM     49  CB  GLU A   4      -8.788  16.974  35.195  1.00 38.74           C  
ATOM     50  HB2 GLU A   4      -8.353  16.836  36.185  1.00 38.74           H  
ATOM     51  HB3 GLU A   4      -7.995  17.192  34.480  1.00 38.74           H  
ATOM     52  O   GLU A   4      -9.518  16.073  32.412  1.00 38.74           O  
ATOM     53  CG  GLU A   4      -9.756  18.170  35.300  1.00 38.74           C  
ATOM     54  HG2 GLU A   4     -10.610  17.872  35.908  1.00 38.74           H  
ATOM     55  HG3 GLU A   4     -10.126  18.402  34.301  1.00 38.74           H  
ATOM     56  CD  GLU A   4      -9.129  19.449  35.883  1.00 38.74           C  
ATOM     57  OE1 GLU A   4      -9.708  19.990  36.855  1.00 38.74           O  
ATOM     58  OE2 GLU A   4      -8.117  19.919  35.317  1.00 38.74           O  
ATOM     59  N   SER A   5     -11.496  15.633  33.388  1.00 40.84           N  
ATOM     60  H   SER A   5     -11.961  15.280  34.212  1.00 40.84           H  
ATOM     61  CA  SER A   5     -12.270  16.087  32.260  1.00 40.84           C  
ATOM     62  HA  SER A   5     -11.934  15.554  31.370  1.00 40.84           H  
ATOM     63  C   SER A   5     -11.922  17.579  32.149  1.00 40.84           C  
ATOM     64  CB  SER A   5     -13.759  15.787  32.495  1.00 40.84           C  
ATOM     65  HB2 SER A   5     -13.883  14.726  32.711  1.00 40.84           H  
ATOM     66  HB3 SER A   5     -14.324  16.018  31.592  1.00 40.84           H  
ATOM     67  O   SER A   5     -12.333  18.371  32.996  1.00 40.84           O  
ATOM     68  OG  SER A   5     -14.277  16.550  33.569  1.00 40.84           O  
ATOM     69  HG  SER A   5     -13.622  17.227  33.754  1.00 40.84           H  
ATOM     70  N   PHE A   6     -11.267  18.045  31.083  1.00 44.42           N  
ATOM     71  H   PHE A   6     -10.638  18.813  31.263  1.00 44.42           H  
ATOM     72  CA  PHE A   6     -11.813  17.933  29.726  1.00 44.42           C  
ATOM     73  HA  PHE A   6     -11.602  18.879  29.227  1.00 44.42           H  
ATOM     74  C   PHE A   6     -13.342  17.855  29.798  1.00 44.42           C  
ATOM     75  CB  PHE A   6     -11.125  16.842  28.891  1.00 44.42           C  
ATOM     76  HB2 PHE A   6     -11.565  16.834  27.894  1.00 44.42           H  
ATOM     77  HB3 PHE A   6     -11.302  15.862  29.335  1.00 44.42           H  
ATOM     78  O   PHE A   6     -13.979  16.964  29.238  1.00 44.42           O  
ATOM     79  CG  PHE A   6      -9.633  17.076  28.746  1.00 44.42           C  
ATOM     80  CD1 PHE A   6      -9.159  18.215  28.062  1.00 44.42           C  
ATOM     81  HD1 PHE A   6      -9.854  18.898  27.596  1.00 44.42           H  
ATOM     82  CD2 PHE A   6      -8.717  16.201  29.357  1.00 44.42           C  
ATOM     83  HD2 PHE A   6      -9.067  15.346  29.916  1.00 44.42           H  
ATOM     84  CE1 PHE A   6      -7.779  18.485  28.012  1.00 44.42           C  
ATOM     85  HE1 PHE A   6      -7.418  19.369  27.507  1.00 44.42           H  
ATOM     86  CE2 PHE A   6      -7.339  16.469  29.303  1.00 44.42           C  
ATOM     87  HE2 PHE A   6      -6.648  15.812  29.810  1.00 44.42           H  
ATOM     88  CZ  PHE A   6      -6.870  17.613  28.636  1.00 44.42           C  
ATOM     89  HZ  PHE A   6      -5.811  17.827  28.620  1.00 44.42           H  
ATOM     90  N   ARG A   7     -13.909  18.756  30.622  1.00 49.82           N  
ATOM     91  H   ARG A   7     -13.276  19.352  31.136  1.00 49.82           H  
ATOM     92  CA  ARG A   7     -15.333  18.959  30.829  1.00 49.82           C  
ATOM     93  HA  ARG A   7     -15.819  18.036  31.146  1.00 49.82           H  
ATOM     94  C   ARG A   7     -15.824  19.350  29.462  1.00 49.82           C  
ATOM     95  CB  ARG A   7     -15.595  20.099  31.833  1.00 49.82           C  
ATOM     96  HB2 ARG A   7     -14.742  20.777  31.863  1.00 49.82           H  
ATOM     97  HB3 ARG A   7     -16.454  20.669  31.482  1.00 49.82           H  
ATOM     98  O   ARG A   7     -15.653  20.507  29.081  1.00 49.82           O  
ATOM     99  CG  ARG A   7     -15.931  19.627  33.249  1.00 49.82           C  
ATOM    100  HG2 ARG A   7     -16.750  18.908  33.207  1.00 49.82           H  
ATOM    101  HG3 ARG A   7     -15.057  19.163  33.707  1.00 49.82           H  
ATOM    102  CD  ARG A   7     -16.362  20.853  34.064  1.00 49.82           C  
ATOM    103  HD2 ARG A   7     -15.493  21.495  34.207  1.00 49.82           H  
ATOM    104  HD3 ARG A   7     -17.117  21.402  33.501  1.00 49.82           H  
ATOM    105  NE  ARG A   7     -16.925  20.480  35.372  1.00 49.82           N  
ATOM    106  HE  ARG A   7     -16.836  19.510  35.640  1.00 49.82           H  
ATOM    107  NH1 ARG A   7     -17.536  22.595  36.028  1.00 49.82           N  
ATOM    108 HH11 ARG A   7     -17.108  22.956  35.188  1.00 49.82           H  
ATOM    109 HH12 ARG A   7     -17.895  23.220  36.735  1.00 49.82           H  
ATOM    110  NH2 ARG A   7     -17.930  20.863  37.378  1.00 49.82           N  
ATOM    111 HH21 ARG A   7     -17.827  19.884  37.607  1.00 49.82           H  
ATOM    112 HH22 ARG A   7     -18.300  21.500  38.069  1.00 49.82           H  
ATOM    113  CZ  ARG A   7     -17.461  21.310  36.249  1.00 49.82           C  
ATOM    114  N   LYS A   8     -16.347  18.359  28.735  1.00 64.16           N  
ATOM    115  H   LYS A   8     -16.256  17.424  29.105  1.00 64.16           H  
ATOM    116  CA  LYS A   8     -16.753  18.520  27.345  1.00 64.16           C  
ATOM    117  HA  LYS A   8     -15.867  18.718  26.743  1.00 64.16           H  
ATOM    118  C   LYS A   8     -17.628  19.758  27.282  1.00 64.16           C  
ATOM    119  CB  LYS A   8     -17.440  17.244  26.819  1.00 64.16           C  
ATOM    120  HB2 LYS A   8     -17.966  17.485  25.895  1.00 64.16           H  
ATOM    121  HB3 LYS A   8     -18.161  16.872  27.546  1.00 64.16           H  
ATOM    122  O   LYS A   8     -18.696  19.794  27.901  1.00 64.16           O  
ATOM    123  CG  LYS A   8     -16.381  16.167  26.511  1.00 64.16           C  
ATOM    124  HG2 LYS A   8     -15.655  16.605  25.827  1.00 64.16           H  
ATOM    125  HG3 LYS A   8     -15.858  15.903  27.430  1.00 64.16           H  
ATOM    126  CD  LYS A   8     -16.925  14.874  25.869  1.00 64.16           C  
ATOM    127  HD2 LYS A   8     -17.456  14.285  26.617  1.00 64.16           H  
ATOM    128  HD3 LYS A   8     -17.602  15.122  25.052  1.00 64.16           H  
ATOM    129  CE  LYS A   8     -15.726  14.082  25.308  1.00 64.16           C  
ATOM    130  HE2 LYS A   8     -15.238  14.704  24.557  1.00 64.16           H  
ATOM    131  HE3 LYS A   8     -15.003  13.919  26.107  1.00 64.16           H  
ATOM    132  NZ  LYS A   8     -16.071  12.778  24.681  1.00 64.16           N  
ATOM    133  HZ1 LYS A   8     -16.872  12.820  24.068  1.00 64.16           H  
ATOM    134  HZ2 LYS A   8     -15.310  12.454  24.101  1.00 64.16           H  
ATOM    135  HZ3 LYS A   8     -16.269  12.051  25.354  1.00 64.16           H  
ATOM    136  N   GLN A   9     -17.118  20.797  26.624  1.00 81.97           N  
ATOM    137  H   GLN A   9     -16.187  20.714  26.241  1.00 81.97           H  
ATOM    138  CA  GLN A   9     -17.821  22.065  26.551  1.00 81.97           C  
ATOM    139  HA  GLN A   9     -17.941  22.432  27.570  1.00 81.97           H  
ATOM    140  C   GLN A   9     -19.207  21.808  25.950  1.00 81.97           C  
ATOM    141  CB  GLN A   9     -17.035  23.102  25.739  1.00 81.97           C  
ATOM    142  HB2 GLN A   9     -17.685  23.961  25.573  1.00 81.97           H  
ATOM    143  HB3 GLN A   9     -16.760  22.686  24.770  1.00 81.97           H  
ATOM    144  O   GLN A   9     -19.340  20.956  25.059  1.00 81.97           O  
ATOM    145  CG  GLN A   9     -15.773  23.576  26.478  1.00 81.97           C  
ATOM    146  HG2 GLN A   9     -16.029  23.816  27.510  1.00 81.97           H  
ATOM    147  HG3 GLN A   9     -15.035  22.774  26.492  1.00 81.97           H  
ATOM    148  CD  GLN A   9     -15.142  24.817  25.851  1.00 81.97           C  
ATOM    149  NE2 GLN A   9     -14.046  25.295  26.394  1.00 81.97           N  
ATOM    150 HE21 GLN A   9     -13.621  26.078  25.918  1.00 81.97           H  
ATOM    151 HE22 GLN A   9     -13.569  24.761  27.106  1.00 81.97           H  
ATOM    152  OE1 GLN A   9     -15.630  25.409  24.900  1.00 81.97           O  
ATOM    153  N   PRO A  10     -20.258  22.500  26.430  1.00 85.68           N  
ATOM    154  CA  PRO A  10     -21.598  22.302  25.903  1.00 85.68           C  
ATOM    155  HA  PRO A  10     -21.938  21.294  26.139  1.00 85.68           H  
ATOM    156  C   PRO A  10     -21.568  22.491  24.387  1.00 85.68           C  
ATOM    157  CB  PRO A  10     -22.489  23.324  26.618  1.00 85.68           C  
ATOM    158  HB2 PRO A  10     -22.941  22.857  27.493  1.00 85.68           H  
ATOM    159  HB3 PRO A  10     -23.260  23.729  25.963  1.00 85.68           H  
ATOM    160  O   PRO A  10     -21.079  23.503  23.885  1.00 85.68           O  
ATOM    161  CG  PRO A  10     -21.507  24.405  27.074  1.00 85.68           C  
ATOM    162  HG2 PRO A  10     -21.320  25.100  26.255  1.00 85.68           H  
ATOM    163  HG3 PRO A  10     -21.867  24.936  27.955  1.00 85.68           H  
ATOM    164  CD  PRO A  10     -20.238  23.609  27.372  1.00 85.68           C  
ATOM    165  HD2 PRO A  10     -19.363  24.244  27.237  1.00 85.68           H  
ATOM    166  HD3 PRO A  10     -20.272  23.220  28.389  1.00 85.68           H  
ATOM    167  N   THR A  11     -22.057  21.487  23.656  1.00 92.69           N  
ATOM    168  H   THR A  11     -22.414  20.674  24.139  1.00 92.69           H  
ATOM    169  CA  THR A  11     -22.019  21.472  22.191  1.00 92.69           C  
ATOM    170  HA  THR A  11     -20.980  21.467  21.860  1.00 92.69           H  
ATOM    171  C   THR A  11     -22.699  22.725  21.647  1.00 92.69           C  
ATOM    172  CB  THR A  11     -22.722  20.219  21.653  1.00 92.69           C  
ATOM    173  HB  THR A  11     -23.759  20.217  21.987  1.00 92.69           H  
ATOM    174  O   THR A  11     -23.909  22.894  21.805  1.00 92.69           O  
ATOM    175  CG2 THR A  11     -22.701  20.114  20.129  1.00 92.69           C  
ATOM    176 HG21 THR A  11     -23.111  19.151  19.824  1.00 92.69           H  
ATOM    177 HG22 THR A  11     -23.305  20.910  19.693  1.00 92.69           H  
ATOM    178 HG23 THR A  11     -21.676  20.199  19.767  1.00 92.69           H  
ATOM    179  OG1 THR A  11     -22.093  19.063  22.160  1.00 92.69           O  
ATOM    180  HG1 THR A  11     -21.317  19.345  22.652  1.00 92.69           H  
ATOM    181  N   LEU A  12     -21.940  23.596  20.981  1.00 93.81           N  
ATOM    182  H   LEU A  12     -20.955  23.399  20.877  1.00 93.81           H  
ATOM    183  CA  LEU A  12     -22.508  24.766  20.323  1.00 93.81           C  
ATOM    184  HA  LEU A  12     -23.202  25.244  21.015  1.00 93.81           H  
ATOM    185  C   LEU A  12     -23.290  24.280  19.106  1.00 93.81           C  
ATOM    186  CB  LEU A  12     -21.394  25.777  20.001  1.00 93.81           C  
ATOM    187  HB2 LEU A  12     -20.636  25.296  19.383  1.00 93.81           H  
ATOM    188  HB3 LEU A  12     -20.923  26.038  20.949  1.00 93.81           H  
ATOM    189  O   LEU A  12     -22.743  23.580  18.258  1.00 93.81           O  
ATOM    190  CG  LEU A  12     -21.862  27.075  19.309  1.00 93.81           C  
ATOM    191  HG  LEU A  12     -22.825  27.379  19.719  1.00 93.81           H  
ATOM    192  CD1 LEU A  12     -20.851  28.191  19.574  1.00 93.81           C  
ATOM    193 HD11 LEU A  12     -21.183  29.121  19.112  1.00 93.81           H  
ATOM    194 HD12 LEU A  12     -19.873  27.915  19.181  1.00 93.81           H  
ATOM    195 HD13 LEU A  12     -20.763  28.357  20.648  1.00 93.81           H  
ATOM    196  CD2 LEU A  12     -21.979  26.951  17.782  1.00 93.81           C  
ATOM    197 HD21 LEU A  12     -21.032  26.604  17.369  1.00 93.81           H  
ATOM    198 HD22 LEU A  12     -22.227  27.923  17.356  1.00 93.81           H  
ATOM    199 HD23 LEU A  12     -22.768  26.251  17.508  1.00 93.81           H  
ATOM    200  N   VAL A  13     -24.562  24.662  19.008  1.00 95.54           N  
ATOM    201  H   VAL A  13     -24.945  25.226  19.753  1.00 95.54           H  
ATOM    202  CA  VAL A  13     -25.456  24.291  17.904  1.00 95.54           C  
ATOM    203  HA  VAL A  13     -24.927  23.631  17.216  1.00 95.54           H  
ATOM    204  C   VAL A  13     -25.863  25.545  17.136  1.00 95.54           C  
ATOM    205  CB  VAL A  13     -26.692  23.528  18.419  1.00 95.54           C  
ATOM    206  HB  VAL A  13     -27.252  24.169  19.100  1.00 95.54           H  
ATOM    207  O   VAL A  13     -26.276  26.538  17.729  1.00 95.54           O  
ATOM    208  CG1 VAL A  13     -27.621  23.114  17.270  1.00 95.54           C  
ATOM    209 HG11 VAL A  13     -27.996  23.996  16.751  1.00 95.54           H  
ATOM    210 HG12 VAL A  13     -28.484  22.587  17.679  1.00 95.54           H  
ATOM    211 HG13 VAL A  13     -27.082  22.480  16.567  1.00 95.54           H  
ATOM    212  CG2 VAL A  13     -26.303  22.246  19.168  1.00 95.54           C  
ATOM    213 HG21 VAL A  13     -25.747  22.502  20.071  1.00 95.54           H  
ATOM    214 HG22 VAL A  13     -27.195  21.701  19.475  1.00 95.54           H  
ATOM    215 HG23 VAL A  13     -25.675  21.615  18.540  1.00 95.54           H  
ATOM    216  N   LYS A  14     -25.790  25.494  15.803  1.00 96.26           N  
ATOM    217  H   LYS A  14     -25.420  24.653  15.385  1.00 96.26           H  
ATOM    218  CA  LYS A  14     -26.244  26.565  14.909  1.00 96.26           C  
ATOM    219  HA  LYS A  14     -26.967  27.181  15.442  1.00 96.26           H  
ATOM    220  C   LYS A  14     -26.925  25.977  13.678  1.00 96.26           C  
ATOM    221  CB  LYS A  14     -25.036  27.437  14.529  1.00 96.26           C  
ATOM    222  HB2 LYS A  14     -24.514  27.725  15.442  1.00 96.26           H  
ATOM    223  HB3 LYS A  14     -24.352  26.855  13.912  1.00 96.26           H  
ATOM    224  O   LYS A  14     -26.379  25.090  13.030  1.00 96.26           O  
ATOM    225  CG  LYS A  14     -25.445  28.711  13.775  1.00 96.26           C  
ATOM    226  HG2 LYS A  14     -26.156  29.269  14.385  1.00 96.26           H  
ATOM    227  HG3 LYS A  14     -25.920  28.447  12.830  1.00 96.26           H  
ATOM    228  CD  LYS A  14     -24.223  29.596  13.493  1.00 96.26           C  
ATOM    229  HD2 LYS A  14     -23.714  29.804  14.434  1.00 96.26           H  
ATOM    230  HD3 LYS A  14     -23.542  29.067  12.827  1.00 96.26           H  
ATOM    231  CE  LYS A  14     -24.668  30.915  12.848  1.00 96.26           C  
ATOM    232  HE2 LYS A  14     -25.431  31.364  13.483  1.00 96.26           H  
ATOM    233  HE3 LYS A  14     -25.126  30.698  11.883  1.00 96.26           H  
ATOM    234  NZ  LYS A  14     -23.531  31.860  12.691  1.00 96.26           N  
ATOM    235  HZ1 LYS A  14     -22.801  31.457  12.121  1.00 96.26           H  
ATOM    236  HZ2 LYS A  14     -23.840  32.722  12.264  1.00 96.26           H  
ATOM    237  HZ3 LYS A  14     -23.139  32.088  13.593  1.00 96.26           H  
ATOM    238  N   THR A  15     -28.081  26.507  13.298  1.00 94.36           N  
ATOM    239  H   THR A  15     -28.525  27.200  13.883  1.00 94.36           H  
ATOM    240  CA  THR A  15     -28.716  26.151  12.021  1.00 94.36           C  
ATOM    241  HA  THR A  15     -28.480  25.112  11.791  1.00 94.36           H  
ATOM    242  C   THR A  15     -28.155  27.030  10.904  1.00 94.36           C  
ATOM    243  CB  THR A  15     -30.244  26.238  12.109  1.00 94.36           C  
ATOM    244  HB  THR A  15     -30.548  27.270  12.284  1.00 94.36           H  
ATOM    245  O   THR A  15     -28.173  28.255  11.003  1.00 94.36           O  
ATOM    246  CG2 THR A  15     -30.931  25.703  10.852  1.00 94.36           C  
ATOM    247 HG21 THR A  15     -30.625  24.673  10.671  1.00 94.36           H  
ATOM    248 HG22 THR A  15     -32.012  25.735  10.984  1.00 94.36           H  
ATOM    249 HG23 THR A  15     -30.668  26.319   9.992  1.00 94.36           H  
ATOM    250  OG1 THR A  15     -30.677  25.434  13.180  1.00 94.36           O  
ATOM    251  HG1 THR A  15     -31.629  25.528  13.261  1.00 94.36           H  
ATOM    252  N   VAL A  16     -27.658  26.417   9.828  1.00 94.68           N  
ATOM    253  H   VAL A  16     -27.658  25.407   9.820  1.00 94.68           H  
ATOM    254  CA  VAL A  16     -27.123  27.104   8.643  1.00 94.68           C  
ATOM    255  HA  VAL A  16     -27.340  28.170   8.712  1.00 94.68           H  
ATOM    256  C   VAL A  16     -27.826  26.547   7.408  1.00 94.68           C  
ATOM    257  CB  VAL A  16     -25.590  26.941   8.541  1.00 94.68           C  
ATOM    258  HB  VAL A  16     -25.344  25.885   8.434  1.00 94.68           H  
ATOM    259  O   VAL A  16     -27.736  25.354   7.136  1.00 94.68           O  
ATOM    260  CG1 VAL A  16     -25.038  27.698   7.324  1.00 94.68           C  
ATOM    261 HG11 VAL A  16     -23.954  27.595   7.291  1.00 94.68           H  
ATOM    262 HG12 VAL A  16     -25.295  28.755   7.386  1.00 94.68           H  
ATOM    263 HG13 VAL A  16     -25.441  27.274   6.404  1.00 94.68           H  
ATOM    264  CG2 VAL A  16     -24.876  27.482   9.789  1.00 94.68           C  
ATOM    265 HG21 VAL A  16     -25.146  28.525   9.954  1.00 94.68           H  
ATOM    266 HG22 VAL A  16     -25.160  26.894  10.662  1.00 94.68           H  
ATOM    267 HG23 VAL A  16     -23.796  27.398   9.665  1.00 94.68           H  
ATOM    268  N   LYS A  17     -28.551  27.401   6.669  1.00 94.81           N  
ATOM    269  H   LYS A  17     -28.579  28.366   6.964  1.00 94.81           H  
ATOM    270  CA  LYS A  17     -29.370  27.006   5.499  1.00 94.81           C  
ATOM    271  HA  LYS A  17     -30.061  27.818   5.273  1.00 94.81           H  
ATOM    272  C   LYS A  17     -30.268  25.782   5.783  1.00 94.81           C  
ATOM    273  CB  LYS A  17     -28.479  26.803   4.253  1.00 94.81           C  
ATOM    274  HB2 LYS A  17     -27.772  25.996   4.444  1.00 94.81           H  
ATOM    275  HB3 LYS A  17     -29.118  26.498   3.425  1.00 94.81           H  
ATOM    276  O   LYS A  17     -30.255  24.805   5.044  1.00 94.81           O  
ATOM    277  CG  LYS A  17     -27.707  28.059   3.819  1.00 94.81           C  
ATOM    278  HG2 LYS A  17     -26.995  28.343   4.594  1.00 94.81           H  
ATOM    279  HG3 LYS A  17     -28.411  28.877   3.667  1.00 94.81           H  
ATOM    280  CD  LYS A  17     -26.951  27.792   2.508  1.00 94.81           C  
ATOM    281  HD2 LYS A  17     -27.667  27.484   1.746  1.00 94.81           H  
ATOM    282  HD3 LYS A  17     -26.236  26.984   2.665  1.00 94.81           H  
ATOM    283  CE  LYS A  17     -26.214  29.052   2.032  1.00 94.81           C  
ATOM    284  HE2 LYS A  17     -26.936  29.865   1.955  1.00 94.81           H  
ATOM    285  HE3 LYS A  17     -25.478  29.332   2.786  1.00 94.81           H  
ATOM    286  NZ  LYS A  17     -25.550  28.842   0.719  1.00 94.81           N  
ATOM    287  HZ1 LYS A  17     -25.077  29.682   0.420  1.00 94.81           H  
ATOM    288  HZ2 LYS A  17     -26.230  28.603   0.011  1.00 94.81           H  
ATOM    289  HZ3 LYS A  17     -24.870  28.097   0.771  1.00 94.81           H  
ATOM    290  N   GLY A  18     -30.979  25.801   6.914  1.00 94.19           N  
ATOM    291  H   GLY A  18     -30.940  26.633   7.484  1.00 94.19           H  
ATOM    292  CA  GLY A  18     -31.845  24.699   7.366  1.00 94.19           C  
ATOM    293  HA2 GLY A  18     -32.470  24.379   6.532  1.00 94.19           H  
ATOM    294  HA3 GLY A  18     -32.505  25.065   8.153  1.00 94.19           H  
ATOM    295  C   GLY A  18     -31.120  23.454   7.902  1.00 94.19           C  
ATOM    296  O   GLY A  18     -31.755  22.607   8.518  1.00 94.19           O  
ATOM    297  N   THR A  19     -29.798  23.343   7.742  1.00 94.03           N  
ATOM    298  H   THR A  19     -29.299  24.084   7.270  1.00 94.03           H  
ATOM    299  CA  THR A  19     -29.006  22.215   8.258  1.00 94.03           C  
ATOM    300  HA  THR A  19     -29.633  21.325   8.289  1.00 94.03           H  
ATOM    301  C   THR A  19     -28.508  22.511   9.673  1.00 94.03           C  
ATOM    302  CB  THR A  19     -27.827  21.911   7.323  1.00 94.03           C  
ATOM    303  HB  THR A  19     -27.166  22.776   7.275  1.00 94.03           H  
ATOM    304  O   THR A  19     -27.935  23.574   9.919  1.00 94.03           O  
ATOM    305  CG2 THR A  19     -27.018  20.685   7.748  1.00 94.03           C  
ATOM    306 HG21 THR A  19     -26.268  20.467   6.988  1.00 94.03           H  
ATOM    307 HG22 THR A  19     -27.676  19.823   7.861  1.00 94.03           H  
ATOM    308 HG23 THR A  19     -26.504  20.880   8.689  1.00 94.03           H  
ATOM    309  OG1 THR A  19     -28.310  21.637   6.029  1.00 94.03           O  
ATOM    310  HG1 THR A  19     -28.884  22.359   5.764  1.00 94.03           H  
ATOM    311  N   LYS A  20     -28.687  21.567  10.606  1.00 95.64           N  
ATOM    312  H   LYS A  20     -29.169  20.720  10.340  1.00 95.64           H  
ATOM    313  CA  LYS A  20     -28.087  21.632  11.948  1.00 95.64           C  
ATOM    314  HA  LYS A  20     -28.271  22.622  12.366  1.00 95.64           H  
ATOM    315  C   LYS A  20     -26.571  21.430  11.838  1.00 95.64           C  
ATOM    316  CB  LYS A  20     -28.748  20.583  12.864  1.00 95.64           C  
ATOM    317  HB2 LYS A  20     -29.831  20.680  12.791  1.00 95.64           H  
ATOM    318  HB3 LYS A  20     -28.471  19.587  12.519  1.00 95.64           H  
ATOM    319  O   LYS A  20     -26.122  20.396  11.351  1.00 95.64           O  
ATOM    320  CG  LYS A  20     -28.346  20.740  14.342  1.00 95.64           C  
ATOM    321  HG2 LYS A  20     -28.725  21.693  14.713  1.00 95.64           H  
ATOM    322  HG3 LYS A  20     -27.260  20.742  14.427  1.00 95.64           H  
ATOM    323  CD  LYS A  20     -28.911  19.597  15.202  1.00 95.64           C  
ATOM    324  HD2 LYS A  20     -29.999  19.600  15.135  1.00 95.64           H  
ATOM    325  HD3 LYS A  20     -28.533  18.649  14.817  1.00 95.64           H  
ATOM    326  CE  LYS A  20     -28.484  19.756  16.668  1.00 95.64           C  
ATOM    327  HE2 LYS A  20     -27.397  19.829  16.706  1.00 95.64           H  
ATOM    328  HE3 LYS A  20     -28.893  20.693  17.047  1.00 95.64           H  
ATOM    329  NZ  LYS A  20     -28.943  18.625  17.516  1.00 95.64           N  
ATOM    330  HZ1 LYS A  20     -28.554  17.754  17.187  1.00 95.64           H  
ATOM    331  HZ2 LYS A  20     -29.951  18.552  17.510  1.00 95.64           H  
ATOM    332  HZ3 LYS A  20     -28.639  18.752  18.471  1.00 95.64           H  
ATOM    333  N   MET A  21     -25.804  22.412  12.298  1.00 96.60           N  
ATOM    334  H   MET A  21     -26.252  23.243  12.655  1.00 96.60           H  
ATOM    335  CA  MET A  21     -24.347  22.372  12.424  1.00 96.60           C  
ATOM    336  HA  MET A  21     -23.960  21.437  12.019  1.00 96.60           H  
ATOM    337  C   MET A  21     -23.980  22.455  13.904  1.00 96.60           C  
ATOM    338  CB  MET A  21     -23.700  23.548  11.674  1.00 96.60           C  
ATOM    339  HB2 MET A  21     -22.617  23.466  11.758  1.00 96.60           H  
ATOM    340  HB3 MET A  21     -23.998  24.481  12.153  1.00 96.60           H  
ATOM    341  O   MET A  21     -24.667  23.132  14.673  1.00 96.60           O  
ATOM    342  CG  MET A  21     -24.063  23.644  10.189  1.00 96.60           C  
ATOM    343  HG2 MET A  21     -23.629  24.567   9.805  1.00 96.60           H  
ATOM    344  HG3 MET A  21     -25.146  23.718  10.083  1.00 96.60           H  
ATOM    345  SD  MET A  21     -23.458  22.281   9.165  1.00 96.60           S  
ATOM    346  CE  MET A  21     -23.864  22.938   7.529  1.00 96.60           C  
ATOM    347  HE1 MET A  21     -24.931  23.156   7.476  1.00 96.60           H  
ATOM    348  HE2 MET A  21     -23.606  22.203   6.768  1.00 96.60           H  
ATOM    349  HE3 MET A  21     -23.298  23.853   7.353  1.00 96.60           H  
ATOM    350  N   CYS A  22     -22.891  21.806  14.300  1.00 97.41           N  
ATOM    351  H   CYS A  22     -22.381  21.234  13.642  1.00 97.41           H  
ATOM    352  CA  CYS A  22     -22.421  21.807  15.677  1.00 97.41           C  
ATOM    353  HA  CYS A  22     -22.921  22.621  16.202  1.00 97.41           H  
ATOM    354  C   CYS A  22     -20.912  22.069  15.765  1.00 97.41           C  
ATOM    355  CB  CYS A  22     -22.819  20.493  16.364  1.00 97.41           C  
ATOM    356  HB2 CYS A  22     -22.517  20.554  17.409  1.00 97.41           H  
ATOM    357  HB3 CYS A  22     -22.251  19.682  15.907  1.00 97.41           H  
ATOM    358  O   CYS A  22     -20.197  21.935  14.772  1.00 97.41           O  
ATOM    359  SG  CYS A  22     -24.588  20.069  16.310  1.00 97.41           S  
ATOM    360  N   VAL A  23     -20.448  22.428  16.961  1.00 96.48           N  
ATOM    361  H   VAL A  23     -21.126  22.607  17.688  1.00 96.48           H  
ATOM    362  CA  VAL A  23     -19.040  22.408  17.382  1.00 96.48           C  
ATOM    363  HA  VAL A  23     -18.438  21.887  16.638  1.00 96.48           H  
ATOM    364  C   VAL A  23     -18.974  21.635  18.696  1.00 96.48           C  
ATOM    365  CB  VAL A  23     -18.472  23.832  17.562  1.00 96.48           C  
ATOM    366  HB  VAL A  23     -19.067  24.368  18.302  1.00 96.48           H  
ATOM    367  O   VAL A  23     -19.740  21.930  19.618  1.00 96.48           O  
ATOM    368  CG1 VAL A  23     -17.022  23.821  18.041  1.00 96.48           C  
ATOM    369 HG11 VAL A  23     -16.936  23.351  19.021  1.00 96.48           H  
ATOM    370 HG12 VAL A  23     -16.421  23.267  17.321  1.00 96.48           H  
ATOM    371 HG13 VAL A  23     -16.639  24.839  18.121  1.00 96.48           H  
ATOM    372  CG2 VAL A  23     -18.512  24.618  16.249  1.00 96.48           C  
ATOM    373 HG21 VAL A  23     -19.547  24.748  15.931  1.00 96.48           H  
ATOM    374 HG22 VAL A  23     -17.958  24.067  15.488  1.00 96.48           H  
ATOM    375 HG23 VAL A  23     -18.062  25.601  16.389  1.00 96.48           H  
ATOM    376  N   LYS A  24     -18.079  20.648  18.779  1.00 96.12           N  
ATOM    377  H   LYS A  24     -17.437  20.532  18.008  1.00 96.12           H  
ATOM    378  CA  LYS A  24     -17.850  19.831  19.978  1.00 96.12           C  
ATOM    379  HA  LYS A  24     -18.494  20.161  20.793  1.00 96.12           H  
ATOM    380  C   LYS A  24     -16.417  20.018  20.455  1.00 96.12           C  
ATOM    381  CB  LYS A  24     -18.148  18.347  19.711  1.00 96.12           C  
ATOM    382  HB2 LYS A  24     -17.811  18.065  18.714  1.00 96.12           H  
ATOM    383  HB3 LYS A  24     -17.581  17.758  20.431  1.00 96.12           H  
ATOM    384  O   LYS A  24     -15.521  19.299  20.016  1.00 96.12           O  
ATOM    385  CG  LYS A  24     -19.624  17.977  19.875  1.00 96.12           C  
ATOM    386  HG2 LYS A  24     -19.947  18.268  20.875  1.00 96.12           H  
ATOM    387  HG3 LYS A  24     -20.231  18.487  19.126  1.00 96.12           H  
ATOM    388  CD  LYS A  24     -19.746  16.457  19.728  1.00 96.12           C  
ATOM    389  HD2 LYS A  24     -18.970  15.993  20.337  1.00 96.12           H  
ATOM    390  HD3 LYS A  24     -19.586  16.181  18.685  1.00 96.12           H  
ATOM    391  CE  LYS A  24     -21.083  15.897  20.200  1.00 96.12           C  
ATOM    392  HE2 LYS A  24     -21.860  16.197  19.497  1.00 96.12           H  
ATOM    393  HE3 LYS A  24     -21.309  16.317  21.180  1.00 96.12           H  
ATOM    394  NZ  LYS A  24     -20.993  14.416  20.286  1.00 96.12           N  
ATOM    395  HZ1 LYS A  24     -20.877  14.045  19.354  1.00 96.12           H  
ATOM    396  HZ2 LYS A  24     -21.819  14.003  20.694  1.00 96.12           H  
ATOM    397  HZ3 LYS A  24     -20.201  14.085  20.819  1.00 96.12           H  
ATOM    398  N   ASP A  25     -16.253  20.979  21.362  1.00 92.69           N  
ATOM    399  H   ASP A  25     -17.062  21.518  21.637  1.00 92.69           H  
ATOM    400  CA  ASP A  25     -14.991  21.270  22.046  1.00 92.69           C  
ATOM    401  HA  ASP A  25     -15.100  22.223  22.563  1.00 92.69           H  
ATOM    402  C   ASP A  25     -13.806  21.438  21.059  1.00 92.69           C  
ATOM    403  CB  ASP A  25     -14.794  20.181  23.127  1.00 92.69           C  
ATOM    404  HB2 ASP A  25     -15.768  19.798  23.432  1.00 92.69           H  
ATOM    405  HB3 ASP A  25     -14.231  19.343  22.714  1.00 92.69           H  
ATOM    406  O   ASP A  25     -13.991  21.783  19.887  1.00 92.69           O  
ATOM    407  CG  ASP A  25     -14.096  20.708  24.380  1.00 92.69           C  
ATOM    408  OD1 ASP A  25     -14.555  20.343  25.482  1.00 92.69           O  
ATOM    409  OD2 ASP A  25     -13.134  21.489  24.225  1.00 92.69           O  
ATOM    410  N   TRP A  26     -12.581  21.202  21.523  1.00 94.24           N  
ATOM    411  H   TRP A  26     -12.483  21.078  22.520  1.00 94.24           H  
ATOM    412  CA  TRP A  26     -11.369  21.183  20.706  1.00 94.24           C  
ATOM    413  HA  TRP A  26     -11.295  22.135  20.178  1.00 94.24           H  
ATOM    414  C   TRP A  26     -11.345  20.062  19.650  1.00 94.24           C  
ATOM    415  CB  TRP A  26     -10.168  21.056  21.650  1.00 94.24           C  
ATOM    416  HB2 TRP A  26     -10.222  21.842  22.403  1.00 94.24           H  
ATOM    417  HB3 TRP A  26      -9.260  21.225  21.072  1.00 94.24           H  
ATOM    418  O   TRP A  26     -10.718  20.237  18.603  1.00 94.24           O  
ATOM    419  CG  TRP A  26     -10.035  19.730  22.341  1.00 94.24           C  
ATOM    420  CD1 TRP A  26     -10.567  19.401  23.541  1.00 94.24           C  
ATOM    421  HD1 TRP A  26     -11.150  20.063  24.164  1.00 94.24           H  
ATOM    422  CD2 TRP A  26      -9.320  18.541  21.881  1.00 94.24           C  
ATOM    423  CE2 TRP A  26      -9.443  17.528  22.878  1.00 94.24           C  
ATOM    424  CE3 TRP A  26      -8.573  18.220  20.724  1.00 94.24           C  
ATOM    425  HE3 TRP A  26      -8.482  18.956  19.938  1.00 94.24           H  
ATOM    426  NE1 TRP A  26     -10.230  18.098  23.854  1.00 94.24           N  
ATOM    427  HE1 TRP A  26     -10.499  17.648  24.717  1.00 94.24           H  
ATOM    428  CH2 TRP A  26      -8.053  16.005  21.611  1.00 94.24           C  
ATOM    429  HH2 TRP A  26      -7.549  15.054  21.521  1.00 94.24           H  
ATOM    430  CZ2 TRP A  26      -8.820  16.278  22.756  1.00 94.24           C  
ATOM    431  HZ2 TRP A  26      -8.921  15.542  23.540  1.00 94.24           H  
ATOM    432  CZ3 TRP A  26      -7.947  16.965  20.588  1.00 94.24           C  
ATOM    433  HZ3 TRP A  26      -7.380  16.738  19.698  1.00 94.24           H  
ATOM    434  N   GLU A  27     -12.015  18.932  19.906  1.00 95.44           N  
ATOM    435  H   GLU A  27     -12.503  18.875  20.789  1.00 95.44           H  
ATOM    436  CA  GLU A  27     -11.943  17.714  19.084  1.00 95.44           C  
ATOM    437  HA  GLU A  27     -10.896  17.509  18.859  1.00 95.44           H  
ATOM    438  C   GLU A  27     -12.677  17.864  17.738  1.00 95.44           C  
ATOM    439  CB  GLU A  27     -12.494  16.526  19.900  1.00 95.44           C  
ATOM    440  HB2 GLU A  27     -11.980  16.484  20.860  1.00 95.44           H  
ATOM    441  HB3 GLU A  27     -13.559  16.680  20.077  1.00 95.44           H  
ATOM    442  O   GLU A  27     -12.196  17.399  16.707  1.00 95.44           O  
ATOM    443  CG  GLU A  27     -12.282  15.194  19.165  1.00 95.44           C  
ATOM    444  HG2 GLU A  27     -11.214  15.052  19.000  1.00 95.44           H  
ATOM    445  HG3 GLU A  27     -12.771  15.265  18.193  1.00 95.44           H  
ATOM    446  CD  GLU A  27     -12.854  13.959  19.874  1.00 95.44           C  
ATOM    447  OE1 GLU A  27     -12.666  12.845  19.334  1.00 95.44           O  
ATOM    448  OE2 GLU A  27     -13.577  14.083  20.888  1.00 95.44           O  
ATOM    449  N   CYS A  28     -13.820  18.554  17.720  1.00 96.16           N  
ATOM    450  H   CYS A  28     -14.171  18.903  18.601  1.00 96.16           H  
ATOM    451  CA  CYS A  28     -14.583  18.842  16.505  1.00 96.16           C  
ATOM    452  HA  CYS A  28     -13.957  18.617  15.642  1.00 96.16           H  
ATOM    453  C   CYS A  28     -14.895  20.346  16.450  1.00 96.16           C  
ATOM    454  CB  CYS A  28     -15.791  17.900  16.437  1.00 96.16           C  
ATOM    455  HB2 CYS A  28     -15.498  16.965  16.914  1.00 96.16           H  
ATOM    456  HB3 CYS A  28     -16.616  18.325  17.010  1.00 96.16           H  
ATOM    457  O   CYS A  28     -16.037  20.792  16.594  1.00 96.16           O  
ATOM    458  SG  CYS A  28     -16.374  17.461  14.777  1.00 96.16           S  
ATOM    459  N   ASN A  29     -13.824  21.130  16.283  1.00 94.49           N  
ATOM    460  H   ASN A  29     -12.936  20.653  16.218  1.00 94.49           H  
ATOM    461  CA  ASN A  29     -13.766  22.574  16.550  1.00 94.49           C  
ATOM    462  HA  ASN A  29     -14.392  22.757  17.424  1.00 94.49           H  
ATOM    463  C   ASN A  29     -14.297  23.506  15.434  1.00 94.49           C  
ATOM    464  CB  ASN A  29     -12.338  22.930  16.993  1.00 94.49           C  
ATOM    465  HB2 ASN A  29     -12.094  22.326  17.866  1.00 94.49           H  
ATOM    466  HB3 ASN A  29     -12.310  23.973  17.309  1.00 94.49           H  
ATOM    467  O   ASN A  29     -14.198  24.728  15.549  1.00 94.49           O  
ATOM    468  CG  ASN A  29     -11.260  22.730  15.940  1.00 94.49           C  
ATOM    469  ND2 ASN A  29     -10.032  22.584  16.370  1.00 94.49           N  
ATOM    470 HD21 ASN A  29      -9.334  22.328  15.687  1.00 94.49           H  
ATOM    471 HD22 ASN A  29      -9.886  22.414  17.355  1.00 94.49           H  
ATOM    472  OD1 ASN A  29     -11.484  22.694  14.737  1.00 94.49           O  
ATOM    473  N   LYS A  30     -14.872  22.965  14.351  1.00 95.70           N  
ATOM    474  H   LYS A  30     -15.003  21.964  14.357  1.00 95.70           H  
ATOM    475  CA  LYS A  30     -15.444  23.742  13.231  1.00 95.70           C  
ATOM    476  HA  LYS A  30     -15.381  24.805  13.465  1.00 95.70           H  
ATOM    477  C   LYS A  30     -16.915  23.400  13.042  1.00 95.70           C  
ATOM    478  CB  LYS A  30     -14.670  23.486  11.928  1.00 95.70           C  
ATOM    479  HB2 LYS A  30     -14.636  22.410  11.756  1.00 95.70           H  
ATOM    480  HB3 LYS A  30     -15.202  23.946  11.096  1.00 95.70           H  
ATOM    481  O   LYS A  30     -17.284  22.233  13.114  1.00 95.70           O  
ATOM    482  CG  LYS A  30     -13.239  24.036  11.953  1.00 95.70           C  
ATOM    483  HG2 LYS A  30     -13.263  25.125  11.956  1.00 95.70           H  
ATOM    484  HG3 LYS A  30     -12.742  23.697  12.863  1.00 95.70           H  
ATOM    485  CD  LYS A  30     -12.440  23.533  10.745  1.00 95.70           C  
ATOM    486  HD2 LYS A  30     -12.834  23.976   9.830  1.00 95.70           H  
ATOM    487  HD3 LYS A  30     -12.535  22.448  10.690  1.00 95.70           H  
ATOM    488  CE  LYS A  30     -10.962  23.895  10.922  1.00 95.70           C  
ATOM    489  HE2 LYS A  30     -10.851  24.977  10.865  1.00 95.70           H  
ATOM    490  HE3 LYS A  30     -10.660  23.584  11.922  1.00 95.70           H  
ATOM    491  NZ  LYS A  30     -10.110  23.218   9.911  1.00 95.70           N  
ATOM    492  HZ1 LYS A  30     -10.369  23.485   8.972  1.00 95.70           H  
ATOM    493  HZ2 LYS A  30     -10.205  22.216   9.998  1.00 95.70           H  
ATOM    494  HZ3 LYS A  30      -9.137  23.440  10.066  1.00 95.70           H  
ATOM    495  N   LEU A  31     -17.733  24.412  12.736  1.00 95.91           N  
ATOM    496  H   LEU A  31     -17.333  25.339  12.686  1.00 95.91           H  
ATOM    497  CA  LEU A  31     -19.169  24.252  12.485  1.00 95.91           C  
ATOM    498  HA  LEU A  31     -19.635  23.878  13.397  1.00 95.91           H  
ATOM    499  C   LEU A  31     -19.425  23.220  11.381  1.00 95.91           C  
ATOM    500  CB  LEU A  31     -19.800  25.608  12.107  1.00 95.91           C  
ATOM    501  HB2 LEU A  31     -19.094  26.160  11.487  1.00 95.91           H  
ATOM    502  HB3 LEU A  31     -20.688  25.429  11.501  1.00 95.91           H  
ATOM    503  O   LEU A  31     -19.200  23.493  10.203  1.00 95.91           O  
ATOM    504  CG  LEU A  31     -20.217  26.467  13.311  1.00 95.91           C  
ATOM    505  HG  LEU A  31     -19.397  26.528  14.026  1.00 95.91           H  
ATOM    506  CD1 LEU A  31     -20.562  27.880  12.833  1.00 95.91           C  
ATOM    507 HD11 LEU A  31     -20.852  28.489  13.689  1.00 95.91           H  
ATOM    508 HD12 LEU A  31     -19.682  28.327  12.371  1.00 95.91           H  
ATOM    509 HD13 LEU A  31     -21.374  27.840  12.107  1.00 95.91           H  
ATOM    510  CD2 LEU A  31     -21.465  25.904  14.000  1.00 95.91           C  
ATOM    511 HD21 LEU A  31     -22.295  25.851  13.295  1.00 95.91           H  
ATOM    512 HD22 LEU A  31     -21.272  24.903  14.386  1.00 95.91           H  
ATOM    513 HD23 LEU A  31     -21.741  26.539  14.842  1.00 95.91           H  
ATOM    514  N   SER A  32     -19.927  22.051  11.772  1.00 96.65           N  
ATOM    515  H   SER A  32     -19.983  21.872  12.765  1.00 96.65           H  
ATOM    516  CA  SER A  32     -20.185  20.939  10.862  1.00 96.65           C  
ATOM    517  HA  SER A  32     -20.383  21.329   9.863  1.00 96.65           H  
ATOM    518  C   SER A  32     -21.390  20.117  11.302  1.00 96.65           C  
ATOM    519  CB  SER A  32     -18.944  20.050  10.786  1.00 96.65           C  
ATOM    520  HB2 SER A  32     -18.713  19.654  11.775  1.00 96.65           H  
ATOM    521  HB3 SER A  32     -18.099  20.641  10.433  1.00 96.65           H  
ATOM    522  O   SER A  32     -21.654  19.962  12.495  1.00 96.65           O  
ATOM    523  OG  SER A  32     -19.174  18.979   9.893  1.00 96.65           O  
ATOM    524  HG  SER A  32     -18.308  18.711   9.578  1.00 96.65           H  
ATOM    525  N   LYS A  33     -22.106  19.542  10.331  1.00 96.74           N  
ATOM    526  H   LYS A  33     -21.821  19.723   9.379  1.00 96.74           H  
ATOM    527  CA  LYS A  33     -23.166  18.554  10.580  1.00 96.74           C  
ATOM    528  HA  LYS A  33     -23.879  18.976  11.288  1.00 96.74           H  
ATOM    529  C   LYS A  33     -22.609  17.286  11.239  1.00 96.74           C  
ATOM    530  CB  LYS A  33     -23.919  18.242   9.271  1.00 96.74           C  
ATOM    531  HB2 LYS A  33     -24.778  17.616   9.513  1.00 96.74           H  
ATOM    532  HB3 LYS A  33     -24.293  19.174   8.845  1.00 96.74           H  
ATOM    533  O   LYS A  33     -23.304  16.655  12.024  1.00 96.74           O  
ATOM    534  CG  LYS A  33     -23.049  17.514   8.229  1.00 96.74           C  
ATOM    535  HG2 LYS A  33     -22.192  18.136   7.971  1.00 96.74           H  
ATOM    536  HG3 LYS A  33     -22.683  16.582   8.660  1.00 96.74           H  
ATOM    537  CD  LYS A  33     -23.806  17.155   6.945  1.00 96.74           C  
ATOM    538  HD2 LYS A  33     -24.685  16.563   7.200  1.00 96.74           H  
ATOM    539  HD3 LYS A  33     -24.111  18.064   6.426  1.00 96.74           H  
ATOM    540  CE  LYS A  33     -22.852  16.326   6.071  1.00 96.74           C  
ATOM    541  HE2 LYS A  33     -21.994  16.943   5.801  1.00 96.74           H  
ATOM    542  HE3 LYS A  33     -22.467  15.504   6.675  1.00 96.74           H  
ATOM    543  NZ  LYS A  33     -23.500  15.782   4.853  1.00 96.74           N  
ATOM    544  HZ1 LYS A  33     -23.834  16.523   4.254  1.00 96.74           H  
ATOM    545  HZ2 LYS A  33     -22.834  15.226   4.336  1.00 96.74           H  
ATOM    546  HZ3 LYS A  33     -24.269  15.177   5.103  1.00 96.74           H  
ATOM    547  N   PHE A  34     -21.354  16.935  10.945  1.00 97.48           N  
ATOM    548  H   PHE A  34     -20.815  17.530  10.332  1.00 97.48           H  
ATOM    549  CA  PHE A  34     -20.701  15.735  11.466  1.00 97.48           C  
ATOM    550  HA  PHE A  34     -21.383  14.888  11.383  1.00 97.48           H  
ATOM    551  C   PHE A  34     -20.365  15.883  12.955  1.00 97.48           C  
ATOM    552  CB  PHE A  34     -19.464  15.432  10.615  1.00 97.48           C  
ATOM    553  HB2 PHE A  34     -18.998  14.529  11.010  1.00 97.48           H  
ATOM    554  HB3 PHE A  34     -18.742  16.241  10.724  1.00 97.48           H  
ATOM    555  O   PHE A  34     -20.630  14.973  13.732  1.00 97.48           O  
ATOM    556  CG  PHE A  34     -19.746  15.191   9.140  1.00 97.48           C  
ATOM    557  CD1 PHE A  34     -20.450  14.040   8.739  1.00 97.48           C  
ATOM    558  HD1 PHE A  34     -20.797  13.339   9.484  1.00 97.48           H  
ATOM    559  CD2 PHE A  34     -19.220  16.054   8.160  1.00 97.48           C  
ATOM    560  HD2 PHE A  34     -18.618  16.902   8.452  1.00 97.48           H  
ATOM    561  CE1 PHE A  34     -20.601  13.741   7.373  1.00 97.48           C  
ATOM    562  HE1 PHE A  34     -21.047  12.803   7.077  1.00 97.48           H  
ATOM    563  CE2 PHE A  34     -19.372  15.759   6.794  1.00 97.48           C  
ATOM    564  HE2 PHE A  34     -18.878  16.372   6.055  1.00 97.48           H  
ATOM    565  CZ  PHE A  34     -20.047  14.592   6.400  1.00 97.48           C  
ATOM    566  HZ  PHE A  34     -20.065  14.305   5.359  1.00 97.48           H  
ATOM    567  N   CYS A  35     -19.954  17.080  13.393  1.00 97.22           N  
ATOM    568  H   CYS A  35     -19.734  17.795  12.715  1.00 97.22           H  
ATOM    569  CA  CYS A  35     -19.769  17.399  14.814  1.00 97.22           C  
ATOM    570  HA  CYS A  35     -19.100  16.654  15.245  1.00 97.22           H  
ATOM    571  C   CYS A  35     -21.072  17.357  15.644  1.00 97.22           C  
ATOM    572  CB  CYS A  35     -19.112  18.781  14.953  1.00 97.22           C  
ATOM    573  HB2 CYS A  35     -18.977  18.985  16.015  1.00 97.22           H  
ATOM    574  HB3 CYS A  35     -19.800  19.528  14.558  1.00 97.22           H  
ATOM    575  O   CYS A  35     -21.022  17.537  16.858  1.00 97.22           O  
ATOM    576  SG  CYS A  35     -17.506  19.028  14.150  1.00 97.22           S  
ATOM    577  N   CYS A  36     -22.250  17.164  15.032  1.00 97.29           N  
ATOM    578  H   CYS A  36     -22.264  17.035  14.030  1.00 97.29           H  
ATOM    579  CA  CYS A  36     -23.486  16.898  15.775  1.00 97.29           C  
ATOM    580  HA  CYS A  36     -23.477  17.477  16.698  1.00 97.29           H  
ATOM    581  C   CYS A  36     -23.631  15.424  16.191  1.00 97.29           C  
ATOM    582  CB  CYS A  36     -24.703  17.334  14.952  1.00 97.29           C  
ATOM    583  HB2 CYS A  36     -24.732  16.750  14.032  1.00 97.29           H  
ATOM    584  HB3 CYS A  36     -25.594  17.071  15.524  1.00 97.29           H  
ATOM    585  O   CYS A  36     -24.424  15.134  17.088  1.00 97.29           O  
ATOM    586  SG  CYS A  36     -24.817  19.094  14.531  1.00 97.29           S  
ATOM    587  N   ASN A  37     -22.889  14.514  15.554  1.00 97.02           N  
ATOM    588  H   ASN A  37     -22.216  14.832  14.871  1.00 97.02           H  
ATOM    589  CA  ASN A  37     -22.812  13.102  15.921  1.00 97.02           C  
ATOM    590  HA  ASN A  37     -23.785  12.770  16.284  1.00 97.02           H  
ATOM    591  C   ASN A  37     -21.800  12.913  17.064  1.00 97.02           C  
ATOM    592  CB  ASN A  37     -22.465  12.284  14.661  1.00 97.02           C  
ATOM    593  HB2 ASN A  37     -21.471  12.565  14.314  1.00 97.02           H  
ATOM    594  HB3 ASN A  37     -22.443  11.219  14.892  1.00 97.02           H  
ATOM    595  O   ASN A  37     -21.261  13.882  17.606  1.00 97.02           O  
ATOM    596  CG  ASN A  37     -23.467  12.482  13.536  1.00 97.02           C  
ATOM    597  ND2 ASN A  37     -23.023  12.451  12.305  1.00 97.02           N  
ATOM    598 HD21 ASN A  37     -22.040  12.273  12.154  1.00 97.02           H  
ATOM    599 HD22 ASN A  37     -23.706  12.580  11.572  1.00 97.02           H  
ATOM    600  OD1 ASN A  37     -24.654  12.691  13.733  1.00 97.02           O  
ATOM    601  N   LEU A  38     -21.552  11.669  17.476  1.00 97.75           N  
ATOM    602  H   LEU A  38     -21.971  10.900  16.973  1.00 97.75           H  
ATOM    603  CA  LEU A  38     -20.478  11.357  18.425  1.00 97.75           C  
ATOM    604  HA  LEU A  38     -20.630  11.915  19.349  1.00 97.75           H  
ATOM    605  C   LEU A  38     -19.112  11.779  17.853  1.00 97.75           C  
ATOM    606  CB  LEU A  38     -20.521   9.857  18.753  1.00 97.75           C  
ATOM    607  HB2 LEU A  38     -20.389   9.287  17.834  1.00 97.75           H  
ATOM    608  HB3 LEU A  38     -19.664   9.617  19.383  1.00 97.75           H  
ATOM    609  O   LEU A  38     -18.919  11.678  16.644  1.00 97.75           O  
ATOM    610  CG  LEU A  38     -21.798   9.362  19.452  1.00 97.75           C  
ATOM    611  HG  LEU A  38     -22.627   9.410  18.746  1.00 97.75           H  
ATOM    612  CD1 LEU A  38     -21.601   7.902  19.856  1.00 97.75           C  
ATOM    613 HD11 LEU A  38     -20.821   7.834  20.614  1.00 97.75           H  
ATOM    614 HD12 LEU A  38     -22.532   7.500  20.256  1.00 97.75           H  
ATOM    615 HD13 LEU A  38     -21.294   7.328  18.982  1.00 97.75           H  
ATOM    616  CD2 LEU A  38     -22.182  10.163  20.699  1.00 97.75           C  
ATOM    617 HD21 LEU A  38     -23.021   9.686  21.205  1.00 97.75           H  
ATOM    618 HD22 LEU A  38     -22.477  11.174  20.417  1.00 97.75           H  
ATOM    619 HD23 LEU A  38     -21.336  10.217  21.384  1.00 97.75           H  
ATOM    620  N   THR A  39     -18.185  12.246  18.688  1.00 97.48           N  
ATOM    621  H   THR A  39     -18.382  12.267  19.679  1.00 97.48           H  
ATOM    622  CA  THR A  39     -16.767  12.367  18.300  1.00 97.48           C  
ATOM    623  HA  THR A  39     -16.693  12.574  17.232  1.00 97.48           H  
ATOM    624  C   THR A  39     -16.039  11.044  18.529  1.00 97.48           C  
ATOM    625  CB  THR A  39     -16.059  13.519  19.019  1.00 97.48           C  
ATOM    626  HB  THR A  39     -15.009  13.503  18.724  1.00 97.48           H  
ATOM    627  O   THR A  39     -16.614  10.116  19.097  1.00 97.48           O  
ATOM    628  CG2 THR A  39     -16.623  14.874  18.606  1.00 97.48           C  
ATOM    629 HG21 THR A  39     -16.104  15.665  19.147  1.00 97.48           H  
ATOM    630 HG22 THR A  39     -17.690  14.901  18.824  1.00 97.48           H  
ATOM    631 HG23 THR A  39     -16.471  15.006  17.534  1.00 97.48           H  
ATOM    632  OG1 THR A  39     -16.133  13.420  20.418  1.00 97.48           O  
ATOM    633  HG1 THR A  39     -15.255  13.655  20.727  1.00 97.48           H  
ATOM    634  N   ILE A  40     -14.788  10.915  18.083  1.00 97.95           N  
ATOM    635  H   ILE A  40     -14.328  11.716  17.675  1.00 97.95           H  
ATOM    636  CA  ILE A  40     -14.035   9.660  18.243  1.00 97.95           C  
ATOM    637  HA  ILE A  40     -14.636   8.851  17.827  1.00 97.95           H  
ATOM    638  C   ILE A  40     -13.856   9.324  19.733  1.00 97.95           C  
ATOM    639  CB  ILE A  40     -12.719   9.698  17.440  1.00 97.95           C  
ATOM    640  HB  ILE A  40     -12.143  10.569  17.752  1.00 97.95           H  
ATOM    641  O   ILE A  40     -14.126   8.189  20.124  1.00 97.95           O  
ATOM    642  CG1 ILE A  40     -13.041   9.806  15.928  1.00 97.95           C  
ATOM    643 HG12 ILE A  40     -13.719  10.641  15.752  1.00 97.95           H  
ATOM    644 HG13 ILE A  40     -13.547   8.899  15.600  1.00 97.95           H  
ATOM    645  CG2 ILE A  40     -11.875   8.438  17.700  1.00 97.95           C  
ATOM    646 HG21 ILE A  40     -10.934   8.496  17.152  1.00 97.95           H  
ATOM    647 HG22 ILE A  40     -11.627   8.360  18.759  1.00 97.95           H  
ATOM    648 HG23 ILE A  40     -12.424   7.546  17.400  1.00 97.95           H  
ATOM    649  CD1 ILE A  40     -11.813  10.025  15.041  1.00 97.95           C  
ATOM    650 HD11 ILE A  40     -11.228  10.849  15.448  1.00 97.95           H  
ATOM    651 HD12 ILE A  40     -11.199   9.125  15.003  1.00 97.95           H  
ATOM    652 HD13 ILE A  40     -12.137  10.271  14.030  1.00 97.95           H  
ATOM    653  N   THR A  41     -13.551  10.309  20.588  1.00 97.58           N  
ATOM    654  H   THR A  41     -13.335  11.223  20.215  1.00 97.58           H  
ATOM    655  CA  THR A  41     -13.449  10.096  22.052  1.00 97.58           C  
ATOM    656  HA  THR A  41     -12.771   9.259  22.218  1.00 97.58           H  
ATOM    657  C   THR A  41     -14.775   9.725  22.742  1.00 97.58           C  
ATOM    658  CB  THR A  41     -12.868  11.307  22.805  1.00 97.58           C  
ATOM    659  HB  THR A  41     -12.715  10.999  23.839  1.00 97.58           H  
ATOM    660  O   THR A  41     -14.774   9.415  23.930  1.00 97.58           O  
ATOM    661  CG2 THR A  41     -11.514  11.808  22.300  1.00 97.58           C  
ATOM    662 HG21 THR A  41     -11.297  12.787  22.727  1.00 97.58           H  
ATOM    663 HG22 THR A  41     -11.495  11.870  21.212  1.00 97.58           H  
ATOM    664 HG23 THR A  41     -10.732  11.112  22.604  1.00 97.58           H  
ATOM    665  OG1 THR A  41     -13.785  12.387  22.845  1.00 97.58           O  
ATOM    666  HG1 THR A  41     -13.615  12.942  22.080  1.00 97.58           H  
ATOM    667  N   ASP A  42     -15.926   9.777  22.057  1.00 97.39           N  
ATOM    668  H   ASP A  42     -15.890  10.040  21.082  1.00 97.39           H  
ATOM    669  CA  ASP A  42     -17.215   9.308  22.599  1.00 97.39           C  
ATOM    670  HA  ASP A  42     -17.256   9.521  23.667  1.00 97.39           H  
ATOM    671  C   ASP A  42     -17.396   7.769  22.442  1.00 97.39           C  
ATOM    672  CB  ASP A  42     -18.396  10.046  21.921  1.00 97.39           C  
ATOM    673  HB2 ASP A  42     -18.276   9.909  20.847  1.00 97.39           H  
ATOM    674  HB3 ASP A  42     -19.317   9.542  22.213  1.00 97.39           H  
ATOM    675  O   ASP A  42     -18.376   7.204  22.943  1.00 97.39           O  
ATOM    676  CG  ASP A  42     -18.610  11.551  22.195  1.00 97.39           C  
ATOM    677  OD1 ASP A  42     -19.279  12.223  21.358  1.00 97.39           O  
ATOM    678  OD2 ASP A  42     -18.221  12.037  23.282  1.00 97.39           O  
ATOM    679  N   TYR A  43     -16.513   7.071  21.707  1.00 97.44           N  
ATOM    680  H   TYR A  43     -15.751   7.576  21.277  1.00 97.44           H  
ATOM    681  CA  TYR A  43     -16.622   5.618  21.467  1.00 97.44           C  
ATOM    682  HA  TYR A  43     -17.105   5.171  22.336  1.00 97.44           H  
ATOM    683  C   TYR A  43     -15.305   4.839  21.296  1.00 97.44           C  
ATOM    684  CB  TYR A  43     -17.509   5.372  20.239  1.00 97.44           C  
ATOM    685  HB2 TYR A  43     -17.691   4.300  20.157  1.00 97.44           H  
ATOM    686  HB3 TYR A  43     -18.472   5.859  20.388  1.00 97.44           H  
ATOM    687  O   TYR A  43     -15.365   3.608  21.214  1.00 97.44           O  
ATOM    688  CG  TYR A  43     -16.913   5.831  18.923  1.00 97.44           C  
ATOM    689  CD1 TYR A  43     -17.294   7.069  18.375  1.00 97.44           C  
ATOM    690  HD1 TYR A  43     -17.971   7.719  18.908  1.00 97.44           H  
ATOM    691  CD2 TYR A  43     -15.968   5.024  18.257  1.00 97.44           C  
ATOM    692  HD2 TYR A  43     -15.639   4.096  18.701  1.00 97.44           H  
ATOM    693  CE1 TYR A  43     -16.746   7.487  17.150  1.00 97.44           C  
ATOM    694  HE1 TYR A  43     -17.009   8.447  16.731  1.00 97.44           H  
ATOM    695  CE2 TYR A  43     -15.421   5.436  17.031  1.00 97.44           C  
ATOM    696  HE2 TYR A  43     -14.690   4.822  16.526  1.00 97.44           H  
ATOM    697  OH  TYR A  43     -15.322   7.050  15.280  1.00 97.44           O  
ATOM    698  HH  TYR A  43     -14.783   6.362  14.882  1.00 97.44           H  
ATOM    699  CZ  TYR A  43     -15.816   6.669  16.479  1.00 97.44           C  
ATOM    700  N   LEU A  44     -14.172   5.534  21.184  1.00 97.09           N  
ATOM    701  H   LEU A  44     -14.227   6.542  21.144  1.00 97.09           H  
ATOM    702  CA  LEU A  44     -12.821   4.993  21.253  1.00 97.09           C  
ATOM    703  HA  LEU A  44     -12.852   3.943  21.544  1.00 97.09           H  
ATOM    704  C   LEU A  44     -12.063   5.784  22.324  1.00 97.09           C  
ATOM    705  CB  LEU A  44     -12.137   5.102  19.877  1.00 97.09           C  
ATOM    706  HB2 LEU A  44     -12.743   4.601  19.122  1.00 97.09           H  
ATOM    707  HB3 LEU A  44     -12.074   6.158  19.611  1.00 97.09           H  
ATOM    708  O   LEU A  44     -11.672   6.923  22.074  1.00 97.09           O  
ATOM    709  CG  LEU A  44     -10.719   4.494  19.896  1.00 97.09           C  
ATOM    710  HG  LEU A  44     -10.220   4.714  20.840  1.00 97.09           H  
ATOM    711  CD1 LEU A  44     -10.771   2.978  19.712  1.00 97.09           C  
ATOM    712 HD11 LEU A  44     -11.111   2.724  18.708  1.00 97.09           H  
ATOM    713 HD12 LEU A  44      -9.778   2.564  19.882  1.00 97.09           H  
ATOM    714 HD13 LEU A  44     -11.450   2.542  20.445  1.00 97.09           H  
ATOM    715  CD2 LEU A  44      -9.860   5.085  18.780  1.00 97.09           C  
ATOM    716 HD21 LEU A  44      -8.871   4.628  18.805  1.00 97.09           H  
ATOM    717 HD22 LEU A  44      -9.754   6.157  18.950  1.00 97.09           H  
ATOM    718 HD23 LEU A  44     -10.327   4.909  17.811  1.00 97.09           H  
ATOM    719  N   ASP A  45     -11.872   5.186  23.494  1.00 96.09           N  
ATOM    720  H   ASP A  45     -12.279   4.274  23.642  1.00 96.09           H  
ATOM    721  CA  ASP A  45     -11.012   5.711  24.555  1.00 96.09           C  
ATOM    722  HA  ASP A  45     -10.934   6.791  24.429  1.00 96.09           H  
ATOM    723  C   ASP A  45      -9.568   5.170  24.465  1.00 96.09           C  
ATOM    724  CB  ASP A  45     -11.691   5.491  25.922  1.00 96.09           C  
ATOM    725  HB2 ASP A  45     -12.653   6.003  25.909  1.00 96.09           H  
ATOM    726  HB3 ASP A  45     -11.089   5.959  26.702  1.00 96.09           H  
ATOM    727  O   ASP A  45      -9.181   4.493  23.504  1.00 96.09           O  
ATOM    728  CG  ASP A  45     -11.911   4.020  26.286  1.00 96.09           C  
ATOM    729  OD1 ASP A  45     -12.977   3.730  26.871  1.00 96.09           O  
ATOM    730  OD2 ASP A  45     -11.013   3.208  25.972  1.00 96.09           O  
ATOM    731  N   VAL A  46      -8.743   5.521  25.458  1.00 96.82           N  
ATOM    732  H   VAL A  46      -9.134   6.007  26.253  1.00 96.82           H  
ATOM    733  CA  VAL A  46      -7.342   5.090  25.525  1.00 96.82           C  
ATOM    734  HA  VAL A  46      -6.888   5.313  24.560  1.00 96.82           H  
ATOM    735  C   VAL A  46      -7.219   3.577  25.716  1.00 96.82           C  
ATOM    736  CB  VAL A  46      -6.564   5.890  26.590  1.00 96.82           C  
ATOM    737  HB  VAL A  46      -6.702   6.947  26.363  1.00 96.82           H  
ATOM    738  O   VAL A  46      -6.426   2.961  25.010  1.00 96.82           O  
ATOM    739  CG1 VAL A  46      -7.047   5.668  28.030  1.00 96.82           C  
ATOM    740 HG11 VAL A  46      -6.525   6.349  28.702  1.00 96.82           H  
ATOM    741 HG12 VAL A  46      -6.839   4.648  28.351  1.00 96.82           H  
ATOM    742 HG13 VAL A  46      -8.118   5.852  28.111  1.00 96.82           H  
ATOM    743  CG2 VAL A  46      -5.059   5.609  26.517  1.00 96.82           C  
ATOM    744 HG21 VAL A  46      -4.856   4.579  26.809  1.00 96.82           H  
ATOM    745 HG22 VAL A  46      -4.526   6.276  27.195  1.00 96.82           H  
ATOM    746 HG23 VAL A  46      -4.699   5.763  25.500  1.00 96.82           H  
ATOM    747  N   ASP A  47      -8.037   2.959  26.570  1.00 96.76           N  
ATOM    748  H   ASP A  47      -8.775   3.483  27.017  1.00 96.76           H  
ATOM    749  CA  ASP A  47      -7.970   1.522  26.861  1.00 96.76           C  
ATOM    750  HA  ASP A  47      -6.945   1.258  27.121  1.00 96.76           H  
ATOM    751  C   ASP A  47      -8.366   0.694  25.631  1.00 96.76           C  
ATOM    752  CB  ASP A  47      -8.878   1.177  28.057  1.00 96.76           C  
ATOM    753  HB2 ASP A  47      -8.917   0.092  28.155  1.00 96.76           H  
ATOM    754  HB3 ASP A  47      -9.890   1.528  27.854  1.00 96.76           H  
ATOM    755  O   ASP A  47      -7.730  -0.313  25.311  1.00 96.76           O  
ATOM    756  CG  ASP A  47      -8.398   1.750  29.397  1.00 96.76           C  
ATOM    757  OD1 ASP A  47      -9.254   1.896  30.299  1.00 96.76           O  
ATOM    758  OD2 ASP A  47      -7.180   2.002  29.533  1.00 96.76           O  
ATOM    759  N   GLN A  48      -9.361   1.158  24.870  1.00 96.36           N  
ATOM    760  H   GLN A  48      -9.878   1.957  25.209  1.00 96.36           H  
ATOM    761  CA  GLN A  48      -9.718   0.569  23.582  1.00 96.36           C  
ATOM    762  HA  GLN A  48      -9.888  -0.499  23.723  1.00 96.36           H  
ATOM    763  C   GLN A  48      -8.588   0.719  22.550  1.00 96.36           C  
ATOM    764  CB  GLN A  48     -11.013   1.202  23.062  1.00 96.36           C  
ATOM    765  HB2 GLN A  48     -10.887   2.284  23.017  1.00 96.36           H  
ATOM    766  HB3 GLN A  48     -11.198   0.834  22.053  1.00 96.36           H  
ATOM    767  O   GLN A  48      -8.326  -0.220  21.798  1.00 96.36           O  
ATOM    768  CG  GLN A  48     -12.240   0.865  23.923  1.00 96.36           C  
ATOM    769  HG2 GLN A  48     -12.423  -0.209  23.889  1.00 96.36           H  
ATOM    770  HG3 GLN A  48     -12.075   1.149  24.963  1.00 96.36           H  
ATOM    771  CD  GLN A  48     -13.458   1.617  23.408  1.00 96.36           C  
ATOM    772  NE2 GLN A  48     -14.386   0.968  22.740  1.00 96.36           N  
ATOM    773 HE21 GLN A  48     -14.326  -0.033  22.618  1.00 96.36           H  
ATOM    774 HE22 GLN A  48     -15.060   1.577  22.299  1.00 96.36           H  
ATOM    775  OE1 GLN A  48     -13.573   2.825  23.492  1.00 96.36           O  
ATOM    776  N   PHE A  49      -7.878   1.851  22.506  1.00 96.94           N  
ATOM    777  H   PHE A  49      -8.114   2.595  23.148  1.00 96.94           H  
ATOM    778  CA  PHE A  49      -6.712   2.010  21.627  1.00 96.94           C  
ATOM    779  HA  PHE A  49      -6.999   1.712  20.619  1.00 96.94           H  
ATOM    780  C   PHE A  49      -5.539   1.101  22.036  1.00 96.94           C  
ATOM    781  CB  PHE A  49      -6.303   3.486  21.578  1.00 96.94           C  
ATOM    782  HB2 PHE A  49      -6.039   3.820  22.581  1.00 96.94           H  
ATOM    783  HB3 PHE A  49      -7.170   4.064  21.259  1.00 96.94           H  
ATOM    784  O   PHE A  49      -4.911   0.484  21.171  1.00 96.94           O  
ATOM    785  CG  PHE A  49      -5.139   3.780  20.645  1.00 96.94           C  
ATOM    786  CD1 PHE A  49      -3.813   3.668  21.108  1.00 96.94           C  
ATOM    787  HD1 PHE A  49      -3.622   3.370  22.128  1.00 96.94           H  
ATOM    788  CD2 PHE A  49      -5.380   4.162  19.310  1.00 96.94           C  
ATOM    789  HD2 PHE A  49      -6.395   4.239  18.949  1.00 96.94           H  
ATOM    790  CE1 PHE A  49      -2.737   3.938  20.242  1.00 96.94           C  
ATOM    791  HE1 PHE A  49      -1.723   3.849  20.603  1.00 96.94           H  
ATOM    792  CE2 PHE A  49      -4.303   4.437  18.447  1.00 96.94           C  
ATOM    793  HE2 PHE A  49      -4.492   4.728  17.424  1.00 96.94           H  
ATOM    794  CZ  PHE A  49      -2.982   4.325  18.913  1.00 96.94           C  
ATOM    795  HZ  PHE A  49      -2.154   4.534  18.251  1.00 96.94           H  
ATOM    796  N   GLU A  50      -5.271   0.958  23.338  1.00 96.85           N  
ATOM    797  H   GLU A  50      -5.792   1.512  24.003  1.00 96.85           H  
ATOM    798  CA  GLU A  50      -4.294  -0.006  23.855  1.00 96.85           C  
ATOM    799  HA  GLU A  50      -3.329   0.187  23.385  1.00 96.85           H  
ATOM    800  C   GLU A  50      -4.674  -1.446  23.481  1.00 96.85           C  
ATOM    801  CB  GLU A  50      -4.133   0.115  25.385  1.00 96.85           C  
ATOM    802  HB2 GLU A  50      -3.492  -0.702  25.718  1.00 96.85           H  
ATOM    803  HB3 GLU A  50      -5.103  -0.022  25.862  1.00 96.85           H  
ATOM    804  O   GLU A  50      -3.811  -2.214  23.050  1.00 96.85           O  
ATOM    805  CG  GLU A  50      -3.516   1.429  25.897  1.00 96.85           C  
ATOM    806  HG2 GLU A  50      -3.308   1.323  26.962  1.00 96.85           H  
ATOM    807  HG3 GLU A  50      -4.236   2.240  25.784  1.00 96.85           H  
ATOM    808  CD  GLU A  50      -2.223   1.809  25.173  1.00 96.85           C  
ATOM    809  OE1 GLU A  50      -2.042   2.984  24.783  1.00 96.85           O  
ATOM    810  OE2 GLU A  50      -1.389   0.919  24.883  1.00 96.85           O  
ATOM    811  N   LEU A  51      -5.963  -1.800  23.559  1.00 95.83           N  
ATOM    812  H   LEU A  51      -6.604  -1.141  23.978  1.00 95.83           H  
ATOM    813  CA  LEU A  51      -6.482  -3.114  23.171  1.00 95.83           C  
ATOM    814  HA  LEU A  51      -5.900  -3.864  23.707  1.00 95.83           H  
ATOM    815  C   LEU A  51      -6.327  -3.393  21.665  1.00 95.83           C  
ATOM    816  CB  LEU A  51      -7.948  -3.218  23.630  1.00 95.83           C  
ATOM    817  HB2 LEU A  51      -8.528  -2.447  23.123  1.00 95.83           H  
ATOM    818  HB3 LEU A  51      -7.997  -3.020  24.701  1.00 95.83           H  
ATOM    819  O   LEU A  51      -5.952  -4.503  21.285  1.00 95.83           O  
ATOM    820  CG  LEU A  51      -8.605  -4.580  23.347  1.00 95.83           C  
ATOM    821  HG  LEU A  51      -8.563  -4.783  22.277  1.00 95.83           H  
ATOM    822  CD1 LEU A  51      -7.920  -5.726  24.099  1.00 95.83           C  
ATOM    823 HD11 LEU A  51      -8.473  -6.652  23.938  1.00 95.83           H  
ATOM    824 HD12 LEU A  51      -7.890  -5.503  25.165  1.00 95.83           H  
ATOM    825 HD13 LEU A  51      -6.906  -5.861  23.722  1.00 95.83           H  
ATOM    826  CD2 LEU A  51     -10.076  -4.546  23.757  1.00 95.83           C  
ATOM    827 HD21 LEU A  51     -10.551  -5.501  23.529  1.00 95.83           H  
ATOM    828 HD22 LEU A  51     -10.594  -3.766  23.200  1.00 95.83           H  
ATOM    829 HD23 LEU A  51     -10.164  -4.340  24.824  1.00 95.83           H  
ATOM    830  N   LEU A  52      -6.560  -2.399  20.802  1.00 96.30           N  
ATOM    831  H   LEU A  52      -6.901  -1.524  21.173  1.00 96.30           H  
ATOM    832  CA  LEU A  52      -6.357  -2.531  19.352  1.00 96.30           C  
ATOM    833  HA  LEU A  52      -6.901  -3.405  18.996  1.00 96.30           H  
ATOM    834  C   LEU A  52      -4.883  -2.771  18.987  1.00 96.30           C  
ATOM    835  CB  LEU A  52      -6.894  -1.274  18.642  1.00 96.30           C  
ATOM    836  HB2 LEU A  52      -6.560  -1.288  17.604  1.00 96.30           H  
ATOM    837  HB3 LEU A  52      -6.454  -0.397  19.116  1.00 96.30           H  
ATOM    838  O   LEU A  52      -4.591  -3.509  18.045  1.00 96.30           O  
ATOM    839  CG  LEU A  52      -8.429  -1.135  18.654  1.00 96.30           C  
ATOM    840  HG  LEU A  52      -8.819  -1.255  19.665  1.00 96.30           H  
ATOM    841  CD1 LEU A  52      -8.818   0.245  18.126  1.00 96.30           C  
ATOM    842 HD11 LEU A  52      -9.902   0.351  18.134  1.00 96.30           H  
ATOM    843 HD12 LEU A  52      -8.383   1.009  18.772  1.00 96.30           H  
ATOM    844 HD13 LEU A  52      -8.438   0.371  17.112  1.00 96.30           H  
ATOM    845  CD2 LEU A  52      -9.114  -2.173  17.770  1.00 96.30           C  
ATOM    846 HD21 LEU A  52      -8.787  -2.044  16.738  1.00 96.30           H  
ATOM    847 HD22 LEU A  52     -10.195  -2.043  17.825  1.00 96.30           H  
ATOM    848 HD23 LEU A  52      -8.875  -3.177  18.120  1.00 96.30           H  
ATOM    849  N   PHE A  53      -3.945  -2.184  19.735  1.00 96.20           N  
ATOM    850  H   PHE A  53      -4.256  -1.585  20.486  1.00 96.20           H  
ATOM    851  CA  PHE A  53      -2.517  -2.203  19.403  1.00 96.20           C  
ATOM    852  HA  PHE A  53      -2.356  -2.922  18.601  1.00 96.20           H  
ATOM    853  C   PHE A  53      -1.628  -2.693  20.558  1.00 96.20           C  
ATOM    854  CB  PHE A  53      -2.108  -0.834  18.854  1.00 96.20           C  
ATOM    855  HB2 PHE A  53      -1.069  -0.911  18.533  1.00 96.20           H  
ATOM    856  HB3 PHE A  53      -2.186  -0.099  19.654  1.00 96.20           H  
ATOM    857  O   PHE A  53      -0.563  -2.123  20.828  1.00 96.20           O  
ATOM    858  CG  PHE A  53      -2.898  -0.352  17.656  1.00 96.20           C  
ATOM    859  CD1 PHE A  53      -2.717  -0.979  16.409  1.00 96.20           C  
ATOM    860  HD1 PHE A  53      -2.043  -1.818  16.325  1.00 96.20           H  
ATOM    861  CD2 PHE A  53      -3.793   0.728  17.778  1.00 96.20           C  
ATOM    862  HD2 PHE A  53      -3.946   1.204  18.736  1.00 96.20           H  
ATOM    863  CE1 PHE A  53      -3.424  -0.526  15.283  1.00 96.20           C  
ATOM    864  HE1 PHE A  53      -3.304  -1.018  14.329  1.00 96.20           H  
ATOM    865  CE2 PHE A  53      -4.500   1.182  16.651  1.00 96.20           C  
ATOM    866  HE2 PHE A  53      -5.198   2.000  16.746  1.00 96.20           H  
ATOM    867  CZ  PHE A  53      -4.310   0.557  15.406  1.00 96.20           C  
ATOM    868  HZ  PHE A  53      -4.860   0.897  14.541  1.00 96.20           H  
ATOM    869  N   THR A  54      -2.045  -3.779  21.219  1.00 93.80           N  
ATOM    870  H   THR A  54      -2.976  -4.102  20.999  1.00 93.80           H  
ATOM    871  CA  THR A  54      -1.402  -4.331  22.433  1.00 93.80           C  
ATOM    872  HA  THR A  54      -1.496  -3.595  23.232  1.00 93.80           H  
ATOM    873  C   THR A  54       0.086  -4.656  22.296  1.00 93.80           C  
ATOM    874  CB  THR A  54      -2.075  -5.633  22.905  1.00 93.80           C  
ATOM    875  HB  THR A  54      -1.459  -6.080  23.685  1.00 93.80           H  
ATOM    876  O   THR A  54       0.801  -4.659  23.297  1.00 93.80           O  
ATOM    877  CG2 THR A  54      -3.462  -5.422  23.488  1.00 93.80           C  
ATOM    878 HG21 THR A  54      -3.899  -6.376  23.783  1.00 93.80           H  
ATOM    879 HG22 THR A  54      -4.098  -4.939  22.746  1.00 93.80           H  
ATOM    880 HG23 THR A  54      -3.397  -4.773  24.361  1.00 93.80           H  
ATOM    881  OG1 THR A  54      -2.194  -6.564  21.849  1.00 93.80           O  
ATOM    882  HG1 THR A  54      -3.050  -6.402  21.444  1.00 93.80           H  
ATOM    883  N   LYS A  55       0.589  -4.957  21.089  1.00 94.57           N  
ATOM    884  H   LYS A  55      -0.052  -5.004  20.310  1.00 94.57           H  
ATOM    885  CA  LYS A  55       1.998  -5.346  20.884  1.00 94.57           C  
ATOM    886  HA  LYS A  55       2.437  -5.572  21.856  1.00 94.57           H  
ATOM    887  C   LYS A  55       2.898  -4.237  20.339  1.00 94.57           C  
ATOM    888  CB  LYS A  55       2.099  -6.626  20.036  1.00 94.57           C  
ATOM    889  HB2 LYS A  55       3.149  -6.904  19.951  1.00 94.57           H  
ATOM    890  HB3 LYS A  55       1.743  -6.412  19.028  1.00 94.57           H  
ATOM    891  O   LYS A  55       4.103  -4.467  20.251  1.00 94.57           O  
ATOM    892  CG  LYS A  55       1.328  -7.835  20.590  1.00 94.57           C  
ATOM    893  HG2 LYS A  55       1.372  -8.634  19.850  1.00 94.57           H  
ATOM    894  HG3 LYS A  55       0.280  -7.573  20.737  1.00 94.57           H  
ATOM    895  CD  LYS A  55       1.924  -8.350  21.906  1.00 94.57           C  
ATOM    896  HD2 LYS A  55       2.966  -8.622  21.738  1.00 94.57           H  
ATOM    897  HD3 LYS A  55       1.867  -7.572  22.668  1.00 94.57           H  
ATOM    898  CE  LYS A  55       1.136  -9.574  22.374  1.00 94.57           C  
ATOM    899  HE2 LYS A  55       0.128  -9.248  22.630  1.00 94.57           H  
ATOM    900  HE3 LYS A  55       1.059 -10.278  21.545  1.00 94.57           H  
ATOM    901  NZ  LYS A  55       1.787 -10.222  23.538  1.00 94.57           N  
ATOM    902  HZ1 LYS A  55       2.640 -10.677  23.246  1.00 94.57           H  
ATOM    903  HZ2 LYS A  55       1.175 -10.922  23.934  1.00 94.57           H  
ATOM    904  HZ3 LYS A  55       1.994  -9.537  24.251  1.00 94.57           H  
ATOM    905  N   ARG A  56       2.381  -3.038  20.030  1.00 95.01           N  
ATOM    906  H   ARG A  56       1.389  -2.900  20.160  1.00 95.01           H  
ATOM    907  CA  ARG A  56       3.183  -1.943  19.433  1.00 95.01           C  
ATOM    908  HA  ARG A  56       3.648  -2.321  18.522  1.00 95.01           H  
ATOM    909  C   ARG A  56       4.344  -1.457  20.318  1.00 95.01           C  
ATOM    910  CB  ARG A  56       2.262  -0.783  19.021  1.00 95.01           C  
ATOM    911  HB2 ARG A  56       1.364  -1.185  18.552  1.00 95.01           H  
ATOM    912  HB3 ARG A  56       2.782  -0.170  18.285  1.00 95.01           H  
ATOM    913  O   ARG A  56       5.342  -0.973  19.803  1.00 95.01           O  
ATOM    914  CG  ARG A  56       1.878   0.115  20.202  1.00 95.01           C  
ATOM    915  HG2 ARG A  56       2.758   0.661  20.541  1.00 95.01           H  
ATOM    916  HG3 ARG A  56       1.503  -0.496  21.023  1.00 95.01           H  
ATOM    917  CD  ARG A  56       0.820   1.137  19.799  1.00 95.01           C  
ATOM    918  HD2 ARG A  56      -0.106   0.631  19.525  1.00 95.01           H  
ATOM    919  HD3 ARG A  56       1.171   1.696  18.932  1.00 95.01           H  
ATOM    920  NE  ARG A  56       0.554   2.062  20.899  1.00 95.01           N  
ATOM    921  HE  ARG A  56       0.951   2.987  20.815  1.00 95.01           H  
ATOM    922  NH1 ARG A  56      -0.641   0.677  22.311  1.00 95.01           N  
ATOM    923 HH11 ARG A  56      -1.019   0.593  23.244  1.00 95.01           H  
ATOM    924 HH12 ARG A  56      -0.644  -0.109  21.676  1.00 95.01           H  
ATOM    925  NH2 ARG A  56      -0.129   2.761  22.906  1.00 95.01           N  
ATOM    926 HH21 ARG A  56       0.256   3.675  22.718  1.00 95.01           H  
ATOM    927 HH22 ARG A  56      -0.722   2.635  23.714  1.00 95.01           H  
ATOM    928  CZ  ARG A  56      -0.081   1.816  22.025  1.00 95.01           C  
ATOM    929  N   ASN A  57       4.214  -1.633  21.636  1.00 95.11           N  
ATOM    930  H   ASN A  57       3.335  -2.011  21.960  1.00 95.11           H  
ATOM    931  CA  ASN A  57       5.220  -1.290  22.649  1.00 95.11           C  
ATOM    932  HA  ASN A  57       6.008  -0.704  22.176  1.00 95.11           H  
ATOM    933  C   ASN A  57       5.934  -2.528  23.235  1.00 95.11           C  
ATOM    934  CB  ASN A  57       4.555  -0.405  23.725  1.00 95.11           C  
ATOM    935  HB2 ASN A  57       5.256  -0.239  24.544  1.00 95.11           H  
ATOM    936  HB3 ASN A  57       3.681  -0.914  24.131  1.00 95.11           H  
ATOM    937  O   ASN A  57       6.596  -2.438  24.265  1.00 95.11           O  
ATOM    938  CG  ASN A  57       4.155   0.965  23.205  1.00 95.11           C  
ATOM    939  ND2 ASN A  57       3.131   1.571  23.756  1.00 95.11           N  
ATOM    940 HD21 ASN A  57       2.908   2.495  23.415  1.00 95.11           H  
ATOM    941 HD22 ASN A  57       2.608   1.149  24.510  1.00 95.11           H  
ATOM    942  OD1 ASN A  57       4.760   1.514  22.300  1.00 95.11           O  
ATOM    943  N   SER A  58       5.794  -3.699  22.604  1.00 94.17           N  
ATOM    944  H   SER A  58       5.294  -3.709  21.727  1.00 94.17           H  
ATOM    945  CA  SER A  58       6.536  -4.909  22.984  1.00 94.17           C  
ATOM    946  HA  SER A  58       6.372  -5.096  24.046  1.00 94.17           H  
ATOM    947  C   SER A  58       8.041  -4.734  22.705  1.00 94.17           C  
ATOM    948  CB  SER A  58       5.989  -6.089  22.179  1.00 94.17           C  
ATOM    949  HB2 SER A  58       6.223  -5.943  21.125  1.00 94.17           H  
ATOM    950  HB3 SER A  58       4.906  -6.130  22.297  1.00 94.17           H  
ATOM    951  O   SER A  58       8.370  -4.075  21.722  1.00 94.17           O  
ATOM    952  OG  SER A  58       6.543  -7.312  22.621  1.00 94.17           O  
ATOM    953  HG  SER A  58       6.285  -8.002  22.006  1.00 94.17           H  
ATOM    954  N   PRO A  59       8.972  -5.366  23.450  1.00 92.15           N  
ATOM    955  CA  PRO A  59      10.416  -5.249  23.190  1.00 92.15           C  
ATOM    956  HA  PRO A  59      10.706  -4.208  23.329  1.00 92.15           H  
ATOM    957  C   PRO A  59      10.879  -5.693  21.791  1.00 92.15           C  
ATOM    958  CB  PRO A  59      11.091  -6.104  24.267  1.00 92.15           C  
ATOM    959  HB2 PRO A  59      12.058  -5.695  24.558  1.00 92.15           H  
ATOM    960  HB3 PRO A  59      11.201  -7.131  23.918  1.00 92.15           H  
ATOM    961  O   PRO A  59      11.970  -5.332  21.366  1.00 92.15           O  
ATOM    962  CG  PRO A  59      10.092  -6.069  25.421  1.00 92.15           C  
ATOM    963  HG2 PRO A  59      10.206  -5.138  25.976  1.00 92.15           H  
ATOM    964  HG3 PRO A  59      10.202  -6.929  26.081  1.00 92.15           H  
ATOM    965  CD  PRO A  59       8.746  -6.075  24.700  1.00 92.15           C  
ATOM    966  HD2 PRO A  59       8.000  -5.578  25.321  1.00 92.15           H  
ATOM    967  HD3 PRO A  59       8.444  -7.101  24.491  1.00 92.15           H  
ATOM    968  N   VAL A  60      10.065  -6.481  21.077  1.00 90.67           N  
ATOM    969  H   VAL A  60       9.187  -6.742  21.501  1.00 90.67           H  
ATOM    970  CA  VAL A  60      10.314  -6.883  19.677  1.00 90.67           C  
ATOM    971  HA  VAL A  60      11.392  -6.915  19.516  1.00 90.67           H  
ATOM    972  C   VAL A  60       9.772  -5.885  18.649  1.00 90.67           C  
ATOM    973  CB  VAL A  60       9.766  -8.293  19.376  1.00 90.67           C  
ATOM    974  HB  VAL A  60      10.034  -8.561  18.354  1.00 90.67           H  
ATOM    975  O   VAL A  60       9.953  -6.085  17.452  1.00 90.67           O  
ATOM    976  CG1 VAL A  60      10.394  -9.345  20.299  1.00 90.67           C  
ATOM    977 HG11 VAL A  60      10.101  -9.175  21.336  1.00 90.67           H  
ATOM    978 HG12 VAL A  60      10.075 -10.341  19.993  1.00 90.67           H  
ATOM    979 HG13 VAL A  60      11.480  -9.290  20.223  1.00 90.67           H  
ATOM    980  CG2 VAL A  60       8.237  -8.383  19.505  1.00 90.67           C  
ATOM    981 HG21 VAL A  60       7.915  -9.393  19.252  1.00 90.67           H  
ATOM    982 HG22 VAL A  60       7.768  -7.688  18.808  1.00 90.67           H  
ATOM    983 HG23 VAL A  60       7.933  -8.146  20.525  1.00 90.67           H  
ATOM    984  N   ALA A  61       9.058  -4.846  19.088  1.00 94.33           N  
ATOM    985  H   ALA A  61       9.017  -4.660  20.080  1.00 94.33           H  
ATOM    986  CA  ALA A  61       8.557  -3.810  18.205  1.00 94.33           C  
ATOM    987  HA  ALA A  61       8.320  -4.292  17.256  1.00 94.33           H  
ATOM    988  C   ALA A  61       9.636  -2.770  17.896  1.00 94.33           C  
ATOM    989  CB  ALA A  61       7.266  -3.207  18.769  1.00 94.33           C  
ATOM    990  HB1 ALA A  61       6.537  -3.996  18.956  1.00 94.33           H  
ATOM    991  HB2 ALA A  61       7.479  -2.684  19.702  1.00 94.33           H  
ATOM    992  HB3 ALA A  61       6.848  -2.497  18.057  1.00 94.33           H  
ATOM    993  O   ALA A  61      10.572  -2.564  18.663  1.00 94.33           O  
ATOM    994  N   HIS A  62       9.501  -2.100  16.755  1.00 94.21           N  
ATOM    995  H   HIS A  62       8.684  -2.259  16.182  1.00 94.21           H  
ATOM    996  CA  HIS A  62      10.529  -1.198  16.232  1.00 94.21           C  
ATOM    997  HA  HIS A  62      11.438  -1.301  16.823  1.00 94.21           H  
ATOM    998  C   HIS A  62      10.133   0.284  16.317  1.00 94.21           C  
ATOM    999  CB  HIS A  62      10.868  -1.630  14.810  1.00 94.21           C  
ATOM   1000  HB2 HIS A  62       9.983  -1.498  14.187  1.00 94.21           H  
ATOM   1001  HB3 HIS A  62      11.648  -0.969  14.432  1.00 94.21           H  
ATOM   1002  O   HIS A  62      10.885   1.152  15.883  1.00 94.21           O  
ATOM   1003  CG  HIS A  62      11.351  -3.056  14.695  1.00 94.21           C  
ATOM   1004  CD2 HIS A  62      10.569  -4.171  14.563  1.00 94.21           C  
ATOM   1005  HD2 HIS A  62       9.490  -4.191  14.600  1.00 94.21           H  
ATOM   1006  ND1 HIS A  62      12.657  -3.462  14.553  1.00 94.21           N  
ATOM   1007  HD1 HIS A  62      13.470  -2.877  14.683  1.00 94.21           H  
ATOM   1008  CE1 HIS A  62      12.659  -4.782  14.301  1.00 94.21           C  
ATOM   1009  HE1 HIS A  62      13.541  -5.388  14.160  1.00 94.21           H  
ATOM   1010  NE2 HIS A  62      11.402  -5.246  14.233  1.00 94.21           N  
ATOM   1011  N   ALA A  63       8.963   0.567  16.892  1.00 96.21           N  
ATOM   1012  H   ALA A  63       8.383  -0.217  17.155  1.00 96.21           H  
ATOM   1013  CA  ALA A  63       8.421   1.900  17.140  1.00 96.21           C  
ATOM   1014  HA  ALA A  63       9.216   2.635  17.014  1.00 96.21           H  
ATOM   1015  C   ALA A  63       7.918   2.042  18.593  1.00 96.21           C  
ATOM   1016  CB  ALA A  63       7.350   2.175  16.078  1.00 96.21           C  
ATOM   1017  HB1 ALA A  63       7.801   2.071  15.091  1.00 96.21           H  
ATOM   1018  HB2 ALA A  63       6.528   1.467  16.182  1.00 96.21           H  
ATOM   1019  HB3 ALA A  63       6.967   3.190  16.188  1.00 96.21           H  
ATOM   1020  O   ALA A  63       6.910   2.702  18.853  1.00 96.21           O  
ATOM   1021  N   VAL A  64       8.602   1.388  19.542  1.00 96.07           N  
ATOM   1022  H   VAL A  64       9.435   0.886  19.267  1.00 96.07           H  
ATOM   1023  CA  VAL A  64       8.246   1.395  20.972  1.00 96.07           C  
ATOM   1024  HA  VAL A  64       7.257   0.949  21.076  1.00 96.07           H  
ATOM   1025  C   VAL A  64       8.183   2.831  21.494  1.00 96.07           C  
ATOM   1026  CB  VAL A  64       9.243   0.572  21.816  1.00 96.07           C  
ATOM   1027  HB  VAL A  64      10.245   0.984  21.694  1.00 96.07           H  
ATOM   1028  O   VAL A  64       9.135   3.594  21.351  1.00 96.07           O  
ATOM   1029  CG1 VAL A  64       8.888   0.577  23.310  1.00 96.07           C  
ATOM   1030 HG11 VAL A  64       7.870   0.217  23.461  1.00 96.07           H  
ATOM   1031 HG12 VAL A  64       8.981   1.583  23.718  1.00 96.07           H  
ATOM   1032 HG13 VAL A  64       9.576  -0.070  23.854  1.00 96.07           H  
ATOM   1033  CG2 VAL A  64       9.264  -0.891  21.365  1.00 96.07           C  
ATOM   1034 HG21 VAL A  64       9.978  -1.459  21.961  1.00 96.07           H  
ATOM   1035 HG22 VAL A  64       9.572  -0.957  20.321  1.00 96.07           H  
ATOM   1036 HG23 VAL A  64       8.275  -1.334  21.478  1.00 96.07           H  
ATOM   1037  N   GLY A  65       7.050   3.198  22.090  1.00 95.76           N  
ATOM   1038  H   GLY A  65       6.291   2.532  22.119  1.00 95.76           H  
ATOM   1039  CA  GLY A  65       6.797   4.531  22.641  1.00 95.76           C  
ATOM   1040  HA2 GLY A  65       5.956   4.472  23.332  1.00 95.76           H  
ATOM   1041  HA3 GLY A  65       7.675   4.856  23.200  1.00 95.76           H  
ATOM   1042  C   GLY A  65       6.478   5.616  21.606  1.00 95.76           C  
ATOM   1043  O   GLY A  65       6.130   6.723  22.003  1.00 95.76           O  
ATOM   1044  N   PHE A  66       6.555   5.330  20.301  1.00 96.97           N  
ATOM   1045  H   PHE A  66       6.851   4.405  20.023  1.00 96.97           H  
ATOM   1046  CA  PHE A  66       6.279   6.323  19.259  1.00 96.97           C  
ATOM   1047  HA  PHE A  66       6.702   7.281  19.561  1.00 96.97           H  
ATOM   1048  C   PHE A  66       4.779   6.546  19.037  1.00 96.97           C  
ATOM   1049  CB  PHE A  66       6.960   5.888  17.955  1.00 96.97           C  
ATOM   1050  HB2 PHE A  66       6.568   4.913  17.663  1.00 96.97           H  
ATOM   1051  HB3 PHE A  66       8.031   5.782  18.128  1.00 96.97           H  
ATOM   1052  O   PHE A  66       4.328   7.680  18.910  1.00 96.97           O  
ATOM   1053  CG  PHE A  66       6.740   6.852  16.810  1.00 96.97           C  
ATOM   1054  CD1 PHE A  66       5.780   6.577  15.821  1.00 96.97           C  
ATOM   1055  HD1 PHE A  66       5.204   5.665  15.883  1.00 96.97           H  
ATOM   1056  CD2 PHE A  66       7.467   8.050  16.753  1.00 96.97           C  
ATOM   1057  HD2 PHE A  66       8.196   8.282  17.515  1.00 96.97           H  
ATOM   1058  CE1 PHE A  66       5.562   7.478  14.764  1.00 96.97           C  
ATOM   1059  HE1 PHE A  66       4.822   7.261  14.008  1.00 96.97           H  
ATOM   1060  CE2 PHE A  66       7.238   8.953  15.705  1.00 96.97           C  
ATOM   1061  HE2 PHE A  66       7.814   9.866  15.674  1.00 96.97           H  
ATOM   1062  CZ  PHE A  66       6.304   8.667  14.697  1.00 96.97           C  
ATOM   1063  HZ  PHE A  66       6.149   9.360  13.883  1.00 96.97           H  
ATOM   1064  N   TRP A  67       3.997   5.468  18.965  1.00 97.87           N  
ATOM   1065  H   TRP A  67       4.421   4.562  19.108  1.00 97.87           H  
ATOM   1066  CA  TRP A  67       2.579   5.535  18.615  1.00 97.87           C  
ATOM   1067  HA  TRP A  67       2.401   6.431  18.021  1.00 97.87           H  
ATOM   1068  C   TRP A  67       1.679   5.616  19.857  1.00 97.87           C  
ATOM   1069  CB  TRP A  67       2.224   4.326  17.746  1.00 97.87           C  
ATOM   1070  HB2 TRP A  67       1.144   4.334  17.598  1.00 97.87           H  
ATOM   1071  HB3 TRP A  67       2.472   3.418  18.296  1.00 97.87           H  
ATOM   1072  O   TRP A  67       1.560   4.644  20.608  1.00 97.87           O  
ATOM   1073  CG  TRP A  67       2.865   4.250  16.391  1.00 97.87           C  
ATOM   1074  CD1 TRP A  67       3.739   3.302  15.985  1.00 97.87           C  
ATOM   1075  HD1 TRP A  67       4.105   2.503  16.612  1.00 97.87           H  
ATOM   1076  CD2 TRP A  67       2.663   5.113  15.231  1.00 97.87           C  
ATOM   1077  CE2 TRP A  67       3.368   4.558  14.120  1.00 97.87           C  
ATOM   1078  CE3 TRP A  67       1.943   6.302  15.005  1.00 97.87           C  
ATOM   1079  HE3 TRP A  67       1.404   6.750  15.827  1.00 97.87           H  
ATOM   1080  NE1 TRP A  67       3.991   3.442  14.632  1.00 97.87           N  
ATOM   1081  HE1 TRP A  67       4.496   2.760  14.085  1.00 97.87           H  
ATOM   1082  CH2 TRP A  67       2.603   6.324  12.662  1.00 97.87           C  
ATOM   1083  HH2 TRP A  67       2.563   6.794  11.690  1.00 97.87           H  
ATOM   1084  CZ2 TRP A  67       3.322   5.132  12.842  1.00 97.87           C  
ATOM   1085  HZ2 TRP A  67       3.821   4.660  12.009  1.00 97.87           H  
ATOM   1086  CZ3 TRP A  67       1.915   6.909  13.738  1.00 97.87           C  
ATOM   1087  HZ3 TRP A  67       1.347   7.816  13.596  1.00 97.87           H  
ATOM   1088  N   ASP A  68       0.983   6.740  20.041  1.00 97.74           N  
ATOM   1089  H   ASP A  68       1.214   7.546  19.479  1.00 97.74           H  
ATOM   1090  CA  ASP A  68       0.064   6.973  21.163  1.00 97.74           C  
ATOM   1091  HA  ASP A  68      -0.044   6.042  21.720  1.00 97.74           H  
ATOM   1092  C   ASP A  68      -1.356   7.389  20.732  1.00 97.74           C  
ATOM   1093  CB  ASP A  68       0.677   7.993  22.139  1.00 97.74           C  
ATOM   1094  HB2 ASP A  68       0.125   7.944  23.077  1.00 97.74           H  
ATOM   1095  HB3 ASP A  68       1.710   7.719  22.350  1.00 97.74           H  
ATOM   1096  O   ASP A  68      -1.568   8.005  19.682  1.00 97.74           O  
ATOM   1097  CG  ASP A  68       0.624   9.432  21.612  1.00 97.74           C  
ATOM   1098  OD1 ASP A  68       1.384   9.765  20.679  1.00 97.74           O  
ATOM   1099  OD2 ASP A  68      -0.235  10.219  22.075  1.00 97.74           O  
ATOM   1100  N   TYR A  69      -2.330   7.086  21.597  1.00 97.57           N  
ATOM   1101  H   TYR A  69      -2.091   6.553  22.421  1.00 97.57           H  
ATOM   1102  CA  TYR A  69      -3.738   7.467  21.445  1.00 97.57           C  
ATOM   1103  HA  TYR A  69      -4.151   6.989  20.557  1.00 97.57           H  
ATOM   1104  C   TYR A  69      -3.924   8.986  21.299  1.00 97.57           C  
ATOM   1105  CB  TYR A  69      -4.496   6.960  22.681  1.00 97.57           C  
ATOM   1106  HB2 TYR A  69      -3.933   7.230  23.574  1.00 97.57           H  
ATOM   1107  HB3 TYR A  69      -4.541   5.871  22.652  1.00 97.57           H  
ATOM   1108  O   TYR A  69      -4.670   9.446  20.434  1.00 97.57           O  
ATOM   1109  CG  TYR A  69      -5.905   7.500  22.827  1.00 97.57           C  
ATOM   1110  CD1 TYR A  69      -6.182   8.468  23.811  1.00 97.57           C  
ATOM   1111  HD1 TYR A  69      -5.396   8.820  24.463  1.00 97.57           H  
ATOM   1112  CD2 TYR A  69      -6.936   7.026  21.994  1.00 97.57           C  
ATOM   1113  HD2 TYR A  69      -6.726   6.280  21.242  1.00 97.57           H  
ATOM   1114  CE1 TYR A  69      -7.493   8.950  23.978  1.00 97.57           C  
ATOM   1115  HE1 TYR A  69      -7.709   9.674  24.750  1.00 97.57           H  
ATOM   1116  CE2 TYR A  69      -8.251   7.496  22.166  1.00 97.57           C  
ATOM   1117  HE2 TYR A  69      -9.065   7.102  21.575  1.00 97.57           H  
ATOM   1118  OH  TYR A  69      -9.791   8.913  23.339  1.00 97.57           O  
ATOM   1119  HH  TYR A  69      -9.871   9.449  24.132  1.00 97.57           H  
ATOM   1120  CZ  TYR A  69      -8.530   8.455  23.161  1.00 97.57           C  
ATOM   1121  N   GLY A  70      -3.203   9.783  22.094  1.00 97.28           N  
ATOM   1122  H   GLY A  70      -2.504   9.367  22.692  1.00 97.28           H  
ATOM   1123  CA  GLY A  70      -3.288  11.241  22.051  1.00 97.28           C  
ATOM   1124  HA2 GLY A  70      -2.606  11.652  22.795  1.00 97.28           H  
ATOM   1125  HA3 GLY A  70      -4.306  11.554  22.285  1.00 97.28           H  
ATOM   1126  C   GLY A  70      -2.900  11.801  20.682  1.00 97.28           C  
ATOM   1127  O   GLY A  70      -3.572  12.695  20.171  1.00 97.28           O  
ATOM   1128  N   SER A  71      -1.861  11.253  20.050  1.00 98.07           N  
ATOM   1129  H   SER A  71      -1.308  10.578  20.558  1.00 98.07           H  
ATOM   1130  CA  SER A  71      -1.445  11.634  18.698  1.00 98.07           C  
ATOM   1131  HA  SER A  71      -1.365  12.720  18.651  1.00 98.07           H  
ATOM   1132  C   SER A  71      -2.461  11.227  17.642  1.00 98.07           C  
ATOM   1133  CB  SER A  71      -0.087  11.032  18.347  1.00 98.07           C  
ATOM   1134  HB2 SER A  71       0.096  11.160  17.280  1.00 98.07           H  
ATOM   1135  HB3 SER A  71      -0.080   9.965  18.572  1.00 98.07           H  
ATOM   1136  O   SER A  71      -2.695  12.000  16.713  1.00 98.07           O  
ATOM   1137  OG  SER A  71       0.927  11.697  19.074  1.00 98.07           O  
ATOM   1138  HG  SER A  71       1.238  11.035  19.696  1.00 98.07           H  
ATOM   1139  N   PHE A  72      -3.108  10.068  17.796  1.00 98.11           N  
ATOM   1140  H   PHE A  72      -2.873   9.473  18.578  1.00 98.11           H  
ATOM   1141  CA  PHE A  72      -4.206   9.672  16.918  1.00 98.11           C  
ATOM   1142  HA  PHE A  72      -3.856   9.728  15.887  1.00 98.11           H  
ATOM   1143  C   PHE A  72      -5.400  10.634  17.026  1.00 98.11           C  
ATOM   1144  CB  PHE A  72      -4.614   8.219  17.189  1.00 98.11           C  
ATOM   1145  HB2 PHE A  72      -3.790   7.556  16.925  1.00 98.11           H  
ATOM   1146  HB3 PHE A  72      -4.815   8.087  18.252  1.00 98.11           H  
ATOM   1147  O   PHE A  72      -5.852  11.146  16.003  1.00 98.11           O  
ATOM   1148  CG  PHE A  72      -5.842   7.818  16.399  1.00 98.11           C  
ATOM   1149  CD1 PHE A  72      -7.066   7.606  17.060  1.00 98.11           C  
ATOM   1150  HD1 PHE A  72      -7.123   7.667  18.137  1.00 98.11           H  
ATOM   1151  CD2 PHE A  72      -5.780   7.750  14.993  1.00 98.11           C  
ATOM   1152  HD2 PHE A  72      -4.843   7.926  14.486  1.00 98.11           H  
ATOM   1153  CE1 PHE A  72      -8.223   7.322  16.315  1.00 98.11           C  
ATOM   1154  HE1 PHE A  72      -9.160   7.142  16.822  1.00 98.11           H  
ATOM   1155  CE2 PHE A  72      -6.942   7.477  14.250  1.00 98.11           C  
ATOM   1156  HE2 PHE A  72      -6.902   7.435  13.171  1.00 98.11           H  
ATOM   1157  CZ  PHE A  72      -8.161   7.261  14.913  1.00 98.11           C  
ATOM   1158  HZ  PHE A  72      -9.051   7.037  14.343  1.00 98.11           H  
ATOM   1159  N   ILE A  73      -5.870  10.963  18.236  1.00 97.95           N  
ATOM   1160  H   ILE A  73      -5.480  10.503  19.046  1.00 97.95           H  
ATOM   1161  CA  ILE A  73      -7.004  11.888  18.412  1.00 97.95           C  
ATOM   1162  HA  ILE A  73      -7.810  11.557  17.757  1.00 97.95           H  
ATOM   1163  C   ILE A  73      -6.648  13.311  17.953  1.00 97.95           C  
ATOM   1164  CB  ILE A  73      -7.542  11.859  19.861  1.00 97.95           C  
ATOM   1165  HB  ILE A  73      -6.737  12.168  20.528  1.00 97.95           H  
ATOM   1166  O   ILE A  73      -7.429  13.922  17.223  1.00 97.95           O  
ATOM   1167  CG1 ILE A  73      -8.008  10.455  20.311  1.00 97.95           C  
ATOM   1168 HG12 ILE A  73      -8.358  10.527  21.341  1.00 97.95           H  
ATOM   1169 HG13 ILE A  73      -7.157   9.774  20.313  1.00 97.95           H  
ATOM   1170  CG2 ILE A  73      -8.707  12.852  20.040  1.00 97.95           C  
ATOM   1171 HG21 ILE A  73      -9.537  12.601  19.379  1.00 97.95           H  
ATOM   1172 HG22 ILE A  73      -8.396  13.871  19.811  1.00 97.95           H  
ATOM   1173 HG23 ILE A  73      -9.060  12.826  21.071  1.00 97.95           H  
ATOM   1174  CD1 ILE A  73      -9.123   9.808  19.473  1.00 97.95           C  
ATOM   1175 HD11 ILE A  73     -10.034  10.404  19.520  1.00 97.95           H  
ATOM   1176 HD12 ILE A  73      -9.344   8.819  19.873  1.00 97.95           H  
ATOM   1177 HD13 ILE A  73      -8.808   9.696  18.435  1.00 97.95           H  
ATOM   1178  N   ARG A  74      -5.452  13.829  18.285  1.00 97.82           N  
ATOM   1179  H   ARG A  74      -4.852  13.282  18.885  1.00 97.82           H  
ATOM   1180  CA  ARG A  74      -4.966  15.135  17.788  1.00 97.82           C  
ATOM   1181  HA  ARG A  74      -5.666  15.917  18.083  1.00 97.82           H  
ATOM   1182  C   ARG A  74      -4.902  15.187  16.261  1.00 97.82           C  
ATOM   1183  CB  ARG A  74      -3.572  15.453  18.357  1.00 97.82           C  
ATOM   1184  HB2 ARG A  74      -3.137  16.260  17.767  1.00 97.82           H  
ATOM   1185  HB3 ARG A  74      -2.932  14.578  18.247  1.00 97.82           H  
ATOM   1186  O   ARG A  74      -5.229  16.215  15.670  1.00 97.82           O  
ATOM   1187  CG  ARG A  74      -3.591  15.915  19.823  1.00 97.82           C  
ATOM   1188  HG2 ARG A  74      -4.230  16.795  19.903  1.00 97.82           H  
ATOM   1189  HG3 ARG A  74      -4.008  15.140  20.466  1.00 97.82           H  
ATOM   1190  CD  ARG A  74      -2.180  16.295  20.309  1.00 97.82           C  
ATOM   1191  HD2 ARG A  74      -2.261  16.734  21.304  1.00 97.82           H  
ATOM   1192  HD3 ARG A  74      -1.782  17.065  19.649  1.00 97.82           H  
ATOM   1193  NE  ARG A  74      -1.237  15.150  20.330  1.00 97.82           N  
ATOM   1194  HE  ARG A  74      -0.805  14.894  19.453  1.00 97.82           H  
ATOM   1195  NH1 ARG A  74      -1.381  14.605  22.567  1.00 97.82           N  
ATOM   1196 HH11 ARG A  74      -2.060  15.339  22.713  1.00 97.82           H  
ATOM   1197 HH12 ARG A  74      -1.061  14.029  23.332  1.00 97.82           H  
ATOM   1198  NH2 ARG A  74      -0.059  13.413  21.245  1.00 97.82           N  
ATOM   1199 HH21 ARG A  74       0.297  13.137  20.341  1.00 97.82           H  
ATOM   1200 HH22 ARG A  74       0.071  12.727  21.975  1.00 97.82           H  
ATOM   1201  CZ  ARG A  74      -0.897  14.404  21.373  1.00 97.82           C  
ATOM   1202  N   ALA A  75      -4.497  14.095  15.615  1.00 98.25           N  
ATOM   1203  H   ALA A  75      -4.193  13.295  16.150  1.00 98.25           H  
ATOM   1204  CA  ALA A  75      -4.496  13.995  14.162  1.00 98.25           C  
ATOM   1205  HA  ALA A  75      -4.003  14.877  13.754  1.00 98.25           H  
ATOM   1206  C   ALA A  75      -5.917  13.957  13.589  1.00 98.25           C  
ATOM   1207  CB  ALA A  75      -3.704  12.750  13.764  1.00 98.25           C  
ATOM   1208  HB1 ALA A  75      -2.673  12.847  14.102  1.00 98.25           H  
ATOM   1209  HB2 ALA A  75      -3.727  12.638  12.680  1.00 98.25           H  
ATOM   1210  HB3 ALA A  75      -4.141  11.859  14.215  1.00 98.25           H  
ATOM   1211  O   ALA A  75      -6.237  14.706  12.665  1.00 98.25           O  
ATOM   1212  N   ALA A  76      -6.778  13.116  14.162  1.00 98.13           N  
ATOM   1213  H   ALA A  76      -6.446  12.523  14.909  1.00 98.13           H  
ATOM   1214  CA  ALA A  76      -8.143  12.918  13.704  1.00 98.13           C  
ATOM   1215  HA  ALA A  76      -8.119  12.706  12.635  1.00 98.13           H  
ATOM   1216  C   ALA A  76      -9.026  14.161  13.889  1.00 98.13           C  
ATOM   1217  CB  ALA A  76      -8.710  11.691  14.418  1.00 98.13           C  
ATOM   1218  HB1 ALA A  76      -8.051  10.835  14.278  1.00 98.13           H  
ATOM   1219  HB2 ALA A  76      -8.816  11.887  15.485  1.00 98.13           H  
ATOM   1220  HB3 ALA A  76      -9.683  11.458  13.986  1.00 98.13           H  
ATOM   1221  O   ALA A  76      -9.877  14.415  13.040  1.00 98.13           O  
ATOM   1222  N   ALA A  77      -8.796  14.979  14.922  1.00 97.65           N  
ATOM   1223  H   ALA A  77      -8.121  14.688  15.615  1.00 97.65           H  
ATOM   1224  CA  ALA A  77      -9.535  16.220  15.184  1.00 97.65           C  
ATOM   1225  HA  ALA A  77     -10.571  15.966  15.405  1.00 97.65           H  
ATOM   1226  C   ALA A  77      -9.548  17.208  13.994  1.00 97.65           C  
ATOM   1227  CB  ALA A  77      -8.925  16.870  16.433  1.00 97.65           C  
ATOM   1228  HB1 ALA A  77      -9.458  17.792  16.663  1.00 97.65           H  
ATOM   1229  HB2 ALA A  77      -9.019  16.195  17.284  1.00 97.65           H  
ATOM   1230  HB3 ALA A  77      -7.872  17.097  16.266  1.00 97.65           H  
ATOM   1231  O   ALA A  77     -10.507  17.957  13.811  1.00 97.65           O  
ATOM   1232  N   LEU A  78      -8.532  17.182  13.118  1.00 96.83           N  
ATOM   1233  H   LEU A  78      -7.769  16.542  13.288  1.00 96.83           H  
ATOM   1234  CA  LEU A  78      -8.531  17.981  11.883  1.00 96.83           C  
ATOM   1235  HA  LEU A  78      -8.798  19.007  12.134  1.00 96.83           H  
ATOM   1236  C   LEU A  78      -9.572  17.511  10.848  1.00 96.83           C  
ATOM   1237  CB  LEU A  78      -7.125  17.967  11.255  1.00 96.83           C  
ATOM   1238  HB2 LEU A  78      -6.852  16.936  11.034  1.00 96.83           H  
ATOM   1239  HB3 LEU A  78      -7.178  18.501  10.306  1.00 96.83           H  
ATOM   1240  O   LEU A  78     -10.046  18.320  10.045  1.00 96.83           O  
ATOM   1241  CG  LEU A  78      -6.006  18.600  12.102  1.00 96.83           C  
ATOM   1242  HG  LEU A  78      -5.835  17.998  12.994  1.00 96.83           H  
ATOM   1243  CD1 LEU A  78      -4.723  18.628  11.272  1.00 96.83           C  
ATOM   1244 HD11 LEU A  78      -4.857  19.240  10.380  1.00 96.83           H  
ATOM   1245 HD12 LEU A  78      -4.463  17.615  10.964  1.00 96.83           H  
ATOM   1246 HD13 LEU A  78      -3.904  19.039  11.863  1.00 96.83           H  
ATOM   1247  CD2 LEU A  78      -6.316  20.041  12.521  1.00 96.83           C  
ATOM   1248 HD21 LEU A  78      -5.451  20.461  13.034  1.00 96.83           H  
ATOM   1249 HD22 LEU A  78      -6.546  20.645  11.643  1.00 96.83           H  
ATOM   1250 HD23 LEU A  78      -7.155  20.049  13.216  1.00 96.83           H  
ATOM   1251  N   TYR A  79      -9.935  16.227  10.884  1.00 98.13           N  
ATOM   1252  H   TYR A  79      -9.527  15.657  11.612  1.00 98.13           H  
ATOM   1253  CA  TYR A  79     -10.797  15.536   9.919  1.00 98.13           C  
ATOM   1254  HA  TYR A  79     -10.960  16.189   9.061  1.00 98.13           H  
ATOM   1255  C   TYR A  79     -12.178  15.173  10.477  1.00 98.13           C  
ATOM   1256  CB  TYR A  79     -10.077  14.279   9.418  1.00 98.13           C  
ATOM   1257  HB2 TYR A  79      -9.972  13.575  10.244  1.00 98.13           H  
ATOM   1258  HB3 TYR A  79     -10.692  13.800   8.656  1.00 98.13           H  
ATOM   1259  O   TYR A  79     -13.104  14.950   9.697  1.00 98.13           O  
ATOM   1260  CG  TYR A  79      -8.713  14.564   8.828  1.00 98.13           C  
ATOM   1261  CD1 TYR A  79      -8.608  15.059   7.515  1.00 98.13           C  
ATOM   1262  HD1 TYR A  79      -9.496  15.204   6.917  1.00 98.13           H  
ATOM   1263  CD2 TYR A  79      -7.557  14.366   9.606  1.00 98.13           C  
ATOM   1264  HD2 TYR A  79      -7.639  13.991  10.616  1.00 98.13           H  
ATOM   1265  CE1 TYR A  79      -7.344  15.374   6.986  1.00 98.13           C  
ATOM   1266  HE1 TYR A  79      -7.244  15.764   5.984  1.00 98.13           H  
ATOM   1267  CE2 TYR A  79      -6.290  14.654   9.072  1.00 98.13           C  
ATOM   1268  HE2 TYR A  79      -5.404  14.507   9.671  1.00 98.13           H  
ATOM   1269  OH  TYR A  79      -4.978  15.470   7.243  1.00 98.13           O  
ATOM   1270  HH  TYR A  79      -4.267  15.010   7.694  1.00 98.13           H  
ATOM   1271  CZ  TYR A  79      -6.187  15.168   7.764  1.00 98.13           C  
ATOM   1272  N   GLN A  80     -12.363  15.177  11.800  1.00 98.03           N  
ATOM   1273  H   GLN A  80     -11.553  15.272  12.395  1.00 98.03           H  
ATOM   1274  CA  GLN A  80     -13.672  14.985  12.431  1.00 98.03           C  
ATOM   1275  HA  GLN A  80     -14.054  14.014  12.114  1.00 98.03           H  
ATOM   1276  C   GLN A  80     -14.721  16.015  11.954  1.00 98.03           C  
ATOM   1277  CB  GLN A  80     -13.525  14.946  13.962  1.00 98.03           C  
ATOM   1278  HB2 GLN A  80     -14.512  15.065  14.409  1.00 98.03           H  
ATOM   1279  HB3 GLN A  80     -12.894  15.761  14.314  1.00 98.03           H  
ATOM   1280  O   GLN A  80     -15.827  15.614  11.603  1.00 98.03           O  
ATOM   1281  CG  GLN A  80     -12.932  13.607  14.430  1.00 98.03           C  
ATOM   1282  HG2 GLN A  80     -11.876  13.549  14.165  1.00 98.03           H  
ATOM   1283  HG3 GLN A  80     -13.445  12.784  13.932  1.00 98.03           H  
ATOM   1284  CD  GLN A  80     -13.099  13.387  15.922  1.00 98.03           C  
ATOM   1285  NE2 GLN A  80     -12.032  13.182  16.660  1.00 98.03           N  
ATOM   1286 HE21 GLN A  80     -11.097  13.222  16.282  1.00 98.03           H  
ATOM   1287 HE22 GLN A  80     -12.197  13.012  17.642  1.00 98.03           H  
ATOM   1288  OE1 GLN A  80     -14.206  13.351  16.433  1.00 98.03           O  
ATOM   1289  N   PRO A  81     -14.415  17.315  11.760  1.00 97.75           N  
ATOM   1290  CA  PRO A  81     -15.367  18.232  11.128  1.00 97.75           C  
ATOM   1291  HA  PRO A  81     -16.295  18.198  11.698  1.00 97.75           H  
ATOM   1292  C   PRO A  81     -15.702  17.912   9.660  1.00 97.75           C  
ATOM   1293  CB  PRO A  81     -14.752  19.625  11.271  1.00 97.75           C  
ATOM   1294  HB2 PRO A  81     -14.165  19.870  10.386  1.00 97.75           H  
ATOM   1295  HB3 PRO A  81     -15.527  20.372  11.441  1.00 97.75           H  
ATOM   1296  O   PRO A  81     -16.678  18.455   9.138  1.00 97.75           O  
ATOM   1297  CG  PRO A  81     -13.819  19.491  12.474  1.00 97.75           C  
ATOM   1298  HG2 PRO A  81     -13.005  20.215  12.446  1.00 97.75           H  
ATOM   1299  HG3 PRO A  81     -14.391  19.592  13.397  1.00 97.75           H  
ATOM   1300  CD  PRO A  81     -13.307  18.060  12.337  1.00 97.75           C  
ATOM   1301  HD2 PRO A  81     -13.029  17.678  13.320  1.00 97.75           H  
ATOM   1302  HD3 PRO A  81     -12.451  18.032  11.663  1.00 97.75           H  
ATOM   1303  N   LEU A  82     -14.919  17.058   8.991  1.00 97.32           N  
ATOM   1304  H   LEU A  82     -14.180  16.596   9.500  1.00 97.32           H  
ATOM   1305  CA  LEU A  82     -15.104  16.642   7.595  1.00 97.32           C  
ATOM   1306  HA  LEU A  82     -15.749  17.362   7.091  1.00 97.32           H  
ATOM   1307  C   LEU A  82     -15.810  15.283   7.446  1.00 97.32           C  
ATOM   1308  CB  LEU A  82     -13.742  16.630   6.868  1.00 97.32           C  
ATOM   1309  HB2 LEU A  82     -13.913  16.351   5.828  1.00 97.32           H  
ATOM   1310  HB3 LEU A  82     -13.115  15.856   7.309  1.00 97.32           H  
ATOM   1311  O   LEU A  82     -16.212  14.958   6.333  1.00 97.32           O  
ATOM   1312  CG  LEU A  82     -12.966  17.959   6.891  1.00 97.32           C  
ATOM   1313  HG  LEU A  82     -12.751  18.242   7.921  1.00 97.32           H  
ATOM   1314  CD1 LEU A  82     -11.635  17.789   6.158  1.00 97.32           C  
ATOM   1315 HD11 LEU A  82     -11.048  17.012   6.647  1.00 97.32           H  
ATOM   1316 HD12 LEU A  82     -11.809  17.506   5.120  1.00 97.32           H  
ATOM   1317 HD13 LEU A  82     -11.068  18.719   6.192  1.00 97.32           H  
ATOM   1318  CD2 LEU A  82     -13.740  19.097   6.219  1.00 97.32           C  
ATOM   1319 HD21 LEU A  82     -13.123  19.995   6.189  1.00 97.32           H  
ATOM   1320 HD22 LEU A  82     -14.007  18.809   5.202  1.00 97.32           H  
ATOM   1321 HD23 LEU A  82     -14.646  19.314   6.785  1.00 97.32           H  
ATOM   1322  N   GLY A  83     -15.993  14.524   8.532  1.00 97.90           N  
ATOM   1323  H   GLY A  83     -15.661  14.867   9.422  1.00 97.90           H  
ATOM   1324  CA  GLY A  83     -16.743  13.262   8.540  1.00 97.90           C  
ATOM   1325  HA2 GLY A  83     -17.625  13.387   9.167  1.00 97.90           H  
ATOM   1326  HA3 GLY A  83     -17.086  13.025   7.532  1.00 97.90           H  
ATOM   1327  C   GLY A  83     -15.982  12.037   9.057  1.00 97.90           C  
ATOM   1328  O   GLY A  83     -16.636  11.042   9.376  1.00 97.90           O  
ATOM   1329  N   PHE A  84     -14.651  12.097   9.197  1.00 98.29           N  
ATOM   1330  H   PHE A  84     -14.180  12.963   8.976  1.00 98.29           H  
ATOM   1331  CA  PHE A  84     -13.837  10.965   9.669  1.00 98.29           C  
ATOM   1332  HA  PHE A  84     -13.989  10.116   9.003  1.00 98.29           H  
ATOM   1333  C   PHE A  84     -14.242  10.555  11.089  1.00 98.29           C  
ATOM   1334  CB  PHE A  84     -12.351  11.350   9.661  1.00 98.29           C  
ATOM   1335  HB2 PHE A  84     -12.201  12.189  10.341  1.00 98.29           H  
ATOM   1336  HB3 PHE A  84     -12.067  11.692   8.666  1.00 98.29           H  
ATOM   1337  O   PHE A  84     -14.187  11.387  11.996  1.00 98.29           O  
ATOM   1338  CG  PHE A  84     -11.427  10.214  10.062  1.00 98.29           C  
ATOM   1339  CD1 PHE A  84     -10.682  10.286  11.255  1.00 98.29           C  
ATOM   1340  HD1 PHE A  84     -10.764  11.156  11.889  1.00 98.29           H  
ATOM   1341  CD2 PHE A  84     -11.342   9.063   9.257  1.00 98.29           C  
ATOM   1342  HD2 PHE A  84     -11.939   8.987   8.360  1.00 98.29           H  
ATOM   1343  CE1 PHE A  84      -9.849   9.217  11.632  1.00 98.29           C  
ATOM   1344  HE1 PHE A  84      -9.286   9.266  12.553  1.00 98.29           H  
ATOM   1345  CE2 PHE A  84     -10.504   7.998   9.630  1.00 98.29           C  
ATOM   1346  HE2 PHE A  84     -10.450   7.114   9.011  1.00 98.29           H  
ATOM   1347  CZ  PHE A  84      -9.755   8.076  10.817  1.00 98.29           C  
ATOM   1348  HZ  PHE A  84      -9.119   7.253  11.108  1.00 98.29           H  
ATOM   1349  N   GLY A  85     -14.702   9.316  11.286  1.00 97.99           N  
ATOM   1350  H   GLY A  85     -14.827   8.716  10.483  1.00 97.99           H  
ATOM   1351  CA  GLY A  85     -15.179   8.820  12.584  1.00 97.99           C  
ATOM   1352  HA2 GLY A  85     -14.385   8.935  13.323  1.00 97.99           H  
ATOM   1353  HA3 GLY A  85     -15.410   7.759  12.489  1.00 97.99           H  
ATOM   1354  C   GLY A  85     -16.429   9.533  13.122  1.00 97.99           C  
ATOM   1355  O   GLY A  85     -16.898   9.256  14.218  1.00 97.99           O  
ATOM   1356  N   THR A  86     -17.015  10.454  12.362  1.00 97.98           N  
ATOM   1357  H   THR A  86     -16.592  10.643  11.464  1.00 97.98           H  
ATOM   1358  CA  THR A  86     -18.143  11.315  12.769  1.00 97.98           C  
ATOM   1359  HA  THR A  86     -18.512  11.015  13.749  1.00 97.98           H  
ATOM   1360  C   THR A  86     -19.328  11.194  11.808  1.00 97.98           C  
ATOM   1361  CB  THR A  86     -17.693  12.770  12.905  1.00 97.98           C  
ATOM   1362  HB  THR A  86     -18.561  13.420  13.014  1.00 97.98           H  
ATOM   1363  O   THR A  86     -20.304  11.942  11.899  1.00 97.98           O  
ATOM   1364  CG2 THR A  86     -16.760  13.007  14.087  1.00 97.98           C  
ATOM   1365 HG21 THR A  86     -17.261  12.711  15.009  1.00 97.98           H  
ATOM   1366 HG22 THR A  86     -16.524  14.069  14.150  1.00 97.98           H  
ATOM   1367 HG23 THR A  86     -15.844  12.425  13.985  1.00 97.98           H  
ATOM   1368  OG1 THR A  86     -16.979  13.109  11.750  1.00 97.98           O  
ATOM   1369  HG1 THR A  86     -16.066  12.875  11.931  1.00 97.98           H  
ATOM   1370  N   THR A  87     -19.274  10.235  10.880  1.00 97.77           N  
ATOM   1371  H   THR A  87     -18.441   9.665  10.840  1.00 97.77           H  
ATOM   1372  CA  THR A  87     -20.330   9.974   9.897  1.00 97.77           C  
ATOM   1373  HA  THR A  87     -20.942  10.871   9.809  1.00 97.77           H  
ATOM   1374  C   THR A  87     -21.249   8.834  10.335  1.00 97.77           C  
ATOM   1375  CB  THR A  87     -19.738   9.733   8.505  1.00 97.77           C  
ATOM   1376  HB  THR A  87     -19.037   8.898   8.520  1.00 97.77           H  
ATOM   1377  O   THR A  87     -20.806   7.746  10.698  1.00 97.77           O  
ATOM   1378  CG2 THR A  87     -20.814   9.496   7.445  1.00 97.77           C  
ATOM   1379 HG21 THR A  87     -21.579  10.271   7.502  1.00 97.77           H  
ATOM   1380 HG22 THR A  87     -21.267   8.514   7.587  1.00 97.77           H  
ATOM   1381 HG23 THR A  87     -20.358   9.525   6.456  1.00 97.77           H  
ATOM   1382  OG1 THR A  87     -19.075  10.910   8.126  1.00 97.77           O  
ATOM   1383  HG1 THR A  87     -18.226  10.908   8.573  1.00 97.77           H  
ATOM   1384  N   GLY A  88     -22.560   9.077  10.259  1.00 96.97           N  
ATOM   1385  H   GLY A  88     -22.854  10.011  10.012  1.00 96.97           H  
ATOM   1386  CA  GLY A  88     -23.584   8.130  10.699  1.00 96.97           C  
ATOM   1387  HA2 GLY A  88     -23.322   7.134  10.342  1.00 96.97           H  
ATOM   1388  HA3 GLY A  88     -24.546   8.405  10.267  1.00 96.97           H  
ATOM   1389  C   GLY A  88     -23.736   8.080  12.223  1.00 96.97           C  
ATOM   1390  O   GLY A  88     -23.371   9.016  12.929  1.00 96.97           O  
ATOM   1391  N   GLY A  89     -24.323   6.990  12.722  1.00 96.24           N  
ATOM   1392  H   GLY A  89     -24.571   6.251  12.080  1.00 96.24           H  
ATOM   1393  CA  GLY A  89     -24.402   6.697  14.158  1.00 96.24           C  
ATOM   1394  HA2 GLY A  89     -25.356   6.219  14.380  1.00 96.24           H  
ATOM   1395  HA3 GLY A  89     -24.348   7.624  14.729  1.00 96.24           H  
ATOM   1396  C   GLY A  89     -23.271   5.778  14.628  1.00 96.24           C  
ATOM   1397  O   GLY A  89     -22.588   5.173  13.800  1.00 96.24           O  
ATOM   1398  N   LYS A  90     -23.137   5.613  15.954  1.00 97.52           N  
ATOM   1399  H   LYS A  90     -23.722   6.200  16.531  1.00 97.52           H  
ATOM   1400  CA  LYS A  90     -22.019   4.933  16.644  1.00 97.52           C  
ATOM   1401  HA  LYS A  90     -21.186   5.636  16.681  1.00 97.52           H  
ATOM   1402  C   LYS A  90     -21.471   3.689  15.929  1.00 97.52           C  
ATOM   1403  CB  LYS A  90     -22.435   4.625  18.101  1.00 97.52           C  
ATOM   1404  HB2 LYS A  90     -22.747   5.553  18.580  1.00 97.52           H  
ATOM   1405  HB3 LYS A  90     -23.284   3.940  18.107  1.00 97.52           H  
ATOM   1406  O   LYS A  90     -20.264   3.576  15.762  1.00 97.52           O  
ATOM   1407  CG  LYS A  90     -21.286   4.002  18.915  1.00 97.52           C  
ATOM   1408  HG2 LYS A  90     -21.165   2.972  18.579  1.00 97.52           H  
ATOM   1409  HG3 LYS A  90     -20.366   4.547  18.706  1.00 97.52           H  
ATOM   1410  CD  LYS A  90     -21.506   3.994  20.439  1.00 97.52           C  
ATOM   1411  HD2 LYS A  90     -22.451   3.508  20.680  1.00 97.52           H  
ATOM   1412  HD3 LYS A  90     -21.525   5.024  20.795  1.00 97.52           H  
ATOM   1413  CE  LYS A  90     -20.344   3.232  21.104  1.00 97.52           C  
ATOM   1414  HE2 LYS A  90     -20.479   2.164  20.933  1.00 97.52           H  
ATOM   1415  HE3 LYS A  90     -19.421   3.511  20.596  1.00 97.52           H  
ATOM   1416  NZ  LYS A  90     -20.197   3.509  22.559  1.00 97.52           N  
ATOM   1417  HZ1 LYS A  90     -19.993   4.485  22.721  1.00 97.52           H  
ATOM   1418  HZ2 LYS A  90     -21.022   3.247  23.080  1.00 97.52           H  
ATOM   1419  HZ3 LYS A  90     -19.412   2.993  22.930  1.00 97.52           H  
ATOM   1420  N   LYS A  91     -22.333   2.789  15.440  1.00 97.13           N  
ATOM   1421  H   LYS A  91     -23.318   2.956  15.589  1.00 97.13           H  
ATOM   1422  CA  LYS A  91     -21.902   1.575  14.722  1.00 97.13           C  
ATOM   1423  HA  LYS A  91     -21.207   1.041  15.368  1.00 97.13           H  
ATOM   1424  C   LYS A  91     -21.116   1.871  13.432  1.00 97.13           C  
ATOM   1425  CB  LYS A  91     -23.113   0.660  14.462  1.00 97.13           C  
ATOM   1426  HB2 LYS A  91     -23.697   0.568  15.377  1.00 97.13           H  
ATOM   1427  HB3 LYS A  91     -23.740   1.088  13.681  1.00 97.13           H  
ATOM   1428  O   LYS A  91     -20.082   1.255  13.210  1.00 97.13           O  
ATOM   1429  CG  LYS A  91     -22.635  -0.737  14.041  1.00 97.13           C  
ATOM   1430  HG2 LYS A  91     -22.046  -1.172  14.848  1.00 97.13           H  
ATOM   1431  HG3 LYS A  91     -21.989  -0.650  13.167  1.00 97.13           H  
ATOM   1432  CD  LYS A  91     -23.756  -1.710  13.672  1.00 97.13           C  
ATOM   1433  HD2 LYS A  91     -24.331  -1.314  12.834  1.00 97.13           H  
ATOM   1434  HD3 LYS A  91     -23.248  -2.615  13.340  1.00 97.13           H  
ATOM   1435  CE  LYS A  91     -24.692  -2.097  14.825  1.00 97.13           C  
ATOM   1436  HE2 LYS A  91     -25.219  -1.211  15.178  1.00 97.13           H  
ATOM   1437  HE3 LYS A  91     -24.084  -2.490  15.640  1.00 97.13           H  
ATOM   1438  NZ  LYS A  91     -25.662  -3.135  14.394  1.00 97.13           N  
ATOM   1439  HZ1 LYS A  91     -26.220  -2.850  13.603  1.00 97.13           H  
ATOM   1440  HZ2 LYS A  91     -25.186  -3.931  13.993  1.00 97.13           H  
ATOM   1441  HZ3 LYS A  91     -26.241  -3.496  15.139  1.00 97.13           H  
ATOM   1442  N   MET A  92     -21.561   2.819  12.600  1.00 97.52           N  
ATOM   1443  H   MET A  92     -22.324   3.403  12.911  1.00 97.52           H  
ATOM   1444  CA  MET A  92     -20.823   3.224  11.390  1.00 97.52           C  
ATOM   1445  HA  MET A  92     -20.589   2.332  10.808  1.00 97.52           H  
ATOM   1446  C   MET A  92     -19.491   3.888  11.754  1.00 97.52           C  
ATOM   1447  CB  MET A  92     -21.682   4.160  10.519  1.00 97.52           C  
ATOM   1448  HB2 MET A  92     -22.590   3.636  10.221  1.00 97.52           H  
ATOM   1449  HB3 MET A  92     -21.964   5.038  11.101  1.00 97.52           H  
ATOM   1450  O   MET A  92     -18.468   3.591  11.150  1.00 97.52           O  
ATOM   1451  CG  MET A  92     -20.945   4.635   9.255  1.00 97.52           C  
ATOM   1452  HG2 MET A  92     -21.605   5.290   8.685  1.00 97.52           H  
ATOM   1453  HG3 MET A  92     -20.088   5.236   9.558  1.00 97.52           H  
ATOM   1454  SD  MET A  92     -20.343   3.316   8.159  1.00 97.52           S  
ATOM   1455  CE  MET A  92     -21.833   2.964   7.192  1.00 97.52           C  
ATOM   1456  HE1 MET A  92     -21.614   2.180   6.468  1.00 97.52           H  
ATOM   1457  HE2 MET A  92     -22.139   3.862   6.655  1.00 97.52           H  
ATOM   1458  HE3 MET A  92     -22.638   2.639   7.852  1.00 97.52           H  
ATOM   1459  N   GLN A  93     -19.498   4.727  12.789  1.00 98.14           N  
ATOM   1460  H   GLN A  93     -20.381   4.922  13.239  1.00 98.14           H  
ATOM   1461  CA  GLN A  93     -18.317   5.440  13.273  1.00 98.14           C  
ATOM   1462  HA  GLN A  93     -17.886   6.017  12.454  1.00 98.14           H  
ATOM   1463  C   GLN A  93     -17.234   4.472  13.781  1.00 98.14           C  
ATOM   1464  CB  GLN A  93     -18.764   6.406  14.377  1.00 98.14           C  
ATOM   1465  HB2 GLN A  93     -17.891   6.967  14.710  1.00 98.14           H  
ATOM   1466  HB3 GLN A  93     -19.147   5.844  15.229  1.00 98.14           H  
ATOM   1467  O   GLN A  93     -16.070   4.573  13.396  1.00 98.14           O  
ATOM   1468  CG  GLN A  93     -19.834   7.405  13.912  1.00 98.14           C  
ATOM   1469  HG2 GLN A  93     -20.718   6.890  13.537  1.00 98.14           H  
ATOM   1470  HG3 GLN A  93     -19.426   8.010  13.103  1.00 98.14           H  
ATOM   1471  CD  GLN A  93     -20.261   8.317  15.048  1.00 98.14           C  
ATOM   1472  NE2 GLN A  93     -19.461   9.313  15.323  1.00 98.14           N  
ATOM   1473 HE21 GLN A  93     -19.662   9.977  16.057  1.00 98.14           H  
ATOM   1474 HE22 GLN A  93     -18.539   9.332  14.910  1.00 98.14           H  
ATOM   1475  OE1 GLN A  93     -21.286   8.136  15.695  1.00 98.14           O  
ATOM   1476  N   MET A  94     -17.627   3.469  14.574  1.00 97.87           N  
ATOM   1477  H   MET A  94     -18.585   3.464  14.894  1.00 97.87           H  
ATOM   1478  CA  MET A  94     -16.743   2.389  15.028  1.00 97.87           C  
ATOM   1479  HA  MET A  94     -15.868   2.825  15.511  1.00 97.87           H  
ATOM   1480  C   MET A  94     -16.233   1.545  13.854  1.00 97.87           C  
ATOM   1481  CB  MET A  94     -17.481   1.513  16.052  1.00 97.87           C  
ATOM   1482  HB2 MET A  94     -16.875   0.635  16.275  1.00 97.87           H  
ATOM   1483  HB3 MET A  94     -18.430   1.181  15.632  1.00 97.87           H  
ATOM   1484  O   MET A  94     -15.035   1.295  13.760  1.00 97.87           O  
ATOM   1485  CG  MET A  94     -17.740   2.277  17.357  1.00 97.87           C  
ATOM   1486  HG2 MET A  94     -18.176   3.249  17.126  1.00 97.87           H  
ATOM   1487  HG3 MET A  94     -16.783   2.454  17.848  1.00 97.87           H  
ATOM   1488  SD  MET A  94     -18.837   1.450  18.535  1.00 97.87           S  
ATOM   1489  CE  MET A  94     -17.711   0.177  19.148  1.00 97.87           C  
ATOM   1490  HE1 MET A  94     -18.209  -0.412  19.919  1.00 97.87           H  
ATOM   1491  HE2 MET A  94     -16.817   0.634  19.572  1.00 97.87           H  
ATOM   1492  HE3 MET A  94     -17.426  -0.487  18.332  1.00 97.87           H  
ATOM   1493  N   LYS A  95     -17.114   1.177  12.912  1.00 97.91           N  
ATOM   1494  H   LYS A  95     -18.087   1.409  13.051  1.00 97.91           H  
ATOM   1495  CA  LYS A  95     -16.735   0.455  11.687  1.00 97.91           C  
ATOM   1496  HA  LYS A  95     -16.249  -0.479  11.969  1.00 97.91           H  
ATOM   1497  C   LYS A  95     -15.717   1.218  10.839  1.00 97.91           C  
ATOM   1498  CB  LYS A  95     -17.979   0.150  10.841  1.00 97.91           C  
ATOM   1499  HB2 LYS A  95     -17.656  -0.074   9.824  1.00 97.91           H  
ATOM   1500  HB3 LYS A  95     -18.618   1.033  10.800  1.00 97.91           H  
ATOM   1501  O   LYS A  95     -14.812   0.582  10.312  1.00 97.91           O  
ATOM   1502  CG  LYS A  95     -18.782  -1.050  11.355  1.00 97.91           C  
ATOM   1503  HG2 LYS A  95     -19.012  -0.915  12.412  1.00 97.91           H  
ATOM   1504  HG3 LYS A  95     -18.184  -1.955  11.250  1.00 97.91           H  
ATOM   1505  CD  LYS A  95     -20.093  -1.226  10.578  1.00 97.91           C  
ATOM   1506  HD2 LYS A  95     -20.715  -0.342  10.715  1.00 97.91           H  
ATOM   1507  HD3 LYS A  95     -20.619  -2.083  10.999  1.00 97.91           H  
ATOM   1508  CE  LYS A  95     -19.842  -1.458   9.081  1.00 97.91           C  
ATOM   1509  HE2 LYS A  95     -19.445  -0.543   8.640  1.00 97.91           H  
ATOM   1510  HE3 LYS A  95     -19.091  -2.240   8.969  1.00 97.91           H  
ATOM   1511  NZ  LYS A  95     -21.075  -1.872   8.375  1.00 97.91           N  
ATOM   1512  HZ1 LYS A  95     -21.867  -1.280   8.581  1.00 97.91           H  
ATOM   1513  HZ2 LYS A  95     -20.914  -1.941   7.381  1.00 97.91           H  
ATOM   1514  HZ3 LYS A  95     -21.300  -2.816   8.657  1.00 97.91           H  
ATOM   1515  N   GLU A  96     -15.850   2.538  10.696  1.00 97.99           N  
ATOM   1516  H   GLU A  96     -16.652   2.994  11.108  1.00 97.99           H  
ATOM   1517  CA  GLU A  96     -14.913   3.348   9.907  1.00 97.99           C  
ATOM   1518  HA  GLU A  96     -14.783   2.883   8.930  1.00 97.99           H  
ATOM   1519  C   GLU A  96     -13.530   3.399  10.561  1.00 97.99           C  
ATOM   1520  CB  GLU A  96     -15.457   4.773   9.695  1.00 97.99           C  
ATOM   1521  HB2 GLU A  96     -16.500   4.730   9.383  1.00 97.99           H  
ATOM   1522  HB3 GLU A  96     -15.386   5.328  10.630  1.00 97.99           H  
ATOM   1523  O   GLU A  96     -12.523   3.207   9.884  1.00 97.99           O  
ATOM   1524  CG  GLU A  96     -14.638   5.468   8.594  1.00 97.99           C  
ATOM   1525  HG2 GLU A  96     -13.576   5.277   8.750  1.00 97.99           H  
ATOM   1526  HG3 GLU A  96     -14.907   5.028   7.634  1.00 97.99           H  
ATOM   1527  CD  GLU A  96     -14.800   6.987   8.510  1.00 97.99           C  
ATOM   1528  OE1 GLU A  96     -14.040   7.569   7.703  1.00 97.99           O  
ATOM   1529  OE2 GLU A  96     -15.634   7.591   9.222  1.00 97.99           O  
ATOM   1530  N   ILE A  97     -13.470   3.595  11.880  1.00 98.31           N  
ATOM   1531  H   ILE A  97     -14.330   3.747  12.388  1.00 98.31           H  
ATOM   1532  CA  ILE A  97     -12.197   3.609  12.608  1.00 98.31           C  
ATOM   1533  HA  ILE A  97     -11.507   4.267  12.078  1.00 98.31           H  
ATOM   1534  C   ILE A  97     -11.530   2.229  12.585  1.00 98.31           C  
ATOM   1535  CB  ILE A  97     -12.407   4.175  14.025  1.00 98.31           C  
ATOM   1536  HB  ILE A  97     -13.191   3.596  14.513  1.00 98.31           H  
ATOM   1537  O   ILE A  97     -10.338   2.148  12.294  1.00 98.31           O  
ATOM   1538  CG1 ILE A  97     -12.863   5.652  13.992  1.00 98.31           C  
ATOM   1539 HG12 ILE A  97     -13.873   5.693  13.584  1.00 98.31           H  
ATOM   1540 HG13 ILE A  97     -12.897   6.026  15.016  1.00 98.31           H  
ATOM   1541  CG2 ILE A  97     -11.147   4.047  14.888  1.00 98.31           C  
ATOM   1542 HG21 ILE A  97     -10.285   4.481  14.380  1.00 98.31           H  
ATOM   1543 HG22 ILE A  97     -11.299   4.555  15.841  1.00 98.31           H  
ATOM   1544 HG23 ILE A  97     -10.944   2.997  15.099  1.00 98.31           H  
ATOM   1545  CD1 ILE A  97     -12.017   6.623  13.159  1.00 98.31           C  
ATOM   1546 HD11 ILE A  97     -10.969   6.560  13.451  1.00 98.31           H  
ATOM   1547 HD12 ILE A  97     -12.371   7.641  13.323  1.00 98.31           H  
ATOM   1548 HD13 ILE A  97     -12.114   6.397  12.097  1.00 98.31           H  
ATOM   1549  N   ALA A  98     -12.289   1.144  12.769  1.00 98.10           N  
ATOM   1550  H   ALA A  98     -13.254   1.260  13.044  1.00 98.10           H  
ATOM   1551  CA  ALA A  98     -11.783  -0.217  12.588  1.00 98.10           C  
ATOM   1552  HA  ALA A  98     -10.941  -0.369  13.263  1.00 98.10           H  
ATOM   1553  C   ALA A  98     -11.276  -0.467  11.154  1.00 98.10           C  
ATOM   1554  CB  ALA A  98     -12.888  -1.209  12.969  1.00 98.10           C  
ATOM   1555  HB1 ALA A  98     -13.779  -1.029  12.368  1.00 98.10           H  
ATOM   1556  HB2 ALA A  98     -13.142  -1.095  14.023  1.00 98.10           H  
ATOM   1557  HB3 ALA A  98     -12.542  -2.230  12.805  1.00 98.10           H  
ATOM   1558  O   ALA A  98     -10.255  -1.128  10.975  1.00 98.10           O  
ATOM   1559  N   ALA A  99     -11.941   0.076  10.128  1.00 98.18           N  
ATOM   1560  H   ALA A  99     -12.796   0.579  10.318  1.00 98.18           H  
ATOM   1561  CA  ALA A  99     -11.519  -0.048   8.732  1.00 98.18           C  
ATOM   1562  HA  ALA A  99     -11.319  -1.097   8.514  1.00 98.18           H  
ATOM   1563  C   ALA A  99     -10.223   0.722   8.449  1.00 98.18           C  
ATOM   1564  CB  ALA A  99     -12.664   0.412   7.828  1.00 98.18           C  
ATOM   1565  HB1 ALA A  99     -12.340   0.403   6.788  1.00 98.18           H  
ATOM   1566  HB2 ALA A  99     -12.977   1.425   8.083  1.00 98.18           H  
ATOM   1567  HB3 ALA A  99     -13.507  -0.268   7.952  1.00 98.18           H  
ATOM   1568  O   ALA A  99      -9.264   0.145   7.933  1.00 98.18           O  
ATOM   1569  N   PHE A 100     -10.156   1.996   8.845  1.00 98.06           N  
ATOM   1570  H   PHE A 100     -10.977   2.411   9.261  1.00 98.06           H  
ATOM   1571  CA  PHE A 100      -8.942   2.807   8.756  1.00 98.06           C  
ATOM   1572  HA  PHE A 100      -8.665   2.921   7.708  1.00 98.06           H  
ATOM   1573  C   PHE A 100      -7.769   2.128   9.477  1.00 98.06           C  
ATOM   1574  CB  PHE A 100      -9.218   4.197   9.344  1.00 98.06           C  
ATOM   1575  HB2 PHE A 100      -9.671   4.089  10.330  1.00 98.06           H  
ATOM   1576  HB3 PHE A 100      -9.936   4.714   8.707  1.00 98.06           H  
ATOM   1577  O   PHE A 100      -6.692   1.958   8.897  1.00 98.06           O  
ATOM   1578  CG  PHE A 100      -7.964   5.039   9.470  1.00 98.06           C  
ATOM   1579  CD1 PHE A 100      -7.310   5.162  10.712  1.00 98.06           C  
ATOM   1580  HD1 PHE A 100      -7.724   4.691  11.591  1.00 98.06           H  
ATOM   1581  CD2 PHE A 100      -7.407   5.633   8.324  1.00 98.06           C  
ATOM   1582  HD2 PHE A 100      -7.901   5.526   7.369  1.00 98.06           H  
ATOM   1583  CE1 PHE A 100      -6.107   5.883  10.806  1.00 98.06           C  
ATOM   1584  HE1 PHE A 100      -5.603   5.968  11.757  1.00 98.06           H  
ATOM   1585  CE2 PHE A 100      -6.201   6.348   8.417  1.00 98.06           C  
ATOM   1586  HE2 PHE A 100      -5.775   6.790   7.528  1.00 98.06           H  
ATOM   1587  CZ  PHE A 100      -5.552   6.475   9.658  1.00 98.06           C  
ATOM   1588  HZ  PHE A 100      -4.626   7.025   9.731  1.00 98.06           H  
ATOM   1589  N   PHE A 101      -7.990   1.658  10.709  1.00 97.92           N  
ATOM   1590  H   PHE A 101      -8.882   1.826  11.153  1.00 97.92           H  
ATOM   1591  CA  PHE A 101      -6.982   0.905  11.444  1.00 97.92           C  
ATOM   1592  HA  PHE A 101      -6.054   1.477  11.408  1.00 97.92           H  
ATOM   1593  C   PHE A 101      -6.642  -0.430  10.782  1.00 97.92           C  
ATOM   1594  CB  PHE A 101      -7.382   0.737  12.914  1.00 97.92           C  
ATOM   1595  HB2 PHE A 101      -8.394   0.335  12.956  1.00 97.92           H  
ATOM   1596  HB3 PHE A 101      -6.728  -0.012  13.359  1.00 97.92           H  
ATOM   1597  O   PHE A 101      -5.472  -0.789  10.784  1.00 97.92           O  
ATOM   1598  CG  PHE A 101      -7.289   1.982  13.790  1.00 97.92           C  
ATOM   1599  CD1 PHE A 101      -6.281   2.958  13.609  1.00 97.92           C  
ATOM   1600  HD1 PHE A 101      -5.569   2.885  12.801  1.00 97.92           H  
ATOM   1601  CD2 PHE A 101      -8.167   2.103  14.882  1.00 97.92           C  
ATOM   1602  HD2 PHE A 101      -8.935   1.359  15.038  1.00 97.92           H  
ATOM   1603  CE1 PHE A 101      -6.154   4.027  14.513  1.00 97.92           C  
ATOM   1604  HE1 PHE A 101      -5.374   4.762  14.384  1.00 97.92           H  
ATOM   1605  CE2 PHE A 101      -8.033   3.164  15.793  1.00 97.92           C  
ATOM   1606  HE2 PHE A 101      -8.696   3.231  16.642  1.00 97.92           H  
ATOM   1607  CZ  PHE A 101      -7.024   4.123  15.611  1.00 97.92           C  
ATOM   1608  HZ  PHE A 101      -6.911   4.927  16.323  1.00 97.92           H  
ATOM   1609  N   GLY A 102      -7.583  -1.117  10.128  1.00 97.48           N  
ATOM   1610  H   GLY A 102      -8.540  -0.802  10.199  1.00 97.48           H  
ATOM   1611  CA  GLY A 102      -7.325  -2.339   9.356  1.00 97.48           C  
ATOM   1612  HA2 GLY A 102      -8.244  -2.633   8.849  1.00 97.48           H  
ATOM   1613  HA3 GLY A 102      -7.029  -3.141  10.032  1.00 97.48           H  
ATOM   1614  C   GLY A 102      -6.235  -2.143   8.298  1.00 97.48           C  
ATOM   1615  O   GLY A 102      -5.302  -2.944   8.190  1.00 97.48           O  
ATOM   1616  N   HIS A 103      -6.288  -1.016   7.586  1.00 97.43           N  
ATOM   1617  H   HIS A 103      -7.074  -0.399   7.737  1.00 97.43           H  
ATOM   1618  CA  HIS A 103      -5.238  -0.609   6.653  1.00 97.43           C  
ATOM   1619  HA  HIS A 103      -5.019  -1.446   5.990  1.00 97.43           H  
ATOM   1620  C   HIS A 103      -3.925  -0.243   7.361  1.00 97.43           C  
ATOM   1621  CB  HIS A 103      -5.744   0.558   5.799  1.00 97.43           C  
ATOM   1622  HB2 HIS A 103      -6.089   1.372   6.437  1.00 97.43           H  
ATOM   1623  HB3 HIS A 103      -4.917   0.930   5.194  1.00 97.43           H  
ATOM   1624  O   HIS A 103      -2.864  -0.723   6.959  1.00 97.43           O  
ATOM   1625  CG  HIS A 103      -6.841   0.159   4.856  1.00 97.43           C  
ATOM   1626  CD2 HIS A 103      -8.177   0.416   4.975  1.00 97.43           C  
ATOM   1627  HD2 HIS A 103      -8.647   0.958   5.781  1.00 97.43           H  
ATOM   1628  ND1 HIS A 103      -6.658  -0.488   3.664  1.00 97.43           N  
ATOM   1629  HD1 HIS A 103      -5.756  -0.717   3.270  1.00 97.43           H  
ATOM   1630  CE1 HIS A 103      -7.855  -0.626   3.074  1.00 97.43           C  
ATOM   1631  HE1 HIS A 103      -8.028  -1.055   2.099  1.00 97.43           H  
ATOM   1632  NE2 HIS A 103      -8.812  -0.065   3.824  1.00 97.43           N  
ATOM   1633  N   VAL A 104      -3.982   0.576   8.416  1.00 97.12           N  
ATOM   1634  H   VAL A 104      -4.886   0.929   8.696  1.00 97.12           H  
ATOM   1635  CA  VAL A 104      -2.794   1.001   9.181  1.00 97.12           C  
ATOM   1636  HA  VAL A 104      -2.096   1.489   8.502  1.00 97.12           H  
ATOM   1637  C   VAL A 104      -2.054  -0.198   9.780  1.00 97.12           C  
ATOM   1638  CB  VAL A 104      -3.193   2.018  10.268  1.00 97.12           C  
ATOM   1639  HB  VAL A 104      -4.054   1.630  10.813  1.00 97.12           H  
ATOM   1640  O   VAL A 104      -0.855  -0.351   9.554  1.00 97.12           O  
ATOM   1641  CG1 VAL A 104      -2.090   2.279  11.298  1.00 97.12           C  
ATOM   1642 HG11 VAL A 104      -2.392   3.093  11.957  1.00 97.12           H  
ATOM   1643 HG12 VAL A 104      -1.933   1.393  11.914  1.00 97.12           H  
ATOM   1644 HG13 VAL A 104      -1.157   2.536  10.798  1.00 97.12           H  
ATOM   1645  CG2 VAL A 104      -3.580   3.361   9.635  1.00 97.12           C  
ATOM   1646 HG21 VAL A 104      -3.902   4.055  10.411  1.00 97.12           H  
ATOM   1647 HG22 VAL A 104      -4.405   3.227   8.935  1.00 97.12           H  
ATOM   1648 HG23 VAL A 104      -2.728   3.782   9.102  1.00 97.12           H  
ATOM   1649  N   GLY A 105      -2.758  -1.086  10.484  1.00 96.24           N  
ATOM   1650  H   GLY A 105      -3.746  -0.913  10.601  1.00 96.24           H  
ATOM   1651  CA  GLY A 105      -2.213  -2.297  11.094  1.00 96.24           C  
ATOM   1652  HA2 GLY A 105      -1.476  -2.021  11.847  1.00 96.24           H  
ATOM   1653  HA3 GLY A 105      -3.021  -2.851  11.573  1.00 96.24           H  
ATOM   1654  C   GLY A 105      -1.552  -3.205  10.062  1.00 96.24           C  
ATOM   1655  O   GLY A 105      -0.373  -3.528  10.204  1.00 96.24           O  
ATOM   1656  N   SER A 106      -2.244  -3.497   8.954  1.00 95.75           N  
ATOM   1657  H   SER A 106      -3.204  -3.190   8.889  1.00 95.75           H  
ATOM   1658  CA  SER A 106      -1.687  -4.289   7.848  1.00 95.75           C  
ATOM   1659  HA  SER A 106      -1.446  -5.284   8.221  1.00 95.75           H  
ATOM   1660  C   SER A 106      -0.391  -3.694   7.278  1.00 95.75           C  
ATOM   1661  CB  SER A 106      -2.741  -4.437   6.747  1.00 95.75           C  
ATOM   1662  HB2 SER A 106      -3.070  -3.449   6.424  1.00 95.75           H  
ATOM   1663  HB3 SER A 106      -3.599  -4.979   7.144  1.00 95.75           H  
ATOM   1664  O   SER A 106       0.565  -4.430   7.025  1.00 95.75           O  
ATOM   1665  OG  SER A 106      -2.212  -5.136   5.635  1.00 95.75           O  
ATOM   1666  HG  SER A 106      -1.999  -6.026   5.923  1.00 95.75           H  
ATOM   1667  N   LYS A 107      -0.306  -2.365   7.113  1.00 94.13           N  
ATOM   1668  H   LYS A 107      -1.111  -1.800   7.345  1.00 94.13           H  
ATOM   1669  CA  LYS A 107       0.893  -1.706   6.560  1.00 94.13           C  
ATOM   1670  HA  LYS A 107       1.372  -2.402   5.871  1.00 94.13           H  
ATOM   1671  C   LYS A 107       1.998  -1.419   7.585  1.00 94.13           C  
ATOM   1672  CB  LYS A 107       0.501  -0.450   5.760  1.00 94.13           C  
ATOM   1673  HB2 LYS A 107       1.416  -0.007   5.365  1.00 94.13           H  
ATOM   1674  HB3 LYS A 107       0.042   0.275   6.432  1.00 94.13           H  
ATOM   1675  O   LYS A 107       3.118  -1.121   7.177  1.00 94.13           O  
ATOM   1676  CG  LYS A 107      -0.446  -0.700   4.569  1.00 94.13           C  
ATOM   1677  HG2 LYS A 107      -0.490   0.213   3.974  1.00 94.13           H  
ATOM   1678  HG3 LYS A 107      -1.451  -0.899   4.941  1.00 94.13           H  
ATOM   1679  CD  LYS A 107      -0.038  -1.872   3.660  1.00 94.13           C  
ATOM   1680  HD2 LYS A 107      -0.104  -2.802   4.225  1.00 94.13           H  
ATOM   1681  HD3 LYS A 107       0.985  -1.730   3.313  1.00 94.13           H  
ATOM   1682  CE  LYS A 107      -0.988  -1.958   2.462  1.00 94.13           C  
ATOM   1683  HE2 LYS A 107      -2.013  -1.928   2.834  1.00 94.13           H  
ATOM   1684  HE3 LYS A 107      -0.831  -1.085   1.828  1.00 94.13           H  
ATOM   1685  NZ  LYS A 107      -0.788  -3.197   1.673  1.00 94.13           N  
ATOM   1686  HZ1 LYS A 107      -1.004  -4.008   2.236  1.00 94.13           H  
ATOM   1687  HZ2 LYS A 107       0.166  -3.269   1.350  1.00 94.13           H  
ATOM   1688  HZ3 LYS A 107      -1.401  -3.199   0.870  1.00 94.13           H  
ATOM   1689  N   THR A 108       1.742  -1.555   8.885  1.00 95.37           N  
ATOM   1690  H   THR A 108       0.789  -1.757   9.154  1.00 95.37           H  
ATOM   1691  CA  THR A 108       2.726  -1.292   9.958  1.00 95.37           C  
ATOM   1692  HA  THR A 108       3.673  -1.000   9.505  1.00 95.37           H  
ATOM   1693  C   THR A 108       3.060  -2.513  10.821  1.00 95.37           C  
ATOM   1694  CB  THR A 108       2.304  -0.111  10.843  1.00 95.37           C  
ATOM   1695  HB  THR A 108       3.022   0.003  11.655  1.00 95.37           H  
ATOM   1696  O   THR A 108       3.882  -2.393  11.730  1.00 95.37           O  
ATOM   1697  CG2 THR A 108       2.246   1.208  10.077  1.00 95.37           C  
ATOM   1698 HG21 THR A 108       1.506   1.158   9.277  1.00 95.37           H  
ATOM   1699 HG22 THR A 108       3.224   1.435   9.652  1.00 95.37           H  
ATOM   1700 HG23 THR A 108       1.977   2.007  10.767  1.00 95.37           H  
ATOM   1701  OG1 THR A 108       1.034  -0.361  11.389  1.00 95.37           O  
ATOM   1702  HG1 THR A 108       0.394  -0.244  10.683  1.00 95.37           H  
ATOM   1703  N   SER A 109       2.497  -3.692  10.533  1.00 93.26           N  
ATOM   1704  H   SER A 109       1.749  -3.714   9.855  1.00 93.26           H  
ATOM   1705  CA  SER A 109       2.744  -4.909  11.318  1.00 93.26           C  
ATOM   1706  HA  SER A 109       2.712  -4.591  12.360  1.00 93.26           H  
ATOM   1707  C   SER A 109       4.139  -5.523  11.124  1.00 93.26           C  
ATOM   1708  CB  SER A 109       1.610  -5.937  11.153  1.00 93.26           C  
ATOM   1709  HB2 SER A 109       0.665  -5.473  11.434  1.00 93.26           H  
ATOM   1710  HB3 SER A 109       1.552  -6.261  10.114  1.00 93.26           H  
ATOM   1711  O   SER A 109       4.776  -5.381  10.072  1.00 93.26           O  
ATOM   1712  OG  SER A 109       1.829  -7.061  11.994  1.00 93.26           O  
ATOM   1713  HG  SER A 109       0.983  -7.469  12.193  1.00 93.26           H  
ATOM   1714  N   CYS A 110       4.600  -6.208  12.177  1.00 88.11           N  
ATOM   1715  H   CYS A 110       4.003  -6.212  12.992  1.00 88.11           H  
ATOM   1716  CA  CYS A 110       5.826  -7.011  12.249  1.00 88.11           C  
ATOM   1717  HA  CYS A 110       6.310  -7.026  11.272  1.00 88.11           H  
ATOM   1718  C   CYS A 110       5.610  -8.474  12.655  1.00 88.11           C  
ATOM   1719  CB  CYS A 110       6.780  -6.373  13.260  1.00 88.11           C  
ATOM   1720  HB2 CYS A 110       6.933  -5.328  12.992  1.00 88.11           H  
ATOM   1721  HB3 CYS A 110       7.741  -6.886  13.211  1.00 88.11           H  
ATOM   1722  O   CYS A 110       6.563  -9.244  12.652  1.00 88.11           O  
ATOM   1723  SG  CYS A 110       6.251  -6.366  14.977  1.00 88.11           S  
ATOM   1724  N   GLY A 111       4.389  -8.873  13.024  1.00 66.85           N  
ATOM   1725  H   GLY A 111       3.619  -8.229  12.906  1.00 66.85           H  
ATOM   1726  CA  GLY A 111       4.140 -10.099  13.795  1.00 66.85           C  
ATOM   1727  HA2 GLY A 111       4.832 -10.121  14.636  1.00 66.85           H  
ATOM   1728  HA3 GLY A 111       3.131 -10.057  14.205  1.00 66.85           H  
ATOM   1729  C   GLY A 111       4.286 -11.431  13.046  1.00 66.85           C  
ATOM   1730  O   GLY A 111       3.785 -12.448  13.520  1.00 66.85           O  
ATOM   1731  N   TYR A 112       4.925 -11.459  11.876  1.00 55.50           N  
ATOM   1732  H   TYR A 112       5.457 -10.641  11.617  1.00 55.50           H  
ATOM   1733  CA  TYR A 112       5.132 -12.694  11.119  1.00 55.50           C  
ATOM   1734  HA  TYR A 112       4.181 -13.222  11.060  1.00 55.50           H  
ATOM   1735  C   TYR A 112       6.136 -13.597  11.842  1.00 55.50           C  
ATOM   1736  CB  TYR A 112       5.577 -12.382   9.688  1.00 55.50           C  
ATOM   1737  HB2 TYR A 112       5.802 -13.320   9.180  1.00 55.50           H  
ATOM   1738  HB3 TYR A 112       6.493 -11.792   9.717  1.00 55.50           H  
ATOM   1739  O   TYR A 112       7.256 -13.191  12.131  1.00 55.50           O  
ATOM   1740  CG  TYR A 112       4.521 -11.647   8.887  1.00 55.50           C  
ATOM   1741  CD1 TYR A 112       3.451 -12.363   8.315  1.00 55.50           C  
ATOM   1742  HD1 TYR A 112       3.398 -13.437   8.420  1.00 55.50           H  
ATOM   1743  CD2 TYR A 112       4.596 -10.249   8.738  1.00 55.50           C  
ATOM   1744  HD2 TYR A 112       5.418  -9.704   9.178  1.00 55.50           H  
ATOM   1745  CE1 TYR A 112       2.454 -11.680   7.593  1.00 55.50           C  
ATOM   1746  HE1 TYR A 112       1.638 -12.222   7.137  1.00 55.50           H  
ATOM   1747  CE2 TYR A 112       3.600  -9.562   8.018  1.00 55.50           C  
ATOM   1748  HE2 TYR A 112       3.656  -8.489   7.909  1.00 55.50           H  
ATOM   1749  OH  TYR A 112       1.568  -9.620   6.748  1.00 55.50           O  
ATOM   1750  HH  TYR A 112       1.750  -8.680   6.678  1.00 55.50           H  
ATOM   1751  CZ  TYR A 112       2.529 -10.280   7.443  1.00 55.50           C  
ATOM   1752  N   GLY A 113       5.715 -14.821  12.163  1.00 57.54           N  
ATOM   1753  H   GLY A 113       4.771 -15.087  11.919  1.00 57.54           H  
ATOM   1754  CA  GLY A 113       6.509 -15.759  12.962  1.00 57.54           C  
ATOM   1755  HA2 GLY A 113       7.539 -15.747  12.605  1.00 57.54           H  
ATOM   1756  HA3 GLY A 113       6.114 -16.765  12.827  1.00 57.54           H  
ATOM   1757  C   GLY A 113       6.535 -15.463  14.468  1.00 57.54           C  
ATOM   1758  O   GLY A 113       7.099 -16.255  15.218  1.00 57.54           O  
ATOM   1759  N   VAL A 114       5.902 -14.382  14.944  1.00 54.93           N  
ATOM   1760  H   VAL A 114       5.402 -13.781  14.305  1.00 54.93           H  
ATOM   1761  CA  VAL A 114       5.839 -14.081  16.381  1.00 54.93           C  
ATOM   1762  HA  VAL A 114       6.715 -14.536  16.844  1.00 54.93           H  
ATOM   1763  C   VAL A 114       4.596 -14.734  16.987  1.00 54.93           C  
ATOM   1764  CB  VAL A 114       5.920 -12.574  16.699  1.00 54.93           C  
ATOM   1765  HB  VAL A 114       4.936 -12.117  16.594  1.00 54.93           H  
ATOM   1766  O   VAL A 114       3.465 -14.436  16.608  1.00 54.93           O  
ATOM   1767  CG1 VAL A 114       6.414 -12.413  18.144  1.00 54.93           C  
ATOM   1768 HG11 VAL A 114       6.512 -11.352  18.377  1.00 54.93           H  
ATOM   1769 HG12 VAL A 114       5.704 -12.866  18.836  1.00 54.93           H  
ATOM   1770 HG13 VAL A 114       7.391 -12.882  18.264  1.00 54.93           H  
ATOM   1771  CG2 VAL A 114       6.906 -11.807  15.807  1.00 54.93           C  
ATOM   1772 HG21 VAL A 114       7.902 -12.243  15.884  1.00 54.93           H  
ATOM   1773 HG22 VAL A 114       6.591 -11.844  14.764  1.00 54.93           H  
ATOM   1774 HG23 VAL A 114       6.948 -10.760  16.109  1.00 54.93           H  
ATOM   1775  N   ALA A 115       4.803 -15.650  17.934  1.00 53.47           N  
ATOM   1776  H   ALA A 115       5.760 -15.890  18.150  1.00 53.47           H  
ATOM   1777  CA  ALA A 115       3.761 -16.578  18.379  1.00 53.47           C  
ATOM   1778  HA  ALA A 115       3.336 -17.063  17.501  1.00 53.47           H  
ATOM   1779  C   ALA A 115       2.585 -15.928  19.141  1.00 53.47           C  
ATOM   1780  CB  ALA A 115       4.446 -17.654  19.233  1.00 53.47           C  
ATOM   1781  HB1 ALA A 115       5.222 -18.152  18.651  1.00 53.47           H  
ATOM   1782  HB2 ALA A 115       4.889 -17.207  20.123  1.00 53.47           H  
ATOM   1783  HB3 ALA A 115       3.711 -18.398  19.539  1.00 53.47           H  
ATOM   1784  O   ALA A 115       1.474 -16.456  19.126  1.00 53.47           O  
ATOM   1785  N   THR A 116       2.793 -14.806  19.841  1.00 56.60           N  
ATOM   1786  H   THR A 116       3.703 -14.369  19.794  1.00 56.60           H  
ATOM   1787  CA  THR A 116       1.806 -14.305  20.816  1.00 56.60           C  
ATOM   1788  HA  THR A 116       1.223 -15.155  21.170  1.00 56.60           H  
ATOM   1789  C   THR A 116       0.816 -13.305  20.223  1.00 56.60           C  
ATOM   1790  CB  THR A 116       2.466 -13.708  22.065  1.00 56.60           C  
ATOM   1791  HB  THR A 116       1.673 -13.367  22.731  1.00 56.60           H  
ATOM   1792  O   THR A 116       1.178 -12.158  19.972  1.00 56.60           O  
ATOM   1793  CG2 THR A 116       3.298 -14.742  22.819  1.00 56.60           C  
ATOM   1794 HG21 THR A 116       4.145 -15.062  22.213  1.00 56.60           H  
ATOM   1795 HG22 THR A 116       3.672 -14.304  23.744  1.00 56.60           H  
ATOM   1796 HG23 THR A 116       2.683 -15.608  23.065  1.00 56.60           H  
ATOM   1797  OG1 THR A 116       3.292 -12.600  21.767  1.00 56.60           O  
ATOM   1798  HG1 THR A 116       3.010 -12.246  20.920  1.00 56.60           H  
ATOM   1799  N   GLY A 117      -0.450 -13.708  20.088  1.00 62.55           N  
ATOM   1800  H   GLY A 117      -0.665 -14.674  20.289  1.00 62.55           H  
ATOM   1801  CA  GLY A 117      -1.537 -12.871  19.553  1.00 62.55           C  
ATOM   1802  HA2 GLY A 117      -2.485 -13.205  19.974  1.00 62.55           H  
ATOM   1803  HA3 GLY A 117      -1.381 -11.833  19.849  1.00 62.55           H  
ATOM   1804  C   GLY A 117      -1.669 -12.900  18.025  1.00 62.55           C  
ATOM   1805  O   GLY A 117      -2.613 -12.330  17.485  1.00 62.55           O  
ATOM   1806  N   GLY A 118      -0.755 -13.586  17.330  1.00 74.28           N  
ATOM   1807  H   GLY A 118      -0.001 -14.030  17.834  1.00 74.28           H  
ATOM   1808  CA  GLY A 118      -0.715 -13.631  15.869  1.00 74.28           C  
ATOM   1809  HA2 GLY A 118       0.034 -14.361  15.560  1.00 74.28           H  
ATOM   1810  HA3 GLY A 118      -1.687 -13.955  15.496  1.00 74.28           H  
ATOM   1811  C   GLY A 118      -0.370 -12.277  15.227  1.00 74.28           C  
ATOM   1812  O   GLY A 118      -0.248 -11.262  15.915  1.00 74.28           O  
ATOM   1813  N   PRO A 119      -0.223 -12.224  13.892  1.00 76.88           N  
ATOM   1814  CA  PRO A 119       0.288 -11.042  13.191  1.00 76.88           C  
ATOM   1815  HA  PRO A 119       1.261 -10.782  13.607  1.00 76.88           H  
ATOM   1816  C   PRO A 119      -0.606  -9.794  13.298  1.00 76.88           C  
ATOM   1817  CB  PRO A 119       0.482 -11.493  11.737  1.00 76.88           C  
ATOM   1818  HB2 PRO A 119       1.502 -11.854  11.603  1.00 76.88           H  
ATOM   1819  HB3 PRO A 119       0.272 -10.696  11.023  1.00 76.88           H  
ATOM   1820  O   PRO A 119      -0.121  -8.686  13.072  1.00 76.88           O  
ATOM   1821  CG  PRO A 119      -0.492 -12.662  11.581  1.00 76.88           C  
ATOM   1822  HG2 PRO A 119      -1.494 -12.282  11.383  1.00 76.88           H  
ATOM   1823  HG3 PRO A 119      -0.178 -13.350  10.796  1.00 76.88           H  
ATOM   1824  CD  PRO A 119      -0.452 -13.317  12.960  1.00 76.88           C  
ATOM   1825  HD2 PRO A 119      -1.394 -13.829  13.159  1.00 76.88           H  
ATOM   1826  HD3 PRO A 119       0.381 -14.018  13.011  1.00 76.88           H  
ATOM   1827  N   LEU A 120      -1.882  -9.958  13.662  1.00 89.27           N  
ATOM   1828  H   LEU A 120      -2.189 -10.894  13.886  1.00 89.27           H  
ATOM   1829  CA  LEU A 120      -2.882  -8.884  13.728  1.00 89.27           C  
ATOM   1830  HA  LEU A 120      -2.762  -8.243  12.855  1.00 89.27           H  
ATOM   1831  C   LEU A 120      -2.702  -7.980  14.962  1.00 89.27           C  
ATOM   1832  CB  LEU A 120      -4.295  -9.505  13.680  1.00 89.27           C  
ATOM   1833  HB2 LEU A 120      -4.495  -9.987  14.637  1.00 89.27           H  
ATOM   1834  HB3 LEU A 120      -5.017  -8.697  13.562  1.00 89.27           H  
ATOM   1835  O   LEU A 120      -2.935  -6.774  14.890  1.00 89.27           O  
ATOM   1836  CG  LEU A 120      -4.524 -10.541  12.559  1.00 89.27           C  
ATOM   1837  HG  LEU A 120      -3.854 -11.386  12.710  1.00 89.27           H  
ATOM   1838  CD1 LEU A 120      -5.950 -11.079  12.602  1.00 89.27           C  
ATOM   1839 HD11 LEU A 120      -6.057 -11.907  11.901  1.00 89.27           H  
ATOM   1840 HD12 LEU A 120      -6.648 -10.287  12.330  1.00 89.27           H  
ATOM   1841 HD13 LEU A 120      -6.184 -11.434  13.606  1.00 89.27           H  
ATOM   1842  CD2 LEU A 120      -4.277  -9.970  11.162  1.00 89.27           C  
ATOM   1843 HD21 LEU A 120      -3.238  -9.655  11.066  1.00 89.27           H  
ATOM   1844 HD22 LEU A 120      -4.478 -10.733  10.409  1.00 89.27           H  
ATOM   1845 HD23 LEU A 120      -4.925  -9.110  10.995  1.00 89.27           H  
ATOM   1846  N   ALA A 121      -2.201  -8.537  16.071  1.00 88.12           N  
ATOM   1847  H   ALA A 121      -2.019  -9.530  16.073  1.00 88.12           H  
ATOM   1848  CA  ALA A 121      -1.928  -7.794  17.306  1.00 88.12           C  
ATOM   1849  HA  ALA A 121      -2.796  -7.178  17.541  1.00 88.12           H  
ATOM   1850  C   ALA A 121      -0.709  -6.849  17.202  1.00 88.12           C  
ATOM   1851  CB  ALA A 121      -1.748  -8.818  18.433  1.00 88.12           C  
ATOM   1852  HB1 ALA A 121      -2.628  -9.458  18.493  1.00 88.12           H  
ATOM   1853  HB2 ALA A 121      -0.867  -9.432  18.246  1.00 88.12           H  
ATOM   1854  HB3 ALA A 121      -1.632  -8.295  19.382  1.00 88.12           H  
ATOM   1855  O   ALA A 121      -0.507  -5.996  18.067  1.00 88.12           O  
ATOM   1856  N   TYR A 122       0.105  -6.998  16.148  1.00 91.01           N  
ATOM   1857  H   TYR A 122      -0.153  -7.693  15.462  1.00 91.01           H  
ATOM   1858  CA  TYR A 122       1.342  -6.244  15.915  1.00 91.01           C  
ATOM   1859  HA  TYR A 122       1.671  -5.825  16.866  1.00 91.01           H  
ATOM   1860  C   TYR A 122       1.164  -5.025  14.998  1.00 91.01           C  
ATOM   1861  CB  TYR A 122       2.455  -7.193  15.437  1.00 91.01           C  
ATOM   1862  HB2 TYR A 122       2.088  -7.773  14.590  1.00 91.01           H  
ATOM   1863  HB3 TYR A 122       3.306  -6.609  15.087  1.00 91.01           H  
ATOM   1864  O   TYR A 122       2.157  -4.483  14.519  1.00 91.01           O  
ATOM   1865  CG  TYR A 122       2.961  -8.135  16.509  1.00 91.01           C  
ATOM   1866  CD1 TYR A 122       4.058  -7.777  17.316  1.00 91.01           C  
ATOM   1867  HD1 TYR A 122       4.545  -6.823  17.174  1.00 91.01           H  
ATOM   1868  CD2 TYR A 122       2.320  -9.367  16.712  1.00 91.01           C  
ATOM   1869  HD2 TYR A 122       1.478  -9.637  16.093  1.00 91.01           H  
ATOM   1870  CE1 TYR A 122       4.510  -8.650  18.324  1.00 91.01           C  
ATOM   1871  HE1 TYR A 122       5.349  -8.363  18.940  1.00 91.01           H  
ATOM   1872  CE2 TYR A 122       2.752 -10.236  17.729  1.00 91.01           C  
ATOM   1873  HE2 TYR A 122       2.245 -11.176  17.888  1.00 91.01           H  
ATOM   1874  OH  TYR A 122       4.220 -10.680  19.572  1.00 91.01           O  
ATOM   1875  HH  TYR A 122       5.052 -10.389  19.952  1.00 91.01           H  
ATOM   1876  CZ  TYR A 122       3.839  -9.872  18.548  1.00 91.01           C  
ATOM   1877  N   GLY A 123      -0.064  -4.555  14.756  1.00 94.16           N  
ATOM   1878  H   GLY A 123      -0.856  -5.034  15.161  1.00 94.16           H  
ATOM   1879  CA  GLY A 123      -0.276  -3.242  14.135  1.00 94.16           C  
ATOM   1880  HA2 GLY A 123       0.070  -3.280  13.102  1.00 94.16           H  
ATOM   1881  HA3 GLY A 123      -1.339  -2.998  14.138  1.00 94.16           H  
ATOM   1882  C   GLY A 123       0.485  -2.131  14.878  1.00 94.16           C  
ATOM   1883  O   GLY A 123       0.692  -2.216  16.087  1.00 94.16           O  
ATOM   1884  N   LEU A 124       0.932  -1.105  14.148  1.00 96.11           N  
ATOM   1885  H   LEU A 124       0.722  -1.087  13.160  1.00 96.11           H  
ATOM   1886  CA  LEU A 124       1.791  -0.018  14.644  1.00 96.11           C  
ATOM   1887  HA  LEU A 124       2.045   0.594  13.779  1.00 96.11           H  
ATOM   1888  C   LEU A 124       3.170  -0.469  15.178  1.00 96.11           C  
ATOM   1889  CB  LEU A 124       0.998   0.893  15.609  1.00 96.11           C  
ATOM   1890  HB2 LEU A 124       1.659   1.673  15.987  1.00 96.11           H  
ATOM   1891  HB3 LEU A 124       0.676   0.307  16.470  1.00 96.11           H  
ATOM   1892  O   LEU A 124       3.840   0.276  15.883  1.00 96.11           O  
ATOM   1893  CG  LEU A 124      -0.232   1.575  14.985  1.00 96.11           C  
ATOM   1894  HG  LEU A 124      -0.916   0.822  14.592  1.00 96.11           H  
ATOM   1895  CD1 LEU A 124      -0.968   2.384  16.050  1.00 96.11           C  
ATOM   1896 HD11 LEU A 124      -1.200   1.747  16.904  1.00 96.11           H  
ATOM   1897 HD12 LEU A 124      -1.906   2.761  15.644  1.00 96.11           H  
ATOM   1898 HD13 LEU A 124      -0.348   3.217  16.381  1.00 96.11           H  
ATOM   1899  CD2 LEU A 124       0.152   2.535  13.856  1.00 96.11           C  
ATOM   1900 HD21 LEU A 124       0.941   3.207  14.194  1.00 96.11           H  
ATOM   1901 HD22 LEU A 124      -0.712   3.136  13.572  1.00 96.11           H  
ATOM   1902 HD23 LEU A 124       0.498   1.976  12.987  1.00 96.11           H  
ATOM   1903  N   CYS A 125       3.653  -1.658  14.810  1.00 95.49           N  
ATOM   1904  H   CYS A 125       3.060  -2.281  14.280  1.00 95.49           H  
ATOM   1905  CA  CYS A 125       4.990  -2.120  15.198  1.00 95.49           C  
ATOM   1906  HA  CYS A 125       5.113  -1.956  16.269  1.00 95.49           H  
ATOM   1907  C   CYS A 125       6.143  -1.372  14.492  1.00 95.49           C  
ATOM   1908  CB  CYS A 125       5.043  -3.623  14.944  1.00 95.49           C  
ATOM   1909  HB2 CYS A 125       4.247  -4.086  15.527  1.00 95.49           H  
ATOM   1910  HB3 CYS A 125       4.867  -3.815  13.886  1.00 95.49           H  
ATOM   1911  O   CYS A 125       7.251  -1.304  15.028  1.00 95.49           O  
ATOM   1912  SG  CYS A 125       6.570  -4.426  15.441  1.00 95.49           S  
ATOM   1913  N   TYR A 126       5.882  -0.786  13.318  1.00 94.55           N  
ATOM   1914  H   TYR A 126       4.960  -0.925  12.931  1.00 94.55           H  
ATOM   1915  CA  TYR A 126       6.790   0.120  12.603  1.00 94.55           C  
ATOM   1916  HA  TYR A 126       7.748   0.156  13.122  1.00 94.55           H  
ATOM   1917  C   TYR A 126       6.239   1.541  12.542  1.00 94.55           C  
ATOM   1918  CB  TYR A 126       7.035  -0.379  11.171  1.00 94.55           C  
ATOM   1919  HB2 TYR A 126       7.643   0.351  10.636  1.00 94.55           H  
ATOM   1920  HB3 TYR A 126       6.078  -0.462  10.656  1.00 94.55           H  
ATOM   1921  O   TYR A 126       5.035   1.742  12.382  1.00 94.55           O  
ATOM   1922  CG  TYR A 126       7.753  -1.702  11.143  1.00 94.55           C  
ATOM   1923  CD1 TYR A 126       9.100  -1.749  11.532  1.00 94.55           C  
ATOM   1924  HD1 TYR A 126       9.653  -0.837  11.706  1.00 94.55           H  
ATOM   1925  CD2 TYR A 126       7.053  -2.886  10.856  1.00 94.55           C  
ATOM   1926  HD2 TYR A 126       6.005  -2.849  10.599  1.00 94.55           H  
ATOM   1927  CE1 TYR A 126       9.698  -2.986  11.804  1.00 94.55           C  
ATOM   1928  HE1 TYR A 126      10.709  -3.005  12.185  1.00 94.55           H  
ATOM   1929  CE2 TYR A 126       7.690  -4.124  11.032  1.00 94.55           C  
ATOM   1930  HE2 TYR A 126       7.157  -5.046  10.852  1.00 94.55           H  
ATOM   1931  OH  TYR A 126       9.444  -5.370  12.064  1.00 94.55           O  
ATOM   1932  HH  TYR A 126      10.181  -5.283  12.673  1.00 94.55           H  
ATOM   1933  CZ  TYR A 126       8.966  -4.175  11.629  1.00 94.55           C  
ATOM   1934  N   ASN A 127       7.136   2.525  12.573  1.00 95.94           N  
ATOM   1935  H   ASN A 127       8.085   2.312  12.844  1.00 95.94           H  
ATOM   1936  CA  ASN A 127       6.875   3.899  12.139  1.00 95.94           C  
ATOM   1937  HA  ASN A 127       5.815   4.003  11.904  1.00 95.94           H  
ATOM   1938  C   ASN A 127       7.624   4.265  10.848  1.00 95.94           C  
ATOM   1939  CB  ASN A 127       7.196   4.872  13.282  1.00 95.94           C  
ATOM   1940  HB2 ASN A 127       6.872   5.868  12.980  1.00 95.94           H  
ATOM   1941  HB3 ASN A 127       6.636   4.586  14.173  1.00 95.94           H  
ATOM   1942  O   ASN A 127       7.246   5.222  10.174  1.00 95.94           O  
ATOM   1943  CG  ASN A 127       8.668   4.951  13.647  1.00 95.94           C  
ATOM   1944  ND2 ASN A 127       9.071   5.995  14.326  1.00 95.94           N  
ATOM   1945 HD21 ASN A 127       8.437   6.735  14.594  1.00 95.94           H  
ATOM   1946 HD22 ASN A 127      10.056   6.080  14.533  1.00 95.94           H  
ATOM   1947  OD1 ASN A 127       9.461   4.080  13.322  1.00 95.94           O  
ATOM   1948  N   LYS A 128       8.649   3.490  10.481  1.00 96.11           N  
ATOM   1949  H   LYS A 128       8.950   2.762  11.114  1.00 96.11           H  
ATOM   1950  CA  LYS A 128       9.456   3.699   9.285  1.00 96.11           C  
ATOM   1951  HA  LYS A 128       8.857   4.229   8.545  1.00 96.11           H  
ATOM   1952  C   LYS A 128       9.914   2.409   8.635  1.00 96.11           C  
ATOM   1953  CB  LYS A 128      10.664   4.577   9.623  1.00 96.11           C  
ATOM   1954  HB2 LYS A 128      11.134   4.880   8.687  1.00 96.11           H  
ATOM   1955  HB3 LYS A 128      10.301   5.478  10.117  1.00 96.11           H  
ATOM   1956  O   LYS A 128       9.972   1.355   9.259  1.00 96.11           O  
ATOM   1957  CG  LYS A 128      11.737   3.906  10.502  1.00 96.11           C  
ATOM   1958  HG2 LYS A 128      11.311   3.581  11.450  1.00 96.11           H  
ATOM   1959  HG3 LYS A 128      12.187   3.058   9.986  1.00 96.11           H  
ATOM   1960  CD  LYS A 128      12.796   4.974  10.746  1.00 96.11           C  
ATOM   1961  HD2 LYS A 128      12.303   5.808  11.244  1.00 96.11           H  
ATOM   1962  HD3 LYS A 128      13.174   5.306   9.779  1.00 96.11           H  
ATOM   1963  CE  LYS A 128      13.982   4.564  11.607  1.00 96.11           C  
ATOM   1964  HE2 LYS A 128      13.622   4.321  12.606  1.00 96.11           H  
ATOM   1965  HE3 LYS A 128      14.456   3.685  11.172  1.00 96.11           H  
ATOM   1966  NZ  LYS A 128      14.922   5.709  11.648  1.00 96.11           N  
ATOM   1967  HZ1 LYS A 128      15.695   5.577  12.285  1.00 96.11           H  
ATOM   1968  HZ2 LYS A 128      15.240   5.940  10.718  1.00 96.11           H  
ATOM   1969  HZ3 LYS A 128      14.426   6.551  11.903  1.00 96.11           H  
ATOM   1970  N   GLU A 129      10.305   2.567   7.386  1.00 93.44           N  
ATOM   1971  H   GLU A 129      10.124   3.469   6.970  1.00 93.44           H  
ATOM   1972  CA  GLU A 129      11.232   1.735   6.671  1.00 93.44           C  
ATOM   1973  HA  GLU A 129      10.969   0.693   6.856  1.00 93.44           H  
ATOM   1974  C   GLU A 129      12.629   1.984   7.206  1.00 93.44           C  
ATOM   1975  CB  GLU A 129      11.126   2.033   5.172  1.00 93.44           C  
ATOM   1976  HB2 GLU A 129      10.241   1.517   4.800  1.00 93.44           H  
ATOM   1977  HB3 GLU A 129      10.982   3.103   5.025  1.00 93.44           H  
ATOM   1978  O   GLU A 129      13.238   3.038   7.068  1.00 93.44           O  
ATOM   1979  CG  GLU A 129      12.358   1.624   4.352  1.00 93.44           C  
ATOM   1980  HG2 GLU A 129      12.782   0.707   4.761  1.00 93.44           H  
ATOM   1981  HG3 GLU A 129      13.132   2.387   4.445  1.00 93.44           H  
ATOM   1982  CD  GLU A 129      11.991   1.435   2.882  1.00 93.44           C  
ATOM   1983  OE1 GLU A 129      12.590   0.576   2.213  1.00 93.44           O  
ATOM   1984  OE2 GLU A 129      11.072   2.133   2.415  1.00 93.44           O  
ATOM   1985  N   MET A 130      13.147   0.945   7.811  1.00 90.93           N  
ATOM   1986  H   MET A 130      12.569   0.123   7.916  1.00 90.93           H  
ATOM   1987  CA  MET A 130      14.510   0.831   8.253  1.00 90.93           C  
ATOM   1988  HA  MET A 130      14.925   1.838   8.300  1.00 90.93           H  
ATOM   1989  C   MET A 130      15.394   0.124   7.186  1.00 90.93           C  
ATOM   1990  CB  MET A 130      14.529   0.315   9.725  1.00 90.93           C  
ATOM   1991  HB2 MET A 130      15.363  -0.372   9.864  1.00 90.93           H  
ATOM   1992  HB3 MET A 130      14.750   1.187  10.341  1.00 90.93           H  
ATOM   1993  O   MET A 130      16.605   0.160   7.372  1.00 90.93           O  
ATOM   1994  CG  MET A 130      13.235  -0.310  10.321  1.00 90.93           C  
ATOM   1995  HG2 MET A 130      13.151  -1.352  10.011  1.00 90.93           H  
ATOM   1996  HG3 MET A 130      12.358   0.202   9.927  1.00 90.93           H  
ATOM   1997  SD  MET A 130      13.027  -0.207  12.124  1.00 90.93           S  
ATOM   1998  CE  MET A 130      14.568  -0.897  12.777  1.00 90.93           C  
ATOM   1999  HE1 MET A 130      14.613  -1.967  12.574  1.00 90.93           H  
ATOM   2000  HE2 MET A 130      15.424  -0.399  12.322  1.00 90.93           H  
ATOM   2001  HE3 MET A 130      14.600  -0.738  13.855  1.00 90.93           H  
ATOM   2002  N   SER A 131      14.852  -0.469   6.080  1.00 88.24           N  
ATOM   2003  H   SER A 131      13.843  -0.441   6.043  1.00 88.24           H  
ATOM   2004  CA  SER A 131      15.558  -1.031   4.869  1.00 88.24           C  
ATOM   2005  HA  SER A 131      16.616  -0.961   5.119  1.00 88.24           H  
ATOM   2006  C   SER A 131      15.439  -0.195   3.583  1.00 88.24           C  
ATOM   2007  CB  SER A 131      15.261  -2.484   4.328  1.00 88.24           C  
ATOM   2008  HB2 SER A 131      15.956  -2.658   3.507  1.00 88.24           H  
ATOM   2009  HB3 SER A 131      14.278  -2.497   3.857  1.00 88.24           H  
ATOM   2010  O   SER A 131      15.066  -0.738   2.539  1.00 88.24           O  
ATOM   2011  OG  SER A 131      15.330  -3.670   5.066  1.00 88.24           O  
ATOM   2012  HG  SER A 131      16.249  -3.909   5.211  1.00 88.24           H  
ATOM   2013  N   PRO A 132      15.791   1.091   3.570  1.00 91.06           N  
ATOM   2014  CA  PRO A 132      15.939   1.774   2.296  1.00 91.06           C  
ATOM   2015  HA  PRO A 132      15.004   1.728   1.736  1.00 91.06           H  
ATOM   2016  C   PRO A 132      17.056   1.124   1.457  1.00 91.06           C  
ATOM   2017  CB  PRO A 132      16.215   3.219   2.685  1.00 91.06           C  
ATOM   2018  HB2 PRO A 132      16.802   3.755   1.940  1.00 91.06           H  
ATOM   2019  HB3 PRO A 132      15.255   3.712   2.843  1.00 91.06           H  
ATOM   2020  O   PRO A 132      18.238   1.423   1.635  1.00 91.06           O  
ATOM   2021  CG  PRO A 132      16.931   3.106   4.027  1.00 91.06           C  
ATOM   2022  HG2 PRO A 132      17.984   2.872   3.868  1.00 91.06           H  
ATOM   2023  HG3 PRO A 132      16.817   4.006   4.631  1.00 91.06           H  
ATOM   2024  CD  PRO A 132      16.258   1.909   4.673  1.00 91.06           C  
ATOM   2025  HD2 PRO A 132      16.991   1.376   5.279  1.00 91.06           H  
ATOM   2026  HD3 PRO A 132      15.412   2.239   5.275  1.00 91.06           H  
ATOM   2027  N   SER A 133      16.663   0.248   0.524  1.00 87.62           N  
ATOM   2028  H   SER A 133      15.688  -0.017   0.525  1.00 87.62           H  
ATOM   2029  CA  SER A 133      17.518  -0.333  -0.526  1.00 87.62           C  
ATOM   2030  HA  SER A 133      18.413  -0.751  -0.066  1.00 87.62           H  
ATOM   2031  C   SER A 133      17.971   0.715  -1.549  1.00 87.62           C  
ATOM   2032  CB  SER A 133      16.759  -1.456  -1.245  1.00 87.62           C  
ATOM   2033  HB2 SER A 133      16.553  -2.254  -0.532  1.00 87.62           H  
ATOM   2034  HB3 SER A 133      17.377  -1.854  -2.050  1.00 87.62           H  
ATOM   2035  O   SER A 133      18.910   0.491  -2.308  1.00 87.62           O  
ATOM   2036  OG  SER A 133      15.532  -0.980  -1.777  1.00 87.62           O  
ATOM   2037  HG  SER A 133      15.045  -1.717  -2.153  1.00 87.62           H  
ATOM   2038  N   GLN A 134      17.293   1.860  -1.537  1.00 90.42           N  
ATOM   2039  H   GLN A 134      16.539   1.920  -0.867  1.00 90.42           H  
ATOM   2040  CA  GLN A 134      17.528   3.076  -2.298  1.00 90.42           C  
ATOM   2041  HA  GLN A 134      18.598   3.227  -2.440  1.00 90.42           H  
ATOM   2042  C   GLN A 134      16.956   4.267  -1.509  1.00 90.42           C  
ATOM   2043  CB  GLN A 134      16.840   2.961  -3.670  1.00 90.42           C  
ATOM   2044  HB2 GLN A 134      17.345   2.205  -4.271  1.00 90.42           H  
ATOM   2045  HB3 GLN A 134      16.944   3.916  -4.183  1.00 90.42           H  
ATOM   2046  O   GLN A 134      16.239   4.086  -0.522  1.00 90.42           O  
ATOM   2047  CG  GLN A 134      15.348   2.587  -3.548  1.00 90.42           C  
ATOM   2048  HG2 GLN A 134      15.256   1.505  -3.449  1.00 90.42           H  
ATOM   2049  HG3 GLN A 134      14.918   3.036  -2.652  1.00 90.42           H  
ATOM   2050  CD  GLN A 134      14.491   3.044  -4.719  1.00 90.42           C  
ATOM   2051  NE2 GLN A 134      13.194   2.870  -4.617  1.00 90.42           N  
ATOM   2052 HE21 GLN A 134      12.635   3.306  -5.337  1.00 90.42           H  
ATOM   2053 HE22 GLN A 134      12.793   2.532  -3.754  1.00 90.42           H  
ATOM   2054  OE1 GLN A 134      14.933   3.629  -5.691  1.00 90.42           O  
ATOM   2055  N   ASP A 135      17.205   5.488  -1.976  1.00 91.91           N  
ATOM   2056  H   ASP A 135      17.844   5.589  -2.752  1.00 91.91           H  
ATOM   2057  CA  ASP A 135      16.752   6.713  -1.300  1.00 91.91           C  
ATOM   2058  HA  ASP A 135      16.676   6.509  -0.231  1.00 91.91           H  
ATOM   2059  C   ASP A 135      15.353   7.177  -1.728  1.00 91.91           C  
ATOM   2060  CB  ASP A 135      17.819   7.804  -1.472  1.00 91.91           C  
ATOM   2061  HB2 ASP A 135      17.938   8.026  -2.532  1.00 91.91           H  
ATOM   2062  HB3 ASP A 135      17.492   8.711  -0.963  1.00 91.91           H  
ATOM   2063  O   ASP A 135      14.835   8.145  -1.173  1.00 91.91           O  
ATOM   2064  CG  ASP A 135      19.163   7.373  -0.877  1.00 91.91           C  
ATOM   2065  OD1 ASP A 135      20.204   7.876  -1.332  1.00 91.91           O  
ATOM   2066  OD2 ASP A 135      19.147   6.514   0.039  1.00 91.91           O  
ATOM   2067  N   TYR A 136      14.721   6.475  -2.679  1.00 93.36           N  
ATOM   2068  H   TYR A 136      15.199   5.665  -3.047  1.00 93.36           H  
ATOM   2069  CA  TYR A 136      13.408   6.807  -3.253  1.00 93.36           C  
ATOM   2070  HA  TYR A 136      13.271   6.156  -4.116  1.00 93.36           H  
ATOM   2071  C   TYR A 136      13.340   8.244  -3.811  1.00 93.36           C  
ATOM   2072  CB  TYR A 136      12.274   6.473  -2.270  1.00 93.36           C  
ATOM   2073  HB2 TYR A 136      11.322   6.717  -2.742  1.00 93.36           H  
ATOM   2074  HB3 TYR A 136      12.378   7.118  -1.398  1.00 93.36           H  
ATOM   2075  O   TYR A 136      12.317   8.922  -3.734  1.00 93.36           O  
ATOM   2076  CG  TYR A 136      12.202   5.034  -1.794  1.00 93.36           C  
ATOM   2077  CD1 TYR A 136      11.268   4.148  -2.363  1.00 93.36           C  
ATOM   2078  HD1 TYR A 136      10.628   4.485  -3.164  1.00 93.36           H  
ATOM   2079  CD2 TYR A 136      13.028   4.598  -0.742  1.00 93.36           C  
ATOM   2080  HD2 TYR A 136      13.750   5.274  -0.307  1.00 93.36           H  
ATOM   2081  CE1 TYR A 136      11.154   2.833  -1.871  1.00 93.36           C  
ATOM   2082  HE1 TYR A 136      10.421   2.154  -2.284  1.00 93.36           H  
ATOM   2083  CE2 TYR A 136      12.898   3.294  -0.231  1.00 93.36           C  
ATOM   2084  HE2 TYR A 136      13.512   2.962   0.594  1.00 93.36           H  
ATOM   2085  OH  TYR A 136      11.804   1.166  -0.279  1.00 93.36           O  
ATOM   2086  HH  TYR A 136      12.173   1.054   0.600  1.00 93.36           H  
ATOM   2087  CZ  TYR A 136      11.953   2.413  -0.785  1.00 93.36           C  
ATOM   2088  N   CYS A 137      14.442   8.722  -4.383  1.00 94.78           N  
ATOM   2089  H   CYS A 137      15.255   8.124  -4.432  1.00 94.78           H  
ATOM   2090  CA  CYS A 137      14.463   9.943  -5.178  1.00 94.78           C  
ATOM   2091  HA  CYS A 137      13.719  10.647  -4.806  1.00 94.78           H  
ATOM   2092  C   CYS A 137      14.131   9.607  -6.640  1.00 94.78           C  
ATOM   2093  CB  CYS A 137      15.844  10.593  -5.040  1.00 94.78           C  
ATOM   2094  HB2 CYS A 137      16.609   9.853  -5.275  1.00 94.78           H  
ATOM   2095  HB3 CYS A 137      15.989  10.929  -4.014  1.00 94.78           H  
ATOM   2096  O   CYS A 137      14.880   8.873  -7.284  1.00 94.78           O  
ATOM   2097  SG  CYS A 137      16.078  11.990  -6.160  1.00 94.78           S  
ATOM   2098  N   ASP A 138      13.023  10.137  -7.162  1.00 93.16           N  
ATOM   2099  H   ASP A 138      12.412  10.678  -6.568  1.00 93.16           H  
ATOM   2100  CA  ASP A 138      12.682  10.084  -8.585  1.00 93.16           C  
ATOM   2101  HA  ASP A 138      13.352   9.385  -9.086  1.00 93.16           H  
ATOM   2102  C   ASP A 138      12.885  11.464  -9.237  1.00 93.16           C  
ATOM   2103  CB  ASP A 138      11.263   9.526  -8.779  1.00 93.16           C  
ATOM   2104  HB2 ASP A 138      10.540  10.234  -8.372  1.00 93.16           H  
ATOM   2105  HB3 ASP A 138      11.175   8.594  -8.221  1.00 93.16           H  
ATOM   2106  O   ASP A 138      12.085  12.395  -9.072  1.00 93.16           O  
ATOM   2107  CG  ASP A 138      10.919   9.241 -10.250  1.00 93.16           C  
ATOM   2108  OD1 ASP A 138       9.850   8.629 -10.478  1.00 93.16           O  
ATOM   2109  OD2 ASP A 138      11.702   9.649 -11.141  1.00 93.16           O  
ATOM   2110  N   GLU A 139      13.971  11.570 -10.005  1.00 92.21           N  
ATOM   2111  H   GLU A 139      14.578  10.763 -10.045  1.00 92.21           H  
ATOM   2112  CA  GLU A 139      14.364  12.743 -10.796  1.00 92.21           C  
ATOM   2113  HA  GLU A 139      14.470  13.603 -10.135  1.00 92.21           H  
ATOM   2114  C   GLU A 139      13.341  13.134 -11.877  1.00 92.21           C  
ATOM   2115  CB  GLU A 139      15.720  12.450 -11.464  1.00 92.21           C  
ATOM   2116  HB2 GLU A 139      15.870  13.122 -12.309  1.00 92.21           H  
ATOM   2117  HB3 GLU A 139      15.705  11.437 -11.867  1.00 92.21           H  
ATOM   2118  O   GLU A 139      13.382  14.259 -12.379  1.00 92.21           O  
ATOM   2119  CG  GLU A 139      16.912  12.587 -10.504  1.00 92.21           C  
ATOM   2120  HG2 GLU A 139      17.803  12.229 -11.018  1.00 92.21           H  
ATOM   2121  HG3 GLU A 139      16.748  11.945  -9.638  1.00 92.21           H  
ATOM   2122  CD  GLU A 139      17.151  14.039 -10.058  1.00 92.21           C  
ATOM   2123  OE1 GLU A 139      17.561  14.232  -8.897  1.00 92.21           O  
ATOM   2124  OE2 GLU A 139      16.937  14.953 -10.895  1.00 92.21           O  
ATOM   2125  N   TYR A 140      12.389  12.262 -12.234  1.00 89.81           N  
ATOM   2126  H   TYR A 140      12.354  11.355 -11.789  1.00 89.81           H  
ATOM   2127  CA  TYR A 140      11.295  12.626 -13.139  1.00 89.81           C  
ATOM   2128  HA  TYR A 140      11.716  12.936 -14.095  1.00 89.81           H  
ATOM   2129  C   TYR A 140      10.470  13.802 -12.590  1.00 89.81           C  
ATOM   2130  CB  TYR A 140      10.404  11.399 -13.368  1.00 89.81           C  
ATOM   2131  HB2 TYR A 140       9.956  11.101 -12.420  1.00 89.81           H  
ATOM   2132  HB3 TYR A 140      11.021  10.570 -13.716  1.00 89.81           H  
ATOM   2133  O   TYR A 140      10.035  14.672 -13.345  1.00 89.81           O  
ATOM   2134  CG  TYR A 140       9.298  11.636 -14.375  1.00 89.81           C  
ATOM   2135  CD1 TYR A 140       7.999  11.947 -13.932  1.00 89.81           C  
ATOM   2136  HD1 TYR A 140       7.791  12.005 -12.874  1.00 89.81           H  
ATOM   2137  CD2 TYR A 140       9.580  11.582 -15.754  1.00 89.81           C  
ATOM   2138  HD2 TYR A 140      10.582  11.351 -16.083  1.00 89.81           H  
ATOM   2139  CE1 TYR A 140       6.978  12.204 -14.865  1.00 89.81           C  
ATOM   2140  HE1 TYR A 140       5.981  12.452 -14.530  1.00 89.81           H  
ATOM   2141  CE2 TYR A 140       8.562  11.841 -16.692  1.00 89.81           C  
ATOM   2142  HE2 TYR A 140       8.780  11.805 -17.749  1.00 89.81           H  
ATOM   2143  OH  TYR A 140       6.273  12.408 -17.145  1.00 89.81           O  
ATOM   2144  HH  TYR A 140       6.600  12.354 -18.047  1.00 89.81           H  
ATOM   2145  CZ  TYR A 140       7.259  12.154 -16.245  1.00 89.81           C  
ATOM   2146  N   PHE A 141      10.315  13.881 -11.265  1.00 90.70           N  
ATOM   2147  H   PHE A 141      10.751  13.168 -10.697  1.00 90.70           H  
ATOM   2148  CA  PHE A 141       9.526  14.914 -10.591  1.00 90.70           C  
ATOM   2149  HA  PHE A 141       8.785  15.288 -11.297  1.00 90.70           H  
ATOM   2150  C   PHE A 141      10.336  16.146 -10.164  1.00 90.70           C  
ATOM   2151  CB  PHE A 141       8.749  14.278  -9.433  1.00 90.70           C  
ATOM   2152  HB2 PHE A 141       8.263  15.060  -8.849  1.00 90.70           H  
ATOM   2153  HB3 PHE A 141       9.443  13.760  -8.771  1.00 90.70           H  
ATOM   2154  O   PHE A 141       9.785  17.033  -9.510  1.00 90.70           O  
ATOM   2155  CG  PHE A 141       7.680  13.317  -9.912  1.00 90.70           C  
ATOM   2156  CD1 PHE A 141       6.409  13.804 -10.273  1.00 90.70           C  
ATOM   2157  HD1 PHE A 141       6.196  14.860 -10.202  1.00 90.70           H  
ATOM   2158  CD2 PHE A 141       7.960  11.944 -10.026  1.00 90.70           C  
ATOM   2159  HD2 PHE A 141       8.939  11.562  -9.775  1.00 90.70           H  
ATOM   2160  CE1 PHE A 141       5.416  12.916 -10.726  1.00 90.70           C  
ATOM   2161  HE1 PHE A 141       4.441  13.292 -11.001  1.00 90.70           H  
ATOM   2162  CE2 PHE A 141       6.965  11.055 -10.464  1.00 90.70           C  
ATOM   2163  HE2 PHE A 141       7.195  10.002 -10.533  1.00 90.70           H  
ATOM   2164  CZ  PHE A 141       5.692  11.539 -10.814  1.00 90.70           C  
ATOM   2165  HZ  PHE A 141       4.932  10.851 -11.153  1.00 90.70           H  
ATOM   2166  N   LYS A 142      11.612  16.262 -10.560  1.00 92.73           N  
ATOM   2167  H   LYS A 142      12.000  15.510 -11.111  1.00 92.73           H  
ATOM   2168  CA  LYS A 142      12.537  17.300 -10.065  1.00 92.73           C  
ATOM   2169  HA  LYS A 142      12.619  17.164  -8.987  1.00 92.73           H  
ATOM   2170  C   LYS A 142      12.105  18.757 -10.270  1.00 92.73           C  
ATOM   2171  CB  LYS A 142      13.926  17.073 -10.673  1.00 92.73           C  
ATOM   2172  HB2 LYS A 142      14.650  17.683 -10.134  1.00 92.73           H  
ATOM   2173  HB3 LYS A 142      14.208  16.030 -10.530  1.00 92.73           H  
ATOM   2174  O   LYS A 142      12.600  19.637  -9.581  1.00 92.73           O  
ATOM   2175  CG  LYS A 142      13.982  17.437 -12.168  1.00 92.73           C  
ATOM   2176  HG2 LYS A 142      13.179  16.938 -12.711  1.00 92.73           H  
ATOM   2177  HG3 LYS A 142      13.887  18.515 -12.295  1.00 92.73           H  
ATOM   2178  CD  LYS A 142      15.324  16.985 -12.725  1.00 92.73           C  
ATOM   2179  HD2 LYS A 142      16.126  17.448 -12.149  1.00 92.73           H  
ATOM   2180  HD3 LYS A 142      15.395  15.903 -12.605  1.00 92.73           H  
ATOM   2181  CE  LYS A 142      15.476  17.322 -14.201  1.00 92.73           C  
ATOM   2182  HE2 LYS A 142      14.659  16.852 -14.749  1.00 92.73           H  
ATOM   2183  HE3 LYS A 142      15.417  18.403 -14.329  1.00 92.73           H  
ATOM   2184  NZ  LYS A 142      16.782  16.799 -14.653  1.00 92.73           N  
ATOM   2185  HZ1 LYS A 142      16.821  15.812 -14.442  1.00 92.73           H  
ATOM   2186  HZ2 LYS A 142      16.933  16.951 -15.640  1.00 92.73           H  
ATOM   2187  HZ3 LYS A 142      17.521  17.223 -14.112  1.00 92.73           H  
ATOM   2188  N   LEU A 143      11.207  19.025 -11.222  1.00 93.27           N  
ATOM   2189  H   LEU A 143      10.832  18.243 -11.739  1.00 93.27           H  
ATOM   2190  CA  LEU A 143      10.675  20.372 -11.473  1.00 93.27           C  
ATOM   2191  HA  LEU A 143      11.475  21.102 -11.342  1.00 93.27           H  
ATOM   2192  C   LEU A 143       9.574  20.788 -10.485  1.00 93.27           C  
ATOM   2193  CB  LEU A 143      10.144  20.461 -12.915  1.00 93.27           C  
ATOM   2194  HB2 LEU A 143       9.662  21.431 -13.041  1.00 93.27           H  
ATOM   2195  HB3 LEU A 143       9.379  19.696 -13.049  1.00 93.27           H  
ATOM   2196  O   LEU A 143       9.276  21.973 -10.382  1.00 93.27           O  
ATOM   2197  CG  LEU A 143      11.203  20.310 -14.020  1.00 93.27           C  
ATOM   2198  HG  LEU A 143      11.678  19.331 -13.941  1.00 93.27           H  
ATOM   2199  CD1 LEU A 143      10.519  20.404 -15.385  1.00 93.27           C  
ATOM   2200 HD11 LEU A 143      11.252  20.260 -16.179  1.00 93.27           H  
ATOM   2201 HD12 LEU A 143       9.758  19.628 -15.467  1.00 93.27           H  
ATOM   2202 HD13 LEU A 143      10.048  21.380 -15.501  1.00 93.27           H  
ATOM   2203  CD2 LEU A 143      12.285  21.390 -13.956  1.00 93.27           C  
ATOM   2204 HD21 LEU A 143      12.954  21.300 -14.812  1.00 93.27           H  
ATOM   2205 HD22 LEU A 143      11.826  22.379 -13.961  1.00 93.27           H  
ATOM   2206 HD23 LEU A 143      12.874  21.276 -13.047  1.00 93.27           H  
ATOM   2207  N   THR A 144       8.951  19.830  -9.796  1.00 93.42           N  
ATOM   2208  H   THR A 144       9.260  18.877  -9.921  1.00 93.42           H  
ATOM   2209  CA  THR A 144       7.852  20.073  -8.845  1.00 93.42           C  
ATOM   2210  HA  THR A 144       7.595  21.132  -8.833  1.00 93.42           H  
ATOM   2211  C   THR A 144       8.273  19.710  -7.427  1.00 93.42           C  
ATOM   2212  CB  THR A 144       6.598  19.274  -9.241  1.00 93.42           C  
ATOM   2213  HB  THR A 144       6.767  18.214  -9.050  1.00 93.42           H  
ATOM   2214  O   THR A 144       8.078  20.494  -6.509  1.00 93.42           O  
ATOM   2215  CG2 THR A 144       5.352  19.727  -8.487  1.00 93.42           C  
ATOM   2216 HG21 THR A 144       5.150  20.780  -8.686  1.00 93.42           H  
ATOM   2217 HG22 THR A 144       4.497  19.125  -8.795  1.00 93.42           H  
ATOM   2218 HG23 THR A 144       5.499  19.600  -7.415  1.00 93.42           H  
ATOM   2219  OG1 THR A 144       6.320  19.442 -10.615  1.00 93.42           O  
ATOM   2220  HG1 THR A 144       6.318  20.389 -10.775  1.00 93.42           H  
ATOM   2221  N   TYR A 145       8.906  18.548  -7.266  1.00 95.00           N  
ATOM   2222  H   TYR A 145       9.082  17.982  -8.084  1.00 95.00           H  
ATOM   2223  CA  TYR A 145       9.369  18.013  -5.989  1.00 95.00           C  
ATOM   2224  HA  TYR A 145       9.347  18.796  -5.231  1.00 95.00           H  
ATOM   2225  C   TYR A 145      10.827  17.540  -6.131  1.00 95.00           C  
ATOM   2226  CB  TYR A 145       8.403  16.907  -5.537  1.00 95.00           C  
ATOM   2227  HB2 TYR A 145       8.715  16.553  -4.554  1.00 95.00           H  
ATOM   2228  HB3 TYR A 145       8.483  16.068  -6.228  1.00 95.00           H  
ATOM   2229  O   TYR A 145      11.078  16.331  -6.182  1.00 95.00           O  
ATOM   2230  CG  TYR A 145       6.947  17.335  -5.449  1.00 95.00           C  
ATOM   2231  CD1 TYR A 145       6.571  18.413  -4.624  1.00 95.00           C  
ATOM   2232  HD1 TYR A 145       7.316  18.972  -4.078  1.00 95.00           H  
ATOM   2233  CD2 TYR A 145       5.968  16.667  -6.213  1.00 95.00           C  
ATOM   2234  HD2 TYR A 145       6.255  15.861  -6.871  1.00 95.00           H  
ATOM   2235  CE1 TYR A 145       5.220  18.796  -4.530  1.00 95.00           C  
ATOM   2236  HE1 TYR A 145       4.927  19.641  -3.925  1.00 95.00           H  
ATOM   2237  CE2 TYR A 145       4.615  17.042  -6.115  1.00 95.00           C  
ATOM   2238  HE2 TYR A 145       3.864  16.515  -6.686  1.00 95.00           H  
ATOM   2239  OH  TYR A 145       2.935  18.455  -5.167  1.00 95.00           O  
ATOM   2240  HH  TYR A 145       2.367  17.992  -5.788  1.00 95.00           H  
ATOM   2241  CZ  TYR A 145       4.240  18.104  -5.265  1.00 95.00           C  
ATOM   2242  N   PRO A 146      11.796  18.467  -6.277  1.00 96.30           N  
ATOM   2243  CA  PRO A 146      13.217  18.125  -6.302  1.00 96.30           C  
ATOM   2244  HA  PRO A 146      13.447  17.494  -7.160  1.00 96.30           H  
ATOM   2245  C   PRO A 146      13.619  17.374  -5.034  1.00 96.30           C  
ATOM   2246  CB  PRO A 146      13.976  19.450  -6.431  1.00 96.30           C  
ATOM   2247  HB2 PRO A 146      14.142  19.678  -7.484  1.00 96.30           H  
ATOM   2248  HB3 PRO A 146      14.925  19.436  -5.897  1.00 96.30           H  
ATOM   2249  O   PRO A 146      13.121  17.655  -3.948  1.00 96.30           O  
ATOM   2250  CG  PRO A 146      13.007  20.468  -5.832  1.00 96.30           C  
ATOM   2251  HG2 PRO A 146      13.172  21.469  -6.232  1.00 96.30           H  
ATOM   2252  HG3 PRO A 146      13.098  20.467  -4.746  1.00 96.30           H  
ATOM   2253  CD  PRO A 146      11.640  19.917  -6.232  1.00 96.30           C  
ATOM   2254  HD2 PRO A 146      11.370  20.283  -7.223  1.00 96.30           H  
ATOM   2255  HD3 PRO A 146      10.894  20.231  -5.503  1.00 96.30           H  
ATOM   2256  N   CYS A 147      14.533  16.418  -5.172  1.00 95.70           N  
ATOM   2257  H   CYS A 147      14.932  16.229  -6.080  1.00 95.70           H  
ATOM   2258  CA  CYS A 147      15.092  15.721  -4.024  1.00 95.70           C  
ATOM   2259  HA  CYS A 147      14.284  15.435  -3.350  1.00 95.70           H  
ATOM   2260  C   CYS A 147      16.057  16.648  -3.279  1.00 95.70           C  
ATOM   2261  CB  CYS A 147      15.794  14.455  -4.511  1.00 95.70           C  
ATOM   2262  HB2 CYS A 147      16.180  13.904  -3.653  1.00 95.70           H  
ATOM   2263  HB3 CYS A 147      16.645  14.747  -5.126  1.00 95.70           H  
ATOM   2264  O   CYS A 147      17.033  17.133  -3.856  1.00 95.70           O  
ATOM   2265  SG  CYS A 147      14.744  13.362  -5.497  1.00 95.70           S  
ATOM   2266  N   THR A 148      15.808  16.872  -1.994  1.00 96.45           N  
ATOM   2267  H   THR A 148      14.952  16.526  -1.586  1.00 96.45           H  
ATOM   2268  CA  THR A 148      16.690  17.665  -1.136  1.00 96.45           C  
ATOM   2269  HA  THR A 148      16.906  18.594  -1.664  1.00 96.45           H  
ATOM   2270  C   THR A 148      17.989  16.881  -0.885  1.00 96.45           C  
ATOM   2271  CB  THR A 148      15.968  18.059   0.161  1.00 96.45           C  
ATOM   2272  HB  THR A 148      15.730  17.165   0.737  1.00 96.45           H  
ATOM   2273  O   THR A 148      17.925  15.696  -0.544  1.00 96.45           O  
ATOM   2274  CG2 THR A 148      16.793  19.013   1.021  1.00 96.45           C  
ATOM   2275 HG21 THR A 148      17.004  19.927   0.467  1.00 96.45           H  
ATOM   2276 HG22 THR A 148      17.726  18.538   1.326  1.00 96.45           H  
ATOM   2277 HG23 THR A 148      16.231  19.267   1.920  1.00 96.45           H  
ATOM   2278  OG1 THR A 148      14.769  18.700  -0.211  1.00 96.45           O  
ATOM   2279  HG1 THR A 148      14.620  19.486   0.320  1.00 96.45           H  
ATOM   2280  N   PRO A 149      19.188  17.474  -1.059  1.00 95.45           N  
ATOM   2281  CA  PRO A 149      20.451  16.747  -0.917  1.00 95.45           C  
ATOM   2282  HA  PRO A 149      20.494  15.998  -1.708  1.00 95.45           H  
ATOM   2283  C   PRO A 149      20.601  16.056   0.446  1.00 95.45           C  
ATOM   2284  CB  PRO A 149      21.552  17.784  -1.163  1.00 95.45           C  
ATOM   2285  HB2 PRO A 149      22.438  17.333  -1.611  1.00 95.45           H  
ATOM   2286  HB3 PRO A 149      21.809  18.294  -0.235  1.00 95.45           H  
ATOM   2287  O   PRO A 149      20.534  16.697   1.490  1.00 95.45           O  
ATOM   2288  CG  PRO A 149      20.878  18.774  -2.110  1.00 95.45           C  
ATOM   2289  HG2 PRO A 149      21.341  19.759  -2.065  1.00 95.45           H  
ATOM   2290  HG3 PRO A 149      20.901  18.383  -3.128  1.00 95.45           H  
ATOM   2291  CD  PRO A 149      19.437  18.801  -1.606  1.00 95.45           C  
ATOM   2292  HD2 PRO A 149      18.772  19.030  -2.438  1.00 95.45           H  
ATOM   2293  HD3 PRO A 149      19.331  19.545  -0.816  1.00 95.45           H  
ATOM   2294  N   GLY A 150      20.822  14.738   0.431  1.00 94.29           N  
ATOM   2295  H   GLY A 150      20.797  14.266  -0.461  1.00 94.29           H  
ATOM   2296  CA  GLY A 150      20.941  13.909   1.638  1.00 94.29           C  
ATOM   2297  HA2 GLY A 150      21.509  13.012   1.394  1.00 94.29           H  
ATOM   2298  HA3 GLY A 150      21.490  14.465   2.398  1.00 94.29           H  
ATOM   2299  C   GLY A 150      19.609  13.464   2.262  1.00 94.29           C  
ATOM   2300  O   GLY A 150      19.620  12.586   3.128  1.00 94.29           O  
ATOM   2301  N   ALA A 151      18.468  13.995   1.813  1.00 95.76           N  
ATOM   2302  H   ALA A 151      18.496  14.682   1.072  1.00 95.76           H  
ATOM   2303  CA  ALA A 151      17.157  13.500   2.217  1.00 95.76           C  
ATOM   2304  HA  ALA A 151      17.155  13.407   3.303  1.00 95.76           H  
ATOM   2305  C   ALA A 151      16.887  12.111   1.613  1.00 95.76           C  
ATOM   2306  CB  ALA A 151      16.076  14.519   1.842  1.00 95.76           C  
ATOM   2307  HB1 ALA A 151      15.107  14.197   2.225  1.00 95.76           H  
ATOM   2308  HB2 ALA A 151      16.008  14.610   0.758  1.00 95.76           H  
ATOM   2309  HB3 ALA A 151      16.314  15.490   2.275  1.00 95.76           H  
ATOM   2310  O   ALA A 151      17.307  11.792   0.501  1.00 95.76           O  
ATOM   2311  N   ARG A 152      16.167  11.268   2.361  1.00 95.79           N  
ATOM   2312  H   ARG A 152      15.825  11.617   3.245  1.00 95.79           H  
ATOM   2313  CA  ARG A 152      15.802   9.904   1.946  1.00 95.79           C  
ATOM   2314  HA  ARG A 152      16.039   9.781   0.889  1.00 95.79           H  
ATOM   2315  C   ARG A 152      14.298   9.720   2.105  1.00 95.79           C  
ATOM   2316  CB  ARG A 152      16.603   8.850   2.739  1.00 95.79           C  
ATOM   2317  HB2 ARG A 152      16.412   7.878   2.284  1.00 95.79           H  
ATOM   2318  HB3 ARG A 152      16.238   8.833   3.766  1.00 95.79           H  
ATOM   2319  O   ARG A 152      13.780   9.874   3.212  1.00 95.79           O  
ATOM   2320  CG  ARG A 152      18.127   9.084   2.776  1.00 95.79           C  
ATOM   2321  HG2 ARG A 152      18.511   9.170   1.760  1.00 95.79           H  
ATOM   2322  HG3 ARG A 152      18.330  10.020   3.296  1.00 95.79           H  
ATOM   2323  CD  ARG A 152      18.877   7.963   3.519  1.00 95.79           C  
ATOM   2324  HD2 ARG A 152      19.893   8.308   3.710  1.00 95.79           H  
ATOM   2325  HD3 ARG A 152      18.388   7.766   4.473  1.00 95.79           H  
ATOM   2326  NE  ARG A 152      18.944   6.747   2.700  1.00 95.79           N  
ATOM   2327  HE  ARG A 152      18.908   6.894   1.701  1.00 95.79           H  
ATOM   2328  NH1 ARG A 152      19.507   5.114   4.220  1.00 95.79           N  
ATOM   2329 HH11 ARG A 152      19.814   4.164   4.371  1.00 95.79           H  
ATOM   2330 HH12 ARG A 152      19.580   5.819   4.940  1.00 95.79           H  
ATOM   2331  NH2 ARG A 152      19.297   4.641   2.033  1.00 95.79           N  
ATOM   2332 HH21 ARG A 152      19.414   3.645   2.153  1.00 95.79           H  
ATOM   2333 HH22 ARG A 152      19.227   5.038   1.107  1.00 95.79           H  
ATOM   2334  CZ  ARG A 152      19.246   5.503   3.003  1.00 95.79           C  
ATOM   2335  N   TYR A 153      13.601   9.351   1.037  1.00 96.07           N  
ATOM   2336  H   TYR A 153      14.113   9.196   0.180  1.00 96.07           H  
ATOM   2337  CA  TYR A 153      12.134   9.327   0.933  1.00 96.07           C  
ATOM   2338  HA  TYR A 153      11.716   9.906   1.756  1.00 96.07           H  
ATOM   2339  C   TYR A 153      11.541   7.919   1.057  1.00 96.07           C  
ATOM   2340  CB  TYR A 153      11.716  10.027  -0.359  1.00 96.07           C  
ATOM   2341  HB2 TYR A 153      10.627  10.056  -0.407  1.00 96.07           H  
ATOM   2342  HB3 TYR A 153      12.078   9.453  -1.212  1.00 96.07           H  
ATOM   2343  O   TYR A 153      10.548   7.576   0.415  1.00 96.07           O  
ATOM   2344  CG  TYR A 153      12.230  11.443  -0.453  1.00 96.07           C  
ATOM   2345  CD1 TYR A 153      11.622  12.450   0.318  1.00 96.07           C  
ATOM   2346  HD1 TYR A 153      10.788  12.216   0.964  1.00 96.07           H  
ATOM   2347  CD2 TYR A 153      13.340  11.741  -1.264  1.00 96.07           C  
ATOM   2348  HD2 TYR A 153      13.824  10.963  -1.837  1.00 96.07           H  
ATOM   2349  CE1 TYR A 153      12.104  13.767   0.261  1.00 96.07           C  
ATOM   2350  HE1 TYR A 153      11.639  14.536   0.859  1.00 96.07           H  
ATOM   2351  CE2 TYR A 153      13.827  13.061  -1.319  1.00 96.07           C  
ATOM   2352  HE2 TYR A 153      14.690  13.305  -1.921  1.00 96.07           H  
ATOM   2353  OH  TYR A 153      13.683  15.346  -0.636  1.00 96.07           O  
ATOM   2354  HH  TYR A 153      13.273  15.930   0.007  1.00 96.07           H  
ATOM   2355  CZ  TYR A 153      13.205  14.079  -0.566  1.00 96.07           C  
ATOM   2356  N   TYR A 154      12.181   7.084   1.868  1.00 95.50           N  
ATOM   2357  H   TYR A 154      12.984   7.430   2.374  1.00 95.50           H  
ATOM   2358  CA  TYR A 154      11.714   5.743   2.186  1.00 95.50           C  
ATOM   2359  HA  TYR A 154      11.456   5.230   1.260  1.00 95.50           H  
ATOM   2360  C   TYR A 154      10.450   5.746   3.049  1.00 95.50           C  
ATOM   2361  CB  TYR A 154      12.877   5.000   2.831  1.00 95.50           C  
ATOM   2362  HB2 TYR A 154      12.556   3.981   3.046  1.00 95.50           H  
ATOM   2363  HB3 TYR A 154      13.661   4.935   2.077  1.00 95.50           H  
ATOM   2364  O   TYR A 154      10.137   6.755   3.677  1.00 95.50           O  
ATOM   2365  CG  TYR A 154      13.468   5.583   4.103  1.00 95.50           C  
ATOM   2366  CD1 TYR A 154      14.786   6.078   4.085  1.00 95.50           C  
ATOM   2367  HD1 TYR A 154      15.341   6.083   3.159  1.00 95.50           H  
ATOM   2368  CD2 TYR A 154      12.753   5.554   5.317  1.00 95.50           C  
ATOM   2369  HD2 TYR A 154      11.744   5.170   5.353  1.00 95.50           H  
ATOM   2370  CE1 TYR A 154      15.401   6.507   5.275  1.00 95.50           C  
ATOM   2371  HE1 TYR A 154      16.422   6.859   5.259  1.00 95.50           H  
ATOM   2372  CE2 TYR A 154      13.363   5.989   6.508  1.00 95.50           C  
ATOM   2373  HE2 TYR A 154      12.828   5.954   7.446  1.00 95.50           H  
ATOM   2374  OH  TYR A 154      15.290   6.861   7.643  1.00 95.50           O  
ATOM   2375  HH  TYR A 154      16.179   7.191   7.494  1.00 95.50           H  
ATOM   2376  CZ  TYR A 154      14.693   6.449   6.493  1.00 95.50           C  
ATOM   2377  N   GLY A 155       9.754   4.607   3.104  1.00 95.73           N  
ATOM   2378  H   GLY A 155      10.139   3.797   2.641  1.00 95.73           H  
ATOM   2379  CA  GLY A 155       8.448   4.453   3.749  1.00 95.73           C  
ATOM   2380  HA2 GLY A 155       8.247   3.385   3.832  1.00 95.73           H  
ATOM   2381  HA3 GLY A 155       7.660   4.869   3.121  1.00 95.73           H  
ATOM   2382  C   GLY A 155       8.373   5.012   5.168  1.00 95.73           C  
ATOM   2383  O   GLY A 155       9.031   4.474   6.046  1.00 95.73           O  
ATOM   2384  N   ARG A 156       7.540   6.013   5.475  1.00 97.21           N  
ATOM   2385  H   ARG A 156       7.139   6.540   4.712  1.00 97.21           H  
ATOM   2386  CA  ARG A 156       7.277   6.403   6.885  1.00 97.21           C  
ATOM   2387  HA  ARG A 156       7.546   5.571   7.537  1.00 97.21           H  
ATOM   2388  C   ARG A 156       5.813   6.692   7.173  1.00 97.21           C  
ATOM   2389  CB  ARG A 156       8.120   7.609   7.323  1.00 97.21           C  
ATOM   2390  HB2 ARG A 156       7.772   8.485   6.775  1.00 97.21           H  
ATOM   2391  HB3 ARG A 156       7.941   7.789   8.383  1.00 97.21           H  
ATOM   2392  O   ARG A 156       5.115   7.254   6.337  1.00 97.21           O  
ATOM   2393  CG  ARG A 156       9.632   7.447   7.138  1.00 97.21           C  
ATOM   2394  HG2 ARG A 156      10.008   6.676   7.810  1.00 97.21           H  
ATOM   2395  HG3 ARG A 156       9.863   7.168   6.110  1.00 97.21           H  
ATOM   2396  CD  ARG A 156      10.309   8.779   7.448  1.00 97.21           C  
ATOM   2397  HD2 ARG A 156       9.859   9.571   6.849  1.00 97.21           H  
ATOM   2398  HD3 ARG A 156      10.147   9.028   8.496  1.00 97.21           H  
ATOM   2399  NE  ARG A 156      11.747   8.735   7.182  1.00 97.21           N  
ATOM   2400  HE  ARG A 156      12.336   8.504   7.969  1.00 97.21           H  
ATOM   2401  NH1 ARG A 156      11.723   9.087   4.905  1.00 97.21           N  
ATOM   2402 HH11 ARG A 156      12.250   9.385   4.097  1.00 97.21           H  
ATOM   2403 HH12 ARG A 156      10.804   8.683   4.796  1.00 97.21           H  
ATOM   2404  NH2 ARG A 156      13.599   9.357   6.039  1.00 97.21           N  
ATOM   2405 HH21 ARG A 156      14.107   9.346   6.912  1.00 97.21           H  
ATOM   2406 HH22 ARG A 156      14.003   9.652   5.162  1.00 97.21           H  
ATOM   2407  CZ  ARG A 156      12.339   9.048   6.050  1.00 97.21           C  
ATOM   2408  N   GLY A 157       5.377   6.373   8.387  1.00 96.65           N  
ATOM   2409  H   GLY A 157       6.038   5.933   9.012  1.00 96.65           H  
ATOM   2410  CA  GLY A 157       4.067   6.718   8.935  1.00 96.65           C  
ATOM   2411  HA2 GLY A 157       4.228   7.056   9.959  1.00 96.65           H  
ATOM   2412  HA3 GLY A 157       3.630   7.541   8.369  1.00 96.65           H  
ATOM   2413  C   GLY A 157       3.058   5.567   8.985  1.00 96.65           C  
ATOM   2414  O   GLY A 157       3.383   4.415   8.710  1.00 96.65           O  
ATOM   2415  N   ALA A 158       1.820   5.886   9.380  1.00 96.91           N  
ATOM   2416  H   ALA A 158       1.615   6.856   9.575  1.00 96.91           H  
ATOM   2417  CA  ALA A 158       0.778   4.898   9.690  1.00 96.91           C  
ATOM   2418  HA  ALA A 158       1.218   4.099  10.287  1.00 96.91           H  
ATOM   2419  C   ALA A 158       0.182   4.241   8.428  1.00 96.91           C  
ATOM   2420  CB  ALA A 158      -0.289   5.595  10.546  1.00 96.91           C  
ATOM   2421  HB1 ALA A 158       0.131   5.867  11.514  1.00 96.91           H  
ATOM   2422  HB2 ALA A 158      -1.129   4.921  10.716  1.00 96.91           H  
ATOM   2423  HB3 ALA A 158      -0.651   6.496  10.052  1.00 96.91           H  
ATOM   2424  O   ALA A 158      -0.129   3.053   8.415  1.00 96.91           O  
ATOM   2425  N   LEU A 159       0.086   5.003   7.339  1.00 95.43           N  
ATOM   2426  H   LEU A 159       0.366   5.969   7.434  1.00 95.43           H  
ATOM   2427  CA  LEU A 159       0.067   4.484   5.974  1.00 95.43           C  
ATOM   2428  HA  LEU A 159       0.055   3.394   5.973  1.00 95.43           H  
ATOM   2429  C   LEU A 159       1.378   4.976   5.352  1.00 95.43           C  
ATOM   2430  CB  LEU A 159      -1.181   4.987   5.226  1.00 95.43           C  
ATOM   2431  HB2 LEU A 159      -1.063   4.759   4.166  1.00 95.43           H  
ATOM   2432  HB3 LEU A 159      -1.238   6.070   5.333  1.00 95.43           H  
ATOM   2433  O   LEU A 159       1.485   6.183   5.135  1.00 95.43           O  
ATOM   2434  CG  LEU A 159      -2.508   4.383   5.716  1.00 95.43           C  
ATOM   2435  HG  LEU A 159      -2.653   4.628   6.768  1.00 95.43           H  
ATOM   2436  CD1 LEU A 159      -3.664   4.984   4.913  1.00 95.43           C  
ATOM   2437 HD11 LEU A 159      -3.670   6.068   5.030  1.00 95.43           H  
ATOM   2438 HD12 LEU A 159      -3.563   4.738   3.856  1.00 95.43           H  
ATOM   2439 HD13 LEU A 159      -4.612   4.596   5.288  1.00 95.43           H  
ATOM   2440  CD2 LEU A 159      -2.568   2.863   5.555  1.00 95.43           C  
ATOM   2441 HD21 LEU A 159      -2.406   2.584   4.514  1.00 95.43           H  
ATOM   2442 HD22 LEU A 159      -1.824   2.386   6.193  1.00 95.43           H  
ATOM   2443 HD23 LEU A 159      -3.547   2.521   5.890  1.00 95.43           H  
ATOM   2444  N   PRO A 160       2.399   4.116   5.163  1.00 95.55           N  
ATOM   2445  CA  PRO A 160       3.741   4.619   4.911  1.00 95.55           C  
ATOM   2446  HA  PRO A 160       3.970   5.290   5.739  1.00 95.55           H  
ATOM   2447  C   PRO A 160       3.855   5.399   3.594  1.00 95.55           C  
ATOM   2448  CB  PRO A 160       4.690   3.424   5.014  1.00 95.55           C  
ATOM   2449  HB2 PRO A 160       5.642   3.701   5.468  1.00 95.55           H  
ATOM   2450  HB3 PRO A 160       4.853   2.980   4.032  1.00 95.55           H  
ATOM   2451  O   PRO A 160       3.358   4.957   2.558  1.00 95.55           O  
ATOM   2452  CG  PRO A 160       3.923   2.429   5.879  1.00 95.55           C  
ATOM   2453  HG2 PRO A 160       4.103   2.643   6.933  1.00 95.55           H  
ATOM   2454  HG3 PRO A 160       4.197   1.399   5.648  1.00 95.55           H  
ATOM   2455  CD  PRO A 160       2.462   2.709   5.535  1.00 95.55           C  
ATOM   2456  HD2 PRO A 160       2.160   2.102   4.682  1.00 95.55           H  
ATOM   2457  HD3 PRO A 160       1.848   2.481   6.406  1.00 95.55           H  
ATOM   2458  N   ILE A 161       4.504   6.561   3.663  1.00 96.33           N  
ATOM   2459  H   ILE A 161       4.813   6.864   4.576  1.00 96.33           H  
ATOM   2460  CA  ILE A 161       4.744   7.490   2.555  1.00 96.33           C  
ATOM   2461  HA  ILE A 161       3.944   7.362   1.826  1.00 96.33           H  
ATOM   2462  C   ILE A 161       6.083   7.145   1.904  1.00 96.33           C  
ATOM   2463  CB  ILE A 161       4.749   8.959   3.049  1.00 96.33           C  
ATOM   2464  HB  ILE A 161       5.640   9.093   3.662  1.00 96.33           H  
ATOM   2465  O   ILE A 161       7.070   7.013   2.618  1.00 96.33           O  
ATOM   2466  CG1 ILE A 161       3.519   9.309   3.923  1.00 96.33           C  
ATOM   2467 HG12 ILE A 161       2.624   9.361   3.304  1.00 96.33           H  
ATOM   2468 HG13 ILE A 161       3.360   8.540   4.679  1.00 96.33           H  
ATOM   2469  CG2 ILE A 161       4.833   9.935   1.858  1.00 96.33           C  
ATOM   2470 HG21 ILE A 161       5.696   9.711   1.231  1.00 96.33           H  
ATOM   2471 HG22 ILE A 161       3.923   9.880   1.260  1.00 96.33           H  
ATOM   2472 HG23 ILE A 161       4.962  10.955   2.219  1.00 96.33           H  
ATOM   2473  CD1 ILE A 161       3.688  10.628   4.680  1.00 96.33           C  
ATOM   2474 HD11 ILE A 161       4.673  10.658   5.146  1.00 96.33           H  
ATOM   2475 HD12 ILE A 161       3.579  11.478   4.005  1.00 96.33           H  
ATOM   2476 HD13 ILE A 161       2.932  10.695   5.462  1.00 96.33           H  
ATOM   2477  N   TYR A 162       6.123   7.036   0.576  1.00 95.40           N  
ATOM   2478  H   TYR A 162       5.274   7.202   0.055  1.00 95.40           H  
ATOM   2479  CA  TYR A 162       7.332   6.737  -0.203  1.00 95.40           C  
ATOM   2480  HA  TYR A 162       8.211   6.764   0.440  1.00 95.40           H  
ATOM   2481  C   TYR A 162       7.505   7.749  -1.330  1.00 95.40           C  
ATOM   2482  CB  TYR A 162       7.231   5.348  -0.847  1.00 95.40           C  
ATOM   2483  HB2 TYR A 162       6.358   5.324  -1.499  1.00 95.40           H  
ATOM   2484  HB3 TYR A 162       8.106   5.193  -1.478  1.00 95.40           H  
ATOM   2485  O   TYR A 162       6.506   8.177  -1.897  1.00 95.40           O  
ATOM   2486  CG  TYR A 162       7.134   4.197   0.120  1.00 95.40           C  
ATOM   2487  CD1 TYR A 162       8.269   3.416   0.401  1.00 95.40           C  
ATOM   2488  HD1 TYR A 162       9.223   3.653  -0.047  1.00 95.40           H  
ATOM   2489  CD2 TYR A 162       5.891   3.863   0.686  1.00 95.40           C  
ATOM   2490  HD2 TYR A 162       5.010   4.443   0.455  1.00 95.40           H  
ATOM   2491  CE1 TYR A 162       8.161   2.312   1.264  1.00 95.40           C  
ATOM   2492  HE1 TYR A 162       9.026   1.694   1.450  1.00 95.40           H  
ATOM   2493  CE2 TYR A 162       5.793   2.778   1.569  1.00 95.40           C  
ATOM   2494  HE2 TYR A 162       4.834   2.527   1.998  1.00 95.40           H  
ATOM   2495  OH  TYR A 162       6.865   1.018   2.804  1.00 95.40           O  
ATOM   2496  HH  TYR A 162       7.745   0.663   2.947  1.00 95.40           H  
ATOM   2497  CZ  TYR A 162       6.934   2.021   1.890  1.00 95.40           C  
ATOM   2498  N   TRP A 163       8.744   8.009  -1.737  1.00 94.60           N  
ATOM   2499  H   TRP A 163       9.491   7.621  -1.178  1.00 94.60           H  
ATOM   2500  CA  TRP A 163       9.139   8.877  -2.852  1.00 94.60           C  
ATOM   2501  HA  TRP A 163      10.210   8.707  -2.962  1.00 94.60           H  
ATOM   2502  C   TRP A 163       8.973  10.387  -2.633  1.00 94.60           C  
ATOM   2503  CB  TRP A 163       8.512   8.443  -4.183  1.00 94.60           C  
ATOM   2504  HB2 TRP A 163       7.471   8.763  -4.205  1.00 94.60           H  
ATOM   2505  HB3 TRP A 163       9.030   8.988  -4.972  1.00 94.60           H  
ATOM   2506  O   TRP A 163       7.955  10.856  -2.117  1.00 94.60           O  
ATOM   2507  CG  TRP A 163       8.571   6.985  -4.527  1.00 94.60           C  
ATOM   2508  CD1 TRP A 163       7.595   6.077  -4.307  1.00 94.60           C  
ATOM   2509  HD1 TRP A 163       6.643   6.298  -3.846  1.00 94.60           H  
ATOM   2510  CD2 TRP A 163       9.622   6.271  -5.238  1.00 94.60           C  
ATOM   2511  CE2 TRP A 163       9.220   4.910  -5.400  1.00 94.60           C  
ATOM   2512  CE3 TRP A 163      10.860   6.653  -5.794  1.00 94.60           C  
ATOM   2513  HE3 TRP A 163      11.175   7.683  -5.722  1.00 94.60           H  
ATOM   2514  NE1 TRP A 163       7.980   4.845  -4.798  1.00 94.60           N  
ATOM   2515  HE1 TRP A 163       7.366   4.044  -4.788  1.00 94.60           H  
ATOM   2516  CH2 TRP A 163      11.230   4.396  -6.644  1.00 94.60           C  
ATOM   2517  HH2 TRP A 163      11.832   3.717  -7.230  1.00 94.60           H  
ATOM   2518  CZ2 TRP A 163      10.013   3.973  -6.081  1.00 94.60           C  
ATOM   2519  HZ2 TRP A 163       9.676   2.953  -6.199  1.00 94.60           H  
ATOM   2520  CZ3 TRP A 163      11.659   5.724  -6.485  1.00 94.60           C  
ATOM   2521  HZ3 TRP A 163      12.589   6.045  -6.931  1.00 94.60           H  
ATOM   2522  N   ASN A 164       9.966  11.151  -3.102  1.00 96.24           N  
ATOM   2523  H   ASN A 164      10.729  10.683  -3.569  1.00 96.24           H  
ATOM   2524  CA  ASN A 164      10.033  12.621  -3.058  1.00 96.24           C  
ATOM   2525  HA  ASN A 164      10.252  12.930  -2.035  1.00 96.24           H  
ATOM   2526  C   ASN A 164       8.711  13.297  -3.449  1.00 96.24           C  
ATOM   2527  CB  ASN A 164      11.188  13.120  -3.961  1.00 96.24           C  
ATOM   2528  HB2 ASN A 164      12.137  12.774  -3.553  1.00 96.24           H  
ATOM   2529  HB3 ASN A 164      11.208  14.210  -3.938  1.00 96.24           H  
ATOM   2530  O   ASN A 164       8.239  14.186  -2.746  1.00 96.24           O  
ATOM   2531  CG  ASN A 164      11.126  12.653  -5.412  1.00 96.24           C  
ATOM   2532  ND2 ASN A 164      11.273  13.518  -6.384  1.00 96.24           N  
ATOM   2533 HD21 ASN A 164      11.391  14.503  -6.193  1.00 96.24           H  
ATOM   2534 HD22 ASN A 164      11.400  13.151  -7.316  1.00 96.24           H  
ATOM   2535  OD1 ASN A 164      10.946  11.481  -5.696  1.00 96.24           O  
ATOM   2536  N   TYR A 165       8.062  12.836  -4.520  1.00 95.39           N  
ATOM   2537  H   TYR A 165       8.488  12.092  -5.054  1.00 95.39           H  
ATOM   2538  CA  TYR A 165       6.822  13.437  -5.012  1.00 95.39           C  
ATOM   2539  HA  TYR A 165       6.980  14.514  -5.067  1.00 95.39           H  
ATOM   2540  C   TYR A 165       5.608  13.240  -4.093  1.00 95.39           C  
ATOM   2541  CB  TYR A 165       6.541  12.932  -6.430  1.00 95.39           C  
ATOM   2542  HB2 TYR A 165       5.580  13.322  -6.765  1.00 95.39           H  
ATOM   2543  HB3 TYR A 165       7.302  13.350  -7.090  1.00 95.39           H  
ATOM   2544  O   TYR A 165       4.761  14.128  -4.019  1.00 95.39           O  
ATOM   2545  CG  TYR A 165       6.545  11.424  -6.583  1.00 95.39           C  
ATOM   2546  CD1 TYR A 165       7.698  10.777  -7.069  1.00 95.39           C  
ATOM   2547  HD1 TYR A 165       8.578  11.348  -7.323  1.00 95.39           H  
ATOM   2548  CD2 TYR A 165       5.406  10.668  -6.243  1.00 95.39           C  
ATOM   2549  HD2 TYR A 165       4.519  11.157  -5.869  1.00 95.39           H  
ATOM   2550  CE1 TYR A 165       7.701   9.384  -7.266  1.00 95.39           C  
ATOM   2551  HE1 TYR A 165       8.575   8.898  -7.674  1.00 95.39           H  
ATOM   2552  CE2 TYR A 165       5.428   9.269  -6.394  1.00 95.39           C  
ATOM   2553  HE2 TYR A 165       4.576   8.663  -6.123  1.00 95.39           H  
ATOM   2554  OH  TYR A 165       6.570   7.283  -7.066  1.00 95.39           O  
ATOM   2555  HH  TYR A 165       7.420   6.986  -7.400  1.00 95.39           H  
ATOM   2556  CZ  TYR A 165       6.565   8.629  -6.919  1.00 95.39           C  
ATOM   2557  N   ASN A 166       5.504  12.125  -3.359  1.00 95.88           N  
ATOM   2558  H   ASN A 166       6.257  11.452  -3.381  1.00 95.88           H  
ATOM   2559  CA  ASN A 166       4.434  11.978  -2.367  1.00 95.88           C  
ATOM   2560  HA  ASN A 166       3.500  12.360  -2.778  1.00 95.88           H  
ATOM   2561  C   ASN A 166       4.741  12.794  -1.109  1.00 95.88           C  
ATOM   2562  CB  ASN A 166       4.228  10.516  -1.974  1.00 95.88           C  
ATOM   2563  HB2 ASN A 166       5.186  10.114  -1.644  1.00 95.88           H  
ATOM   2564  HB3 ASN A 166       3.559  10.495  -1.114  1.00 95.88           H  
ATOM   2565  O   ASN A 166       3.824  13.397  -0.560  1.00 95.88           O  
ATOM   2566  CG  ASN A 166       3.612   9.647  -3.054  1.00 95.88           C  
ATOM   2567  ND2 ASN A 166       4.263   8.576  -3.419  1.00 95.88           N  
ATOM   2568 HD21 ASN A 166       3.892   8.008  -4.167  1.00 95.88           H  
ATOM   2569 HD22 ASN A 166       5.186   8.420  -3.040  1.00 95.88           H  
ATOM   2570  OD1 ASN A 166       2.503   9.860  -3.521  1.00 95.88           O  
ATOM   2571  N   TYR A 167       6.006  12.820  -0.675  1.00 96.66           N  
ATOM   2572  H   TYR A 167       6.698  12.289  -1.185  1.00 96.66           H  
ATOM   2573  CA  TYR A 167       6.470  13.630   0.455  1.00 96.66           C  
ATOM   2574  HA  TYR A 167       5.897  13.363   1.343  1.00 96.66           H  
ATOM   2575  C   TYR A 167       6.241  15.130   0.219  1.00 96.66           C  
ATOM   2576  CB  TYR A 167       7.949  13.320   0.727  1.00 96.66           C  
ATOM   2577  HB2 TYR A 167       8.465  13.088  -0.205  1.00 96.66           H  
ATOM   2578  HB3 TYR A 167       8.426  14.212   1.133  1.00 96.66           H  
ATOM   2579  O   TYR A 167       5.700  15.807   1.090  1.00 96.66           O  
ATOM   2580  CG  TYR A 167       8.148  12.193   1.720  1.00 96.66           C  
ATOM   2581  CD1 TYR A 167       8.112  12.489   3.093  1.00 96.66           C  
ATOM   2582  HD1 TYR A 167       7.985  13.513   3.412  1.00 96.66           H  
ATOM   2583  CD2 TYR A 167       8.377  10.870   1.295  1.00 96.66           C  
ATOM   2584  HD2 TYR A 167       8.404  10.635   0.241  1.00 96.66           H  
ATOM   2585  CE1 TYR A 167       8.289  11.476   4.046  1.00 96.66           C  
ATOM   2586  HE1 TYR A 167       8.275  11.720   5.098  1.00 96.66           H  
ATOM   2587  CE2 TYR A 167       8.587   9.852   2.244  1.00 96.66           C  
ATOM   2588  HE2 TYR A 167       8.775   8.833   1.939  1.00 96.66           H  
ATOM   2589  OH  TYR A 167       8.737   9.207   4.550  1.00 96.66           O  
ATOM   2590  HH  TYR A 167       8.601   9.582   5.423  1.00 96.66           H  
ATOM   2591  CZ  TYR A 167       8.537  10.160   3.617  1.00 96.66           C  
ATOM   2592  N   GLY A 168       6.550  15.630  -0.980  1.00 96.58           N  
ATOM   2593  H   GLY A 168       7.049  15.043  -1.633  1.00 96.58           H  
ATOM   2594  CA  GLY A 168       6.222  16.992  -1.394  1.00 96.58           C  
ATOM   2595  HA2 GLY A 168       6.694  17.705  -0.719  1.00 96.58           H  
ATOM   2596  HA3 GLY A 168       6.608  17.153  -2.401  1.00 96.58           H  
ATOM   2597  C   GLY A 168       4.715  17.253  -1.396  1.00 96.58           C  
ATOM   2598  O   GLY A 168       4.251  18.137  -0.680  1.00 96.58           O  
ATOM   2599  N   ALA A 169       3.931  16.431  -2.102  1.00 95.85           N  
ATOM   2600  H   ALA A 169       4.363  15.726  -2.682  1.00 95.85           H  
ATOM   2601  CA  ALA A 169       2.484  16.632  -2.225  1.00 95.85           C  
ATOM   2602  HA  ALA A 169       2.314  17.618  -2.658  1.00 95.85           H  
ATOM   2603  C   ALA A 169       1.730  16.594  -0.877  1.00 95.85           C  
ATOM   2604  CB  ALA A 169       1.936  15.575  -3.192  1.00 95.85           C  
ATOM   2605  HB1 ALA A 169       2.103  14.576  -2.788  1.00 95.85           H  
ATOM   2606  HB2 ALA A 169       2.442  15.662  -4.154  1.00 95.85           H  
ATOM   2607  HB3 ALA A 169       0.868  15.734  -3.337  1.00 95.85           H  
ATOM   2608  O   ALA A 169       0.834  17.407  -0.644  1.00 95.85           O  
ATOM   2609  N   ILE A 170       2.080  15.674   0.034  1.00 95.66           N  
ATOM   2610  H   ILE A 170       2.811  15.016  -0.196  1.00 95.66           H  
ATOM   2611  CA  ILE A 170       1.471  15.630   1.375  1.00 95.66           C  
ATOM   2612  HA  ILE A 170       0.408  15.829   1.237  1.00 95.66           H  
ATOM   2613  C   ILE A 170       2.000  16.747   2.285  1.00 95.66           C  
ATOM   2614  CB  ILE A 170       1.598  14.222   2.000  1.00 95.66           C  
ATOM   2615  HB  ILE A 170       1.258  13.510   1.248  1.00 95.66           H  
ATOM   2616  O   ILE A 170       1.251  17.259   3.117  1.00 95.66           O  
ATOM   2617  CG1 ILE A 170       0.731  14.018   3.261  1.00 95.66           C  
ATOM   2618 HG12 ILE A 170       0.862  12.991   3.603  1.00 95.66           H  
ATOM   2619 HG13 ILE A 170       1.069  14.683   4.056  1.00 95.66           H  
ATOM   2620  CG2 ILE A 170       3.039  13.847   2.372  1.00 95.66           C  
ATOM   2621 HG21 ILE A 170       3.269  14.133   3.399  1.00 95.66           H  
ATOM   2622 HG22 ILE A 170       3.751  14.347   1.716  1.00 95.66           H  
ATOM   2623 HG23 ILE A 170       3.169  12.771   2.256  1.00 95.66           H  
ATOM   2624  CD1 ILE A 170      -0.763  14.250   3.031  1.00 95.66           C  
ATOM   2625 HD11 ILE A 170      -1.315  13.939   3.918  1.00 95.66           H  
ATOM   2626 HD12 ILE A 170      -1.092  13.667   2.171  1.00 95.66           H  
ATOM   2627 HD13 ILE A 170      -0.967  15.306   2.850  1.00 95.66           H  
ATOM   2628  N   GLY A 171       3.251  17.174   2.088  1.00 96.59           N  
ATOM   2629  H   GLY A 171       3.817  16.720   1.386  1.00 96.59           H  
ATOM   2630  CA  GLY A 171       3.826  18.343   2.744  1.00 96.59           C  
ATOM   2631  HA2 GLY A 171       4.855  18.466   2.407  1.00 96.59           H  
ATOM   2632  HA3 GLY A 171       3.819  18.201   3.824  1.00 96.59           H  
ATOM   2633  C   GLY A 171       3.059  19.620   2.411  1.00 96.59           C  
ATOM   2634  O   GLY A 171       2.571  20.297   3.316  1.00 96.59           O  
ATOM   2635  N   GLU A 172       2.842  19.901   1.125  1.00 96.58           N  
ATOM   2636  H   GLU A 172       3.280  19.318   0.426  1.00 96.58           H  
ATOM   2637  CA  GLU A 172       2.019  21.027   0.667  1.00 96.58           C  
ATOM   2638  HA  GLU A 172       2.460  21.963   1.009  1.00 96.58           H  
ATOM   2639  C   GLU A 172       0.588  20.955   1.217  1.00 96.58           C  
ATOM   2640  CB  GLU A 172       1.956  21.045  -0.866  1.00 96.58           C  
ATOM   2641  HB2 GLU A 172       1.638  20.065  -1.221  1.00 96.58           H  
ATOM   2642  HB3 GLU A 172       1.206  21.779  -1.163  1.00 96.58           H  
ATOM   2643  O   GLU A 172       0.077  21.934   1.769  1.00 96.58           O  
ATOM   2644  CG  GLU A 172       3.287  21.427  -1.527  1.00 96.58           C  
ATOM   2645  HG2 GLU A 172       3.609  22.384  -1.117  1.00 96.58           H  
ATOM   2646  HG3 GLU A 172       4.045  20.683  -1.282  1.00 96.58           H  
ATOM   2647  CD  GLU A 172       3.159  21.544  -3.053  1.00 96.58           C  
ATOM   2648  OE1 GLU A 172       4.069  22.157  -3.652  1.00 96.58           O  
ATOM   2649  OE2 GLU A 172       2.144  21.063  -3.608  1.00 96.58           O  
ATOM   2650  N   ALA A 173      -0.050  19.782   1.126  1.00 95.05           N  
ATOM   2651  H   ALA A 173       0.414  19.026   0.643  1.00 95.05           H  
ATOM   2652  CA  ALA A 173      -1.434  19.592   1.550  1.00 95.05           C  
ATOM   2653  HA  ALA A 173      -2.048  20.334   1.039  1.00 95.05           H  
ATOM   2654  C   ALA A 173      -1.650  19.785   3.064  1.00 95.05           C  
ATOM   2655  CB  ALA A 173      -1.884  18.201   1.095  1.00 95.05           C  
ATOM   2656  HB1 ALA A 173      -1.315  17.433   1.621  1.00 95.05           H  
ATOM   2657  HB2 ALA A 173      -1.728  18.092   0.022  1.00 95.05           H  
ATOM   2658  HB3 ALA A 173      -2.945  18.082   1.312  1.00 95.05           H  
ATOM   2659  O   ALA A 173      -2.712  20.262   3.474  1.00 95.05           O  
ATOM   2660  N   LEU A 174      -0.657  19.440   3.893  1.00 95.48           N  
ATOM   2661  H   LEU A 174       0.161  19.006   3.489  1.00 95.48           H  
ATOM   2662  CA  LEU A 174      -0.698  19.601   5.353  1.00 95.48           C  
ATOM   2663  HA  LEU A 174      -1.735  19.736   5.664  1.00 95.48           H  
ATOM   2664  C   LEU A 174       0.027  20.855   5.865  1.00 95.48           C  
ATOM   2665  CB  LEU A 174      -0.165  18.327   6.032  1.00 95.48           C  
ATOM   2666  HB2 LEU A 174      -0.190  18.478   7.111  1.00 95.48           H  
ATOM   2667  HB3 LEU A 174       0.875  18.185   5.738  1.00 95.48           H  
ATOM   2668  O   LEU A 174      -0.057  21.153   7.056  1.00 95.48           O  
ATOM   2669  CG  LEU A 174      -0.949  17.044   5.706  1.00 95.48           C  
ATOM   2670  HG  LEU A 174      -0.840  16.804   4.649  1.00 95.48           H  
ATOM   2671  CD1 LEU A 174      -0.385  15.887   6.530  1.00 95.48           C  
ATOM   2672 HD11 LEU A 174      -0.465  16.104   7.595  1.00 95.48           H  
ATOM   2673 HD12 LEU A 174      -0.939  14.977   6.298  1.00 95.48           H  
ATOM   2674 HD13 LEU A 174       0.663  15.738   6.272  1.00 95.48           H  
ATOM   2675  CD2 LEU A 174      -2.442  17.153   6.018  1.00 95.48           C  
ATOM   2676 HD21 LEU A 174      -2.905  17.898   5.370  1.00 95.48           H  
ATOM   2677 HD22 LEU A 174      -2.590  17.424   7.063  1.00 95.48           H  
ATOM   2678 HD23 LEU A 174      -2.914  16.192   5.812  1.00 95.48           H  
ATOM   2679  N   LYS A 175       0.698  21.610   4.984  1.00 96.82           N  
ATOM   2680  H   LYS A 175       0.726  21.275   4.032  1.00 96.82           H  
ATOM   2681  CA  LYS A 175       1.592  22.736   5.318  1.00 96.82           C  
ATOM   2682  HA  LYS A 175       2.066  23.040   4.384  1.00 96.82           H  
ATOM   2683  C   LYS A 175       2.756  22.330   6.233  1.00 96.82           C  
ATOM   2684  CB  LYS A 175       0.805  23.941   5.853  1.00 96.82           C  
ATOM   2685  HB2 LYS A 175       0.422  23.708   6.846  1.00 96.82           H  
ATOM   2686  HB3 LYS A 175       1.489  24.784   5.943  1.00 96.82           H  
ATOM   2687  O   LYS A 175       3.096  23.035   7.181  1.00 96.82           O  
ATOM   2688  CG  LYS A 175      -0.360  24.341   4.943  1.00 96.82           C  
ATOM   2689  HG2 LYS A 175      -1.087  23.530   4.882  1.00 96.82           H  
ATOM   2690  HG3 LYS A 175       0.017  24.563   3.945  1.00 96.82           H  
ATOM   2691  CD  LYS A 175      -1.043  25.576   5.525  1.00 96.82           C  
ATOM   2692  HD2 LYS A 175      -0.319  26.390   5.570  1.00 96.82           H  
ATOM   2693  HD3 LYS A 175      -1.401  25.352   6.530  1.00 96.82           H  
ATOM   2694  CE  LYS A 175      -2.212  25.961   4.624  1.00 96.82           C  
ATOM   2695  HE2 LYS A 175      -1.840  26.058   3.604  1.00 96.82           H  
ATOM   2696  HE3 LYS A 175      -2.942  25.152   4.636  1.00 96.82           H  
ATOM   2697  NZ  LYS A 175      -2.817  27.234   5.076  1.00 96.82           N  
ATOM   2698  HZ1 LYS A 175      -3.584  27.490   4.471  1.00 96.82           H  
ATOM   2699  HZ2 LYS A 175      -2.121  27.965   5.041  1.00 96.82           H  
ATOM   2700  HZ3 LYS A 175      -3.143  27.145   6.028  1.00 96.82           H  
ATOM   2701  N   LEU A 176       3.359  21.183   5.933  1.00 95.76           N  
ATOM   2702  H   LEU A 176       3.060  20.728   5.083  1.00 95.76           H  
ATOM   2703  CA  LEU A 176       4.524  20.616   6.610  1.00 95.76           C  
ATOM   2704  HA  LEU A 176       4.825  21.250   7.444  1.00 95.76           H  
ATOM   2705  C   LEU A 176       5.686  20.546   5.608  1.00 95.76           C  
ATOM   2706  CB  LEU A 176       4.155  19.214   7.136  1.00 95.76           C  
ATOM   2707  HB2 LEU A 176       5.041  18.770   7.589  1.00 95.76           H  
ATOM   2708  HB3 LEU A 176       3.868  18.604   6.280  1.00 95.76           H  
ATOM   2709  O   LEU A 176       5.474  20.122   4.475  1.00 95.76           O  
ATOM   2710  CG  LEU A 176       2.999  19.148   8.151  1.00 95.76           C  
ATOM   2711  HG  LEU A 176       2.096  19.565   7.706  1.00 95.76           H  
ATOM   2712  CD1 LEU A 176       2.720  17.686   8.508  1.00 95.76           C  
ATOM   2713 HD11 LEU A 176       2.457  17.133   7.606  1.00 95.76           H  
ATOM   2714 HD12 LEU A 176       3.603  17.236   8.961  1.00 95.76           H  
ATOM   2715 HD13 LEU A 176       1.885  17.630   9.206  1.00 95.76           H  
ATOM   2716  CD2 LEU A 176       3.314  19.910   9.437  1.00 95.76           C  
ATOM   2717 HD21 LEU A 176       3.401  20.975   9.220  1.00 95.76           H  
ATOM   2718 HD22 LEU A 176       4.246  19.545   9.868  1.00 95.76           H  
ATOM   2719 HD23 LEU A 176       2.502  19.772  10.151  1.00 95.76           H  
ATOM   2720  N   ASN A 177       6.914  20.913   5.993  1.00 96.42           N  
ATOM   2721  H   ASN A 177       7.072  21.236   6.937  1.00 96.42           H  
ATOM   2722  CA  ASN A 177       8.058  20.856   5.069  1.00 96.42           C  
ATOM   2723  HA  ASN A 177       7.681  21.121   4.081  1.00 96.42           H  
ATOM   2724  C   ASN A 177       8.628  19.430   4.923  1.00 96.42           C  
ATOM   2725  CB  ASN A 177       9.135  21.906   5.407  1.00 96.42           C  
ATOM   2726  HB2 ASN A 177       8.676  22.886   5.534  1.00 96.42           H  
ATOM   2727  HB3 ASN A 177       9.660  21.627   6.320  1.00 96.42           H  
ATOM   2728  O   ASN A 177       9.755  19.145   5.312  1.00 96.42           O  
ATOM   2729  CG  ASN A 177      10.139  21.995   4.260  1.00 96.42           C  
ATOM   2730  ND2 ASN A 177      11.202  22.743   4.409  1.00 96.42           N  
ATOM   2731 HD21 ASN A 177      11.454  23.179   5.285  1.00 96.42           H  
ATOM   2732 HD22 ASN A 177      11.840  22.727   3.627  1.00 96.42           H  
ATOM   2733  OD1 ASN A 177       9.950  21.403   3.208  1.00 96.42           O  
ATOM   2734  N   LEU A 178       7.818  18.516   4.394  1.00 96.79           N  
ATOM   2735  H   LEU A 178       6.903  18.826   4.100  1.00 96.79           H  
ATOM   2736  CA  LEU A 178       8.143  17.092   4.299  1.00 96.79           C  
ATOM   2737  HA  LEU A 178       8.708  16.800   5.184  1.00 96.79           H  
ATOM   2738  C   LEU A 178       9.045  16.734   3.109  1.00 96.79           C  
ATOM   2739  CB  LEU A 178       6.827  16.300   4.264  1.00 96.79           C  
ATOM   2740  HB2 LEU A 178       6.242  16.641   3.410  1.00 96.79           H  
ATOM   2741  HB3 LEU A 178       7.054  15.244   4.116  1.00 96.79           H  
ATOM   2742  O   LEU A 178       9.515  15.599   3.042  1.00 96.79           O  
ATOM   2743  CG  LEU A 178       5.970  16.426   5.528  1.00 96.79           C  
ATOM   2744  HG  LEU A 178       5.675  17.468   5.649  1.00 96.79           H  
ATOM   2745  CD1 LEU A 178       4.705  15.586   5.366  1.00 96.79           C  
ATOM   2746 HD11 LEU A 178       4.969  14.538   5.227  1.00 96.79           H  
ATOM   2747 HD12 LEU A 178       4.072  15.699   6.247  1.00 96.79           H  
ATOM   2748 HD13 LEU A 178       4.151  15.940   4.496  1.00 96.79           H  
ATOM   2749  CD2 LEU A 178       6.706  15.979   6.791  1.00 96.79           C  
ATOM   2750 HD21 LEU A 178       7.481  16.704   7.040  1.00 96.79           H  
ATOM   2751 HD22 LEU A 178       6.016  15.912   7.633  1.00 96.79           H  
ATOM   2752 HD23 LEU A 178       7.183  15.015   6.619  1.00 96.79           H  
ATOM   2753  N   LEU A 179       9.287  17.669   2.182  1.00 96.77           N  
ATOM   2754  H   LEU A 179       8.900  18.592   2.316  1.00 96.77           H  
ATOM   2755  CA  LEU A 179      10.238  17.470   1.087  1.00 96.77           C  
ATOM   2756  HA  LEU A 179      10.133  16.443   0.739  1.00 96.77           H  
ATOM   2757  C   LEU A 179      11.682  17.637   1.580  1.00 96.77           C  
ATOM   2758  CB  LEU A 179       9.901  18.418  -0.077  1.00 96.77           C  
ATOM   2759  HB2 LEU A 179      10.100  19.441   0.240  1.00 96.77           H  
ATOM   2760  HB3 LEU A 179       8.839  18.336  -0.305  1.00 96.77           H  
ATOM   2761  O   LEU A 179      12.508  16.774   1.295  1.00 96.77           O  
ATOM   2762  CG  LEU A 179      10.703  18.134  -1.365  1.00 96.77           C  
ATOM   2763  HG  LEU A 179      11.771  18.194  -1.158  1.00 96.77           H  
ATOM   2764  CD1 LEU A 179      10.381  16.757  -1.960  1.00 96.77           C  
ATOM   2765 HD11 LEU A 179      10.745  15.970  -1.300  1.00 96.77           H  
ATOM   2766 HD12 LEU A 179       9.306  16.651  -2.108  1.00 96.77           H  
ATOM   2767 HD13 LEU A 179      10.894  16.649  -2.915  1.00 96.77           H  
ATOM   2768  CD2 LEU A 179      10.347  19.189  -2.413  1.00 96.77           C  
ATOM   2769 HD21 LEU A 179      10.590  20.178  -2.024  1.00 96.77           H  
ATOM   2770 HD22 LEU A 179       9.285  19.144  -2.657  1.00 96.77           H  
ATOM   2771 HD23 LEU A 179      10.945  19.023  -3.308  1.00 96.77           H  
ATOM   2772  N   ASP A 180      11.962  18.676   2.371  1.00 97.31           N  
ATOM   2773  H   ASP A 180      11.270  19.398   2.511  1.00 97.31           H  
ATOM   2774  CA  ASP A 180      13.279  18.856   2.999  1.00 97.31           C  
ATOM   2775  HA  ASP A 180      14.054  18.547   2.298  1.00 97.31           H  
ATOM   2776  C   ASP A 180      13.452  18.001   4.260  1.00 97.31           C  
ATOM   2777  CB  ASP A 180      13.511  20.329   3.352  1.00 97.31           C  
ATOM   2778  HB2 ASP A 180      14.477  20.419   3.851  1.00 97.31           H  
ATOM   2779  HB3 ASP A 180      12.745  20.638   4.063  1.00 97.31           H  
ATOM   2780  O   ASP A 180      14.551  17.513   4.516  1.00 97.31           O  
ATOM   2781  CG  ASP A 180      13.518  21.266   2.143  1.00 97.31           C  
ATOM   2782  OD1 ASP A 180      12.951  22.375   2.280  1.00 97.31           O  
ATOM   2783  OD2 ASP A 180      14.120  20.885   1.114  1.00 97.31           O  
ATOM   2784  N   HIS A 181      12.369  17.793   5.022  1.00 97.31           N  
ATOM   2785  H   HIS A 181      11.516  18.270   4.767  1.00 97.31           H  
ATOM   2786  CA  HIS A 181      12.370  17.064   6.295  1.00 97.31           C  
ATOM   2787  HA  HIS A 181      13.374  16.678   6.470  1.00 97.31           H  
ATOM   2788  C   HIS A 181      11.426  15.842   6.302  1.00 97.31           C  
ATOM   2789  CB  HIS A 181      12.077  18.037   7.441  1.00 97.31           C  
ATOM   2790  HB2 HIS A 181      11.101  18.506   7.311  1.00 97.31           H  
ATOM   2791  HB3 HIS A 181      12.052  17.457   8.364  1.00 97.31           H  
ATOM   2792  O   HIS A 181      10.458  15.790   7.077  1.00 97.31           O  
ATOM   2793  CG  HIS A 181      13.135  19.090   7.600  1.00 97.31           C  
ATOM   2794  CD2 HIS A 181      13.062  20.410   7.256  1.00 97.31           C  
ATOM   2795  HD2 HIS A 181      12.209  20.900   6.812  1.00 97.31           H  
ATOM   2796  ND1 HIS A 181      14.391  18.857   8.093  1.00 97.31           N  
ATOM   2797  HD1 HIS A 181      14.722  17.948   8.382  1.00 97.31           H  
ATOM   2798  CE1 HIS A 181      15.074  20.011   8.034  1.00 97.31           C  
ATOM   2799  HE1 HIS A 181      16.107  20.129   8.325  1.00 97.31           H  
ATOM   2800  NE2 HIS A 181      14.295  21.002   7.562  1.00 97.31           N  
ATOM   2801  N   PRO A 182      11.660  14.820   5.453  1.00 97.23           N  
ATOM   2802  CA  PRO A 182      10.841  13.606   5.435  1.00 97.23           C  
ATOM   2803  HA  PRO A 182       9.803  13.873   5.239  1.00 97.23           H  
ATOM   2804  C   PRO A 182      10.896  12.819   6.760  1.00 97.23           C  
ATOM   2805  CB  PRO A 182      11.386  12.793   4.255  1.00 97.23           C  
ATOM   2806  HB2 PRO A 182      10.870  13.093   3.342  1.00 97.23           H  
ATOM   2807  HB3 PRO A 182      11.285  11.718   4.408  1.00 97.23           H  
ATOM   2808  O   PRO A 182       9.973  12.058   7.071  1.00 97.23           O  
ATOM   2809  CG  PRO A 182      12.847  13.221   4.157  1.00 97.23           C  
ATOM   2810  HG2 PRO A 182      13.442  12.690   4.900  1.00 97.23           H  
ATOM   2811  HG3 PRO A 182      13.245  13.065   3.154  1.00 97.23           H  
ATOM   2812  CD  PRO A 182      12.771  14.702   4.517  1.00 97.23           C  
ATOM   2813  HD2 PRO A 182      12.556  15.288   3.623  1.00 97.23           H  
ATOM   2814  HD3 PRO A 182      13.713  15.025   4.960  1.00 97.23           H  
ATOM   2815  N   GLU A 183      11.939  13.014   7.572  1.00 97.08           N  
ATOM   2816  H   GLU A 183      12.657  13.660   7.275  1.00 97.08           H  
ATOM   2817  CA  GLU A 183      12.111  12.419   8.899  1.00 97.08           C  
ATOM   2818  HA  GLU A 183      11.970  11.344   8.781  1.00 97.08           H  
ATOM   2819  C   GLU A 183      11.069  12.876   9.931  1.00 97.08           C  
ATOM   2820  CB  GLU A 183      13.548  12.623   9.426  1.00 97.08           C  
ATOM   2821  HB2 GLU A 183      13.655  11.979  10.299  1.00 97.08           H  
ATOM   2822  HB3 GLU A 183      14.258  12.255   8.686  1.00 97.08           H  
ATOM   2823  O   GLU A 183      10.815  12.153  10.895  1.00 97.08           O  
ATOM   2824  CG  GLU A 183      13.949  14.050   9.866  1.00 97.08           C  
ATOM   2825  HG2 GLU A 183      13.174  14.458  10.516  1.00 97.08           H  
ATOM   2826  HG3 GLU A 183      14.858  13.962  10.460  1.00 97.08           H  
ATOM   2827  CD  GLU A 183      14.236  15.042   8.729  1.00 97.08           C  
ATOM   2828  OE1 GLU A 183      14.558  16.210   9.045  1.00 97.08           O  
ATOM   2829  OE2 GLU A 183      14.130  14.629   7.553  1.00 97.08           O  
ATOM   2830  N   TYR A 184      10.377  14.002   9.724  1.00 97.16           N  
ATOM   2831  H   TYR A 184      10.603  14.583   8.929  1.00 97.16           H  
ATOM   2832  CA  TYR A 184       9.319  14.443  10.644  1.00 97.16           C  
ATOM   2833  HA  TYR A 184       9.750  14.589  11.635  1.00 97.16           H  
ATOM   2834  C   TYR A 184       8.201  13.395  10.802  1.00 97.16           C  
ATOM   2835  CB  TYR A 184       8.739  15.782  10.171  1.00 97.16           C  
ATOM   2836  HB2 TYR A 184       7.830  15.970  10.743  1.00 97.16           H  
ATOM   2837  HB3 TYR A 184       8.448  15.682   9.126  1.00 97.16           H  
ATOM   2838  O   TYR A 184       7.591  13.294  11.865  1.00 97.16           O  
ATOM   2839  CG  TYR A 184       9.609  17.024  10.312  1.00 97.16           C  
ATOM   2840  CD1 TYR A 184      10.914  16.986  10.856  1.00 97.16           C  
ATOM   2841  HD1 TYR A 184      11.361  16.061  11.190  1.00 97.16           H  
ATOM   2842  CD2 TYR A 184       9.074  18.256   9.885  1.00 97.16           C  
ATOM   2843  HD2 TYR A 184       8.081  18.289   9.461  1.00 97.16           H  
ATOM   2844  CE1 TYR A 184      11.685  18.161  10.935  1.00 97.16           C  
ATOM   2845  HE1 TYR A 184      12.700  18.111  11.301  1.00 97.16           H  
ATOM   2846  CE2 TYR A 184       9.834  19.437   9.987  1.00 97.16           C  
ATOM   2847  HE2 TYR A 184       9.443  20.382   9.637  1.00 97.16           H  
ATOM   2848  OH  TYR A 184      11.890  20.523  10.533  1.00 97.16           O  
ATOM   2849  HH  TYR A 184      12.822  20.320  10.644  1.00 97.16           H  
ATOM   2850  CZ  TYR A 184      11.147  19.388  10.495  1.00 97.16           C  
ATOM   2851  N   ILE A 185       7.971  12.550   9.791  1.00 97.56           N  
ATOM   2852  H   ILE A 185       8.535  12.655   8.960  1.00 97.56           H  
ATOM   2853  CA  ILE A 185       6.964  11.476   9.834  1.00 97.56           C  
ATOM   2854  HA  ILE A 185       6.066  11.871  10.308  1.00 97.56           H  
ATOM   2855  C   ILE A 185       7.397  10.283  10.710  1.00 97.56           C  
ATOM   2856  CB  ILE A 185       6.599  11.060   8.388  1.00 97.56           C  
ATOM   2857  HB  ILE A 185       7.510  10.712   7.901  1.00 97.56           H  
ATOM   2858  O   ILE A 185       6.542   9.569  11.227  1.00 97.56           O  
ATOM   2859  CG1 ILE A 185       6.049  12.241   7.555  1.00 97.56           C  
ATOM   2860 HG12 ILE A 185       5.927  11.916   6.522  1.00 97.56           H  
ATOM   2861 HG13 ILE A 185       6.792  13.039   7.540  1.00 97.56           H  
ATOM   2862  CG2 ILE A 185       5.582   9.911   8.351  1.00 97.56           C  
ATOM   2863 HG21 ILE A 185       6.025   9.010   8.777  1.00 97.56           H  
ATOM   2864 HG22 ILE A 185       4.700  10.164   8.938  1.00 97.56           H  
ATOM   2865 HG23 ILE A 185       5.289   9.704   7.321  1.00 97.56           H  
ATOM   2866  CD1 ILE A 185       4.713  12.828   8.043  1.00 97.56           C  
ATOM   2867 HD11 ILE A 185       4.803  13.184   9.069  1.00 97.56           H  
ATOM   2868 HD12 ILE A 185       4.437  13.672   7.412  1.00 97.56           H  
ATOM   2869 HD13 ILE A 185       3.917  12.086   7.979  1.00 97.56           H  
ATOM   2870  N   GLU A 186       8.697  10.070  10.937  1.00 97.13           N  
ATOM   2871  H   GLU A 186       9.367  10.726  10.561  1.00 97.13           H  
ATOM   2872  CA  GLU A 186       9.195   9.076  11.910  1.00 97.13           C  
ATOM   2873  HA  GLU A 186       8.408   8.346  12.101  1.00 97.13           H  
ATOM   2874  C   GLU A 186       9.526   9.680  13.286  1.00 97.13           C  
ATOM   2875  CB  GLU A 186      10.380   8.278  11.339  1.00 97.13           C  
ATOM   2876  HB2 GLU A 186      10.066   7.798  10.412  1.00 97.13           H  
ATOM   2877  HB3 GLU A 186      10.644   7.493  12.047  1.00 97.13           H  
ATOM   2878  O   GLU A 186       9.828   8.938  14.218  1.00 97.13           O  
ATOM   2879  CG  GLU A 186      11.618   9.142  11.069  1.00 97.13           C  
ATOM   2880  HG2 GLU A 186      11.388   9.828  10.253  1.00 97.13           H  
ATOM   2881  HG3 GLU A 186      11.871   9.718  11.959  1.00 97.13           H  
ATOM   2882  CD  GLU A 186      12.821   8.300  10.659  1.00 97.13           C  
ATOM   2883  OE1 GLU A 186      13.721   8.063  11.497  1.00 97.13           O  
ATOM   2884  OE2 GLU A 186      12.837   7.826   9.504  1.00 97.13           O  
ATOM   2885  N   GLN A 187       9.450  11.008  13.423  1.00 97.34           N  
ATOM   2886  H   GLN A 187       9.303  11.549  12.583  1.00 97.34           H  
ATOM   2887  CA  GLN A 187       9.716  11.751  14.664  1.00 97.34           C  
ATOM   2888  HA  GLN A 187      10.195  11.094  15.390  1.00 97.34           H  
ATOM   2889  C   GLN A 187       8.444  12.298  15.331  1.00 97.34           C  
ATOM   2890  CB  GLN A 187      10.681  12.900  14.353  1.00 97.34           C  
ATOM   2891  HB2 GLN A 187      10.774  13.538  15.233  1.00 97.34           H  
ATOM   2892  HB3 GLN A 187      10.261  13.497  13.543  1.00 97.34           H  
ATOM   2893  O   GLN A 187       8.445  12.550  16.533  1.00 97.34           O  
ATOM   2894  CG  GLN A 187      12.083  12.408  13.961  1.00 97.34           C  
ATOM   2895  HG2 GLN A 187      12.558  11.947  14.827  1.00 97.34           H  
ATOM   2896  HG3 GLN A 187      12.012  11.657  13.175  1.00 97.34           H  
ATOM   2897  CD  GLN A 187      12.974  13.533  13.448  1.00 97.34           C  
ATOM   2898  NE2 GLN A 187      14.181  13.227  13.029  1.00 97.34           N  
ATOM   2899 HE21 GLN A 187      14.699  13.990  12.618  1.00 97.34           H  
ATOM   2900 HE22 GLN A 187      14.483  12.264  12.980  1.00 97.34           H  
ATOM   2901  OE1 GLN A 187      12.615  14.697  13.411  1.00 97.34           O  
ATOM   2902  N   ASN A 188       7.339  12.444  14.590  1.00 97.87           N  
ATOM   2903  H   ASN A 188       7.417  12.313  13.592  1.00 97.87           H  
ATOM   2904  CA  ASN A 188       6.078  12.974  15.101  1.00 97.87           C  
ATOM   2905  HA  ASN A 188       6.115  12.994  16.191  1.00 97.87           H  
ATOM   2906  C   ASN A 188       4.880  12.091  14.703  1.00 97.87           C  
ATOM   2907  CB  ASN A 188       5.959  14.430  14.621  1.00 97.87           C  
ATOM   2908  HB2 ASN A 188       5.837  14.458  13.538  1.00 97.87           H  
ATOM   2909  HB3 ASN A 188       6.884  14.953  14.864  1.00 97.87           H  
ATOM   2910  O   ASN A 188       4.354  12.173  13.590  1.00 97.87           O  
ATOM   2911  CG  ASN A 188       4.798  15.164  15.260  1.00 97.87           C  
ATOM   2912  ND2 ASN A 188       5.000  16.395  15.662  1.00 97.87           N  
ATOM   2913 HD21 ASN A 188       5.915  16.809  15.552  1.00 97.87           H  
ATOM   2914 HD22 ASN A 188       4.235  16.868  16.122  1.00 97.87           H  
ATOM   2915  OD1 ASN A 188       3.696  14.655  15.409  1.00 97.87           O  
ATOM   2916  N   ALA A 189       4.393  11.284  15.650  1.00 97.81           N  
ATOM   2917  H   ALA A 189       4.892  11.201  16.524  1.00 97.81           H  
ATOM   2918  CA  ALA A 189       3.249  10.396  15.439  1.00 97.81           C  
ATOM   2919  HA  ALA A 189       3.473   9.735  14.602  1.00 97.81           H  
ATOM   2920  C   ALA A 189       1.942  11.138  15.104  1.00 97.81           C  
ATOM   2921  CB  ALA A 189       3.086   9.532  16.688  1.00 97.81           C  
ATOM   2922  HB1 ALA A 189       3.984   8.926  16.811  1.00 97.81           H  
ATOM   2923  HB2 ALA A 189       2.229   8.868  16.574  1.00 97.81           H  
ATOM   2924  HB3 ALA A 189       2.944  10.150  17.575  1.00 97.81           H  
ATOM   2925  O   ALA A 189       1.112  10.609  14.365  1.00 97.81           O  
ATOM   2926  N   THR A 190       1.761  12.378  15.581  1.00 97.90           N  
ATOM   2927  H   THR A 190       2.523  12.814  16.080  1.00 97.90           H  
ATOM   2928  CA  THR A 190       0.592  13.193  15.211  1.00 97.90           C  
ATOM   2929  HA  THR A 190      -0.309  12.599  15.362  1.00 97.90           H  
ATOM   2930  C   THR A 190       0.646  13.545  13.719  1.00 97.90           C  
ATOM   2931  CB  THR A 190       0.461  14.455  16.086  1.00 97.90           C  
ATOM   2932  HB  THR A 190       1.339  15.089  15.954  1.00 97.90           H  
ATOM   2933  O   THR A 190      -0.337  13.326  13.017  1.00 97.90           O  
ATOM   2934  CG2 THR A 190      -0.784  15.271  15.741  1.00 97.90           C  
ATOM   2935 HG21 THR A 190      -1.669  14.639  15.813  1.00 97.90           H  
ATOM   2936 HG22 THR A 190      -0.875  16.108  16.432  1.00 97.90           H  
ATOM   2937 HG23 THR A 190      -0.698  15.665  14.728  1.00 97.90           H  
ATOM   2938  OG1 THR A 190       0.330  14.133  17.459  1.00 97.90           O  
ATOM   2939  HG1 THR A 190       0.923  13.404  17.656  1.00 97.90           H  
ATOM   2940  N   MET A 191       1.792  13.997  13.192  1.00 97.69           N  
ATOM   2941  H   MET A 191       2.591  14.106  13.799  1.00 97.69           H  
ATOM   2942  CA  MET A 191       1.961  14.254  11.748  1.00 97.69           C  
ATOM   2943  HA  MET A 191       1.201  14.964  11.420  1.00 97.69           H  
ATOM   2944  C   MET A 191       1.792  12.975  10.913  1.00 97.69           C  
ATOM   2945  CB  MET A 191       3.341  14.862  11.460  1.00 97.69           C  
ATOM   2946  HB2 MET A 191       4.122  14.206  11.842  1.00 97.69           H  
ATOM   2947  HB3 MET A 191       3.466  14.943  10.380  1.00 97.69           H  
ATOM   2948  O   MET A 191       1.141  12.983   9.867  1.00 97.69           O  
ATOM   2949  CG  MET A 191       3.513  16.260  12.058  1.00 97.69           C  
ATOM   2950  HG2 MET A 191       3.414  16.206  13.142  1.00 97.69           H  
ATOM   2951  HG3 MET A 191       2.725  16.906  11.672  1.00 97.69           H  
ATOM   2952  SD  MET A 191       5.117  16.996  11.649  1.00 97.69           S  
ATOM   2953  CE  MET A 191       5.015  18.548  12.575  1.00 97.69           C  
ATOM   2954  HE1 MET A 191       5.646  19.296  12.093  1.00 97.69           H  
ATOM   2955  HE2 MET A 191       3.986  18.905  12.593  1.00 97.69           H  
ATOM   2956  HE3 MET A 191       5.367  18.388  13.594  1.00 97.69           H  
ATOM   2957  N   ALA A 192       2.318  11.852  11.402  1.00 98.02           N  
ATOM   2958  H   ALA A 192       2.887  11.914  12.234  1.00 98.02           H  
ATOM   2959  CA  ALA A 192       2.235  10.565  10.722  1.00 98.02           C  
ATOM   2960  HA  ALA A 192       2.606  10.690   9.705  1.00 98.02           H  
ATOM   2961  C   ALA A 192       0.797  10.013  10.624  1.00 98.02           C  
ATOM   2962  CB  ALA A 192       3.167   9.616  11.468  1.00 98.02           C  
ATOM   2963  HB1 ALA A 192       4.139  10.088  11.607  1.00 98.02           H  
ATOM   2964  HB2 ALA A 192       3.298   8.708  10.880  1.00 98.02           H  
ATOM   2965  HB3 ALA A 192       2.754   9.370  12.447  1.00 98.02           H  
ATOM   2966  O   ALA A 192       0.415   9.459   9.589  1.00 98.02           O  
ATOM   2967  N   PHE A 193      -0.025  10.203  11.663  1.00 97.89           N  
ATOM   2968  H   PHE A 193       0.352  10.586  12.519  1.00 97.89           H  
ATOM   2969  CA  PHE A 193      -1.463   9.934  11.592  1.00 97.89           C  
ATOM   2970  HA  PHE A 193      -1.613   8.971  11.103  1.00 97.89           H  
ATOM   2971  C   PHE A 193      -2.204  10.971  10.734  1.00 97.89           C  
ATOM   2972  CB  PHE A 193      -2.074   9.860  12.999  1.00 97.89           C  
ATOM   2973  HB2 PHE A 193      -1.712  10.706  13.583  1.00 97.89           H  
ATOM   2974  HB3 PHE A 193      -3.155   9.964  12.906  1.00 97.89           H  
ATOM   2975  O   PHE A 193      -3.089  10.587   9.972  1.00 97.89           O  
ATOM   2976  CG  PHE A 193      -1.831   8.574  13.770  1.00 97.89           C  
ATOM   2977  CD1 PHE A 193      -2.204   7.331  13.219  1.00 97.89           C  
ATOM   2978  HD1 PHE A 193      -2.624   7.279  12.225  1.00 97.89           H  
ATOM   2979  CD2 PHE A 193      -1.322   8.627  15.081  1.00 97.89           C  
ATOM   2980  HD2 PHE A 193      -1.051   9.576  15.519  1.00 97.89           H  
ATOM   2981  CE1 PHE A 193      -2.049   6.151  13.967  1.00 97.89           C  
ATOM   2982  HE1 PHE A 193      -2.329   5.197  13.545  1.00 97.89           H  
ATOM   2983  CE2 PHE A 193      -1.188   7.450  15.838  1.00 97.89           C  
ATOM   2984  HE2 PHE A 193      -0.823   7.498  16.853  1.00 97.89           H  
ATOM   2985  CZ  PHE A 193      -1.544   6.211  15.277  1.00 97.89           C  
ATOM   2986  HZ  PHE A 193      -1.438   5.307  15.859  1.00 97.89           H  
ATOM   2987  N   GLN A 194      -1.838  12.260  10.790  1.00 97.58           N  
ATOM   2988  H   GLN A 194      -1.117  12.534  11.442  1.00 97.58           H  
ATOM   2989  CA  GLN A 194      -2.463  13.303   9.960  1.00 97.58           C  
ATOM   2990  HA  GLN A 194      -3.531  13.326  10.178  1.00 97.58           H  
ATOM   2991  C   GLN A 194      -2.317  13.004   8.469  1.00 97.58           C  
ATOM   2992  CB  GLN A 194      -1.865  14.689  10.247  1.00 97.58           C  
ATOM   2993  HB2 GLN A 194      -2.115  15.363   9.428  1.00 97.58           H  
ATOM   2994  HB3 GLN A 194      -0.780  14.610  10.299  1.00 97.58           H  
ATOM   2995  O   GLN A 194      -3.292  13.160   7.735  1.00 97.58           O  
ATOM   2996  CG  GLN A 194      -2.405  15.313  11.538  1.00 97.58           C  
ATOM   2997  HG2 GLN A 194      -3.466  15.530  11.415  1.00 97.58           H  
ATOM   2998  HG3 GLN A 194      -2.299  14.600  12.355  1.00 97.58           H  
ATOM   2999  CD  GLN A 194      -1.672  16.586  11.947  1.00 97.58           C  
ATOM   3000  NE2 GLN A 194      -2.123  17.263  12.980  1.00 97.58           N  
ATOM   3001 HE21 GLN A 194      -2.939  16.961  13.492  1.00 97.58           H  
ATOM   3002 HE22 GLN A 194      -1.594  18.090  13.217  1.00 97.58           H  
ATOM   3003  OE1 GLN A 194      -0.682  17.001  11.372  1.00 97.58           O  
ATOM   3004  N   ALA A 195      -1.146  12.531   8.034  1.00 97.62           N  
ATOM   3005  H   ALA A 195      -0.367  12.508   8.676  1.00 97.62           H  
ATOM   3006  CA  ALA A 195      -0.932  12.068   6.669  1.00 97.62           C  
ATOM   3007  HA  ALA A 195      -1.211  12.861   5.976  1.00 97.62           H  
ATOM   3008  C   ALA A 195      -1.821  10.860   6.338  1.00 97.62           C  
ATOM   3009  CB  ALA A 195       0.558  11.771   6.481  1.00 97.62           C  
ATOM   3010  HB1 ALA A 195       0.891  11.014   7.191  1.00 97.62           H  
ATOM   3011  HB2 ALA A 195       1.138  12.682   6.634  1.00 97.62           H  
ATOM   3012  HB3 ALA A 195       0.728  11.412   5.466  1.00 97.62           H  
ATOM   3013  O   ALA A 195      -2.587  10.904   5.375  1.00 97.62           O  
ATOM   3014  N   ALA A 196      -1.792   9.800   7.151  1.00 97.75           N  
ATOM   3015  H   ALA A 196      -1.164   9.809   7.942  1.00 97.75           H  
ATOM   3016  CA  ALA A 196      -2.593   8.601   6.896  1.00 97.75           C  
ATOM   3017  HA  ALA A 196      -2.274   8.172   5.946  1.00 97.75           H  
ATOM   3018  C   ALA A 196      -4.101   8.902   6.773  1.00 97.75           C  
ATOM   3019  CB  ALA A 196      -2.298   7.591   8.005  1.00 97.75           C  
ATOM   3020  HB1 ALA A 196      -2.562   8.011   8.975  1.00 97.75           H  
ATOM   3021  HB2 ALA A 196      -1.234   7.353   7.996  1.00 97.75           H  
ATOM   3022  HB3 ALA A 196      -2.874   6.681   7.840  1.00 97.75           H  
ATOM   3023  O   ALA A 196      -4.750   8.424   5.840  1.00 97.75           O  
ATOM   3024  N   ILE A 197      -4.651   9.742   7.657  1.00 98.06           N  
ATOM   3025  H   ILE A 197      -4.073  10.103   8.402  1.00 98.06           H  
ATOM   3026  CA  ILE A 197      -6.064  10.150   7.606  1.00 98.06           C  
ATOM   3027  HA  ILE A 197      -6.669   9.255   7.463  1.00 98.06           H  
ATOM   3028  C   ILE A 197      -6.326  11.061   6.395  1.00 98.06           C  
ATOM   3029  CB  ILE A 197      -6.510  10.796   8.939  1.00 98.06           C  
ATOM   3030  HB  ILE A 197      -5.924  11.700   9.098  1.00 98.06           H  
ATOM   3031  O   ILE A 197      -7.354  10.913   5.736  1.00 98.06           O  
ATOM   3032  CG1 ILE A 197      -6.296   9.840  10.139  1.00 98.06           C  
ATOM   3033 HG12 ILE A 197      -5.307   9.384  10.088  1.00 98.06           H  
ATOM   3034 HG13 ILE A 197      -7.026   9.031  10.097  1.00 98.06           H  
ATOM   3035  CG2 ILE A 197      -8.004  11.167   8.860  1.00 98.06           C  
ATOM   3036 HG21 ILE A 197      -8.599  10.280   8.646  1.00 98.06           H  
ATOM   3037 HG22 ILE A 197      -8.177  11.906   8.077  1.00 98.06           H  
ATOM   3038 HG23 ILE A 197      -8.346  11.595   9.802  1.00 98.06           H  
ATOM   3039  CD1 ILE A 197      -6.392  10.532  11.503  1.00 98.06           C  
ATOM   3040 HD11 ILE A 197      -7.420  10.842  11.693  1.00 98.06           H  
ATOM   3041 HD12 ILE A 197      -6.093   9.834  12.285  1.00 98.06           H  
ATOM   3042 HD13 ILE A 197      -5.732  11.399  11.531  1.00 98.06           H  
ATOM   3043  N   TRP A 198      -5.384  11.931   6.007  1.00 97.45           N  
ATOM   3044  H   TRP A 198      -4.549  12.043   6.564  1.00 97.45           H  
ATOM   3045  CA  TRP A 198      -5.498  12.695   4.758  1.00 97.45           C  
ATOM   3046  HA  TRP A 198      -6.367  13.349   4.831  1.00 97.45           H  
ATOM   3047  C   TRP A 198      -5.702  11.776   3.547  1.00 97.45           C  
ATOM   3048  CB  TRP A 198      -4.257  13.565   4.534  1.00 97.45           C  
ATOM   3049  HB2 TRP A 198      -4.034  14.144   5.430  1.00 97.45           H  
ATOM   3050  HB3 TRP A 198      -3.393  12.926   4.348  1.00 97.45           H  
ATOM   3051  O   TRP A 198      -6.593  12.022   2.733  1.00 97.45           O  
ATOM   3052  CG  TRP A 198      -4.367  14.496   3.376  1.00 97.45           C  
ATOM   3053  CD1 TRP A 198      -4.771  15.784   3.425  1.00 97.45           C  
ATOM   3054  HD1 TRP A 198      -5.044  16.308   4.329  1.00 97.45           H  
ATOM   3055  CD2 TRP A 198      -4.050  14.222   1.979  1.00 97.45           C  
ATOM   3056  CE2 TRP A 198      -4.302  15.402   1.221  1.00 97.45           C  
ATOM   3057  CE3 TRP A 198      -3.555  13.098   1.284  1.00 97.45           C  
ATOM   3058  HE3 TRP A 198      -3.318  12.198   1.833  1.00 97.45           H  
ATOM   3059  NE1 TRP A 198      -4.752  16.317   2.151  1.00 97.45           N  
ATOM   3060  HE1 TRP A 198      -4.966  17.283   1.946  1.00 97.45           H  
ATOM   3061  CH2 TRP A 198      -3.576  14.330  -0.824  1.00 97.45           C  
ATOM   3062  HH2 TRP A 198      -3.378  14.367  -1.885  1.00 97.45           H  
ATOM   3063  CZ2 TRP A 198      -4.073  15.465  -0.161  1.00 97.45           C  
ATOM   3064  HZ2 TRP A 198      -4.257  16.380  -0.704  1.00 97.45           H  
ATOM   3065  CZ3 TRP A 198      -3.323  13.151  -0.101  1.00 97.45           C  
ATOM   3066  HZ3 TRP A 198      -2.932  12.282  -0.609  1.00 97.45           H  
ATOM   3067  N   ARG A 199      -4.934  10.682   3.445  1.00 96.92           N  
ATOM   3068  H   ARG A 199      -4.223  10.543   4.149  1.00 96.92           H  
ATOM   3069  CA  ARG A 199      -5.039   9.727   2.327  1.00 96.92           C  
ATOM   3070  HA  ARG A 199      -5.064  10.314   1.409  1.00 96.92           H  
ATOM   3071  C   ARG A 199      -6.336   8.913   2.336  1.00 96.92           C  
ATOM   3072  CB  ARG A 199      -3.792   8.827   2.315  1.00 96.92           C  
ATOM   3073  HB2 ARG A 199      -3.709   8.306   3.268  1.00 96.92           H  
ATOM   3074  HB3 ARG A 199      -2.921   9.473   2.201  1.00 96.92           H  
ATOM   3075  O   ARG A 199      -6.792   8.488   1.272  1.00 96.92           O  
ATOM   3076  CG  ARG A 199      -3.759   7.786   1.184  1.00 96.92           C  
ATOM   3077  HG2 ARG A 199      -4.556   7.058   1.334  1.00 96.92           H  
ATOM   3078  HG3 ARG A 199      -2.807   7.256   1.225  1.00 96.92           H  
ATOM   3079  CD  ARG A 199      -3.904   8.438  -0.198  1.00 96.92           C  
ATOM   3080  HD2 ARG A 199      -3.049   9.096  -0.352  1.00 96.92           H  
ATOM   3081  HD3 ARG A 199      -4.807   9.046  -0.248  1.00 96.92           H  
ATOM   3082  NE  ARG A 199      -3.931   7.440  -1.276  1.00 96.92           N  
ATOM   3083  HE  ARG A 199      -3.020   7.131  -1.583  1.00 96.92           H  
ATOM   3084  NH1 ARG A 199      -6.208   7.200  -1.515  1.00 96.92           N  
ATOM   3085 HH11 ARG A 199      -6.371   7.794  -0.714  1.00 96.92           H  
ATOM   3086 HH12 ARG A 199      -6.980   6.797  -2.027  1.00 96.92           H  
ATOM   3087  NH2 ARG A 199      -4.807   6.130  -2.897  1.00 96.92           N  
ATOM   3088 HH21 ARG A 199      -5.569   5.655  -3.361  1.00 96.92           H  
ATOM   3089 HH22 ARG A 199      -3.878   5.973  -3.262  1.00 96.92           H  
ATOM   3090  CZ  ARG A 199      -4.985   6.934  -1.888  1.00 96.92           C  
ATOM   3091  N   TRP A 200      -6.932   8.720   3.511  1.00 97.86           N  
ATOM   3092  H   TRP A 200      -6.458   9.056   4.337  1.00 97.86           H  
ATOM   3093  CA  TRP A 200      -8.260   8.123   3.670  1.00 97.86           C  
ATOM   3094  HA  TRP A 200      -8.315   7.208   3.081  1.00 97.86           H  
ATOM   3095  C   TRP A 200      -9.376   9.060   3.181  1.00 97.86           C  
ATOM   3096  CB  TRP A 200      -8.446   7.762   5.149  1.00 97.86           C  
ATOM   3097  HB2 TRP A 200      -7.614   7.130   5.458  1.00 97.86           H  
ATOM   3098  HB3 TRP A 200      -8.410   8.666   5.756  1.00 97.86           H  
ATOM   3099  O   TRP A 200     -10.283   8.633   2.463  1.00 97.86           O  
ATOM   3100  CG  TRP A 200      -9.713   7.044   5.473  1.00 97.86           C  
ATOM   3101  CD1 TRP A 200     -10.809   7.582   6.050  1.00 97.86           C  
ATOM   3102  HD1 TRP A 200     -10.909   8.616   6.348  1.00 97.86           H  
ATOM   3103  CD2 TRP A 200     -10.029   5.641   5.255  1.00 97.86           C  
ATOM   3104  CE2 TRP A 200     -11.340   5.384   5.757  1.00 97.86           C  
ATOM   3105  CE3 TRP A 200      -9.324   4.566   4.676  1.00 97.86           C  
ATOM   3106  HE3 TRP A 200      -8.333   4.735   4.282  1.00 97.86           H  
ATOM   3107  NE1 TRP A 200     -11.769   6.607   6.236  1.00 97.86           N  
ATOM   3108  HE1 TRP A 200     -12.641   6.791   6.710  1.00 97.86           H  
ATOM   3109  CH2 TRP A 200     -11.183   3.050   5.129  1.00 97.86           C  
ATOM   3110  HH2 TRP A 200     -11.609   2.058   5.084  1.00 97.86           H  
ATOM   3111  CZ2 TRP A 200     -11.912   4.104   5.710  1.00 97.86           C  
ATOM   3112  HZ2 TRP A 200     -12.898   3.934   6.118  1.00 97.86           H  
ATOM   3113  CZ3 TRP A 200      -9.907   3.292   4.591  1.00 97.86           C  
ATOM   3114  HZ3 TRP A 200      -9.371   2.493   4.099  1.00 97.86           H  
ATOM   3115  N   MET A 201      -9.275  10.347   3.527  1.00 97.42           N  
ATOM   3116  H   MET A 201      -8.508  10.605   4.132  1.00 97.42           H  
ATOM   3117  CA  MET A 201     -10.299  11.366   3.265  1.00 97.42           C  
ATOM   3118  HA  MET A 201     -11.282  10.904   3.363  1.00 97.42           H  
ATOM   3119  C   MET A 201     -10.257  11.975   1.855  1.00 97.42           C  
ATOM   3120  CB  MET A 201     -10.185  12.481   4.321  1.00 97.42           C  
ATOM   3121  HB2 MET A 201      -9.176  12.892   4.301  1.00 97.42           H  
ATOM   3122  HB3 MET A 201     -10.878  13.283   4.068  1.00 97.42           H  
ATOM   3123  O   MET A 201     -11.246  12.572   1.437  1.00 97.42           O  
ATOM   3124  CG  MET A 201     -10.500  12.004   5.745  1.00 97.42           C  
ATOM   3125  HG2 MET A 201      -9.770  11.248   6.034  1.00 97.42           H  
ATOM   3126  HG3 MET A 201     -10.382  12.847   6.427  1.00 97.42           H  
ATOM   3127  SD  MET A 201     -12.146  11.288   5.995  1.00 97.42           S  
ATOM   3128  CE  MET A 201     -13.229  12.724   5.773  1.00 97.42           C  
ATOM   3129  HE1 MET A 201     -12.958  13.504   6.484  1.00 97.42           H  
ATOM   3130  HE2 MET A 201     -14.262  12.424   5.946  1.00 97.42           H  
ATOM   3131  HE3 MET A 201     -13.139  13.102   4.755  1.00 97.42           H  
ATOM   3132  N   ASN A 202      -9.155  11.844   1.107  1.00 96.61           N  
ATOM   3133  H   ASN A 202      -8.360  11.363   1.504  1.00 96.61           H  
ATOM   3134  CA  ASN A 202      -8.992  12.487  -0.204  1.00 96.61           C  
ATOM   3135  HA  ASN A 202      -9.856  13.130  -0.371  1.00 96.61           H  
ATOM   3136  C   ASN A 202      -8.926  11.471  -1.367  1.00 96.61           C  
ATOM   3137  CB  ASN A 202      -7.774  13.425  -0.180  1.00 96.61           C  
ATOM   3138  HB2 ASN A 202      -6.885  12.883   0.145  1.00 96.61           H  
ATOM   3139  HB3 ASN A 202      -7.588  13.801  -1.186  1.00 96.61           H  
ATOM   3140  O   ASN A 202      -8.212  10.469  -1.269  1.00 96.61           O  
ATOM   3141  CG  ASN A 202      -8.004  14.625   0.720  1.00 96.61           C  
ATOM   3142  ND2 ASN A 202      -7.621  14.545   1.969  1.00 96.61           N  
ATOM   3143 HD21 ASN A 202      -7.149  13.708   2.280  1.00 96.61           H  
ATOM   3144 HD22 ASN A 202      -7.705  15.379   2.532  1.00 96.61           H  
ATOM   3145  OD1 ASN A 202      -8.556  15.635   0.320  1.00 96.61           O  
ATOM   3146  N   PRO A 203      -9.637  11.710  -2.489  1.00 94.04           N  
ATOM   3147  CA  PRO A 203      -9.528  10.892  -3.695  1.00 94.04           C  
ATOM   3148  HA  PRO A 203      -9.555   9.832  -3.440  1.00 94.04           H  
ATOM   3149  C   PRO A 203      -8.240  11.202  -4.472  1.00 94.04           C  
ATOM   3150  CB  PRO A 203     -10.764  11.249  -4.521  1.00 94.04           C  
ATOM   3151  HB2 PRO A 203     -11.613  10.661  -4.171  1.00 94.04           H  
ATOM   3152  HB3 PRO A 203     -10.611  11.099  -5.589  1.00 94.04           H  
ATOM   3153  O   PRO A 203      -7.822  12.355  -4.553  1.00 94.04           O  
ATOM   3154  CG  PRO A 203     -11.008  12.717  -4.176  1.00 94.04           C  
ATOM   3155  HG2 PRO A 203     -10.364  13.352  -4.784  1.00 94.04           H  
ATOM   3156  HG3 PRO A 203     -12.054  12.993  -4.308  1.00 94.04           H  
ATOM   3157  CD  PRO A 203     -10.581  12.801  -2.709  1.00 94.04           C  
ATOM   3158  HD2 PRO A 203     -11.451  12.665  -2.066  1.00 94.04           H  
ATOM   3159  HD3 PRO A 203     -10.118  13.769  -2.514  1.00 94.04           H  
ATOM   3160  N   MET A 204      -7.649  10.198  -5.130  1.00 88.65           N  
ATOM   3161  H   MET A 204      -8.008   9.261  -5.013  1.00 88.65           H  
ATOM   3162  CA  MET A 204      -6.449  10.404  -5.962  1.00 88.65           C  
ATOM   3163  HA  MET A 204      -5.716  10.963  -5.380  1.00 88.65           H  
ATOM   3164  C   MET A 204      -6.738  11.220  -7.235  1.00 88.65           C  
ATOM   3165  CB  MET A 204      -5.839   9.042  -6.332  1.00 88.65           C  
ATOM   3166  HB2 MET A 204      -6.538   8.488  -6.959  1.00 88.65           H  
ATOM   3167  HB3 MET A 204      -5.652   8.467  -5.425  1.00 88.65           H  
ATOM   3168  O   MET A 204      -5.895  11.985  -7.697  1.00 88.65           O  
ATOM   3169  CG  MET A 204      -4.509   9.227  -7.077  1.00 88.65           C  
ATOM   3170  HG2 MET A 204      -3.815   9.738  -6.409  1.00 88.65           H  
ATOM   3171  HG3 MET A 204      -4.650   9.860  -7.953  1.00 88.65           H  
ATOM   3172  SD  MET A 204      -3.715   7.714  -7.642  1.00 88.65           S  
ATOM   3173  CE  MET A 204      -4.730   7.322  -9.066  1.00 88.65           C  
ATOM   3174  HE1 MET A 204      -4.417   6.355  -9.461  1.00 88.65           H  
ATOM   3175  HE2 MET A 204      -4.583   8.098  -9.818  1.00 88.65           H  
ATOM   3176  HE3 MET A 204      -5.777   7.291  -8.765  1.00 88.65           H  
ATOM   3177  N   LYS A 205      -7.922  11.044  -7.834  1.00 90.92           N  
ATOM   3178  H   LYS A 205      -8.582  10.423  -7.388  1.00 90.92           H  
ATOM   3179  CA  LYS A 205      -8.334  11.712  -9.077  1.00 90.92           C  
ATOM   3180  HA  LYS A 205      -7.675  12.562  -9.258  1.00 90.92           H  
ATOM   3181  C   LYS A 205      -9.755  12.248  -8.956  1.00 90.92           C  
ATOM   3182  CB  LYS A 205      -8.233  10.745 -10.269  1.00 90.92           C  
ATOM   3183  HB2 LYS A 205      -8.749  11.181 -11.124  1.00 90.92           H  
ATOM   3184  HB3 LYS A 205      -8.742   9.817 -10.009  1.00 90.92           H  
ATOM   3185  O   LYS A 205     -10.625  11.618  -8.357  1.00 90.92           O  
ATOM   3186  CG  LYS A 205      -6.786  10.439 -10.692  1.00 90.92           C  
ATOM   3187  HG2 LYS A 205      -6.220  10.073  -9.835  1.00 90.92           H  
ATOM   3188  HG3 LYS A 205      -6.318  11.348 -11.067  1.00 90.92           H  
ATOM   3189  CD  LYS A 205      -6.778   9.360 -11.784  1.00 90.92           C  
ATOM   3190  HD2 LYS A 205      -7.226   8.461 -11.360  1.00 90.92           H  
ATOM   3191  HD3 LYS A 205      -7.384   9.685 -12.630  1.00 90.92           H  
ATOM   3192  CE  LYS A 205      -5.353   9.054 -12.264  1.00 90.92           C  
ATOM   3193  HE2 LYS A 205      -5.026   9.842 -12.943  1.00 90.92           H  
ATOM   3194  HE3 LYS A 205      -4.685   9.074 -11.403  1.00 90.92           H  
ATOM   3195  NZ  LYS A 205      -5.283   7.725 -12.921  1.00 90.92           N  
ATOM   3196  HZ1 LYS A 205      -5.703   7.027 -12.324  1.00 90.92           H  
ATOM   3197  HZ2 LYS A 205      -5.798   7.717 -13.790  1.00 90.92           H  
ATOM   3198  HZ3 LYS A 205      -4.327   7.453 -13.100  1.00 90.92           H  
ATOM   3199  N   LYS A 206     -10.018  13.384  -9.606  1.00 90.53           N  
ATOM   3200  H   LYS A 206      -9.254  13.831 -10.092  1.00 90.53           H  
ATOM   3201  CA  LYS A 206     -11.368  13.950  -9.726  1.00 90.53           C  
ATOM   3202  HA  LYS A 206     -11.730  14.169  -8.722  1.00 90.53           H  
ATOM   3203  C   LYS A 206     -12.315  12.927 -10.369  1.00 90.53           C  
ATOM   3204  CB  LYS A 206     -11.288  15.258 -10.529  1.00 90.53           C  
ATOM   3205  HB2 LYS A 206     -10.964  15.038 -11.546  1.00 90.53           H  
ATOM   3206  HB3 LYS A 206     -10.543  15.904 -10.064  1.00 90.53           H  
ATOM   3207  O   LYS A 206     -12.012  12.387 -11.428  1.00 90.53           O  
ATOM   3208  CG  LYS A 206     -12.628  16.009 -10.574  1.00 90.53           C  
ATOM   3209  HG2 LYS A 206     -13.371  15.403 -11.091  1.00 90.53           H  
ATOM   3210  HG3 LYS A 206     -12.968  16.199  -9.555  1.00 90.53           H  
ATOM   3211  CD  LYS A 206     -12.467  17.345 -11.311  1.00 90.53           C  
ATOM   3212  HD2 LYS A 206     -11.718  17.947 -10.796  1.00 90.53           H  
ATOM   3213  HD3 LYS A 206     -12.126  17.151 -12.328  1.00 90.53           H  
ATOM   3214  CE  LYS A 206     -13.798  18.105 -11.349  1.00 90.53           C  
ATOM   3215  HE2 LYS A 206     -14.139  18.259 -10.325  1.00 90.53           H  
ATOM   3216  HE3 LYS A 206     -14.536  17.487 -11.859  1.00 90.53           H  
ATOM   3217  NZ  LYS A 206     -13.656  19.411 -12.042  1.00 90.53           N  
ATOM   3218  HZ1 LYS A 206     -12.980  19.993 -11.568  1.00 90.53           H  
ATOM   3219  HZ2 LYS A 206     -14.538  19.903 -12.066  1.00 90.53           H  
ATOM   3220  HZ3 LYS A 206     -13.342  19.277 -12.992  1.00 90.53           H  
ATOM   3221  N   GLY A 207     -13.462  12.686  -9.733  1.00 90.13           N  
ATOM   3222  H   GLY A 207     -13.597  13.109  -8.826  1.00 90.13           H  
ATOM   3223  CA  GLY A 207     -14.462  11.706 -10.177  1.00 90.13           C  
ATOM   3224  HA2 GLY A 207     -14.419  11.604 -11.261  1.00 90.13           H  
ATOM   3225  HA3 GLY A 207     -15.455  12.071  -9.912  1.00 90.13           H  
ATOM   3226  C   GLY A 207     -14.308  10.304  -9.573  1.00 90.13           C  
ATOM   3227  O   GLY A 207     -15.236   9.510  -9.688  1.00 90.13           O  
ATOM   3228  N   GLN A 208     -13.196  10.008  -8.892  1.00 92.99           N  
ATOM   3229  H   GLN A 208     -12.477  10.710  -8.792  1.00 92.99           H  
ATOM   3230  CA  GLN A 208     -13.066   8.825  -8.033  1.00 92.99           C  
ATOM   3231  HA  GLN A 208     -13.751   8.057  -8.391  1.00 92.99           H  
ATOM   3232  C   GLN A 208     -13.466   9.184  -6.585  1.00 92.99           C  
ATOM   3233  CB  GLN A 208     -11.636   8.255  -8.122  1.00 92.99           C  
ATOM   3234  HB2 GLN A 208     -10.916   9.035  -7.877  1.00 92.99           H  
ATOM   3235  HB3 GLN A 208     -11.526   7.449  -7.397  1.00 92.99           H  
ATOM   3236  O   GLN A 208     -13.311  10.342  -6.189  1.00 92.99           O  
ATOM   3237  CG  GLN A 208     -11.343   7.695  -9.528  1.00 92.99           C  
ATOM   3238  HG2 GLN A 208     -11.509   8.475 -10.272  1.00 92.99           H  
ATOM   3239  HG3 GLN A 208     -12.040   6.883  -9.732  1.00 92.99           H  
ATOM   3240  CD  GLN A 208      -9.921   7.169  -9.727  1.00 92.99           C  
ATOM   3241  NE2 GLN A 208      -9.641   6.572 -10.866  1.00 92.99           N  
ATOM   3242 HE21 GLN A 208      -8.710   6.200 -10.987  1.00 92.99           H  
ATOM   3243 HE22 GLN A 208     -10.363   6.371 -11.543  1.00 92.99           H  
ATOM   3244  OE1 GLN A 208      -9.027   7.297  -8.904  1.00 92.99           O  
ATOM   3245  N   PRO A 209     -13.997   8.236  -5.794  1.00 96.49           N  
ATOM   3246  CA  PRO A 209     -14.289   8.455  -4.376  1.00 96.49           C  
ATOM   3247  HA  PRO A 209     -14.824   9.395  -4.245  1.00 96.49           H  
ATOM   3248  C   PRO A 209     -13.023   8.486  -3.507  1.00 96.49           C  
ATOM   3249  CB  PRO A 209     -15.205   7.297  -3.982  1.00 96.49           C  
ATOM   3250  HB2 PRO A 209     -16.231   7.570  -4.228  1.00 96.49           H  
ATOM   3251  HB3 PRO A 209     -15.125   7.033  -2.927  1.00 96.49           H  
ATOM   3252  O   PRO A 209     -11.988   7.918  -3.863  1.00 96.49           O  
ATOM   3253  CG  PRO A 209     -14.736   6.166  -4.896  1.00 96.49           C  
ATOM   3254  HG2 PRO A 209     -15.500   5.402  -5.040  1.00 96.49           H  
ATOM   3255  HG3 PRO A 209     -13.821   5.730  -4.494  1.00 96.49           H  
ATOM   3256  CD  PRO A 209     -14.389   6.889  -6.192  1.00 96.49           C  
ATOM   3257  HD2 PRO A 209     -13.579   6.367  -6.701  1.00 96.49           H  
ATOM   3258  HD3 PRO A 209     -15.270   6.939  -6.831  1.00 96.49           H  
ATOM   3259  N   SER A 210     -13.125   9.119  -2.336  1.00 97.01           N  
ATOM   3260  H   SER A 210     -14.004   9.553  -2.092  1.00 97.01           H  
ATOM   3261  CA  SER A 210     -12.191   8.886  -1.229  1.00 97.01           C  
ATOM   3262  HA  SER A 210     -11.170   8.900  -1.611  1.00 97.01           H  
ATOM   3263  C   SER A 210     -12.452   7.509  -0.598  1.00 97.01           C  
ATOM   3264  CB  SER A 210     -12.322  10.004  -0.187  1.00 97.01           C  
ATOM   3265  HB2 SER A 210     -12.220  10.977  -0.667  1.00 97.01           H  
ATOM   3266  HB3 SER A 210     -11.526   9.891   0.549  1.00 97.01           H  
ATOM   3267  O   SER A 210     -13.525   6.926  -0.790  1.00 97.01           O  
ATOM   3268  OG  SER A 210     -13.567   9.922   0.472  1.00 97.01           O  
ATOM   3269  HG  SER A 210     -14.159  10.616   0.174  1.00 97.01           H  
ATOM   3270  N   ALA A 211     -11.498   6.978   0.174  1.00 97.86           N  
ATOM   3271  H   ALA A 211     -10.683   7.526   0.409  1.00 97.86           H  
ATOM   3272  CA  ALA A 211     -11.732   5.733   0.909  1.00 97.86           C  
ATOM   3273  HA  ALA A 211     -12.079   4.974   0.209  1.00 97.86           H  
ATOM   3274  C   ALA A 211     -12.847   5.920   1.958  1.00 97.86           C  
ATOM   3275  CB  ALA A 211     -10.413   5.248   1.514  1.00 97.86           C  
ATOM   3276  HB1 ALA A 211     -10.582   4.301   2.028  1.00 97.86           H  
ATOM   3277  HB2 ALA A 211     -10.044   5.977   2.236  1.00 97.86           H  
ATOM   3278  HB3 ALA A 211      -9.671   5.100   0.730  1.00 97.86           H  
ATOM   3279  O   ALA A 211     -13.727   5.069   2.064  1.00 97.86           O  
ATOM   3280  N   HIS A 212     -12.888   7.083   2.619  1.00 97.78           N  
ATOM   3281  H   HIS A 212     -12.115   7.723   2.506  1.00 97.78           H  
ATOM   3282  CA  HIS A 212     -14.007   7.511   3.462  1.00 97.78           C  
ATOM   3283  HA  HIS A 212     -14.054   6.868   4.341  1.00 97.78           H  
ATOM   3284  C   HIS A 212     -15.362   7.406   2.741  1.00 97.78           C  
ATOM   3285  CB  HIS A 212     -13.748   8.951   3.930  1.00 97.78           C  
ATOM   3286  HB2 HIS A 212     -12.875   8.945   4.582  1.00 97.78           H  
ATOM   3287  HB3 HIS A 212     -13.520   9.586   3.074  1.00 97.78           H  
ATOM   3288  O   HIS A 212     -16.239   6.665   3.182  1.00 97.78           O  
ATOM   3289  CG  HIS A 212     -14.911   9.555   4.677  1.00 97.78           C  
ATOM   3290  CD2 HIS A 212     -15.828  10.458   4.203  1.00 97.78           C  
ATOM   3291  HD2 HIS A 212     -15.840  10.889   3.213  1.00 97.78           H  
ATOM   3292  ND1 HIS A 212     -15.279   9.252   5.961  1.00 97.78           N  
ATOM   3293  HD1 HIS A 212     -14.795   8.633   6.596  1.00 97.78           H  
ATOM   3294  CE1 HIS A 212     -16.391   9.933   6.256  1.00 97.78           C  
ATOM   3295  HE1 HIS A 212     -16.909   9.860   7.201  1.00 97.78           H  
ATOM   3296  NE2 HIS A 212     -16.770  10.694   5.216  1.00 97.78           N  
ATOM   3297  N   ASP A 213     -15.535   8.089   1.604  1.00 97.94           N  
ATOM   3298  H   ASP A 213     -14.770   8.659   1.272  1.00 97.94           H  
ATOM   3299  CA  ASP A 213     -16.825   8.168   0.904  1.00 97.94           C  
ATOM   3300  HA  ASP A 213     -17.578   8.510   1.614  1.00 97.94           H  
ATOM   3301  C   ASP A 213     -17.294   6.819   0.351  1.00 97.94           C  
ATOM   3302  CB  ASP A 213     -16.754   9.164  -0.261  1.00 97.94           C  
ATOM   3303  HB2 ASP A 213     -15.913   8.911  -0.905  1.00 97.94           H  
ATOM   3304  HB3 ASP A 213     -17.663   9.078  -0.856  1.00 97.94           H  
ATOM   3305  O   ASP A 213     -18.502   6.558   0.305  1.00 97.94           O  
ATOM   3306  CG  ASP A 213     -16.646  10.610   0.209  1.00 97.94           C  
ATOM   3307  OD1 ASP A 213     -15.708  11.287  -0.271  1.00 97.94           O  
ATOM   3308  OD2 ASP A 213     -17.516  11.020   1.013  1.00 97.94           O  
ATOM   3309  N   ALA A 214     -16.351   5.970  -0.065  1.00 97.80           N  
ATOM   3310  H   ALA A 214     -15.387   6.268  -0.018  1.00 97.80           H  
ATOM   3311  CA  ALA A 214     -16.628   4.602  -0.481  1.00 97.80           C  
ATOM   3312  HA  ALA A 214     -17.464   4.606  -1.180  1.00 97.80           H  
ATOM   3313  C   ALA A 214     -17.024   3.701   0.697  1.00 97.80           C  
ATOM   3314  CB  ALA A 214     -15.398   4.056  -1.207  1.00 97.80           C  
ATOM   3315  HB1 ALA A 214     -14.534   4.073  -0.542  1.00 97.80           H  
ATOM   3316  HB2 ALA A 214     -15.588   3.030  -1.520  1.00 97.80           H  
ATOM   3317  HB3 ALA A 214     -15.195   4.671  -2.084  1.00 97.80           H  
ATOM   3318  O   ALA A 214     -17.864   2.824   0.519  1.00 97.80           O  
ATOM   3319  N   PHE A 215     -16.465   3.923   1.890  1.00 97.93           N  
ATOM   3320  H   PHE A 215     -15.753   4.635   1.971  1.00 97.93           H  
ATOM   3321  CA  PHE A 215     -16.775   3.137   3.081  1.00 97.93           C  
ATOM   3322  HA  PHE A 215     -16.846   2.087   2.798  1.00 97.93           H  
ATOM   3323  C   PHE A 215     -18.115   3.527   3.721  1.00 97.93           C  
ATOM   3324  CB  PHE A 215     -15.626   3.279   4.084  1.00 97.93           C  
ATOM   3325  HB2 PHE A 215     -15.581   4.300   4.462  1.00 97.93           H  
ATOM   3326  HB3 PHE A 215     -14.683   3.075   3.577  1.00 97.93           H  
ATOM   3327  O   PHE A 215     -18.959   2.669   3.973  1.00 97.93           O  
ATOM   3328  CG  PHE A 215     -15.770   2.316   5.236  1.00 97.93           C  
ATOM   3329  CD1 PHE A 215     -16.453   2.713   6.399  1.00 97.93           C  
ATOM   3330  HD1 PHE A 215     -16.824   3.722   6.495  1.00 97.93           H  
ATOM   3331  CD2 PHE A 215     -15.303   0.995   5.101  1.00 97.93           C  
ATOM   3332  HD2 PHE A 215     -14.788   0.690   4.202  1.00 97.93           H  
ATOM   3333  CE1 PHE A 215     -16.678   1.786   7.428  1.00 97.93           C  
ATOM   3334  HE1 PHE A 215     -17.212   2.092   8.315  1.00 97.93           H  
ATOM   3335  CE2 PHE A 215     -15.518   0.073   6.137  1.00 97.93           C  
ATOM   3336  HE2 PHE A 215     -15.153  -0.940   6.052  1.00 97.93           H  
ATOM   3337  CZ  PHE A 215     -16.195   0.474   7.299  1.00 97.93           C  
ATOM   3338  HZ  PHE A 215     -16.329  -0.235   8.102  1.00 97.93           H  
ATOM   3339  N   VAL A 216     -18.345   4.824   3.954  1.00 97.35           N  
ATOM   3340  H   VAL A 216     -17.610   5.482   3.734  1.00 97.35           H  
ATOM   3341  CA  VAL A 216     -19.546   5.318   4.660  1.00 97.35           C  
ATOM   3342  HA  VAL A 216     -19.788   4.586   5.430  1.00 97.35           H  
ATOM   3343  C   VAL A 216     -20.791   5.404   3.764  1.00 97.35           C  
ATOM   3344  CB  VAL A 216     -19.280   6.646   5.400  1.00 97.35           C  
ATOM   3345  HB  VAL A 216     -20.134   6.841   6.048  1.00 97.35           H  
ATOM   3346  O   VAL A 216     -21.877   5.735   4.237  1.00 97.35           O  
ATOM   3347  CG1 VAL A 216     -18.045   6.565   6.307  1.00 97.35           C  
ATOM   3348 HG11 VAL A 216     -17.134   6.461   5.717  1.00 97.35           H  
ATOM   3349 HG12 VAL A 216     -17.962   7.475   6.903  1.00 97.35           H  
ATOM   3350 HG13 VAL A 216     -18.138   5.718   6.987  1.00 97.35           H  
ATOM   3351  CG2 VAL A 216     -19.154   7.830   4.436  1.00 97.35           C  
ATOM   3352 HG21 VAL A 216     -18.457   7.604   3.629  1.00 97.35           H  
ATOM   3353 HG22 VAL A 216     -18.788   8.708   4.969  1.00 97.35           H  
ATOM   3354 HG23 VAL A 216     -20.133   8.060   4.015  1.00 97.35           H  
ATOM   3355  N   GLY A 217     -20.657   5.107   2.466  1.00 96.20           N  
ATOM   3356  H   GLY A 217     -19.740   4.823   2.151  1.00 96.20           H  
ATOM   3357  CA  GLY A 217     -21.765   5.064   1.506  1.00 96.20           C  
ATOM   3358  HA2 GLY A 217     -22.632   4.607   1.983  1.00 96.20           H  
ATOM   3359  HA3 GLY A 217     -21.465   4.435   0.668  1.00 96.20           H  
ATOM   3360  C   GLY A 217     -22.192   6.424   0.935  1.00 96.20           C  
ATOM   3361  O   GLY A 217     -23.252   6.511   0.302  1.00 96.20           O  
ATOM   3362  N   ASN A 218     -21.386   7.477   1.125  1.00 96.41           N  
ATOM   3363  H   ASN A 218     -20.533   7.323   1.643  1.00 96.41           H  
ATOM   3364  CA  ASN A 218     -21.575   8.777   0.467  1.00 96.41           C  
ATOM   3365  HA  ASN A 218     -22.567   9.166   0.693  1.00 96.41           H  
ATOM   3366  C   ASN A 218     -21.448   8.636  -1.058  1.00 96.41           C  
ATOM   3367  CB  ASN A 218     -20.511   9.775   0.957  1.00 96.41           C  
ATOM   3368  HB2 ASN A 218     -20.524  10.660   0.321  1.00 96.41           H  
ATOM   3369  HB3 ASN A 218     -19.526   9.319   0.850  1.00 96.41           H  
ATOM   3370  O   ASN A 218     -22.247   9.198  -1.809  1.00 96.41           O  
ATOM   3371  CG  ASN A 218     -20.657  10.262   2.385  1.00 96.41           C  
ATOM   3372  ND2 ASN A 218     -19.595  10.822   2.912  1.00 96.41           N  
ATOM   3373 HD21 ASN A 218     -19.551  10.991   3.907  1.00 96.41           H  
ATOM   3374 HD22 ASN A 218     -18.759  10.914   2.352  1.00 96.41           H  
ATOM   3375  OD1 ASN A 218     -21.707  10.177   3.005  1.00 96.41           O  
ATOM   3376  N   TRP A 219     -20.465   7.853  -1.512  1.00 96.96           N  
ATOM   3377  H   TRP A 219     -19.861   7.402  -0.839  1.00 96.96           H  
ATOM   3378  CA  TRP A 219     -20.254   7.559  -2.923  1.00 96.96           C  
ATOM   3379  HA  TRP A 219     -20.215   8.503  -3.465  1.00 96.96           H  
ATOM   3380  C   TRP A 219     -21.398   6.719  -3.500  1.00 96.96           C  
ATOM   3381  CB  TRP A 219     -18.911   6.851  -3.103  1.00 96.96           C  
ATOM   3382  HB2 TRP A 219     -18.894   5.977  -2.451  1.00 96.96           H  
ATOM   3383  HB3 TRP A 219     -18.114   7.519  -2.778  1.00 96.96           H  
ATOM   3384  O   TRP A 219     -21.859   5.751  -2.890  1.00 96.96           O  
ATOM   3385  CG  TRP A 219     -18.619   6.392  -4.499  1.00 96.96           C  
ATOM   3386  CD1 TRP A 219     -18.542   7.181  -5.596  1.00 96.96           C  
ATOM   3387  HD1 TRP A 219     -18.674   8.253  -5.602  1.00 96.96           H  
ATOM   3388  CD2 TRP A 219     -18.348   5.033  -4.962  1.00 96.96           C  
ATOM   3389  CE2 TRP A 219     -18.085   5.084  -6.362  1.00 96.96           C  
ATOM   3390  CE3 TRP A 219     -18.278   3.765  -4.341  1.00 96.96           C  
ATOM   3391  HE3 TRP A 219     -18.466   3.683  -3.281  1.00 96.96           H  
ATOM   3392  NE1 TRP A 219     -18.241   6.409  -6.701  1.00 96.96           N  
ATOM   3393  HE1 TRP A 219     -18.154   6.776  -7.638  1.00 96.96           H  
ATOM   3394  CH2 TRP A 219     -17.704   2.698  -6.463  1.00 96.96           C  
ATOM   3395  HH2 TRP A 219     -17.469   1.806  -7.026  1.00 96.96           H  
ATOM   3396  CZ2 TRP A 219     -17.748   3.947  -7.104  1.00 96.96           C  
ATOM   3397  HZ2 TRP A 219     -17.529   4.041  -8.157  1.00 96.96           H  
ATOM   3398  CZ3 TRP A 219     -17.967   2.610  -5.085  1.00 96.96           C  
ATOM   3399  HZ3 TRP A 219     -17.927   1.648  -4.595  1.00 96.96           H  
ATOM   3400  N   LYS A 220     -21.840   7.081  -4.709  1.00 96.02           N  
ATOM   3401  H   LYS A 220     -21.384   7.859  -5.163  1.00 96.02           H  
ATOM   3402  CA  LYS A 220     -22.802   6.313  -5.504  1.00 96.02           C  
ATOM   3403  HA  LYS A 220     -23.165   5.471  -4.915  1.00 96.02           H  
ATOM   3404  C   LYS A 220     -22.079   5.743  -6.730  1.00 96.02           C  
ATOM   3405  CB  LYS A 220     -24.029   7.176  -5.863  1.00 96.02           C  
ATOM   3406  HB2 LYS A 220     -23.714   7.999  -6.505  1.00 96.02           H  
ATOM   3407  HB3 LYS A 220     -24.729   6.562  -6.429  1.00 96.02           H  
ATOM   3408  O   LYS A 220     -21.636   6.539  -7.561  1.00 96.02           O  
ATOM   3409  CG  LYS A 220     -24.765   7.765  -4.641  1.00 96.02           C  
ATOM   3410  HG2 LYS A 220     -25.654   8.290  -4.990  1.00 96.02           H  
ATOM   3411  HG3 LYS A 220     -24.114   8.496  -4.161  1.00 96.02           H  
ATOM   3412  CD  LYS A 220     -25.184   6.714  -3.598  1.00 96.02           C  
ATOM   3413  HD2 LYS A 220     -25.914   6.030  -4.031  1.00 96.02           H  
ATOM   3414  HD3 LYS A 220     -24.309   6.141  -3.291  1.00 96.02           H  
ATOM   3415  CE  LYS A 220     -25.759   7.377  -2.345  1.00 96.02           C  
ATOM   3416  HE2 LYS A 220     -26.808   7.617  -2.517  1.00 96.02           H  
ATOM   3417  HE3 LYS A 220     -25.217   8.308  -2.173  1.00 96.02           H  
ATOM   3418  NZ  LYS A 220     -25.593   6.503  -1.158  1.00 96.02           N  
ATOM   3419  HZ1 LYS A 220     -26.017   6.906  -0.335  1.00 96.02           H  
ATOM   3420  HZ2 LYS A 220     -24.614   6.412  -0.926  1.00 96.02           H  
ATOM   3421  HZ3 LYS A 220     -25.959   5.575  -1.314  1.00 96.02           H  
ATOM   3422  N   PRO A 221     -21.937   4.408  -6.844  1.00 96.98           N  
ATOM   3423  CA  PRO A 221     -21.318   3.775  -8.003  1.00 96.98           C  
ATOM   3424  HA  PRO A 221     -20.268   4.065  -8.043  1.00 96.98           H  
ATOM   3425  C   PRO A 221     -22.011   4.180  -9.304  1.00 96.98           C  
ATOM   3426  CB  PRO A 221     -21.418   2.262  -7.771  1.00 96.98           C  
ATOM   3427  HB2 PRO A 221     -22.312   1.862  -8.249  1.00 96.98           H  
ATOM   3428  HB3 PRO A 221     -20.532   1.732  -8.120  1.00 96.98           H  
ATOM   3429  O   PRO A 221     -23.240   4.214  -9.387  1.00 96.98           O  
ATOM   3430  CG  PRO A 221     -21.556   2.128  -6.262  1.00 96.98           C  
ATOM   3431  HG2 PRO A 221     -20.567   2.108  -5.804  1.00 96.98           H  
ATOM   3432  HG3 PRO A 221     -22.124   1.235  -6.002  1.00 96.98           H  
ATOM   3433  CD  PRO A 221     -22.288   3.399  -5.853  1.00 96.98           C  
ATOM   3434  HD2 PRO A 221     -23.364   3.227  -5.876  1.00 96.98           H  
ATOM   3435  HD3 PRO A 221     -21.969   3.694  -4.853  1.00 96.98           H  
ATOM   3436  N   THR A 222     -21.225   4.459 -10.340  1.00 95.80           N  
ATOM   3437  H   THR A 222     -20.224   4.399 -10.222  1.00 95.80           H  
ATOM   3438  CA  THR A 222     -21.746   4.618 -11.701  1.00 95.80           C  
ATOM   3439  HA  THR A 222     -22.669   5.197 -11.653  1.00 95.80           H  
ATOM   3440  C   THR A 222     -22.072   3.252 -12.312  1.00 95.80           C  
ATOM   3441  CB  THR A 222     -20.759   5.373 -12.607  1.00 95.80           C  
ATOM   3442  HB  THR A 222     -21.273   5.601 -13.540  1.00 95.80           H  
ATOM   3443  O   THR A 222     -21.610   2.213 -11.839  1.00 95.80           O  
ATOM   3444  CG2 THR A 222     -20.261   6.691 -12.016  1.00 95.80           C  
ATOM   3445 HG21 THR A 222     -21.110   7.322 -11.754  1.00 95.80           H  
ATOM   3446 HG22 THR A 222     -19.645   7.209 -12.752  1.00 95.80           H  
ATOM   3447 HG23 THR A 222     -19.663   6.509 -11.123  1.00 95.80           H  
ATOM   3448  OG1 THR A 222     -19.650   4.564 -12.915  1.00 95.80           O  
ATOM   3449  HG1 THR A 222     -19.137   4.492 -12.107  1.00 95.80           H  
ATOM   3450  N   LYS A 223     -22.782   3.227 -13.448  1.00 96.79           N  
ATOM   3451  H   LYS A 223     -23.175   4.093 -13.787  1.00 96.79           H  
ATOM   3452  CA  LYS A 223     -23.013   1.983 -14.207  1.00 96.79           C  
ATOM   3453  HA  LYS A 223     -23.564   1.296 -13.564  1.00 96.79           H  
ATOM   3454  C   LYS A 223     -21.704   1.259 -14.574  1.00 96.79           C  
ATOM   3455  CB  LYS A 223     -23.867   2.305 -15.446  1.00 96.79           C  
ATOM   3456  HB2 LYS A 223     -24.760   2.840 -15.122  1.00 96.79           H  
ATOM   3457  HB3 LYS A 223     -23.301   2.952 -16.116  1.00 96.79           H  
ATOM   3458  O   LYS A 223     -21.677   0.032 -14.603  1.00 96.79           O  
ATOM   3459  CG  LYS A 223     -24.303   1.042 -16.207  1.00 96.79           C  
ATOM   3460  HG2 LYS A 223     -24.814   0.369 -15.518  1.00 96.79           H  
ATOM   3461  HG3 LYS A 223     -23.424   0.535 -16.605  1.00 96.79           H  
ATOM   3462  CD  LYS A 223     -25.244   1.381 -17.372  1.00 96.79           C  
ATOM   3463  HD2 LYS A 223     -24.734   2.056 -18.059  1.00 96.79           H  
ATOM   3464  HD3 LYS A 223     -26.134   1.873 -16.980  1.00 96.79           H  
ATOM   3465  CE  LYS A 223     -25.645   0.095 -18.109  1.00 96.79           C  
ATOM   3466  HE2 LYS A 223     -24.740  -0.393 -18.470  1.00 96.79           H  
ATOM   3467  HE3 LYS A 223     -26.118  -0.579 -17.395  1.00 96.79           H  
ATOM   3468  NZ  LYS A 223     -26.566   0.363 -19.244  1.00 96.79           N  
ATOM   3469  HZ1 LYS A 223     -26.134   0.972 -19.924  1.00 96.79           H  
ATOM   3470  HZ2 LYS A 223     -26.812  -0.500 -19.709  1.00 96.79           H  
ATOM   3471  HZ3 LYS A 223     -27.420   0.794 -18.919  1.00 96.79           H  
ATOM   3472  N   ASN A 224     -20.619   1.999 -14.823  1.00 95.31           N  
ATOM   3473  H   ASN A 224     -20.679   2.998 -14.692  1.00 95.31           H  
ATOM   3474  CA  ASN A 224     -19.298   1.418 -15.085  1.00 95.31           C  
ATOM   3475  HA  ASN A 224     -19.393   0.637 -15.839  1.00 95.31           H  
ATOM   3476  C   ASN A 224     -18.690   0.766 -13.831  1.00 95.31           C  
ATOM   3477  CB  ASN A 224     -18.375   2.518 -15.634  1.00 95.31           C  
ATOM   3478  HB2 ASN A 224     -18.813   2.957 -16.531  1.00 95.31           H  
ATOM   3479  HB3 ASN A 224     -18.255   3.301 -14.886  1.00 95.31           H  
ATOM   3480  O   ASN A 224     -18.022  -0.260 -13.934  1.00 95.31           O  
ATOM   3481  CG  ASN A 224     -17.007   1.969 -16.008  1.00 95.31           C  
ATOM   3482  ND2 ASN A 224     -15.944   2.676 -15.706  1.00 95.31           N  
ATOM   3483 HD21 ASN A 224     -15.068   2.326 -16.068  1.00 95.31           H  
ATOM   3484 HD22 ASN A 224     -16.034   3.586 -15.276  1.00 95.31           H  
ATOM   3485  OD1 ASN A 224     -16.874   0.903 -16.579  1.00 95.31           O  
ATOM   3486  N   ASP A 225     -18.938   1.328 -12.647  1.00 96.63           N  
ATOM   3487  H   ASP A 225     -19.537   2.141 -12.607  1.00 96.63           H  
ATOM   3488  CA  ASP A 225     -18.504   0.750 -11.373  1.00 96.63           C  
ATOM   3489  HA  ASP A 225     -17.444   0.506 -11.436  1.00 96.63           H  
ATOM   3490  C   ASP A 225     -19.241  -0.558 -11.080  1.00 96.63           C  
ATOM   3491  CB  ASP A 225     -18.683   1.772 -10.248  1.00 96.63           C  
ATOM   3492  HB2 ASP A 225     -18.385   1.329  -9.297  1.00 96.63           H  
ATOM   3493  HB3 ASP A 225     -19.734   2.054 -10.175  1.00 96.63           H  
ATOM   3494  O   ASP A 225     -18.590  -1.558 -10.787  1.00 96.63           O  
ATOM   3495  CG  ASP A 225     -17.838   3.010 -10.502  1.00 96.63           C  
ATOM   3496  OD1 ASP A 225     -18.432   4.099 -10.660  1.00 96.63           O  
ATOM   3497  OD2 ASP A 225     -16.599   2.854 -10.597  1.00 96.63           O  
ATOM   3498  N   THR A 226     -20.560  -0.605 -11.297  1.00 95.21           N  
ATOM   3499  H   THR A 226     -21.050   0.257 -11.493  1.00 95.21           H  
ATOM   3500  CA  THR A 226     -21.352  -1.842 -11.188  1.00 95.21           C  
ATOM   3501  HA  THR A 226     -21.239  -2.237 -10.178  1.00 95.21           H  
ATOM   3502  C   THR A 226     -20.865  -2.923 -12.160  1.00 95.21           C  
ATOM   3503  CB  THR A 226     -22.842  -1.562 -11.439  1.00 95.21           C  
ATOM   3504  HB  THR A 226     -22.995  -1.354 -12.498  1.00 95.21           H  
ATOM   3505  O   THR A 226     -20.623  -4.054 -11.747  1.00 95.21           O  
ATOM   3506  CG2 THR A 226     -23.732  -2.731 -11.026  1.00 95.21           C  
ATOM   3507 HG21 THR A 226     -24.779  -2.462 -11.165  1.00 95.21           H  
ATOM   3508 HG22 THR A 226     -23.561  -2.983  -9.979  1.00 95.21           H  
ATOM   3509 HG23 THR A 226     -23.512  -3.604 -11.640  1.00 95.21           H  
ATOM   3510  OG1 THR A 226     -23.273  -0.439 -10.708  1.00 95.21           O  
ATOM   3511  HG1 THR A 226     -23.160  -0.634  -9.774  1.00 95.21           H  
ATOM   3512  N   LEU A 227     -20.621  -2.581 -13.433  1.00 96.10           N  
ATOM   3513  H   LEU A 227     -20.839  -1.638 -13.724  1.00 96.10           H  
ATOM   3514  CA  LEU A 227     -20.029  -3.501 -14.425  1.00 96.10           C  
ATOM   3515  HA  LEU A 227     -20.611  -4.422 -14.442  1.00 96.10           H  
ATOM   3516  C   LEU A 227     -18.580  -3.914 -14.095  1.00 96.10           C  
ATOM   3517  CB  LEU A 227     -20.070  -2.837 -15.814  1.00 96.10           C  
ATOM   3518  HB2 LEU A 227     -19.623  -1.846 -15.733  1.00 96.10           H  
ATOM   3519  HB3 LEU A 227     -19.451  -3.418 -16.499  1.00 96.10           H  
ATOM   3520  O   LEU A 227     -18.073  -4.906 -14.615  1.00 96.10           O  
ATOM   3521  CG  LEU A 227     -21.474  -2.712 -16.432  1.00 96.10           C  
ATOM   3522  HG  LEU A 227     -22.153  -2.231 -15.728  1.00 96.10           H  
ATOM   3523  CD1 LEU A 227     -21.392  -1.851 -17.695  1.00 96.10           C  
ATOM   3524 HD11 LEU A 227     -21.024  -0.859 -17.434  1.00 96.10           H  
ATOM   3525 HD12 LEU A 227     -22.381  -1.760 -18.144  1.00 96.10           H  
ATOM   3526 HD13 LEU A 227     -20.711  -2.309 -18.413  1.00 96.10           H  
ATOM   3527  CD2 LEU A 227     -22.065  -4.068 -16.820  1.00 96.10           C  
ATOM   3528 HD21 LEU A 227     -22.213  -4.682 -15.931  1.00 96.10           H  
ATOM   3529 HD22 LEU A 227     -23.035  -3.929 -17.299  1.00 96.10           H  
ATOM   3530 HD23 LEU A 227     -21.398  -4.589 -17.506  1.00 96.10           H  
ATOM   3531  N   SER A 228     -17.914  -3.153 -13.228  1.00 95.57           N  
ATOM   3532  H   SER A 228     -18.396  -2.345 -12.862  1.00 95.57           H  
ATOM   3533  CA  SER A 228     -16.578  -3.426 -12.690  1.00 95.57           C  
ATOM   3534  HA  SER A 228     -16.041  -4.089 -13.368  1.00 95.57           H  
ATOM   3535  C   SER A 228     -16.607  -4.117 -11.319  1.00 95.57           C  
ATOM   3536  CB  SER A 228     -15.800  -2.115 -12.590  1.00 95.57           C  
ATOM   3537  HB2 SER A 228     -16.340  -1.415 -11.953  1.00 95.57           H  
ATOM   3538  HB3 SER A 228     -14.836  -2.307 -12.119  1.00 95.57           H  
ATOM   3539  O   SER A 228     -15.551  -4.247 -10.698  1.00 95.57           O  
ATOM   3540  OG  SER A 228     -15.605  -1.537 -13.869  1.00 95.57           O  
ATOM   3541  HG  SER A 228     -16.456  -1.176 -14.130  1.00 95.57           H  
ATOM   3542  N   LYS A 229     -17.797  -4.521 -10.843  1.00 96.73           N  
ATOM   3543  H   LYS A 229     -18.604  -4.356 -11.427  1.00 96.73           H  
ATOM   3544  CA  LYS A 229     -18.073  -5.096  -9.513  1.00 96.73           C  
ATOM   3545  HA  LYS A 229     -19.156  -5.182  -9.427  1.00 96.73           H  
ATOM   3546  C   LYS A 229     -17.674  -4.205  -8.318  1.00 96.73           C  
ATOM   3547  CB  LYS A 229     -17.512  -6.531  -9.417  1.00 96.73           C  
ATOM   3548  HB2 LYS A 229     -17.770  -6.937  -8.439  1.00 96.73           H  
ATOM   3549  HB3 LYS A 229     -16.425  -6.490  -9.481  1.00 96.73           H  
ATOM   3550  O   LYS A 229     -17.561  -4.691  -7.200  1.00 96.73           O  
ATOM   3551  CG  LYS A 229     -18.049  -7.501 -10.489  1.00 96.73           C  
ATOM   3552  HG2 LYS A 229     -17.797  -7.141 -11.487  1.00 96.73           H  
ATOM   3553  HG3 LYS A 229     -19.132  -7.584 -10.397  1.00 96.73           H  
ATOM   3554  CD  LYS A 229     -17.406  -8.877 -10.274  1.00 96.73           C  
ATOM   3555  HD2 LYS A 229     -16.330  -8.761 -10.409  1.00 96.73           H  
ATOM   3556  HD3 LYS A 229     -17.609  -9.197  -9.253  1.00 96.73           H  
ATOM   3557  CE  LYS A 229     -17.870  -9.970 -11.240  1.00 96.73           C  
ATOM   3558  HE2 LYS A 229     -18.958 -10.031 -11.203  1.00 96.73           H  
ATOM   3559  HE3 LYS A 229     -17.571  -9.692 -12.250  1.00 96.73           H  
ATOM   3560  NZ  LYS A 229     -17.276 -11.284 -10.875  1.00 96.73           N  
ATOM   3561  HZ1 LYS A 229     -17.545 -11.583  -9.949  1.00 96.73           H  
ATOM   3562  HZ2 LYS A 229     -17.494 -12.023 -11.528  1.00 96.73           H  
ATOM   3563  HZ3 LYS A 229     -16.268 -11.268 -10.817  1.00 96.73           H  
ATOM   3564  N   ARG A 230     -17.468  -2.897  -8.522  1.00 96.12           N  
ATOM   3565  H   ARG A 230     -17.703  -2.534  -9.435  1.00 96.12           H  
ATOM   3566  CA  ARG A 230     -17.107  -1.938  -7.461  1.00 96.12           C  
ATOM   3567  HA  ARG A 230     -16.488  -2.447  -6.722  1.00 96.12           H  
ATOM   3568  C   ARG A 230     -18.362  -1.448  -6.730  1.00 96.12           C  
ATOM   3569  CB  ARG A 230     -16.298  -0.764  -8.035  1.00 96.12           C  
ATOM   3570  HB2 ARG A 230     -16.890  -0.255  -8.795  1.00 96.12           H  
ATOM   3571  HB3 ARG A 230     -16.100  -0.065  -7.222  1.00 96.12           H  
ATOM   3572  O   ARG A 230     -19.237  -0.842  -7.349  1.00 96.12           O  
ATOM   3573  CG  ARG A 230     -14.952  -1.180  -8.648  1.00 96.12           C  
ATOM   3574  HG2 ARG A 230     -14.407  -1.775  -7.915  1.00 96.12           H  
ATOM   3575  HG3 ARG A 230     -15.112  -1.786  -9.540  1.00 96.12           H  
ATOM   3576  CD  ARG A 230     -14.099   0.047  -9.002  1.00 96.12           C  
ATOM   3577  HD2 ARG A 230     -14.033   0.682  -8.118  1.00 96.12           H  
ATOM   3578  HD3 ARG A 230     -13.084  -0.275  -9.232  1.00 96.12           H  
ATOM   3579  NE  ARG A 230     -14.655   0.826 -10.126  1.00 96.12           N  
ATOM   3580  HE  ARG A 230     -15.325   1.552  -9.917  1.00 96.12           H  
ATOM   3581  NH1 ARG A 230     -13.441  -0.119 -11.837  1.00 96.12           N  
ATOM   3582 HH11 ARG A 230     -12.910  -0.669 -11.177  1.00 96.12           H  
ATOM   3583 HH12 ARG A 230     -13.239  -0.190 -12.824  1.00 96.12           H  
ATOM   3584  NH2 ARG A 230     -14.990   1.435 -12.264  1.00 96.12           N  
ATOM   3585 HH21 ARG A 230     -15.642   2.103 -11.877  1.00 96.12           H  
ATOM   3586 HH22 ARG A 230     -14.892   1.280 -13.257  1.00 96.12           H  
ATOM   3587  CZ  ARG A 230     -14.350   0.707 -11.400  1.00 96.12           C  
ATOM   3588  N   VAL A 231     -18.425  -1.677  -5.418  1.00 96.80           N  
ATOM   3589  H   VAL A 231     -17.640  -2.127  -4.970  1.00 96.80           H  
ATOM   3590  CA  VAL A 231     -19.572  -1.361  -4.542  1.00 96.80           C  
ATOM   3591  HA  VAL A 231     -20.234  -0.681  -5.077  1.00 96.80           H  
ATOM   3592  C   VAL A 231     -19.103  -0.655  -3.260  1.00 96.80           C  
ATOM   3593  CB  VAL A 231     -20.383  -2.628  -4.187  1.00 96.80           C  
ATOM   3594  HB  VAL A 231     -21.204  -2.326  -3.536  1.00 96.80           H  
ATOM   3595  O   VAL A 231     -17.964  -0.859  -2.856  1.00 96.80           O  
ATOM   3596  CG1 VAL A 231     -21.003  -3.257  -5.441  1.00 96.80           C  
ATOM   3597 HG11 VAL A 231     -21.574  -2.509  -5.992  1.00 96.80           H  
ATOM   3598 HG12 VAL A 231     -21.671  -4.066  -5.146  1.00 96.80           H  
ATOM   3599 HG13 VAL A 231     -20.225  -3.670  -6.084  1.00 96.80           H  
ATOM   3600  CG2 VAL A 231     -19.568  -3.700  -3.453  1.00 96.80           C  
ATOM   3601 HG21 VAL A 231     -18.750  -4.063  -4.074  1.00 96.80           H  
ATOM   3602 HG22 VAL A 231     -19.163  -3.303  -2.522  1.00 96.80           H  
ATOM   3603 HG23 VAL A 231     -20.210  -4.545  -3.204  1.00 96.80           H  
ATOM   3604  N   PRO A 232     -19.918   0.185  -2.593  1.00 96.99           N  
ATOM   3605  CA  PRO A 232     -19.505   0.827  -1.344  1.00 96.99           C  
ATOM   3606  HA  PRO A 232     -18.613   1.422  -1.537  1.00 96.99           H  
ATOM   3607  C   PRO A 232     -19.197  -0.226  -0.268  1.00 96.99           C  
ATOM   3608  CB  PRO A 232     -20.660   1.757  -0.946  1.00 96.99           C  
ATOM   3609  HB2 PRO A 232     -21.312   1.262  -0.226  1.00 96.99           H  
ATOM   3610  HB3 PRO A 232     -20.296   2.701  -0.541  1.00 96.99           H  
ATOM   3611  O   PRO A 232     -19.978  -1.159  -0.085  1.00 96.99           O  
ATOM   3612  CG  PRO A 232     -21.419   1.967  -2.256  1.00 96.99           C  
ATOM   3613  HG2 PRO A 232     -22.467   2.214  -2.084  1.00 96.99           H  
ATOM   3614  HG3 PRO A 232     -20.930   2.742  -2.845  1.00 96.99           H  
ATOM   3615  CD  PRO A 232     -21.258   0.613  -2.942  1.00 96.99           C  
ATOM   3616  HD2 PRO A 232     -21.979  -0.098  -2.538  1.00 96.99           H  
ATOM   3617  HD3 PRO A 232     -21.389   0.714  -4.019  1.00 96.99           H  
ATOM   3618  N   GLY A 233     -18.065  -0.091   0.425  1.00 96.57           N  
ATOM   3619  H   GLY A 233     -17.502   0.733   0.271  1.00 96.57           H  
ATOM   3620  CA  GLY A 233     -17.564  -1.107   1.353  1.00 96.57           C  
ATOM   3621  HA2 GLY A 233     -18.020  -0.954   2.332  1.00 96.57           H  
ATOM   3622  HA3 GLY A 233     -17.854  -2.092   0.989  1.00 96.57           H  
ATOM   3623  C   GLY A 233     -16.044  -1.129   1.512  1.00 96.57           C  
ATOM   3624  O   GLY A 233     -15.312  -0.409   0.828  1.00 96.57           O  
ATOM   3625  N   PHE A 234     -15.570  -1.997   2.409  1.00 97.83           N  
ATOM   3626  H   PHE A 234     -16.228  -2.625   2.848  1.00 97.83           H  
ATOM   3627  CA  PHE A 234     -14.148  -2.189   2.722  1.00 97.83           C  
ATOM   3628  HA  PHE A 234     -13.711  -1.226   2.985  1.00 97.83           H  
ATOM   3629  C   PHE A 234     -13.334  -2.744   1.540  1.00 97.83           C  
ATOM   3630  CB  PHE A 234     -14.047  -3.127   3.932  1.00 97.83           C  
ATOM   3631  HB2 PHE A 234     -14.726  -2.785   4.713  1.00 97.83           H  
ATOM   3632  HB3 PHE A 234     -14.361  -4.129   3.640  1.00 97.83           H  
ATOM   3633  O   PHE A 234     -12.178  -2.379   1.330  1.00 97.83           O  
ATOM   3634  CG  PHE A 234     -12.652  -3.179   4.512  1.00 97.83           C  
ATOM   3635  CD1 PHE A 234     -11.846  -4.322   4.363  1.00 97.83           C  
ATOM   3636  HD1 PHE A 234     -12.225  -5.197   3.855  1.00 97.83           H  
ATOM   3637  CD2 PHE A 234     -12.137  -2.043   5.156  1.00 97.83           C  
ATOM   3638  HD2 PHE A 234     -12.745  -1.154   5.245  1.00 97.83           H  
ATOM   3639  CE1 PHE A 234     -10.532  -4.325   4.856  1.00 97.83           C  
ATOM   3640  HE1 PHE A 234      -9.909  -5.197   4.723  1.00 97.83           H  
ATOM   3641  CE2 PHE A 234     -10.825  -2.048   5.653  1.00 97.83           C  
ATOM   3642  HE2 PHE A 234     -10.422  -1.166   6.128  1.00 97.83           H  
ATOM   3643  CZ  PHE A 234     -10.023  -3.188   5.506  1.00 97.83           C  
ATOM   3644  HZ  PHE A 234      -9.018  -3.184   5.901  1.00 97.83           H  
ATOM   3645  N   GLY A 235     -13.955  -3.553   0.681  1.00 97.13           N  
ATOM   3646  H   GLY A 235     -14.892  -3.864   0.896  1.00 97.13           H  
ATOM   3647  CA  GLY A 235     -13.341  -3.995  -0.568  1.00 97.13           C  
ATOM   3648  HA2 GLY A 235     -12.495  -4.650  -0.362  1.00 97.13           H  
ATOM   3649  HA3 GLY A 235     -14.103  -4.537  -1.129  1.00 97.13           H  
ATOM   3650  C   GLY A 235     -12.885  -2.822  -1.434  1.00 97.13           C  
ATOM   3651  O   GLY A 235     -11.756  -2.757  -1.922  1.00 97.13           O  
ATOM   3652  N   THR A 236     -13.748  -1.824  -1.577  1.00 97.42           N  
ATOM   3653  H   THR A 236     -14.637  -1.876  -1.100  1.00 97.42           H  
ATOM   3654  CA  THR A 236     -13.471  -0.669  -2.427  1.00 97.42           C  
ATOM   3655  HA  THR A 236     -12.968  -1.031  -3.323  1.00 97.42           H  
ATOM   3656  C   THR A 236     -12.481   0.312  -1.791  1.00 97.42           C  
ATOM   3657  CB  THR A 236     -14.806  -0.074  -2.882  1.00 97.42           C  
ATOM   3658  HB  THR A 236     -15.462   0.064  -2.023  1.00 97.42           H  
ATOM   3659  O   THR A 236     -11.760   0.971  -2.539  1.00 97.42           O  
ATOM   3660  CG2 THR A 236     -14.756   1.216  -3.685  1.00 97.42           C  
ATOM   3661 HG21 THR A 236     -14.437   0.996  -4.704  1.00 97.42           H  
ATOM   3662 HG22 THR A 236     -15.759   1.643  -3.717  1.00 97.42           H  
ATOM   3663 HG23 THR A 236     -14.090   1.939  -3.215  1.00 97.42           H  
ATOM   3664  OG1 THR A 236     -15.344  -1.022  -3.779  1.00 97.42           O  
ATOM   3665  HG1 THR A 236     -14.652  -1.303  -4.383  1.00 97.42           H  
ATOM   3666  N   THR A 237     -12.305   0.342  -0.462  1.00 97.56           N  
ATOM   3667  H   THR A 237     -12.873  -0.243   0.135  1.00 97.56           H  
ATOM   3668  CA  THR A 237     -11.198   1.104   0.155  1.00 97.56           C  
ATOM   3669  HA  THR A 237     -11.200   2.104  -0.279  1.00 97.56           H  
ATOM   3670  C   THR A 237      -9.837   0.496  -0.179  1.00 97.56           C  
ATOM   3671  CB  THR A 237     -11.347   1.294   1.673  1.00 97.56           C  
ATOM   3672  HB  THR A 237     -10.557   1.958   2.022  1.00 97.56           H  
ATOM   3673  O   THR A 237      -8.911   1.237  -0.508  1.00 97.56           O  
ATOM   3674  CG2 THR A 237     -12.702   1.906   2.005  1.00 97.56           C  
ATOM   3675 HG21 THR A 237     -13.498   1.175   1.866  1.00 97.56           H  
ATOM   3676 HG22 THR A 237     -12.699   2.234   3.044  1.00 97.56           H  
ATOM   3677 HG23 THR A 237     -12.889   2.766   1.361  1.00 97.56           H  
ATOM   3678  OG1 THR A 237     -11.274   0.084   2.375  1.00 97.56           O  
ATOM   3679  HG1 THR A 237     -10.502   0.079   2.946  1.00 97.56           H  
ATOM   3680  N   MET A 238      -9.717  -0.838  -0.226  1.00 96.75           N  
ATOM   3681  H   MET A 238     -10.496  -1.397   0.091  1.00 96.75           H  
ATOM   3682  CA  MET A 238      -8.515  -1.507  -0.749  1.00 96.75           C  
ATOM   3683  HA  MET A 238      -7.648  -1.145  -0.196  1.00 96.75           H  
ATOM   3684  C   MET A 238      -8.257  -1.174  -2.225  1.00 96.75           C  
ATOM   3685  CB  MET A 238      -8.607  -3.029  -0.559  1.00 96.75           C  
ATOM   3686  HB2 MET A 238      -7.777  -3.498  -1.087  1.00 96.75           H  
ATOM   3687  HB3 MET A 238      -9.534  -3.405  -0.990  1.00 96.75           H  
ATOM   3688  O   MET A 238      -7.119  -0.892  -2.593  1.00 96.75           O  
ATOM   3689  CG  MET A 238      -8.522  -3.436   0.912  1.00 96.75           C  
ATOM   3690  HG2 MET A 238      -7.598  -3.028   1.321  1.00 96.75           H  
ATOM   3691  HG3 MET A 238      -9.362  -3.010   1.462  1.00 96.75           H  
ATOM   3692  SD  MET A 238      -8.491  -5.223   1.189  1.00 96.75           S  
ATOM   3693  CE  MET A 238     -10.225  -5.611   0.860  1.00 96.75           C  
ATOM   3694  HE1 MET A 238     -10.453  -5.401  -0.185  1.00 96.75           H  
ATOM   3695  HE2 MET A 238     -10.869  -5.015   1.507  1.00 96.75           H  
ATOM   3696  HE3 MET A 238     -10.398  -6.669   1.058  1.00 96.75           H  
ATOM   3697  N   ASN A 239      -9.298  -1.119  -3.061  1.00 96.65           N  
ATOM   3698  H   ASN A 239     -10.198  -1.411  -2.709  1.00 96.65           H  
ATOM   3699  CA  ASN A 239      -9.174  -0.746  -4.477  1.00 96.65           C  
ATOM   3700  HA  ASN A 239      -8.422  -1.384  -4.940  1.00 96.65           H  
ATOM   3701  C   ASN A 239      -8.686   0.711  -4.653  1.00 96.65           C  
ATOM   3702  CB  ASN A 239     -10.536  -1.035  -5.140  1.00 96.65           C  
ATOM   3703  HB2 ASN A 239     -10.874  -2.020  -4.819  1.00 96.65           H  
ATOM   3704  HB3 ASN A 239     -11.271  -0.303  -4.806  1.00 96.65           H  
ATOM   3705  O   ASN A 239      -7.788   0.980  -5.449  1.00 96.65           O  
ATOM   3706  CG  ASN A 239     -10.529  -1.030  -6.658  1.00 96.65           C  
ATOM   3707  ND2 ASN A 239     -11.522  -1.646  -7.256  1.00 96.65           N  
ATOM   3708 HD21 ASN A 239     -11.502  -1.723  -8.263  1.00 96.65           H  
ATOM   3709 HD22 ASN A 239     -12.226  -2.098  -6.689  1.00 96.65           H  
ATOM   3710  OD1 ASN A 239      -9.684  -0.459  -7.326  1.00 96.65           O  
ATOM   3711  N   ILE A 240      -9.209   1.644  -3.848  1.00 96.46           N  
ATOM   3712  H   ILE A 240      -9.947   1.357  -3.220  1.00 96.46           H  
ATOM   3713  CA  ILE A 240      -8.807   3.066  -3.832  1.00 96.46           C  
ATOM   3714  HA  ILE A 240      -8.823   3.448  -4.852  1.00 96.46           H  
ATOM   3715  C   ILE A 240      -7.380   3.271  -3.306  1.00 96.46           C  
ATOM   3716  CB  ILE A 240      -9.816   3.879  -2.984  1.00 96.46           C  
ATOM   3717  HB  ILE A 240      -9.934   3.368  -2.029  1.00 96.46           H  
ATOM   3718  O   ILE A 240      -6.719   4.227  -3.706  1.00 96.46           O  
ATOM   3719  CG1 ILE A 240     -11.181   3.921  -3.696  1.00 96.46           C  
ATOM   3720 HG12 ILE A 240     -11.157   4.632  -4.522  1.00 96.46           H  
ATOM   3721 HG13 ILE A 240     -11.406   2.938  -4.109  1.00 96.46           H  
ATOM   3722  CG2 ILE A 240      -9.352   5.321  -2.689  1.00 96.46           C  
ATOM   3723 HG21 ILE A 240      -8.490   5.305  -2.023  1.00 96.46           H  
ATOM   3724 HG22 ILE A 240     -10.140   5.882  -2.187  1.00 96.46           H  
ATOM   3725 HG23 ILE A 240      -9.100   5.829  -3.619  1.00 96.46           H  
ATOM   3726  CD1 ILE A 240     -12.322   4.278  -2.744  1.00 96.46           C  
ATOM   3727 HD11 ILE A 240     -12.295   5.340  -2.500  1.00 96.46           H  
ATOM   3728 HD12 ILE A 240     -12.257   3.684  -1.832  1.00 96.46           H  
ATOM   3729 HD13 ILE A 240     -13.269   4.050  -3.234  1.00 96.46           H  
ATOM   3730  N   LEU A 241      -6.909   2.424  -2.387  1.00 94.75           N  
ATOM   3731  H   LEU A 241      -7.530   1.711  -2.034  1.00 94.75           H  
ATOM   3732  CA  LEU A 241      -5.588   2.563  -1.768  1.00 94.75           C  
ATOM   3733  HA  LEU A 241      -5.274   3.606  -1.818  1.00 94.75           H  
ATOM   3734  C   LEU A 241      -4.490   1.777  -2.497  1.00 94.75           C  
ATOM   3735  CB  LEU A 241      -5.686   2.164  -0.283  1.00 94.75           C  
ATOM   3736  HB2 LEU A 241      -4.680   2.080   0.125  1.00 94.75           H  
ATOM   3737  HB3 LEU A 241      -6.153   1.181  -0.220  1.00 94.75           H  
ATOM   3738  O   LEU A 241      -3.343   2.211  -2.489  1.00 94.75           O  
ATOM   3739  CG  LEU A 241      -6.476   3.164   0.586  1.00 94.75           C  
ATOM   3740  HG  LEU A 241      -7.420   3.418   0.105  1.00 94.75           H  
ATOM   3741  CD1 LEU A 241      -6.776   2.552   1.951  1.00 94.75           C  
ATOM   3742 HD11 LEU A 241      -5.855   2.246   2.448  1.00 94.75           H  
ATOM   3743 HD12 LEU A 241      -7.305   3.272   2.575  1.00 94.75           H  
ATOM   3744 HD13 LEU A 241      -7.424   1.687   1.811  1.00 94.75           H  
ATOM   3745  CD2 LEU A 241      -5.693   4.453   0.838  1.00 94.75           C  
ATOM   3746 HD21 LEU A 241      -4.769   4.235   1.374  1.00 94.75           H  
ATOM   3747 HD22 LEU A 241      -6.299   5.141   1.428  1.00 94.75           H  
ATOM   3748 HD23 LEU A 241      -5.448   4.931  -0.111  1.00 94.75           H  
ATOM   3749  N   TYR A 242      -4.803   0.640  -3.120  1.00 92.94           N  
ATOM   3750  H   TYR A 242      -5.753   0.305  -3.037  1.00 92.94           H  
ATOM   3751  CA  TYR A 242      -3.790  -0.315  -3.594  1.00 92.94           C  
ATOM   3752  HA  TYR A 242      -2.811   0.164  -3.602  1.00 92.94           H  
ATOM   3753  C   TYR A 242      -4.014  -0.842  -5.018  1.00 92.94           C  
ATOM   3754  CB  TYR A 242      -3.721  -1.498  -2.617  1.00 92.94           C  
ATOM   3755  HB2 TYR A 242      -4.588  -2.129  -2.812  1.00 92.94           H  
ATOM   3756  HB3 TYR A 242      -2.828  -2.083  -2.840  1.00 92.94           H  
ATOM   3757  O   TYR A 242      -3.100  -1.457  -5.562  1.00 92.94           O  
ATOM   3758  CG  TYR A 242      -3.712  -1.145  -1.141  1.00 92.94           C  
ATOM   3759  CD1 TYR A 242      -2.745  -0.267  -0.624  1.00 92.94           C  
ATOM   3760  HD1 TYR A 242      -2.003   0.149  -1.290  1.00 92.94           H  
ATOM   3761  CD2 TYR A 242      -4.703  -1.664  -0.290  1.00 92.94           C  
ATOM   3762  HD2 TYR A 242      -5.463  -2.319  -0.688  1.00 92.94           H  
ATOM   3763  CE1 TYR A 242      -2.777   0.116   0.731  1.00 92.94           C  
ATOM   3764  HE1 TYR A 242      -2.048   0.819   1.108  1.00 92.94           H  
ATOM   3765  CE2 TYR A 242      -4.723  -1.310   1.068  1.00 92.94           C  
ATOM   3766  HE2 TYR A 242      -5.486  -1.721   1.712  1.00 92.94           H  
ATOM   3767  OH  TYR A 242      -3.798  -0.084   2.898  1.00 92.94           O  
ATOM   3768  HH  TYR A 242      -3.172   0.609   3.123  1.00 92.94           H  
ATOM   3769  CZ  TYR A 242      -3.769  -0.411   1.581  1.00 92.94           C  
ATOM   3770  N   GLY A 243      -5.193  -0.626  -5.614  1.00 91.51           N  
ATOM   3771  H   GLY A 243      -5.902  -0.105  -5.118  1.00 91.51           H  
ATOM   3772  CA  GLY A 243      -5.498  -1.034  -6.988  1.00 91.51           C  
ATOM   3773  HA2 GLY A 243      -4.912  -0.417  -7.669  1.00 91.51           H  
ATOM   3774  HA3 GLY A 243      -6.554  -0.854  -7.192  1.00 91.51           H  
ATOM   3775  C   GLY A 243      -5.201  -2.512  -7.283  1.00 91.51           C  
ATOM   3776  O   GLY A 243      -5.541  -3.408  -6.509  1.00 91.51           O  
ATOM   3777  N   ASP A 244      -4.526  -2.754  -8.403  1.00 86.84           N  
ATOM   3778  H   ASP A 244      -4.117  -1.965  -8.883  1.00 86.84           H  
ATOM   3779  CA  ASP A 244      -4.025  -4.063  -8.854  1.00 86.84           C  
ATOM   3780  HA  ASP A 244      -4.835  -4.788  -8.773  1.00 86.84           H  
ATOM   3781  C   ASP A 244      -2.853  -4.623  -8.020  1.00 86.84           C  
ATOM   3782  CB  ASP A 244      -3.634  -3.966 -10.336  1.00 86.84           C  
ATOM   3783  HB2 ASP A 244      -3.298  -4.943 -10.685  1.00 86.84           H  
ATOM   3784  HB3 ASP A 244      -4.518  -3.701 -10.916  1.00 86.84           H  
ATOM   3785  O   ASP A 244      -2.328  -5.694  -8.317  1.00 86.84           O  
ATOM   3786  CG  ASP A 244      -2.552  -2.928 -10.635  1.00 86.84           C  
ATOM   3787  OD1 ASP A 244      -2.212  -2.787 -11.826  1.00 86.84           O  
ATOM   3788  OD2 ASP A 244      -2.121  -2.188  -9.724  1.00 86.84           O  
ATOM   3789  N   GLY A 245      -2.460  -3.960  -6.931  1.00 83.83           N  
ATOM   3790  H   GLY A 245      -2.831  -3.034  -6.771  1.00 83.83           H  
ATOM   3791  CA  GLY A 245      -1.606  -4.554  -5.906  1.00 83.83           C  
ATOM   3792  HA2 GLY A 245      -0.695  -4.950  -6.355  1.00 83.83           H  
ATOM   3793  HA3 GLY A 245      -1.355  -3.767  -5.195  1.00 83.83           H  
ATOM   3794  C   GLY A 245      -2.289  -5.659  -5.097  1.00 83.83           C  
ATOM   3795  O   GLY A 245      -1.611  -6.559  -4.596  1.00 83.83           O  
ATOM   3796  N   VAL A 246      -3.619  -5.573  -4.939  1.00 89.15           N  
ATOM   3797  H   VAL A 246      -4.090  -4.803  -5.391  1.00 89.15           H  
ATOM   3798  CA  VAL A 246      -4.408  -6.492  -4.091  1.00 89.15           C  
ATOM   3799  HA  VAL A 246      -3.871  -7.438  -4.026  1.00 89.15           H  
ATOM   3800  C   VAL A 246      -5.797  -6.848  -4.643  1.00 89.15           C  
ATOM   3801  CB  VAL A 246      -4.562  -5.953  -2.647  1.00 89.15           C  
ATOM   3802  HB  VAL A 246      -4.917  -6.772  -2.021  1.00 89.15           H  
ATOM   3803  O   VAL A 246      -6.398  -7.797  -4.155  1.00 89.15           O  
ATOM   3804  CG1 VAL A 246      -3.250  -5.457  -2.020  1.00 89.15           C  
ATOM   3805 HG11 VAL A 246      -3.402  -5.277  -0.956  1.00 89.15           H  
ATOM   3806 HG12 VAL A 246      -2.483  -6.222  -2.141  1.00 89.15           H  
ATOM   3807 HG13 VAL A 246      -2.921  -4.537  -2.503  1.00 89.15           H  
ATOM   3808  CG2 VAL A 246      -5.585  -4.819  -2.540  1.00 89.15           C  
ATOM   3809 HG21 VAL A 246      -5.418  -4.078  -3.323  1.00 89.15           H  
ATOM   3810 HG22 VAL A 246      -5.528  -4.360  -1.553  1.00 89.15           H  
ATOM   3811 HG23 VAL A 246      -6.586  -5.234  -2.650  1.00 89.15           H  
ATOM   3812  N   CYS A 247      -6.331  -6.101  -5.615  1.00 93.84           N  
ATOM   3813  H   CYS A 247      -5.811  -5.315  -5.978  1.00 93.84           H  
ATOM   3814  CA  CYS A 247      -7.686  -6.296  -6.142  1.00 93.84           C  
ATOM   3815  HA  CYS A 247      -8.227  -6.993  -5.502  1.00 93.84           H  
ATOM   3816  C   CYS A 247      -7.686  -6.898  -7.554  1.00 93.84           C  
ATOM   3817  CB  CYS A 247      -8.439  -4.959  -6.111  1.00 93.84           C  
ATOM   3818  HB2 CYS A 247      -7.951  -4.271  -6.801  1.00 93.84           H  
ATOM   3819  HB3 CYS A 247      -9.452  -5.128  -6.475  1.00 93.84           H  
ATOM   3820  O   CYS A 247      -6.708  -6.763  -8.294  1.00 93.84           O  
ATOM   3821  SG  CYS A 247      -8.544  -4.165  -4.483  1.00 93.84           S  
ATOM   3822  N   GLY A 248      -8.804  -7.524  -7.936  1.00 92.56           N  
ATOM   3823  H   GLY A 248      -9.566  -7.587  -7.276  1.00 92.56           H  
ATOM   3824  CA  GLY A 248      -9.034  -8.059  -9.286  1.00 92.56           C  
ATOM   3825  HA2 GLY A 248      -8.773  -7.296 -10.019  1.00 92.56           H  
ATOM   3826  HA3 GLY A 248     -10.095  -8.283  -9.391  1.00 92.56           H  
ATOM   3827  C   GLY A 248      -8.254  -9.334  -9.631  1.00 92.56           C  
ATOM   3828  O   GLY A 248      -8.100  -9.646 -10.810  1.00 92.56           O  
ATOM   3829  N   GLN A 249      -7.732 -10.039  -8.623  1.00 89.14           N  
ATOM   3830  H   GLN A 249      -7.950  -9.734  -7.685  1.00 89.14           H  
ATOM   3831  CA  GLN A 249      -6.824 -11.189  -8.758  1.00 89.14           C  
ATOM   3832  HA  GLN A 249      -6.678 -11.416  -9.814  1.00 89.14           H  
ATOM   3833  C   GLN A 249      -7.380 -12.476  -8.131  1.00 89.14           C  
ATOM   3834  CB  GLN A 249      -5.462 -10.806  -8.163  1.00 89.14           C  
ATOM   3835  HB2 GLN A 249      -4.829 -11.688  -8.065  1.00 89.14           H  
ATOM   3836  HB3 GLN A 249      -5.606 -10.373  -7.173  1.00 89.14           H  
ATOM   3837  O   GLN A 249      -6.654 -13.456  -7.980  1.00 89.14           O  
ATOM   3838  CG  GLN A 249      -4.748  -9.811  -9.078  1.00 89.14           C  
ATOM   3839  HG2 GLN A 249      -5.421  -9.003  -9.367  1.00 89.14           H  
ATOM   3840  HG3 GLN A 249      -4.426 -10.312  -9.991  1.00 89.14           H  
ATOM   3841  CD  GLN A 249      -3.544  -9.212  -8.390  1.00 89.14           C  
ATOM   3842  NE2 GLN A 249      -3.713  -8.033  -7.838  1.00 89.14           N  
ATOM   3843 HE21 GLN A 249      -4.605  -7.578  -7.970  1.00 89.14           H  
ATOM   3844 HE22 GLN A 249      -2.881  -7.484  -7.674  1.00 89.14           H  
ATOM   3845  OE1 GLN A 249      -2.464  -9.776  -8.344  1.00 89.14           O  
ATOM   3846  N   GLY A 250      -8.663 -12.487  -7.761  1.00 91.16           N  
ATOM   3847  H   GLY A 250      -9.230 -11.667  -7.925  1.00 91.16           H  
ATOM   3848  CA  GLY A 250      -9.226 -13.549  -6.936  1.00 91.16           C  
ATOM   3849  HA2 GLY A 250      -8.924 -14.516  -7.337  1.00 91.16           H  
ATOM   3850  HA3 GLY A 250     -10.314 -13.497  -6.959  1.00 91.16           H  
ATOM   3851  C   GLY A 250      -8.751 -13.444  -5.484  1.00 91.16           C  
ATOM   3852  O   GLY A 250      -8.507 -12.348  -4.972  1.00 91.16           O  
ATOM   3853  N   ASP A 251      -8.662 -14.587  -4.813  1.00 91.22           N  
ATOM   3854  H   ASP A 251      -8.801 -15.460  -5.302  1.00 91.22           H  
ATOM   3855  CA  ASP A 251      -8.313 -14.666  -3.397  1.00 91.22           C  
ATOM   3856  HA  ASP A 251      -8.734 -13.789  -2.904  1.00 91.22           H  
ATOM   3857  C   ASP A 251      -6.787 -14.640  -3.198  1.00 91.22           C  
ATOM   3858  CB  ASP A 251      -8.986 -15.914  -2.798  1.00 91.22           C  
ATOM   3859  HB2 ASP A 251      -8.465 -16.811  -3.131  1.00 91.22           H  
ATOM   3860  HB3 ASP A 251     -10.015 -15.968  -3.153  1.00 91.22           H  
ATOM   3861  O   ASP A 251      -6.085 -15.562  -3.614  1.00 91.22           O  
ATOM   3862  CG  ASP A 251      -9.024 -15.861  -1.273  1.00 91.22           C  
ATOM   3863  OD1 ASP A 251      -9.021 -16.929  -0.629  1.00 91.22           O  
ATOM   3864  OD2 ASP A 251      -9.085 -14.730  -0.744  1.00 91.22           O  
ATOM   3865  N   VAL A 252      -6.257 -13.561  -2.606  1.00 91.51           N  
ATOM   3866  H   VAL A 252      -6.894 -12.859  -2.257  1.00 91.51           H  
ATOM   3867  CA  VAL A 252      -4.807 -13.325  -2.471  1.00 91.51           C  
ATOM   3868  HA  VAL A 252      -4.301 -14.279  -2.615  1.00 91.51           H  
ATOM   3869  C   VAL A 252      -4.417 -12.840  -1.072  1.00 91.51           C  
ATOM   3870  CB  VAL A 252      -4.257 -12.363  -3.555  1.00 91.51           C  
ATOM   3871  HB  VAL A 252      -3.191 -12.234  -3.366  1.00 91.51           H  
ATOM   3872  O   VAL A 252      -5.055 -11.954  -0.498  1.00 91.51           O  
ATOM   3873  CG1 VAL A 252      -4.395 -12.941  -4.967  1.00 91.51           C  
ATOM   3874 HG11 VAL A 252      -3.876 -12.309  -5.687  1.00 91.51           H  
ATOM   3875 HG12 VAL A 252      -3.966 -13.943  -5.001  1.00 91.51           H  
ATOM   3876 HG13 VAL A 252      -5.446 -13.007  -5.249  1.00 91.51           H  
ATOM   3877  CG2 VAL A 252      -4.895 -10.965  -3.552  1.00 91.51           C  
ATOM   3878 HG21 VAL A 252      -5.968 -11.042  -3.727  1.00 91.51           H  
ATOM   3879 HG22 VAL A 252      -4.721 -10.466  -2.598  1.00 91.51           H  
ATOM   3880 HG23 VAL A 252      -4.459 -10.358  -4.345  1.00 91.51           H  
ATOM   3881  N   ASP A 253      -3.297 -13.350  -0.550  1.00 91.56           N  
ATOM   3882  H   ASP A 253      -2.915 -14.173  -0.993  1.00 91.56           H  
ATOM   3883  CA  ASP A 253      -2.767 -13.044   0.793  1.00 91.56           C  
ATOM   3884  HA  ASP A 253      -3.397 -13.516   1.547  1.00 91.56           H  
ATOM   3885  C   ASP A 253      -2.692 -11.545   1.109  1.00 91.56           C  
ATOM   3886  CB  ASP A 253      -1.339 -13.604   0.920  1.00 91.56           C  
ATOM   3887  HB2 ASP A 253      -0.860 -13.135   1.779  1.00 91.56           H  
ATOM   3888  HB3 ASP A 253      -0.763 -13.332   0.035  1.00 91.56           H  
ATOM   3889  O   ASP A 253      -2.989 -11.119   2.226  1.00 91.56           O  
ATOM   3890  CG  ASP A 253      -1.264 -15.114   1.131  1.00 91.56           C  
ATOM   3891  OD1 ASP A 253      -0.119 -15.578   1.316  1.00 91.56           O  
ATOM   3892  OD2 ASP A 253      -2.331 -15.760   1.123  1.00 91.56           O  
ATOM   3893  N   ALA A 254      -2.311 -10.723   0.127  1.00 90.59           N  
ATOM   3894  H   ALA A 254      -2.114 -11.133  -0.775  1.00 90.59           H  
ATOM   3895  CA  ALA A 254      -2.165  -9.282   0.313  1.00 90.59           C  
ATOM   3896  HA  ALA A 254      -1.511  -9.116   1.169  1.00 90.59           H  
ATOM   3897  C   ALA A 254      -3.503  -8.585   0.624  1.00 90.59           C  
ATOM   3898  CB  ALA A 254      -1.488  -8.702  -0.933  1.00 90.59           C  
ATOM   3899  HB1 ALA A 254      -1.269  -7.647  -0.767  1.00 90.59           H  
ATOM   3900  HB2 ALA A 254      -0.554  -9.230  -1.126  1.00 90.59           H  
ATOM   3901  HB3 ALA A 254      -2.144  -8.803  -1.798  1.00 90.59           H  
ATOM   3902  O   ALA A 254      -3.521  -7.637   1.408  1.00 90.59           O  
ATOM   3903  N   MET A 255      -4.610  -9.072   0.053  1.00 94.53           N  
ATOM   3904  H   MET A 255      -4.522  -9.913  -0.499  1.00 94.53           H  
ATOM   3905  CA  MET A 255      -5.974  -8.628   0.356  1.00 94.53           C  
ATOM   3906  HA  MET A 255      -6.001  -7.541   0.435  1.00 94.53           H  
ATOM   3907  C   MET A 255      -6.442  -9.220   1.691  1.00 94.53           C  
ATOM   3908  CB  MET A 255      -6.889  -9.064  -0.798  1.00 94.53           C  
ATOM   3909  HB2 MET A 255      -6.845 -10.150  -0.886  1.00 94.53           H  
ATOM   3910  HB3 MET A 255      -6.518  -8.639  -1.731  1.00 94.53           H  
ATOM   3911  O   MET A 255      -6.903  -8.489   2.571  1.00 94.53           O  
ATOM   3912  CG  MET A 255      -8.350  -8.640  -0.617  1.00 94.53           C  
ATOM   3913  HG2 MET A 255      -8.410  -7.557  -0.728  1.00 94.53           H  
ATOM   3914  HG3 MET A 255      -8.687  -8.900   0.386  1.00 94.53           H  
ATOM   3915  SD  MET A 255      -9.490  -9.409  -1.799  1.00 94.53           S  
ATOM   3916  CE  MET A 255      -9.409 -11.143  -1.244  1.00 94.53           C  
ATOM   3917  HE1 MET A 255     -10.146 -11.748  -1.773  1.00 94.53           H  
ATOM   3918  HE2 MET A 255      -8.424 -11.565  -1.444  1.00 94.53           H  
ATOM   3919  HE3 MET A 255      -9.612 -11.204  -0.174  1.00 94.53           H  
ATOM   3920  N   ASN A 256      -6.261 -10.530   1.877  1.00 94.65           N  
ATOM   3921  H   ASN A 256      -5.895 -11.076   1.110  1.00 94.65           H  
ATOM   3922  CA  ASN A 256      -6.714 -11.248   3.070  1.00 94.65           C  
ATOM   3923  HA  ASN A 256      -7.778 -11.055   3.205  1.00 94.65           H  
ATOM   3924  C   ASN A 256      -6.044 -10.762   4.354  1.00 94.65           C  
ATOM   3925  CB  ASN A 256      -6.511 -12.755   2.843  1.00 94.65           C  
ATOM   3926  HB2 ASN A 256      -5.509 -12.951   2.460  1.00 94.65           H  
ATOM   3927  HB3 ASN A 256      -6.635 -13.292   3.784  1.00 94.65           H  
ATOM   3928  O   ASN A 256      -6.687 -10.725   5.404  1.00 94.65           O  
ATOM   3929  CG  ASN A 256      -7.543 -13.300   1.875  1.00 94.65           C  
ATOM   3930  ND2 ASN A 256      -7.304 -14.449   1.302  1.00 94.65           N  
ATOM   3931 HD21 ASN A 256      -8.001 -14.743   0.632  1.00 94.65           H  
ATOM   3932 HD22 ASN A 256      -6.463 -14.989   1.442  1.00 94.65           H  
ATOM   3933  OD1 ASN A 256      -8.573 -12.682   1.653  1.00 94.65           O  
ATOM   3934  N   ASN A 257      -4.794 -10.305   4.284  1.00 94.70           N  
ATOM   3935  H   ASN A 257      -4.284 -10.437   3.422  1.00 94.70           H  
ATOM   3936  CA  ASN A 257      -4.122  -9.668   5.408  1.00 94.70           C  
ATOM   3937  HA  ASN A 257      -4.126 -10.361   6.250  1.00 94.70           H  
ATOM   3938  C   ASN A 257      -4.843  -8.388   5.864  1.00 94.70           C  
ATOM   3939  CB  ASN A 257      -2.673  -9.378   5.003  1.00 94.70           C  
ATOM   3940  HB2 ASN A 257      -2.207 -10.291   4.630  1.00 94.70           H  
ATOM   3941  HB3 ASN A 257      -2.647  -8.633   4.208  1.00 94.70           H  
ATOM   3942  O   ASN A 257      -5.044  -8.196   7.062  1.00 94.70           O  
ATOM   3943  CG  ASN A 257      -1.875  -8.872   6.183  1.00 94.70           C  
ATOM   3944  ND2 ASN A 257      -1.393  -9.767   7.009  1.00 94.70           N  
ATOM   3945 HD21 ASN A 257      -1.493 -10.747   6.789  1.00 94.70           H  
ATOM   3946 HD22 ASN A 257      -0.707  -9.451   7.680  1.00 94.70           H  
ATOM   3947  OD1 ASN A 257      -1.706  -7.680   6.390  1.00 94.70           O  
ATOM   3948  N   ILE A 258      -5.267  -7.535   4.927  1.00 96.40           N  
ATOM   3949  H   ILE A 258      -5.146  -7.792   3.957  1.00 96.40           H  
ATOM   3950  CA  ILE A 258      -5.957  -6.272   5.222  1.00 96.40           C  
ATOM   3951  HA  ILE A 258      -5.403  -5.737   5.993  1.00 96.40           H  
ATOM   3952  C   ILE A 258      -7.363  -6.552   5.781  1.00 96.40           C  
ATOM   3953  CB  ILE A 258      -6.001  -5.387   3.955  1.00 96.40           C  
ATOM   3954  HB  ILE A 258      -6.560  -5.929   3.192  1.00 96.40           H  
ATOM   3955  O   ILE A 258      -7.742  -5.988   6.808  1.00 96.40           O  
ATOM   3956  CG1 ILE A 258      -4.604  -5.051   3.384  1.00 96.40           C  
ATOM   3957 HG12 ILE A 258      -3.931  -5.902   3.491  1.00 96.40           H  
ATOM   3958 HG13 ILE A 258      -4.174  -4.214   3.934  1.00 96.40           H  
ATOM   3959  CG2 ILE A 258      -6.736  -4.071   4.257  1.00 96.40           C  
ATOM   3960 HG21 ILE A 258      -6.331  -3.603   5.154  1.00 96.40           H  
ATOM   3961 HG22 ILE A 258      -6.660  -3.376   3.422  1.00 96.40           H  
ATOM   3962 HG23 ILE A 258      -7.795  -4.284   4.403  1.00 96.40           H  
ATOM   3963  CD1 ILE A 258      -4.662  -4.703   1.890  1.00 96.40           C  
ATOM   3964 HD11 ILE A 258      -3.669  -4.422   1.538  1.00 96.40           H  
ATOM   3965 HD12 ILE A 258      -5.358  -3.884   1.709  1.00 96.40           H  
ATOM   3966 HD13 ILE A 258      -5.014  -5.564   1.322  1.00 96.40           H  
ATOM   3967  N   VAL A 259      -8.100  -7.485   5.163  1.00 96.93           N  
ATOM   3968  H   VAL A 259      -7.730  -7.892   4.316  1.00 96.93           H  
ATOM   3969  CA  VAL A 259      -9.413  -7.957   5.648  1.00 96.93           C  
ATOM   3970  HA  VAL A 259     -10.099  -7.113   5.712  1.00 96.93           H  
ATOM   3971  C   VAL A 259      -9.310  -8.537   7.061  1.00 96.93           C  
ATOM   3972  CB  VAL A 259     -10.017  -8.986   4.668  1.00 96.93           C  
ATOM   3973  HB  VAL A 259      -9.294  -9.785   4.499  1.00 96.93           H  
ATOM   3974  O   VAL A 259     -10.122  -8.204   7.921  1.00 96.93           O  
ATOM   3975  CG1 VAL A 259     -11.312  -9.613   5.200  1.00 96.93           C  
ATOM   3976 HG11 VAL A 259     -11.757 -10.251   4.437  1.00 96.93           H  
ATOM   3977 HG12 VAL A 259     -11.104 -10.229   6.075  1.00 96.93           H  
ATOM   3978 HG13 VAL A 259     -12.017  -8.828   5.473  1.00 96.93           H  
ATOM   3979  CG2 VAL A 259     -10.345  -8.328   3.322  1.00 96.93           C  
ATOM   3980 HG21 VAL A 259     -11.096  -7.549   3.456  1.00 96.93           H  
ATOM   3981 HG22 VAL A 259      -9.448  -7.888   2.886  1.00 96.93           H  
ATOM   3982 HG23 VAL A 259     -10.728  -9.077   2.629  1.00 96.93           H  
ATOM   3983  N   SER A 260      -8.287  -9.349   7.337  1.00 96.76           N  
ATOM   3984  H   SER A 260      -7.661  -9.603   6.586  1.00 96.76           H  
ATOM   3985  CA  SER A 260      -8.089  -9.963   8.656  1.00 96.76           C  
ATOM   3986  HA  SER A 260      -8.991 -10.515   8.923  1.00 96.76           H  
ATOM   3987  C   SER A 260      -7.846  -8.928   9.754  1.00 96.76           C  
ATOM   3988  CB  SER A 260      -6.925 -10.954   8.632  1.00 96.76           C  
ATOM   3989  HB2 SER A 260      -6.006 -10.443   8.344  1.00 96.76           H  
ATOM   3990  HB3 SER A 260      -6.797 -11.373   9.630  1.00 96.76           H  
ATOM   3991  O   SER A 260      -8.410  -9.064  10.838  1.00 96.76           O  
ATOM   3992  OG  SER A 260      -7.191 -12.005   7.729  1.00 96.76           O  
ATOM   3993  HG  SER A 260      -7.110 -11.663   6.835  1.00 96.76           H  
ATOM   3994  N   HIS A 261      -7.068  -7.872   9.481  1.00 96.87           N  
ATOM   3995  H   HIS A 261      -6.644  -7.796   8.568  1.00 96.87           H  
ATOM   3996  CA  HIS A 261      -6.890  -6.772  10.436  1.00 96.87           C  
ATOM   3997  HA  HIS A 261      -6.579  -7.183  11.396  1.00 96.87           H  
ATOM   3998  C   HIS A 261      -8.208  -6.026  10.686  1.00 96.87           C  
ATOM   3999  CB  HIS A 261      -5.801  -5.797   9.965  1.00 96.87           C  
ATOM   4000  HB2 HIS A 261      -5.980  -5.519   8.926  1.00 96.87           H  
ATOM   4001  HB3 HIS A 261      -5.874  -4.893  10.569  1.00 96.87           H  
ATOM   4002  O   HIS A 261      -8.537  -5.763  11.838  1.00 96.87           O  
ATOM   4003  CG  HIS A 261      -4.390  -6.302  10.114  1.00 96.87           C  
ATOM   4004  CD2 HIS A 261      -3.528  -6.037  11.145  1.00 96.87           C  
ATOM   4005  HD2 HIS A 261      -3.753  -5.454  12.026  1.00 96.87           H  
ATOM   4006  ND1 HIS A 261      -3.702  -7.067   9.206  1.00 96.87           N  
ATOM   4007  HD1 HIS A 261      -4.081  -7.449   8.352  1.00 96.87           H  
ATOM   4008  CE1 HIS A 261      -2.459  -7.259   9.670  1.00 96.87           C  
ATOM   4009  HE1 HIS A 261      -1.690  -7.821   9.160  1.00 96.87           H  
ATOM   4010  NE2 HIS A 261      -2.298  -6.640  10.847  1.00 96.87           N  
ATOM   4011  N   TYR A 262      -8.997  -5.735   9.643  1.00 97.48           N  
ATOM   4012  H   TYR A 262      -8.696  -5.980   8.711  1.00 97.48           H  
ATOM   4013  CA  TYR A 262     -10.300  -5.082   9.819  1.00 97.48           C  
ATOM   4014  HA  TYR A 262     -10.133  -4.144  10.348  1.00 97.48           H  
ATOM   4015  C   TYR A 262     -11.259  -5.913  10.682  1.00 97.48           C  
ATOM   4016  CB  TYR A 262     -10.921  -4.761   8.452  1.00 97.48           C  
ATOM   4017  HB2 TYR A 262     -10.279  -4.026   7.967  1.00 97.48           H  
ATOM   4018  HB3 TYR A 262     -10.922  -5.663   7.840  1.00 97.48           H  
ATOM   4019  O   TYR A 262     -11.806  -5.394  11.653  1.00 97.48           O  
ATOM   4020  CG  TYR A 262     -12.335  -4.199   8.500  1.00 97.48           C  
ATOM   4021  CD1 TYR A 262     -13.322  -4.652   7.602  1.00 97.48           C  
ATOM   4022  HD1 TYR A 262     -13.072  -5.400   6.864  1.00 97.48           H  
ATOM   4023  CD2 TYR A 262     -12.666  -3.219   9.453  1.00 97.48           C  
ATOM   4024  HD2 TYR A 262     -11.924  -2.887  10.164  1.00 97.48           H  
ATOM   4025  CE1 TYR A 262     -14.631  -4.128   7.660  1.00 97.48           C  
ATOM   4026  HE1 TYR A 262     -15.393  -4.477   6.978  1.00 97.48           H  
ATOM   4027  CE2 TYR A 262     -13.962  -2.685   9.509  1.00 97.48           C  
ATOM   4028  HE2 TYR A 262     -14.198  -1.933  10.248  1.00 97.48           H  
ATOM   4029  OH  TYR A 262     -16.212  -2.652   8.727  1.00 97.48           O  
ATOM   4030  HH  TYR A 262     -16.229  -2.029   9.457  1.00 97.48           H  
ATOM   4031  CZ  TYR A 262     -14.951  -3.145   8.618  1.00 97.48           C  
ATOM   4032  N   LEU A 263     -11.416  -7.208  10.385  1.00 97.33           N  
ATOM   4033  H   LEU A 263     -10.933  -7.576   9.578  1.00 97.33           H  
ATOM   4034  CA  LEU A 263     -12.276  -8.101  11.168  1.00 97.33           C  
ATOM   4035  HA  LEU A 263     -13.278  -7.675  11.214  1.00 97.33           H  
ATOM   4036  C   LEU A 263     -11.805  -8.240  12.625  1.00 97.33           C  
ATOM   4037  CB  LEU A 263     -12.345  -9.481  10.491  1.00 97.33           C  
ATOM   4038  HB2 LEU A 263     -12.887 -10.150  11.159  1.00 97.33           H  
ATOM   4039  HB3 LEU A 263     -11.331  -9.865  10.384  1.00 97.33           H  
ATOM   4040  O   LEU A 263     -12.632  -8.255  13.529  1.00 97.33           O  
ATOM   4041  CG  LEU A 263     -13.040  -9.518   9.116  1.00 97.33           C  
ATOM   4042  HG  LEU A 263     -12.503  -8.889   8.405  1.00 97.33           H  
ATOM   4043  CD1 LEU A 263     -13.018 -10.958   8.601  1.00 97.33           C  
ATOM   4044 HD11 LEU A 263     -11.988 -11.305   8.530  1.00 97.33           H  
ATOM   4045 HD12 LEU A 263     -13.466 -11.001   7.608  1.00 97.33           H  
ATOM   4046 HD13 LEU A 263     -13.581 -11.606   9.274  1.00 97.33           H  
ATOM   4047  CD2 LEU A 263     -14.492  -9.043   9.171  1.00 97.33           C  
ATOM   4048 HD21 LEU A 263     -14.980  -9.217   8.212  1.00 97.33           H  
ATOM   4049 HD22 LEU A 263     -14.518  -7.971   9.368  1.00 97.33           H  
ATOM   4050 HD23 LEU A 263     -15.037  -9.570   9.954  1.00 97.33           H  
ATOM   4051  N   TYR A 264     -10.492  -8.287  12.862  1.00 96.54           N  
ATOM   4052  H   TYR A 264      -9.856  -8.282  12.078  1.00 96.54           H  
ATOM   4053  CA  TYR A 264      -9.923  -8.313  14.213  1.00 96.54           C  
ATOM   4054  HA  TYR A 264     -10.378  -9.132  14.770  1.00 96.54           H  
ATOM   4055  C   TYR A 264     -10.215  -7.025  14.996  1.00 96.54           C  
ATOM   4056  CB  TYR A 264      -8.420  -8.577  14.086  1.00 96.54           C  
ATOM   4057  HB2 TYR A 264      -8.297  -9.557  13.625  1.00 96.54           H  
ATOM   4058  HB3 TYR A 264      -7.982  -7.837  13.416  1.00 96.54           H  
ATOM   4059  O   TYR A 264     -10.599  -7.085  16.162  1.00 96.54           O  
ATOM   4060  CG  TYR A 264      -7.643  -8.576  15.386  1.00 96.54           C  
ATOM   4061  CD1 TYR A 264      -6.712  -7.554  15.656  1.00 96.54           C  
ATOM   4062  HD1 TYR A 264      -6.571  -6.750  14.948  1.00 96.54           H  
ATOM   4063  CD2 TYR A 264      -7.843  -9.611  16.319  1.00 96.54           C  
ATOM   4064  HD2 TYR A 264      -8.579 -10.377  16.124  1.00 96.54           H  
ATOM   4065  CE1 TYR A 264      -5.967  -7.575  16.850  1.00 96.54           C  
ATOM   4066  HE1 TYR A 264      -5.262  -6.788  17.072  1.00 96.54           H  
ATOM   4067  CE2 TYR A 264      -7.106  -9.633  17.518  1.00 96.54           C  
ATOM   4068  HE2 TYR A 264      -7.275 -10.419  18.240  1.00 96.54           H  
ATOM   4069  OH  TYR A 264      -5.451  -8.633  18.939  1.00 96.54           O  
ATOM   4070  HH  TYR A 264      -5.758  -9.326  19.528  1.00 96.54           H  
ATOM   4071  CZ  TYR A 264      -6.162  -8.617  17.781  1.00 96.54           C  
ATOM   4072  N   TYR A 265     -10.106  -5.855  14.362  1.00 97.34           N  
ATOM   4073  H   TYR A 265      -9.756  -5.835  13.414  1.00 97.34           H  
ATOM   4074  CA  TYR A 265     -10.443  -4.588  15.015  1.00 97.34           C  
ATOM   4075  HA  TYR A 265     -10.024  -4.602  16.021  1.00 97.34           H  
ATOM   4076  C   TYR A 265     -11.952  -4.404  15.227  1.00 97.34           C  
ATOM   4077  CB  TYR A 265      -9.800  -3.422  14.252  1.00 97.34           C  
ATOM   4078  HB2 TYR A 265     -10.212  -3.405  13.243  1.00 97.34           H  
ATOM   4079  HB3 TYR A 265     -10.086  -2.489  14.738  1.00 97.34           H  
ATOM   4080  O   TYR A 265     -12.337  -3.790  16.218  1.00 97.34           O  
ATOM   4081  CG  TYR A 265      -8.278  -3.465  14.169  1.00 97.34           C  
ATOM   4082  CD1 TYR A 265      -7.498  -3.929  15.250  1.00 97.34           C  
ATOM   4083  HD1 TYR A 265      -7.963  -4.259  16.168  1.00 97.34           H  
ATOM   4084  CD2 TYR A 265      -7.633  -3.053  12.988  1.00 97.34           C  
ATOM   4085  HD2 TYR A 265      -8.232  -2.721  12.153  1.00 97.34           H  
ATOM   4086  CE1 TYR A 265      -6.098  -3.984  15.154  1.00 97.34           C  
ATOM   4087  HE1 TYR A 265      -5.517  -4.356  15.985  1.00 97.34           H  
ATOM   4088  CE2 TYR A 265      -6.227  -3.120  12.885  1.00 97.34           C  
ATOM   4089  HE2 TYR A 265      -5.721  -2.850  11.970  1.00 97.34           H  
ATOM   4090  OH  TYR A 265      -4.104  -3.657  13.878  1.00 97.34           O  
ATOM   4091  HH  TYR A 265      -3.760  -4.059  14.679  1.00 97.34           H  
ATOM   4092  CZ  TYR A 265      -5.457  -3.574  13.972  1.00 97.34           C  
ATOM   4093  N   LEU A 266     -12.814  -4.979  14.378  1.00 97.50           N  
ATOM   4094  H   LEU A 266     -12.450  -5.451  13.562  1.00 97.50           H  
ATOM   4095  CA  LEU A 266     -14.253  -5.056  14.661  1.00 97.50           C  
ATOM   4096  HA  LEU A 266     -14.624  -4.051  14.864  1.00 97.50           H  
ATOM   4097  C   LEU A 266     -14.536  -5.869  15.933  1.00 97.50           C  
ATOM   4098  CB  LEU A 266     -15.020  -5.647  13.467  1.00 97.50           C  
ATOM   4099  HB2 LEU A 266     -14.547  -6.585  13.176  1.00 97.50           H  
ATOM   4100  HB3 LEU A 266     -16.028  -5.889  13.803  1.00 97.50           H  
ATOM   4101  O   LEU A 266     -15.221  -5.353  16.818  1.00 97.50           O  
ATOM   4102  CG  LEU A 266     -15.155  -4.750  12.229  1.00 97.50           C  
ATOM   4103  HG  LEU A 266     -14.170  -4.506  11.831  1.00 97.50           H  
ATOM   4104  CD1 LEU A 266     -15.945  -5.529  11.175  1.00 97.50           C  
ATOM   4105 HD11 LEU A 266     -16.061  -4.936  10.268  1.00 97.50           H  
ATOM   4106 HD12 LEU A 266     -15.404  -6.442  10.927  1.00 97.50           H  
ATOM   4107 HD13 LEU A 266     -16.929  -5.795  11.562  1.00 97.50           H  
ATOM   4108  CD2 LEU A 266     -15.911  -3.447  12.501  1.00 97.50           C  
ATOM   4109 HD21 LEU A 266     -16.000  -2.882  11.573  1.00 97.50           H  
ATOM   4110 HD22 LEU A 266     -15.368  -2.844  13.229  1.00 97.50           H  
ATOM   4111 HD23 LEU A 266     -16.905  -3.679  12.884  1.00 97.50           H  
ATOM   4112  N   ASP A 267     -13.955  -7.070  16.063  1.00 97.26           N  
ATOM   4113  H   ASP A 267     -13.445  -7.449  15.277  1.00 97.26           H  
ATOM   4114  CA  ASP A 267     -14.125  -7.918  17.254  1.00 97.26           C  
ATOM   4115  HA  ASP A 267     -15.172  -8.208  17.340  1.00 97.26           H  
ATOM   4116  C   ASP A 267     -13.720  -7.170  18.534  1.00 97.26           C  
ATOM   4117  CB  ASP A 267     -13.257  -9.188  17.189  1.00 97.26           C  
ATOM   4118  HB2 ASP A 267     -13.394  -9.735  18.122  1.00 97.26           H  
ATOM   4119  HB3 ASP A 267     -12.208  -8.897  17.141  1.00 97.26           H  
ATOM   4120  O   ASP A 267     -14.477  -7.126  19.503  1.00 97.26           O  
ATOM   4121  CG  ASP A 267     -13.533 -10.163  16.049  1.00 97.26           C  
ATOM   4122  OD1 ASP A 267     -12.594 -10.920  15.714  1.00 97.26           O  
ATOM   4123  OD2 ASP A 267     -14.653 -10.237  15.507  1.00 97.26           O  
ATOM   4124  N   LEU A 268     -12.537  -6.540  18.526  1.00 96.91           N  
ATOM   4125  H   LEU A 268     -11.966  -6.629  17.698  1.00 96.91           H  
ATOM   4126  CA  LEU A 268     -12.003  -5.803  19.677  1.00 96.91           C  
ATOM   4127  HA  LEU A 268     -12.054  -6.441  20.559  1.00 96.91           H  
ATOM   4128  C   LEU A 268     -12.813  -4.546  20.021  1.00 96.91           C  
ATOM   4129  CB  LEU A 268     -10.542  -5.419  19.405  1.00 96.91           C  
ATOM   4130  HB2 LEU A 268     -10.226  -4.737  20.195  1.00 96.91           H  
ATOM   4131  HB3 LEU A 268     -10.500  -4.877  18.461  1.00 96.91           H  
ATOM   4132  O   LEU A 268     -12.876  -4.159  21.185  1.00 96.91           O  
ATOM   4133  CG  LEU A 268      -9.541  -6.587  19.352  1.00 96.91           C  
ATOM   4134  HG  LEU A 268      -9.768  -7.246  18.515  1.00 96.91           H  
ATOM   4135  CD1 LEU A 268      -8.153  -5.989  19.145  1.00 96.91           C  
ATOM   4136 HD11 LEU A 268      -7.390  -6.762  19.240  1.00 96.91           H  
ATOM   4137 HD12 LEU A 268      -8.087  -5.549  18.150  1.00 96.91           H  
ATOM   4138 HD13 LEU A 268      -7.962  -5.228  19.901  1.00 96.91           H  
ATOM   4139  CD2 LEU A 268      -9.523  -7.435  20.625  1.00 96.91           C  
ATOM   4140 HD21 LEU A 268      -9.369  -6.799  21.497  1.00 96.91           H  
ATOM   4141 HD22 LEU A 268     -10.469  -7.967  20.726  1.00 96.91           H  
ATOM   4142 HD23 LEU A 268      -8.721  -8.171  20.566  1.00 96.91           H  
ATOM   4143  N   MET A 269     -13.460  -3.918  19.035  1.00 96.03           N  
ATOM   4144  H   MET A 269     -13.350  -4.265  18.093  1.00 96.03           H  
ATOM   4145  CA  MET A 269     -14.399  -2.818  19.271  1.00 96.03           C  
ATOM   4146  HA  MET A 269     -14.040  -2.242  20.123  1.00 96.03           H  
ATOM   4147  C   MET A 269     -15.807  -3.301  19.666  1.00 96.03           C  
ATOM   4148  CB  MET A 269     -14.430  -1.870  18.058  1.00 96.03           C  
ATOM   4149  HB2 MET A 269     -15.219  -1.132  18.204  1.00 96.03           H  
ATOM   4150  HB3 MET A 269     -14.648  -2.433  17.151  1.00 96.03           H  
ATOM   4151  O   MET A 269     -16.681  -2.469  19.901  1.00 96.03           O  
ATOM   4152  CG  MET A 269     -13.105  -1.113  17.896  1.00 96.03           C  
ATOM   4153  HG2 MET A 269     -12.827  -0.670  18.852  1.00 96.03           H  
ATOM   4154  HG3 MET A 269     -12.330  -1.834  17.635  1.00 96.03           H  
ATOM   4155  SD  MET A 269     -13.106   0.195  16.636  1.00 96.03           S  
ATOM   4156  CE  MET A 269     -13.933   1.511  17.564  1.00 96.03           C  
ATOM   4157  HE1 MET A 269     -14.929   1.182  17.859  1.00 96.03           H  
ATOM   4158  HE2 MET A 269     -13.355   1.746  18.458  1.00 96.03           H  
ATOM   4159  HE3 MET A 269     -14.008   2.402  16.940  1.00 96.03           H  
ATOM   4160  N   GLY A 270     -16.061  -4.612  19.749  1.00 96.72           N  
ATOM   4161  H   GLY A 270     -15.316  -5.267  19.556  1.00 96.72           H  
ATOM   4162  CA  GLY A 270     -17.381  -5.160  20.074  1.00 96.72           C  
ATOM   4163  HA2 GLY A 270     -17.764  -4.679  20.974  1.00 96.72           H  
ATOM   4164  HA3 GLY A 270     -17.271  -6.227  20.268  1.00 96.72           H  
ATOM   4165  C   GLY A 270     -18.412  -4.989  18.952  1.00 96.72           C  
ATOM   4166  O   GLY A 270     -19.609  -4.879  19.220  1.00 96.72           O  
ATOM   4167  N   VAL A 271     -17.962  -4.935  17.696  1.00 96.70           N  
ATOM   4168  H   VAL A 271     -16.973  -5.078  17.546  1.00 96.70           H  
ATOM   4169  CA  VAL A 271     -18.819  -4.920  16.505  1.00 96.70           C  
ATOM   4170  HA  VAL A 271     -19.850  -4.730  16.802  1.00 96.70           H  
ATOM   4171  C   VAL A 271     -18.752  -6.298  15.851  1.00 96.70           C  
ATOM   4172  CB  VAL A 271     -18.397  -3.809  15.524  1.00 96.70           C  
ATOM   4173  HB  VAL A 271     -17.390  -4.010  15.159  1.00 96.70           H  
ATOM   4174  O   VAL A 271     -17.679  -6.740  15.456  1.00 96.70           O  
ATOM   4175  CG1 VAL A 271     -19.358  -3.746  14.328  1.00 96.70           C  
ATOM   4176 HG11 VAL A 271     -19.075  -2.929  13.666  1.00 96.70           H  
ATOM   4177 HG12 VAL A 271     -19.297  -4.677  13.765  1.00 96.70           H  
ATOM   4178 HG13 VAL A 271     -20.382  -3.601  14.673  1.00 96.70           H  
ATOM   4179  CG2 VAL A 271     -18.395  -2.420  16.182  1.00 96.70           C  
ATOM   4180 HG21 VAL A 271     -17.650  -2.399  16.977  1.00 96.70           H  
ATOM   4181 HG22 VAL A 271     -18.130  -1.660  15.447  1.00 96.70           H  
ATOM   4182 HG23 VAL A 271     -19.375  -2.204  16.606  1.00 96.70           H  
ATOM   4183  N   GLY A 272     -19.891  -6.984  15.727  1.00 95.28           N  
ATOM   4184  H   GLY A 272     -20.757  -6.589  16.064  1.00 95.28           H  
ATOM   4185  CA  GLY A 272     -19.938  -8.321  15.130  1.00 95.28           C  
ATOM   4186  HA2 GLY A 272     -19.304  -8.989  15.713  1.00 95.28           H  
ATOM   4187  HA3 GLY A 272     -20.956  -8.707  15.170  1.00 95.28           H  
ATOM   4188  C   GLY A 272     -19.461  -8.336  13.674  1.00 95.28           C  
ATOM   4189  O   GLY A 272     -19.704  -7.397  12.911  1.00 95.28           O  
ATOM   4190  N   ARG A 273     -18.754  -9.398  13.270  1.00 94.94           N  
ATOM   4191  H   ARG A 273     -18.620 -10.145  13.938  1.00 94.94           H  
ATOM   4192  CA  ARG A 273     -18.153  -9.514  11.927  1.00 94.94           C  
ATOM   4193  HA  ARG A 273     -17.528  -8.638  11.752  1.00 94.94           H  
ATOM   4194  C   ARG A 273     -19.184  -9.524  10.800  1.00 94.94           C  
ATOM   4195  CB  ARG A 273     -17.282 -10.771  11.835  1.00 94.94           C  
ATOM   4196  HB2 ARG A 273     -17.882 -11.647  12.082  1.00 94.94           H  
ATOM   4197  HB3 ARG A 273     -16.938 -10.873  10.806  1.00 94.94           H  
ATOM   4198  O   ARG A 273     -18.857  -9.132   9.686  1.00 94.94           O  
ATOM   4199  CG  ARG A 273     -16.059 -10.713  12.756  1.00 94.94           C  
ATOM   4200  HG2 ARG A 273     -16.390 -10.740  13.794  1.00 94.94           H  
ATOM   4201  HG3 ARG A 273     -15.501  -9.794  12.576  1.00 94.94           H  
ATOM   4202  CD  ARG A 273     -15.164 -11.921  12.471  1.00 94.94           C  
ATOM   4203  HD2 ARG A 273     -14.949 -11.938  11.402  1.00 94.94           H  
ATOM   4204  HD3 ARG A 273     -15.705 -12.828  12.739  1.00 94.94           H  
ATOM   4205  NE  ARG A 273     -13.904 -11.865  13.227  1.00 94.94           N  
ATOM   4206  HE  ARG A 273     -13.912 -11.319  14.076  1.00 94.94           H  
ATOM   4207  NH1 ARG A 273     -12.652 -13.214  11.854  1.00 94.94           N  
ATOM   4208 HH11 ARG A 273     -13.475 -13.360  11.288  1.00 94.94           H  
ATOM   4209 HH12 ARG A 273     -11.774 -13.670  11.651  1.00 94.94           H  
ATOM   4210  NH2 ARG A 273     -11.716 -12.324  13.653  1.00 94.94           N  
ATOM   4211 HH21 ARG A 273     -10.824 -12.752  13.448  1.00 94.94           H  
ATOM   4212 HH22 ARG A 273     -11.855 -11.780  14.492  1.00 94.94           H  
ATOM   4213  CZ  ARG A 273     -12.770 -12.462  12.914  1.00 94.94           C  
ATOM   4214  N   GLU A 274     -20.422  -9.922  11.073  1.00 95.67           N  
ATOM   4215  H   GLU A 274     -20.633 -10.205  12.020  1.00 95.67           H  
ATOM   4216  CA  GLU A 274     -21.545  -9.842  10.136  1.00 95.67           C  
ATOM   4217  HA  GLU A 274     -21.273 -10.398   9.239  1.00 95.67           H  
ATOM   4218  C   GLU A 274     -21.833  -8.400   9.682  1.00 95.67           C  
ATOM   4219  CB  GLU A 274     -22.791 -10.522  10.743  1.00 95.67           C  
ATOM   4220  HB2 GLU A 274     -23.519 -10.625   9.939  1.00 95.67           H  
ATOM   4221  HB3 GLU A 274     -22.525 -11.533  11.052  1.00 95.67           H  
ATOM   4222  O   GLU A 274     -22.229  -8.170   8.539  1.00 95.67           O  
ATOM   4223  CG  GLU A 274     -23.506  -9.808  11.912  1.00 95.67           C  
ATOM   4224  HG2 GLU A 274     -23.772  -8.799  11.596  1.00 95.67           H  
ATOM   4225  HG3 GLU A 274     -24.442 -10.337  12.090  1.00 95.67           H  
ATOM   4226  CD  GLU A 274     -22.739  -9.744  13.246  1.00 95.67           C  
ATOM   4227  OE1 GLU A 274     -23.155  -8.942  14.109  1.00 95.67           O  
ATOM   4228  OE2 GLU A 274     -21.724 -10.463  13.406  1.00 95.67           O  
ATOM   4229  N   GLU A 275     -21.532  -7.408  10.525  1.00 96.10           N  
ATOM   4230  H   GLU A 275     -21.173  -7.643  11.440  1.00 96.10           H  
ATOM   4231  CA  GLU A 275     -21.640  -5.992  10.175  1.00 96.10           C  
ATOM   4232  HA  GLU A 275     -22.622  -5.811   9.736  1.00 96.10           H  
ATOM   4233  C   GLU A 275     -20.597  -5.551   9.143  1.00 96.10           C  
ATOM   4234  CB  GLU A 275     -21.497  -5.129  11.432  1.00 96.10           C  
ATOM   4235  HB2 GLU A 275     -20.555  -5.361  11.928  1.00 96.10           H  
ATOM   4236  HB3 GLU A 275     -21.431  -4.080  11.143  1.00 96.10           H  
ATOM   4237  O   GLU A 275     -20.767  -4.496   8.532  1.00 96.10           O  
ATOM   4238  CG  GLU A 275     -22.663  -5.302  12.413  1.00 96.10           C  
ATOM   4239  HG2 GLU A 275     -22.847  -6.361  12.596  1.00 96.10           H  
ATOM   4240  HG3 GLU A 275     -22.372  -4.851  13.362  1.00 96.10           H  
ATOM   4241  CD  GLU A 275     -23.949  -4.616  11.932  1.00 96.10           C  
ATOM   4242  OE1 GLU A 275     -25.001  -4.851  12.566  1.00 96.10           O  
ATOM   4243  OE2 GLU A 275     -23.879  -3.662  11.119  1.00 96.10           O  
ATOM   4244  N   ALA A 276     -19.537  -6.328   8.903  1.00 95.72           N  
ATOM   4245  H   ALA A 276     -19.452  -7.202   9.402  1.00 95.72           H  
ATOM   4246  CA  ALA A 276     -18.581  -6.065   7.828  1.00 95.72           C  
ATOM   4247  HA  ALA A 276     -18.248  -5.031   7.910  1.00 95.72           H  
ATOM   4248  C   ALA A 276     -19.208  -6.242   6.426  1.00 95.72           C  
ATOM   4249  CB  ALA A 276     -17.362  -6.970   8.036  1.00 95.72           C  
ATOM   4250  HB1 ALA A 276     -16.512  -6.565   7.488  1.00 95.72           H  
ATOM   4251  HB2 ALA A 276     -17.098  -7.013   9.093  1.00 95.72           H  
ATOM   4252  HB3 ALA A 276     -17.578  -7.978   7.681  1.00 95.72           H  
ATOM   4253  O   ALA A 276     -18.699  -5.688   5.450  1.00 95.72           O  
ATOM   4254  N   GLY A 277     -20.348  -6.941   6.339  1.00 95.45           N  
ATOM   4255  H   GLY A 277     -20.696  -7.379   7.181  1.00 95.45           H  
ATOM   4256  CA  GLY A 277     -21.103  -7.173   5.110  1.00 95.45           C  
ATOM   4257  HA2 GLY A 277     -20.964  -6.326   4.438  1.00 95.45           H  
ATOM   4258  HA3 GLY A 277     -22.162  -7.240   5.362  1.00 95.45           H  
ATOM   4259  C   GLY A 277     -20.705  -8.454   4.363  1.00 95.45           C  
ATOM   4260  O   GLY A 277     -19.824  -9.196   4.803  1.00 95.45           O  
ATOM   4261  N   PRO A 278     -21.369  -8.747   3.228  1.00 95.63           N  
ATOM   4262  CA  PRO A 278     -21.057  -9.911   2.403  1.00 95.63           C  
ATOM   4263  HA  PRO A 278     -21.084 -10.813   3.014  1.00 95.63           H  
ATOM   4264  C   PRO A 278     -19.668  -9.797   1.757  1.00 95.63           C  
ATOM   4265  CB  PRO A 278     -22.178  -9.971   1.358  1.00 95.63           C  
ATOM   4266  HB2 PRO A 278     -23.027 -10.520   1.765  1.00 95.63           H  
ATOM   4267  HB3 PRO A 278     -21.854 -10.419   0.418  1.00 95.63           H  
ATOM   4268  O   PRO A 278     -19.087  -8.716   1.665  1.00 95.63           O  
ATOM   4269  CG  PRO A 278     -22.561  -8.502   1.183  1.00 95.63           C  
ATOM   4270  HG2 PRO A 278     -21.845  -8.014   0.522  1.00 95.63           H  
ATOM   4271  HG3 PRO A 278     -23.576  -8.388   0.803  1.00 95.63           H  
ATOM   4272  CD  PRO A 278     -22.416  -7.950   2.602  1.00 95.63           C  
ATOM   4273  HD2 PRO A 278     -22.154  -6.893   2.565  1.00 95.63           H  
ATOM   4274  HD3 PRO A 278     -23.349  -8.088   3.147  1.00 95.63           H  
ATOM   4275  N   HIS A 279     -19.156 -10.919   1.248  1.00 93.99           N  
ATOM   4276  H   HIS A 279     -19.693 -11.768   1.352  1.00 93.99           H  
ATOM   4277  CA  HIS A 279     -17.815 -11.037   0.656  1.00 93.99           C  
ATOM   4278  HA  HIS A 279     -17.076 -10.935   1.451  1.00 93.99           H  
ATOM   4279  C   HIS A 279     -17.510  -9.952  -0.401  1.00 93.99           C  
ATOM   4280  CB  HIS A 279     -17.714 -12.455   0.075  1.00 93.99           C  
ATOM   4281  HB2 HIS A 279     -18.381 -12.537  -0.783  1.00 93.99           H  
ATOM   4282  HB3 HIS A 279     -18.062 -13.165   0.825  1.00 93.99           H  
ATOM   4283  O   HIS A 279     -16.438  -9.357  -0.371  1.00 93.99           O  
ATOM   4284  CG  HIS A 279     -16.335 -12.895  -0.345  1.00 93.99           C  
ATOM   4285  CD2 HIS A 279     -15.861 -12.946  -1.629  1.00 93.99           C  
ATOM   4286  HD2 HIS A 279     -16.375 -12.594  -2.511  1.00 93.99           H  
ATOM   4287  ND1 HIS A 279     -15.402 -13.522   0.454  1.00 93.99           N  
ATOM   4288  HD1 HIS A 279     -15.481 -13.703   1.445  1.00 93.99           H  
ATOM   4289  CE1 HIS A 279     -14.406 -13.964  -0.333  1.00 93.99           C  
ATOM   4290  HE1 HIS A 279     -13.544 -14.523   0.001  1.00 93.99           H  
ATOM   4291  NE2 HIS A 279     -14.639 -13.624  -1.610  1.00 93.99           N  
ATOM   4292  N   GLU A 280     -18.482  -9.621  -1.258  1.00 94.61           N  
ATOM   4293  H   GLU A 280     -19.350 -10.135  -1.205  1.00 94.61           H  
ATOM   4294  CA  GLU A 280     -18.397  -8.574  -2.296  1.00 94.61           C  
ATOM   4295  HA  GLU A 280     -17.507  -8.757  -2.898  1.00 94.61           H  
ATOM   4296  C   GLU A 280     -18.264  -7.129  -1.766  1.00 94.61           C  
ATOM   4297  CB  GLU A 280     -19.631  -8.699  -3.213  1.00 94.61           C  
ATOM   4298  HB2 GLU A 280     -19.600  -9.678  -3.692  1.00 94.61           H  
ATOM   4299  HB3 GLU A 280     -19.571  -7.938  -3.991  1.00 94.61           H  
ATOM   4300  O   GLU A 280     -17.749  -6.258  -2.466  1.00 94.61           O  
ATOM   4301  CG  GLU A 280     -20.969  -8.549  -2.459  1.00 94.61           C  
ATOM   4302  HG2 GLU A 280     -20.975  -7.585  -1.952  1.00 94.61           H  
ATOM   4303  HG3 GLU A 280     -21.043  -9.326  -1.698  1.00 94.61           H  
ATOM   4304  CD  GLU A 280     -22.208  -8.637  -3.361  1.00 94.61           C  
ATOM   4305  OE1 GLU A 280     -23.237  -8.048  -2.959  1.00 94.61           O  
ATOM   4306  OE2 GLU A 280     -22.131  -9.303  -4.418  1.00 94.61           O  
ATOM   4307  N   VAL A 281     -18.711  -6.872  -0.531  1.00 96.13           N  
ATOM   4308  H   VAL A 281     -19.087  -7.651  -0.009  1.00 96.13           H  
ATOM   4309  CA  VAL A 281     -18.576  -5.587   0.184  1.00 96.13           C  
ATOM   4310  HA  VAL A 281     -18.510  -4.771  -0.535  1.00 96.13           H  
ATOM   4311  C   VAL A 281     -17.290  -5.571   1.013  1.00 96.13           C  
ATOM   4312  CB  VAL A 281     -19.818  -5.362   1.076  1.00 96.13           C  
ATOM   4313  HB  VAL A 281     -20.005  -6.266   1.655  1.00 96.13           H  
ATOM   4314  O   VAL A 281     -16.635  -4.532   1.135  1.00 96.13           O  
ATOM   4315  CG1 VAL A 281     -19.701  -4.202   2.074  1.00 96.13           C  
ATOM   4316 HG11 VAL A 281     -20.612  -4.140   2.669  1.00 96.13           H  
ATOM   4317 HG12 VAL A 281     -18.868  -4.366   2.758  1.00 96.13           H  
ATOM   4318 HG13 VAL A 281     -19.569  -3.263   1.536  1.00 96.13           H  
ATOM   4319  CG2 VAL A 281     -21.055  -5.074   0.215  1.00 96.13           C  
ATOM   4320 HG21 VAL A 281     -21.936  -4.966   0.847  1.00 96.13           H  
ATOM   4321 HG22 VAL A 281     -20.906  -4.156  -0.353  1.00 96.13           H  
ATOM   4322 HG23 VAL A 281     -21.232  -5.892  -0.483  1.00 96.13           H  
ATOM   4323  N   LEU A 282     -16.919  -6.721   1.578  1.00 96.72           N  
ATOM   4324  H   LEU A 282     -17.528  -7.518   1.456  1.00 96.72           H  
ATOM   4325  CA  LEU A 282     -15.757  -6.885   2.446  1.00 96.72           C  
ATOM   4326  HA  LEU A 282     -15.721  -6.036   3.128  1.00 96.72           H  
ATOM   4327  C   LEU A 282     -14.430  -6.915   1.674  1.00 96.72           C  
ATOM   4328  CB  LEU A 282     -15.972  -8.167   3.271  1.00 96.72           C  
ATOM   4329  HB2 LEU A 282     -16.064  -9.011   2.587  1.00 96.72           H  
ATOM   4330  HB3 LEU A 282     -16.913  -8.073   3.812  1.00 96.72           H  
ATOM   4331  O   LEU A 282     -13.430  -6.412   2.178  1.00 96.72           O  
ATOM   4332  CG  LEU A 282     -14.851  -8.480   4.280  1.00 96.72           C  
ATOM   4333  HG  LEU A 282     -13.926  -8.697   3.745  1.00 96.72           H  
ATOM   4334  CD1 LEU A 282     -14.608  -7.321   5.248  1.00 96.72           C  
ATOM   4335 HD11 LEU A 282     -14.070  -6.521   4.740  1.00 96.72           H  
ATOM   4336 HD12 LEU A 282     -15.568  -6.938   5.594  1.00 96.72           H  
ATOM   4337 HD13 LEU A 282     -14.016  -7.653   6.101  1.00 96.72           H  
ATOM   4338  CD2 LEU A 282     -15.235  -9.718   5.087  1.00 96.72           C  
ATOM   4339 HD21 LEU A 282     -15.415 -10.556   4.414  1.00 96.72           H  
ATOM   4340 HD22 LEU A 282     -14.420  -9.980   5.763  1.00 96.72           H  
ATOM   4341 HD23 LEU A 282     -16.138  -9.522   5.665  1.00 96.72           H  
ATOM   4342  N   ASN A 283     -14.395  -7.489   0.470  1.00 95.50           N  
ATOM   4343  H   ASN A 283     -15.243  -7.882   0.087  1.00 95.50           H  
ATOM   4344  CA  ASN A 283     -13.156  -7.698  -0.279  1.00 95.50           C  
ATOM   4345  HA  ASN A 283     -12.375  -7.111   0.205  1.00 95.50           H  
ATOM   4346  C   ASN A 283     -13.205  -7.154  -1.717  1.00 95.50           C  
ATOM   4347  CB  ASN A 283     -12.725  -9.171  -0.128  1.00 95.50           C  
ATOM   4348  HB2 ASN A 283     -13.053  -9.543   0.842  1.00 95.50           H  
ATOM   4349  HB3 ASN A 283     -11.636  -9.210  -0.113  1.00 95.50           H  
ATOM   4350  O   ASN A 283     -14.217  -6.628  -2.178  1.00 95.50           O  
ATOM   4351  CG  ASN A 283     -13.202 -10.149  -1.192  1.00 95.50           C  
ATOM   4352  ND2 ASN A 283     -12.880 -11.398  -0.997  1.00 95.50           N  
ATOM   4353 HD21 ASN A 283     -12.327 -11.688  -0.203  1.00 95.50           H  
ATOM   4354 HD22 ASN A 283     -13.297 -12.085  -1.609  1.00 95.50           H  
ATOM   4355  OD1 ASN A 283     -13.772  -9.824  -2.220  1.00 95.50           O  
ATOM   4356  N   CYS A 284     -12.070  -7.225  -2.417  1.00 96.29           N  
ATOM   4357  H   CYS A 284     -11.268  -7.680  -2.005  1.00 96.29           H  
ATOM   4358  CA  CYS A 284     -11.948  -6.733  -3.788  1.00 96.29           C  
ATOM   4359  HA  CYS A 284     -12.950  -6.498  -4.146  1.00 96.29           H  
ATOM   4360  C   CYS A 284     -11.410  -7.762  -4.789  1.00 96.29           C  
ATOM   4361  CB  CYS A 284     -11.160  -5.428  -3.796  1.00 96.29           C  
ATOM   4362  HB2 CYS A 284     -11.195  -5.014  -4.804  1.00 96.29           H  
ATOM   4363  HB3 CYS A 284     -11.662  -4.724  -3.133  1.00 96.29           H  
ATOM   4364  O   CYS A 284     -10.946  -7.373  -5.865  1.00 96.29           O  
ATOM   4365  SG  CYS A 284      -9.428  -5.568  -3.307  1.00 96.29           S  
ATOM   4366  N   ALA A 285     -11.518  -9.055  -4.466  1.00 95.11           N  
ATOM   4367  H   ALA A 285     -11.962  -9.294  -3.591  1.00 95.11           H  
ATOM   4368  CA  ALA A 285     -11.040 -10.176  -5.283  1.00 95.11           C  
ATOM   4369  HA  ALA A 285      -9.951 -10.218  -5.252  1.00 95.11           H  
ATOM   4370  C   ALA A 285     -11.483 -10.061  -6.751  1.00 95.11           C  
ATOM   4371  CB  ALA A 285     -11.612 -11.455  -4.658  1.00 95.11           C  
ATOM   4372  HB1 ALA A 285     -12.697 -11.393  -4.575  1.00 95.11           H  
ATOM   4373  HB2 ALA A 285     -11.360 -12.316  -5.276  1.00 95.11           H  
ATOM   4374  HB3 ALA A 285     -11.187 -11.606  -3.665  1.00 95.11           H  
ATOM   4375  O   ALA A 285     -10.695 -10.239  -7.676  1.00 95.11           O  
ATOM   4376  N   GLU A 286     -12.742  -9.665  -6.936  1.00 95.20           N  
ATOM   4377  H   GLU A 286     -13.303  -9.585  -6.100  1.00 95.20           H  
ATOM   4378  CA  GLU A 286     -13.439  -9.585  -8.218  1.00 95.20           C  
ATOM   4379  HA  GLU A 286     -12.906 -10.178  -8.961  1.00 95.20           H  
ATOM   4380  C   GLU A 286     -13.549  -8.154  -8.786  1.00 95.20           C  
ATOM   4381  CB  GLU A 286     -14.829 -10.196  -7.988  1.00 95.20           C  
ATOM   4382  HB2 GLU A 286     -15.293  -9.726  -7.120  1.00 95.20           H  
ATOM   4383  HB3 GLU A 286     -15.462  -9.985  -8.850  1.00 95.20           H  
ATOM   4384  O   GLU A 286     -14.084  -7.955  -9.879  1.00 95.20           O  
ATOM   4385  CG  GLU A 286     -14.802 -11.717  -7.786  1.00 95.20           C  
ATOM   4386  HG2 GLU A 286     -14.167 -11.969  -6.937  1.00 95.20           H  
ATOM   4387  HG3 GLU A 286     -15.815 -12.049  -7.560  1.00 95.20           H  
ATOM   4388  CD  GLU A 286     -14.322 -12.422  -9.059  1.00 95.20           C  
ATOM   4389  OE1 GLU A 286     -13.373 -13.220  -8.977  1.00 95.20           O  
ATOM   4390  OE2 GLU A 286     -14.925 -12.126 -10.123  1.00 95.20           O  
ATOM   4391  N   GLN A 287     -13.084  -7.131  -8.062  1.00 96.27           N  
ATOM   4392  H   GLN A 287     -12.528  -7.337  -7.244  1.00 96.27           H  
ATOM   4393  CA  GLN A 287     -13.228  -5.740  -8.498  1.00 96.27           C  
ATOM   4394  HA  GLN A 287     -14.218  -5.613  -8.934  1.00 96.27           H  
ATOM   4395  C   GLN A 287     -12.191  -5.377  -9.562  1.00 96.27           C  
ATOM   4396  CB  GLN A 287     -13.099  -4.758  -7.326  1.00 96.27           C  
ATOM   4397  HB2 GLN A 287     -12.131  -4.885  -6.842  1.00 96.27           H  
ATOM   4398  HB3 GLN A 287     -13.145  -3.755  -7.750  1.00 96.27           H  
ATOM   4399  O   GLN A 287     -10.992  -5.531  -9.337  1.00 96.27           O  
ATOM   4400  CG  GLN A 287     -14.220  -4.896  -6.290  1.00 96.27           C  
ATOM   4401  HG2 GLN A 287     -15.172  -4.924  -6.819  1.00 96.27           H  
ATOM   4402  HG3 GLN A 287     -14.120  -5.843  -5.760  1.00 96.27           H  
ATOM   4403  CD  GLN A 287     -14.276  -3.741  -5.288  1.00 96.27           C  
ATOM   4404  NE2 GLN A 287     -15.046  -3.877  -4.231  1.00 96.27           N  
ATOM   4405 HE21 GLN A 287     -15.523  -4.746  -4.039  1.00 96.27           H  
ATOM   4406 HE22 GLN A 287     -15.208  -3.079  -3.634  1.00 96.27           H  
ATOM   4407  OE1 GLN A 287     -13.677  -2.680  -5.464  1.00 96.27           O  
ATOM   4408  N   LYS A 288     -12.618  -4.761 -10.674  1.00 95.10           N  
ATOM   4409  H   LYS A 288     -13.612  -4.631 -10.798  1.00 95.10           H  
ATOM   4410  CA  LYS A 288     -11.650  -4.130 -11.587  1.00 95.10           C  
ATOM   4411  HA  LYS A 288     -10.874  -4.872 -11.776  1.00 95.10           H  
ATOM   4412  C   LYS A 288     -11.018  -2.907 -10.898  1.00 95.10           C  
ATOM   4413  CB  LYS A 288     -12.249  -3.751 -12.947  1.00 95.10           C  
ATOM   4414  HB2 LYS A 288     -11.462  -3.288 -13.542  1.00 95.10           H  
ATOM   4415  HB3 LYS A 288     -13.040  -3.014 -12.810  1.00 95.10           H  
ATOM   4416  O   LYS A 288     -11.775  -2.064 -10.388  1.00 95.10           O  
ATOM   4417  CG  LYS A 288     -12.791  -4.963 -13.713  1.00 95.10           C  
ATOM   4418  HG2 LYS A 288     -13.622  -5.405 -13.163  1.00 95.10           H  
ATOM   4419  HG3 LYS A 288     -11.998  -5.704 -13.814  1.00 95.10           H  
ATOM   4420  CD  LYS A 288     -13.273  -4.546 -15.109  1.00 95.10           C  
ATOM   4421  HD2 LYS A 288     -12.452  -4.068 -15.644  1.00 95.10           H  
ATOM   4422  HD3 LYS A 288     -14.097  -3.840 -15.009  1.00 95.10           H  
ATOM   4423  CE  LYS A 288     -13.734  -5.787 -15.879  1.00 95.10           C  
ATOM   4424  HE2 LYS A 288     -14.524  -6.275 -15.309  1.00 95.10           H  
ATOM   4425  HE3 LYS A 288     -12.897  -6.483 -15.946  1.00 95.10           H  
ATOM   4426  NZ  LYS A 288     -14.222  -5.438 -17.235  1.00 95.10           N  
ATOM   4427  HZ1 LYS A 288     -14.507  -6.273 -17.728  1.00 95.10           H  
ATOM   4428  HZ2 LYS A 288     -13.493  -4.986 -17.768  1.00 95.10           H  
ATOM   4429  HZ3 LYS A 288     -15.017  -4.819 -17.170  1.00 95.10           H  
ATOM   4430  N   PRO A 289      -9.680  -2.759 -10.910  1.00 93.24           N  
ATOM   4431  CA  PRO A 289      -8.989  -1.603 -10.341  1.00 93.24           C  
ATOM   4432  HA  PRO A 289      -9.072  -1.666  -9.256  1.00 93.24           H  
ATOM   4433  C   PRO A 289      -9.546  -0.260 -10.840  1.00 93.24           C  
ATOM   4434  CB  PRO A 289      -7.515  -1.775 -10.722  1.00 93.24           C  
ATOM   4435  HB2 PRO A 289      -7.325  -1.323 -11.696  1.00 93.24           H  
ATOM   4436  HB3 PRO A 289      -6.848  -1.353  -9.970  1.00 93.24           H  
ATOM   4437  O   PRO A 289      -9.865  -0.119 -12.021  1.00 93.24           O  
ATOM   4438  CG  PRO A 289      -7.358  -3.289 -10.835  1.00 93.24           C  
ATOM   4439  HG2 PRO A 289      -7.182  -3.721  -9.850  1.00 93.24           H  
ATOM   4440  HG3 PRO A 289      -6.567  -3.560 -11.534  1.00 93.24           H  
ATOM   4441  CD  PRO A 289      -8.710  -3.745 -11.367  1.00 93.24           C  
ATOM   4442  HD2 PRO A 289      -8.691  -3.761 -12.457  1.00 93.24           H  
ATOM   4443  HD3 PRO A 289      -8.928  -4.739 -10.976  1.00 93.24           H  
ATOM   4444  N   PHE A 290      -9.649   0.746  -9.964  1.00 93.14           N  
ATOM   4445  H   PHE A 290      -9.473   0.550  -8.989  1.00 93.14           H  
ATOM   4446  CA  PHE A 290      -9.985   2.124 -10.372  1.00 93.14           C  
ATOM   4447  HA  PHE A 290     -10.913   2.124 -10.943  1.00 93.14           H  
ATOM   4448  C   PHE A 290      -8.906   2.756 -11.253  1.00 93.14           C  
ATOM   4449  CB  PHE A 290     -10.140   3.020  -9.139  1.00 93.14           C  
ATOM   4450  HB2 PHE A 290      -9.360   2.781  -8.416  1.00 93.14           H  
ATOM   4451  HB3 PHE A 290      -9.982   4.057  -9.434  1.00 93.14           H  
ATOM   4452  O   PHE A 290      -9.199   3.559 -12.138  1.00 93.14           O  
ATOM   4453  CG  PHE A 290     -11.493   2.968  -8.478  1.00 93.14           C  
ATOM   4454  CD1 PHE A 290     -12.614   3.535  -9.117  1.00 93.14           C  
ATOM   4455  HD1 PHE A 290     -12.520   3.951 -10.109  1.00 93.14           H  
ATOM   4456  CD2 PHE A 290     -11.613   2.438  -7.186  1.00 93.14           C  
ATOM   4457  HD2 PHE A 290     -10.752   2.023  -6.683  1.00 93.14           H  
ATOM   4458  CE1 PHE A 290     -13.854   3.584  -8.454  1.00 93.14           C  
ATOM   4459  HE1 PHE A 290     -14.714   4.021  -8.940  1.00 93.14           H  
ATOM   4460  CE2 PHE A 290     -12.846   2.503  -6.522  1.00 93.14           C  
ATOM   4461  HE2 PHE A 290     -12.910   2.140  -5.507  1.00 93.14           H  
ATOM   4462  CZ  PHE A 290     -13.966   3.078  -7.148  1.00 93.14           C  
ATOM   4463  HZ  PHE A 290     -14.907   3.136  -6.621  1.00 93.14           H  
ATOM   4464  N   ASN A 291      -7.655   2.408 -10.971  1.00 88.82           N  
ATOM   4465  H   ASN A 291      -7.512   1.746 -10.222  1.00 88.82           H  
ATOM   4466  CA  ASN A 291      -6.474   2.821 -11.702  1.00 88.82           C  
ATOM   4467  HA  ASN A 291      -6.746   3.258 -12.663  1.00 88.82           H  
ATOM   4468  C   ASN A 291      -5.668   1.539 -11.922  1.00 88.82           C  
ATOM   4469  CB  ASN A 291      -5.711   3.874 -10.875  1.00 88.82           C  
ATOM   4470  HB2 ASN A 291      -4.838   4.207 -11.437  1.00 88.82           H  
ATOM   4471  HB3 ASN A 291      -5.347   3.422  -9.953  1.00 88.82           H  
ATOM   4472  O   ASN A 291      -4.969   1.128 -11.004  1.00 88.82           O  
ATOM   4473  CG  ASN A 291      -6.564   5.075 -10.534  1.00 88.82           C  
ATOM   4474  ND2 ASN A 291      -7.067   5.166  -9.324  1.00 88.82           N  
ATOM   4475 HD21 ASN A 291      -6.724   4.544  -8.605  1.00 88.82           H  
ATOM   4476 HD22 ASN A 291      -7.639   5.960  -9.077  1.00 88.82           H  
ATOM   4477  OD1 ASN A 291      -6.789   5.951 -11.361  1.00 88.82           O  
ATOM   4478  N   PRO A 292      -5.837   0.826 -13.045  1.00 85.69           N  
ATOM   4479  CA  PRO A 292      -4.947  -0.279 -13.371  1.00 85.69           C  
ATOM   4480  HA  PRO A 292      -4.868  -0.977 -12.537  1.00 85.69           H  
ATOM   4481  C   PRO A 292      -3.551   0.270 -13.693  1.00 85.69           C  
ATOM   4482  CB  PRO A 292      -5.603  -0.978 -14.566  1.00 85.69           C  
ATOM   4483  HB2 PRO A 292      -4.871  -1.452 -15.221  1.00 85.69           H  
ATOM   4484  HB3 PRO A 292      -6.318  -1.716 -14.204  1.00 85.69           H  
ATOM   4485  O   PRO A 292      -3.427   1.385 -14.212  1.00 85.69           O  
ATOM   4486  CG  PRO A 292      -6.351   0.156 -15.270  1.00 85.69           C  
ATOM   4487  HG2 PRO A 292      -7.199  -0.215 -15.845  1.00 85.69           H  
ATOM   4488  HG3 PRO A 292      -5.661   0.700 -15.915  1.00 85.69           H  
ATOM   4489  CD  PRO A 292      -6.795   1.058 -14.118  1.00 85.69           C  
ATOM   4490  HD2 PRO A 292      -6.792   2.097 -14.447  1.00 85.69           H  
ATOM   4491  HD3 PRO A 292      -7.791   0.768 -13.782  1.00 85.69           H  
ATOM   4492  N   THR A 293      -2.505  -0.514 -13.429  1.00 79.07           N  
ATOM   4493  H   THR A 293      -2.642  -1.391 -12.948  1.00 79.07           H  
ATOM   4494  CA  THR A 293      -1.193  -0.308 -14.058  1.00 79.07           C  
ATOM   4495  HA  THR A 293      -0.828   0.679 -13.773  1.00 79.07           H  
ATOM   4496  C   THR A 293      -1.367  -0.324 -15.581  1.00 79.07           C  
ATOM   4497  CB  THR A 293      -0.171  -1.346 -13.563  1.00 79.07           C  
ATOM   4498  HB  THR A 293      -0.499  -2.349 -13.837  1.00 79.07           H  
ATOM   4499  O   THR A 293      -2.344  -0.868 -16.100  1.00 79.07           O  
ATOM   4500  CG2 THR A 293       1.245  -1.117 -14.079  1.00 79.07           C  
ATOM   4501 HG21 THR A 293       1.277  -1.350 -15.143  1.00 79.07           H  
ATOM   4502 HG22 THR A 293       1.931  -1.795 -13.572  1.00 79.07           H  
ATOM   4503 HG23 THR A 293       1.558  -0.087 -13.908  1.00 79.07           H  
ATOM   4504  OG1 THR A 293      -0.078  -1.255 -12.162  1.00 79.07           O  
ATOM   4505  HG1 THR A 293      -0.804  -1.795 -11.842  1.00 79.07           H  
ATOM   4506  N   ALA A 294      -0.495   0.380 -16.303  1.00 59.16           N  
ATOM   4507  H   ALA A 294       0.361   0.695 -15.868  1.00 59.16           H  
ATOM   4508  CA  ALA A 294      -0.722   0.754 -17.695  1.00 59.16           C  
ATOM   4509  HA  ALA A 294      -1.751   1.099 -17.791  1.00 59.16           H  
ATOM   4510  C   ALA A 294      -0.563  -0.435 -18.657  1.00 59.16           C  
ATOM   4511  CB  ALA A 294       0.192   1.940 -18.034  1.00 59.16           C  
ATOM   4512  HB1 ALA A 294       1.237   1.645 -17.935  1.00 59.16           H  
ATOM   4513  HB2 ALA A 294       0.014   2.254 -19.062  1.00 59.16           H  
ATOM   4514  HB3 ALA A 294      -0.014   2.775 -17.364  1.00 59.16           H  
ATOM   4515  O   ALA A 294       0.441  -0.535 -19.356  1.00 59.16           O  
ATOM   4516  N   VAL A 295      -1.583  -1.302 -18.706  1.00 46.13           N  
ATOM   4517  H   VAL A 295      -2.286  -1.217 -17.986  1.00 46.13           H  
ATOM   4518  CA  VAL A 295      -1.726  -2.394 -19.677  1.00 46.13           C  
ATOM   4519  HA  VAL A 295      -0.965  -3.150 -19.484  1.00 46.13           H  
ATOM   4520  C   VAL A 295      -1.534  -1.833 -21.080  1.00 46.13           C  
ATOM   4521  CB  VAL A 295      -3.084  -3.120 -19.576  1.00 46.13           C  
ATOM   4522  HB  VAL A 295      -3.877  -2.487 -19.974  1.00 46.13           H  
ATOM   4523  O   VAL A 295      -2.387  -1.102 -21.586  1.00 46.13           O  
ATOM   4524  CG1 VAL A 295      -3.042  -4.429 -20.376  1.00 46.13           C  
ATOM   4525 HG11 VAL A 295      -2.282  -5.096 -19.969  1.00 46.13           H  
ATOM   4526 HG12 VAL A 295      -4.010  -4.929 -20.329  1.00 46.13           H  
ATOM   4527 HG13 VAL A 295      -2.811  -4.230 -21.422  1.00 46.13           H  
ATOM   4528  CG2 VAL A 295      -3.456  -3.477 -18.132  1.00 46.13           C  
ATOM   4529 HG21 VAL A 295      -4.351  -4.099 -18.119  1.00 46.13           H  
ATOM   4530 HG22 VAL A 295      -3.659  -2.573 -17.558  1.00 46.13           H  
ATOM   4531 HG23 VAL A 295      -2.636  -4.024 -17.666  1.00 46.13           H  
ATOM   4532  N   ALA A 296      -0.420  -2.178 -21.714  1.00 42.08           N  
ATOM   4533  H   ALA A 296       0.249  -2.772 -21.245  1.00 42.08           H  
ATOM   4534  CA  ALA A 296      -0.298  -2.011 -23.144  1.00 42.08           C  
ATOM   4535  HA  ALA A 296      -0.739  -1.059 -23.442  1.00 42.08           H  
ATOM   4536  C   ALA A 296      -1.064  -3.160 -23.792  1.00 42.08           C  
ATOM   4537  CB  ALA A 296       1.165  -2.007 -23.556  1.00 42.08           C  
ATOM   4538  HB1 ALA A 296       1.744  -1.333 -22.924  1.00 42.08           H  
ATOM   4539  HB2 ALA A 296       1.244  -1.691 -24.596  1.00 42.08           H  
ATOM   4540  HB3 ALA A 296       1.532  -3.031 -23.478  1.00 42.08           H  
ATOM   4541  O   ALA A 296      -0.771  -4.332 -23.547  1.00 42.08           O  
ATOM   4542  N   ALA A 297      -2.049  -2.818 -24.611  1.00 38.25           N  
ATOM   4543  H   ALA A 297      -2.217  -1.838 -24.791  1.00 38.25           H  
ATOM   4544  CA  ALA A 297      -2.612  -3.782 -25.533  1.00 38.25           C  
ATOM   4545  HA  ALA A 297      -2.893  -4.683 -24.989  1.00 38.25           H  
ATOM   4546  C   ALA A 297      -1.548  -4.149 -26.579  1.00 38.25           C  
ATOM   4547  CB  ALA A 297      -3.870  -3.179 -26.166  1.00 38.25           C  
ATOM   4548  HB1 ALA A 297      -4.603  -2.943 -25.395  1.00 38.25           H  
ATOM   4549  HB2 ALA A 297      -3.611  -2.277 -26.720  1.00 38.25           H  
ATOM   4550  HB3 ALA A 297      -4.300  -3.901 -26.861  1.00 38.25           H  
ATOM   4551  O   ALA A 297      -0.880  -3.262 -27.116  1.00 38.25           O  
ATOM   4552  N   SER A 298      -1.420  -5.447 -26.859  1.00 39.86           N  
ATOM   4553  H   SER A 298      -1.984  -6.093 -26.327  1.00 39.86           H  
ATOM   4554  CA  SER A 298      -1.026  -5.942 -28.185  1.00 39.86           C  
ATOM   4555  HA  SER A 298      -0.104  -5.466 -28.520  1.00 39.86           H  
ATOM   4556  C   SER A 298      -2.108  -5.605 -29.208  1.00 39.86           C  
ATOM   4557  CB  SER A 298      -0.862  -7.459 -28.136  1.00 39.86           C  
ATOM   4558  HB2 SER A 298      -0.045  -7.737 -27.470  1.00 39.86           H  
ATOM   4559  HB3 SER A 298      -0.656  -7.836 -29.138  1.00 39.86           H  
ATOM   4560  O   SER A 298      -3.282  -5.874 -28.851  1.00 39.86           O  
ATOM   4561  OG  SER A 298      -2.085  -7.983 -27.661  1.00 39.86           O  
ATOM   4562  HG  SER A 298      -2.746  -7.416 -28.065  1.00 39.86           H  
ATOM   4563  OXT SER A 298      -1.746  -5.179 -30.320  1.00 39.86           O  
TER    4564      SER A 298                                                       
ATOM   4564  N   CYS B   1       6.857  -3.489   7.821  1.00 37.24           N  
ATOM   4565  H   CYS B   1       5.986  -3.324   7.335  1.00 37.24           H  
ATOM   4566  H2  CYS B   1       7.206  -4.405   7.579  1.00 37.24           H  
ATOM   4567  H3  CYS B   1       6.686  -3.453   8.815  1.00 37.24           H  
ATOM   4568  CA  CYS B   1       7.828  -2.440   7.435  1.00 37.24           C  
ATOM   4569  HA  CYS B   1       8.084  -2.584   6.386  1.00 37.24           H  
ATOM   4570  C   CYS B   1       9.181  -2.549   8.153  1.00 37.24           C  
ATOM   4571  CB  CYS B   1       7.180  -1.049   7.506  1.00 37.24           C  
ATOM   4572  HB2 CYS B   1       7.930  -0.272   7.354  1.00 37.24           H  
ATOM   4573  HB3 CYS B   1       6.689  -0.883   8.465  1.00 37.24           H  
ATOM   4574  O   CYS B   1       9.914  -1.577   8.176  1.00 37.24           O  
ATOM   4575  SG  CYS B   1       5.989  -1.014   6.141  1.00 37.24           S  
ATOM   4576  HG  CYS B   1       5.033  -0.271   6.707  1.00 37.24           H  
ATOM   4577  N   THR B   2       9.581  -3.757   8.582  1.00 32.54           N  
ATOM   4578  H   THR B   2       8.924  -4.497   8.781  1.00 32.54           H  
ATOM   4579  CA  THR B   2      10.964  -4.252   8.439  1.00 32.54           C  
ATOM   4580  HA  THR B   2      11.650  -3.451   8.716  1.00 32.54           H  
ATOM   4581  C   THR B   2      11.142  -4.675   6.976  1.00 32.54           C  
ATOM   4582  CB  THR B   2      11.288  -5.476   9.312  1.00 32.54           C  
ATOM   4583  HB  THR B   2      11.923  -6.169   8.760  1.00 32.54           H  
ATOM   4584  O   THR B   2      11.144  -5.835   6.601  1.00 32.54           O  
ATOM   4585  CG2 THR B   2      12.091  -5.170  10.571  1.00 32.54           C  
ATOM   4586 HG21 THR B   2      11.842  -5.866  11.373  1.00 32.54           H  
ATOM   4587 HG22 THR B   2      11.957  -4.135  10.885  1.00 32.54           H  
ATOM   4588 HG23 THR B   2      13.142  -5.337  10.336  1.00 32.54           H  
ATOM   4589  OG1 THR B   2      10.095  -6.166   9.597  1.00 32.54           O  
ATOM   4590  HG1 THR B   2       9.957  -6.107  10.545  1.00 32.54           H  
ATOM   4591  N   THR B   3      11.115  -3.762   6.039  1.00 37.32           N  
ATOM   4592  H   THR B   3      10.683  -4.091   5.188  1.00 37.32           H  
ATOM   4593  CA  THR B   3      12.350  -3.064   5.744  1.00 37.32           C  
ATOM   4594  HA  THR B   3      12.958  -3.759   5.163  1.00 37.32           H  
ATOM   4595  C   THR B   3      13.167  -2.690   7.013  1.00 37.32           C  
ATOM   4596  CB  THR B   3      11.986  -1.891   4.804  1.00 37.32           C  
ATOM   4597  HB  THR B   3      12.869  -1.276   4.629  1.00 37.32           H  
ATOM   4598  O   THR B   3      12.877  -1.674   7.606  1.00 37.32           O  
ATOM   4599  CG2 THR B   3      11.448  -2.364   3.451  1.00 37.32           C  
ATOM   4600 HG21 THR B   3      11.273  -1.507   2.800  1.00 37.32           H  
ATOM   4601 HG22 THR B   3      12.185  -3.005   2.967  1.00 37.32           H  
ATOM   4602 HG23 THR B   3      10.513  -2.911   3.567  1.00 37.32           H  
ATOM   4603  OG1 THR B   3      10.937  -1.101   5.294  1.00 37.32           O  
ATOM   4604  HG1 THR B   3      10.796  -0.419   4.633  1.00 37.32           H  
ATOM   4605  N   THR B   4      14.136  -3.505   7.488  1.00 34.63           N  
ATOM   4606  H   THR B   4      14.275  -4.360   6.968  1.00 34.63           H  
ATOM   4607  CA  THR B   4      15.356  -3.053   8.231  1.00 34.63           C  
ATOM   4608  HA  THR B   4      15.321  -1.971   8.362  1.00 34.63           H  
ATOM   4609  C   THR B   4      16.610  -3.423   7.437  1.00 34.63           C  
ATOM   4610  CB  THR B   4      15.550  -3.636   9.639  1.00 34.63           C  
ATOM   4611  HB  THR B   4      15.600  -4.724   9.587  1.00 34.63           H  
ATOM   4612  O   THR B   4      16.885  -4.604   7.254  1.00 34.63           O  
ATOM   4613  CG2 THR B   4      16.806  -3.095  10.338  1.00 34.63           C  
ATOM   4614 HG21 THR B   4      16.824  -3.421  11.378  1.00 34.63           H  
ATOM   4615 HG22 THR B   4      16.830  -2.005  10.304  1.00 34.63           H  
ATOM   4616 HG23 THR B   4      17.703  -3.483   9.856  1.00 34.63           H  
ATOM   4617  OG1 THR B   4      14.496  -3.268  10.474  1.00 34.63           O  
ATOM   4618  HG1 THR B   4      14.582  -3.780  11.282  1.00 34.63           H  
ATOM   4619  N   SER B   5      17.324  -2.442   6.888  1.00 34.10           N  
ATOM   4620  H   SER B   5      17.028  -1.498   7.093  1.00 34.10           H  
ATOM   4621  CA  SER B   5      18.604  -2.531   6.176  1.00 34.10           C  
ATOM   4622  HA  SER B   5      19.026  -1.538   6.330  1.00 34.10           H  
ATOM   4623  C   SER B   5      19.589  -3.417   6.932  1.00 34.10           C  
ATOM   4624  CB  SER B   5      18.589  -2.648   4.634  1.00 34.10           C  
ATOM   4625  HB2 SER B   5      19.521  -3.103   4.299  1.00 34.10           H  
ATOM   4626  HB3 SER B   5      17.783  -3.304   4.307  1.00 34.10           H  
ATOM   4627  O   SER B   5      19.940  -2.999   8.036  1.00 34.10           O  
ATOM   4628  OG  SER B   5      18.528  -1.388   3.987  1.00 34.10           O  
ATOM   4629  HG  SER B   5      19.430  -1.091   3.841  1.00 34.10           H  
ATOM   4630  N   PRO B   6      20.105  -4.546   6.406  1.00 34.77           N  
ATOM   4631  CA  PRO B   6      21.137  -5.288   7.121  1.00 34.77           C  
ATOM   4632  HA  PRO B   6      20.712  -5.543   8.091  1.00 34.77           H  
ATOM   4633  C   PRO B   6      22.473  -4.572   7.421  1.00 34.77           C  
ATOM   4634  CB  PRO B   6      21.312  -6.605   6.361  1.00 34.77           C  
ATOM   4635  HB2 PRO B   6      21.631  -7.411   7.023  1.00 34.77           H  
ATOM   4636  HB3 PRO B   6      22.013  -6.485   5.535  1.00 34.77           H  
ATOM   4637  O   PRO B   6      23.033  -4.884   8.461  1.00 34.77           O  
ATOM   4638  CG  PRO B   6      19.907  -6.849   5.815  1.00 34.77           C  
ATOM   4639  HG2 PRO B   6      19.913  -7.515   4.952  1.00 34.77           H  
ATOM   4640  HG3 PRO B   6      19.262  -7.238   6.603  1.00 34.77           H  
ATOM   4641  CD  PRO B   6      19.468  -5.438   5.437  1.00 34.77           C  
ATOM   4642  HD2 PRO B   6      18.381  -5.370   5.468  1.00 34.77           H  
ATOM   4643  HD3 PRO B   6      19.819  -5.221   4.428  1.00 34.77           H  
ATOM   4644  N   SER B   7      23.080  -3.639   6.667  1.00 34.86           N  
ATOM   4645  H   SER B   7      23.938  -3.327   7.100  1.00 34.86           H  
ATOM   4646  CA  SER B   7      22.833  -2.980   5.363  1.00 34.86           C  
ATOM   4647  HA  SER B   7      23.769  -2.431   5.257  1.00 34.86           H  
ATOM   4648  C   SER B   7      21.840  -1.796   5.272  1.00 34.86           C  
ATOM   4649  CB  SER B   7      22.931  -3.936   4.162  1.00 34.86           C  
ATOM   4650  HB2 SER B   7      23.695  -3.558   3.483  1.00 34.86           H  
ATOM   4651  HB3 SER B   7      23.249  -4.924   4.496  1.00 34.86           H  
ATOM   4652  O   SER B   7      21.380  -1.415   4.191  1.00 34.86           O  
ATOM   4653  OG  SER B   7      21.722  -4.039   3.444  1.00 34.86           O  
ATOM   4654  HG  SER B   7      21.500  -3.144   3.175  1.00 34.86           H  
ATOM   4655  N   ALA B   8      21.512  -1.194   6.415  1.00 32.38           N  
ATOM   4656  H   ALA B   8      21.788  -1.707   7.241  1.00 32.38           H  
ATOM   4657  CA  ALA B   8      21.398   0.266   6.578  1.00 32.38           C  
ATOM   4658  HA  ALA B   8      21.703   0.748   5.649  1.00 32.38           H  
ATOM   4659  C   ALA B   8      22.387   0.730   7.660  1.00 32.38           C  
ATOM   4660  CB  ALA B   8      19.967   0.721   6.896  1.00 32.38           C  
ATOM   4661  HB1 ALA B   8      19.968   1.788   7.119  1.00 32.38           H  
ATOM   4662  HB2 ALA B   8      19.581   0.180   7.760  1.00 32.38           H  
ATOM   4663  HB3 ALA B   8      19.323   0.556   6.032  1.00 32.38           H  
ATOM   4664  O   ALA B   8      22.893   1.847   7.589  1.00 32.38           O  
ATOM   4665  N   GLN B   9      22.733  -0.159   8.607  1.00 33.76           N  
ATOM   4666  H   GLN B   9      22.190  -1.006   8.693  1.00 33.76           H  
ATOM   4667  CA  GLN B   9      24.100  -0.226   9.124  1.00 33.76           C  
ATOM   4668  HA  GLN B   9      24.360   0.716   9.608  1.00 33.76           H  
ATOM   4669  C   GLN B   9      25.043  -0.448   7.951  1.00 33.76           C  
ATOM   4670  CB  GLN B   9      24.260  -1.384  10.112  1.00 33.76           C  
ATOM   4671  HB2 GLN B   9      23.569  -2.193   9.873  1.00 33.76           H  
ATOM   4672  HB3 GLN B   9      25.276  -1.775  10.048  1.00 33.76           H  
ATOM   4673  O   GLN B   9      25.051  -1.522   7.350  1.00 33.76           O  
ATOM   4674  CG  GLN B   9      24.050  -0.899  11.544  1.00 33.76           C  
ATOM   4675  HG2 GLN B   9      24.701  -0.046  11.733  1.00 33.76           H  
ATOM   4676  HG3 GLN B   9      23.015  -0.588  11.684  1.00 33.76           H  
ATOM   4677  CD  GLN B   9      24.378  -1.995  12.548  1.00 33.76           C  
ATOM   4678  NE2 GLN B   9      24.935  -1.658  13.690  1.00 33.76           N  
ATOM   4679 HE21 GLN B   9      25.157  -2.431  14.300  1.00 33.76           H  
ATOM   4680 HE22 GLN B   9      25.182  -0.699  13.890  1.00 33.76           H  
ATOM   4681  OE1 GLN B   9      24.136  -3.168  12.345  1.00 33.76           O  
ATOM   4682  N   GLY B  10      25.731   0.629   7.589  1.00 33.36           N  
ATOM   4683  H   GLY B  10      25.624   1.475   8.129  1.00 33.36           H  
ATOM   4684  CA  GLY B  10      26.179   0.790   6.227  1.00 33.36           C  
ATOM   4685  HA2 GLY B  10      26.719  -0.108   5.929  1.00 33.36           H  
ATOM   4686  HA3 GLY B  10      26.875   1.627   6.181  1.00 33.36           H  
ATOM   4687  C   GLY B  10      24.976   0.990   5.271  1.00 33.36           C  
ATOM   4688  O   GLY B  10      24.122   0.122   5.155  1.00 33.36           O  
ATOM   4689  N   SER B  11      24.869   2.031   4.440  1.00 33.47           N  
ATOM   4690  H   SER B  11      24.006   2.043   3.917  1.00 33.47           H  
ATOM   4691  CA  SER B  11      25.935   2.934   3.965  1.00 33.47           C  
ATOM   4692  HA  SER B  11      25.604   3.281   2.986  1.00 33.47           H  
ATOM   4693  C   SER B  11      27.264   2.231   3.658  1.00 33.47           C  
ATOM   4694  CB  SER B  11      26.079   4.211   4.809  1.00 33.47           C  
ATOM   4695  HB2 SER B  11      25.194   4.828   4.654  1.00 33.47           H  
ATOM   4696  HB3 SER B  11      26.944   4.777   4.465  1.00 33.47           H  
ATOM   4697  O   SER B  11      28.282   2.880   3.440  1.00 33.47           O  
ATOM   4698  OG  SER B  11      26.199   3.959   6.194  1.00 33.47           O  
ATOM   4699  HG  SER B  11      26.753   4.643   6.578  1.00 33.47           H  
ATOM   4700  N   ASP B  12      27.235   0.899   3.598  1.00 38.90           N  
ATOM   4701  H   ASP B  12      26.346   0.430   3.697  1.00 38.90           H  
ATOM   4702  CA  ASP B  12      28.327   0.079   3.158  1.00 38.90           C  
ATOM   4703  HA  ASP B  12      29.267   0.489   3.526  1.00 38.90           H  
ATOM   4704  C   ASP B  12      28.283   0.238   1.664  1.00 38.90           C  
ATOM   4705  CB  ASP B  12      28.183  -1.392   3.596  1.00 38.90           C  
ATOM   4706  HB2 ASP B  12      28.528  -2.029   2.781  1.00 38.90           H  
ATOM   4707  HB3 ASP B  12      27.133  -1.626   3.772  1.00 38.90           H  
ATOM   4708  O   ASP B  12      27.272  -0.036   1.003  1.00 38.90           O  
ATOM   4709  CG  ASP B  12      29.013  -1.755   4.835  1.00 38.90           C  
ATOM   4710  OD1 ASP B  12      28.901  -2.925   5.256  1.00 38.90           O  
ATOM   4711  OD2 ASP B  12      29.769  -0.887   5.323  1.00 38.90           O  
ATOM   4712  N   VAL B  13      29.400   0.730   1.152  1.00 39.20           N  
ATOM   4713  H   VAL B  13      30.137   0.986   1.793  1.00 39.20           H  
ATOM   4714  CA  VAL B  13      29.666   0.785  -0.267  1.00 39.20           C  
ATOM   4715  HA  VAL B  13      28.796   1.199  -0.776  1.00 39.20           H  
ATOM   4716  C   VAL B  13      29.841  -0.663  -0.710  1.00 39.20           C  
ATOM   4717  CB  VAL B  13      30.877   1.690  -0.562  1.00 39.20           C  
ATOM   4718  HB  VAL B  13      31.784   1.241  -0.158  1.00 39.20           H  
ATOM   4719  O   VAL B  13      30.955  -1.160  -0.872  1.00 39.20           O  
ATOM   4720  CG1 VAL B  13      31.042   1.883  -2.074  1.00 39.20           C  
ATOM   4721 HG11 VAL B  13      31.215   0.922  -2.558  1.00 39.20           H  
ATOM   4722 HG12 VAL B  13      30.147   2.342  -2.495  1.00 39.20           H  
ATOM   4723 HG13 VAL B  13      31.900   2.526  -2.271  1.00 39.20           H  
ATOM   4724  CG2 VAL B  13      30.706   3.081   0.071  1.00 39.20           C  
ATOM   4725 HG21 VAL B  13      31.542   3.721  -0.211  1.00 39.20           H  
ATOM   4726 HG22 VAL B  13      30.690   3.009   1.158  1.00 39.20           H  
ATOM   4727 HG23 VAL B  13      29.775   3.536  -0.268  1.00 39.20           H  
ATOM   4728  N   MET B  14      28.713  -1.364  -0.869  1.00 46.35           N  
ATOM   4729  H   MET B  14      27.851  -0.935  -0.563  1.00 46.35           H  
ATOM   4730  CA  MET B  14      28.659  -2.592  -1.633  1.00 46.35           C  
ATOM   4731  HA  MET B  14      29.318  -3.333  -1.180  1.00 46.35           H  
ATOM   4732  C   MET B  14      29.187  -2.228  -3.007  1.00 46.35           C  
ATOM   4733  CB  MET B  14      27.246  -3.176  -1.744  1.00 46.35           C  
ATOM   4734  HB2 MET B  14      27.269  -3.935  -2.526  1.00 46.35           H  
ATOM   4735  HB3 MET B  14      26.537  -2.405  -2.047  1.00 46.35           H  
ATOM   4736  O   MET B  14      28.514  -1.572  -3.805  1.00 46.35           O  
ATOM   4737  CG  MET B  14      26.758  -3.843  -0.457  1.00 46.35           C  
ATOM   4738  HG2 MET B  14      27.608  -4.227   0.107  1.00 46.35           H  
ATOM   4739  HG3 MET B  14      26.253  -3.095   0.154  1.00 46.35           H  
ATOM   4740  SD  MET B  14      25.637  -5.231  -0.801  1.00 46.35           S  
ATOM   4741  CE  MET B  14      24.469  -5.051   0.570  1.00 46.35           C  
ATOM   4742  HE1 MET B  14      25.002  -5.129   1.518  1.00 46.35           H  
ATOM   4743  HE2 MET B  14      23.717  -5.837   0.514  1.00 46.35           H  
ATOM   4744  HE3 MET B  14      23.981  -4.078   0.511  1.00 46.35           H  
ATOM   4745  N   THR B  15      30.428  -2.631  -3.250  1.00 58.93           N  
ATOM   4746  H   THR B  15      30.955  -3.052  -2.499  1.00 58.93           H  
ATOM   4747  CA  THR B  15      31.044  -2.554  -4.563  1.00 58.93           C  
ATOM   4748  HA  THR B  15      31.171  -1.506  -4.834  1.00 58.93           H  
ATOM   4749  C   THR B  15      30.106  -3.207  -5.572  1.00 58.93           C  
ATOM   4750  CB  THR B  15      32.416  -3.244  -4.561  1.00 58.93           C  
ATOM   4751  HB  THR B  15      32.817  -3.247  -5.574  1.00 58.93           H  
ATOM   4752  O   THR B  15      29.391  -4.163  -5.243  1.00 58.93           O  
ATOM   4753  CG2 THR B  15      33.408  -2.529  -3.642  1.00 58.93           C  
ATOM   4754 HG21 THR B  15      33.074  -2.572  -2.606  1.00 58.93           H  
ATOM   4755 HG22 THR B  15      34.390  -2.995  -3.724  1.00 58.93           H  
ATOM   4756 HG23 THR B  15      33.494  -1.484  -3.940  1.00 58.93           H  
ATOM   4757  OG1 THR B  15      32.304  -4.575  -4.103  1.00 58.93           O  
ATOM   4758  HG1 THR B  15      33.184  -4.878  -3.869  1.00 58.93           H  
ATOM   4759  N   SER B  16      30.109  -2.709  -6.808  1.00 72.85           N  
ATOM   4760  H   SER B  16      30.724  -1.943  -7.043  1.00 72.85           H  
ATOM   4761  CA  SER B  16      29.311  -3.280  -7.899  1.00 72.85           C  
ATOM   4762  HA  SER B  16      28.256  -3.079  -7.712  1.00 72.85           H  
ATOM   4763  C   SER B  16      29.483  -4.801  -7.975  1.00 72.85           C  
ATOM   4764  CB  SER B  16      29.698  -2.616  -9.225  1.00 72.85           C  
ATOM   4765  HB2 SER B  16      29.329  -1.591  -9.231  1.00 72.85           H  
ATOM   4766  HB3 SER B  16      29.240  -3.156 -10.054  1.00 72.85           H  
ATOM   4767  O   SER B  16      28.497  -5.522  -8.071  1.00 72.85           O  
ATOM   4768  OG  SER B  16      31.108  -2.597  -9.376  1.00 72.85           O  
ATOM   4769  HG  SER B  16      31.306  -2.183 -10.219  1.00 72.85           H  
ATOM   4770  N   THR B  17      30.704  -5.307  -7.777  1.00 80.08           N  
ATOM   4771  H   THR B  17      31.482  -4.664  -7.807  1.00 80.08           H  
ATOM   4772  CA  THR B  17      31.021  -6.740  -7.664  1.00 80.08           C  
ATOM   4773  HA  THR B  17      30.796  -7.210  -8.622  1.00 80.08           H  
ATOM   4774  C   THR B  17      30.211  -7.473  -6.586  1.00 80.08           C  
ATOM   4775  CB  THR B  17      32.519  -6.932  -7.373  1.00 80.08           C  
ATOM   4776  HB  THR B  17      32.721  -6.710  -6.325  1.00 80.08           H  
ATOM   4777  O   THR B  17      29.606  -8.505  -6.878  1.00 80.08           O  
ATOM   4778  CG2 THR B  17      32.989  -8.349  -7.692  1.00 80.08           C  
ATOM   4779 HG21 THR B  17      34.053  -8.442  -7.479  1.00 80.08           H  
ATOM   4780 HG22 THR B  17      32.450  -9.067  -7.073  1.00 80.08           H  
ATOM   4781 HG23 THR B  17      32.808  -8.575  -8.743  1.00 80.08           H  
ATOM   4782  OG1 THR B  17      33.286  -6.058  -8.167  1.00 80.08           O  
ATOM   4783  HG1 THR B  17      34.214  -6.272  -8.041  1.00 80.08           H  
ATOM   4784  N   ASN B  18      30.153  -6.952  -5.354  1.00 83.05           N  
ATOM   4785  H   ASN B  18      30.600  -6.064  -5.178  1.00 83.05           H  
ATOM   4786  CA  ASN B  18      29.397  -7.573  -4.259  1.00 83.05           C  
ATOM   4787  HA  ASN B  18      29.654  -8.631  -4.203  1.00 83.05           H  
ATOM   4788  C   ASN B  18      27.882  -7.496  -4.504  1.00 83.05           C  
ATOM   4789  CB  ASN B  18      29.784  -6.904  -2.926  1.00 83.05           C  
ATOM   4790  HB2 ASN B  18      29.071  -7.209  -2.159  1.00 83.05           H  
ATOM   4791  HB3 ASN B  18      29.731  -5.820  -3.026  1.00 83.05           H  
ATOM   4792  O   ASN B  18      27.152  -8.452  -4.222  1.00 83.05           O  
ATOM   4793  CG  ASN B  18      31.170  -7.287  -2.431  1.00 83.05           C  
ATOM   4794  ND2 ASN B  18      31.585  -6.753  -1.307  1.00 83.05           N  
ATOM   4795 HD21 ASN B  18      32.493  -7.049  -0.978  1.00 83.05           H  
ATOM   4796 HD22 ASN B  18      30.996  -6.123  -0.781  1.00 83.05           H  
ATOM   4797  OD1 ASN B  18      31.892  -8.071  -3.023  1.00 83.05           O  
ATOM   4798  N   LYS B  19      27.416  -6.388  -5.094  1.00 87.13           N  
ATOM   4799  H   LYS B  19      28.075  -5.646  -5.284  1.00 87.13           H  
ATOM   4800  CA  LYS B  19      26.022  -6.206  -5.511  1.00 87.13           C  
ATOM   4801  HA  LYS B  19      25.381  -6.373  -4.646  1.00 87.13           H  
ATOM   4802  C   LYS B  19      25.632  -7.242  -6.570  1.00 87.13           C  
ATOM   4803  CB  LYS B  19      25.834  -4.762  -6.006  1.00 87.13           C  
ATOM   4804  HB2 LYS B  19      26.104  -4.684  -7.059  1.00 87.13           H  
ATOM   4805  HB3 LYS B  19      26.484  -4.096  -5.438  1.00 87.13           H  
ATOM   4806  O   LYS B  19      24.696  -8.007  -6.366  1.00 87.13           O  
ATOM   4807  CG  LYS B  19      24.391  -4.290  -5.802  1.00 87.13           C  
ATOM   4808  HG2 LYS B  19      23.696  -4.990  -6.265  1.00 87.13           H  
ATOM   4809  HG3 LYS B  19      24.194  -4.256  -4.731  1.00 87.13           H  
ATOM   4810  CD  LYS B  19      24.182  -2.897  -6.409  1.00 87.13           C  
ATOM   4811  HD2 LYS B  19      23.984  -3.007  -7.475  1.00 87.13           H  
ATOM   4812  HD3 LYS B  19      25.072  -2.283  -6.269  1.00 87.13           H  
ATOM   4813  CE  LYS B  19      22.998  -2.215  -5.720  1.00 87.13           C  
ATOM   4814  HE2 LYS B  19      22.191  -2.942  -5.634  1.00 87.13           H  
ATOM   4815  HE3 LYS B  19      23.294  -1.905  -4.718  1.00 87.13           H  
ATOM   4816  NZ  LYS B  19      22.501  -1.063  -6.503  1.00 87.13           N  
ATOM   4817  HZ1 LYS B  19      21.748  -0.582  -6.033  1.00 87.13           H  
ATOM   4818  HZ2 LYS B  19      23.228  -0.420  -6.784  1.00 87.13           H  
ATOM   4819  HZ3 LYS B  19      22.052  -1.418  -7.335  1.00 87.13           H  
ATOM   4820  N   HIS B  20      26.428  -7.363  -7.631  1.00 90.59           N  
ATOM   4821  H   HIS B  20      27.182  -6.697  -7.719  1.00 90.59           H  
ATOM   4822  CA  HIS B  20      26.257  -8.329  -8.717  1.00 90.59           C  
ATOM   4823  HA  HIS B  20      25.282  -8.175  -9.179  1.00 90.59           H  
ATOM   4824  C   HIS B  20      26.292  -9.786  -8.227  1.00 90.59           C  
ATOM   4825  CB  HIS B  20      27.353  -8.075  -9.769  1.00 90.59           C  
ATOM   4826  HB2 HIS B  20      27.352  -8.903 -10.477  1.00 90.59           H  
ATOM   4827  HB3 HIS B  20      28.326  -8.075  -9.278  1.00 90.59           H  
ATOM   4828  O   HIS B  20      25.462 -10.595  -8.650  1.00 90.59           O  
ATOM   4829  CG  HIS B  20      27.210  -6.788 -10.556  1.00 90.59           C  
ATOM   4830  CD2 HIS B  20      26.147  -5.922 -10.551  1.00 90.59           C  
ATOM   4831  HD2 HIS B  20      25.236  -6.028  -9.980  1.00 90.59           H  
ATOM   4832  ND1 HIS B  20      28.144  -6.259 -11.423  1.00 90.59           N  
ATOM   4833  HD1 HIS B  20      29.058  -6.634 -11.632  1.00 90.59           H  
ATOM   4834  CE1 HIS B  20      27.651  -5.113 -11.928  1.00 90.59           C  
ATOM   4835  HE1 HIS B  20      28.157  -4.471 -12.634  1.00 90.59           H  
ATOM   4836  NE2 HIS B  20      26.438  -4.866 -11.416  1.00 90.59           N  
ATOM   4837  N   ALA B  21      27.201 -10.140  -7.312  1.00 92.78           N  
ATOM   4838  H   ALA B  21      27.897  -9.465  -7.031  1.00 92.78           H  
ATOM   4839  CA  ALA B  21      27.238 -11.472  -6.701  1.00 92.78           C  
ATOM   4840  HA  ALA B  21      27.323 -12.219  -7.490  1.00 92.78           H  
ATOM   4841  C   ALA B  21      25.948 -11.776  -5.913  1.00 92.78           C  
ATOM   4842  CB  ALA B  21      28.485 -11.565  -5.814  1.00 92.78           C  
ATOM   4843  HB1 ALA B  21      28.436 -10.826  -5.015  1.00 92.78           H  
ATOM   4844  HB2 ALA B  21      28.549 -12.560  -5.374  1.00 92.78           H  
ATOM   4845  HB3 ALA B  21      29.379 -11.384  -6.411  1.00 92.78           H  
ATOM   4846  O   ALA B  21      25.356 -12.848  -6.069  1.00 92.78           O  
ATOM   4847  N   THR B  22      25.465 -10.801  -5.137  1.00 92.93           N  
ATOM   4848  H   THR B  22      25.996  -9.945  -5.062  1.00 92.93           H  
ATOM   4849  CA  THR B  22      24.209 -10.899  -4.377  1.00 92.93           C  
ATOM   4850  HA  THR B  22      24.256 -11.785  -3.744  1.00 92.93           H  
ATOM   4851  C   THR B  22      23.004 -11.062  -5.308  1.00 92.93           C  
ATOM   4852  CB  THR B  22      24.035  -9.681  -3.457  1.00 92.93           C  
ATOM   4853  HB  THR B  22      23.954  -8.769  -4.050  1.00 92.93           H  
ATOM   4854  O   THR B  22      22.223 -11.999  -5.132  1.00 92.93           O  
ATOM   4855  CG2 THR B  22      22.805  -9.800  -2.559  1.00 92.93           C  
ATOM   4856 HG21 THR B  22      22.789  -8.963  -1.862  1.00 92.93           H  
ATOM   4857 HG22 THR B  22      22.842 -10.735  -1.999  1.00 92.93           H  
ATOM   4858 HG23 THR B  22      21.899  -9.767  -3.164  1.00 92.93           H  
ATOM   4859  OG1 THR B  22      25.151  -9.575  -2.603  1.00 92.93           O  
ATOM   4860  HG1 THR B  22      25.860  -9.147  -3.088  1.00 92.93           H  
ATOM   4861  N   THR B  23      22.885 -10.228  -6.349  1.00 94.04           N  
ATOM   4862  H   THR B  23      23.522  -9.448  -6.421  1.00 94.04           H  
ATOM   4863  CA  THR B  23      21.813 -10.310  -7.358  1.00 94.04           C  
ATOM   4864  HA  THR B  23      20.852 -10.172  -6.863  1.00 94.04           H  
ATOM   4865  C   THR B  23      21.788 -11.671  -8.056  1.00 94.04           C  
ATOM   4866  CB  THR B  23      21.979  -9.209  -8.422  1.00 94.04           C  
ATOM   4867  HB  THR B  23      22.893  -9.398  -8.985  1.00 94.04           H  
ATOM   4868  O   THR B  23      20.710 -12.216  -8.285  1.00 94.04           O  
ATOM   4869  CG2 THR B  23      20.806  -9.115  -9.399  1.00 94.04           C  
ATOM   4870 HG21 THR B  23      19.872  -8.980  -8.854  1.00 94.04           H  
ATOM   4871 HG22 THR B  23      20.957  -8.269 -10.068  1.00 94.04           H  
ATOM   4872 HG23 THR B  23      20.743 -10.023  -9.998  1.00 94.04           H  
ATOM   4873  OG1 THR B  23      22.092  -7.946  -7.818  1.00 94.04           O  
ATOM   4874  HG1 THR B  23      21.215  -7.612  -7.615  1.00 94.04           H  
ATOM   4875  N   ASN B  24      22.952 -12.263  -8.355  1.00 94.29           N  
ATOM   4876  H   ASN B  24      23.810 -11.775  -8.141  1.00 94.29           H  
ATOM   4877  CA  ASN B  24      23.018 -13.609  -8.930  1.00 94.29           C  
ATOM   4878  HA  ASN B  24      22.359 -13.641  -9.797  1.00 94.29           H  
ATOM   4879  C   ASN B  24      22.487 -14.680  -7.965  1.00 94.29           C  
ATOM   4880  CB  ASN B  24      24.447 -13.926  -9.393  1.00 94.29           C  
ATOM   4881  HB2 ASN B  24      25.174 -13.538  -8.679  1.00 94.29           H  
ATOM   4882  HB3 ASN B  24      24.585 -15.006  -9.440  1.00 94.29           H  
ATOM   4883  O   ASN B  24      21.580 -15.420  -8.333  1.00 94.29           O  
ATOM   4884  CG  ASN B  24      24.719 -13.374 -10.775  1.00 94.29           C  
ATOM   4885  ND2 ASN B  24      25.472 -12.312 -10.856  1.00 94.29           N  
ATOM   4886 HD21 ASN B  24      25.715 -11.812 -10.013  1.00 94.29           H  
ATOM   4887 HD22 ASN B  24      25.667 -11.897 -11.756  1.00 94.29           H  
ATOM   4888  OD1 ASN B  24      24.232 -13.889 -11.773  1.00 94.29           O  
ATOM   4889  N   SER B  25      22.981 -14.724  -6.725  1.00 95.51           N  
ATOM   4890  H   SER B  25      23.711 -14.071  -6.475  1.00 95.51           H  
ATOM   4891  CA  SER B  25      22.531 -15.700  -5.716  1.00 95.51           C  
ATOM   4892  HA  SER B  25      22.751 -16.708  -6.069  1.00 95.51           H  
ATOM   4893  C   SER B  25      21.016 -15.617  -5.447  1.00 95.51           C  
ATOM   4894  CB  SER B  25      23.318 -15.447  -4.428  1.00 95.51           C  
ATOM   4895  HB2 SER B  25      24.384 -15.558  -4.631  1.00 95.51           H  
ATOM   4896  HB3 SER B  25      23.130 -14.431  -4.078  1.00 95.51           H  
ATOM   4897  O   SER B  25      20.300 -16.623  -5.372  1.00 95.51           O  
ATOM   4898  OG  SER B  25      22.934 -16.365  -3.429  1.00 95.51           O  
ATOM   4899  HG  SER B  25      23.518 -16.275  -2.673  1.00 95.51           H  
ATOM   4900  N   GLN B  26      20.486 -14.393  -5.390  1.00 95.54           N  
ATOM   4901  H   GLN B  26      21.108 -13.598  -5.433  1.00 95.54           H  
ATOM   4902  CA  GLN B  26      19.051 -14.150  -5.270  1.00 95.54           C  
ATOM   4903  HA  GLN B  26      18.659 -14.742  -4.444  1.00 95.54           H  
ATOM   4904  C   GLN B  26      18.270 -14.558  -6.535  1.00 95.54           C  
ATOM   4905  CB  GLN B  26      18.835 -12.671  -4.950  1.00 95.54           C  
ATOM   4906  HB2 GLN B  26      17.765 -12.467  -4.994  1.00 95.54           H  
ATOM   4907  HB3 GLN B  26      19.345 -12.068  -5.700  1.00 95.54           H  
ATOM   4908  O   GLN B  26      17.138 -15.037  -6.421  1.00 95.54           O  
ATOM   4909  CG  GLN B  26      19.303 -12.255  -3.549  1.00 95.54           C  
ATOM   4910  HG2 GLN B  26      18.744 -12.823  -2.804  1.00 95.54           H  
ATOM   4911  HG3 GLN B  26      20.362 -12.475  -3.418  1.00 95.54           H  
ATOM   4912  CD  GLN B  26      19.080 -10.765  -3.305  1.00 95.54           C  
ATOM   4913  NE2 GLN B  26      19.200 -10.302  -2.081  1.00 95.54           N  
ATOM   4914 HE21 GLN B  26      19.071  -9.305  -1.978  1.00 95.54           H  
ATOM   4915 HE22 GLN B  26      19.478 -10.904  -1.320  1.00 95.54           H  
ATOM   4916  OE1 GLN B  26      18.787  -9.984  -4.195  1.00 95.54           O  
ATOM   4917  N   ALA B  27      18.849 -14.428  -7.733  1.00 96.09           N  
ATOM   4918  H   ALA B  27      19.764 -14.004  -7.791  1.00 96.09           H  
ATOM   4919  CA  ALA B  27      18.240 -14.901  -8.976  1.00 96.09           C  
ATOM   4920  HA  ALA B  27      17.215 -14.531  -9.012  1.00 96.09           H  
ATOM   4921  C   ALA B  27      18.160 -16.435  -9.039  1.00 96.09           C  
ATOM   4922  CB  ALA B  27      18.992 -14.311 -10.175  1.00 96.09           C  
ATOM   4923  HB1 ALA B  27      18.921 -13.223 -10.153  1.00 96.09           H  
ATOM   4924  HB2 ALA B  27      20.042 -14.603 -10.151  1.00 96.09           H  
ATOM   4925  HB3 ALA B  27      18.553 -14.681 -11.101  1.00 96.09           H  
ATOM   4926  O   ALA B  27      17.120 -16.969  -9.424  1.00 96.09           O  
ATOM   4927  N   ASP B  28      19.192 -17.149  -8.584  1.00 96.57           N  
ATOM   4928  H   ASP B  28      20.032 -16.657  -8.315  1.00 96.57           H  
ATOM   4929  CA  ASP B  28      19.181 -18.617  -8.472  1.00 96.57           C  
ATOM   4930  HA  ASP B  28      18.931 -19.044  -9.444  1.00 96.57           H  
ATOM   4931  C   ASP B  28      18.114 -19.109  -7.481  1.00 96.57           C  
ATOM   4932  CB  ASP B  28      20.587 -19.103  -8.078  1.00 96.57           C  
ATOM   4933  HB2 ASP B  28      20.909 -18.604  -7.164  1.00 96.57           H  
ATOM   4934  HB3 ASP B  28      20.555 -20.177  -7.893  1.00 96.57           H  
ATOM   4935  O   ASP B  28      17.350 -20.037  -7.768  1.00 96.57           O  
ATOM   4936  CG  ASP B  28      21.580 -18.830  -9.208  1.00 96.57           C  
ATOM   4937  OD1 ASP B  28      22.586 -18.116  -9.010  1.00 96.57           O
[truncated: 172,863 more chars]
