# Supplementary material for: AlphaFold-Multimer predicts cross-kingdom interactions at the plant-pathogen interface
Source: Nat Commun. 2023 Sep 27;14:6040. doi: 10.1038/s41467-023-41721-9 (PMC10533508; doi:10.1038/s41467-023-41721-9)
Supplement: Supplementary file 6 — Supplementary Data 3 [file 41467_2023_41721_MOESM6_ESM.zip › CI_XP018236493.pdb]

ATOM      1  N   ASP A   1       1.745  20.966 -35.108  1.00 46.54           N  
ATOM      2  H   ASP A   1       1.428  20.494 -35.942  1.00 46.54           H  
ATOM      3  H2  ASP A   1       2.659  20.632 -34.840  1.00 46.54           H  
ATOM      4  H3  ASP A   1       1.776  21.960 -35.288  1.00 46.54           H  
ATOM      5  CA  ASP A   1       0.770  20.729 -34.035  1.00 46.54           C  
ATOM      6  HA  ASP A   1       1.062  21.295 -33.151  1.00 46.54           H  
ATOM      7  C   ASP A   1       0.708  19.260 -33.643  1.00 46.54           C  
ATOM      8  CB  ASP A   1      -0.603  21.245 -34.478  1.00 46.54           C  
ATOM      9  HB2 ASP A   1      -0.832  20.872 -35.477  1.00 46.54           H  
ATOM     10  HB3 ASP A   1      -1.348  20.896 -33.763  1.00 46.54           H  
ATOM     11  O   ASP A   1      -0.106  18.515 -34.166  1.00 46.54           O  
ATOM     12  CG  ASP A   1      -0.645  22.761 -34.460  1.00 46.54           C  
ATOM     13  OD1 ASP A   1      -1.302  23.355 -35.331  1.00 46.54           O  
ATOM     14  OD2 ASP A   1       0.101  23.285 -33.608  1.00 46.54           O  
ATOM     15  N   GLU A   2       1.532  18.814 -32.696  1.00 48.10           N  
ATOM     16  H   GLU A   2       2.240  19.404 -32.282  1.00 48.10           H  
ATOM     17  CA  GLU A   2       1.285  17.511 -32.042  1.00 48.10           C  
ATOM     18  HA  GLU A   2       1.192  16.733 -32.800  1.00 48.10           H  
ATOM     19  C   GLU A   2      -0.051  17.523 -31.269  1.00 48.10           C  
ATOM     20  CB  GLU A   2       2.473  17.152 -31.140  1.00 48.10           C  
ATOM     21  HB2 GLU A   2       2.196  16.309 -30.507  1.00 48.10           H  
ATOM     22  HB3 GLU A   2       2.711  18.006 -30.506  1.00 48.10           H  
ATOM     23  O   GLU A   2      -0.720  16.497 -31.147  1.00 48.10           O  
ATOM     24  CG  GLU A   2       3.691  16.747 -31.987  1.00 48.10           C  
ATOM     25  HG2 GLU A   2       3.957  17.574 -32.645  1.00 48.10           H  
ATOM     26  HG3 GLU A   2       3.410  15.901 -32.614  1.00 48.10           H  
ATOM     27  CD  GLU A   2       4.917  16.380 -31.140  1.00 48.10           C  
ATOM     28  OE1 GLU A   2       5.679  15.498 -31.592  1.00 48.10           O  
ATOM     29  OE2 GLU A   2       5.100  17.024 -30.085  1.00 48.10           O  
ATOM     30  N   ASN A   3      -0.513  18.719 -30.884  1.00 47.42           N  
ATOM     31  H   ASN A   3       0.117  19.504 -30.970  1.00 47.42           H  
ATOM     32  CA  ASN A   3      -1.836  18.980 -30.317  1.00 47.42           C  
ATOM     33  HA  ASN A   3      -2.059  18.192 -29.598  1.00 47.42           H  
ATOM     34  C   ASN A   3      -3.007  18.940 -31.325  1.00 47.42           C  
ATOM     35  CB  ASN A   3      -1.791  20.346 -29.591  1.00 47.42           C  
ATOM     36  HB2 ASN A   3      -2.753  20.846 -29.708  1.00 47.42           H  
ATOM     37  HB3 ASN A   3      -1.033  20.995 -30.030  1.00 47.42           H  
ATOM     38  O   ASN A   3      -4.150  18.807 -30.896  1.00 47.42           O  
ATOM     39  CG  ASN A   3      -1.560  20.234 -28.093  1.00 47.42           C  
ATOM     40  ND2 ASN A   3      -1.212  21.317 -27.440  1.00 47.42           N  
ATOM     41 HD21 ASN A   3      -1.082  22.203 -27.908  1.00 47.42           H  
ATOM     42 HD22 ASN A   3      -1.059  21.197 -26.449  1.00 47.42           H  
ATOM     43  OD1 ASN A   3      -1.716  19.194 -27.484  1.00 47.42           O  
ATOM     44  N   GLU A   4      -2.786  19.031 -32.647  1.00 52.97           N  
ATOM     45  H   GLU A   4      -1.840  19.072 -32.997  1.00 52.97           H  
ATOM     46  CA  GLU A   4      -3.893  18.953 -33.631  1.00 52.97           C  
ATOM     47  HA  GLU A   4      -4.708  19.597 -33.298  1.00 52.97           H  
ATOM     48  C   GLU A   4      -4.479  17.546 -33.734  1.00 52.97           C  
ATOM     49  CB  GLU A   4      -3.466  19.381 -35.050  1.00 52.97           C  
ATOM     50  HB2 GLU A   4      -3.943  18.720 -35.774  1.00 52.97           H  
ATOM     51  HB3 GLU A   4      -2.391  19.255 -35.180  1.00 52.97           H  
ATOM     52  O   GLU A   4      -5.601  17.361 -34.214  1.00 52.97           O  
ATOM     53  CG  GLU A   4      -3.908  20.808 -35.406  1.00 52.97           C  
ATOM     54  HG2 GLU A   4      -3.304  21.539 -34.866  1.00 52.97           H  
ATOM     55  HG3 GLU A   4      -4.939  20.935 -35.076  1.00 52.97           H  
ATOM     56  CD  GLU A   4      -3.852  21.061 -36.923  1.00 52.97           C  
ATOM     57  OE1 GLU A   4      -4.851  21.637 -37.441  1.00 52.97           O  
ATOM     58  OE2 GLU A   4      -2.910  20.560 -37.581  1.00 52.97           O  
ATOM     59  N   SER A   5      -3.728  16.550 -33.271  1.00 51.55           N  
ATOM     60  H   SER A   5      -2.841  16.786 -32.849  1.00 51.55           H  
ATOM     61  CA  SER A   5      -4.083  15.139 -33.378  1.00 51.55           C  
ATOM     62  HA  SER A   5      -4.272  14.921 -34.429  1.00 51.55           H  
ATOM     63  C   SER A   5      -5.362  14.763 -32.620  1.00 51.55           C  
ATOM     64  CB  SER A   5      -2.894  14.283 -32.939  1.00 51.55           C  
ATOM     65  HB2 SER A   5      -3.142  13.233 -33.095  1.00 51.55           H  
ATOM     66  HB3 SER A   5      -2.021  14.527 -33.544  1.00 51.55           H  
ATOM     67  O   SER A   5      -5.913  13.688 -32.848  1.00 51.55           O  
ATOM     68  OG  SER A   5      -2.593  14.483 -31.573  1.00 51.55           O  
ATOM     69  HG  SER A   5      -1.905  15.144 -31.464  1.00 51.55           H  
ATOM     70  N   PHE A   6      -5.901  15.674 -31.807  1.00 54.06           N  
ATOM     71  H   PHE A   6      -5.382  16.527 -31.656  1.00 54.06           H  
ATOM     72  CA  PHE A   6      -7.165  15.504 -31.101  1.00 54.06           C  
ATOM     73  HA  PHE A   6      -7.603  14.550 -31.393  1.00 54.06           H  
ATOM     74  C   PHE A   6      -8.210  16.559 -31.488  1.00 54.06           C  
ATOM     75  CB  PHE A   6      -6.892  15.423 -29.595  1.00 54.06           C  
ATOM     76  HB2 PHE A   6      -7.838  15.315 -29.066  1.00 54.06           H  
ATOM     77  HB3 PHE A   6      -6.433  16.356 -29.264  1.00 54.06           H  
ATOM     78  O   PHE A   6      -8.878  17.120 -30.616  1.00 54.06           O  
ATOM     79  CG  PHE A   6      -6.008  14.257 -29.203  1.00 54.06           C  
ATOM     80  CD1 PHE A   6      -6.529  12.951 -29.217  1.00 54.06           C  
ATOM     81  HD1 PHE A   6      -7.547  12.789 -29.539  1.00 54.06           H  
ATOM     82  CD2 PHE A   6      -4.662  14.467 -28.857  1.00 54.06           C  
ATOM     83  HD2 PHE A   6      -4.243  15.462 -28.873  1.00 54.06           H  
ATOM     84  CE1 PHE A   6      -5.720  11.859 -28.856  1.00 54.06           C  
ATOM     85  HE1 PHE A   6      -6.117  10.855 -28.886  1.00 54.06           H  
ATOM     86  CE2 PHE A   6      -3.849  13.376 -28.501  1.00 54.06           C  
ATOM     87  HE2 PHE A   6      -2.812  13.544 -28.252  1.00 54.06           H  
ATOM     88  CZ  PHE A   6      -4.379  12.075 -28.491  1.00 54.06           C  
ATOM     89  HZ  PHE A   6      -3.746  11.240 -28.229  1.00 54.06           H  
ATOM     90  N   ARG A   7      -8.402  16.840 -32.791  1.00 62.61           N  
ATOM     91  H   ARG A   7      -7.758  16.445 -33.461  1.00 62.61           H  
ATOM     92  CA  ARG A   7      -9.614  17.546 -33.254  1.00 62.61           C  
ATOM     93  HA  ARG A   7      -9.641  18.532 -32.788  1.00 62.61           H  
ATOM     94  C   ARG A   7     -10.847  16.783 -32.780  1.00 62.61           C  
ATOM     95  CB  ARG A   7      -9.672  17.710 -34.782  1.00 62.61           C  
ATOM     96  HB2 ARG A   7     -10.713  17.835 -35.077  1.00 62.61           H  
ATOM     97  HB3 ARG A   7      -9.286  16.813 -35.268  1.00 62.61           H  
ATOM     98  O   ARG A   7     -11.231  15.785 -33.383  1.00 62.61           O  
ATOM     99  CG  ARG A   7      -8.904  18.942 -35.262  1.00 62.61           C  
ATOM    100  HG2 ARG A   7      -9.202  19.813 -34.679  1.00 62.61           H  
ATOM    101  HG3 ARG A   7      -7.836  18.773 -35.126  1.00 62.61           H  
ATOM    102  CD  ARG A   7      -9.205  19.209 -36.740  1.00 62.61           C  
ATOM    103  HD2 ARG A   7     -10.260  19.461 -36.847  1.00 62.61           H  
ATOM    104  HD3 ARG A   7      -8.989  18.305 -37.309  1.00 62.61           H  
ATOM    105  NE  ARG A   7      -8.370  20.310 -37.245  1.00 62.61           N  
ATOM    106  HE  ARG A   7      -7.600  20.608 -36.663  1.00 62.61           H  
ATOM    107  NH1 ARG A   7      -9.263  20.496 -39.350  1.00 62.61           N  
ATOM    108 HH11 ARG A   7      -9.208  20.892 -40.278  1.00 62.61           H  
ATOM    109 HH12 ARG A   7      -9.939  19.786 -39.107  1.00 62.61           H  
ATOM    110  NH2 ARG A   7      -7.460  21.708 -38.764  1.00 62.61           N  
ATOM    111 HH21 ARG A   7      -7.379  22.091 -39.695  1.00 62.61           H  
ATOM    112 HH22 ARG A   7      -6.633  21.785 -38.189  1.00 62.61           H  
ATOM    113  CZ  ARG A   7      -8.378  20.839 -38.451  1.00 62.61           C  
ATOM    114  N   LYS A   8     -11.467  17.287 -31.714  1.00 74.67           N  
ATOM    115  H   LYS A   8     -10.980  18.009 -31.202  1.00 74.67           H  
ATOM    116  CA  LYS A   8     -12.663  16.690 -31.131  1.00 74.67           C  
ATOM    117  HA  LYS A   8     -12.436  15.654 -30.883  1.00 74.67           H  
ATOM    118  C   LYS A   8     -13.767  16.669 -32.181  1.00 74.67           C  
ATOM    119  CB  LYS A   8     -13.080  17.423 -29.841  1.00 74.67           C  
ATOM    120  HB2 LYS A   8     -14.019  16.993 -29.492  1.00 74.67           H  
ATOM    121  HB3 LYS A   8     -13.236  18.482 -30.042  1.00 74.67           H  
ATOM    122  O   LYS A   8     -14.209  17.718 -32.654  1.00 74.67           O  
ATOM    123  CG  LYS A   8     -12.018  17.249 -28.741  1.00 74.67           C  
ATOM    124  HG2 LYS A   8     -11.742  16.196 -28.693  1.00 74.67           H  
ATOM    125  HG3 LYS A   8     -11.131  17.819 -29.015  1.00 74.67           H  
ATOM    126  CD  LYS A   8     -12.474  17.687 -27.338  1.00 74.67           C  
ATOM    127  HD2 LYS A   8     -12.729  18.747 -27.330  1.00 74.67           H  
ATOM    128  HD3 LYS A   8     -13.340  17.096 -27.041  1.00 74.67           H  
ATOM    129  CE  LYS A   8     -11.302  17.419 -26.378  1.00 74.67           C  
ATOM    130  HE2 LYS A   8     -10.867  16.453 -26.633  1.00 74.67           H  
ATOM    131  HE3 LYS A   8     -10.529  18.169 -26.542  1.00 74.67           H  
ATOM    132  NZ  LYS A   8     -11.676  17.387 -24.945  1.00 74.67           N  
ATOM    133  HZ1 LYS A   8     -12.026  18.266 -24.592  1.00 74.67           H  
ATOM    134  HZ2 LYS A   8     -12.388  16.701 -24.738  1.00 74.67           H  
ATOM    135  HZ3 LYS A   8     -10.890  17.117 -24.371  1.00 74.67           H  
ATOM    136  N   GLN A   9     -14.213  15.470 -32.539  1.00 87.09           N  
ATOM    137  H   GLN A   9     -13.716  14.663 -32.191  1.00 87.09           H  
ATOM    138  CA  GLN A   9     -15.433  15.285 -33.322  1.00 87.09           C  
ATOM    139  HA  GLN A   9     -15.278  15.716 -34.311  1.00 87.09           H  
ATOM    140  C   GLN A   9     -16.609  16.002 -32.627  1.00 87.09           C  
ATOM    141  CB  GLN A   9     -15.718  13.782 -33.458  1.00 87.09           C  
ATOM    142  HB2 GLN A   9     -15.635  13.331 -32.469  1.00 87.09           H  
ATOM    143  HB3 GLN A   9     -16.748  13.632 -33.784  1.00 87.09           H  
ATOM    144  O   GLN A   9     -16.667  16.036 -31.390  1.00 87.09           O  
ATOM    145  CG  GLN A   9     -14.742  13.060 -34.408  1.00 87.09           C  
ATOM    146  HG2 GLN A   9     -13.790  13.589 -34.443  1.00 87.09           H  
ATOM    147  HG3 GLN A   9     -14.537  12.071 -33.997  1.00 87.09           H  
ATOM    148  CD  GLN A   9     -15.266  12.853 -35.829  1.00 87.09           C  
ATOM    149  NE2 GLN A   9     -14.394  12.608 -36.782  1.00 87.09           N  
ATOM    150 HE21 GLN A   9     -13.412  12.551 -36.557  1.00 87.09           H  
ATOM    151 HE22 GLN A   9     -14.768  12.444 -37.706  1.00 87.09           H  
ATOM    152  OE1 GLN A   9     -16.453  12.879 -36.119  1.00 87.09           O  
ATOM    153  N   PRO A  10     -17.570  16.571 -33.381  1.00 88.28           N  
ATOM    154  CA  PRO A  10     -18.751  17.172 -32.777  1.00 88.28           C  
ATOM    155  HA  PRO A  10     -18.448  18.014 -32.155  1.00 88.28           H  
ATOM    156  C   PRO A  10     -19.471  16.137 -31.906  1.00 88.28           C  
ATOM    157  CB  PRO A  10     -19.609  17.683 -33.938  1.00 88.28           C  
ATOM    158  HB2 PRO A  10     -20.676  17.566 -33.746  1.00 88.28           H  
ATOM    159  HB3 PRO A  10     -19.371  18.729 -34.127  1.00 88.28           H  
ATOM    160  O   PRO A  10     -19.657  14.985 -32.298  1.00 88.28           O  
ATOM    161  CG  PRO A  10     -19.153  16.838 -35.128  1.00 88.28           C  
ATOM    162  HG2 PRO A  10     -19.707  15.900 -35.141  1.00 88.28           H  
ATOM    163  HG3 PRO A  10     -19.277  17.368 -36.073  1.00 88.28           H  
ATOM    164  CD  PRO A  10     -17.682  16.552 -34.830  1.00 88.28           C  
ATOM    165  HD2 PRO A  10     -17.056  17.340 -35.250  1.00 88.28           H  
ATOM    166  HD3 PRO A  10     -17.402  15.584 -35.245  1.00 88.28           H  
ATOM    167  N   THR A  11     -19.874  16.547 -30.702  1.00 92.62           N  
ATOM    168  H   THR A  11     -19.700  17.506 -30.439  1.00 92.62           H  
ATOM    169  CA  THR A  11     -20.568  15.661 -29.759  1.00 92.62           C  
ATOM    170  HA  THR A  11     -19.929  14.806 -29.539  1.00 92.62           H  
ATOM    171  C   THR A  11     -21.867  15.152 -30.384  1.00 92.62           C  
ATOM    172  CB  THR A  11     -20.871  16.404 -28.451  1.00 92.62           C  
ATOM    173  HB  THR A  11     -21.510  17.261 -28.665  1.00 92.62           H  
ATOM    174  O   THR A  11     -22.761  15.943 -30.690  1.00 92.62           O  
ATOM    175  CG2 THR A  11     -21.559  15.530 -27.403  1.00 92.62           C  
ATOM    176 HG21 THR A  11     -22.556  15.251 -27.746  1.00 92.62           H  
ATOM    177 HG22 THR A  11     -21.648  16.083 -26.468  1.00 92.62           H  
ATOM    178 HG23 THR A  11     -20.972  14.627 -27.234  1.00 92.62           H  
ATOM    179  OG1 THR A  11     -19.673  16.876 -27.877  1.00 92.62           O  
ATOM    180  HG1 THR A  11     -18.962  16.686 -28.493  1.00 92.62           H  
ATOM    181  N   LEU A  12     -22.009  13.834 -30.535  1.00 94.33           N  
ATOM    182  H   LEU A  12     -21.249  13.234 -30.247  1.00 94.33           H  
ATOM    183  CA  LEU A  12     -23.264  13.230 -30.976  1.00 94.33           C  
ATOM    184  HA  LEU A  12     -23.685  13.853 -31.765  1.00 94.33           H  
ATOM    185  C   LEU A  12     -24.234  13.222 -29.798  1.00 94.33           C  
ATOM    186  CB  LEU A  12     -22.992  11.840 -31.575  1.00 94.33           C  
ATOM    187  HB2 LEU A  12     -22.498  11.215 -30.831  1.00 94.33           H  
ATOM    188  HB3 LEU A  12     -22.290  11.984 -32.396  1.00 94.33           H  
ATOM    189  O   LEU A  12     -23.886  12.753 -28.719  1.00 94.33           O  
ATOM    190  CG  LEU A  12     -24.241  11.108 -32.107  1.00 94.33           C  
ATOM    191  HG  LEU A  12     -24.970  11.838 -32.455  1.00 94.33           H  
ATOM    192  CD1 LEU A  12     -23.858  10.217 -33.289  1.00 94.33           C  
ATOM    193 HD11 LEU A  12     -23.114   9.482 -32.981  1.00 94.33           H  
ATOM    194 HD12 LEU A  12     -24.739   9.705 -33.676  1.00 94.33           H  
ATOM    195 HD13 LEU A  12     -23.438  10.828 -34.087  1.00 94.33           H  
ATOM    196  CD2 LEU A  12     -24.899  10.204 -31.054  1.00 94.33           C  
ATOM    197 HD21 LEU A  12     -25.766   9.709 -31.491  1.00 94.33           H  
ATOM    198 HD22 LEU A  12     -24.185   9.453 -30.716  1.00 94.33           H  
ATOM    199 HD23 LEU A  12     -25.228  10.792 -30.197  1.00 94.33           H  
ATOM    200  N   VAL A  13     -25.452  13.722 -29.997  1.00 95.25           N  
ATOM    201  H   VAL A  13     -25.670  14.092 -30.912  1.00 95.25           H  
ATOM    202  CA  VAL A  13     -26.485  13.818 -28.956  1.00 95.25           C  
ATOM    203  HA  VAL A  13     -26.108  13.383 -28.031  1.00 95.25           H  
ATOM    204  C   VAL A  13     -27.717  13.026 -29.385  1.00 95.25           C  
ATOM    205  CB  VAL A  13     -26.843  15.290 -28.664  1.00 95.25           C  
ATOM    206  HB  VAL A  13     -27.268  15.740 -29.561  1.00 95.25           H  
ATOM    207  O   VAL A  13     -28.210  13.189 -30.498  1.00 95.25           O  
ATOM    208  CG1 VAL A  13     -27.872  15.404 -27.531  1.00 95.25           C  
ATOM    209 HG11 VAL A  13     -27.472  14.956 -26.621  1.00 95.25           H  
ATOM    210 HG12 VAL A  13     -28.797  14.898 -27.809  1.00 95.25           H  
ATOM    211 HG13 VAL A  13     -28.109  16.455 -27.371  1.00 95.25           H  
ATOM    212  CG2 VAL A  13     -25.613  16.110 -28.249  1.00 95.25           C  
ATOM    213 HG21 VAL A  13     -25.904  17.131 -28.004  1.00 95.25           H  
ATOM    214 HG22 VAL A  13     -24.904  16.159 -29.075  1.00 95.25           H  
ATOM    215 HG23 VAL A  13     -25.120  15.647 -27.394  1.00 95.25           H  
ATOM    216  N   LYS A  14     -28.252  12.190 -28.491  1.00 96.20           N  
ATOM    217  H   LYS A  14     -27.780  12.094 -27.603  1.00 96.20           H  
ATOM    218  CA  LYS A  14     -29.501  11.443 -28.688  1.00 96.20           C  
ATOM    219  HA  LYS A  14     -30.076  11.932 -29.475  1.00 96.20           H  
ATOM    220  C   LYS A  14     -30.329  11.452 -27.409  1.00 96.20           C  
ATOM    221  CB  LYS A  14     -29.164  10.011 -29.139  1.00 96.20           C  
ATOM    222  HB2 LYS A  14     -28.692   9.482 -28.311  1.00 96.20           H  
ATOM    223  HB3 LYS A  14     -28.453  10.066 -29.964  1.00 96.20           H  
ATOM    224  O   LYS A  14     -29.805  11.212 -26.326  1.00 96.20           O  
ATOM    225  CG  LYS A  14     -30.391   9.211 -29.599  1.00 96.20           C  
ATOM    226  HG2 LYS A  14     -30.894   9.755 -30.398  1.00 96.20           H  
ATOM    227  HG3 LYS A  14     -31.082   9.083 -28.766  1.00 96.20           H  
ATOM    228  CD  LYS A  14     -29.968   7.829 -30.117  1.00 96.20           C  
ATOM    229  HD2 LYS A  14     -29.250   7.961 -30.927  1.00 96.20           H  
ATOM    230  HD3 LYS A  14     -29.492   7.272 -29.310  1.00 96.20           H  
ATOM    231  CE  LYS A  14     -31.182   7.047 -30.632  1.00 96.20           C  
ATOM    232  HE2 LYS A  14     -31.882   6.904 -29.809  1.00 96.20           H  
ATOM    233  HE3 LYS A  14     -31.681   7.652 -31.389  1.00 96.20           H  
ATOM    234  NZ  LYS A  14     -30.783   5.739 -31.213  1.00 96.20           N  
ATOM    235  HZ1 LYS A  14     -30.142   5.879 -31.981  1.00 96.20           H  
ATOM    236  HZ2 LYS A  14     -30.328   5.158 -30.524  1.00 96.20           H  
ATOM    237  HZ3 LYS A  14     -31.588   5.248 -31.574  1.00 96.20           H  
ATOM    238  N   THR A  15     -31.635  11.657 -27.524  1.00 94.31           N  
ATOM    239  H   THR A  15     -32.018  11.901 -28.426  1.00 94.31           H  
ATOM    240  CA  THR A  15     -32.558  11.488 -26.392  1.00 94.31           C  
ATOM    241  HA  THR A  15     -32.023  11.688 -25.464  1.00 94.31           H  
ATOM    242  C   THR A  15     -33.061  10.047 -26.360  1.00 94.31           C  
ATOM    243  CB  THR A  15     -33.710  12.497 -26.457  1.00 94.31           C  
ATOM    244  HB  THR A  15     -34.310  12.319 -27.350  1.00 94.31           H  
ATOM    245  O   THR A  15     -33.653   9.572 -27.326  1.00 94.31           O  
ATOM    246  CG2 THR A  15     -34.602  12.438 -25.217  1.00 94.31           C  
ATOM    247 HG21 THR A  15     -35.373  13.205 -25.283  1.00 94.31           H  
ATOM    248 HG22 THR A  15     -35.087  11.464 -25.152  1.00 94.31           H  
ATOM    249 HG23 THR A  15     -34.005  12.609 -24.321  1.00 94.31           H  
ATOM    250  OG1 THR A  15     -33.169  13.796 -26.508  1.00 94.31           O  
ATOM    251  HG1 THR A  15     -33.892  14.420 -26.606  1.00 94.31           H  
ATOM    252  N   VAL A  16     -32.836   9.336 -25.254  1.00 95.03           N  
ATOM    253  H   VAL A  16     -32.344   9.785 -24.495  1.00 95.03           H  
ATOM    254  CA  VAL A  16     -33.304   7.956 -25.042  1.00 95.03           C  
ATOM    255  HA  VAL A  16     -33.908   7.641 -25.893  1.00 95.03           H  
ATOM    256  C   VAL A  16     -34.183   7.939 -23.797  1.00 95.03           C  
ATOM    257  CB  VAL A  16     -32.127   6.967 -24.913  1.00 95.03           C  
ATOM    258  HB  VAL A  16     -31.519   7.235 -24.049  1.00 95.03           H  
ATOM    259  O   VAL A  16     -33.717   8.273 -22.712  1.00 95.03           O  
ATOM    260  CG1 VAL A  16     -32.634   5.529 -24.730  1.00 95.03           C  
ATOM    261 HG11 VAL A  16     -33.276   5.244 -25.564  1.00 95.03           H  
ATOM    262 HG12 VAL A  16     -31.786   4.846 -24.683  1.00 95.03           H  
ATOM    263 HG13 VAL A  16     -33.185   5.441 -23.794  1.00 95.03           H  
ATOM    264  CG2 VAL A  16     -31.232   6.993 -26.161  1.00 95.03           C  
ATOM    265 HG21 VAL A  16     -30.763   7.972 -26.259  1.00 95.03           H  
ATOM    266 HG22 VAL A  16     -31.826   6.786 -27.052  1.00 95.03           H  
ATOM    267 HG23 VAL A  16     -30.443   6.248 -26.063  1.00 95.03           H  
ATOM    268  N   LYS A  17     -35.466   7.576 -23.947  1.00 95.05           N  
ATOM    269  H   LYS A  17     -35.777   7.328 -24.876  1.00 95.05           H  
ATOM    270  CA  LYS A  17     -36.461   7.571 -22.852  1.00 95.05           C  
ATOM    271  HA  LYS A  17     -37.457   7.501 -23.290  1.00 95.05           H  
ATOM    272  C   LYS A  17     -36.470   8.883 -22.040  1.00 95.05           C  
ATOM    273  CB  LYS A  17     -36.267   6.335 -21.948  1.00 95.05           C  
ATOM    274  HB2 LYS A  17     -35.276   6.371 -21.496  1.00 95.05           H  
ATOM    275  HB3 LYS A  17     -37.001   6.383 -21.144  1.00 95.05           H  
ATOM    276  O   LYS A  17     -36.407   8.868 -20.817  1.00 95.05           O  
ATOM    277  CG  LYS A  17     -36.446   4.991 -22.670  1.00 95.05           C  
ATOM    278  HG2 LYS A  17     -37.433   4.962 -23.131  1.00 95.05           H  
ATOM    279  HG3 LYS A  17     -35.687   4.880 -23.444  1.00 95.05           H  
ATOM    280  CD  LYS A  17     -36.320   3.837 -21.664  1.00 95.05           C  
ATOM    281  HD2 LYS A  17     -35.321   3.850 -21.229  1.00 95.05           H  
ATOM    282  HD3 LYS A  17     -37.052   3.979 -20.869  1.00 95.05           H  
ATOM    283  CE  LYS A  17     -36.569   2.486 -22.346  1.00 95.05           C  
ATOM    284  HE2 LYS A  17     -35.829   2.348 -23.134  1.00 95.05           H  
ATOM    285  HE3 LYS A  17     -37.553   2.512 -22.815  1.00 95.05           H  
ATOM    286  NZ  LYS A  17     -36.503   1.360 -21.378  1.00 95.05           N  
ATOM    287  HZ1 LYS A  17     -37.195   1.475 -20.650  1.00 95.05           H  
ATOM    288  HZ2 LYS A  17     -36.685   0.480 -21.839  1.00 95.05           H  
ATOM    289  HZ3 LYS A  17     -35.592   1.307 -20.944  1.00 95.05           H  
ATOM    290  N   GLY A  18     -36.464  10.026 -22.730  1.00 94.74           N  
ATOM    291  H   GLY A  18     -36.516   9.974 -23.737  1.00 94.74           H  
ATOM    292  CA  GLY A  18     -36.447  11.358 -22.106  1.00 94.74           C  
ATOM    293  HA2 GLY A  18     -36.742  12.102 -22.846  1.00 94.74           H  
ATOM    294  HA3 GLY A  18     -37.181  11.381 -21.300  1.00 94.74           H  
ATOM    295  C   GLY A  18     -35.101  11.797 -21.513  1.00 94.74           C  
ATOM    296  O   GLY A  18     -34.967  12.950 -21.124  1.00 94.74           O  
ATOM    297  N   THR A  19     -34.083  10.932 -21.481  1.00 94.22           N  
ATOM    298  H   THR A  19     -34.218   9.996 -21.836  1.00 94.22           H  
ATOM    299  CA  THR A  19     -32.745  11.281 -20.979  1.00 94.22           C  
ATOM    300  HA  THR A  19     -32.828  12.129 -20.300  1.00 94.22           H  
ATOM    301  C   THR A  19     -31.829  11.673 -22.133  1.00 94.22           C  
ATOM    302  CB  THR A  19     -32.143  10.122 -20.175  1.00 94.22           C  
ATOM    303  HB  THR A  19     -32.003   9.259 -20.826  1.00 94.22           H  
ATOM    304  O   THR A  19     -31.720  10.939 -23.119  1.00 94.22           O  
ATOM    305  CG2 THR A  19     -30.808  10.482 -19.521  1.00 94.22           C  
ATOM    306 HG21 THR A  19     -30.913  11.386 -18.920  1.00 94.22           H  
ATOM    307 HG22 THR A  19     -30.047  10.637 -20.286  1.00 94.22           H  
ATOM    308 HG23 THR A  19     -30.487   9.661 -18.881  1.00 94.22           H  
ATOM    309  OG1 THR A  19     -33.025   9.771 -19.136  1.00 94.22           O  
ATOM    310  HG1 THR A  19     -33.894   9.629 -19.518  1.00 94.22           H  
ATOM    311  N   LYS A  20     -31.149  12.818 -22.013  1.00 95.39           N  
ATOM    312  H   LYS A  20     -31.288  13.373 -21.181  1.00 95.39           H  
ATOM    313  CA  LYS A  20     -30.103  13.232 -22.957  1.00 95.39           C  
ATOM    314  HA  LYS A  20     -30.485  13.122 -23.972  1.00 95.39           H  
ATOM    315  C   LYS A  20     -28.888  12.317 -22.796  1.00 95.39           C  
ATOM    316  CB  LYS A  20     -29.740  14.708 -22.723  1.00 95.39           C  
ATOM    317  HB2 LYS A  20     -30.654  15.302 -22.714  1.00 95.39           H  
ATOM    318  HB3 LYS A  20     -29.257  14.807 -21.750  1.00 95.39           H  
ATOM    319  O   LYS A  20     -28.345  12.197 -21.702  1.00 95.39           O  
ATOM    320  CG  LYS A  20     -28.808  15.266 -23.813  1.00 95.39           C  
ATOM    321  HG2 LYS A  20     -29.334  15.259 -24.768  1.00 95.39           H  
ATOM    322  HG3 LYS A  20     -27.922  14.638 -23.899  1.00 95.39           H  
ATOM    323  CD  LYS A  20     -28.369  16.700 -23.481  1.00 95.39           C  
ATOM    324  HD2 LYS A  20     -29.250  17.334 -23.387  1.00 95.39           H  
ATOM    325  HD3 LYS A  20     -27.833  16.692 -22.532  1.00 95.39           H  
ATOM    326  CE  LYS A  20     -27.451  17.251 -24.580  1.00 95.39           C  
ATOM    327  HE2 LYS A  20     -28.012  17.279 -25.514  1.00 95.39           H  
ATOM    328  HE3 LYS A  20     -26.616  16.562 -24.713  1.00 95.39           H  
ATOM    329  NZ  LYS A  20     -26.940  18.609 -24.259  1.00 95.39           N  
ATOM    330  HZ1 LYS A  20     -26.388  18.590 -23.413  1.00 95.39           H  
ATOM    331  HZ2 LYS A  20     -26.345  18.948 -25.001  1.00 95.39           H  
ATOM    332  HZ3 LYS A  20     -27.698  19.264 -24.134  1.00 95.39           H  
ATOM    333  N   MET A  21     -28.469  11.697 -23.889  1.00 95.96           N  
ATOM    334  H   MET A  21     -28.988  11.815 -24.748  1.00 95.96           H  
ATOM    335  CA  MET A  21     -27.283  10.854 -23.964  1.00 95.96           C  
ATOM    336  HA  MET A  21     -26.752  10.866 -23.012  1.00 95.96           H  
ATOM    337  C   MET A  21     -26.351  11.388 -25.047  1.00 95.96           C  
ATOM    338  CB  MET A  21     -27.664   9.413 -24.297  1.00 95.96           C  
ATOM    339  HB2 MET A  21     -28.030   9.375 -25.323  1.00 95.96           H  
ATOM    340  HB3 MET A  21     -26.746   8.831 -24.215  1.00 95.96           H  
ATOM    341  O   MET A  21     -26.822  11.897 -26.067  1.00 95.96           O  
ATOM    342  CG  MET A  21     -28.715   8.747 -23.409  1.00 95.96           C  
ATOM    343  HG2 MET A  21     -29.008   7.818 -23.899  1.00 95.96           H  
ATOM    344  HG3 MET A  21     -29.601   9.378 -23.336  1.00 95.96           H  
ATOM    345  SD  MET A  21     -28.130   8.328 -21.751  1.00 95.96           S  
ATOM    346  CE  MET A  21     -29.395   7.123 -21.284  1.00 95.96           C  
ATOM    347  HE1 MET A  21     -30.380   7.586 -21.337  1.00 95.96           H  
ATOM    348  HE2 MET A  21     -29.211   6.781 -20.266  1.00 95.96           H  
ATOM    349  HE3 MET A  21     -29.355   6.270 -21.962  1.00 95.96           H  
ATOM    350  N   CYS A  22     -25.045  11.257 -24.844  1.00 96.75           N  
ATOM    351  H   CYS A  22     -24.705  10.844 -23.987  1.00 96.75           H  
ATOM    352  CA  CYS A  22     -24.053  11.794 -25.761  1.00 96.75           C  
ATOM    353  HA  CYS A  22     -24.557  12.012 -26.702  1.00 96.75           H  
ATOM    354  C   CYS A  22     -22.946  10.783 -26.071  1.00 96.75           C  
ATOM    355  CB  CYS A  22     -23.497  13.115 -25.209  1.00 96.75           C  
ATOM    356  HB2 CYS A  22     -22.890  12.892 -24.332  1.00 96.75           H  
ATOM    357  HB3 CYS A  22     -22.840  13.546 -25.964  1.00 96.75           H  
ATOM    358  O   CYS A  22     -22.772   9.806 -25.343  1.00 96.75           O  
ATOM    359  SG  CYS A  22     -24.742  14.363 -24.756  1.00 96.75           S  
ATOM    360  N   VAL A  23     -22.209  11.035 -27.150  1.00 95.80           N  
ATOM    361  H   VAL A  23     -22.488  11.812 -27.733  1.00 95.80           H  
ATOM    362  CA  VAL A  23     -20.914  10.421 -27.465  1.00 95.80           C  
ATOM    363  HA  VAL A  23     -20.559   9.846 -26.610  1.00 95.80           H  
ATOM    364  C   VAL A  23     -19.934  11.558 -27.731  1.00 95.80           C  
ATOM    365  CB  VAL A  23     -21.003   9.477 -28.680  1.00 95.80           C  
ATOM    366  HB  VAL A  23     -21.347  10.037 -29.550  1.00 95.80           H  
ATOM    367  O   VAL A  23     -20.232  12.449 -28.532  1.00 95.80           O  
ATOM    368  CG1 VAL A  23     -19.648   8.864 -29.027  1.00 95.80           C  
ATOM    369 HG11 VAL A  23     -18.926   9.634 -29.301  1.00 95.80           H  
ATOM    370 HG12 VAL A  23     -19.280   8.320 -28.157  1.00 95.80           H  
ATOM    371 HG13 VAL A  23     -19.745   8.176 -29.866  1.00 95.80           H  
ATOM    372  CG2 VAL A  23     -21.982   8.326 -28.425  1.00 95.80           C  
ATOM    373 HG21 VAL A  23     -22.988   8.717 -28.271  1.00 95.80           H  
ATOM    374 HG22 VAL A  23     -21.995   7.654 -29.284  1.00 95.80           H  
ATOM    375 HG23 VAL A  23     -21.661   7.776 -27.540  1.00 95.80           H  
ATOM    376  N   LYS A  24     -18.787  11.537 -27.052  1.00 95.89           N  
ATOM    377  H   LYS A  24     -18.590  10.723 -26.487  1.00 95.89           H  
ATOM    378  CA  LYS A  24     -17.708  12.516 -27.218  1.00 95.89           C  
ATOM    379  HA  LYS A  24     -17.974  13.251 -27.978  1.00 95.89           H  
ATOM    380  C   LYS A  24     -16.461  11.811 -27.722  1.00 95.89           C  
ATOM    381  CB  LYS A  24     -17.430  13.267 -25.910  1.00 95.89           C  
ATOM    382  HB2 LYS A  24     -16.425  13.686 -25.969  1.00 95.89           H  
ATOM    383  HB3 LYS A  24     -17.460  12.584 -25.062  1.00 95.89           H  
ATOM    384  O   LYS A  24     -15.630  11.375 -26.928  1.00 95.89           O  
ATOM    385  CG  LYS A  24     -18.405  14.422 -25.683  1.00 95.89           C  
ATOM    386  HG2 LYS A  24     -19.418  14.043 -25.545  1.00 95.89           H  
ATOM    387  HG3 LYS A  24     -18.376  15.073 -26.556  1.00 95.89           H  
ATOM    388  CD  LYS A  24     -17.940  15.213 -24.459  1.00 95.89           C  
ATOM    389  HD2 LYS A  24     -18.078  14.613 -23.560  1.00 95.89           H  
ATOM    390  HD3 LYS A  24     -16.879  15.428 -24.582  1.00 95.89           H  
ATOM    391  CE  LYS A  24     -18.670  16.541 -24.302  1.00 95.89           C  
ATOM    392  HE2 LYS A  24     -19.674  16.349 -23.922  1.00 95.89           H  
ATOM    393  HE3 LYS A  24     -18.745  17.017 -25.280  1.00 95.89           H  
ATOM    394  NZ  LYS A  24     -17.906  17.406 -23.367  1.00 95.89           N  
ATOM    395  HZ1 LYS A  24     -16.932  17.487 -23.621  1.00 95.89           H  
ATOM    396  HZ2 LYS A  24     -18.303  18.331 -23.287  1.00 95.89           H  
ATOM    397  HZ3 LYS A  24     -17.916  16.971 -22.456  1.00 95.89           H  
ATOM    398  N   ASP A  25     -16.376  11.726 -29.047  1.00 92.36           N  
ATOM    399  H   ASP A  25     -17.128  12.114 -29.598  1.00 92.36           H  
ATOM    400  CA  ASP A  25     -15.232  11.167 -29.769  1.00 92.36           C  
ATOM    401  HA  ASP A  25     -15.531  11.017 -30.806  1.00 92.36           H  
ATOM    402  C   ASP A  25     -14.810   9.780 -29.228  1.00 92.36           C  
ATOM    403  CB  ASP A  25     -14.117  12.236 -29.762  1.00 92.36           C  
ATOM    404  HB2 ASP A  25     -13.524  12.150 -28.852  1.00 92.36           H  
ATOM    405  HB3 ASP A  25     -14.575  13.226 -29.764  1.00 92.36           H  
ATOM    406  O   ASP A  25     -15.624   9.033 -28.675  1.00 92.36           O  
ATOM    407  CG  ASP A  25     -13.203  12.158 -30.984  1.00 92.36           C  
ATOM    408  OD1 ASP A  25     -12.661  13.220 -31.345  1.00 92.36           O  
ATOM    409  OD2 ASP A  25     -13.087  11.055 -31.561  1.00 92.36           O  
ATOM    410  N   TRP A  26     -13.543   9.416 -29.396  1.00 93.59           N  
ATOM    411  H   TRP A  26     -12.981   9.992 -30.008  1.00 93.59           H  
ATOM    412  CA  TRP A  26     -12.946   8.189 -28.883  1.00 93.59           C  
ATOM    413  HA  TRP A  26     -13.545   7.344 -29.221  1.00 93.59           H  
ATOM    414  C   TRP A  26     -12.884   8.130 -27.347  1.00 93.59           C  
ATOM    415  CB  TRP A  26     -11.545   8.066 -29.491  1.00 93.59           C  
ATOM    416  HB2 TRP A  26     -11.613   8.168 -30.575  1.00 93.59           H  
ATOM    417  HB3 TRP A  26     -11.165   7.066 -29.282  1.00 93.59           H  
ATOM    418  O   TRP A  26     -12.923   7.034 -26.787  1.00 93.59           O  
ATOM    419  CG  TRP A  26     -10.551   9.058 -28.971  1.00 93.59           C  
ATOM    420  CD1 TRP A  26     -10.318  10.295 -29.469  1.00 93.59           C  
ATOM    421  HD1 TRP A  26     -10.809  10.722 -30.331  1.00 93.59           H  
ATOM    422  CD2 TRP A  26      -9.659   8.912 -27.824  1.00 93.59           C  
ATOM    423  CE2 TRP A  26      -8.897  10.109 -27.691  1.00 93.59           C  
ATOM    424  CE3 TRP A  26      -9.424   7.887 -26.881  1.00 93.59           C  
ATOM    425  HE3 TRP A  26     -10.009   6.980 -26.933  1.00 93.59           H  
ATOM    426  NE1 TRP A  26      -9.361  10.925 -28.699  1.00 93.59           N  
ATOM    427  HE1 TRP A  26      -9.042  11.867 -28.875  1.00 93.59           H  
ATOM    428  CH2 TRP A  26      -7.668   9.207 -25.816  1.00 93.59           C  
ATOM    429  HH2 TRP A  26      -6.885   9.305 -25.079  1.00 93.59           H  
ATOM    430  CZ2 TRP A  26      -7.917  10.267 -26.703  1.00 93.59           C  
ATOM    431  HZ2 TRP A  26      -7.353  11.185 -26.634  1.00 93.59           H  
ATOM    432  CZ3 TRP A  26      -8.437   8.031 -25.887  1.00 93.59           C  
ATOM    433  HZ3 TRP A  26      -8.264   7.235 -25.177  1.00 93.59           H  
ATOM    434  N   GLU A  27     -12.807   9.280 -26.667  1.00 94.44           N  
ATOM    435  H   GLU A  27     -12.771  10.138 -27.200  1.00 94.44           H  
ATOM    436  CA  GLU A  27     -12.590   9.360 -25.217  1.00 94.44           C  
ATOM    437  HA  GLU A  27     -11.786   8.674 -24.951  1.00 94.44           H  
ATOM    438  C   GLU A  27     -13.833   8.941 -24.411  1.00 94.44           C  
ATOM    439  CB  GLU A  27     -12.135  10.787 -24.861  1.00 94.44           C  
ATOM    440  HB2 GLU A  27     -11.286  11.059 -25.488  1.00 94.44           H  
ATOM    441  HB3 GLU A  27     -12.954  11.480 -25.052  1.00 94.44           H  
ATOM    442  O   GLU A  27     -13.719   8.266 -23.390  1.00 94.44           O  
ATOM    443  CG  GLU A  27     -11.716  10.877 -23.389  1.00 94.44           C  
ATOM    444  HG2 GLU A  27     -10.903  10.174 -23.207  1.00 94.44           H  
ATOM    445  HG3 GLU A  27     -12.572  10.577 -22.786  1.00 94.44           H  
ATOM    446  CD  GLU A  27     -11.301  12.278 -22.930  1.00 94.44           C  
ATOM    447  OE1 GLU A  27     -10.951  12.422 -21.737  1.00 94.44           O  
ATOM    448  OE2 GLU A  27     -11.439  13.258 -23.697  1.00 94.44           O  
ATOM    449  N   CYS A  28     -15.036   9.284 -24.881  1.00 95.30           N  
ATOM    450  H   CYS A  28     -15.067   9.848 -25.718  1.00 95.30           H  
ATOM    451  CA  CYS A  28     -16.302   8.846 -24.290  1.00 95.30           C  
ATOM    452  HA  CYS A  28     -16.098   8.029 -23.597  1.00 95.30           H  
ATOM    453  C   CYS A  28     -17.206   8.286 -25.398  1.00 95.30           C  
ATOM    454  CB  CYS A  28     -16.903   9.994 -23.469  1.00 95.30           C  
ATOM    455  HB2 CYS A  28     -17.436  10.676 -24.132  1.00 95.30           H  
ATOM    456  HB3 CYS A  28     -16.071  10.544 -23.030  1.00 95.30           H  
ATOM    457  O   CYS A  28     -18.177   8.913 -25.833  1.00 95.30           O  
ATOM    458  SG  CYS A  28     -17.983   9.525 -22.088  1.00 95.30           S  
ATOM    459  N   ASN A  29     -16.834   7.096 -25.881  1.00 94.21           N  
ATOM    460  H   ASN A  29     -15.999   6.693 -25.480  1.00 94.21           H  
ATOM    461  CA  ASN A  29     -17.283   6.528 -27.159  1.00 94.21           C  
ATOM    462  HA  ASN A  29     -17.460   7.365 -27.835  1.00 94.21           H  
ATOM    463  C   ASN A  29     -18.591   5.710 -27.114  1.00 94.21           C  
ATOM    464  CB  ASN A  29     -16.124   5.740 -27.784  1.00 94.21           C  
ATOM    465  HB2 ASN A  29     -16.393   5.462 -28.803  1.00 94.21           H  
ATOM    466  HB3 ASN A  29     -15.253   6.393 -27.844  1.00 94.21           H  
ATOM    467  O   ASN A  29     -19.007   5.142 -28.125  1.00 94.21           O  
ATOM    468  CG  ASN A  29     -15.733   4.477 -27.038  1.00 94.21           C  
ATOM    469  ND2 ASN A  29     -14.643   3.869 -27.434  1.00 94.21           N  
ATOM    470 HD21 ASN A  29     -14.307   3.112 -26.855  1.00 94.21           H  
ATOM    471 HD22 ASN A  29     -14.040   4.335 -28.097  1.00 94.21           H  
ATOM    472  OD1 ASN A  29     -16.377   4.013 -26.107  1.00 94.21           O  
ATOM    473  N   LYS A  30     -19.259   5.635 -25.958  1.00 95.50           N  
ATOM    474  H   LYS A  30     -18.895   6.174 -25.185  1.00 95.50           H  
ATOM    475  CA  LYS A  30     -20.549   4.945 -25.796  1.00 95.50           C  
ATOM    476  HA  LYS A  30     -20.831   4.494 -26.748  1.00 95.50           H  
ATOM    477  C   LYS A  30     -21.629   5.942 -25.429  1.00 95.50           C  
ATOM    478  CB  LYS A  30     -20.468   3.829 -24.747  1.00 95.50           C  
ATOM    479  HB2 LYS A  30     -21.465   3.417 -24.590  1.00 95.50           H  
ATOM    480  HB3 LYS A  30     -20.119   4.252 -23.805  1.00 95.50           H  
ATOM    481  O   LYS A  30     -21.402   6.838 -24.625  1.00 95.50           O  
ATOM    482  CG  LYS A  30     -19.531   2.695 -25.172  1.00 95.50           C  
ATOM    483  HG2 LYS A  30     -19.885   2.252 -26.102  1.00 95.50           H  
ATOM    484  HG3 LYS A  30     -18.532   3.102 -25.331  1.00 95.50           H  
ATOM    485  CD  LYS A  30     -19.446   1.621 -24.084  1.00 95.50           C  
ATOM    486  HD2 LYS A  30     -20.414   1.131 -23.974  1.00 95.50           H  
ATOM    487  HD3 LYS A  30     -19.170   2.095 -23.142  1.00 95.50           H  
ATOM    488  CE  LYS A  30     -18.373   0.600 -24.473  1.00 95.50           C  
ATOM    489  HE2 LYS A  30     -18.689   0.078 -25.377  1.00 95.50           H  
ATOM    490  HE3 LYS A  30     -17.461   1.147 -24.711  1.00 95.50           H  
ATOM    491  NZ  LYS A  30     -18.108  -0.360 -23.372  1.00 95.50           N  
ATOM    492  HZ1 LYS A  30     -17.371  -0.998 -23.636  1.00 95.50           H  
ATOM    493  HZ2 LYS A  30     -18.936  -0.886 -23.135  1.00 95.50           H  
ATOM    494  HZ3 LYS A  30     -17.790   0.138 -22.553  1.00 95.50           H  
ATOM    495  N   LEU A  31     -22.823   5.736 -25.979  1.00 95.32           N  
ATOM    496  H   LEU A  31     -22.926   4.965 -26.623  1.00 95.32           H  
ATOM    497  CA  LEU A  31     -23.965   6.605 -25.733  1.00 95.32           C  
ATOM    498  HA  LEU A  31     -23.665   7.614 -26.019  1.00 95.32           H  
ATOM    499  C   LEU A  31     -24.319   6.613 -24.235  1.00 95.32           C  
ATOM    500  CB  LEU A  31     -25.128   6.145 -26.632  1.00 95.32           C  
ATOM    501  HB2 LEU A  31     -25.465   5.166 -26.293  1.00 95.32           H  
ATOM    502  HB3 LEU A  31     -24.772   6.045 -27.658  1.00 95.32           H  
ATOM    503  O   LEU A  31     -24.859   5.637 -23.717  1.00 95.32           O  
ATOM    504  CG  LEU A  31     -26.310   7.120 -26.616  1.00 95.32           C  
ATOM    505  HG  LEU A  31     -26.588   7.294 -25.577  1.00 95.32           H  
ATOM    506  CD1 LEU A  31     -25.962   8.443 -27.309  1.00 95.32           C  
ATOM    507 HD11 LEU A  31     -25.135   8.936 -26.798  1.00 95.32           H  
ATOM    508 HD12 LEU A  31     -26.810   9.127 -27.276  1.00 95.32           H  
ATOM    509 HD13 LEU A  31     -25.678   8.266 -28.347  1.00 95.32           H  
ATOM    510  CD2 LEU A  31     -27.537   6.523 -27.299  1.00 95.32           C  
ATOM    511 HD21 LEU A  31     -27.808   5.592 -26.801  1.00 95.32           H  
ATOM    512 HD22 LEU A  31     -27.312   6.325 -28.347  1.00 95.32           H  
ATOM    513 HD23 LEU A  31     -28.366   7.226 -27.215  1.00 95.32           H  
ATOM    514  N   SER A  32     -24.012   7.713 -23.549  1.00 96.09           N  
ATOM    515  H   SER A  32     -23.480   8.428 -24.023  1.00 96.09           H  
ATOM    516  CA  SER A  32     -24.178   7.838 -22.099  1.00 96.09           C  
ATOM    517  HA  SER A  32     -24.985   7.183 -21.771  1.00 96.09           H  
ATOM    518  C   SER A  32     -24.528   9.265 -21.696  1.00 96.09           C  
ATOM    519  CB  SER A  32     -22.893   7.395 -21.394  1.00 96.09           C  
ATOM    520  HB2 SER A  32     -22.055   7.996 -21.746  1.00 96.09           H  
ATOM    521  HB3 SER A  32     -22.698   6.348 -21.626  1.00 96.09           H  
ATOM    522  O   SER A  32     -24.081  10.230 -22.315  1.00 96.09           O  
ATOM    523  OG  SER A  32     -23.027   7.551 -19.994  1.00 96.09           O  
ATOM    524  HG  SER A  32     -22.368   6.980 -19.592  1.00 96.09           H  
ATOM    525  N   LYS A  33     -25.306   9.412 -20.619  1.00 95.88           N  
ATOM    526  H   LYS A  33     -25.634   8.573 -20.164  1.00 95.88           H  
ATOM    527  CA  LYS A  33     -25.593  10.717 -20.005  1.00 95.88           C  
ATOM    528  HA  LYS A  33     -25.992  11.386 -20.768  1.00 95.88           H  
ATOM    529  C   LYS A  33     -24.320  11.386 -19.480  1.00 95.88           C  
ATOM    530  CB  LYS A  33     -26.656  10.570 -18.902  1.00 95.88           C  
ATOM    531  HB2 LYS A  33     -26.922  11.568 -18.552  1.00 95.88           H  
ATOM    532  HB3 LYS A  33     -27.552  10.118 -19.328  1.00 95.88           H  
ATOM    533  O   LYS A  33     -24.231  12.607 -19.472  1.00 95.88           O  
ATOM    534  CG  LYS A  33     -26.184   9.732 -17.699  1.00 95.88           C  
ATOM    535  HG2 LYS A  33     -25.941   8.722 -18.030  1.00 95.88           H  
ATOM    536  HG3 LYS A  33     -25.289  10.184 -17.271  1.00 95.88           H  
ATOM    537  CD  LYS A  33     -27.241   9.654 -16.592  1.00 95.88           C  
ATOM    538  HD2 LYS A  33     -28.132   9.150 -16.969  1.00 95.88           H  
ATOM    539  HD3 LYS A  33     -27.499  10.664 -16.274  1.00 95.88           H  
ATOM    540  CE  LYS A  33     -26.643   8.874 -15.414  1.00 95.88           C  
ATOM    541  HE2 LYS A  33     -26.408   7.862 -15.744  1.00 95.88           H  
ATOM    542  HE3 LYS A  33     -25.699   9.344 -15.138  1.00 95.88           H  
ATOM    543  NZ  LYS A  33     -27.544   8.836 -14.236  1.00 95.88           N  
ATOM    544  HZ1 LYS A  33     -28.420   8.385 -14.459  1.00 95.88           H  
ATOM    545  HZ2 LYS A  33     -27.723   9.772 -13.899  1.00 95.88           H  
ATOM    546  HZ3 LYS A  33     -27.100   8.325 -13.486  1.00 95.88           H  
ATOM    547  N   PHE A  34     -23.330  10.587 -19.074  1.00 96.44           N  
ATOM    548  H   PHE A  34     -23.451   9.587 -19.147  1.00 96.44           H  
ATOM    549  CA  PHE A  34     -22.072  11.080 -18.519  1.00 96.44           C  
ATOM    550  HA  PHE A  34     -22.280  11.871 -17.799  1.00 96.44           H  
ATOM    551  C   PHE A  34     -21.172  11.697 -19.596  1.00 96.44           C  
ATOM    552  CB  PHE A  34     -21.389   9.931 -17.776  1.00 96.44           C  
ATOM    553  HB2 PHE A  34     -21.134   9.139 -18.480  1.00 96.44           H  
ATOM    554  HB3 PHE A  34     -20.457  10.318 -17.363  1.00 96.44           H  
ATOM    555  O   PHE A  34     -20.529  12.711 -19.353  1.00 96.44           O  
ATOM    556  CG  PHE A  34     -22.191   9.362 -16.620  1.00 96.44           C  
ATOM    557  CD1 PHE A  34     -22.445  10.156 -15.485  1.00 96.44           C  
ATOM    558  HD1 PHE A  34     -22.063  11.165 -15.438  1.00 96.44           H  
ATOM    559  CD2 PHE A  34     -22.616   8.022 -16.634  1.00 96.44           C  
ATOM    560  HD2 PHE A  34     -22.378   7.386 -17.474  1.00 96.44           H  
ATOM    561  CE1 PHE A  34     -23.101   9.605 -14.370  1.00 96.44           C  
ATOM    562  HE1 PHE A  34     -23.199  10.188 -13.466  1.00 96.44           H  
ATOM    563  CE2 PHE A  34     -23.270   7.469 -15.521  1.00 96.44           C  
ATOM    564  HE2 PHE A  34     -23.505   6.415 -15.505  1.00 96.44           H  
ATOM    565  CZ  PHE A  34     -23.501   8.258 -14.382  1.00 96.44           C  
ATOM    566  HZ  PHE A  34     -23.902   7.807 -13.486  1.00 96.44           H  
ATOM    567  N   CYS A  35     -21.242  11.194 -20.833  1.00 96.50           N  
ATOM    568  H   CYS A  35     -21.790  10.361 -20.994  1.00 96.50           H  
ATOM    569  CA  CYS A  35     -20.537  11.784 -21.973  1.00 96.50           C  
ATOM    570  HA  CYS A  35     -19.502  11.964 -21.683  1.00 96.50           H  
ATOM    571  C   CYS A  35     -21.117  13.141 -22.423  1.00 96.50           C  
ATOM    572  CB  CYS A  35     -20.544  10.792 -23.143  1.00 96.50           C  
ATOM    573  HB2 CYS A  35     -21.579  10.649 -23.455  1.00 96.50           H  
ATOM    574  HB3 CYS A  35     -20.004  11.244 -23.975  1.00 96.50           H  
ATOM    575  O   CYS A  35     -20.616  13.733 -23.374  1.00 96.50           O  
ATOM    576  SG  CYS A  35     -19.821   9.155 -22.858  1.00 96.50           S  
ATOM    577  N   CYS A  36     -22.196  13.639 -21.804  1.00 95.76           N  
ATOM    578  H   CYS A  36     -22.601  13.123 -21.037  1.00 95.76           H  
ATOM    579  CA  CYS A  36     -22.730  14.972 -22.101  1.00 95.76           C  
ATOM    580  HA  CYS A  36     -22.580  15.188 -23.158  1.00 95.76           H  
ATOM    581  C   CYS A  36     -22.019  16.095 -21.332  1.00 95.76           C  
ATOM    582  CB  CYS A  36     -24.235  14.998 -21.819  1.00 95.76           C  
ATOM    583  HB2 CYS A  36     -24.585  16.018 -21.979  1.00 95.76           H  
ATOM    584  HB3 CYS A  36     -24.399  14.761 -20.768  1.00 95.76           H  
ATOM    585  O   CYS A  36     -22.152  17.258 -21.718  1.00 95.76           O  
ATOM    586  SG  CYS A  36     -25.252  13.893 -22.834  1.00 95.76           S  
ATOM    587  N   ASN A  37     -21.283  15.758 -20.269  1.00 92.48           N  
ATOM    588  H   ASN A  37     -21.175  14.778 -20.049  1.00 92.48           H  
ATOM    589  CA  ASN A  37     -20.458  16.692 -19.506  1.00 92.48           C  
ATOM    590  HA  ASN A  37     -20.901  17.688 -19.539  1.00 92.48           H  
ATOM    591  C   ASN A  37     -19.053  16.782 -20.114  1.00 92.48           C  
ATOM    592  CB  ASN A  37     -20.419  16.229 -18.044  1.00 92.48           C  
ATOM    593  HB2 ASN A  37     -19.957  15.243 -17.993  1.00 92.48           H  
ATOM    594  HB3 ASN A  37     -19.820  16.920 -17.450  1.00 92.48           H  
ATOM    595  O   ASN A  37     -18.782  16.177 -21.150  1.00 92.48           O  
ATOM    596  CG  ASN A  37     -21.783  16.181 -17.392  1.00 92.48           C  
ATOM    597  ND2 ASN A  37     -21.978  15.258 -16.485  1.00 92.48           N  
ATOM    598 HD21 ASN A  37     -21.196  14.679 -16.215  1.00 92.48           H  
ATOM    599 HD22 ASN A  37     -22.851  15.297 -15.978  1.00 92.48           H  
ATOM    600  OD1 ASN A  37     -22.681  16.957 -17.684  1.00 92.48           O  
ATOM    601  N   LEU A  38     -18.153  17.547 -19.495  1.00 96.57           N  
ATOM    602  H   LEU A  38     -18.403  17.978 -18.616  1.00 96.57           H  
ATOM    603  CA  LEU A  38     -16.735  17.555 -19.866  1.00 96.57           C  
ATOM    604  HA  LEU A  38     -16.628  17.879 -20.902  1.00 96.57           H  
ATOM    605  C   LEU A  38     -16.133  16.144 -19.753  1.00 96.57           C  
ATOM    606  CB  LEU A  38     -15.975  18.537 -18.966  1.00 96.57           C  
ATOM    607  HB2 LEU A  38     -16.055  18.189 -17.936  1.00 96.57           H  
ATOM    608  HB3 LEU A  38     -14.915  18.489 -19.216  1.00 96.57           H  
ATOM    609  O   LEU A  38     -16.504  15.405 -18.840  1.00 96.57           O  
ATOM    610  CG  LEU A  38     -16.427  20.004 -19.034  1.00 96.57           C  
ATOM    611  HG  LEU A  38     -17.458  20.073 -18.688  1.00 96.57           H  
ATOM    612  CD1 LEU A  38     -15.560  20.845 -18.099  1.00 96.57           C  
ATOM    613 HD11 LEU A  38     -15.924  21.873 -18.083  1.00 96.57           H  
ATOM    614 HD12 LEU A  38     -15.604  20.423 -17.095  1.00 96.57           H  
ATOM    615 HD13 LEU A  38     -14.526  20.827 -18.443  1.00 96.57           H  
ATOM    616  CD2 LEU A  38     -16.349  20.601 -20.441  1.00 96.57           C  
ATOM    617 HD21 LEU A  38     -15.337  20.503 -20.834  1.00 96.57           H  
ATOM    618 HD22 LEU A  38     -16.616  21.657 -20.412  1.00 96.57           H  
ATOM    619 HD23 LEU A  38     -17.037  20.083 -21.109  1.00 96.57           H  
ATOM    620  N   THR A  39     -15.243  15.788 -20.678  1.00 96.59           N  
ATOM    621  H   THR A  39     -14.939  16.487 -21.341  1.00 96.59           H  
ATOM    622  CA  THR A  39     -14.379  14.605 -20.559  1.00 96.59           C  
ATOM    623  HA  THR A  39     -14.904  13.822 -20.011  1.00 96.59           H  
ATOM    624  C   THR A  39     -13.130  14.943 -19.751  1.00 96.59           C  
ATOM    625  CB  THR A  39     -13.994  14.024 -21.927  1.00 96.59           C  
ATOM    626  HB  THR A  39     -13.337  13.171 -21.755  1.00 96.59           H  
ATOM    627  O   THR A  39     -12.874  16.113 -19.468  1.00 96.59           O  
ATOM    628  CG2 THR A  39     -15.210  13.511 -22.691  1.00 96.59           C  
ATOM    629 HG21 THR A  39     -15.708  12.742 -22.102  1.00 96.59           H  
ATOM    630 HG22 THR A  39     -15.894  14.341 -22.866  1.00 96.59           H  
ATOM    631 HG23 THR A  39     -14.884  13.083 -23.639  1.00 96.59           H  
ATOM    632  OG1 THR A  39     -13.318  14.937 -22.762  1.00 96.59           O  
ATOM    633  HG1 THR A  39     -12.597  14.427 -23.137  1.00 96.59           H  
ATOM    634  N   ILE A  40     -12.340  13.943 -19.362  1.00 97.53           N  
ATOM    635  H   ILE A  40     -12.545  13.006 -19.677  1.00 97.53           H  
ATOM    636  CA  ILE A  40     -11.146  14.172 -18.533  1.00 97.53           C  
ATOM    637  HA  ILE A  40     -11.453  14.705 -17.633  1.00 97.53           H  
ATOM    638  C   ILE A  40     -10.147  15.095 -19.247  1.00 97.53           C  
ATOM    639  CB  ILE A  40     -10.530  12.832 -18.086  1.00 97.53           C  
ATOM    640  HB  ILE A  40     -10.332  12.226 -18.970  1.00 97.53           H  
ATOM    641  O   ILE A  40      -9.639  16.028 -18.628  1.00 97.53           O  
ATOM    642  CG1 ILE A  40     -11.529  12.085 -17.168  1.00 97.53           C  
ATOM    643 HG12 ILE A  40     -11.650  12.637 -16.236  1.00 97.53           H  
ATOM    644 HG13 ILE A  40     -12.505  12.027 -17.649  1.00 97.53           H  
ATOM    645  CG2 ILE A  40      -9.198  13.051 -17.345  1.00 97.53           C  
ATOM    646 HG21 ILE A  40      -9.353  13.677 -16.467  1.00 97.53           H  
ATOM    647 HG22 ILE A  40      -8.775  12.092 -17.044  1.00 97.53           H  
ATOM    648 HG23 ILE A  40      -8.472  13.531 -18.001  1.00 97.53           H  
ATOM    649  CD1 ILE A  40     -11.109  10.656 -16.825  1.00 97.53           C  
ATOM    650 HD11 ILE A  40     -10.877  10.129 -17.750  1.00 97.53           H  
ATOM    651 HD12 ILE A  40     -11.930  10.152 -16.316  1.00 97.53           H  
ATOM    652 HD13 ILE A  40     -10.238  10.653 -16.170  1.00 97.53           H  
ATOM    653  N   THR A  41      -9.940  14.928 -20.558  1.00 97.34           N  
ATOM    654  H   THR A  41     -10.369  14.140 -21.021  1.00 97.34           H  
ATOM    655  CA  THR A  41      -9.042  15.808 -21.336  1.00 97.34           C  
ATOM    656  HA  THR A  41      -8.070  15.831 -20.843  1.00 97.34           H  
ATOM    657  C   THR A  41      -9.518  17.266 -21.429  1.00 97.34           C  
ATOM    658  CB  THR A  41      -8.815  15.299 -22.768  1.00 97.34           C  
ATOM    659  HB  THR A  41      -8.100  15.969 -23.245  1.00 97.34           H  
ATOM    660  O   THR A  41      -8.736  18.134 -21.797  1.00 97.34           O  
ATOM    661  CG2 THR A  41      -8.232  13.886 -22.866  1.00 97.34           C  
ATOM    662 HG21 THR A  41      -8.650  13.225 -22.107  1.00 97.34           H  
ATOM    663 HG22 THR A  41      -8.421  13.473 -23.856  1.00 97.34           H  
ATOM    664 HG23 THR A  41      -7.153  13.933 -22.717  1.00 97.34           H  
ATOM    665  OG1 THR A  41     -10.011  15.381 -23.524  1.00 97.34           O  
ATOM    666  HG1 THR A  41     -10.415  14.511 -23.520  1.00 97.34           H  
ATOM    667  N   ASP A  42     -10.785  17.578 -21.111  1.00 97.15           N  
ATOM    668  H   ASP A  42     -11.385  16.845 -20.760  1.00 97.15           H  
ATOM    669  CA  ASP A  42     -11.286  18.964 -21.089  1.00 97.15           C  
ATOM    670  HA  ASP A  42     -10.931  19.490 -21.975  1.00 97.15           H  
ATOM    671  C   ASP A  42     -10.780  19.761 -19.861  1.00 97.15           C  
ATOM    672  CB  ASP A  42     -12.830  18.992 -21.082  1.00 97.15           C  
ATOM    673  HB2 ASP A  42     -13.144  20.007 -20.839  1.00 97.15           H  
ATOM    674  HB3 ASP A  42     -13.167  18.351 -20.268  1.00 97.15           H  
ATOM    675  O   ASP A  42     -10.932  20.986 -19.818  1.00 97.15           O  
ATOM    676  CG  ASP A  42     -13.560  18.606 -22.377  1.00 97.15           C  
ATOM    677  OD1 ASP A  42     -14.676  18.023 -22.315  1.00 97.15           O  
ATOM    678  OD2 ASP A  42     -13.083  18.994 -23.464  1.00 97.15           O  
ATOM    679  N   TYR A  43     -10.252  19.092 -18.828  1.00 97.09           N  
ATOM    680  H   TYR A  43     -10.185  18.087 -18.897  1.00 97.09           H  
ATOM    681  CA  TYR A  43      -9.798  19.743 -17.587  1.00 97.09           C  
ATOM    682  HA  TYR A  43      -9.574  20.786 -17.807  1.00 97.09           H  
ATOM    683  C   TYR A  43      -8.508  19.178 -16.979  1.00 97.09           C  
ATOM    684  CB  TYR A  43     -10.932  19.699 -16.552  1.00 97.09           C  
ATOM    685  HB2 TYR A  43     -11.816  20.169 -16.983  1.00 97.09           H  
ATOM    686  HB3 TYR A  43     -10.641  20.293 -15.686  1.00 97.09           H  
ATOM    687  O   TYR A  43      -8.050  19.727 -15.974  1.00 97.09           O  
ATOM    688  CG  TYR A  43     -11.293  18.305 -16.077  1.00 97.09           C  
ATOM    689  CD1 TYR A  43     -12.431  17.661 -16.597  1.00 97.09           C  
ATOM    690  HD1 TYR A  43     -13.026  18.134 -17.364  1.00 97.09           H  
ATOM    691  CD2 TYR A  43     -10.485  17.648 -15.126  1.00 97.09           C  
ATOM    692  HD2 TYR A  43      -9.593  18.125 -14.747  1.00 97.09           H  
ATOM    693  CE1 TYR A  43     -12.774  16.374 -16.148  1.00 97.09           C  
ATOM    694  HE1 TYR A  43     -13.636  15.860 -16.547  1.00 97.09           H  
ATOM    695  CE2 TYR A  43     -10.822  16.362 -14.676  1.00 97.09           C  
ATOM    696  HE2 TYR A  43     -10.197  15.860 -13.952  1.00 97.09           H  
ATOM    697  OH  TYR A  43     -12.323  14.511 -14.728  1.00 97.09           O  
ATOM    698  HH  TYR A  43     -11.764  14.227 -14.001  1.00 97.09           H  
ATOM    699  CZ  TYR A  43     -11.973  15.732 -15.186  1.00 97.09           C  
ATOM    700  N   LEU A  44      -7.984  18.085 -17.535  1.00 97.12           N  
ATOM    701  H   LEU A  44      -8.494  17.640 -18.286  1.00 97.12           H  
ATOM    702  CA  LEU A  44      -6.691  17.496 -17.219  1.00 97.12           C  
ATOM    703  HA  LEU A  44      -6.117  18.180 -16.594  1.00 97.12           H  
ATOM    704  C   LEU A  44      -5.928  17.270 -18.529  1.00 97.12           C  
ATOM    705  CB  LEU A  44      -6.886  16.194 -16.426  1.00 97.12           C  
ATOM    706  HB2 LEU A  44      -7.529  16.379 -15.566  1.00 97.12           H  
ATOM    707  HB3 LEU A  44      -7.384  15.470 -17.071  1.00 97.12           H  
ATOM    708  O   LEU A  44      -6.155  16.273 -19.221  1.00 97.12           O  
ATOM    709  CG  LEU A  44      -5.536  15.625 -15.948  1.00 97.12           C  
ATOM    710  HG  LEU A  44      -4.777  15.745 -16.721  1.00 97.12           H  
ATOM    711  CD1 LEU A  44      -5.054  16.320 -14.674  1.00 97.12           C  
ATOM    712 HD11 LEU A  44      -5.002  17.396 -14.838  1.00 97.12           H  
ATOM    713 HD12 LEU A  44      -5.734  16.115 -13.846  1.00 97.12           H  
ATOM    714 HD13 LEU A  44      -4.055  15.965 -14.423  1.00 97.12           H  
ATOM    715  CD2 LEU A  44      -5.671  14.131 -15.666  1.00 97.12           C  
ATOM    716 HD21 LEU A  44      -6.447  13.956 -14.920  1.00 97.12           H  
ATOM    717 HD22 LEU A  44      -5.930  13.625 -16.596  1.00 97.12           H  
ATOM    718 HD23 LEU A  44      -4.716  13.742 -15.313  1.00 97.12           H  
ATOM    719  N   ASP A  45      -5.036  18.192 -18.867  1.00 96.28           N  
ATOM    720  H   ASP A  45      -4.912  18.989 -18.260  1.00 96.28           H  
ATOM    721  CA  ASP A  45      -4.096  18.046 -19.979  1.00 96.28           C  
ATOM    722  HA  ASP A  45      -4.541  17.389 -20.726  1.00 96.28           H  
ATOM    723  C   ASP A  45      -2.781  17.367 -19.543  1.00 96.28           C  
ATOM    724  CB  ASP A  45      -3.904  19.402 -20.685  1.00 96.28           C  
ATOM    725  HB2 ASP A  45      -4.878  19.745 -21.033  1.00 96.28           H  
ATOM    726  HB3 ASP A  45      -3.278  19.260 -21.566  1.00 96.28           H  
ATOM    727  O   ASP A  45      -2.612  16.952 -18.389  1.00 96.28           O  
ATOM    728  CG  ASP A  45      -3.277  20.488 -19.807  1.00 96.28           C  
ATOM    729  OD1 ASP A  45      -3.621  21.668 -20.031  1.00 96.28           O  
ATOM    730  OD2 ASP A  45      -2.467  20.129 -18.924  1.00 96.28           O  
ATOM    731  N   VAL A  46      -1.861  17.195 -20.498  1.00 96.45           N  
ATOM    732  H   VAL A  46      -2.035  17.593 -21.410  1.00 96.45           H  
ATOM    733  CA  VAL A  46      -0.562  16.558 -20.248  1.00 96.45           C  
ATOM    734  HA  VAL A  46      -0.757  15.589 -19.789  1.00 96.45           H  
ATOM    735  C   VAL A  46       0.277  17.351 -19.245  1.00 96.45           C  
ATOM    736  CB  VAL A  46       0.189  16.300 -21.570  1.00 96.45           C  
ATOM    737  HB  VAL A  46      -0.484  15.743 -22.221  1.00 96.45           H  
ATOM    738  O   VAL A  46       0.851  16.744 -18.346  1.00 96.45           O  
ATOM    739  CG1 VAL A  46       0.599  17.576 -22.317  1.00 96.45           C  
ATOM    740 HG11 VAL A  46       1.015  17.314 -23.290  1.00 96.45           H  
ATOM    741 HG12 VAL A  46       1.360  18.122 -21.759  1.00 96.45           H  
ATOM    742 HG13 VAL A  46      -0.261  18.228 -22.471  1.00 96.45           H  
ATOM    743  CG2 VAL A  46       1.429  15.426 -21.353  1.00 96.45           C  
ATOM    744 HG21 VAL A  46       2.170  15.965 -20.762  1.00 96.45           H  
ATOM    745 HG22 VAL A  46       1.870  15.166 -22.315  1.00 96.45           H  
ATOM    746 HG23 VAL A  46       1.155  14.514 -20.823  1.00 96.45           H  
ATOM    747  N   ASP A  47       0.285  18.684 -19.322  1.00 96.80           N  
ATOM    748  H   ASP A  47      -0.308  19.144 -19.997  1.00 96.80           H  
ATOM    749  CA  ASP A  47       1.087  19.543 -18.444  1.00 96.80           C  
ATOM    750  HA  ASP A  47       2.123  19.203 -18.459  1.00 96.80           H  
ATOM    751  C   ASP A  47       0.593  19.464 -16.996  1.00 96.80           C  
ATOM    752  CB  ASP A  47       1.041  20.999 -18.940  1.00 96.80           C  
ATOM    753  HB2 ASP A  47       1.523  21.632 -18.194  1.00 96.80           H  
ATOM    754  HB3 ASP A  47       0.003  21.319 -19.025  1.00 96.80           H  
ATOM    755  O   ASP A  47       1.389  19.385 -16.057  1.00 96.80           O  
ATOM    756  CG  ASP A  47       1.757  21.224 -20.277  1.00 96.80           C  
ATOM    757  OD1 ASP A  47       1.376  22.185 -20.982  1.00 96.80           O  
ATOM    758  OD2 ASP A  47       2.706  20.465 -20.574  1.00 96.80           O  
ATOM    759  N   GLN A  48      -0.726  19.405 -16.798  1.00 96.53           N  
ATOM    760  H   GLN A  48      -1.333  19.529 -17.595  1.00 96.53           H  
ATOM    761  CA  GLN A  48      -1.312  19.165 -15.485  1.00 96.53           C  
ATOM    762  HA  GLN A  48      -0.909  19.898 -14.786  1.00 96.53           H  
ATOM    763  C   GLN A  48      -0.940  17.778 -14.952  1.00 96.53           C  
ATOM    764  CB  GLN A  48      -2.832  19.336 -15.547  1.00 96.53           C  
ATOM    765  HB2 GLN A  48      -3.230  18.722 -16.354  1.00 96.53           H  
ATOM    766  HB3 GLN A  48      -3.261  18.994 -14.605  1.00 96.53           H  
ATOM    767  O   GLN A  48      -0.587  17.663 -13.781  1.00 96.53           O  
ATOM    768  CG  GLN A  48      -3.242  20.801 -15.754  1.00 96.53           C  
ATOM    769  HG2 GLN A  48      -2.765  21.213 -16.643  1.00 96.53           H  
ATOM    770  HG3 GLN A  48      -2.921  21.389 -14.894  1.00 96.53           H  
ATOM    771  CD  GLN A  48      -4.747  20.914 -15.926  1.00 96.53           C  
ATOM    772  NE2 GLN A  48      -5.451  21.613 -15.062  1.00 96.53           N  
ATOM    773 HE21 GLN A  48      -4.997  22.117 -14.314  1.00 96.53           H  
ATOM    774 HE22 GLN A  48      -6.448  21.531 -15.196  1.00 96.53           H  
ATOM    775  OE1 GLN A  48      -5.350  20.322 -16.800  1.00 96.53           O  
ATOM    776  N   PHE A  49      -0.957  16.725 -15.775  1.00 96.91           N  
ATOM    777  H   PHE A  49      -1.221  16.869 -16.739  1.00 96.91           H  
ATOM    778  CA  PHE A  49      -0.513  15.394 -15.338  1.00 96.91           C  
ATOM    779  HA  PHE A  49      -1.074  15.123 -14.443  1.00 96.91           H  
ATOM    780  C   PHE A  49       0.975  15.372 -14.950  1.00 96.91           C  
ATOM    781  CB  PHE A  49      -0.830  14.366 -16.425  1.00 96.91           C  
ATOM    782  HB2 PHE A  49      -0.303  14.632 -17.342  1.00 96.91           H  
ATOM    783  HB3 PHE A  49      -1.899  14.428 -16.628  1.00 96.91           H  
ATOM    784  O   PHE A  49       1.328  14.798 -13.916  1.00 96.91           O  
ATOM    785  CG  PHE A  49      -0.476  12.935 -16.055  1.00 96.91           C  
ATOM    786  CD1 PHE A  49       0.820  12.437 -16.297  1.00 96.91           C  
ATOM    787  HD1 PHE A  49       1.566  13.072 -16.751  1.00 96.91           H  
ATOM    788  CD2 PHE A  49      -1.441  12.102 -15.457  1.00 96.91           C  
ATOM    789  HD2 PHE A  49      -2.432  12.482 -15.260  1.00 96.91           H  
ATOM    790  CE1 PHE A  49       1.148  11.117 -15.937  1.00 96.91           C  
ATOM    791  HE1 PHE A  49       2.145  10.743 -16.116  1.00 96.91           H  
ATOM    792  CE2 PHE A  49      -1.115  10.779 -15.106  1.00 96.91           C  
ATOM    793  HE2 PHE A  49      -1.857  10.144 -14.644  1.00 96.91           H  
ATOM    794  CZ  PHE A  49       0.180  10.287 -15.344  1.00 96.91           C  
ATOM    795  HZ  PHE A  49       0.434   9.274 -15.069  1.00 96.91           H  
ATOM    796  N   GLU A  50       1.839  16.036 -15.724  1.00 96.96           N  
ATOM    797  H   GLU A  50       1.499  16.468 -16.571  1.00 96.96           H  
ATOM    798  CA  GLU A  50       3.255  16.208 -15.379  1.00 96.96           C  
ATOM    799  HA  GLU A  50       3.706  15.226 -15.237  1.00 96.96           H  
ATOM    800  C   GLU A  50       3.429  16.964 -14.055  1.00 96.96           C  
ATOM    801  CB  GLU A  50       4.015  16.952 -16.495  1.00 96.96           C  
ATOM    802  HB2 GLU A  50       5.021  17.164 -16.133  1.00 96.96           H  
ATOM    803  HB3 GLU A  50       3.531  17.911 -16.680  1.00 96.96           H  
ATOM    804  O   GLU A  50       4.263  16.578 -13.234  1.00 96.96           O  
ATOM    805  CG  GLU A  50       4.146  16.209 -17.834  1.00 96.96           C  
ATOM    806  HG2 GLU A  50       4.793  16.793 -18.490  1.00 96.96           H  
ATOM    807  HG3 GLU A  50       3.170  16.137 -18.314  1.00 96.96           H  
ATOM    808  CD  GLU A  50       4.726  14.807 -17.688  1.00 96.96           C  
ATOM    809  OE1 GLU A  50       4.256  13.872 -18.372  1.00 96.96           O  
ATOM    810  OE2 GLU A  50       5.607  14.583 -16.825  1.00 96.96           O  
ATOM    811  N   LEU A  51       2.608  17.991 -13.806  1.00 96.46           N  
ATOM    812  H   LEU A  51       1.990  18.290 -14.548  1.00 96.46           H  
ATOM    813  CA  LEU A  51       2.611  18.761 -12.562  1.00 96.46           C  
ATOM    814  HA  LEU A  51       3.636  19.087 -12.383  1.00 96.46           H  
ATOM    815  C   LEU A  51       2.173  17.929 -11.345  1.00 96.46           C  
ATOM    816  CB  LEU A  51       1.725  20.006 -12.749  1.00 96.46           C  
ATOM    817  HB2 LEU A  51       2.075  20.560 -13.621  1.00 96.46           H  
ATOM    818  HB3 LEU A  51       0.704  19.682 -12.950  1.00 96.46           H  
ATOM    819  O   LEU A  51       2.731  18.095 -10.260  1.00 96.46           O  
ATOM    820  CG  LEU A  51       1.697  20.953 -11.537  1.00 96.46           C  
ATOM    821  HG  LEU A  51       1.358  20.410 -10.654  1.00 96.46           H  
ATOM    822  CD1 LEU A  51       3.071  21.563 -11.248  1.00 96.46           C  
ATOM    823 HD11 LEU A  51       2.987  22.288 -10.438  1.00 96.46           H  
ATOM    824 HD12 LEU A  51       3.764  20.780 -10.938  1.00 96.46           H  
ATOM    825 HD13 LEU A  51       3.452  22.057 -12.142  1.00 96.46           H  
ATOM    826  CD2 LEU A  51       0.704  22.088 -11.787  1.00 96.46           C  
ATOM    827 HD21 LEU A  51      -0.291  21.674 -11.949  1.00 96.46           H  
ATOM    828 HD22 LEU A  51       1.001  22.656 -12.668  1.00 96.46           H  
ATOM    829 HD23 LEU A  51       0.665  22.749 -10.921  1.00 96.46           H  
ATOM    830  N   LEU A  52       1.208  17.018 -11.500  1.00 96.68           N  
ATOM    831  H   LEU A  52       0.757  16.956 -12.402  1.00 96.68           H  
ATOM    832  CA  LEU A  52       0.776  16.126 -10.415  1.00 96.68           C  
ATOM    833  HA  LEU A  52       0.609  16.718  -9.514  1.00 96.68           H  
ATOM    834  C   LEU A  52       1.854  15.096 -10.046  1.00 96.68           C  
ATOM    835  CB  LEU A  52      -0.536  15.416 -10.801  1.00 96.68           C  
ATOM    836  HB2 LEU A  52      -0.772  14.688 -10.025  1.00 96.68           H  
ATOM    837  HB3 LEU A  52      -0.368  14.866 -11.727  1.00 96.68           H  
ATOM    838  O   LEU A  52       1.996  14.741  -8.876  1.00 96.68           O  
ATOM    839  CG  LEU A  52      -1.762  16.330 -10.990  1.00 96.68           C  
ATOM    840  HG  LEU A  52      -1.560  17.080 -11.755  1.00 96.68           H  
ATOM    841  CD1 LEU A  52      -2.961  15.496 -11.438  1.00 96.68           C  
ATOM    842 HD11 LEU A  52      -3.821  16.145 -11.604  1.00 96.68           H  
ATOM    843 HD12 LEU A  52      -3.199  14.759 -10.671  1.00 96.68           H  
ATOM    844 HD13 LEU A  52      -2.719  14.983 -12.369  1.00 96.68           H  
ATOM    845  CD2 LEU A  52      -2.161  17.091  -9.731  1.00 96.68           C  
ATOM    846 HD21 LEU A  52      -2.512  16.390  -8.974  1.00 96.68           H  
ATOM    847 HD22 LEU A  52      -1.314  17.668  -9.359  1.00 96.68           H  
ATOM    848 HD23 LEU A  52      -2.960  17.790  -9.978  1.00 96.68           H  
ATOM    849  N   PHE A  53       2.634  14.632 -11.026  1.00 96.83           N  
ATOM    850  H   PHE A  53       2.447  14.960 -11.962  1.00 96.83           H  
ATOM    851  CA  PHE A  53       3.600  13.543 -10.853  1.00 96.83           C  
ATOM    852  HA  PHE A  53       3.688  13.316  -9.790  1.00 96.83           H  
ATOM    853  C   PHE A  53       5.013  13.924 -11.311  1.00 96.83           C  
ATOM    854  CB  PHE A  53       3.074  12.280 -11.538  1.00 96.83           C  
ATOM    855  HB2 PHE A  53       3.760  11.467 -11.300  1.00 96.83           H  
ATOM    856  HB3 PHE A  53       3.069  12.444 -12.615  1.00 96.83           H  
ATOM    857  O   PHE A  53       5.675  13.175 -12.039  1.00 96.83           O  
ATOM    858  CG  PHE A  53       1.698  11.837 -11.100  1.00 96.83           C  
ATOM    859  CD1 PHE A  53       1.513  11.331  -9.801  1.00 96.83           C  
ATOM    860  HD1 PHE A  53       2.348  11.286  -9.118  1.00 96.83           H  
ATOM    861  CD2 PHE A  53       0.611  11.916 -11.990  1.00 96.83           C  
ATOM    862  HD2 PHE A  53       0.746  12.318 -12.983  1.00 96.83           H  
ATOM    863  CE1 PHE A  53       0.241  10.901  -9.389  1.00 96.83           C  
ATOM    864  HE1 PHE A  53       0.091  10.528  -8.387  1.00 96.83           H  
ATOM    865  CE2 PHE A  53      -0.661  11.485 -11.577  1.00 96.83           C  
ATOM    866  HE2 PHE A  53      -1.502  11.561 -12.251  1.00 96.83           H  
ATOM    867  CZ  PHE A  53      -0.842  10.977 -10.279  1.00 96.83           C  
ATOM    868  HZ  PHE A  53      -1.821  10.658  -9.953  1.00 96.83           H  
ATOM    869  N   THR A  54       5.490  15.089 -10.866  1.00 94.71           N  
ATOM    870  H   THR A  54       4.842  15.674 -10.359  1.00 94.71           H  
ATOM    871  CA  THR A  54       6.760  15.696 -11.317  1.00 94.71           C  
ATOM    872  HA  THR A  54       6.697  15.860 -12.393  1.00 94.71           H  
ATOM    873  C   THR A  54       8.003  14.841 -11.065  1.00 94.71           C  
ATOM    874  CB  THR A  54       7.013  17.054 -10.642  1.00 94.71           C  
ATOM    875  HB  THR A  54       8.011  17.399 -10.914  1.00 94.71           H  
ATOM    876  O   THR A  54       9.001  14.993 -11.770  1.00 94.71           O  
ATOM    877  CG2 THR A  54       6.022  18.127 -11.062  1.00 94.71           C  
ATOM    878 HG21 THR A  54       6.118  18.314 -12.132  1.00 94.71           H  
ATOM    879 HG22 THR A  54       5.008  17.781 -10.860  1.00 94.71           H  
ATOM    880 HG23 THR A  54       6.212  19.053 -10.520  1.00 94.71           H  
ATOM    881  OG1 THR A  54       6.945  16.950  -9.236  1.00 94.71           O  
ATOM    882  HG1 THR A  54       6.032  17.122  -8.993  1.00 94.71           H  
ATOM    883  N   LYS A  55       7.990  13.951 -10.061  1.00 95.44           N  
ATOM    884  H   LYS A  55       7.169  13.919  -9.474  1.00 95.44           H  
ATOM    885  CA  LYS A  55       9.164  13.144  -9.675  1.00 95.44           C  
ATOM    886  HA  LYS A  55      10.042  13.541 -10.186  1.00 95.44           H  
ATOM    887  C   LYS A  55       9.117  11.687 -10.128  1.00 95.44           C  
ATOM    888  CB  LYS A  55       9.421  13.252  -8.163  1.00 95.44           C  
ATOM    889  HB2 LYS A  55       8.581  12.812  -7.625  1.00 95.44           H  
ATOM    890  HB3 LYS A  55      10.303  12.661  -7.914  1.00 95.44           H  
ATOM    891  O   LYS A  55      10.107  10.982  -9.922  1.00 95.44           O  
ATOM    892  CG  LYS A  55       9.648  14.682  -7.652  1.00 95.44           C  
ATOM    893  HG2 LYS A  55       8.797  15.314  -7.908  1.00 95.44           H  
ATOM    894  HG3 LYS A  55       9.726  14.647  -6.566  1.00 95.44           H  
ATOM    895  CD  LYS A  55      10.935  15.285  -8.223  1.00 95.44           C  
ATOM    896  HD2 LYS A  55      10.842  15.398  -9.303  1.00 95.44           H  
ATOM    897  HD3 LYS A  55      11.766  14.618  -7.995  1.00 95.44           H  
ATOM    898  CE  LYS A  55      11.186  16.654  -7.594  1.00 95.44           C  
ATOM    899  HE2 LYS A  55      10.376  17.320  -7.890  1.00 95.44           H  
ATOM    900  HE3 LYS A  55      11.159  16.545  -6.510  1.00 95.44           H  
ATOM    901  NZ  LYS A  55      12.498  17.192  -8.021  1.00 95.44           N  
ATOM    902  HZ1 LYS A  55      12.559  17.198  -9.029  1.00 95.44           H  
ATOM    903  HZ2 LYS A  55      12.623  18.133  -7.675  1.00 95.44           H  
ATOM    904  HZ3 LYS A  55      13.235  16.612  -7.644  1.00 95.44           H  
ATOM    905  N   ARG A  56       8.046  11.239 -10.796  1.00 95.66           N  
ATOM    906  H   ARG A  56       7.282  11.881 -10.950  1.00 95.66           H  
ATOM    907  CA  ARG A  56       7.886   9.831 -11.221  1.00 95.66           C  
ATOM    908  HA  ARG A  56       7.947   9.195 -10.338  1.00 95.66           H  
ATOM    909  C   ARG A  56       8.986   9.333 -12.169  1.00 95.66           C  
ATOM    910  CB  ARG A  56       6.490   9.629 -11.827  1.00 95.66           C  
ATOM    911  HB2 ARG A  56       6.266   8.562 -11.836  1.00 95.66           H  
ATOM    912  HB3 ARG A  56       5.750  10.124 -11.198  1.00 95.66           H  
ATOM    913  O   ARG A  56       9.281   8.148 -12.198  1.00 95.66           O  
ATOM    914  CG  ARG A  56       6.384  10.144 -13.266  1.00 95.66           C  
ATOM    915  HG2 ARG A  56       6.734  11.175 -13.319  1.00 95.66           H  
ATOM    916  HG3 ARG A  56       7.002   9.526 -13.917  1.00 95.66           H  
ATOM    917  CD  ARG A  56       4.944  10.054 -13.762  1.00 95.66           C  
ATOM    918  HD2 ARG A  56       4.589   9.030 -13.647  1.00 95.66           H  
ATOM    919  HD3 ARG A  56       4.301  10.704 -13.169  1.00 95.66           H  
ATOM    920  NE  ARG A  56       4.862  10.442 -15.167  1.00 95.66           N  
ATOM    921  HE  ARG A  56       4.763   9.693 -15.837  1.00 95.66           H  
ATOM    922  NH1 ARG A  56       5.141  12.731 -14.932  1.00 95.66           N  
ATOM    923 HH11 ARG A  56       5.322  13.580 -15.449  1.00 95.66           H  
ATOM    924 HH12 ARG A  56       5.183  12.718 -13.923  1.00 95.66           H  
ATOM    925  NH2 ARG A  56       4.995  11.773 -16.937  1.00 95.66           N  
ATOM    926 HH21 ARG A  56       4.978  12.700 -17.337  1.00 95.66           H  
ATOM    927 HH22 ARG A  56       4.832  10.984 -17.546  1.00 95.66           H  
ATOM    928  CZ  ARG A  56       4.991  11.657 -15.653  1.00 95.66           C  
ATOM    929  N   ASN A  57       9.609  10.253 -12.910  1.00 95.84           N  
ATOM    930  H   ASN A  57       9.272  11.203 -12.837  1.00 95.84           H  
ATOM    931  CA  ASN A  57      10.710   9.985 -13.843  1.00 95.84           C  
ATOM    932  HA  ASN A  57      10.826   8.907 -13.952  1.00 95.84           H  
ATOM    933  C   ASN A  57      12.071  10.486 -13.327  1.00 95.84           C  
ATOM    934  CB  ASN A  57      10.344  10.566 -15.223  1.00 95.84           C  
ATOM    935  HB2 ASN A  57      10.094  11.622 -15.123  1.00 95.84           H  
ATOM    936  HB3 ASN A  57      11.200  10.484 -15.894  1.00 95.84           H  
ATOM    937  O   ASN A  57      13.018  10.617 -14.098  1.00 95.84           O  
ATOM    938  CG  ASN A  57       9.197   9.829 -15.886  1.00 95.84           C  
ATOM    939  ND2 ASN A  57       8.406  10.494 -16.693  1.00 95.84           N  
ATOM    940 HD21 ASN A  57       7.670   9.966 -17.138  1.00 95.84           H  
ATOM    941 HD22 ASN A  57       8.542  11.479 -16.876  1.00 95.84           H  
ATOM    942  OD1 ASN A  57       8.997   8.644 -15.697  1.00 95.84           O  
ATOM    943  N   SER A  58      12.180  10.810 -12.034  1.00 94.70           N  
ATOM    944  H   SER A  58      11.403  10.609 -11.422  1.00 94.70           H  
ATOM    945  CA  SER A  58      13.475  11.144 -11.434  1.00 94.70           C  
ATOM    946  HA  SER A  58      13.930  11.910 -12.063  1.00 94.70           H  
ATOM    947  C   SER A  58      14.398   9.914 -11.413  1.00 94.70           C  
ATOM    948  CB  SER A  58      13.300  11.738 -10.033  1.00 94.70           C  
ATOM    949  HB2 SER A  58      14.274  12.057  -9.661  1.00 94.70           H  
ATOM    950  HB3 SER A  58      12.651  12.612 -10.093  1.00 94.70           H  
ATOM    951  O   SER A  58      13.894   8.799 -11.317  1.00 94.70           O  
ATOM    952  OG  SER A  58      12.751  10.814  -9.121  1.00 94.70           O  
ATOM    953  HG  SER A  58      11.830  10.659  -9.342  1.00 94.70           H  
ATOM    954  N   PRO A  59      15.737  10.070 -11.451  1.00 93.36           N  
ATOM    955  CA  PRO A  59      16.660   8.926 -11.457  1.00 93.36           C  
ATOM    956  HA  PRO A  59      16.490   8.346 -12.364  1.00 93.36           H  
ATOM    957  C   PRO A  59      16.530   7.986 -10.251  1.00 93.36           C  
ATOM    958  CB  PRO A  59      18.062   9.540 -11.499  1.00 93.36           C  
ATOM    959  HB2 PRO A  59      18.757   8.912 -12.057  1.00 93.36           H  
ATOM    960  HB3 PRO A  59      18.431   9.707 -10.487  1.00 93.36           H  
ATOM    961  O   PRO A  59      16.946   6.836 -10.327  1.00 93.36           O  
ATOM    962  CG  PRO A  59      17.840  10.886 -12.182  1.00 93.36           C  
ATOM    963  HG2 PRO A  59      18.614  11.607 -11.920  1.00 93.36           H  
ATOM    964  HG3 PRO A  59      17.797  10.744 -13.262  1.00 93.36           H  
ATOM    965  CD  PRO A  59      16.468  11.311 -11.666  1.00 93.36           C  
ATOM    966  HD2 PRO A  59      15.987  11.947 -12.409  1.00 93.36           H  
ATOM    967  HD3 PRO A  59      16.575  11.840 -10.719  1.00 93.36           H  
ATOM    968  N   VAL A  60      15.965   8.481  -9.146  1.00 91.84           N  
ATOM    969  H   VAL A  60      15.629   9.434  -9.167  1.00 91.84           H  
ATOM    970  CA  VAL A  60      15.725   7.710  -7.918  1.00 91.84           C  
ATOM    971  HA  VAL A  60      16.521   6.974  -7.808  1.00 91.84           H  
ATOM    972  C   VAL A  60      14.418   6.918  -7.962  1.00 91.84           C  
ATOM    973  CB  VAL A  60      15.767   8.619  -6.674  1.00 91.84           C  
ATOM    974  HB  VAL A  60      15.664   7.997  -5.785  1.00 91.84           H  
ATOM    975  O   VAL A  60      14.178   6.093  -7.087  1.00 91.84           O  
ATOM    976  CG1 VAL A  60      17.108   9.356  -6.589  1.00 91.84           C  
ATOM    977 HG11 VAL A  60      17.922   8.633  -6.643  1.00 91.84           H  
ATOM    978 HG12 VAL A  60      17.184   9.863  -5.627  1.00 91.84           H  
ATOM    979 HG13 VAL A  60      17.218  10.083  -7.393  1.00 91.84           H  
ATOM    980  CG2 VAL A  60      14.654   9.678  -6.655  1.00 91.84           C  
ATOM    981 HG21 VAL A  60      13.677   9.197  -6.699  1.00 91.84           H  
ATOM    982 HG22 VAL A  60      14.716  10.246  -5.727  1.00 91.84           H  
ATOM    983 HG23 VAL A  60      14.764  10.362  -7.497  1.00 91.84           H  
ATOM    984  N   ALA A  61      13.557   7.172  -8.951  1.00 95.22           N  
ATOM    985  H   ALA A  61      13.834   7.785  -9.705  1.00 95.22           H  
ATOM    986  CA  ALA A  61      12.301   6.463  -9.086  1.00 95.22           C  
ATOM    987  HA  ALA A  61      11.900   6.357  -8.078  1.00 95.22           H  
ATOM    988  C   ALA A  61      12.497   5.035  -9.603  1.00 95.22           C  
ATOM    989  CB  ALA A  61      11.318   7.285  -9.930  1.00 95.22           C  
ATOM    990  HB1 ALA A  61      11.696   7.385 -10.948  1.00 95.22           H  
ATOM    991  HB2 ALA A  61      10.352   6.783  -9.965  1.00 95.22           H  
ATOM    992  HB3 ALA A  61      11.190   8.275  -9.493  1.00 95.22           H  
ATOM    993  O   ALA A  61      13.417   4.736 -10.361  1.00 95.22           O  
ATOM    994  N   HIS A  62      11.590   4.145  -9.212  1.00 95.03           N  
ATOM    995  H   HIS A  62      10.822   4.456  -8.634  1.00 95.03           H  
ATOM    996  CA  HIS A  62      11.648   2.719  -9.535  1.00 95.03           C  
ATOM    997  HA  HIS A  62      12.675   2.463  -9.797  1.00 95.03           H  
ATOM    998  C   HIS A  62      10.802   2.337 -10.759  1.00 95.03           C  
ATOM    999  CB  HIS A  62      11.290   1.926  -8.273  1.00 95.03           C  
ATOM   1000  HB2 HIS A  62      11.295   0.860  -8.504  1.00 95.03           H  
ATOM   1001  HB3 HIS A  62      10.287   2.198  -7.945  1.00 95.03           H  
ATOM   1002  O   HIS A  62      10.818   1.184 -11.178  1.00 95.03           O  
ATOM   1003  CG  HIS A  62      12.272   2.177  -7.156  1.00 95.03           C  
ATOM   1004  CD2 HIS A  62      12.039   2.852  -5.989  1.00 95.03           C  
ATOM   1005  HD2 HIS A  62      11.098   3.295  -5.695  1.00 95.03           H  
ATOM   1006  ND1 HIS A  62      13.619   1.900  -7.194  1.00 95.03           N  
ATOM   1007  HD1 HIS A  62      14.123   1.545  -7.994  1.00 95.03           H  
ATOM   1008  CE1 HIS A  62      14.174   2.395  -6.078  1.00 95.03           C  
ATOM   1009  HE1 HIS A  62      15.234   2.424  -5.873  1.00 95.03           H  
ATOM   1010  NE2 HIS A  62      13.246   2.949  -5.291  1.00 95.03           N  
ATOM   1011  N   ALA A  63      10.095   3.303 -11.353  1.00 96.56           N  
ATOM   1012  H   ALA A  63      10.062   4.196 -10.882  1.00 96.56           H  
ATOM   1013  CA  ALA A  63       9.243   3.132 -12.530  1.00 96.56           C  
ATOM   1014  HA  ALA A  63       9.490   2.182 -13.005  1.00 96.56           H  
ATOM   1015  C   ALA A  63       9.486   4.219 -13.601  1.00 96.56           C  
ATOM   1016  CB  ALA A  63       7.790   3.046 -12.050  1.00 96.56           C  
ATOM   1017  HB1 ALA A  63       7.492   3.986 -11.586  1.00 96.56           H  
ATOM   1018  HB2 ALA A  63       7.704   2.236 -11.325  1.00 96.56           H  
ATOM   1019  HB3 ALA A  63       7.129   2.833 -12.890  1.00 96.56           H  
ATOM   1020  O   ALA A  63       8.548   4.684 -14.252  1.00 96.56           O  
ATOM   1021  N   VAL A  64      10.746   4.644 -13.778  1.00 96.53           N  
ATOM   1022  H   VAL A  64      11.473   4.222 -13.217  1.00 96.53           H  
ATOM   1023  CA  VAL A  64      11.129   5.688 -14.746  1.00 96.53           C  
ATOM   1024  HA  VAL A  64      10.628   6.612 -14.455  1.00 96.53           H  
ATOM   1025  C   VAL A  64      10.666   5.317 -16.156  1.00 96.53           C  
ATOM   1026  CB  VAL A  64      12.651   5.947 -14.749  1.00 96.53           C  
ATOM   1027  HB  VAL A  64      13.176   5.025 -15.000  1.00 96.53           H  
ATOM   1028  O   VAL A  64      11.012   4.261 -16.680  1.00 96.53           O  
ATOM   1029  CG1 VAL A  64      13.053   7.034 -15.758  1.00 96.53           C  
ATOM   1030 HG11 VAL A  64      14.122   7.233 -15.677  1.00 96.53           H  
ATOM   1031 HG12 VAL A  64      12.505   7.955 -15.561  1.00 96.53           H  
ATOM   1032 HG13 VAL A  64      12.851   6.700 -16.776  1.00 96.53           H  
ATOM   1033  CG2 VAL A  64      13.127   6.419 -13.375  1.00 96.53           C  
ATOM   1034 HG21 VAL A  64      12.918   5.658 -12.624  1.00 96.53           H  
ATOM   1035 HG22 VAL A  64      12.616   7.343 -13.102  1.00 96.53           H  
ATOM   1036 HG23 VAL A  64      14.202   6.595 -13.384  1.00 96.53           H  
ATOM   1037  N   GLY A  65       9.888   6.203 -16.776  1.00 96.14           N  
ATOM   1038  H   GLY A  65       9.601   7.023 -16.260  1.00 96.14           H  
ATOM   1039  CA  GLY A  65       9.360   6.045 -18.131  1.00 96.14           C  
ATOM   1040  HA2 GLY A  65       9.058   7.022 -18.506  1.00 96.14           H  
ATOM   1041  HA3 GLY A  65      10.148   5.658 -18.777  1.00 96.14           H  
ATOM   1042  C   GLY A  65       8.157   5.106 -18.252  1.00 96.14           C  
ATOM   1043  O   GLY A  65       7.619   4.975 -19.347  1.00 96.14           O  
ATOM   1044  N   PHE A  66       7.708   4.470 -17.164  1.00 97.02           N  
ATOM   1045  H   PHE A  66       8.194   4.599 -16.288  1.00 97.02           H  
ATOM   1046  CA  PHE A  66       6.577   3.542 -17.206  1.00 97.02           C  
ATOM   1047  HA  PHE A  66       6.642   2.944 -18.115  1.00 97.02           H  
ATOM   1048  C   PHE A  66       5.229   4.272 -17.244  1.00 97.02           C  
ATOM   1049  CB  PHE A  66       6.662   2.599 -16.001  1.00 97.02           C  
ATOM   1050  HB2 PHE A  66       6.613   3.194 -15.088  1.00 97.02           H  
ATOM   1051  HB3 PHE A  66       7.624   2.087 -16.015  1.00 97.02           H  
ATOM   1052  O   PHE A  66       4.360   3.934 -18.040  1.00 97.02           O  
ATOM   1053  CG  PHE A  66       5.562   1.562 -15.961  1.00 97.02           C  
ATOM   1054  CD1 PHE A  66       4.484   1.704 -15.073  1.00 97.02           C  
ATOM   1055  HD1 PHE A  66       4.462   2.558 -14.412  1.00 97.02           H  
ATOM   1056  CD2 PHE A  66       5.600   0.461 -16.827  1.00 97.02           C  
ATOM   1057  HD2 PHE A  66       6.423   0.338 -17.516  1.00 97.02           H  
ATOM   1058  CE1 PHE A  66       3.454   0.749 -15.038  1.00 97.02           C  
ATOM   1059  HE1 PHE A  66       2.629   0.858 -14.349  1.00 97.02           H  
ATOM   1060  CE2 PHE A  66       4.566  -0.485 -16.800  1.00 97.02           C  
ATOM   1061  HE2 PHE A  66       4.623  -1.334 -17.464  1.00 97.02           H  
ATOM   1062  CZ  PHE A  66       3.496  -0.356 -15.900  1.00 97.02           C  
ATOM   1063  HZ  PHE A  66       2.714  -1.101 -15.869  1.00 97.02           H  
ATOM   1064  N   TRP A  67       5.046   5.275 -16.383  1.00 97.80           N  
ATOM   1065  H   TRP A  67       5.813   5.523 -15.773  1.00 97.80           H  
ATOM   1066  CA  TRP A  67       3.768   5.964 -16.217  1.00 97.80           C  
ATOM   1067  HA  TRP A  67       2.965   5.288 -16.511  1.00 97.80           H  
ATOM   1068  C   TRP A  67       3.662   7.227 -17.081  1.00 97.80           C  
ATOM   1069  CB  TRP A  67       3.570   6.304 -14.740  1.00 97.80           C  
ATOM   1070  HB2 TRP A  67       2.633   6.854 -14.654  1.00 97.80           H  
ATOM   1071  HB3 TRP A  67       4.375   6.968 -14.426  1.00 97.80           H  
ATOM   1072  O   TRP A  67       4.436   8.176 -16.914  1.00 97.80           O  
ATOM   1073  CG  TRP A  67       3.515   5.149 -13.788  1.00 97.80           C  
ATOM   1074  CD1 TRP A  67       4.428   4.867 -12.831  1.00 97.80           C  
ATOM   1075  HD1 TRP A  67       5.329   5.436 -12.654  1.00 97.80           H  
ATOM   1076  CD2 TRP A  67       2.483   4.128 -13.655  1.00 97.80           C  
ATOM   1077  CE2 TRP A  67       2.798   3.308 -12.529  1.00 97.80           C  
ATOM   1078  CE3 TRP A  67       1.308   3.821 -14.370  1.00 97.80           C  
ATOM   1079  HE3 TRP A  67       1.050   4.417 -15.233  1.00 97.80           H  
ATOM   1080  NE1 TRP A  67       3.984   3.817 -12.050  1.00 97.80           N  
ATOM   1081  HE1 TRP A  67       4.433   3.533 -11.191  1.00 97.80           H  
ATOM   1082  CH2 TRP A  67       0.799   1.993 -12.843  1.00 97.80           C  
ATOM   1083  HH2 TRP A  67       0.137   1.202 -12.521  1.00 97.80           H  
ATOM   1084  CZ2 TRP A  67       1.969   2.259 -12.114  1.00 97.80           C  
ATOM   1085  HZ2 TRP A  67       2.216   1.685 -11.234  1.00 97.80           H  
ATOM   1086  CZ3 TRP A  67       0.471   2.767 -13.970  1.00 97.80           C  
ATOM   1087  HZ3 TRP A  67      -0.438   2.576 -14.521  1.00 97.80           H  
ATOM   1088  N   ASP A  68       2.643   7.288 -17.939  1.00 97.63           N  
ATOM   1089  H   ASP A  68       2.107   6.449 -18.109  1.00 97.63           H  
ATOM   1090  CA  ASP A  68       2.391   8.420 -18.835  1.00 97.63           C  
ATOM   1091  HA  ASP A  68       2.947   9.283 -18.469  1.00 97.63           H  
ATOM   1092  C   ASP A  68       0.911   8.845 -18.892  1.00 97.63           C  
ATOM   1093  CB  ASP A  68       2.941   8.097 -20.235  1.00 97.63           C  
ATOM   1094  HB2 ASP A  68       3.957   7.711 -20.149  1.00 97.63           H  
ATOM   1095  HB3 ASP A  68       2.988   9.023 -20.808  1.00 97.63           H  
ATOM   1096  O   ASP A  68      -0.004   8.051 -18.643  1.00 97.63           O  
ATOM   1097  CG  ASP A  68       2.069   7.092 -20.996  1.00 97.63           C  
ATOM   1098  OD1 ASP A  68       2.191   5.869 -20.773  1.00 97.63           O  
ATOM   1099  OD2 ASP A  68       1.193   7.533 -21.775  1.00 97.63           O  
ATOM   1100  N   TYR A  69       0.687  10.110 -19.266  1.00 97.29           N  
ATOM   1101  H   TYR A  69       1.483  10.710 -19.427  1.00 97.29           H  
ATOM   1102  CA  TYR A  69      -0.641  10.708 -19.434  1.00 97.29           C  
ATOM   1103  HA  TYR A  69      -1.160  10.713 -18.476  1.00 97.29           H  
ATOM   1104  C   TYR A  69      -1.508   9.943 -20.443  1.00 97.29           C  
ATOM   1105  CB  TYR A  69      -0.463  12.157 -19.912  1.00 97.29           C  
ATOM   1106  HB2 TYR A  69       0.209  12.168 -20.770  1.00 97.29           H  
ATOM   1107  HB3 TYR A  69       0.012  12.736 -19.121  1.00 97.29           H  
ATOM   1108  O   TYR A  69      -2.680   9.668 -20.182  1.00 97.29           O  
ATOM   1109  CG  TYR A  69      -1.758  12.842 -20.305  1.00 97.29           C  
ATOM   1110  CD1 TYR A  69      -2.081  13.047 -21.662  1.00 97.29           C  
ATOM   1111  HD1 TYR A  69      -1.403  12.721 -22.437  1.00 97.29           H  
ATOM   1112  CD2 TYR A  69      -2.642  13.276 -19.303  1.00 97.29           C  
ATOM   1113  HD2 TYR A  69      -2.406  13.096 -18.265  1.00 97.29           H  
ATOM   1114  CE1 TYR A  69      -3.276  13.709 -22.009  1.00 97.29           C  
ATOM   1115  HE1 TYR A  69      -3.526  13.895 -23.043  1.00 97.29           H  
ATOM   1116  CE2 TYR A  69      -3.813  13.974 -19.642  1.00 97.29           C  
ATOM   1117  HE2 TYR A  69      -4.460  14.358 -18.867  1.00 97.29           H  
ATOM   1118  OH  TYR A  69      -5.257  14.874 -21.326  1.00 97.29           O  
ATOM   1119  HH  TYR A  69      -5.634  15.306 -20.556  1.00 97.29           H  
ATOM   1120  CZ  TYR A  69      -4.130  14.196 -20.997  1.00 97.29           C  
ATOM   1121  N   GLY A  70      -0.936   9.552 -21.585  1.00 97.12           N  
ATOM   1122  H   GLY A  70       0.065   9.651 -21.681  1.00 97.12           H  
ATOM   1123  CA  GLY A  70      -1.662   8.847 -22.638  1.00 97.12           C  
ATOM   1124  HA2 GLY A  70      -0.978   8.659 -23.466  1.00 97.12           H  
ATOM   1125  HA3 GLY A  70      -2.488   9.468 -22.986  1.00 97.12           H  
ATOM   1126  C   GLY A  70      -2.217   7.508 -22.156  1.00 97.12           C  
ATOM   1127  O   GLY A  70      -3.353   7.159 -22.475  1.00 97.12           O  
ATOM   1128  N   SER A  71      -1.452   6.772 -21.350  1.00 97.81           N  
ATOM   1129  H   SER A  71      -0.506   7.086 -21.190  1.00 97.81           H  
ATOM   1130  CA  SER A  71      -1.891   5.521 -20.733  1.00 97.81           C  
ATOM   1131  HA  SER A  71      -2.290   4.871 -21.511  1.00 97.81           H  
ATOM   1132  C   SER A  71      -3.017   5.737 -19.728  1.00 97.81           C  
ATOM   1133  CB  SER A  71      -0.709   4.813 -20.071  1.00 97.81           C  
ATOM   1134  HB2 SER A  71      -0.166   5.506 -19.428  1.00 97.81           H  
ATOM   1135  HB3 SER A  71      -1.078   3.988 -19.463  1.00 97.81           H  
ATOM   1136  O   SER A  71      -3.973   4.959 -19.727  1.00 97.81           O  
ATOM   1137  OG  SER A  71       0.146   4.305 -21.078  1.00 97.81           O  
ATOM   1138  HG  SER A  71       0.963   4.803 -21.000  1.00 97.81           H  
ATOM   1139  N   PHE A  72      -2.962   6.810 -18.931  1.00 97.70           N  
ATOM   1140  H   PHE A  72      -2.156   7.417 -18.981  1.00 97.70           H  
ATOM   1141  CA  PHE A  72      -4.061   7.176 -18.037  1.00 97.70           C  
ATOM   1142  HA  PHE A  72      -4.297   6.314 -17.413  1.00 97.70           H  
ATOM   1143  C   PHE A  72      -5.342   7.520 -18.814  1.00 97.70           C  
ATOM   1144  CB  PHE A  72      -3.640   8.321 -17.107  1.00 97.70           C  
ATOM   1145  HB2 PHE A  72      -2.860   7.968 -16.433  1.00 97.70           H  
ATOM   1146  HB3 PHE A  72      -3.219   9.135 -17.698  1.00 97.70           H  
ATOM   1147  O   PHE A  72      -6.391   6.948 -18.520  1.00 97.70           O  
ATOM   1148  CG  PHE A  72      -4.797   8.854 -16.285  1.00 97.70           C  
ATOM   1149  CD1 PHE A  72      -5.325  10.130 -16.557  1.00 97.70           C  
ATOM   1150  HD1 PHE A  72      -4.878  10.754 -17.317  1.00 97.70           H  
ATOM   1151  CD2 PHE A  72      -5.392   8.044 -15.298  1.00 97.70           C  
ATOM   1152  HD2 PHE A  72      -4.993   7.062 -15.095  1.00 97.70           H  
ATOM   1153  CE1 PHE A  72      -6.442  10.593 -15.840  1.00 97.70           C  
ATOM   1154  HE1 PHE A  72      -6.839  11.577 -16.039  1.00 97.70           H  
ATOM   1155  CE2 PHE A  72      -6.514   8.507 -14.587  1.00 97.70           C  
ATOM   1156  HE2 PHE A  72      -6.975   7.887 -13.833  1.00 97.70           H  
ATOM   1157  CZ  PHE A  72      -7.035   9.783 -14.858  1.00 97.70           C  
ATOM   1158  HZ  PHE A  72      -7.889  10.146 -14.305  1.00 97.70           H  
ATOM   1159  N   ILE A  73      -5.277   8.375 -19.843  1.00 97.67           N  
ATOM   1160  H   ILE A  73      -4.398   8.834 -20.032  1.00 97.67           H  
ATOM   1161  CA  ILE A  73      -6.467   8.753 -20.627  1.00 97.67           C  
ATOM   1162  HA  ILE A  73      -7.246   9.064 -19.931  1.00 97.67           H  
ATOM   1163  C   ILE A  73      -7.042   7.553 -21.390  1.00 97.67           C  
ATOM   1164  CB  ILE A  73      -6.173   9.942 -21.569  1.00 97.67           C  
ATOM   1165  HB  ILE A  73      -5.358   9.656 -22.234  1.00 97.67           H  
ATOM   1166  O   ILE A  73      -8.257   7.346 -21.370  1.00 97.67           O  
ATOM   1167  CG1 ILE A  73      -5.740  11.217 -20.814  1.00 97.67           C  
ATOM   1168 HG12 ILE A  73      -4.785  11.040 -20.319  1.00 97.67           H  
ATOM   1169 HG13 ILE A  73      -5.578  12.001 -21.554  1.00 97.67           H  
ATOM   1170  CG2 ILE A  73      -7.396  10.280 -22.444  1.00 97.67           C  
ATOM   1171 HG21 ILE A  73      -7.157  11.108 -23.112  1.00 97.67           H  
ATOM   1172 HG22 ILE A  73      -7.697   9.425 -23.050  1.00 97.67           H  
ATOM   1173 HG23 ILE A  73      -8.248  10.562 -21.827  1.00 97.67           H  
ATOM   1174  CD1 ILE A  73      -6.725  11.751 -19.760  1.00 97.67           C  
ATOM   1175 HD11 ILE A  73      -7.683  12.004 -20.213  1.00 97.67           H  
ATOM   1176 HD12 ILE A  73      -6.314  12.654 -19.310  1.00 97.67           H  
ATOM   1177 HD13 ILE A  73      -6.877  11.015 -18.970  1.00 97.67           H  
ATOM   1178  N   ARG A  74      -6.199   6.708 -22.004  1.00 97.52           N  
ATOM   1179  H   ARG A  74      -5.214   6.928 -21.990  1.00 97.52           H  
ATOM   1180  CA  ARG A  74      -6.650   5.467 -22.665  1.00 97.52           C  
ATOM   1181  HA  ARG A  74      -7.396   5.711 -23.421  1.00 97.52           H  
ATOM   1182  C   ARG A  74      -7.341   4.516 -21.690  1.00 97.52           C  
ATOM   1183  CB  ARG A  74      -5.467   4.740 -23.322  1.00 97.52           C  
ATOM   1184  HB2 ARG A  74      -4.632   4.701 -22.622  1.00 97.52           H  
ATOM   1185  HB3 ARG A  74      -5.770   3.715 -23.538  1.00 97.52           H  
ATOM   1186  O   ARG A  74      -8.353   3.912 -22.041  1.00 97.52           O  
ATOM   1187  CG  ARG A  74      -5.024   5.382 -24.644  1.00 97.52           C  
ATOM   1188  HG2 ARG A  74      -5.880   5.423 -25.318  1.00 97.52           H  
ATOM   1189  HG3 ARG A  74      -4.673   6.401 -24.480  1.00 97.52           H  
ATOM   1190  CD  ARG A  74      -3.920   4.548 -25.314  1.00 97.52           C  
ATOM   1191  HD2 ARG A  74      -4.280   3.527 -25.440  1.00 97.52           H  
ATOM   1192  HD3 ARG A  74      -3.734   4.948 -26.311  1.00 97.52           H  
ATOM   1193  NE  ARG A  74      -2.662   4.517 -24.531  1.00 97.52           N  
ATOM   1194  HE  ARG A  74      -2.596   3.838 -23.787  1.00 97.52           H  
ATOM   1195  NH1 ARG A  74      -1.570   6.253 -25.577  1.00 97.52           N  
ATOM   1196 HH11 ARG A  74      -0.738   6.819 -25.667  1.00 97.52           H  
ATOM   1197 HH12 ARG A  74      -2.383   6.426 -26.151  1.00 97.52           H  
ATOM   1198  NH2 ARG A  74      -0.560   5.173 -23.916  1.00 97.52           N  
ATOM   1199 HH21 ARG A  74       0.197   5.841 -23.932  1.00 97.52           H  
ATOM   1200 HH22 ARG A  74      -0.557   4.548 -23.122  1.00 97.52           H  
ATOM   1201  CZ  ARG A  74      -1.609   5.307 -24.680  1.00 97.52           C  
ATOM   1202  N   ALA A  75      -6.814   4.383 -20.474  1.00 97.89           N  
ATOM   1203  H   ALA A  75      -5.960   4.875 -20.253  1.00 97.89           H  
ATOM   1204  CA  ALA A  75      -7.443   3.584 -19.433  1.00 97.89           C  
ATOM   1205  HA  ALA A  75      -7.642   2.588 -19.829  1.00 97.89           H  
ATOM   1206  C   ALA A  75      -8.784   4.183 -18.994  1.00 97.89           C  
ATOM   1207  CB  ALA A  75      -6.474   3.468 -18.257  1.00 97.89           C  
ATOM   1208  HB1 ALA A  75      -6.943   2.899 -17.454  1.00 97.89           H  
ATOM   1209  HB2 ALA A  75      -6.217   4.457 -17.877  1.00 97.89           H  
ATOM   1210  HB3 ALA A  75      -5.562   2.966 -18.578  1.00 97.89           H  
ATOM   1211  O   ALA A  75      -9.791   3.475 -18.929  1.00 97.89           O  
ATOM   1212  N   ALA A  76      -8.810   5.491 -18.739  1.00 97.56           N  
ATOM   1213  H   ALA A  76      -7.946   6.010 -18.799  1.00 97.56           H  
ATOM   1214  CA  ALA A  76      -9.983   6.198 -18.254  1.00 97.56           C  
ATOM   1215  HA  ALA A  76     -10.371   5.662 -17.388  1.00 97.56           H  
ATOM   1216  C   ALA A  76     -11.121   6.247 -19.281  1.00 97.56           C  
ATOM   1217  CB  ALA A  76      -9.550   7.591 -17.796  1.00 97.56           C  
ATOM   1218  HB1 ALA A  76      -9.258   8.201 -18.651  1.00 97.56           H  
ATOM   1219  HB2 ALA A  76     -10.385   8.054 -17.272  1.00 97.56           H  
ATOM   1220  HB3 ALA A  76      -8.709   7.517 -17.107  1.00 97.56           H  
ATOM   1221  O   ALA A  76     -12.282   6.160 -18.885  1.00 97.56           O  
ATOM   1222  N   ALA A  77     -10.822   6.295 -20.583  1.00 97.28           N  
ATOM   1223  H   ALA A  77      -9.855   6.421 -20.846  1.00 97.28           H  
ATOM   1224  CA  ALA A  77     -11.819   6.304 -21.659  1.00 97.28           C  
ATOM   1225  HA  ALA A  77     -12.391   7.230 -21.589  1.00 97.28           H  
ATOM   1226  C   ALA A  77     -12.824   5.134 -21.582  1.00 97.28           C  
ATOM   1227  CB  ALA A  77     -11.070   6.300 -22.999  1.00 97.28           C  
ATOM   1228  HB1 ALA A  77     -10.449   5.408 -23.083  1.00 97.28           H  
ATOM   1229  HB2 ALA A  77     -10.440   7.187 -23.072  1.00 97.28           H  
ATOM   1230  HB3 ALA A  77     -11.787   6.317 -23.819  1.00 97.28           H  
ATOM   1231  O   ALA A  77     -13.993   5.280 -21.939  1.00 97.28           O  
ATOM   1232  N   LEU A  78     -12.419   3.977 -21.040  1.00 96.57           N  
ATOM   1233  H   LEU A  78     -11.460   3.906 -20.729  1.00 96.57           H  
ATOM   1234  CA  LEU A  78     -13.322   2.837 -20.826  1.00 96.57           C  
ATOM   1235  HA  LEU A  78     -13.871   2.651 -21.749  1.00 96.57           H  
ATOM   1236  C   LEU A  78     -14.385   3.090 -19.743  1.00 96.57           C  
ATOM   1237  CB  LEU A  78     -12.498   1.589 -20.467  1.00 96.57           C  
ATOM   1238  HB2 LEU A  78     -13.191   0.780 -20.238  1.00 96.57           H  
ATOM   1239  HB3 LEU A  78     -11.928   1.796 -19.561  1.00 96.57           H  
ATOM   1240  O   LEU A  78     -15.461   2.488 -19.787  1.00 96.57           O  
ATOM   1241  CG  LEU A  78     -11.527   1.102 -21.557  1.00 96.57           C  
ATOM   1242  HG  LEU A  78     -10.755   1.852 -21.726  1.00 96.57           H  
ATOM   1243  CD1 LEU A  78     -10.865  -0.188 -21.079  1.00 96.57           C  
ATOM   1244 HD11 LEU A  78     -10.155  -0.541 -21.828  1.00 96.57           H  
ATOM   1245 HD12 LEU A  78     -11.613  -0.962 -20.908  1.00 96.57           H  
ATOM   1246 HD13 LEU A  78     -10.334  -0.001 -20.146  1.00 96.57           H  
ATOM   1247  CD2 LEU A  78     -12.234   0.801 -22.883  1.00 96.57           C  
ATOM   1248 HD21 LEU A  78     -13.052   0.099 -22.720  1.00 96.57           H  
ATOM   1249 HD22 LEU A  78     -12.611   1.726 -23.318  1.00 96.57           H  
ATOM   1250 HD23 LEU A  78     -11.518   0.369 -23.583  1.00 96.57           H  
ATOM   1251  N   TYR A  79     -14.095   3.982 -18.793  1.00 97.72           N  
ATOM   1252  H   TYR A  79     -13.210   4.463 -18.865  1.00 97.72           H  
ATOM   1253  CA  TYR A  79     -14.909   4.260 -17.607  1.00 97.72           C  
ATOM   1254  HA  TYR A  79     -15.700   3.514 -17.537  1.00 97.72           H  
ATOM   1255  C   TYR A  79     -15.590   5.630 -17.646  1.00 97.72           C  
ATOM   1256  CB  TYR A  79     -14.037   4.125 -16.356  1.00 97.72           C  
ATOM   1257  HB2 TYR A  79     -14.655   4.302 -15.475  1.00 97.72           H  
ATOM   1258  HB3 TYR A  79     -13.264   4.893 -16.374  1.00 97.72           H  
ATOM   1259  O   TYR A  79     -16.562   5.842 -16.920  1.00 97.72           O  
ATOM   1260  CG  TYR A  79     -13.392   2.764 -16.224  1.00 97.72           C  
ATOM   1261  CD1 TYR A  79     -14.118   1.692 -15.674  1.00 97.72           C  
ATOM   1262  HD1 TYR A  79     -15.126   1.846 -15.318  1.00 97.72           H  
ATOM   1263  CD2 TYR A  79     -12.071   2.572 -16.670  1.00 97.72           C  
ATOM   1264  HD2 TYR A  79     -11.515   3.399 -17.087  1.00 97.72           H  
ATOM   1265  CE1 TYR A  79     -13.527   0.420 -15.589  1.00 97.72           C  
ATOM   1266  HE1 TYR A  79     -14.071  -0.419 -15.178  1.00 97.72           H  
ATOM   1267  CE2 TYR A  79     -11.467   1.309 -16.565  1.00 97.72           C  
ATOM   1268  HE2 TYR A  79     -10.454   1.163 -16.909  1.00 97.72           H  
ATOM   1269  OH  TYR A  79     -11.650  -0.994 -15.962  1.00 97.72           O  
ATOM   1270  HH  TYR A  79     -10.694  -0.966 -16.049  1.00 97.72           H  
ATOM   1271  CZ  TYR A  79     -12.204   0.233 -16.035  1.00 97.72           C  
ATOM   1272  N   GLN A  80     -15.164   6.538 -18.527  1.00 97.35           N  
ATOM   1273  H   GLN A  80     -14.311   6.353 -19.035  1.00 97.35           H  
ATOM   1274  CA  GLN A  80     -15.828   7.830 -18.723  1.00 97.35           C  
ATOM   1275  HA  GLN A  80     -15.819   8.354 -17.767  1.00 97.35           H  
ATOM   1276  C   GLN A  80     -17.314   7.689 -19.116  1.00 97.35           C  
ATOM   1277  CB  GLN A  80     -15.048   8.692 -19.727  1.00 97.35           C  
ATOM   1278  HB2 GLN A  80     -15.678   9.532 -20.020  1.00 97.35           H  
ATOM   1279  HB3 GLN A  80     -14.800   8.123 -20.624  1.00 97.35           H  
ATOM   1280  O   GLN A  80     -18.136   8.406 -18.539  1.00 97.35           O  
ATOM   1281  CG  GLN A  80     -13.755   9.240 -19.110  1.00 97.35           C  
ATOM   1282  HG2 GLN A  80     -13.966   9.674 -18.133  1.00 97.35           H  
ATOM   1283  HG3 GLN A  80     -13.034   8.435 -18.965  1.00 97.35           H  
ATOM   1284  CD  GLN A  80     -13.130  10.333 -19.955  1.00 97.35           C  
ATOM   1285  NE2 GLN A  80     -11.868  10.221 -20.300  1.00 97.35           N  
ATOM   1286 HE21 GLN A  80     -11.471  11.000 -20.807  1.00 97.35           H  
ATOM   1287 HE22 GLN A  80     -11.315   9.411 -20.062  1.00 97.35           H  
ATOM   1288  OE1 GLN A  80     -13.766  11.328 -20.268  1.00 97.35           O  
ATOM   1289  N   PRO A  81     -17.737   6.729 -19.974  1.00 96.97           N  
ATOM   1290  CA  PRO A  81     -19.161   6.475 -20.212  1.00 96.97           C  
ATOM   1291  HA  PRO A  81     -19.627   7.413 -20.516  1.00 96.97           H  
ATOM   1292  C   PRO A  81     -19.927   5.929 -18.998  1.00 96.97           C  
ATOM   1293  CB  PRO A  81     -19.223   5.486 -21.380  1.00 96.97           C  
ATOM   1294  HB2 PRO A  81     -20.066   5.709 -22.034  1.00 96.97           H  
ATOM   1295  HB3 PRO A  81     -19.287   4.465 -21.005  1.00 96.97           H  
ATOM   1296  O   PRO A  81     -21.159   5.923 -19.026  1.00 96.97           O  
ATOM   1297  CG  PRO A  81     -17.889   5.674 -22.097  1.00 96.97           C  
ATOM   1298  HG2 PRO A  81     -17.950   6.526 -22.774  1.00 96.97           H  
ATOM   1299  HG3 PRO A  81     -17.583   4.777 -22.636  1.00 96.97           H  
ATOM   1300  CD  PRO A  81     -16.938   5.995 -20.948  1.00 96.97           C  
ATOM   1301  HD2 PRO A  81     -16.106   6.591 -21.325  1.00 96.97           H  
ATOM   1302  HD3 PRO A  81     -16.568   5.071 -20.503  1.00 96.97           H  
ATOM   1303  N   LEU A  82     -19.226   5.465 -17.958  1.00 96.94           N  
ATOM   1304  H   LEU A  82     -18.220   5.542 -17.991  1.00 96.94           H  
ATOM   1305  CA  LEU A  82     -19.791   4.962 -16.701  1.00 96.94           C  
ATOM   1306  HA  LEU A  82     -20.836   4.695 -16.859  1.00 96.94           H  
ATOM   1307  C   LEU A  82     -19.796   6.015 -15.582  1.00 96.94           C  
ATOM   1308  CB  LEU A  82     -19.033   3.696 -16.251  1.00 96.94           C  
ATOM   1309  HB2 LEU A  82     -18.008   3.969 -16.002  1.00 96.94           H  
ATOM   1310  HB3 LEU A  82     -19.496   3.327 -15.336  1.00 96.94           H  
ATOM   1311  O   LEU A  82     -20.414   5.770 -14.552  1.00 96.94           O  
ATOM   1312  CG  LEU A  82     -18.998   2.549 -17.276  1.00 96.94           C  
ATOM   1313  HG  LEU A  82     -18.517   2.889 -18.193  1.00 96.94           H  
ATOM   1314  CD1 LEU A  82     -18.180   1.387 -16.716  1.00 96.94           C  
ATOM   1315 HD11 LEU A  82     -18.141   0.573 -17.439  1.00 96.94           H  
ATOM   1316 HD12 LEU A  82     -18.622   1.027 -15.786  1.00 96.94           H  
ATOM   1317 HD13 LEU A  82     -17.161   1.721 -16.522  1.00 96.94           H  
ATOM   1318  CD2 LEU A  82     -20.400   2.037 -17.617  1.00 96.94           C  
ATOM   1319 HD21 LEU A  82     -20.914   1.739 -16.704  1.00 96.94           H  
ATOM   1320 HD22 LEU A  82     -20.970   2.820 -18.117  1.00 96.94           H  
ATOM   1321 HD23 LEU A  82     -20.324   1.179 -18.285  1.00 96.94           H  
ATOM   1322  N   GLY A  83     -19.160   7.172 -15.791  1.00 97.44           N  
ATOM   1323  H   GLY A  83     -18.662   7.300 -16.660  1.00 97.44           H  
ATOM   1324  CA  GLY A  83     -19.186   8.300 -14.858  1.00 97.44           C  
ATOM   1325  HA2 GLY A  83     -19.608   9.166 -15.366  1.00 97.44           H  
ATOM   1326  HA3 GLY A  83     -19.836   8.068 -14.014  1.00 97.44           H  
ATOM   1327  C   GLY A  83     -17.832   8.714 -14.278  1.00 97.44           C  
ATOM   1328  O   GLY A  83     -17.779   9.777 -13.659  1.00 97.44           O  
ATOM   1329  N   PHE A  84     -16.756   7.941 -14.479  1.00 97.88           N  
ATOM   1330  H   PHE A  84     -16.852   7.103 -15.036  1.00 97.88           H  
ATOM   1331  CA  PHE A  84     -15.429   8.259 -13.929  1.00 97.88           C  
ATOM   1332  HA  PHE A  84     -15.506   8.356 -12.846  1.00 97.88           H  
ATOM   1333  C   PHE A  84     -14.899   9.577 -14.499  1.00 97.88           C  
ATOM   1334  CB  PHE A  84     -14.430   7.142 -14.260  1.00 97.88           C  
ATOM   1335  HB2 PHE A  84     -14.359   7.045 -15.344  1.00 97.88           H  
ATOM   1336  HB3 PHE A  84     -14.801   6.190 -13.879  1.00 97.88           H  
ATOM   1337  O   PHE A  84     -14.701   9.681 -15.710  1.00 97.88           O  
ATOM   1338  CG  PHE A  84     -13.043   7.386 -13.693  1.00 97.88           C  
ATOM   1339  CD1 PHE A  84     -11.954   7.622 -14.555  1.00 97.88           C  
ATOM   1340  HD1 PHE A  84     -12.104   7.622 -15.624  1.00 97.88           H  
ATOM   1341  CD2 PHE A  84     -12.847   7.424 -12.299  1.00 97.88           C  
ATOM   1342  HD2 PHE A  84     -13.684   7.286 -11.631  1.00 97.88           H  
ATOM   1343  CE1 PHE A  84     -10.676   7.878 -14.027  1.00 97.88           C  
ATOM   1344  HE1 PHE A  84      -9.842   8.068 -14.687  1.00 97.88           H  
ATOM   1345  CE2 PHE A  84     -11.567   7.672 -11.771  1.00 97.88           C  
ATOM   1346  HE2 PHE A  84     -11.423   7.705 -10.701  1.00 97.88           H  
ATOM   1347  CZ  PHE A  84     -10.482   7.896 -12.635  1.00 97.88           C  
ATOM   1348  HZ  PHE A  84      -9.502   8.096 -12.227  1.00 97.88           H  
ATOM   1349  N   GLY A  85     -14.702  10.591 -13.655  1.00 97.56           N  
ATOM   1350  H   GLY A  85     -14.971  10.482 -12.687  1.00 97.56           H  
ATOM   1351  CA  GLY A  85     -14.242  11.917 -14.083  1.00 97.56           C  
ATOM   1352  HA2 GLY A  85     -13.325  11.809 -14.660  1.00 97.56           H  
ATOM   1353  HA3 GLY A  85     -14.028  12.517 -13.198  1.00 97.56           H  
ATOM   1354  C   GLY A  85     -15.254  12.683 -14.946  1.00 97.56           C  
ATOM   1355  O   GLY A  85     -14.994  13.793 -15.393  1.00 97.56           O  
ATOM   1356  N   THR A  86     -16.442  12.130 -15.182  1.00 97.46           N  
ATOM   1357  H   THR A  86     -16.598  11.191 -14.844  1.00 97.46           H  
ATOM   1358  CA  THR A  86     -17.479  12.740 -16.027  1.00 97.46           C  
ATOM   1359  HA  THR A  86     -17.113  13.698 -16.397  1.00 97.46           H  
ATOM   1360  C   THR A  86     -18.769  13.022 -15.252  1.00 97.46           C  
ATOM   1361  CB  THR A  86     -17.733  11.900 -17.280  1.00 97.46           C  
ATOM   1362  HB  THR A  86     -18.540  12.351 -17.857  1.00 97.46           H  
ATOM   1363  O   THR A  86     -19.714  13.602 -15.795  1.00 97.46           O  
ATOM   1364  CG2 THR A  86     -16.498  11.801 -18.170  1.00 97.46           C  
ATOM   1365 HG21 THR A  86     -16.772  11.364 -19.130  1.00 97.46           H  
ATOM   1366 HG22 THR A  86     -16.091  12.797 -18.344  1.00 97.46           H  
ATOM   1367 HG23 THR A  86     -15.730  11.192 -17.691  1.00 97.46           H  
ATOM   1368  OG1 THR A  86     -18.098  10.602 -16.886  1.00 97.46           O  
ATOM   1369  HG1 THR A  86     -17.949  10.004 -17.622  1.00 97.46           H  
ATOM   1370  N   THR A  87     -18.811  12.680 -13.959  1.00 97.28           N  
ATOM   1371  H   THR A  87     -18.004  12.212 -13.573  1.00 97.28           H  
ATOM   1372  CA  THR A  87     -19.973  12.882 -13.084  1.00 97.28           C  
ATOM   1373  HA  THR A  87     -20.867  12.774 -13.698  1.00 97.28           H  
ATOM   1374  C   THR A  87     -20.005  14.279 -12.461  1.00 97.28           C  
ATOM   1375  CB  THR A  87     -20.053  11.788 -12.012  1.00 97.28           C  
ATOM   1376  HB  THR A  87     -19.147  11.777 -11.405  1.00 97.28           H  
ATOM   1377  O   THR A  87     -19.021  14.772 -11.917  1.00 97.28           O  
ATOM   1378  CG2 THR A  87     -21.285  11.924 -11.115  1.00 97.28           C  
ATOM   1379 HG21 THR A  87     -22.185  12.029 -11.720  1.00 97.28           H  
ATOM   1380 HG22 THR A  87     -21.173  12.783 -10.455  1.00 97.28           H  
ATOM   1381 HG23 THR A  87     -21.378  11.029 -10.499  1.00 97.28           H  
ATOM   1382  OG1 THR A  87     -20.203  10.561 -12.676  1.00 97.28           O  
ATOM   1383  HG1 THR A  87     -19.326  10.288 -12.956  1.00 97.28           H  
ATOM   1384  N   GLY A  88     -21.181  14.913 -12.498  1.00 96.24           N  
ATOM   1385  H   GLY A  88     -21.943  14.468 -12.989  1.00 96.24           H  
ATOM   1386  CA  GLY A  88     -21.389  16.264 -11.973  1.00 96.24           C  
ATOM   1387  HA2 GLY A  88     -20.895  16.344 -11.004  1.00 96.24           H  
ATOM   1388  HA3 GLY A  88     -22.455  16.437 -11.825  1.00 96.24           H  
ATOM   1389  C   GLY A  88     -20.843  17.363 -12.891  1.00 96.24           C  
ATOM   1390  O   GLY A  88     -20.643  17.155 -14.085  1.00 96.24           O  
ATOM   1391  N   GLY A  89     -20.657  18.563 -12.339  1.00 95.67           N  
ATOM   1392  H   GLY A  89     -20.818  18.657 -11.346  1.00 95.67           H  
ATOM   1393  CA  GLY A  89     -20.008  19.676 -13.041  1.00 95.67           C  
ATOM   1394  HA2 GLY A  89     -20.249  19.632 -14.103  1.00 95.67           H  
ATOM   1395  HA3 GLY A  89     -20.383  20.621 -12.649  1.00 95.67           H  
ATOM   1396  C   GLY A  89     -18.485  19.653 -12.888  1.00 95.67           C  
ATOM   1397  O   GLY A  89     -17.962  18.905 -12.063  1.00 95.67           O  
ATOM   1398  N   LYS A  90     -17.788  20.544 -13.610  1.00 97.13           N  
ATOM   1399  H   LYS A  90     -18.299  21.081 -14.295  1.00 97.13           H  
ATOM   1400  CA  LYS A  90     -16.312  20.623 -13.668  1.00 97.13           C  
ATOM   1401  HA  LYS A  90     -15.945  19.788 -14.265  1.00 97.13           H  
ATOM   1402  C   LYS A  90     -15.621  20.470 -12.309  1.00 97.13           C  
ATOM   1403  CB  LYS A  90     -15.891  21.923 -14.381  1.00 97.13           C  
ATOM   1404  HB2 LYS A  90     -16.389  21.970 -15.350  1.00 97.13           H  
ATOM   1405  HB3 LYS A  90     -16.198  22.787 -13.791  1.00 97.13           H  
ATOM   1406  O   LYS A  90     -14.681  19.696 -12.187  1.00 97.13           O  
ATOM   1407  CG  LYS A  90     -14.369  21.975 -14.604  1.00 97.13           C  
ATOM   1408  HG2 LYS A  90     -13.875  22.033 -13.634  1.00 97.13           H  
ATOM   1409  HG3 LYS A  90     -14.052  21.057 -15.099  1.00 97.13           H  
ATOM   1410  CD  LYS A  90     -13.912  23.174 -15.450  1.00 97.13           C  
ATOM   1411  HD2 LYS A  90     -14.362  23.108 -16.440  1.00 97.13           H  
ATOM   1412  HD3 LYS A  90     -14.216  24.103 -14.968  1.00 97.13           H  
ATOM   1413  CE  LYS A  90     -12.380  23.124 -15.570  1.00 97.13           C  
ATOM   1414  HE2 LYS A  90     -11.947  23.235 -14.576  1.00 97.13           H  
ATOM   1415  HE3 LYS A  90     -12.096  22.134 -15.927  1.00 97.13           H  
ATOM   1416  NZ  LYS A  90     -11.822  24.153 -16.484  1.00 97.13           N  
ATOM   1417  HZ1 LYS A  90     -10.816  24.065 -16.511  1.00 97.13           H  
ATOM   1418  HZ2 LYS A  90     -12.144  24.006 -17.430  1.00 97.13           H  
ATOM   1419  HZ3 LYS A  90     -12.045  25.089 -16.177  1.00 97.13           H  
ATOM   1420  N   LYS A  91     -16.121  21.146 -11.268  1.00 97.10           N  
ATOM   1421  H   LYS A  91     -16.898  21.768 -11.440  1.00 97.10           H  
ATOM   1422  CA  LYS A  91     -15.558  21.038  -9.914  1.00 97.10           C  
ATOM   1423  HA  LYS A  91     -14.499  21.292  -9.968  1.00 97.10           H  
ATOM   1424  C   LYS A  91     -15.605  19.602  -9.368  1.00 97.10           C  
ATOM   1425  CB  LYS A  91     -16.244  22.047  -8.974  1.00 97.10           C  
ATOM   1426  HB2 LYS A  91     -16.191  23.041  -9.417  1.00 97.10           H  
ATOM   1427  HB3 LYS A  91     -17.291  21.773  -8.845  1.00 97.10           H  
ATOM   1428  O   LYS A  91     -14.597  19.121  -8.873  1.00 97.10           O  
ATOM   1429  CG  LYS A  91     -15.549  22.077  -7.603  1.00 97.10           C  
ATOM   1430  HG2 LYS A  91     -15.572  21.076  -7.172  1.00 97.10           H  
ATOM   1431  HG3 LYS A  91     -14.505  22.362  -7.733  1.00 97.10           H  
ATOM   1432  CD  LYS A  91     -16.204  23.019  -6.585  1.00 97.10           C  
ATOM   1433  HD2 LYS A  91     -15.756  22.777  -5.621  1.00 97.10           H  
ATOM   1434  HD3 LYS A  91     -17.272  22.813  -6.519  1.00 97.10           H  
ATOM   1435  CE  LYS A  91     -15.965  24.510  -6.861  1.00 97.10           C  
ATOM   1436  HE2 LYS A  91     -14.899  24.654  -7.036  1.00 97.10           H  
ATOM   1437  HE3 LYS A  91     -16.506  24.816  -7.756  1.00 97.10           H  
ATOM   1438  NZ  LYS A  91     -16.363  25.339  -5.693  1.00 97.10           N  
ATOM   1439  HZ1 LYS A  91     -17.337  25.265  -5.436  1.00 97.10           H  
ATOM   1440  HZ2 LYS A  91     -16.074  26.304  -5.771  1.00 97.10           H  
ATOM   1441  HZ3 LYS A  91     -15.866  25.054  -4.861  1.00 97.10           H  
ATOM   1442  N   MET A  92     -16.741  18.903  -9.470  1.00 97.33           N  
ATOM   1443  H   MET A  92     -17.478  19.275 -10.052  1.00 97.33           H  
ATOM   1444  CA  MET A  92     -16.857  17.512  -9.000  1.00 97.33           C  
ATOM   1445  HA  MET A  92     -16.503  17.465  -7.970  1.00 97.33           H  
ATOM   1446  C   MET A  92     -15.973  16.567  -9.820  1.00 97.33           C  
ATOM   1447  CB  MET A  92     -18.326  17.053  -9.029  1.00 97.33           C  
ATOM   1448  HB2 MET A  92     -18.920  17.716  -8.399  1.00 97.33           H  
ATOM   1449  HB3 MET A  92     -18.703  17.114 -10.049  1.00 97.33           H  
ATOM   1450  O   MET A  92     -15.296  15.721  -9.248  1.00 97.33           O  
ATOM   1451  CG  MET A  92     -18.498  15.608  -8.532  1.00 97.33           C  
ATOM   1452  HG2 MET A  92     -19.555  15.344  -8.569  1.00 97.33           H  
ATOM   1453  HG3 MET A  92     -17.979  14.940  -9.219  1.00 97.33           H  
ATOM   1454  SD  MET A  92     -17.874  15.281  -6.857  1.00 97.33           S  
ATOM   1455  CE  MET A  92     -19.215  15.961  -5.849  1.00 97.33           C  
ATOM   1456  HE1 MET A  92     -18.985  15.801  -4.796  1.00 97.33           H  
ATOM   1457  HE2 MET A  92     -20.145  15.445  -6.089  1.00 97.33           H  
ATOM   1458  HE3 MET A  92     -19.324  17.028  -6.043  1.00 97.33           H  
ATOM   1459  N   GLN A  93     -15.926  16.761 -11.138  1.00 97.68           N  
ATOM   1460  H   GLN A  93     -16.519  17.472 -11.543  1.00 97.68           H  
ATOM   1461  CA  GLN A  93     -15.085  15.980 -12.048  1.00 97.68           C  
ATOM   1462  HA  GLN A  93     -15.359  14.927 -11.986  1.00 97.68           H  
ATOM   1463  C   GLN A  93     -13.593  16.097 -11.688  1.00 97.68           C  
ATOM   1464  CB  GLN A  93     -15.335  16.481 -13.477  1.00 97.68           C  
ATOM   1465  HB2 GLN A  93     -14.650  15.966 -14.150  1.00 97.68           H  
ATOM   1466  HB3 GLN A  93     -15.107  17.545 -13.529  1.00 97.68           H  
ATOM   1467  O   GLN A  93     -12.901  15.091 -11.544  1.00 97.68           O  
ATOM   1468  CG  GLN A  93     -16.773  16.245 -13.966  1.00 97.68           C  
ATOM   1469  HG2 GLN A  93     -16.956  15.172 -14.011  1.00 97.68           H  
ATOM   1470  HG3 GLN A  93     -17.497  16.678 -13.275  1.00 97.68           H  
ATOM   1471  CD  GLN A  93     -17.001  16.868 -15.338  1.00 97.68           C  
ATOM   1472  NE2 GLN A  93     -17.610  16.155 -16.255  1.00 97.68           N  
ATOM   1473 HE21 GLN A  93     -17.909  15.226 -15.997  1.00 97.68           H  
ATOM   1474 HE22 GLN A  93     -17.294  16.306 -17.203  1.00 97.68           H  
ATOM   1475  OE1 GLN A  93     -16.667  18.011 -15.605  1.00 97.68           O  
ATOM   1476  N   MET A  94     -13.111  17.323 -11.454  1.00 97.67           N  
ATOM   1477  H   MET A  94     -13.712  18.116 -11.627  1.00 97.67           H  
ATOM   1478  CA  MET A  94     -11.734  17.578 -11.016  1.00 97.67           C  
ATOM   1479  HA  MET A  94     -11.047  17.081 -11.701  1.00 97.67           H  
ATOM   1480  C   MET A  94     -11.462  17.009  -9.619  1.00 97.67           C  
ATOM   1481  CB  MET A  94     -11.444  19.084 -11.043  1.00 97.67           C  
ATOM   1482  HB2 MET A  94     -12.204  19.615 -10.469  1.00 97.67           H  
ATOM   1483  HB3 MET A  94     -10.472  19.263 -10.582  1.00 97.67           H  
ATOM   1484  O   MET A  94     -10.433  16.370  -9.417  1.00 97.67           O  
ATOM   1485  CG  MET A  94     -11.408  19.634 -12.472  1.00 97.67           C  
ATOM   1486  HG2 MET A  94     -10.573  19.168 -12.996  1.00 97.67           H  
ATOM   1487  HG3 MET A  94     -12.325  19.354 -12.990  1.00 97.67           H  
ATOM   1488  SD  MET A  94     -11.219  21.432 -12.591  1.00 97.67           S  
ATOM   1489  CE  MET A  94      -9.450  21.561 -12.226  1.00 97.67           C  
ATOM   1490  HE1 MET A  94      -9.139  22.603 -12.312  1.00 97.67           H  
ATOM   1491  HE2 MET A  94      -9.253  21.219 -11.210  1.00 97.67           H  
ATOM   1492  HE3 MET A  94      -8.875  20.960 -12.931  1.00 97.67           H  
ATOM   1493  N   LYS A  95     -12.399  17.176  -8.672  1.00 97.80           N  
ATOM   1494  H   LYS A  95     -13.216  17.725  -8.899  1.00 97.80           H  
ATOM   1495  CA  LYS A  95     -12.293  16.594  -7.324  1.00 97.80           C  
ATOM   1496  HA  LYS A  95     -11.372  16.942  -6.858  1.00 97.80           H  
ATOM   1497  C   LYS A  95     -12.190  15.072  -7.360  1.00 97.80           C  
ATOM   1498  CB  LYS A  95     -13.489  17.006  -6.453  1.00 97.80           C  
ATOM   1499  HB2 LYS A  95     -14.416  16.875  -7.011  1.00 97.80           H  
ATOM   1500  HB3 LYS A  95     -13.516  16.342  -5.589  1.00 97.80           H  
ATOM   1501  O   LYS A  95     -11.402  14.514  -6.607  1.00 97.80           O  
ATOM   1502  CG  LYS A  95     -13.385  18.449  -5.942  1.00 97.80           C  
ATOM   1503  HG2 LYS A  95     -12.476  18.551  -5.349  1.00 97.80           H  
ATOM   1504  HG3 LYS A  95     -13.312  19.133  -6.788  1.00 97.80           H  
ATOM   1505  CD  LYS A  95     -14.576  18.864  -5.071  1.00 97.80           C  
ATOM   1506  HD2 LYS A  95     -15.499  18.768  -5.644  1.00 97.80           H  
ATOM   1507  HD3 LYS A  95     -14.440  19.908  -4.788  1.00 97.80           H  
ATOM   1508  CE  LYS A  95     -14.643  17.997  -3.808  1.00 97.80           C  
ATOM   1509  HE2 LYS A  95     -13.656  17.992  -3.346  1.00 97.80           H  
ATOM   1510  HE3 LYS A  95     -14.883  16.973  -4.093  1.00 97.80           H  
ATOM   1511  NZ  LYS A  95     -15.634  18.506  -2.834  1.00 97.80           N  
ATOM   1512  HZ1 LYS A  95     -15.706  17.885  -2.041  1.00 97.80           H  
ATOM   1513  HZ2 LYS A  95     -16.541  18.668  -3.248  1.00 97.80           H  
ATOM   1514  HZ3 LYS A  95     -15.286  19.370  -2.444  1.00 97.80           H  
ATOM   1515  N   GLU A  96     -12.961  14.401  -8.215  1.00 97.83           N  
ATOM   1516  H   GLU A  96     -13.620  14.910  -8.786  1.00 97.83           H  
ATOM   1517  CA  GLU A  96     -12.919  12.941  -8.326  1.00 97.83           C  
ATOM   1518  HA  GLU A  96     -13.043  12.504  -7.335  1.00 97.83           H  
ATOM   1519  C   GLU A  96     -11.564  12.458  -8.844  1.00 97.83           C  
ATOM   1520  CB  GLU A  96     -14.060  12.438  -9.223  1.00 97.83           C  
ATOM   1521  HB2 GLU A  96     -13.897  12.771 -10.248  1.00 97.83           H  
ATOM   1522  HB3 GLU A  96     -15.012  12.827  -8.862  1.00 97.83           H  
ATOM   1523  O   GLU A  96     -10.987  11.531  -8.278  1.00 97.83           O  
ATOM   1524  CG  GLU A  96     -14.085  10.908  -9.161  1.00 97.83           C  
ATOM   1525  HG2 GLU A  96     -14.314  10.608  -8.139  1.00 97.83           H  
ATOM   1526  HG3 GLU A  96     -13.101  10.511  -9.411  1.00 97.83           H  
ATOM   1527  CD  GLU A  96     -15.066  10.232 -10.107  1.00 97.83           C  
ATOM   1528  OE1 GLU A  96     -15.139   8.992  -9.968  1.00 97.83           O  
ATOM   1529  OE2 GLU A  96     -15.691  10.875 -10.981  1.00 97.83           O  
ATOM   1530  N   ILE A  97     -11.026  13.107  -9.878  1.00 98.05           N  
ATOM   1531  H   ILE A  97     -11.548  13.857 -10.308  1.00 98.05           H  
ATOM   1532  CA  ILE A  97      -9.704  12.757 -10.407  1.00 98.05           C  
ATOM   1533  HA  ILE A  97      -9.673  11.680 -10.571  1.00 98.05           H  
ATOM   1534  C   ILE A  97      -8.605  13.039  -9.380  1.00 98.05           C  
ATOM   1535  CB  ILE A  97      -9.470  13.462 -11.755  1.00 98.05           C  
ATOM   1536  HB  ILE A  97      -9.637  14.530 -11.620  1.00 98.05           H  
ATOM   1537  O   ILE A  97      -7.746  12.183  -9.177  1.00 98.05           O  
ATOM   1538  CG1 ILE A  97     -10.452  12.963 -12.838  1.00 98.05           C  
ATOM   1539 HG12 ILE A  97     -11.452  13.315 -12.586  1.00 98.05           H  
ATOM   1540 HG13 ILE A  97     -10.163  13.405 -13.792  1.00 98.05           H  
ATOM   1541  CG2 ILE A  97      -8.030  13.287 -12.253  1.00 98.05           C  
ATOM   1542 HG21 ILE A  97      -7.930  13.705 -13.255  1.00 98.05           H  
ATOM   1543 HG22 ILE A  97      -7.342  13.825 -11.600  1.00 98.05           H  
ATOM   1544 HG23 ILE A  97      -7.753  12.233 -12.270  1.00 98.05           H  
ATOM   1545  CD1 ILE A  97     -10.549  11.446 -13.035  1.00 98.05           C  
ATOM   1546 HD11 ILE A  97     -11.032  10.982 -12.174  1.00 98.05           H  
ATOM   1547 HD12 ILE A  97     -11.154  11.234 -13.917  1.00 98.05           H  
ATOM   1548 HD13 ILE A  97      -9.558  11.014 -13.171  1.00 98.05           H  
ATOM   1549  N   ALA A  98      -8.667  14.167  -8.665  1.00 97.90           N  
ATOM   1550  H   ALA A  98      -9.370  14.856  -8.893  1.00 97.90           H  
ATOM   1551  CA  ALA A  98      -7.755  14.450  -7.559  1.00 97.90           C  
ATOM   1552  HA  ALA A  98      -6.732  14.433  -7.935  1.00 97.90           H  
ATOM   1553  C   ALA A  98      -7.857  13.394  -6.444  1.00 97.90           C  
ATOM   1554  CB  ALA A  98      -8.046  15.854  -7.016  1.00 97.90           C  
ATOM   1555  HB1 ALA A  98      -9.076  15.917  -6.667  1.00 97.90           H  
ATOM   1556  HB2 ALA A  98      -7.892  16.597  -7.799  1.00 97.90           H  
ATOM   1557  HB3 ALA A  98      -7.373  16.076  -6.188  1.00 97.90           H  
ATOM   1558  O   ALA A  98      -6.837  12.989  -5.892  1.00 97.90           O  
ATOM   1559  N   ALA A  99      -9.062  12.914  -6.121  1.00 98.01           N  
ATOM   1560  H   ALA A  99      -9.875  13.311  -6.571  1.00 98.01           H  
ATOM   1561  CA  ALA A  99      -9.278  11.876  -5.115  1.00 98.01           C  
ATOM   1562  HA  ALA A  99      -8.754  12.154  -4.200  1.00 98.01           H  
ATOM   1563  C   ALA A  99      -8.724  10.517  -5.555  1.00 98.01           C  
ATOM   1564  CB  ALA A  99     -10.772  11.798  -4.804  1.00 98.01           C  
ATOM   1565  HB1 ALA A  99     -11.349  11.636  -5.714  1.00 98.01           H  
ATOM   1566  HB2 ALA A  99     -10.964  10.973  -4.118  1.00 98.01           H  
ATOM   1567  HB3 ALA A  99     -11.077  12.738  -4.343  1.00 98.01           H  
ATOM   1568  O   ALA A  99      -7.976   9.886  -4.805  1.00 98.01           O  
ATOM   1569  N   PHE A 100      -9.028  10.087  -6.783  1.00 97.74           N  
ATOM   1570  H   PHE A 100      -9.654  10.644  -7.346  1.00 97.74           H  
ATOM   1571  CA  PHE A 100      -8.457   8.876  -7.369  1.00 97.74           C  
ATOM   1572  HA  PHE A 100      -8.752   8.016  -6.768  1.00 97.74           H  
ATOM   1573  C   PHE A 100      -6.924   8.940  -7.364  1.00 97.74           C  
ATOM   1574  CB  PHE A 100      -8.997   8.687  -8.792  1.00 97.74           C  
ATOM   1575  HB2 PHE A 100     -10.068   8.488  -8.738  1.00 97.74           H  
ATOM   1576  HB3 PHE A 100      -8.862   9.610  -9.355  1.00 97.74           H  
ATOM   1577  O   PHE A 100      -6.267   8.024  -6.863  1.00 97.74           O  
ATOM   1578  CG  PHE A 100      -8.317   7.553  -9.535  1.00 97.74           C  
ATOM   1579  CD1 PHE A 100      -7.307   7.827 -10.479  1.00 97.74           C  
ATOM   1580  HD1 PHE A 100      -7.031   8.848 -10.698  1.00 97.74           H  
ATOM   1581  CD2 PHE A 100      -8.651   6.221  -9.236  1.00 97.74           C  
ATOM   1582  HD2 PHE A 100      -9.414   6.010  -8.500  1.00 97.74           H  
ATOM   1583  CE1 PHE A 100      -6.645   6.770 -11.128  1.00 97.74           C  
ATOM   1584  HE1 PHE A 100      -5.865   6.983 -11.844  1.00 97.74           H  
ATOM   1585  CE2 PHE A 100      -7.986   5.164  -9.881  1.00 97.74           C  
ATOM   1586  HE2 PHE A 100      -8.243   4.143  -9.639  1.00 97.74           H  
ATOM   1587  CZ  PHE A 100      -6.985   5.439 -10.830  1.00 97.74           C  
ATOM   1588  HZ  PHE A 100      -6.472   4.629 -11.327  1.00 97.74           H  
ATOM   1589  N   PHE A 101      -6.350  10.053  -7.835  1.00 97.88           N  
ATOM   1590  H   PHE A 101      -6.926  10.778  -8.238  1.00 97.88           H  
ATOM   1591  CA  PHE A 101      -4.908  10.249  -7.801  1.00 97.88           C  
ATOM   1592  HA  PHE A 101      -4.447   9.355  -8.223  1.00 97.88           H  
ATOM   1593  C   PHE A 101      -4.356  10.331  -6.384  1.00 97.88           C  
ATOM   1594  CB  PHE A 101      -4.487  11.455  -8.646  1.00 97.88           C  
ATOM   1595  HB2 PHE A 101      -3.450  11.692  -8.412  1.00 97.88           H  
ATOM   1596  HB3 PHE A 101      -5.086  12.317  -8.351  1.00 97.88           H  
ATOM   1597  O   PHE A 101      -3.278   9.800  -6.160  1.00 97.88           O  
ATOM   1598  CG  PHE A 101      -4.566  11.265 -10.153  1.00 97.88           C  
ATOM   1599  CD1 PHE A 101      -4.248  10.031 -10.766  1.00 97.88           C  
ATOM   1600  HD1 PHE A 101      -3.972   9.167 -10.180  1.00 97.88           H  
ATOM   1601  CD2 PHE A 101      -4.872  12.373 -10.962  1.00 97.88           C  
ATOM   1602  HD2 PHE A 101      -5.106  13.324 -10.507  1.00 97.88           H  
ATOM   1603  CE1 PHE A 101      -4.233   9.915 -12.165  1.00 97.88           C  
ATOM   1604  HE1 PHE A 101      -3.970   8.977 -12.632  1.00 97.88           H  
ATOM   1605  CE2 PHE A 101      -4.844  12.260 -12.362  1.00 97.88           C  
ATOM   1606  HE2 PHE A 101      -5.052  13.125 -12.973  1.00 97.88           H  
ATOM   1607  CZ  PHE A 101      -4.521  11.033 -12.962  1.00 97.88           C  
ATOM   1608  HZ  PHE A 101      -4.473  10.955 -14.038  1.00 97.88           H  
ATOM   1609  N   GLY A 102      -5.089  10.873  -5.409  1.00 97.78           N  
ATOM   1610  H   GLY A 102      -5.949  11.340  -5.660  1.00 97.78           H  
ATOM   1611  CA  GLY A 102      -4.681  10.901  -4.002  1.00 97.78           C  
ATOM   1612  HA2 GLY A 102      -3.803  11.537  -3.892  1.00 97.78           H  
ATOM   1613  HA3 GLY A 102      -5.494  11.322  -3.409  1.00 97.78           H  
ATOM   1614  C   GLY A 102      -4.365   9.505  -3.459  1.00 97.78           C  
ATOM   1615  O   GLY A 102      -3.340   9.293  -2.811  1.00 97.78           O  
ATOM   1616  N   HIS A 103      -5.199   8.522  -3.806  1.00 97.67           N  
ATOM   1617  H   HIS A 103      -6.013   8.759  -4.357  1.00 97.67           H  
ATOM   1618  CA  HIS A 103      -4.931   7.122  -3.491  1.00 97.67           C  
ATOM   1619  HA  HIS A 103      -4.665   7.046  -2.436  1.00 97.67           H  
ATOM   1620  C   HIS A 103      -3.757   6.550  -4.290  1.00 97.67           C  
ATOM   1621  CB  HIS A 103      -6.187   6.291  -3.739  1.00 97.67           C  
ATOM   1622  HB2 HIS A 103      -6.516   6.421  -4.770  1.00 97.67           H  
ATOM   1623  HB3 HIS A 103      -5.941   5.239  -3.597  1.00 97.67           H  
ATOM   1624  O   HIS A 103      -2.889   5.908  -3.702  1.00 97.67           O  
ATOM   1625  CG  HIS A 103      -7.319   6.629  -2.817  1.00 97.67           C  
ATOM   1626  CD2 HIS A 103      -8.480   7.253  -3.166  1.00 97.67           C  
ATOM   1627  HD2 HIS A 103      -8.731   7.610  -4.154  1.00 97.67           H  
ATOM   1628  ND1 HIS A 103      -7.396   6.338  -1.478  1.00 97.67           N  
ATOM   1629  HD1 HIS A 103      -6.620   6.095  -0.879  1.00 97.67           H  
ATOM   1630  CE1 HIS A 103      -8.604   6.732  -1.046  1.00 97.67           C  
ATOM   1631  HE1 HIS A 103      -8.971   6.653  -0.034  1.00 97.67           H  
ATOM   1632  NE2 HIS A 103      -9.307   7.284  -2.040  1.00 97.67           N  
ATOM   1633  N   VAL A 104      -3.713   6.789  -5.604  1.00 97.49           N  
ATOM   1634  H   VAL A 104      -4.459   7.329  -6.020  1.00 97.49           H  
ATOM   1635  CA  VAL A 104      -2.635   6.291  -6.476  1.00 97.49           C  
ATOM   1636  HA  VAL A 104      -2.595   5.204  -6.396  1.00 97.49           H  
ATOM   1637  C   VAL A 104      -1.272   6.811  -6.023  1.00 97.49           C  
ATOM   1638  CB  VAL A 104      -2.910   6.661  -7.945  1.00 97.49           C  
ATOM   1639  HB  VAL A 104      -3.145   7.724  -8.002  1.00 97.49           H  
ATOM   1640  O   VAL A 104      -0.358   6.022  -5.799  1.00 97.49           O  
ATOM   1641  CG1 VAL A 104      -1.709   6.415  -8.862  1.00 97.49           C  
ATOM   1642 HG11 VAL A 104      -2.001   6.577  -9.900  1.00 97.49           H  
ATOM   1643 HG12 VAL A 104      -1.342   5.397  -8.737  1.00 97.49           H  
ATOM   1644 HG13 VAL A 104      -0.906   7.114  -8.628  1.00 97.49           H  
ATOM   1645  CG2 VAL A 104      -4.101   5.868  -8.499  1.00 97.49           C  
ATOM   1646 HG21 VAL A 104      -4.307   6.179  -9.523  1.00 97.49           H  
ATOM   1647 HG22 VAL A 104      -3.879   4.801  -8.481  1.00 97.49           H  
ATOM   1648 HG23 VAL A 104      -4.993   6.050  -7.899  1.00 97.49           H  
ATOM   1649  N   GLY A 105      -1.144   8.124  -5.830  1.00 96.97           N  
ATOM   1650  H   GLY A 105      -1.951   8.705  -6.003  1.00 96.97           H  
ATOM   1651  CA  GLY A 105       0.072   8.787  -5.375  1.00 96.97           C  
ATOM   1652  HA2 GLY A 105       0.858   8.638  -6.115  1.00 96.97           H  
ATOM   1653  HA3 GLY A 105      -0.118   9.854  -5.259  1.00 96.97           H  
ATOM   1654  C   GLY A 105       0.542   8.230  -4.039  1.00 96.97           C  
ATOM   1655  O   GLY A 105       1.674   7.769  -3.947  1.00 96.97           O  
ATOM   1656  N   SER A 106      -0.360   8.130  -3.056  1.00 96.88           N  
ATOM   1657  H   SER A 106      -1.282   8.516  -3.204  1.00 96.88           H  
ATOM   1658  CA  SER A 106      -0.044   7.559  -1.744  1.00 96.88           C  
ATOM   1659  HA  SER A 106       0.754   8.150  -1.295  1.00 96.88           H  
ATOM   1660  C   SER A 106       0.457   6.114  -1.820  1.00 96.88           C  
ATOM   1661  CB  SER A 106      -1.274   7.651  -0.844  1.00 96.88           C  
ATOM   1662  HB2 SER A 106      -2.110   7.136  -1.317  1.00 96.88           H  
ATOM   1663  HB3 SER A 106      -1.539   8.699  -0.710  1.00 96.88           H  
ATOM   1664  O   SER A 106       1.439   5.784  -1.163  1.00 96.88           O  
ATOM   1665  OG  SER A 106      -1.022   7.063   0.415  1.00 96.88           O  
ATOM   1666  HG  SER A 106      -0.310   7.556   0.829  1.00 96.88           H  
ATOM   1667  N   LYS A 107      -0.161   5.248  -2.636  1.00 96.12           N  
ATOM   1668  H   LYS A 107      -0.947   5.582  -3.175  1.00 96.12           H  
ATOM   1669  CA  LYS A 107       0.193   3.816  -2.716  1.00 96.12           C  
ATOM   1670  HA  LYS A 107       0.529   3.481  -1.734  1.00 96.12           H  
ATOM   1671  C   LYS A 107       1.384   3.498  -3.619  1.00 96.12           C  
ATOM   1672  CB  LYS A 107      -1.041   2.998  -3.129  1.00 96.12           C  
ATOM   1673  HB2 LYS A 107      -1.395   3.346  -4.099  1.00 96.12           H  
ATOM   1674  HB3 LYS A 107      -0.737   1.957  -3.234  1.00 96.12           H  
ATOM   1675  O   LYS A 107       1.921   2.400  -3.535  1.00 96.12           O  
ATOM   1676  CG  LYS A 107      -2.203   3.050  -2.122  1.00 96.12           C  
ATOM   1677  HG2 LYS A 107      -3.004   2.411  -2.494  1.00 96.12           H  
ATOM   1678  HG3 LYS A 107      -2.588   4.067  -2.046  1.00 96.12           H  
ATOM   1679  CD  LYS A 107      -1.794   2.581  -0.720  1.00 96.12           C  
ATOM   1680  HD2 LYS A 107      -1.352   1.587  -0.785  1.00 96.12           H  
ATOM   1681  HD3 LYS A 107      -1.063   3.273  -0.301  1.00 96.12           H  
ATOM   1682  CE  LYS A 107      -3.017   2.550   0.195  1.00 96.12           C  
ATOM   1683  HE2 LYS A 107      -3.737   1.853  -0.233  1.00 96.12           H  
ATOM   1684  HE3 LYS A 107      -3.467   3.543   0.211  1.00 96.12           H  
ATOM   1685  NZ  LYS A 107      -2.659   2.125   1.570  1.00 96.12           N  
ATOM   1686  HZ1 LYS A 107      -2.006   2.777   1.980  1.00 96.12           H  
ATOM   1687  HZ2 LYS A 107      -3.480   2.074   2.156  1.00 96.12           H  
ATOM   1688  HZ3 LYS A 107      -2.222   1.214   1.556  1.00 96.12           H  
ATOM   1689  N   THR A 108       1.812   4.440  -4.453  1.00 96.84           N  
ATOM   1690  H   THR A 108       1.289   5.303  -4.493  1.00 96.84           H  
ATOM   1691  CA  THR A 108       2.948   4.272  -5.380  1.00 96.84           C  
ATOM   1692  HA  THR A 108       3.358   3.269  -5.268  1.00 96.84           H  
ATOM   1693  C   THR A 108       4.107   5.224  -5.081  1.00 96.84           C  
ATOM   1694  CB  THR A 108       2.499   4.408  -6.841  1.00 96.84           C  
ATOM   1695  HB  THR A 108       3.368   4.304  -7.492  1.00 96.84           H  
ATOM   1696  O   THR A 108       5.051   5.309  -5.870  1.00 96.84           O  
ATOM   1697  CG2 THR A 108       1.467   3.361  -7.248  1.00 96.84           C  
ATOM   1698 HG21 THR A 108       0.542   3.486  -6.685  1.00 96.84           H  
ATOM   1699 HG22 THR A 108       1.259   3.469  -8.313  1.00 96.84           H  
ATOM   1700 HG23 THR A 108       1.864   2.362  -7.073  1.00 96.84           H  
ATOM   1701  OG1 THR A 108       1.924   5.675  -7.048  1.00 96.84           O  
ATOM   1702  HG1 THR A 108       1.071   5.678  -6.608  1.00 96.84           H  
ATOM   1703  N   SER A 109       4.049   5.948  -3.956  1.00 93.44           N  
ATOM   1704  H   SER A 109       3.214   5.891  -3.391  1.00 93.44           H  
ATOM   1705  CA  SER A 109       5.037   6.968  -3.609  1.00 93.44           C  
ATOM   1706  HA  SER A 109       5.118   7.624  -4.476  1.00 93.44           H  
ATOM   1707  C   SER A 109       6.400   6.380  -3.281  1.00 93.44           C  
ATOM   1708  CB  SER A 109       4.587   7.834  -2.428  1.00 93.44           C  
ATOM   1709  HB2 SER A 109       3.554   8.152  -2.572  1.00 93.44           H  
ATOM   1710  HB3 SER A 109       4.644   7.262  -1.502  1.00 93.44           H  
ATOM   1711  O   SER A 109       6.467   5.405  -2.537  1.00 93.44           O  
ATOM   1712  OG  SER A 109       5.383   9.002  -2.329  1.00 93.44           O  
ATOM   1713  HG  SER A 109       6.288   8.832  -2.059  1.00 93.44           H  
ATOM   1714  N   CYS A 110       7.478   7.054  -3.694  1.00 89.70           N  
ATOM   1715  H   CYS A 110       7.328   7.839  -4.311  1.00 89.70           H  
ATOM   1716  CA  CYS A 110       8.753   6.975  -2.976  1.00 89.70           C  
ATOM   1717  HA  CYS A 110       8.920   5.950  -2.647  1.00 89.70           H  
ATOM   1718  C   CYS A 110       8.648   7.812  -1.703  1.00 89.70           C  
ATOM   1719  CB  CYS A 110       9.942   7.342  -3.864  1.00 89.70           C  
ATOM   1720  HB2 CYS A 110       9.776   8.308  -4.342  1.00 89.70           H  
ATOM   1721  HB3 CYS A 110      10.832   7.424  -3.240  1.00 89.70           H  
ATOM   1722  O   CYS A 110       8.150   8.935  -1.726  1.00 89.70           O  
ATOM   1723  SG  CYS A 110      10.270   6.078  -5.111  1.00 89.70           S  
ATOM   1724  N   GLY A 111       8.982   7.202  -0.568  1.00 72.52           N  
ATOM   1725  H   GLY A 111       9.399   6.285  -0.631  1.00 72.52           H  
ATOM   1726  CA  GLY A 111       8.676   7.739   0.756  1.00 72.52           C  
ATOM   1727  HA2 GLY A 111       8.480   6.903   1.427  1.00 72.52           H  
ATOM   1728  HA3 GLY A 111       7.774   8.349   0.716  1.00 72.52           H  
ATOM   1729  C   GLY A 111       9.796   8.590   1.351  1.00 72.52           C  
ATOM   1730  O   GLY A 111      10.487   9.338   0.676  1.00 72.52           O  
ATOM   1731  N   TYR A 112       9.990   8.447   2.657  1.00 68.69           N  
ATOM   1732  H   TYR A 112       9.380   7.806   3.144  1.00 68.69           H  
ATOM   1733  CA  TYR A 112      10.836   9.289   3.511  1.00 68.69           C  
ATOM   1734  HA  TYR A 112      10.421  10.296   3.521  1.00 68.69           H  
ATOM   1735  C   TYR A 112      12.315   9.424   3.111  1.00 68.69           C  
ATOM   1736  CB  TYR A 112      10.742   8.705   4.926  1.00 68.69           C  
ATOM   1737  HB2 TYR A 112      11.407   9.262   5.586  1.00 68.69           H  
ATOM   1738  HB3 TYR A 112      11.084   7.670   4.918  1.00 68.69           H  
ATOM   1739  O   TYR A 112      13.002  10.302   3.630  1.00 68.69           O  
ATOM   1740  CG  TYR A 112       9.340   8.769   5.498  1.00 68.69           C  
ATOM   1741  CD1 TYR A 112       8.934   9.927   6.188  1.00 68.69           C  
ATOM   1742  HD1 TYR A 112       9.624  10.745   6.329  1.00 68.69           H  
ATOM   1743  CD2 TYR A 112       8.441   7.696   5.325  1.00 68.69           C  
ATOM   1744  HD2 TYR A 112       8.750   6.787   4.829  1.00 68.69           H  
ATOM   1745  CE1 TYR A 112       7.634  10.012   6.721  1.00 68.69           C  
ATOM   1746  HE1 TYR A 112       7.330  10.884   7.280  1.00 68.69           H  
ATOM   1747  CE2 TYR A 112       7.130   7.795   5.826  1.00 68.69           C  
ATOM   1748  HE2 TYR A 112       6.433   6.979   5.709  1.00 68.69           H  
ATOM   1749  OH  TYR A 112       5.469   9.016   7.039  1.00 68.69           O  
ATOM   1750  HH  TYR A 112       5.360   9.709   7.694  1.00 68.69           H  
ATOM   1751  CZ  TYR A 112       6.727   8.947   6.535  1.00 68.69           C  
ATOM   1752  N   GLY A 113      12.823   8.566   2.226  1.00 69.96           N  
ATOM   1753  H   GLY A 113      12.205   7.887   1.807  1.00 69.96           H  
ATOM   1754  CA  GLY A 113      14.219   8.597   1.790  1.00 69.96           C  
ATOM   1755  HA2 GLY A 113      14.457   7.646   1.313  1.00 69.96           H  
ATOM   1756  HA3 GLY A 113      14.870   8.714   2.656  1.00 69.96           H  
ATOM   1757  C   GLY A 113      14.554   9.710   0.792  1.00 69.96           C  
ATOM   1758  O   GLY A 113      15.726  10.052   0.653  1.00 69.96           O  
ATOM   1759  N   VAL A 114      13.565  10.298   0.106  1.00 71.72           N  
ATOM   1760  H   VAL A 114      12.609  10.027   0.286  1.00 71.72           H  
ATOM   1761  CA  VAL A 114      13.833  11.237  -0.995  1.00 71.72           C  
ATOM   1762  HA  VAL A 114      14.837  11.027  -1.362  1.00 71.72           H  
ATOM   1763  C   VAL A 114      13.852  12.700  -0.545  1.00 71.72           C  
ATOM   1764  CB  VAL A 114      12.916  11.007  -2.206  1.00 71.72           C  
ATOM   1765  HB  VAL A 114      13.027  11.866  -2.868  1.00 71.72           H  
ATOM   1766  O   VAL A 114      12.901  13.232   0.021  1.00 71.72           O  
ATOM   1767  CG1 VAL A 114      13.347   9.756  -2.980  1.00 71.72           C  
ATOM   1768 HG11 VAL A 114      13.265   8.869  -2.352  1.00 71.72           H  
ATOM   1769 HG12 VAL A 114      14.382   9.855  -3.307  1.00 71.72           H  
ATOM   1770 HG13 VAL A 114      12.717   9.627  -3.860  1.00 71.72           H  
ATOM   1771  CG2 VAL A 114      11.442  10.841  -1.848  1.00 71.72           C  
ATOM   1772 HG21 VAL A 114      11.118  11.596  -1.131  1.00 71.72           H  
ATOM   1773 HG22 VAL A 114      11.278   9.837  -1.457  1.00 71.72           H  
ATOM   1774 HG23 VAL A 114      10.836  10.914  -2.752  1.00 71.72           H  
ATOM   1775  N   ALA A 115      14.963  13.381  -0.831  1.00 65.69           N  
ATOM   1776  H   ALA A 115      15.723  12.862  -1.247  1.00 65.69           H  
ATOM   1777  CA  ALA A 115      15.277  14.691  -0.259  1.00 65.69           C  
ATOM   1778  HA  ALA A 115      14.958  14.692   0.783  1.00 65.69           H  
ATOM   1779  C   ALA A 115      14.587  15.894  -0.934  1.00 65.69           C  
ATOM   1780  CB  ALA A 115      16.804  14.846  -0.285  1.00 65.69           C  
ATOM   1781  HB1 ALA A 115      17.086  15.779   0.202  1.00 65.69           H  
ATOM   1782  HB2 ALA A 115      17.270  14.019   0.251  1.00 65.69           H  
ATOM   1783  HB3 ALA A 115      17.165  14.857  -1.314  1.00 65.69           H  
ATOM   1784  O   ALA A 115      14.605  16.990  -0.378  1.00 65.69           O  
ATOM   1785  N   THR A 116      14.014  15.751  -2.136  1.00 74.11           N  
ATOM   1786  H   THR A 116      13.926  14.821  -2.520  1.00 74.11           H  
ATOM   1787  CA  THR A 116      13.621  16.925  -2.947  1.00 74.11           C  
ATOM   1788  HA  THR A 116      13.795  17.830  -2.365  1.00 74.11           H  
ATOM   1789  C   THR A 116      12.139  16.950  -3.307  1.00 74.11           C  
ATOM   1790  CB  THR A 116      14.497  17.092  -4.203  1.00 74.11           C  
ATOM   1791  HB  THR A 116      14.191  18.017  -4.692  1.00 74.11           H  
ATOM   1792  O   THR A 116      11.661  16.061  -3.994  1.00 74.11           O  
ATOM   1793  CG2 THR A 116      15.983  17.219  -3.871  1.00 74.11           C  
ATOM   1794 HG21 THR A 116      16.541  17.442  -4.780  1.00 74.11           H  
ATOM   1795 HG22 THR A 116      16.134  18.029  -3.158  1.00 74.11           H  
ATOM   1796 HG23 THR A 116      16.362  16.291  -3.442  1.00 74.11           H  
ATOM   1797  OG1 THR A 116      14.357  16.049  -5.144  1.00 74.11           O  
ATOM   1798  HG1 THR A 116      14.696  15.237  -4.761  1.00 74.11           H  
ATOM   1799  N   GLY A 117      11.411  18.000  -2.914  1.00 75.86           N  
ATOM   1800  H   GLY A 117      11.850  18.698  -2.332  1.00 75.86           H  
ATOM   1801  CA  GLY A 117      10.000  18.221  -3.292  1.00 75.86           C  
ATOM   1802  HA2 GLY A 117       9.792  17.727  -4.241  1.00 75.86           H  
ATOM   1803  HA3 GLY A 117       9.836  19.289  -3.431  1.00 75.86           H  
ATOM   1804  C   GLY A 117       8.956  17.724  -2.287  1.00 75.86           C  
ATOM   1805  O   GLY A 117       7.775  18.006  -2.450  1.00 75.86           O  
ATOM   1806  N   GLY A 118       9.384  17.043  -1.223  1.00 81.88           N  
ATOM   1807  H   GLY A 118      10.367  16.817  -1.163  1.00 81.88           H  
ATOM   1808  CA  GLY A 118       8.480  16.430  -0.254  1.00 81.88           C  
ATOM   1809  HA2 GLY A 118       7.692  17.133   0.017  1.00 81.88           H  
ATOM   1810  HA3 GLY A 118       9.052  16.190   0.642  1.00 81.88           H  
ATOM   1811  C   GLY A 118       7.830  15.150  -0.794  1.00 81.88           C  
ATOM   1812  O   GLY A 118       7.766  14.944  -2.006  1.00 81.88           O  
ATOM   1813  N   PRO A 119       7.345  14.271   0.094  1.00 84.83           N  
ATOM   1814  CA  PRO A 119       6.878  12.938  -0.291  1.00 84.83           C  
ATOM   1815  HA  PRO A 119       7.691  12.387  -0.764  1.00 84.83           H  
ATOM   1816  C   PRO A 119       5.704  12.971  -1.282  1.00 84.83           C  
ATOM   1817  CB  PRO A 119       6.520  12.249   1.032  1.00 84.83           C  
ATOM   1818  HB2 PRO A 119       7.376  11.666   1.373  1.00 84.83           H  
ATOM   1819  HB3 PRO A 119       5.646  11.605   0.936  1.00 84.83           H  
ATOM   1820  O   PRO A 119       5.593  12.093  -2.125  1.00 84.83           O  
ATOM   1821  CG  PRO A 119       6.270  13.401   2.008  1.00 84.83           C  
ATOM   1822  HG2 PRO A 119       5.246  13.758   1.898  1.00 84.83           H  
ATOM   1823  HG3 PRO A 119       6.466  13.108   3.040  1.00 84.83           H  
ATOM   1824  CD  PRO A 119       7.242  14.472   1.529  1.00 84.83           C  
ATOM   1825  HD2 PRO A 119       8.218  14.316   1.990  1.00 84.83           H  
ATOM   1826  HD3 PRO A 119       6.858  15.463   1.773  1.00 84.83           H  
ATOM   1827  N   LEU A 120       4.876  14.020  -1.258  1.00 91.38           N  
ATOM   1828  H   LEU A 120       5.050  14.749  -0.581  1.00 91.38           H  
ATOM   1829  CA  LEU A 120       3.666  14.116  -2.086  1.00 91.38           C  
ATOM   1830  HA  LEU A 120       3.103  13.190  -1.976  1.00 91.38           H  
ATOM   1831  C   LEU A 120       3.952  14.256  -3.593  1.00 91.38           C  
ATOM   1832  CB  LEU A 120       2.796  15.282  -1.577  1.00 91.38           C  
ATOM   1833  HB2 LEU A 120       1.852  15.265  -2.121  1.00 91.38           H  
ATOM   1834  HB3 LEU A 120       3.298  16.220  -1.816  1.00 91.38           H  
ATOM   1835  O   LEU A 120       3.107  13.907  -4.416  1.00 91.38           O  
ATOM   1836  CG  LEU A 120       2.494  15.256  -0.066  1.00 91.38           C  
ATOM   1837  HG  LEU A 120       3.430  15.328   0.489  1.00 91.38           H  
ATOM   1838  CD1 LEU A 120       1.637  16.453   0.331  1.00 91.38           C  
ATOM   1839 HD11 LEU A 120       2.081  17.373  -0.049  1.00 91.38           H  
ATOM   1840 HD12 LEU A 120       0.637  16.334  -0.085  1.00 91.38           H  
ATOM   1841 HD13 LEU A 120       1.566  16.511   1.417  1.00 91.38           H  
ATOM   1842  CD2 LEU A 120       1.766  13.985   0.369  1.00 91.38           C  
ATOM   1843 HD21 LEU A 120       0.841  13.876  -0.196  1.00 91.38           H  
ATOM   1844 HD22 LEU A 120       1.546  14.028   1.436  1.00 91.38           H  
ATOM   1845 HD23 LEU A 120       2.397  13.116   0.185  1.00 91.38           H  
ATOM   1846  N   ALA A 121       5.146  14.731  -3.966  1.00 91.04           N  
ATOM   1847  H   ALA A 121       5.817  14.969  -3.250  1.00 91.04           H  
ATOM   1848  CA  ALA A 121       5.556  14.872  -5.365  1.00 91.04           C  
ATOM   1849  HA  ALA A 121       4.705  15.232  -5.943  1.00 91.04           H  
ATOM   1850  C   ALA A 121       6.008  13.544  -6.007  1.00 91.04           C  
ATOM   1851  CB  ALA A 121       6.658  15.937  -5.430  1.00 91.04           C  
ATOM   1852  HB1 ALA A 121       6.295  16.869  -4.998  1.00 91.04           H  
ATOM   1853  HB2 ALA A 121       7.535  15.599  -4.879  1.00 91.04           H  
ATOM   1854  HB3 ALA A 121       6.930  16.115  -6.471  1.00 91.04           H  
ATOM   1855  O   ALA A 121       6.218  13.490  -7.221  1.00 91.04           O  
ATOM   1856  N   TYR A 122       6.171  12.484  -5.206  1.00 93.52           N  
ATOM   1857  H   TYR A 122       5.934  12.577  -4.228  1.00 93.52           H  
ATOM   1858  CA  TYR A 122       6.696  11.185  -5.635  1.00 93.52           C  
ATOM   1859  HA  TYR A 122       7.208  11.316  -6.588  1.00 93.52           H  
ATOM   1860  C   TYR A 122       5.612  10.149  -5.919  1.00 93.52           C  
ATOM   1861  CB  TYR A 122       7.741  10.664  -4.641  1.00 93.52           C  
ATOM   1862  HB2 TYR A 122       7.327  10.686  -3.633  1.00 93.52           H  
ATOM   1863  HB3 TYR A 122       7.986   9.627  -4.870  1.00 93.52           H  
ATOM   1864  O   TYR A 122       5.925   8.967  -5.999  1.00 93.52           O  
ATOM   1865  CG  TYR A 122       9.030  11.441  -4.680  1.00 93.52           C  
ATOM   1866  CD1 TYR A 122      10.114  11.001  -5.468  1.00 93.52           C  
ATOM   1867  HD1 TYR A 122      10.030  10.097  -6.053  1.00 93.52           H  
ATOM   1868  CD2 TYR A 122       9.136  12.610  -3.917  1.00 93.52           C  
ATOM   1869  HD2 TYR A 122       8.306  12.919  -3.299  1.00 93.52           H  
ATOM   1870  CE1 TYR A 122      11.309  11.745  -5.496  1.00 93.52           C  
ATOM   1871  HE1 TYR A 122      12.143  11.419  -6.100  1.00 93.52           H  
ATOM   1872  CE2 TYR A 122      10.321  13.354  -3.942  1.00 93.52           C  
ATOM   1873  HE2 TYR A 122      10.382  14.233  -3.317  1.00 93.52           H  
ATOM   1874  OH  TYR A 122      12.526  13.695  -4.809  1.00 93.52           O  
ATOM   1875  HH  TYR A 122      12.308  14.555  -4.441  1.00 93.52           H  
ATOM   1876  CZ  TYR A 122      11.405  12.933  -4.744  1.00 93.52           C  
ATOM   1877  N   GLY A 123       4.357  10.548  -6.124  1.00 95.66           N  
ATOM   1878  H   GLY A 123       4.130  11.526  -6.016  1.00 95.66           H  
ATOM   1879  CA  GLY A 123       3.358   9.633  -6.678  1.00 95.66           C  
ATOM   1880  HA2 GLY A 123       3.169   8.841  -5.954  1.00 95.66           H  
ATOM   1881  HA3 GLY A 123       2.428  10.170  -6.864  1.00 95.66           H  
ATOM   1882  C   GLY A 123       3.840   9.004  -7.994  1.00 95.66           C  
ATOM   1883  O   GLY A 123       4.582   9.628  -8.754  1.00 95.66           O  
ATOM   1884  N   LEU A 124       3.423   7.764  -8.258  1.00 96.78           N  
ATOM   1885  H   LEU A 124       2.828   7.298  -7.588  1.00 96.78           H  
ATOM   1886  CA  LEU A 124       3.845   6.963  -9.415  1.00 96.78           C  
ATOM   1887  HA  LEU A 124       3.400   5.975  -9.296  1.00 96.78           H  
ATOM   1888  C   LEU A 124       5.358   6.680  -9.470  1.00 96.78           C  
ATOM   1889  CB  LEU A 124       3.272   7.568 -10.714  1.00 96.78           C  
ATOM   1890  HB2 LEU A 124       3.616   6.980 -11.564  1.00 96.78           H  
ATOM   1891  HB3 LEU A 124       3.669   8.574 -10.848  1.00 96.78           H  
ATOM   1892  O   LEU A 124       5.898   6.377 -10.529  1.00 96.78           O  
ATOM   1893  CG  LEU A 124       1.738   7.630 -10.772  1.00 96.78           C  
ATOM   1894  HG  LEU A 124       1.354   8.219  -9.938  1.00 96.78           H  
ATOM   1895  CD1 LEU A 124       1.308   8.302 -12.074  1.00 96.78           C  
ATOM   1896 HD11 LEU A 124       1.570   7.669 -12.922  1.00 96.78           H  
ATOM   1897 HD12 LEU A 124       0.232   8.472 -12.060  1.00 96.78           H  
ATOM   1898 HD13 LEU A 124       1.806   9.266 -12.175  1.00 96.78           H  
ATOM   1899  CD2 LEU A 124       1.110   6.236 -10.733  1.00 96.78           C  
ATOM   1900 HD21 LEU A 124       1.212   5.806  -9.737  1.00 96.78           H  
ATOM   1901 HD22 LEU A 124       1.603   5.587 -11.457  1.00 96.78           H  
ATOM   1902 HD23 LEU A 124       0.052   6.296 -10.989  1.00 96.78           H  
ATOM   1903  N   CYS A 125       6.056   6.739  -8.336  1.00 96.18           N  
ATOM   1904  H   CYS A 125       5.584   7.006  -7.484  1.00 96.18           H  
ATOM   1905  CA  CYS A 125       7.476   6.399  -8.270  1.00 96.18           C  
ATOM   1906  HA  CYS A 125       7.993   6.898  -9.089  1.00 96.18           H  
ATOM   1907  C   CYS A 125       7.740   4.891  -8.401  1.00 96.18           C  
ATOM   1908  CB  CYS A 125       8.023   6.934  -6.956  1.00 96.18           C  
ATOM   1909  HB2 CYS A 125       7.610   6.348  -6.134  1.00 96.18           H  
ATOM   1910  HB3 CYS A 125       7.720   7.977  -6.871  1.00 96.18           H  
ATOM   1911  O   CYS A 125       8.788   4.496  -8.906  1.00 96.18           O  
ATOM   1912  SG  CYS A 125       9.807   6.981  -6.843  1.00 96.18           S  
ATOM   1913  N   TYR A 126       6.785   4.055  -7.987  1.00 96.47           N  
ATOM   1914  H   TYR A 126       5.973   4.458  -7.542  1.00 96.47           H  
ATOM   1915  CA  TYR A 126       6.804   2.606  -8.188  1.00 96.47           C  
ATOM   1916  HA  TYR A 126       7.758   2.307  -8.621  1.00 96.47           H  
ATOM   1917  C   TYR A 126       5.691   2.157  -9.137  1.00 96.47           C  
ATOM   1918  CB  TYR A 126       6.647   1.874  -6.853  1.00 96.47           C  
ATOM   1919  HB2 TYR A 126       6.574   0.805  -7.056  1.00 96.47           H  
ATOM   1920  HB3 TYR A 126       5.712   2.183  -6.387  1.00 96.47           H  
ATOM   1921  O   TYR A 126       4.648   2.801  -9.263  1.00 96.47           O  
ATOM   1922  CG  TYR A 126       7.766   2.065  -5.859  1.00 96.47           C  
ATOM   1923  CD1 TYR A 126       8.751   1.070  -5.698  1.00 96.47           C  
ATOM   1924  HD1 TYR A 126       8.751   0.199  -6.336  1.00 96.47           H  
ATOM   1925  CD2 TYR A 126       7.752   3.188  -5.017  1.00 96.47           C  
ATOM   1926  HD2 TYR A 126       6.982   3.939  -5.114  1.00 96.47           H  
ATOM   1927  CE1 TYR A 126       9.698   1.181  -4.660  1.00 96.47           C  
ATOM   1928  HE1 TYR A 126      10.438   0.414  -4.486  1.00 96.47           H  
ATOM   1929  CE2 TYR A 126       8.706   3.300  -3.999  1.00 96.47           C  
ATOM   1930  HE2 TYR A 126       8.654   4.109  -3.286  1.00 96.47           H  
ATOM   1931  OH  TYR A 126      10.523   2.423  -2.768  1.00 96.47           O  
ATOM   1932  HH  TYR A 126      10.708   1.585  -2.335  1.00 96.47           H  
ATOM   1933  CZ  TYR A 126       9.672   2.302  -3.809  1.00 96.47           C  
ATOM   1934  N   ASN A 127       5.884   0.993  -9.752  1.00 96.34           N  
ATOM   1935  H   ASN A 127       6.810   0.590  -9.746  1.00 96.34           H  
ATOM   1936  CA  ASN A 127       4.831   0.217 -10.408  1.00 96.34           C  
ATOM   1937  HA  ASN A 127       3.872   0.703 -10.225  1.00 96.34           H  
ATOM   1938  C   ASN A 127       4.687  -1.202  -9.827  1.00 96.34           C  
ATOM   1939  CB  ASN A 127       5.074   0.202 -11.926  1.00 96.34           C  
ATOM   1940  HB2 ASN A 127       5.167   1.222 -12.298  1.00 96.34           H  
ATOM   1941  HB3 ASN A 127       4.212  -0.259 -12.410  1.00 96.34           H  
ATOM   1942  O   ASN A 127       3.711  -1.880 -10.143  1.00 96.34           O  
ATOM   1943  CG  ASN A 127       6.316  -0.571 -12.335  1.00 96.34           C  
ATOM   1944  ND2 ASN A 127       6.392  -0.993 -13.572  1.00 96.34           N  
ATOM   1945 HD21 ASN A 127       7.192  -1.550 -13.834  1.00 96.34           H  
ATOM   1946 HD22 ASN A 127       5.671  -0.797 -14.252  1.00 96.34           H  
ATOM   1947  OD1 ASN A 127       7.221  -0.804 -11.548  1.00 96.34           O  
ATOM   1948  N   LYS A 128       5.615  -1.630  -8.961  1.00 96.78           N  
ATOM   1949  H   LYS A 128       6.417  -1.042  -8.786  1.00 96.78           H  
ATOM   1950  CA  LYS A 128       5.581  -2.903  -8.235  1.00 96.78           C  
ATOM   1951  HA  LYS A 128       4.544  -3.147  -8.006  1.00 96.78           H  
ATOM   1952  C   LYS A 128       6.335  -2.859  -6.905  1.00 96.78           C  
ATOM   1953  CB  LYS A 128       6.159  -4.000  -9.134  1.00 96.78           C  
ATOM   1954  HB2 LYS A 128       5.994  -4.958  -8.640  1.00 96.78           H  
ATOM   1955  HB3 LYS A 128       5.613  -4.007 -10.077  1.00 96.78           H  
ATOM   1956  O   LYS A 128       7.185  -1.988  -6.713  1.00 96.78           O  
ATOM   1957  CG  LYS A 128       7.665  -3.845  -9.417  1.00 96.78           C  
ATOM   1958  HG2 LYS A 128       8.239  -3.954  -8.497  1.00 96.78           H  
ATOM   1959  HG3 LYS A 128       7.875  -2.873  -9.863  1.00 96.78           H  
ATOM   1960  CD  LYS A 128       8.062  -4.944 -10.390  1.00 96.78           C  
ATOM   1961  HD2 LYS A 128       7.512  -4.771 -11.315  1.00 96.78           H  
ATOM   1962  HD3 LYS A 128       7.772  -5.905  -9.964  1.00 96.78           H  
ATOM   1963  CE  LYS A 128       9.547  -4.989 -10.721  1.00 96.78           C  
ATOM   1964  HE2 LYS A 128      10.116  -5.062  -9.794  1.00 96.78           H  
ATOM   1965  HE3 LYS A 128       9.821  -4.066 -11.232  1.00 96.78           H  
ATOM   1966  NZ  LYS A 128       9.793  -6.166 -11.585  1.00 96.78           N  
ATOM   1967  HZ1 LYS A 128      10.739  -6.216 -11.935  1.00 96.78           H  
ATOM   1968  HZ2 LYS A 128       9.149  -6.167 -12.364  1.00 96.78           H  
ATOM   1969  HZ3 LYS A 128       9.538  -7.014 -11.099  1.00 96.78           H  
ATOM   1970  N   GLU A 129       6.071  -3.823  -6.026  1.00 96.27           N  
ATOM   1971  H   GLU A 129       5.308  -4.452  -6.228  1.00 96.27           H  
ATOM   1972  CA  GLU A 129       6.936  -4.123  -4.881  1.00 96.27           C  
ATOM   1973  HA  GLU A 129       7.020  -3.235  -4.254  1.00 96.27           H  
ATOM   1974  C   GLU A 129       8.340  -4.512  -5.362  1.00 96.27           C  
ATOM   1975  CB  GLU A 129       6.369  -5.270  -4.025  1.00 96.27           C  
ATOM   1976  HB2 GLU A 129       5.990  -6.057  -4.677  1.00 96.27           H  
ATOM   1977  HB3 GLU A 129       7.182  -5.686  -3.431  1.00 96.27           H  
ATOM   1978  O   GLU A 129       8.510  -5.433  -6.161  1.00 96.27           O  
ATOM   1979  CG  GLU A 129       5.266  -4.830  -3.058  1.00 96.27           C  
ATOM   1980  HG2 GLU A 129       5.657  -4.052  -2.403  1.00 96.27           H  
ATOM   1981  HG3 GLU A 129       4.436  -4.413  -3.627  1.00 96.27           H  
ATOM   1982  CD  GLU A 129       4.788  -6.023  -2.214  1.00 96.27           C  
ATOM   1983  OE1 GLU A 129       3.651  -6.479  -2.425  1.00 96.27           O  
ATOM   1984  OE2 GLU A 129       5.546  -6.563  -1.381  1.00 96.27           O  
ATOM   1985  N   MET A 130       9.361  -3.825  -4.847  1.00 93.19           N  
ATOM   1986  H   MET A 130       9.161  -3.034  -4.251  1.00 93.19           H  
ATOM   1987  CA  MET A 130      10.761  -4.134  -5.163  1.00 93.19           C  
ATOM   1988  HA  MET A 130      10.832  -4.442  -6.206  1.00 93.19           H  
ATOM   1989  C   MET A 130      11.310  -5.296  -4.332  1.00 93.19           C  
ATOM   1990  CB  MET A 130      11.622  -2.880  -4.961  1.00 93.19           C  
ATOM   1991  HB2 MET A 130      11.469  -2.494  -3.953  1.00 93.19           H  
ATOM   1992  HB3 MET A 130      12.674  -3.144  -5.065  1.00 93.19           H  
ATOM   1993  O   MET A 130      12.257  -5.951  -4.760  1.00 93.19           O  
ATOM   1994  CG  MET A 130      11.285  -1.778  -5.971  1.00 93.19           C  
ATOM   1995  HG2 MET A 130      11.899  -0.906  -5.749  1.00 93.19           H  
ATOM   1996  HG3 MET A 130      10.241  -1.494  -5.836  1.00 93.19           H  
ATOM   1997  SD  MET A 130      11.518  -2.203  -7.721  1.00 93.19           S  
ATOM   1998  CE  MET A 130      13.316  -2.421  -7.762  1.00 93.19           C  
ATOM   1999  HE1 MET A 130      13.635  -2.586  -8.792  1.00 93.19           H  
ATOM   2000  HE2 MET A 130      13.802  -1.527  -7.372  1.00 93.19           H  
ATOM   2001  HE3 MET A 130      13.598  -3.285  -7.160  1.00 93.19           H  
ATOM   2002  N   SER A 131      10.718  -5.545  -3.160  1.00 93.05           N  
ATOM   2003  H   SER A 131       9.922  -4.980  -2.899  1.00 93.05           H  
ATOM   2004  CA  SER A 131      11.138  -6.593  -2.228  1.00 93.05           C  
ATOM   2005  HA  SER A 131      11.711  -7.340  -2.776  1.00 93.05           H  
ATOM   2006  C   SER A 131       9.931  -7.314  -1.620  1.00 93.05           C  
ATOM   2007  CB  SER A 131      12.055  -5.983  -1.160  1.00 93.05           C  
ATOM   2008  HB2 SER A 131      12.341  -4.972  -1.452  1.00 93.05           H  
ATOM   2009  HB3 SER A 131      11.592  -5.926  -0.175  1.00 93.05           H  
ATOM   2010  O   SER A 131       9.593  -7.078  -0.462  1.00 93.05           O  
ATOM   2011  OG  SER A 131      13.211  -6.764  -1.099  1.00 93.05           O  
ATOM   2012  HG  SER A 131      13.123  -7.405  -0.390  1.00 93.05           H  
ATOM   2013  N   PRO A 132       9.227  -8.162  -2.392  1.00 93.64           N  
ATOM   2014  CA  PRO A 132       8.067  -8.887  -1.890  1.00 93.64           C  
ATOM   2015  HA  PRO A 132       7.302  -8.162  -1.612  1.00 93.64           H  
ATOM   2016  C   PRO A 132       8.408  -9.761  -0.685  1.00 93.64           C  
ATOM   2017  CB  PRO A 132       7.561  -9.732  -3.058  1.00 93.64           C  
ATOM   2018  HB2 PRO A 132       8.016 -10.722  -3.040  1.00 93.64           H  
ATOM   2019  HB3 PRO A 132       6.475  -9.817  -3.036  1.00 93.64           H  
ATOM   2020  O   PRO A 132       9.387 -10.509  -0.712  1.00 93.64           O  
ATOM   2021  CG  PRO A 132       8.066  -8.973  -4.283  1.00 93.64           C  
ATOM   2022  HG2 PRO A 132       7.394  -8.145  -4.511  1.00 93.64           H  
ATOM   2023  HG3 PRO A 132       8.190  -9.628  -5.145  1.00 93.64           H  
ATOM   2024  CD  PRO A 132       9.407  -8.427  -3.811  1.00 93.64           C  
ATOM   2025  HD2 PRO A 132      10.184  -9.181  -3.943  1.00 93.64           H  
ATOM   2026  HD3 PRO A 132       9.649  -7.530  -4.380  1.00 93.64           H  
ATOM   2027  N   SER A 133       7.576  -9.698   0.355  1.00 92.46           N  
ATOM   2028  H   SER A 133       6.823  -9.026   0.316  1.00 92.46           H  
ATOM   2029  CA  SER A 133       7.739 -10.528   1.561  1.00 92.46           C  
ATOM   2030  HA  SER A 133       8.786 -10.503   1.861  1.00 92.46           H  
ATOM   2031  C   SER A 133       7.386 -12.004   1.349  1.00 92.46           C  
ATOM   2032  CB  SER A 133       6.920  -9.956   2.722  1.00 92.46           C  
ATOM   2033  HB2 SER A 133       7.219  -8.925   2.911  1.00 92.46           H  
ATOM   2034  HB3 SER A 133       7.121 -10.545   3.618  1.00 92.46           H  
ATOM   2035  O   SER A 133       7.770 -12.842   2.159  1.00 92.46           O  
ATOM   2036  OG  SER A 133       5.533 -10.006   2.441  1.00 92.46           O  
ATOM   2037  HG  SER A 133       5.263  -9.187   2.020  1.00 92.46           H  
ATOM   2038  N   GLN A 134       6.642 -12.307   0.284  1.00 93.33           N  
ATOM   2039  H   GLN A 134       6.388 -11.556  -0.341  1.00 93.33           H  
ATOM   2040  CA  GLN A 134       6.152 -13.633  -0.082  1.00 93.33           C  
ATOM   2041  HA  GLN A 134       6.969 -14.352  -0.017  1.00 93.33           H  
ATOM   2042  C   GLN A 134       5.623 -13.625  -1.526  1.00 93.33           C  
ATOM   2043  CB  GLN A 134       5.043 -14.050   0.901  1.00 93.33           C  
ATOM   2044  HB2 GLN A 134       5.464 -14.122   1.903  1.00 93.33           H  
ATOM   2045  HB3 GLN A 134       4.690 -15.046   0.635  1.00 93.33           H  
ATOM   2046  O   GLN A 134       5.598 -12.583  -2.186  1.00 93.33           O  
ATOM   2047  CG  GLN A 134       3.841 -13.089   0.943  1.00 93.33           C  
ATOM   2048  HG2 GLN A 134       4.158 -12.101   1.276  1.00 93.33           H  
ATOM   2049  HG3 GLN A 134       3.391 -12.990  -0.045  1.00 93.33           H  
ATOM   2050  CD  GLN A 134       2.799 -13.634   1.900  1.00 93.33           C  
ATOM   2051  NE2 GLN A 134       2.709 -13.121   3.103  1.00 93.33           N  
ATOM   2052 HE21 GLN A 134       3.363 -12.403   3.381  1.00 93.33           H  
ATOM   2053 HE22 GLN A 134       2.290 -13.767   3.757  1.00 93.33           H  
ATOM   2054  OE1 GLN A 134       2.105 -14.587   1.603  1.00 93.33           O  
ATOM   2055  N   ASP A 135       5.147 -14.774  -2.004  1.00 93.73           N  
ATOM   2056  H   ASP A 135       5.273 -15.613  -1.457  1.00 93.73           H  
ATOM   2057  CA  ASP A 135       4.575 -14.918  -3.351  1.00 93.73           C  
ATOM   2058  HA  ASP A 135       5.114 -14.258  -4.030  1.00 93.73           H  
ATOM   2059  C   ASP A 135       3.102 -14.494  -3.436  1.00 93.73           C  
ATOM   2060  CB  ASP A 135       4.786 -16.359  -3.847  1.00 93.73           C  
ATOM   2061  HB2 ASP A 135       4.333 -17.054  -3.139  1.00 93.73           H  
ATOM   2062  HB3 ASP A 135       4.291 -16.478  -4.810  1.00 93.73           H  
ATOM   2063  O   ASP A 135       2.570 -14.365  -4.537  1.00 93.73           O  
ATOM   2064  CG  ASP A 135       6.270 -16.702  -4.028  1.00 93.73           C  
ATOM   2065  OD1 ASP A 135       6.580 -17.880  -4.273  1.00 93.73           O  
ATOM   2066  OD2 ASP A 135       7.101 -15.763  -3.949  1.00 93.73           O  
ATOM   2067  N   TYR A 136       2.452 -14.232  -2.295  1.00 95.07           N  
ATOM   2068  H   TYR A 136       2.970 -14.331  -1.434  1.00 95.07           H  
ATOM   2069  CA  TYR A 136       1.038 -13.848  -2.191  1.00 95.07           C  
ATOM   2070  HA  TYR A 136       0.782 -13.879  -1.132  1.00 95.07           H  
ATOM   2071  C   TYR A 136       0.097 -14.857  -2.877  1.00 95.07           C  
ATOM   2072  CB  TYR A 136       0.836 -12.398  -2.651  1.00 95.07           C  
ATOM   2073  HB2 TYR A 136       1.157 -12.323  -3.690  1.00 95.07           H  
ATOM   2074  HB3 TYR A 136      -0.229 -12.169  -2.620  1.00 95.07           H  
ATOM   2075  O   TYR A 136      -0.879 -14.500  -3.537  1.00 95.07           O  
ATOM   2076  CG  TYR A 136       1.555 -11.336  -1.841  1.00 95.07           C  
ATOM   2077  CD1 TYR A 136       0.888 -10.694  -0.785  1.00 95.07           C  
ATOM   2078  HD1 TYR A 136      -0.117 -10.995  -0.528  1.00 95.07           H  
ATOM   2079  CD2 TYR A 136       2.867 -10.949  -2.165  1.00 95.07           C  
ATOM   2080  HD2 TYR A 136       3.391 -11.458  -2.960  1.00 95.07           H  
ATOM   2081  CE1 TYR A 136       1.512  -9.653  -0.072  1.00 95.07           C  
ATOM   2082  HE1 TYR A 136       0.989  -9.161   0.734  1.00 95.07           H  
ATOM   2083  CE2 TYR A 136       3.478  -9.872  -1.490  1.00 95.07           C  
ATOM   2084  HE2 TYR A 136       4.464  -9.535  -1.773  1.00 95.07           H  
ATOM   2085  OH  TYR A 136       3.364  -8.132   0.158  1.00 95.07           O  
ATOM   2086  HH  TYR A 136       3.999  -7.707  -0.423  1.00 95.07           H  
ATOM   2087  CZ  TYR A 136       2.797  -9.211  -0.449  1.00 95.07           C  
ATOM   2088  N   CYS A 137       0.399 -16.145  -2.738  1.00 96.22           N  
ATOM   2089  H   CYS A 137       1.196 -16.390  -2.168  1.00 96.22           H  
ATOM   2090  CA  CYS A 137      -0.475 -17.231  -3.161  1.00 96.22           C  
ATOM   2091  HA  CYS A 137      -1.181 -16.881  -3.914  1.00 96.22           H  
ATOM   2092  C   CYS A 137      -1.272 -17.747  -1.956  1.00 96.22           C  
ATOM   2093  CB  CYS A 137       0.377 -18.334  -3.796  1.00 96.22           C  
ATOM   2094  HB2 CYS A 137       1.201 -18.572  -3.123  1.00 96.22           H  
ATOM   2095  HB3 CYS A 137       0.793 -17.982  -4.740  1.00 96.22           H  
ATOM   2096  O   CYS A 137      -0.684 -18.255  -1.003  1.00 96.22           O  
ATOM   2097  SG  CYS A 137      -0.548 -19.861  -4.077  1.00 96.22           S  
ATOM   2098  N   ASP A 138      -2.600 -17.628  -2.000  1.00 94.77           N  
ATOM   2099  H   ASP A 138      -3.026 -17.155  -2.784  1.00 94.77           H  
ATOM   2100  CA  ASP A 138      -3.497 -18.228  -1.013  1.00 94.77           C  
ATOM   2101  HA  ASP A 138      -2.906 -18.594  -0.173  1.00 94.77           H  
ATOM   2102  C   ASP A 138      -4.239 -19.436  -1.611  1.00 94.77           C  
ATOM   2103  CB  ASP A 138      -4.442 -17.169  -0.429  1.00 94.77           C  
ATOM   2104  HB2 ASP A 138      -5.096 -16.792  -1.215  1.00 94.77           H  
ATOM   2105  HB3 ASP A 138      -3.845 -16.334  -0.060  1.00 94.77           H  
ATOM   2106  O   ASP A 138      -5.174 -19.306  -2.412  1.00 94.77           O  
ATOM   2107  CG  ASP A 138      -5.287 -17.712   0.733  1.00 94.77           C  
ATOM   2108  OD1 ASP A 138      -6.043 -16.908   1.311  1.00 94.77           O  
ATOM   2109  OD2 ASP A 138      -5.212 -18.929   1.029  1.00 94.77           O  
ATOM   2110  N   GLU A 139      -3.820 -20.626  -1.177  1.00 93.97           N  
ATOM   2111  H   GLU A 139      -3.031 -20.624  -0.547  1.00 93.97           H  
ATOM   2112  CA  GLU A 139      -4.380 -21.929  -1.554  1.00 93.97           C  
ATOM   2113  HA  GLU A 139      -4.366 -22.024  -2.640  1.00 93.97           H  
ATOM   2114  C   GLU A 139      -5.836 -22.126  -1.109  1.00 93.97           C  
ATOM   2115  CB  GLU A 139      -3.508 -23.036  -0.938  1.00 93.97           C  
ATOM   2116  HB2 GLU A 139      -3.332 -22.809   0.113  1.00 93.97           H  
ATOM   2117  HB3 GLU A 139      -4.039 -23.987  -0.974  1.00 93.97           H  
ATOM   2118  O   GLU A 139      -6.528 -23.012  -1.619  1.00 93.97           O  
ATOM   2119  CG  GLU A 139      -2.154 -23.197  -1.647  1.00 93.97           C  
ATOM   2120  HG2 GLU A 139      -1.570 -23.933  -1.095  1.00 93.97           H  
ATOM   2121  HG3 GLU A 139      -1.616 -22.250  -1.610  1.00 93.97           H  
ATOM   2122  CD  GLU A 139      -2.295 -23.669  -3.104  1.00 93.97           C  
ATOM   2123  OE1 GLU A 139      -1.364 -23.408  -3.891  1.00 93.97           O  
ATOM   2124  OE2 GLU A 139      -3.328 -24.315  -3.418  1.00 93.97           O  
ATOM   2125  N   TYR A 140      -6.354 -21.294  -0.198  1.00 93.59           N  
ATOM   2126  H   TYR A 140      -5.780 -20.559   0.187  1.00 93.59           H  
ATOM   2127  CA  TYR A 140      -7.779 -21.299   0.132  1.00 93.59           C  
ATOM   2128  HA  TYR A 140      -8.047 -22.279   0.528  1.00 93.59           H  
ATOM   2129  C   TYR A 140      -8.645 -21.041  -1.111  1.00 93.59           C  
ATOM   2130  CB  TYR A 140      -8.048 -20.243   1.207  1.00 93.59           C  
ATOM   2131  HB2 TYR A 140      -7.782 -19.260   0.817  1.00 93.59           H  
ATOM   2132  HB3 TYR A 140      -7.414 -20.439   2.072  1.00 93.59           H  
ATOM   2133  O   TYR A 140      -9.711 -21.640  -1.276  1.00 93.59           O  
ATOM   2134  CG  TYR A 140      -9.491 -20.214   1.655  1.00 93.59           C  
ATOM   2135  CD1 TYR A 140     -10.362 -19.236   1.139  1.00 93.59           C  
ATOM   2136  HD1 TYR A 140      -9.983 -18.493   0.454  1.00 93.59           H  
ATOM   2137  CD2 TYR A 140      -9.970 -21.188   2.550  1.00 93.59           C  
ATOM   2138  HD2 TYR A 140      -9.292 -21.934   2.940  1.00 93.59           H  
ATOM   2139  CE1 TYR A 140     -11.716 -19.228   1.518  1.00 93.59           C  
ATOM   2140  HE1 TYR A 140     -12.375 -18.472   1.118  1.00 93.59           H  
ATOM   2141  CE2 TYR A 140     -11.324 -21.185   2.934  1.00 93.59           C  
ATOM   2142  HE2 TYR A 140     -11.703 -21.924   3.624  1.00 93.59           H  
ATOM   2143  OH  TYR A 140     -13.504 -20.198   2.787  1.00 93.59           O  
ATOM   2144  HH  TYR A 140     -13.965 -19.469   2.365  1.00 93.59           H  
ATOM   2145  CZ  TYR A 140     -12.196 -20.205   2.418  1.00 93.59           C  
ATOM   2146  N   PHE A 141      -8.153 -20.212  -2.037  1.00 93.88           N  
ATOM   2147  H   PHE A 141      -7.249 -19.798  -1.863  1.00 93.88           H  
ATOM   2148  CA  PHE A 141      -8.851 -19.852  -3.269  1.00 93.88           C  
ATOM   2149  HA  PHE A 141      -9.922 -19.950  -3.091  1.00 93.88           H  
ATOM   2150  C   PHE A 141      -8.548 -20.781  -4.450  1.00 93.88           C  
ATOM   2151  CB  PHE A 141      -8.594 -18.376  -3.592  1.00 93.88           C  
ATOM   2152  HB2 PHE A 141      -7.521 -18.207  -3.677  1.00 93.88           H  
ATOM   2153  HB3 PHE A 141      -9.042 -18.129  -4.554  1.00 93.88           H  
ATOM   2154  O   PHE A 141      -8.973 -20.487  -5.566  1.00 93.88           O  
ATOM   2155  CG  PHE A 141      -9.177 -17.444  -2.551  1.00 93.88           C  
ATOM   2156  CD1 PHE A 141     -10.534 -17.074  -2.615  1.00 93.88           C  
ATOM   2157  HD1 PHE A 141     -11.158 -17.453  -3.411  1.00 93.88           H  
ATOM   2158  CD2 PHE A 141      -8.371 -16.972  -1.501  1.00 93.88           C  
ATOM   2159  HD2 PHE A 141      -7.337 -17.275  -1.425  1.00 93.88           H  
ATOM   2160  CE1 PHE A 141     -11.075 -16.215  -1.641  1.00 93.88           C  
ATOM   2161  HE1 PHE A 141     -12.115 -15.929  -1.691  1.00 93.88           H  
ATOM   2162  CE2 PHE A 141      -8.910 -16.113  -0.530  1.00 93.88           C  
ATOM   2163  HE2 PHE A 141      -8.281 -15.766   0.277  1.00 93.88           H  
ATOM   2164  CZ  PHE A 141     -10.259 -15.730  -0.602  1.00 93.88           C  
ATOM   2165  HZ  PHE A 141     -10.662 -15.072   0.154  1.00 93.88           H  
ATOM   2166  N   LYS A 142      -7.887 -21.928  -4.238  1.00 94.32           N  
ATOM   2167  H   LYS A 142      -7.540 -22.105  -3.306  1.00 94.32           H  
ATOM   2168  CA  LYS A 142      -7.447 -22.831  -5.319  1.00 94.32           C  
ATOM   2169  HA  LYS A 142      -6.739 -22.273  -5.932  1.00 94.32           H  
ATOM   2170  C   LYS A 142      -8.542 -23.317  -6.273  1.00 94.32           C  
ATOM   2171  CB  LYS A 142      -6.693 -24.026  -4.722  1.00 94.32           C  
ATOM   2172  HB2 LYS A 142      -6.206 -24.572  -5.529  1.00 94.32           H  
ATOM   2173  HB3 LYS A 142      -5.908 -23.653  -4.064  1.00 94.32           H  
ATOM   2174  O   LYS A 142      -8.253 -23.673  -7.407  1.00 94.32           O  
ATOM   2175  CG  LYS A 142      -7.617 -24.986  -3.954  1.00 94.32           C  
ATOM   2176  HG2 LYS A 142      -8.310 -25.466  -4.645  1.00 94.32           H  
ATOM   2177  HG3 LYS A 142      -8.185 -24.439  -3.201  1.00 94.32           H  
ATOM   2178  CD  LYS A 142      -6.781 -26.063  -3.271  1.00 94.32           C  
ATOM   2179  HD2 LYS A 142      -6.219 -26.614  -4.025  1.00 94.32           H  
ATOM   2180  HD3 LYS A 142      -6.075 -25.580  -2.595  1.00 94.32           H  
ATOM   2181  CE  LYS A 142      -7.691 -27.008  -2.489  1.00 94.32           C  
ATOM   2182  HE2 LYS A 142      -8.380 -27.490  -3.183  1.00 94.32           H  
ATOM   2183  HE3 LYS A 142      -8.268 -26.414  -1.780  1.00 94.32           H  
ATOM   2184  NZ  LYS A 142      -6.867 -28.008  -1.776  1.00 94.32           N  
ATOM   2185  HZ1 LYS A 142      -7.437 -28.635  -1.226  1.00 94.32           H  
ATOM   2186  HZ2 LYS A 142      -6.308 -28.528  -2.437  1.00 94.32           H  
ATOM   2187  HZ3 LYS A 142      -6.224 -27.521  -1.167  1.00 94.32           H  
ATOM   2188  N   LEU A 143      -9.797 -23.363  -5.821  1.00 94.52           N  
ATOM   2189  H   LEU A 143      -9.965 -23.030  -4.883  1.00 94.52           H  
ATOM   2190  CA  LEU A 143     -10.924 -23.801  -6.654  1.00 94.52           C  
ATOM   2191  HA  LEU A 143     -10.594 -24.610  -7.306  1.00 94.52           H  
ATOM   2192  C   LEU A 143     -11.436 -22.703  -7.595  1.00 94.52           C  
ATOM   2193  CB  LEU A 143     -12.067 -24.312  -5.761  1.00 94.52           C  
ATOM   2194  HB2 LEU A 143     -12.360 -23.513  -5.080  1.00 94.52           H  
ATOM   2195  HB3 LEU A 143     -12.924 -24.531  -6.399  1.00 94.52           H  
ATOM   2196  O   LEU A 143     -12.014 -23.023  -8.628  1.00 94.52           O  
ATOM   2197  CG  LEU A 143     -11.743 -25.573  -4.942  1.00 94.52           C  
ATOM   2198  HG  LEU A 143     -10.915 -25.366  -4.264  1.00 94.52           H  
ATOM   2199  CD1 LEU A 143     -12.964 -25.957  -4.104  1.00 94.52           C  
ATOM   2200 HD11 LEU A 143     -13.808 -26.185  -4.754  1.00 94.52           H  
ATOM   2201 HD12 LEU A 143     -12.733 -26.829  -3.492  1.00 94.52           H  
ATOM   2202 HD13 LEU A 143     -13.229 -25.129  -3.446  1.00 94.52           H  
ATOM   2203  CD2 LEU A 143     -11.374 -26.771  -5.821  1.00 94.52           C  
ATOM   2204 HD21 LEU A 143     -11.250 -27.662  -5.205  1.00 94.52           H  
ATOM   2205 HD22 LEU A 143     -10.435 -26.579  -6.338  1.00 94.52           H  
ATOM   2206 HD23 LEU A 143     -12.158 -26.948  -6.558  1.00 94.52           H  
ATOM   2207  N   THR A 144     -11.260 -21.431  -7.234  1.00 94.74           N  
ATOM   2208  H   THR A 144     -10.738 -21.233  -6.392  1.00 94.74           H  
ATOM   2209  CA  THR A 144     -11.749 -20.283  -8.015  1.00 94.74           C  
ATOM   2210  HA  THR A 144     -12.442 -20.626  -8.784  1.00 94.74           H  
ATOM   2211  C   THR A 144     -10.624 -19.571  -8.752  1.00 94.74           C  
ATOM   2212  CB  THR A 144     -12.498 -19.278  -7.126  1.00 94.74           C  
ATOM   2213  HB  THR A 144     -12.699 -18.374  -7.702  1.00 94.74           H  
ATOM   2214  O   THR A 144     -10.775 -19.232  -9.915  1.00 94.74           O  
ATOM   2215  CG2 THR A 144     -13.830 -19.845  -6.633  1.00 94.74           C  
ATOM   2216 HG21 THR A 144     -14.450 -20.113  -7.488  1.00 94.74           H  
ATOM   2217 HG22 THR A 144     -14.345 -19.089  -6.040  1.00 94.74           H  
ATOM   2218 HG23 THR A 144     -13.657 -20.728  -6.019  1.00 94.74           H  
ATOM   2219  OG1 THR A 144     -11.748 -18.938  -5.976  1.00 94.74           O  
ATOM   2220  HG1 THR A 144     -10.955 -18.489  -6.277  1.00 94.74           H  
ATOM   2221  N   TYR A 145      -9.493 -19.367  -8.079  1.00 95.54           N  
ATOM   2222  H   TYR A 145      -9.409 -19.772  -7.158  1.00 95.54           H  
ATOM   2223  CA  TYR A 145      -8.321 -18.659  -8.584  1.00 95.54           C  
ATOM   2224  HA  TYR A 145      -8.349 -18.629  -9.674  1.00 95.54           H  
ATOM   2225  C   TYR A 145      -7.052 -19.418  -8.161  1.00 95.54           C  
ATOM   2226  CB  TYR A 145      -8.340 -17.208  -8.074  1.00 95.54           C  
ATOM   2227  HB2 TYR A 145      -8.233 -17.213  -6.990  1.00 95.54           H  
ATOM   2228  HB3 TYR A 145      -7.476 -16.686  -8.486  1.00 95.54           H  
ATOM   2229  O   TYR A 145      -6.345 -18.966  -7.256  1.00 95.54           O  
ATOM   2230  CG  TYR A 145      -9.585 -16.422  -8.442  1.00 95.54           C  
ATOM   2231  CD1 TYR A 145      -9.921 -16.227  -9.795  1.00 95.54           C  
ATOM   2232  HD1 TYR A 145      -9.323 -16.668 -10.578  1.00 95.54           H  
ATOM   2233  CD2 TYR A 145     -10.414 -15.897  -7.431  1.00 95.54           C  
ATOM   2234  HD2 TYR A 145     -10.162 -16.052  -6.392  1.00 95.54           H  
ATOM   2235  CE1 TYR A 145     -11.063 -15.483 -10.139  1.00 95.54           C  
ATOM   2236  HE1 TYR A 145     -11.341 -15.352 -11.175  1.00 95.54           H  
ATOM   2237  CE2 TYR A 145     -11.559 -15.154  -7.773  1.00 95.54           C  
ATOM   2238  HE2 TYR A 145     -12.181 -14.735  -6.996  1.00 95.54           H  
ATOM   2239  OH  TYR A 145     -12.972 -14.204  -9.455  1.00 95.54           O  
ATOM   2240  HH  TYR A 145     -13.504 -13.978  -8.689  1.00 95.54           H  
ATOM   2241  CZ  TYR A 145     -11.880 -14.940  -9.131  1.00 95.54           C  
ATOM   2242  N   PRO A 146      -6.787 -20.605  -8.741  1.00 96.62           N  
ATOM   2243  CA  PRO A 146      -5.577 -21.369  -8.447  1.00 96.62           C  
ATOM   2244  HA  PRO A 146      -5.545 -21.648  -7.394  1.00 96.62           H  
ATOM   2245  C   PRO A 146      -4.326 -20.558  -8.759  1.00 96.62           C  
ATOM   2246  CB  PRO A 146      -5.646 -22.631  -9.310  1.00 96.62           C  
ATOM   2247  HB2 PRO A 146      -4.662 -22.948  -9.656  1.00 96.62           H  
ATOM   2248  HB3 PRO A 146      -6.120 -23.438  -8.752  1.00 96.62           H  
ATOM   2249  O   PRO A 146      -4.274 -19.840  -9.753  1.00 96.62           O  
ATOM   2250  CG  PRO A 146      -6.540 -22.211 -10.476  1.00 96.62           C  
ATOM   2251  HG2 PRO A 146      -7.054 -23.064 -10.921  1.00 96.62           H  
ATOM   2252  HG3 PRO A 146      -5.943 -21.690 -11.225  1.00 96.62           H  
ATOM   2253  CD  PRO A 146      -7.520 -21.233  -9.834  1.00 96.62           C  
ATOM   2254  HD2 PRO A 146      -8.375 -21.777  -9.431  1.00 96.62           H  
ATOM   2255  HD3 PRO A 146      -7.853 -20.508 -10.577  1.00 96.62           H  
ATOM   2256  N   CYS A 147      -3.310 -20.687  -7.914  1.00 96.47           N  
ATOM   2257  H   CYS A 147      -3.380 -21.304  -7.117  1.00 96.47           H  
ATOM   2258  CA  CYS A 147      -2.020 -20.085  -8.196  1.00 96.47           C  
ATOM   2259  HA  CYS A 147      -2.167 -19.038  -8.461  1.00 96.47           H  
ATOM   2260  C   CYS A 147      -1.360 -20.807  -9.371  1.00 96.47           C  
ATOM   2261  CB  CYS A 147      -1.151 -20.149  -6.945  1.00 96.47           C  
ATOM   2262  HB2 CYS A 147      -0.950 -21.195  -6.712  1.00 96.47           H  
ATOM   2263  HB3 CYS A 147      -0.194 -19.665  -7.144  1.00 96.47           H  
ATOM   2264  O   CYS A 147      -1.242 -22.035  -9.377  1.00 96.47           O  
ATOM   2265  SG  CYS A 147      -1.907 -19.389  -5.493  1.00 96.47           S  
ATOM   2266  N   THR A 148      -0.902 -20.042 -10.352  1.00 96.48           N  
ATOM   2267  H   THR A 148      -1.102 -19.052 -10.346  1.00 96.48           H  
ATOM   2268  CA  THR A 148      -0.137 -20.574 -11.477  1.00 96.48           C  
ATOM   2269  HA  THR A 148      -0.634 -21.484 -11.813  1.00 96.48           H  
ATOM   2270  C   THR A 148       1.287 -20.887 -11.002  1.00 96.48           C  
ATOM   2271  CB  THR A 148      -0.171 -19.599 -12.660  1.00 96.48           C  
ATOM   2272  HB  THR A 148       0.309 -18.661 -12.380  1.00 96.48           H  
ATOM   2273  O   THR A 148       1.903 -20.042 -10.347  1.00 96.48           O  
ATOM   2274  CG2 THR A 148       0.508 -20.166 -13.904  1.00 96.48           C  
ATOM   2275 HG21 THR A 148       1.566 -20.345 -13.710  1.00 96.48           H  
ATOM   2276 HG22 THR A 148       0.022 -21.095 -14.202  1.00 96.48           H  
ATOM   2277 HG23 THR A 148       0.426 -19.445 -14.717  1.00 96.48           H  
ATOM   2278  OG1 THR A 148      -1.532 -19.354 -12.934  1.00 96.48           O  
ATOM   2279  HG1 THR A 148      -1.727 -19.413 -13.872  1.00 96.48           H  
ATOM   2280  N   PRO A 149       1.849 -22.079 -11.285  1.00 95.54           N  
ATOM   2281  CA  PRO A 149       3.199 -22.428 -10.843  1.00 95.54           C  
ATOM   2282  HA  PRO A 149       3.189 -22.510  -9.756  1.00 95.54           H  
ATOM   2283  C   PRO A 149       4.247 -21.389 -11.269  1.00 95.54           C  
ATOM   2284  CB  PRO A 149       3.479 -23.808 -11.447  1.00 95.54           C  
ATOM   2285  HB2 PRO A 149       4.136 -24.401 -10.810  1.00 95.54           H  
ATOM   2286  HB3 PRO A 149       3.905 -23.706 -12.445  1.00 95.54           H  
ATOM   2287  O   PRO A 149       4.358 -21.063 -12.448  1.00 95.54           O  
ATOM   2288  CG  PRO A 149       2.086 -24.425 -11.557  1.00 95.54           C  
ATOM   2289  HG2 PRO A 149       1.787 -24.828 -10.589  1.00 95.54           H  
ATOM   2290  HG3 PRO A 149       2.043 -25.196 -12.326  1.00 95.54           H  
ATOM   2291  CD  PRO A 149       1.205 -23.227 -11.906  1.00 95.54           C  
ATOM   2292  HD2 PRO A 149       1.175 -23.088 -12.986  1.00 95.54           H  
ATOM   2293  HD3 PRO A 149       0.201 -23.388 -11.513  1.00 95.54           H  
ATOM   2294  N   GLY A 150       5.017 -20.873 -10.307  1.00 94.21           N  
ATOM   2295  H   GLY A 150       4.828 -21.141  -9.352  1.00 94.21           H  
ATOM   2296  CA  GLY A 150       6.038 -19.839 -10.528  1.00 94.21           C  
ATOM   2297  HA2 GLY A 150       6.759 -19.875  -9.712  1.00 94.21           H  
ATOM   2298  HA3 GLY A 150       6.566 -20.050 -11.458  1.00 94.21           H  
ATOM   2299  C   GLY A 150       5.505 -18.402 -10.613  1.00 94.21           C  
ATOM   2300  O   GLY A 150       6.298 -17.460 -10.590  1.00 94.21           O  
ATOM   2301  N   ALA A 151       4.186 -18.203 -10.669  1.00 96.08           N  
ATOM   2302  H   ALA A 151       3.558 -18.993 -10.637  1.00 96.08           H  
ATOM   2303  CA  ALA A 151       3.600 -16.872 -10.606  1.00 96.08           C  
ATOM   2304  HA  ALA A 151       4.174 -16.222 -11.266  1.00 96.08           H  
ATOM   2305  C   ALA A 151       3.685 -16.308  -9.181  1.00 96.08           C  
ATOM   2306  CB  ALA A 151       2.163 -16.900 -11.133  1.00 96.08           C  
ATOM   2307  HB1 ALA A 151       1.754 -15.890 -11.161  1.00 96.08           H  
ATOM   2308  HB2 ALA A 151       2.149 -17.310 -12.142  1.00 96.08           H  
ATOM   2309  HB3 ALA A 151       1.537 -17.509 -10.480  1.00 96.08           H  
ATOM   2310  O   ALA A 151       3.482 -17.007  -8.190  1.00 96.08           O  
ATOM   2311  N   ARG A 152       3.958 -15.004  -9.089  1.00 95.94           N  
ATOM   2312  H   ARG A 152       4.088 -14.500  -9.955  1.00 95.94           H  
ATOM   2313  CA  ARG A 152       4.004 -14.258  -7.826  1.00 95.94           C  
ATOM   2314  HA  ARG A 152       3.689 -14.914  -7.014  1.00 95.94           H  
ATOM   2315  C   ARG A 152       3.019 -13.102  -7.898  1.00 95.94           C  
ATOM   2316  CB  ARG A 152       5.434 -13.777  -7.521  1.00 95.94           C  
ATOM   2317  HB2 ARG A 152       5.428 -13.326  -6.528  1.00 95.94           H  
ATOM   2318  HB3 ARG A 152       5.710 -13.015  -8.250  1.00 95.94           H  
ATOM   2319  O   ARG A 152       3.068 -12.312  -8.843  1.00 95.94           O  
ATOM   2320  CG  ARG A 152       6.500 -14.888  -7.552  1.00 95.94           C  
ATOM   2321  HG2 ARG A 152       6.228 -15.682  -6.857  1.00 95.94           H  
ATOM   2322  HG3 ARG A 152       6.546 -15.317  -8.553  1.00 95.94           H  
ATOM   2323  CD  ARG A 152       7.900 -14.355  -7.206  1.00 95.94           C  
ATOM   2324  HD2 ARG A 152       8.624 -15.137  -7.436  1.00 95.94           H  
ATOM   2325  HD3 ARG A 152       8.123 -13.479  -7.816  1.00 95.94           H  
ATOM   2326  NE  ARG A 152       7.997 -14.038  -5.778  1.00 95.94           N  
ATOM   2327  HE  ARG A 152       7.402 -14.595  -5.182  1.00 95.94           H  
ATOM   2328  NH1 ARG A 152      10.035 -12.981  -5.667  1.00 95.94           N  
ATOM   2329 HH11 ARG A 152      10.819 -12.730  -5.080  1.00 95.94           H  
ATOM   2330 HH12 ARG A 152      10.159 -13.159  -6.653  1.00 95.94           H  
ATOM   2331  NH2 ARG A 152       8.922 -13.558  -3.803  1.00 95.94           N  
ATOM   2332 HH21 ARG A 152       9.697 -13.290  -3.214  1.00 95.94           H  
ATOM   2333 HH22 ARG A 152       8.247 -14.224  -3.453  1.00 95.94           H  
ATOM   2334  CZ  ARG A 152       8.989 -13.510  -5.098  1.00 95.94           C  
ATOM   2335  N   TYR A 153       2.171 -12.956  -6.891  1.00 96.80           N  
ATOM   2336  H   TYR A 153       2.225 -13.634  -6.144  1.00 96.80           H  
ATOM   2337  CA  TYR A 153       1.040 -12.023  -6.846  1.00 96.80           C  
ATOM   2338  HA  TYR A 153       0.905 -11.583  -7.834  1.00 96.80           H  
ATOM   2339  C   TYR A 153       1.268 -10.855  -5.876  1.00 96.80           C  
ATOM   2340  CB  TYR A 153      -0.239 -12.801  -6.525  1.00 96.80           C  
ATOM   2341  HB2 TYR A 153      -1.087 -12.117  -6.547  1.00 96.80           H  
ATOM   2342  HB3 TYR A 153      -0.158 -13.191  -5.510  1.00 96.80           H  
ATOM   2343  O   TYR A 153       0.335 -10.388  -5.222  1.00 96.80           O  
ATOM   2344  CG  TYR A 153      -0.527 -13.942  -7.473  1.00 96.80           C  
ATOM   2345  CD1 TYR A 153      -1.040 -13.673  -8.756  1.00 96.80           C  
ATOM   2346  HD1 TYR A 153      -1.221 -12.655  -9.068  1.00 96.80           H  
ATOM   2347  CD2 TYR A 153      -0.255 -15.267  -7.085  1.00 96.80           C  
ATOM   2348  HD2 TYR A 153       0.161 -15.474  -6.110  1.00 96.80           H  
ATOM   2349  CE1 TYR A 153      -1.298 -14.729  -9.648  1.00 96.80           C  
ATOM   2350  HE1 TYR A 153      -1.672 -14.521 -10.640  1.00 96.80           H  
ATOM   2351  CE2 TYR A 153      -0.514 -16.325  -7.977  1.00 96.80           C  
ATOM   2352  HE2 TYR A 153      -0.286 -17.343  -7.698  1.00 96.80           H  
ATOM   2353  OH  TYR A 153      -1.283 -17.092 -10.108  1.00 96.80           O  
ATOM   2354  HH  TYR A 153      -1.484 -16.799 -11.000  1.00 96.80           H  
ATOM   2355  CZ  TYR A 153      -1.043 -16.061  -9.258  1.00 96.80           C  
ATOM   2356  N   TYR A 154       2.513 -10.390  -5.763  1.00 96.54           N  
ATOM   2357  H   TYR A 154       3.241 -10.819  -6.316  1.00 96.54           H  
ATOM   2358  CA  TYR A 154       2.859  -9.199  -4.988  1.00 96.54           C  
ATOM   2359  HA  TYR A 154       2.415  -9.282  -3.996  1.00 96.54           H  
ATOM   2360  C   TYR A 154       2.281  -7.918  -5.591  1.00 96.54           C  
ATOM   2361  CB  TYR A 154       4.380  -9.133  -4.823  1.00 96.54           C  
ATOM   2362  HB2 TYR A 154       4.647  -8.245  -4.251  1.00 96.54           H  
ATOM   2363  HB3 TYR A 154       4.672  -9.998  -4.227  1.00 96.54           H  
ATOM   2364  O   TYR A 154       1.824  -7.911  -6.736  1.00 96.54           O  
ATOM   2365  CG  TYR A 154       5.190  -9.152  -6.106  1.00 96.54           C  
ATOM   2366  CD1 TYR A 154       5.886 -10.322  -6.466  1.00 96.54           C  
ATOM   2367  HD1 TYR A 154       5.833 -11.192  -5.828  1.00 96.54           H  
ATOM   2368  CD2 TYR A 154       5.297  -7.997  -6.906  1.00 96.54           C  
ATOM   2369  HD2 TYR A 154       4.775  -7.094  -6.629  1.00 96.54           H  
ATOM   2370  CE1 TYR A 154       6.707 -10.335  -7.608  1.00 96.54           C  
ATOM   2371  HE1 TYR A 154       7.265 -11.224  -7.861  1.00 96.54           H  
ATOM   2372  CE2 TYR A 154       6.104  -8.014  -8.059  1.00 96.54           C  
ATOM   2373  HE2 TYR A 154       6.186  -7.141  -8.690  1.00 96.54           H  
ATOM   2374  OH  TYR A 154       7.589  -9.199  -9.526  1.00 96.54           O  
ATOM   2375  HH  TYR A 154       8.082 -10.018  -9.606  1.00 96.54           H  
ATOM   2376  CZ  TYR A 154       6.823  -9.175  -8.402  1.00 96.54           C  
ATOM   2377  N   GLY A 155       2.315  -6.831  -4.822  1.00 96.90           N  
ATOM   2378  H   GLY A 155       2.731  -6.903  -3.904  1.00 96.90           H  
ATOM   2379  CA  GLY A 155       1.788  -5.524  -5.189  1.00 96.90           C  
ATOM   2380  HA2 GLY A 155       2.117  -4.801  -4.442  1.00 96.90           H  
ATOM   2381  HA3 GLY A 155       0.698  -5.541  -5.167  1.00 96.90           H  
ATOM   2382  C   GLY A 155       2.291  -5.042  -6.546  1.00 96.90           C  
ATOM   2383  O   GLY A 155       3.489  -4.823  -6.718  1.00 96.90           O  
ATOM   2384  N   ARG A 156       1.379  -4.837  -7.504  1.00 97.82           N  
ATOM   2385  H   ARG A 156       0.446  -5.181  -7.327  1.00 97.82           H  
ATOM   2386  CA  ARG A 156       1.660  -4.175  -8.793  1.00 97.82           C  
ATOM   2387  HA  ARG A 156       2.574  -3.588  -8.698  1.00 97.82           H  
ATOM   2388  C   ARG A 156       0.547  -3.224  -9.205  1.00 97.82           C  
ATOM   2389  CB  ARG A 156       1.865  -5.189  -9.928  1.00 97.82           C  
ATOM   2390  HB2 ARG A 156       2.094  -4.638 -10.840  1.00 97.82           H  
ATOM   2391  HB3 ARG A 156       0.933  -5.731 -10.087  1.00 97.82           H  
ATOM   2392  O   ARG A 156      -0.628  -3.522  -9.004  1.00 97.82           O  
ATOM   2393  CG  ARG A 156       3.001  -6.185  -9.698  1.00 97.82           C  
ATOM   2394  HG2 ARG A 156       2.824  -6.761  -8.790  1.00 97.82           H  
ATOM   2395  HG3 ARG A 156       3.949  -5.654  -9.605  1.00 97.82           H  
ATOM   2396  CD  ARG A 156       3.060  -7.131 -10.894  1.00 97.82           C  
ATOM   2397  HD2 ARG A 156       3.310  -6.560 -11.788  1.00 97.82           H  
ATOM   2398  HD3 ARG A 156       2.082  -7.585 -11.052  1.00 97.82           H  
ATOM   2399  NE  ARG A 156       4.071  -8.170 -10.695  1.00 97.82           N  
ATOM   2400  HE  ARG A 156       4.999  -7.954 -11.031  1.00 97.82           H  
ATOM   2401  NH1 ARG A 156       2.753  -9.675  -9.590  1.00 97.82           N  
ATOM   2402 HH11 ARG A 156       2.036  -8.975  -9.467  1.00 97.82           H  
ATOM   2403 HH12 ARG A 156       2.634 -10.623  -9.261  1.00 97.82           H  
ATOM   2404  NH2 ARG A 156       4.775 -10.279 -10.237  1.00 97.82           N  
ATOM   2405 HH21 ARG A 156       4.553 -11.192  -9.866  1.00 97.82           H  
ATOM   2406 HH22 ARG A 156       5.671 -10.039 -10.637  1.00 97.82           H  
ATOM   2407  CZ  ARG A 156       3.868  -9.357 -10.172  1.00 97.82           C  
ATOM   2408  N   GLY A 157       0.911  -2.127  -9.859  1.00 97.21           N  
ATOM   2409  H   GLY A 157       1.902  -1.980  -9.986  1.00 97.21           H  
ATOM   2410  CA  GLY A 157      -0.007  -1.184 -10.498  1.00 97.21           C  
ATOM   2411  HA2 GLY A 157      -0.966  -1.669 -10.681  1.00 97.21           H  
ATOM   2412  HA3 GLY A 157       0.421  -0.911 -11.463  1.00 97.21           H  
ATOM   2413  C   GLY A 157      -0.256   0.107  -9.712  1.00 97.21           C  
ATOM   2414  O   GLY A 157       0.404   0.384  -8.716  1.00 97.21           O  
ATOM   2415  N   ALA A 158      -1.205   0.920 -10.197  1.00 97.44           N  
ATOM   2416  H   ALA A 158      -1.705   0.630 -11.025  1.00 97.44           H  
ATOM   2417  CA  ALA A 158      -1.465   2.273  -9.684  1.00 97.44           C  
ATOM   2418  HA  ALA A 158      -0.510   2.754  -9.472  1.00 97.44           H  
ATOM   2419  C   ALA A 158      -2.271   2.282  -8.370  1.00 97.44           C  
ATOM   2420  CB  ALA A 158      -2.155   3.078 -10.794  1.00 97.44           C  
ATOM   2421  HB1 ALA A 158      -1.477   3.198 -11.638  1.00 97.44           H  
ATOM   2422  HB2 ALA A 158      -3.058   2.571 -11.135  1.00 97.44           H  
ATOM   2423  HB3 ALA A 158      -2.420   4.068 -10.424  1.00 97.44           H  
ATOM   2424  O   ALA A 158      -2.021   3.094  -7.486  1.00 97.44           O  
ATOM   2425  N   LEU A 159      -3.214   1.348  -8.222  1.00 96.51           N  
ATOM   2426  H   LEU A 159      -3.357   0.718  -8.998  1.00 96.51           H  
ATOM   2427  CA  LEU A 159      -3.723   0.892  -6.928  1.00 96.51           C  
ATOM   2428  HA  LEU A 159      -3.292   1.475  -6.114  1.00 96.51           H  
ATOM   2429  C   LEU A 159      -3.262  -0.559  -6.800  1.00 96.51           C  
ATOM   2430  CB  LEU A 159      -5.255   1.021  -6.848  1.00 96.51           C  
ATOM   2431  HB2 LEU A 159      -5.699   0.506  -7.700  1.00 96.51           H  
ATOM   2432  HB3 LEU A 159      -5.588   0.512  -5.943  1.00 96.51           H  
ATOM   2433  O   LEU A 159      -3.876  -1.417  -7.440  1.00 96.51           O  
ATOM   2434  CG  LEU A 159      -5.779   2.464  -6.811  1.00 96.51           C  
ATOM   2435  HG  LEU A 159      -5.508   2.973  -7.735  1.00 96.51           H  
ATOM   2436  CD1 LEU A 159      -7.305   2.441  -6.695  1.00 96.51           C  
ATOM   2437 HD11 LEU A 159      -7.605   1.982  -5.753  1.00 96.51           H  
ATOM   2438 HD12 LEU A 159      -7.729   1.874  -7.524  1.00 96.51           H  
ATOM   2439 HD13 LEU A 159      -7.690   3.459  -6.739  1.00 96.51           H  
ATOM   2440  CD2 LEU A 159      -5.233   3.275  -5.637  1.00 96.51           C  
ATOM   2441 HD21 LEU A 159      -5.461   2.784  -4.691  1.00 96.51           H  
ATOM   2442 HD22 LEU A 159      -4.155   3.408  -5.734  1.00 96.51           H  
ATOM   2443 HD23 LEU A 159      -5.685   4.267  -5.664  1.00 96.51           H  
ATOM   2444  N   PRO A 160      -2.151  -0.825  -6.087  1.00 97.10           N  
ATOM   2445  CA  PRO A 160      -1.461  -2.096  -6.209  1.00 97.10           C  
ATOM   2446  HA  PRO A 160      -1.101  -2.141  -7.236  1.00 97.10           H  
ATOM   2447  C   PRO A 160      -2.362  -3.306  -5.929  1.00 97.10           C  
ATOM   2448  CB  PRO A 160      -0.240  -2.006  -5.294  1.00 97.10           C  
ATOM   2449  HB2 PRO A 160      -0.506  -2.324  -4.286  1.00 97.10           H  
ATOM   2450  HB3 PRO A 160       0.602  -2.585  -5.674  1.00 97.10           H  
ATOM   2451  O   PRO A 160      -3.119  -3.325  -4.956  1.00 97.10           O  
ATOM   2452  CG  PRO A 160       0.066  -0.514  -5.257  1.00 97.10           C  
ATOM   2453  HG2 PRO A 160       0.655  -0.239  -6.133  1.00 97.10           H  
ATOM   2454  HG3 PRO A 160       0.585  -0.226  -4.343  1.00 97.10           H  
ATOM   2455  CD  PRO A 160      -1.319   0.120  -5.350  1.00 97.10           C  
ATOM   2456  HD2 PRO A 160      -1.734   0.250  -4.350  1.00 97.10           H  
ATOM   2457  HD3 PRO A 160      -1.233   1.082  -5.856  1.00 97.10           H  
ATOM   2458  N   ILE A 161      -2.288  -4.306  -6.806  1.00 97.17           N  
ATOM   2459  H   ILE A 161      -1.683  -4.184  -7.605  1.00 97.17           H  
ATOM   2460  CA  ILE A 161      -3.026  -5.568  -6.702  1.00 97.17           C  
ATOM   2461  HA  ILE A 161      -3.942  -5.391  -6.139  1.00 97.17           H  
ATOM   2462  C   ILE A 161      -2.161  -6.572  -5.942  1.00 97.17           C  
ATOM   2463  CB  ILE A 161      -3.406  -6.120  -8.096  1.00 97.17           C  
ATOM   2464  HB  ILE A 161      -2.491  -6.458  -8.583  1.00 97.17           H  
ATOM   2465  O   ILE A 161      -0.997  -6.750  -6.288  1.00 97.17           O  
ATOM   2466  CG1 ILE A 161      -4.057  -5.050  -9.004  1.00 97.17           C  
ATOM   2467 HG12 ILE A 161      -5.019  -4.740  -8.595  1.00 97.17           H  
ATOM   2468 HG13 ILE A 161      -3.414  -4.172  -9.056  1.00 97.17           H  
ATOM   2469  CG2 ILE A 161      -4.350  -7.328  -7.934  1.00 97.17           C  
ATOM   2470 HG21 ILE A 161      -4.553  -7.782  -8.904  1.00 97.17           H  
ATOM   2471 HG22 ILE A 161      -3.888  -8.098  -7.317  1.00 97.17           H  
ATOM   2472 HG23 ILE A 161      -5.285  -7.011  -7.472  1.00 97.17           H  
ATOM   2473  CD1 ILE A 161      -4.236  -5.537 -10.445  1.00 97.17           C  
ATOM   2474 HD11 ILE A 161      -5.085  -6.216 -10.526  1.00 97.17           H  
ATOM   2475 HD12 ILE A 161      -4.391  -4.680 -11.100  1.00 97.17           H  
ATOM   2476 HD13 ILE A 161      -3.333  -6.055 -10.769  1.00 97.17           H  
ATOM   2477  N   TYR A 162      -2.745  -7.241  -4.950  1.00 96.83           N  
ATOM   2478  H   TYR A 162      -3.723  -7.068  -4.767  1.00 96.83           H  
ATOM   2479  CA  TYR A 162      -2.104  -8.282  -4.140  1.00 96.83           C  
ATOM   2480  HA  TYR A 162      -1.118  -8.518  -4.539  1.00 96.83           H  
ATOM   2481  C   TYR A 162      -2.972  -9.533  -4.148  1.00 96.83           C  
ATOM   2482  CB  TYR A 162      -1.948  -7.827  -2.682  1.00 96.83           C  
ATOM   2483  HB2 TYR A 162      -1.455  -8.621  -2.120  1.00 96.83           H  
ATOM   2484  HB3 TYR A 162      -2.940  -7.694  -2.250  1.00 96.83           H  
ATOM   2485  O   TYR A 162      -4.196  -9.400  -4.111  1.00 96.83           O  
ATOM   2486  CG  TYR A 162      -1.176  -6.546  -2.486  1.00 96.83           C  
ATOM   2487  CD1 TYR A 162       0.170  -6.585  -2.083  1.00 96.83           C  
ATOM   2488  HD1 TYR A 162       0.667  -7.525  -1.897  1.00 96.83           H  
ATOM   2489  CD2 TYR A 162      -1.820  -5.309  -2.672  1.00 96.83           C  
ATOM   2490  HD2 TYR A 162      -2.863  -5.273  -2.951  1.00 96.83           H  
ATOM   2491  CE1 TYR A 162       0.873  -5.380  -1.915  1.00 96.83           C  
ATOM   2492  HE1 TYR A 162       1.896  -5.377  -1.569  1.00 96.83           H  
ATOM   2493  CE2 TYR A 162      -1.105  -4.111  -2.529  1.00 96.83           C  
ATOM   2494  HE2 TYR A 162      -1.613  -3.170  -2.681  1.00 96.83           H  
ATOM   2495  OH  TYR A 162       1.001  -3.015  -2.161  1.00 96.83           O  
ATOM   2496  HH  TYR A 162       0.517  -2.233  -2.434  1.00 96.83           H  
ATOM   2497  CZ  TYR A 162       0.265  -4.152  -2.207  1.00 96.83           C  
ATOM   2498  N   TRP A 163      -2.354 -10.706  -4.074  1.00 96.26           N  
ATOM   2499  H   TRP A 163      -1.345 -10.695  -4.120  1.00 96.26           H  
ATOM   2500  CA  TRP A 163      -2.998 -12.018  -3.964  1.00 96.26           C  
ATOM   2501  HA  TRP A 163      -2.189 -12.705  -3.716  1.00 96.26           H  
ATOM   2502  C   TRP A 163      -3.654 -12.563  -5.236  1.00 96.26           C  
ATOM   2503  CB  TRP A 163      -3.967 -12.094  -2.781  1.00 96.26           C  
ATOM   2504  HB2 TRP A 163      -4.883 -11.551  -3.017  1.00 96.26           H  
ATOM   2505  HB3 TRP A 163      -4.232 -13.145  -2.668  1.00 96.26           H  
ATOM   2506  O   TRP A 163      -4.384 -11.853  -5.936  1.00 96.26           O  
ATOM   2507  CG  TRP A 163      -3.440 -11.623  -1.464  1.00 96.26           C  
ATOM   2508  CD1 TRP A 163      -3.607 -10.401  -0.910  1.00 96.26           C  
ATOM   2509  HD1 TRP A 163      -4.171  -9.593  -1.352  1.00 96.26           H  
ATOM   2510  CD2 TRP A 163      -2.640 -12.384  -0.522  1.00 96.26           C  
ATOM   2511  CE2 TRP A 163      -2.323 -11.542   0.585  1.00 96.26           C  
ATOM   2512  CE3 TRP A 163      -2.141 -13.702  -0.512  1.00 96.26           C  
ATOM   2513  HE3 TRP A 163      -2.392 -14.376  -1.317  1.00 96.26           H  
ATOM   2514  NE1 TRP A 163      -2.939 -10.343   0.297  1.00 96.26           N  
ATOM   2515  HE1 TRP A 163      -2.877  -9.509   0.863  1.00 96.26           H  
ATOM   2516  CH2 TRP A 163      -0.974 -13.274   1.583  1.00 96.26           C  
ATOM   2517  HH2 TRP A 163      -0.293 -13.618   2.347  1.00 96.26           H  
ATOM   2518  CZ2 TRP A 163      -1.495 -11.969   1.629  1.00 96.26           C  
ATOM   2519  HZ2 TRP A 163      -1.238 -11.297   2.434  1.00 96.26           H  
ATOM   2520  CZ3 TRP A 163      -1.313 -14.144   0.534  1.00 96.26           C  
ATOM   2521  HZ3 TRP A 163      -0.920 -15.150   0.528  1.00 96.26           H  
ATOM   2522  N   ASN A 164      -3.461 -13.863  -5.482  1.00 97.11           N  
ATOM   2523  H   ASN A 164      -2.885 -14.379  -4.833  1.00 97.11           H  
ATOM   2524  CA  ASN A 164      -4.042 -14.627  -6.597  1.00 97.11           C  
ATOM   2525  HA  ASN A 164      -3.529 -14.339  -7.516  1.00 97.11           H  
ATOM   2526  C   ASN A 164      -5.537 -14.342  -6.814  1.00 97.11           C  
ATOM   2527  CB  ASN A 164      -3.802 -16.140  -6.379  1.00 97.11           C  
ATOM   2528  HB2 ASN A 164      -4.249 -16.694  -7.204  1.00 97.11           H  
ATOM   2529  HB3 ASN A 164      -2.731 -16.340  -6.402  1.00 97.11           H  
ATOM   2530  O   ASN A 164      -5.964 -14.116  -7.944  1.00 97.11           O  
ATOM   2531  CG  ASN A 164      -4.326 -16.694  -5.060  1.00 97.11           C  
ATOM   2532  ND2 ASN A 164      -5.064 -17.774  -5.055  1.00 97.11           N  
ATOM   2533 HD21 ASN A 164      -5.221 -18.212  -4.158  1.00 97.11           H  
ATOM   2534 HD22 ASN A 164      -5.302 -18.252  -5.912  1.00 97.11           H  
ATOM   2535  OD1 ASN A 164      -4.076 -16.149  -3.999  1.00 97.11           O  
ATOM   2536  N   TYR A 165      -6.334 -14.260  -5.746  1.00 96.28           N  
ATOM   2537  H   TYR A 165      -5.937 -14.446  -4.836  1.00 96.28           H  
ATOM   2538  CA  TYR A 165      -7.776 -14.026  -5.856  1.00 96.28           C  
ATOM   2539  HA  TYR A 165      -8.163 -14.723  -6.600  1.00 96.28           H  
ATOM   2540  C   TYR A 165      -8.154 -12.620  -6.355  1.00 96.28           C  
ATOM   2541  CB  TYR A 165      -8.443 -14.358  -4.516  1.00 96.28           C  
ATOM   2542  HB2 TYR A 165      -8.280 -15.416  -4.310  1.00 96.28           H  
ATOM   2543  HB3 TYR A 165      -9.519 -14.212  -4.611  1.00 96.28           H  
ATOM   2544  O   TYR A 165      -9.169 -12.472  -7.036  1.00 96.28           O  
ATOM   2545  CG  TYR A 165      -7.937 -13.549  -3.338  1.00 96.28           C  
ATOM   2546  CD1 TYR A 165      -6.952 -14.083  -2.483  1.00 96.28           C  
ATOM   2547  HD1 TYR A 165      -6.555 -15.074  -2.652  1.00 96.28           H  
ATOM   2548  CD2 TYR A 165      -8.464 -12.267  -3.085  1.00 96.28           C  
ATOM   2549  HD2 TYR A 165      -9.234 -11.863  -3.726  1.00 96.28           H  
ATOM   2550  CE1 TYR A 165      -6.499 -13.344  -1.374  1.00 96.28           C  
ATOM   2551  HE1 TYR A 165      -5.763 -13.769  -0.707  1.00 96.28           H  
ATOM   2552  CE2 TYR A 165      -7.995 -11.519  -1.990  1.00 96.28           C  
ATOM   2553  HE2 TYR A 165      -8.404 -10.543  -1.775  1.00 96.28           H  
ATOM   2554  OH  TYR A 165      -6.536 -11.289  -0.118  1.00 96.28           O  
ATOM   2555  HH  TYR A 165      -5.860 -11.752   0.382  1.00 96.28           H  
ATOM   2556  CZ  TYR A 165      -7.001 -12.048  -1.142  1.00 96.28           C  
ATOM   2557  N   ASN A 166      -7.359 -11.576  -6.075  1.00 96.72           N  
ATOM   2558  H   ASN A 166      -6.492 -11.748  -5.586  1.00 96.72           H  
ATOM   2559  CA  ASN A 166      -7.611 -10.248  -6.650  1.00 96.72           C  
ATOM   2560  HA  ASN A 166      -8.685 -10.064  -6.675  1.00 96.72           H  
ATOM   2561  C   ASN A 166      -7.110 -10.158  -8.091  1.00 96.72           C  
ATOM   2562  CB  ASN A 166      -6.949  -9.139  -5.829  1.00 96.72           C  
ATOM   2563  HB2 ASN A 166      -6.997  -8.209  -6.396  1.00 96.72           H  
ATOM   2564  HB3 ASN A 166      -5.896  -9.391  -5.708  1.00 96.72           H  
ATOM   2565  O   ASN A 166      -7.785  -9.539  -8.913  1.00 96.72           O  
ATOM   2566  CG  ASN A 166      -7.612  -8.865  -4.496  1.00 96.72           C  
ATOM   2567  ND2 ASN A 166      -6.858  -8.903  -3.425  1.00 96.72           N  
ATOM   2568 HD21 ASN A 166      -5.908  -9.229  -3.530  1.00 96.72           H  
ATOM   2569 HD22 ASN A 166      -7.296  -8.876  -2.516  1.00 96.72           H  
ATOM   2570  OD1 ASN A 166      -8.789  -8.526  -4.431  1.00 96.72           O  
ATOM   2571  N   TYR A 167      -5.955 -10.761  -8.397  1.00 97.32           N  
ATOM   2572  H   TYR A 167      -5.446 -11.242  -7.669  1.00 97.32           H  
ATOM   2573  CA  TYR A 167      -5.450 -10.842  -9.769  1.00 97.32           C  
ATOM   2574  HA  TYR A 167      -5.354  -9.836 -10.176  1.00 97.32           H  
ATOM   2575  C   TYR A 167      -6.443 -11.586 -10.668  1.00 97.32           C  
ATOM   2576  CB  TYR A 167      -4.062 -11.500  -9.796  1.00 97.32           C  
ATOM   2577  HB2 TYR A 167      -3.909 -11.948 -10.777  1.00 97.32           H  
ATOM   2578  HB3 TYR A 167      -4.021 -12.312  -9.070  1.00 97.32           H  
ATOM   2579  O   TYR A 167      -6.815 -11.062 -11.715  1.00 97.32           O  
ATOM   2580  CG  TYR A 167      -2.921 -10.530  -9.547  1.00 97.32           C  
ATOM   2581  CD1 TYR A 167      -2.302  -9.882 -10.632  1.00 97.32           C  
ATOM   2582  HD1 TYR A 167      -2.617 -10.102 -11.642  1.00 97.32           H  
ATOM   2583  CD2 TYR A 167      -2.451 -10.290  -8.244  1.00 97.32           C  
ATOM   2584  HD2 TYR A 167      -2.907 -10.790  -7.403  1.00 97.32           H  
ATOM   2585  CE1 TYR A 167      -1.227  -9.000 -10.420  1.00 97.32           C  
ATOM   2586  HE1 TYR A 167      -0.735  -8.525 -11.256  1.00 97.32           H  
ATOM   2587  CE2 TYR A 167      -1.367  -9.421  -8.024  1.00 97.32           C  
ATOM   2588  HE2 TYR A 167      -0.999  -9.246  -7.024  1.00 97.32           H  
ATOM   2589  OH  TYR A 167       0.320  -7.971  -8.926  1.00 97.32           O  
ATOM   2590  HH  TYR A 167       0.566  -7.891  -8.001  1.00 97.32           H  
ATOM   2591  CZ  TYR A 167      -0.752  -8.777  -9.115  1.00 97.32           C  
ATOM   2592  N   GLY A 168      -6.957 -12.734 -10.218  1.00 97.02           N  
ATOM   2593  H   GLY A 168      -6.581 -13.130  -9.368  1.00 97.02           H  
ATOM   2594  CA  GLY A 168      -7.993 -13.493 -10.916  1.00 97.02           C  
ATOM   2595  HA2 GLY A 168      -7.618 -13.819 -11.886  1.00 97.02           H  
ATOM   2596  HA3 GLY A 168      -8.233 -14.375 -10.322  1.00 97.02           H  
ATOM   2597  C   GLY A 168      -9.276 -12.687 -11.135  1.00 97.02           C  
ATOM   2598  O   GLY A 168      -9.699 -12.513 -12.275  1.00 97.02           O  
ATOM   2599  N   ALA A 169      -9.847 -12.099 -10.076  1.00 96.54           N  
ATOM   2600  H   ALA A 169      -9.480 -12.297  -9.156  1.00 96.54           H  
ATOM   2601  CA  ALA A 169     -11.095 -11.336 -10.180  1.00 96.54           C  
ATOM   2602  HA  ALA A 169     -11.859 -11.987 -10.606  1.00 96.54           H  
ATOM   2603  C   ALA A 169     -10.989 -10.098 -11.095  1.00 96.54           C  
ATOM   2604  CB  ALA A 169     -11.528 -10.933  -8.765  1.00 96.54           C  
ATOM   2605  HB1 ALA A 169     -12.477 -10.398  -8.814  1.00 96.54           H  
ATOM   2606  HB2 ALA A 169     -11.656 -11.828  -8.155  1.00 96.54           H  
ATOM   2607  HB3 ALA A 169     -10.771 -10.294  -8.310  1.00 96.54           H  
ATOM   2608  O   ALA A 169     -11.901  -9.814 -11.874  1.00 96.54           O  
ATOM   2609  N   ILE A 170      -9.881  -9.351 -11.019  1.00 96.51           N  
ATOM   2610  H   ILE A 170      -9.155  -9.631 -10.375  1.00 96.51           H  
ATOM   2611  CA  ILE A 170      -9.638  -8.198 -11.902  1.00 96.51           C  
ATOM   2612  HA  ILE A 170     -10.534  -7.578 -11.930  1.00 96.51           H  
ATOM   2613  C   ILE A 170      -9.384  -8.677 -13.335  1.00 96.51           C  
ATOM   2614  CB  ILE A 170      -8.469  -7.338 -11.366  1.00 96.51           C  
ATOM   2615  HB  ILE A 170      -7.613  -7.988 -11.185  1.00 96.51           H  
ATOM   2616  O   ILE A 170      -9.885  -8.070 -14.282  1.00 96.51           O  
ATOM   2617  CG1 ILE A 170      -8.888  -6.663 -10.040  1.00 96.51           C  
ATOM   2618 HG12 ILE A 170      -9.330  -7.402  -9.372  1.00 96.51           H  
ATOM   2619 HG13 ILE A 170      -9.647  -5.910 -10.254  1.00 96.51           H  
ATOM   2620  CG2 ILE A 170      -8.048  -6.257 -12.383  1.00 96.51           C  
ATOM   2621 HG21 ILE A 170      -7.713  -6.713 -13.314  1.00 96.51           H  
ATOM   2622 HG22 ILE A 170      -8.883  -5.589 -12.593  1.00 96.51           H  
ATOM   2623 HG23 ILE A 170      -7.205  -5.684 -11.996  1.00 96.51           H  
ATOM   2624  CD1 ILE A 170      -7.739  -5.992  -9.281  1.00 96.51           C  
ATOM   2625 HD11 ILE A 170      -7.339  -5.150  -9.847  1.00 96.51           H  
ATOM   2626 HD12 ILE A 170      -6.952  -6.725  -9.099  1.00 96.51           H  
ATOM   2627 HD13 ILE A 170      -8.105  -5.617  -8.326  1.00 96.51           H  
ATOM   2628  N   GLY A 171      -8.639  -9.772 -13.494  1.00 96.93           N  
ATOM   2629  H   GLY A 171      -8.265 -10.233 -12.678  1.00 96.93           H  
ATOM   2630  CA  GLY A 171      -8.361 -10.386 -14.785  1.00 96.93           C  
ATOM   2631  HA2 GLY A 171      -7.770 -11.287 -14.624  1.00 96.93           H  
ATOM   2632  HA3 GLY A 171      -7.793  -9.693 -15.406  1.00 96.93           H  
ATOM   2633  C   GLY A 171      -9.636 -10.780 -15.523  1.00 96.93           C  
ATOM   2634  O   GLY A 171      -9.848 -10.348 -16.655  1.00 96.93           O  
ATOM   2635  N   GLU A 172     -10.545 -11.498 -14.862  1.00 96.78           N  
ATOM   2636  H   GLU A 172     -10.313 -11.846 -13.943  1.00 96.78           H  
ATOM   2637  CA  GLU A 172     -11.853 -11.850 -15.427  1.00 96.78           C  
ATOM   2638  HA  GLU A 172     -11.712 -12.463 -16.317  1.00 96.78           H  
ATOM   2639  C   GLU A 172     -12.655 -10.610 -15.837  1.00 96.78           C  
ATOM   2640  CB  GLU A 172     -12.677 -12.642 -14.406  1.00 96.78           C  
ATOM   2641  HB2 GLU A 172     -12.678 -12.114 -13.452  1.00 96.78           H  
ATOM   2642  HB3 GLU A 172     -13.701 -12.691 -14.775  1.00 96.78           H  
ATOM   2643  O   GLU A 172     -13.187 -10.541 -16.949  1.00 96.78           O  
ATOM   2644  CG  GLU A 172     -12.172 -14.075 -14.205  1.00 96.78           C  
ATOM   2645  HG2 GLU A 172     -12.125 -14.560 -15.180  1.00 96.78           H  
ATOM   2646  HG3 GLU A 172     -11.164 -14.053 -13.791  1.00 96.78           H  
ATOM   2647  CD  GLU A 172     -13.092 -14.891 -13.284  1.00 96.78           C  
ATOM   2648  OE1 GLU A 172     -12.799 -16.094 -13.120  1.00 96.78           O  
ATOM   2649  OE2 GLU A 172     -14.103 -14.335 -12.791  1.00 96.78           O  
ATOM   2650  N   ALA A 173     -12.706  -9.598 -14.966  1.00 95.53           N  
ATOM   2651  H   ALA A 173     -12.254  -9.712 -14.070  1.00 95.53           H  
ATOM   2652  CA  ALA A 173     -13.486  -8.393 -15.214  1.00 95.53           C  
ATOM   2653  HA  ALA A 173     -14.505  -8.694 -15.457  1.00 95.53           H  
ATOM   2654  C   ALA A 173     -12.957  -7.562 -16.395  1.00 95.53           C  
ATOM   2655  CB  ALA A 173     -13.520  -7.575 -13.925  1.00 95.53           C  
ATOM   2656  HB1 ALA A 173     -12.528  -7.182 -13.698  1.00 95.53           H  
ATOM   2657  HB2 ALA A 173     -13.856  -8.199 -13.097  1.00 95.53           H  
ATOM   2658  HB3 ALA A 173     -14.225  -6.755 -14.063  1.00 95.53           H  
ATOM   2659  O   ALA A 173     -13.744  -6.968 -17.138  1.00 95.53           O  
ATOM   2660  N   LEU A 174     -11.636  -7.533 -16.586  1.00 95.99           N  
ATOM   2661  H   LEU A 174     -11.055  -8.011 -15.911  1.00 95.99           H  
ATOM   2662  CA  LEU A 174     -10.976  -6.817 -17.680  1.00 95.99           C  
ATOM   2663  HA  LEU A 174     -11.635  -6.023 -18.032  1.00 95.99           H  
ATOM   2664  C   LEU A 174     -10.718  -7.687 -18.914  1.00 95.99           C  
ATOM   2665  CB  LEU A 174      -9.682  -6.172 -17.161  1.00 95.99           C  
ATOM   2666  HB2 LEU A 174      -9.198  -5.658 -17.992  1.00 95.99           H  
ATOM   2667  HB3 LEU A 174      -9.011  -6.958 -16.815  1.00 95.99           H  
ATOM   2668  O   LEU A 174     -10.268  -7.164 -19.932  1.00 95.99           O  
ATOM   2669  CG  LEU A 174      -9.891  -5.161 -16.023  1.00 95.99           C  
ATOM   2670  HG  LEU A 174     -10.262  -5.666 -15.132  1.00 95.99           H  
ATOM   2671  CD1 LEU A 174      -8.556  -4.504 -15.686  1.00 95.99           C  
ATOM   2672 HD11 LEU A 174      -8.145  -4.000 -16.561  1.00 95.99           H  
ATOM   2673 HD12 LEU A 174      -7.852  -5.264 -15.346  1.00 95.99           H  
ATOM   2674 HD13 LEU A 174      -8.711  -3.779 -14.887  1.00 95.99           H  
ATOM   2675  CD2 LEU A 174     -10.878  -4.053 -16.386  1.00 95.99           C  
ATOM   2676 HD21 LEU A 174     -11.874  -4.469 -16.537  1.00 95.99           H  
ATOM   2677 HD22 LEU A 174     -10.548  -3.529 -17.283  1.00 95.99           H  
ATOM   2678 HD23 LEU A 174     -10.935  -3.364 -15.544  1.00 95.99           H  
ATOM   2679  N   LYS A 175     -11.029  -8.987 -18.849  1.00 96.60           N  
ATOM   2680  H   LYS A 175     -11.365  -9.332 -17.961  1.00 96.60           H  
ATOM   2681  CA  LYS A 175     -10.671  -9.991 -19.864  1.00 96.60           C  
ATOM   2682  HA  LYS A 175     -10.919 -10.967 -19.447  1.00 96.60           H  
ATOM   2683  C   LYS A 175      -9.161 -10.038 -20.129  1.00 96.60           C  
ATOM   2684  CB  LYS A 175     -11.489  -9.798 -21.148  1.00 96.60           C  
ATOM   2685  HB2 LYS A 175     -11.277 -10.632 -21.817  1.00 96.60           H  
ATOM   2686  HB3 LYS A 175     -11.170  -8.881 -21.642  1.00 96.60           H  
ATOM   2687  O   LYS A 175      -8.722 -10.150 -21.272  1.00 96.60           O  
ATOM   2688  CG  LYS A 175     -12.997  -9.739 -20.894  1.00 96.60           C  
ATOM   2689  HG2 LYS A 175     -13.241  -8.905 -20.236  1.00 96.60           H  
ATOM   2690  HG3 LYS A 175     -13.326 -10.671 -20.436  1.00 96.60           H  
ATOM   2691  CD  LYS A 175     -13.704  -9.536 -22.231  1.00 96.60           C  
ATOM   2692  HD2 LYS A 175     -13.459 -10.367 -22.892  1.00 96.60           H  
ATOM   2693  HD3 LYS A 175     -13.363  -8.602 -22.679  1.00 96.60           H  
ATOM   2694  CE  LYS A 175     -15.208  -9.483 -21.992  1.00 96.60           C  
ATOM   2695  HE2 LYS A 175     -15.504 -10.394 -21.472  1.00 96.60           H  
ATOM   2696  HE3 LYS A 175     -15.426  -8.640 -21.336  1.00 96.60           H  
ATOM   2697  NZ  LYS A 175     -15.929  -9.360 -23.279  1.00 96.60           N  
ATOM   2698  HZ1 LYS A 175     -15.706 -10.154 -23.861  1.00 96.60           H  
ATOM   2699  HZ2 LYS A 175     -15.638  -8.519 -23.756  1.00 96.60           H  
ATOM   2700  HZ3 LYS A 175     -16.926  -9.342 -23.120  1.00 96.60           H  
ATOM   2701  N   LEU A 176      -8.380  -9.935 -19.060  1.00 95.87           N  
ATOM   2702  H   LEU A 176      -8.845  -9.932 -18.163  1.00 95.87           H  
ATOM   2703  CA  LEU A 176      -6.927 -10.055 -19.044  1.00 95.87           C  
ATOM   2704  HA  LEU A 176      -6.545 -10.157 -20.060  1.00 95.87           H  
ATOM   2705  C   LEU A 176      -6.563 -11.322 -18.265  1.00 95.87           C  
ATOM   2706  CB  LEU A 176      -6.320  -8.797 -18.394  1.00 95.87           C  
ATOM   2707  HB2 LEU A 176      -6.714  -8.722 -17.380  1.00 95.87           H  
ATOM   2708  HB3 LEU A 176      -5.240  -8.928 -18.327  1.00 95.87           H  
ATOM   2709  O   LEU A 176      -7.101 -11.549 -17.185  1.00 95.87           O  
ATOM   2710  CG  LEU A 176      -6.615  -7.465 -19.105  1.00 95.87           C  
ATOM   2711  HG  LEU A 176      -7.692  -7.305 -19.148  1.00 95.87           H  
ATOM   2712  CD1 LEU A 176      -5.996  -6.314 -18.309  1.00 95.87           C  
ATOM   2713 HD11 LEU A 176      -6.249  -5.363 -18.778  1.00 95.87           H  
ATOM   2714 HD12 LEU A 176      -4.912  -6.423 -18.275  1.00 95.87           H  
ATOM   2715 HD13 LEU A 176      -6.388  -6.318 -17.291  1.00 95.87           H  
ATOM   2716  CD2 LEU A 176      -6.056  -7.424 -20.528  1.00 95.87           C  
ATOM   2717 HD21 LEU A 176      -6.233  -6.439 -20.959  1.00 95.87           H  
ATOM   2718 HD22 LEU A 176      -6.563  -8.165 -21.146  1.00 95.87           H  
ATOM   2719 HD23 LEU A 176      -4.985  -7.627 -20.514  1.00 95.87           H  
ATOM   2720  N   ASN A 177      -5.642 -12.144 -18.768  1.00 96.41           N  
ATOM   2721  H   ASN A 177      -5.196 -11.922 -19.647  1.00 96.41           H  
ATOM   2722  CA  ASN A 177      -5.226 -13.362 -18.065  1.00 96.41           C  
ATOM   2723  HA  ASN A 177      -6.108 -13.780 -17.580  1.00 96.41           H  
ATOM   2724  C   ASN A 177      -4.223 -13.059 -16.934  1.00 96.41           C  
ATOM   2725  CB  ASN A 177      -4.723 -14.425 -19.059  1.00 96.41           C  
ATOM   2726  HB2 ASN A 177      -3.763 -14.123 -19.477  1.00 96.41           H  
ATOM   2727  HB3 ASN A 177      -5.444 -14.555 -19.866  1.00 96.41           H  
ATOM   2728  O   ASN A 177      -3.076 -13.485 -16.971  1.00 96.41           O  
ATOM   2729  CG  ASN A 177      -4.559 -15.766 -18.356  1.00 96.41           C  
ATOM   2730  ND2 ASN A 177      -3.999 -16.749 -19.013  1.00 96.41           N  
ATOM   2731 HD21 ASN A 177      -3.530 -16.620 -19.899  1.00 96.41           H  
ATOM   2732 HD22 ASN A 177      -3.855 -17.587 -18.469  1.00 96.41           H  
ATOM   2733  OD1 ASN A 177      -4.968 -15.935 -17.217  1.00 96.41           O  
ATOM   2734  N   LEU A 178      -4.644 -12.269 -15.946  1.00 97.13           N  
ATOM   2735  H   LEU A 178      -5.603 -11.952 -15.981  1.00 97.13           H  
ATOM   2736  CA  LEU A 178      -3.782 -11.802 -14.858  1.00 97.13           C  
ATOM   2737  HA  LEU A 178      -2.822 -11.490 -15.271  1.00 97.13           H  
ATOM   2738  C   LEU A 178      -3.453 -12.882 -13.820  1.00 97.13           C  
ATOM   2739  CB  LEU A 178      -4.454 -10.606 -14.168  1.00 97.13           C  
ATOM   2740  HB2 LEU A 178      -5.438 -10.922 -13.820  1.00 97.13           H  
ATOM   2741  HB3 LEU A 178      -3.863 -10.340 -13.292  1.00 97.13           H  
ATOM   2742  O   LEU A 178      -2.572 -12.664 -12.992  1.00 97.13           O  
ATOM   2743  CG  LEU A 178      -4.619  -9.344 -15.021  1.00 97.13           C  
ATOM   2744  HG  LEU A 178      -5.334  -9.553 -15.818  1.00 97.13           H  
ATOM   2745  CD1 LEU A 178      -5.184  -8.225 -14.145  1.00 97.13           C  
ATOM   2746 HD11 LEU A 178      -6.092  -8.572 -13.652  1.00 97.13           H  
ATOM   2747 HD12 LEU A 178      -4.456  -7.944 -13.384  1.00 97.13           H  
ATOM   2748 HD13 LEU A 178      -5.425  -7.361 -14.764  1.00 97.13           H  
ATOM   2749  CD2 LEU A 178      -3.309  -8.869 -15.650  1.00 97.13           C  
ATOM   2750 HD21 LEU A 178      -2.532  -8.810 -14.887  1.00 97.13           H  
ATOM   2751 HD22 LEU A 178      -3.444  -7.895 -16.119  1.00 97.13           H  
ATOM   2752 HD23 LEU A 178      -2.985  -9.577 -16.413  1.00 97.13           H  
ATOM   2753  N   LEU A 179      -4.162 -14.015 -13.835  1.00 96.52           N  
ATOM   2754  H   LEU A 179      -4.845 -14.153 -14.567  1.00 96.52           H  
ATOM   2755  CA  LEU A 179      -3.863 -15.137 -12.949  1.00 96.52           C  
ATOM   2756  HA  LEU A 179      -3.659 -14.732 -11.958  1.00 96.52           H  
ATOM   2757  C   LEU A 179      -2.595 -15.870 -13.409  1.00 96.52           C  
ATOM   2758  CB  LEU A 179      -5.088 -16.061 -12.864  1.00 96.52           C  
ATOM   2759  HB2 LEU A 179      -5.210 -16.566 -13.822  1.00 96.52           H  
ATOM   2760  HB3 LEU A 179      -5.976 -15.455 -12.687  1.00 96.52           H  
ATOM   2761  O   LEU A 179      -1.719 -16.113 -12.584  1.00 96.52           O  
ATOM   2762  CG  LEU A 179      -4.995 -17.124 -11.750  1.00 96.52           C  
ATOM   2763  HG  LEU A 179      -4.105 -17.736 -11.893  1.00 96.52           H  
ATOM   2764  CD1 LEU A 179      -4.961 -16.492 -10.352  1.00 96.52           C  
ATOM   2765 HD11 LEU A 179      -5.803 -15.814 -10.217  1.00 96.52           H  
ATOM   2766 HD12 LEU A 179      -5.004 -17.282  -9.602  1.00 96.52           H  
ATOM   2767 HD13 LEU A 179      -4.023 -15.956 -10.207  1.00 96.52           H  
ATOM   2768  CD2 LEU A 179      -6.233 -18.019 -11.835  1.00 96.52           C  
ATOM   2769 HD21 LEU A 179      -7.142 -17.434 -11.694  1.00 96.52           H  
ATOM   2770 HD22 LEU A 179      -6.256 -18.506 -12.810  1.00 96.52           H  
ATOM   2771 HD23 LEU A 179      -6.169 -18.796 -11.073  1.00 96.52           H  
ATOM   2772  N   ASP A 180      -2.467 -16.128 -14.715  1.00 96.94           N  
ATOM   2773  H   ASP A 180      -3.254 -15.968 -15.328  1.00 96.94           H  
ATOM   2774  CA  ASP A 180      -1.257 -16.725 -15.298  1.00 96.94           C  
ATOM   2775  HA  ASP A 180      -0.839 -17.446 -14.595  1.00 96.94           H  
ATOM   2776  C   ASP A 180      -0.160 -15.694 -15.587  1.00 96.94           C  
ATOM   2777  CB  ASP A 180      -1.602 -17.461 -16.599  1.00 96.94           C  
ATOM   2778  HB2 ASP A 180      -0.680 -17.839 -17.040  1.00 96.94           H  
ATOM   2779  HB3 ASP A 180      -2.025 -16.740 -17.298  1.00 96.94           H  
ATOM   2780  O   ASP A 180       1.020 -16.028 -15.524  1.00 96.94           O  
ATOM   2781  CG  ASP A 180      -2.553 -18.647 -16.416  1.00 96.94           C  
ATOM   2782  OD1 ASP A 180      -3.385 -18.858 -17.330  1.00 96.94           O  
ATOM   2783  OD2 ASP A 180      -2.415 -19.359 -15.398  1.00 96.94           O  
ATOM   2784  N   HIS A 181      -0.548 -14.447 -15.887  1.00 97.05           N  
ATOM   2785  H   HIS A 181      -1.539 -14.274 -15.976  1.00 97.05           H  
ATOM   2786  CA  HIS A 181       0.362 -13.360 -16.259  1.00 97.05           C  
ATOM   2787  HA  HIS A 181       1.387 -13.705 -16.122  1.00 97.05           H  
ATOM   2788  C   HIS A 181       0.194 -12.108 -15.380  1.00 97.05           C  
ATOM   2789  CB  HIS A 181       0.199 -13.041 -17.748  1.00 97.05           C  
ATOM   2790  HB2 HIS A 181       0.855 -12.203 -17.986  1.00 97.05           H  
ATOM   2791  HB3 HIS A 181      -0.827 -12.742 -17.963  1.00 97.05           H  
ATOM   2792  O   HIS A 181      -0.180 -11.032 -15.874  1.00 97.05           O  
ATOM   2793  CG  HIS A 181       0.595 -14.185 -18.631  1.00 97.05           C  
ATOM   2794  CD2 HIS A 181      -0.225 -15.009 -19.348  1.00 97.05           C  
ATOM   2795  HD2 HIS A 181      -1.302 -14.950 -19.385  1.00 97.05           H  
ATOM   2796  ND1 HIS A 181       1.882 -14.614 -18.811  1.00 97.05           N  
ATOM   2797  HD1 HIS A 181       2.683 -14.199 -18.358  1.00 97.05           H  
ATOM   2798  CE1 HIS A 181       1.842 -15.692 -19.611  1.00 97.05           C  
ATOM   2799  HE1 HIS A 181       2.706 -16.271 -19.901  1.00 97.05           H  
ATOM   2800  NE2 HIS A 181       0.580 -15.953 -20.000  1.00 97.05           N  
ATOM   2801  N   PRO A 182       0.434 -12.195 -14.058  1.00 97.20           N  
ATOM   2802  CA  PRO A 182       0.336 -11.034 -13.176  1.00 97.20           C  
ATOM   2803  HA  PRO A 182      -0.668 -10.614 -13.241  1.00 97.20           H  
ATOM   2804  C   PRO A 182       1.344  -9.920 -13.530  1.00 97.20           C  
ATOM   2805  CB  PRO A 182       0.549 -11.605 -11.771  1.00 97.20           C  
ATOM   2806  HB2 PRO A 182      -0.411 -11.924 -11.364  1.00 97.20           H  
ATOM   2807  HB3 PRO A 182       1.019 -10.886 -11.101  1.00 97.20           H  
ATOM   2808  O   PRO A 182       1.102  -8.747 -13.233  1.00 97.20           O  
ATOM   2809  CG  PRO A 182       1.422 -12.838 -11.998  1.00 97.20           C  
ATOM   2810  HG2 PRO A 182       2.464 -12.539 -12.114  1.00 97.20           H  
ATOM   2811  HG3 PRO A 182       1.312 -13.563 -11.192  1.00 97.20           H  
ATOM   2812  CD  PRO A 182       0.887 -13.372 -13.323  1.00 97.20           C  
ATOM   2813  HD2 PRO A 182       1.673 -13.907 -13.857  1.00 97.20           H  
ATOM   2814  HD3 PRO A 182       0.041 -14.033 -13.138  1.00 97.20           H  
ATOM   2815  N   GLU A 183       2.449 -10.248 -14.210  1.00 96.87           N  
ATOM   2816  H   GLU A 183       2.578 -11.217 -14.463  1.00 96.87           H  
ATOM   2817  CA  GLU A 183       3.478  -9.313 -14.677  1.00 96.87           C  
ATOM   2818  HA  GLU A 183       3.802  -8.739 -13.809  1.00 96.87           H  
ATOM   2819  C   GLU A 183       2.974  -8.293 -15.710  1.00 96.87           C  
ATOM   2820  CB  GLU A 183       4.719 -10.064 -15.208  1.00 96.87           C  
ATOM   2821  HB2 GLU A 183       5.508  -9.321 -15.321  1.00 96.87           H  
ATOM   2822  HB3 GLU A 183       5.066 -10.767 -14.451  1.00 96.87           H  
ATOM   2823  O   GLU A 183       3.574  -7.229 -15.862  1.00 96.87           O  
ATOM   2824  CG  GLU A 183       4.581 -10.788 -16.568  1.00 96.87           C  
ATOM   2825  HG2 GLU A 183       5.589 -11.011 -16.917  1.00 96.87           H  
ATOM   2826  HG3 GLU A 183       4.127 -10.115 -17.295  1.00 96.87           H  
ATOM   2827  CD  GLU A 183       3.802 -12.111 -16.543  1.00 96.87           C  
ATOM   2828  OE1 GLU A 183       3.681 -12.737 -17.621  1.00 96.87           O  
ATOM   2829  OE2 GLU A 183       3.325 -12.486 -15.451  1.00 96.87           O  
ATOM   2830  N   TYR A 184       1.838  -8.535 -16.373  1.00 97.08           N  
ATOM   2831  H   TYR A 184       1.371  -9.421 -16.239  1.00 97.08           H  
ATOM   2832  CA  TYR A 184       1.263  -7.562 -17.311  1.00 97.08           C  
ATOM   2833  HA  TYR A 184       1.980  -7.370 -18.110  1.00 97.08           H  
ATOM   2834  C   TYR A 184       0.982  -6.202 -16.655  1.00 97.08           C  
ATOM   2835  CB  TYR A 184      -0.019  -8.136 -17.928  1.00 97.08           C  
ATOM   2836  HB2 TYR A 184      -0.672  -8.477 -17.124  1.00 97.08           H  
ATOM   2837  HB3 TYR A 184      -0.535  -7.327 -18.445  1.00 97.08           H  
ATOM   2838  O   TYR A 184       1.077  -5.163 -17.310  1.00 97.08           O  
ATOM   2839  CG  TYR A 184       0.148  -9.267 -18.932  1.00 97.08           C  
ATOM   2840  CD1 TYR A 184       1.418  -9.722 -19.352  1.00 97.08           C  
ATOM   2841  HD1 TYR A 184       2.333  -9.309 -18.953  1.00 97.08           H  
ATOM   2842  CD2 TYR A 184      -1.013  -9.860 -19.467  1.00 97.08           C  
ATOM   2843  HD2 TYR A 184      -1.985  -9.525 -19.136  1.00 97.08           H  
ATOM   2844  CE1 TYR A 184       1.525 -10.774 -20.278  1.00 97.08           C  
ATOM   2845  HE1 TYR A 184       2.501 -11.147 -20.551  1.00 97.08           H  
ATOM   2846  CE2 TYR A 184      -0.909 -10.896 -20.414  1.00 97.08           C  
ATOM   2847  HE2 TYR A 184      -1.790 -11.374 -20.815  1.00 97.08           H  
ATOM   2848  OH  TYR A 184       0.455 -12.390 -21.691  1.00 97.08           O  
ATOM   2849  HH  TYR A 184       1.333 -12.779 -21.664  1.00 97.08           H  
ATOM   2850  CZ  TYR A 184       0.361 -11.362 -20.811  1.00 97.08           C  
ATOM   2851  N   ILE A 185       0.706  -6.184 -15.347  1.00 97.43           N  
ATOM   2852  H   ILE A 185       0.703  -7.068 -14.858  1.00 97.43           H  
ATOM   2853  CA  ILE A 185       0.428  -4.958 -14.587  1.00 97.43           C  
ATOM   2854  HA  ILE A 185      -0.236  -4.330 -15.181  1.00 97.43           H  
ATOM   2855  C   ILE A 185       1.690  -4.112 -14.351  1.00 97.43           C  
ATOM   2856  CB  ILE A 185      -0.295  -5.327 -13.272  1.00 97.43           C  
ATOM   2857  HB  ILE A 185       0.349  -6.001 -12.708  1.00 97.43           H  
ATOM   2858  O   ILE A 185       1.591  -2.894 -14.234  1.00 97.43           O  
ATOM   2859  CG1 ILE A 185      -1.630  -6.063 -13.531  1.00 97.43           C  
ATOM   2860 HG12 ILE A 185      -1.429  -6.976 -14.091  1.00 97.43           H  
ATOM   2861 HG13 ILE A 185      -2.046  -6.375 -12.574  1.00 97.43           H  
ATOM   2862  CG2 ILE A 185      -0.559  -4.095 -12.393  1.00 97.43           C  
ATOM   2863 HG21 ILE A 185       0.388  -3.675 -12.056  1.00 97.43           H  
ATOM   2864 HG22 ILE A 185      -1.093  -3.329 -12.956  1.00 97.43           H  
ATOM   2865 HG23 ILE A 185      -1.143  -4.382 -11.518  1.00 97.43           H  
ATOM   2866  CD1 ILE A 185      -2.696  -5.251 -14.288  1.00 97.43           C  
ATOM   2867 HD11 ILE A 185      -2.982  -4.365 -13.720  1.00 97.43           H  
ATOM   2868 HD12 ILE A 185      -2.332  -4.957 -15.272  1.00 97.43           H  
ATOM   2869 HD13 ILE A 185      -3.586  -5.866 -14.423  1.00 97.43           H  
ATOM   2870  N   GLU A 186       2.881  -4.711 -14.330  1.00 97.16           N  
ATOM   2871  H   GLU A 186       2.929  -5.705 -14.504  1.00 97.16           H  
ATOM   2872  CA  GLU A 186       4.152  -3.968 -14.261  1.00 97.16           C  
ATOM   2873  HA  GLU A 186       3.962  -2.978 -13.847  1.00 97.16           H  
ATOM   2874  C   GLU A 186       4.783  -3.720 -15.642  1.00 97.16           C  
ATOM   2875  CB  GLU A 186       5.134  -4.649 -13.296  1.00 97.16           C  
ATOM   2876  HB2 GLU A 186       4.678  -4.707 -12.308  1.00 97.16           H  
ATOM   2877  HB3 GLU A 186       6.030  -4.034 -13.215  1.00 97.16           H  
ATOM   2878  O   GLU A 186       5.761  -2.984 -15.739  1.00 97.16           O  
ATOM   2879  CG  GLU A 186       5.537  -6.057 -13.752  1.00 97.16           C  
ATOM   2880  HG2 GLU A 186       5.895  -6.024 -14.781  1.00 97.16           H  
ATOM   2881  HG3 GLU A 186       4.657  -6.699 -13.699  1.00 97.16           H  
ATOM   2882  CD  GLU A 186       6.618  -6.661 -12.864  1.00 97.16           C  
ATOM   2883  OE1 GLU A 186       7.798  -6.717 -13.279  1.00 97.16           O  
ATOM   2884  OE2 GLU A 186       6.297  -7.031 -11.715  1.00 97.16           O  
ATOM   2885  N   GLN A 187       4.227  -4.308 -16.709  1.00 97.10           N  
ATOM   2886  H   GLN A 187       3.495  -4.981 -16.534  1.00 97.10           H  
ATOM   2887  CA  GLN A 187       4.716  -4.181 -18.089  1.00 97.10           C  
ATOM   2888  HA  GLN A 187       5.726  -3.770 -18.083  1.00 97.10           H  
ATOM   2889  C   GLN A 187       3.863  -3.248 -18.960  1.00 97.10           C  
ATOM   2890  CB  GLN A 187       4.775  -5.573 -18.725  1.00 97.10           C  
ATOM   2891  HB2 GLN A 187       4.987  -5.474 -19.790  1.00 97.10           H  
ATOM   2892  HB3 GLN A 187       3.801  -6.048 -18.614  1.00 97.10           H  
ATOM   2893  O   GLN A 187       4.346  -2.749 -19.974  1.00 97.10           O  
ATOM   2894  CG  GLN A 187       5.860  -6.464 -18.102  1.00 97.10           C  
ATOM   2895  HG2 GLN A 187       5.764  -6.472 -17.016  1.00 97.10           H  
ATOM   2896  HG3 GLN A 187       6.843  -6.063 -18.350  1.00 97.10           H  
ATOM   2897  CD  GLN A 187       5.776  -7.904 -18.589  1.00 97.10           C  
ATOM   2898  NE2 GLN A 187       6.618  -8.777 -18.086  1.00 97.10           N  
ATOM   2899 HE21 GLN A 187       6.454  -9.737 -18.352  1.00 97.10           H  
ATOM   2900 HE22 GLN A 187       7.230  -8.520 -17.324  1.00 97.10           H  
ATOM   2901  OE1 GLN A 187       4.970  -8.273 -19.428  1.00 97.10           O  
ATOM   2902  N   ASN A 188       2.612  -2.969 -18.574  1.00 97.56           N  
ATOM   2903  H   ASN A 188       2.234  -3.473 -17.784  1.00 97.56           H  
ATOM   2904  CA  ASN A 188       1.703  -2.119 -19.341  1.00 97.56           C  
ATOM   2905  HA  ASN A 188       2.279  -1.551 -20.072  1.00 97.56           H  
ATOM   2906  C   ASN A 188       0.969  -1.098 -18.454  1.00 97.56           C  
ATOM   2907  CB  ASN A 188       0.751  -3.041 -20.118  1.00 97.56           C  
ATOM   2908  HB2 ASN A 188       1.346  -3.775 -20.661  1.00 97.56           H  
ATOM   2909  HB3 ASN A 188       0.111  -3.587 -19.425  1.00 97.56           H  
ATOM   2910  O   ASN A 188       0.007  -1.426 -17.756  1.00 97.56           O  
ATOM   2911  CG  ASN A 188      -0.119  -2.287 -21.106  1.00 97.56           C  
ATOM   2912  ND2 ASN A 188      -0.218  -2.768 -22.321  1.00 97.56           N  
ATOM   2913 HD21 ASN A 188       0.283  -3.611 -22.561  1.00 97.56           H  
ATOM   2914 HD22 ASN A 188      -0.762  -2.240 -22.989  1.00 97.56           H  
ATOM   2915  OD1 ASN A 188      -0.714  -1.257 -20.817  1.00 97.56           O  
ATOM   2916  N   ALA A 189       1.370   0.174 -18.541  1.00 97.58           N  
ATOM   2917  H   ALA A 189       2.205   0.387 -19.067  1.00 97.58           H  
ATOM   2918  CA  ALA A 189       0.777   1.252 -17.749  1.00 97.58           C  
ATOM   2919  HA  ALA A 189       0.857   0.991 -16.694  1.00 97.58           H  
ATOM   2920  C   ALA A 189      -0.710   1.499 -18.049  1.00 97.58           C  
ATOM   2921  CB  ALA A 189       1.600   2.516 -17.982  1.00 97.58           C  
ATOM   2922  HB1 ALA A 189       1.636   2.774 -19.040  1.00 97.58           H  
ATOM   2923  HB2 ALA A 189       1.176   3.349 -17.420  1.00 97.58           H  
ATOM   2924  HB3 ALA A 189       2.610   2.327 -17.617  1.00 97.58           H  
ATOM   2925  O   ALA A 189      -1.467   1.849 -17.143  1.00 97.58           O  
ATOM   2926  N   THR A 190      -1.167   1.274 -19.289  1.00 97.68           N  
ATOM   2927  H   THR A 190      -0.535   0.857 -19.958  1.00 97.68           H  
ATOM   2928  CA  THR A 190      -2.598   1.381 -19.621  1.00 97.68           C  
ATOM   2929  HA  THR A 190      -2.967   2.344 -19.268  1.00 97.68           H  
ATOM   2930  C   THR A 190      -3.394   0.299 -18.884  1.00 97.68           C  
ATOM   2931  CB  THR A 190      -2.845   1.317 -21.140  1.00 97.68           C  
ATOM   2932  HB  THR A 190      -2.481   0.366 -21.531  1.00 97.68           H  
ATOM   2933  O   THR A 190      -4.400   0.617 -18.256  1.00 97.68           O  
ATOM   2934  CG2 THR A 190      -4.326   1.456 -21.493  1.00 97.68           C  
ATOM   2935 HG21 THR A 190      -4.726   2.368 -21.050  1.00 97.68           H  
ATOM   2936 HG22 THR A 190      -4.440   1.496 -22.576  1.00 97.68           H  
ATOM   2937 HG23 THR A 190      -4.879   0.595 -21.117  1.00 97.68           H  
ATOM   2938  OG1 THR A 190      -2.184   2.372 -21.816  1.00 97.68           O  
ATOM   2939  HG1 THR A 190      -1.321   2.486 -21.410  1.00 97.68           H  
ATOM   2940  N   MET A 191      -2.931  -0.958 -18.877  1.00 97.62           N  
ATOM   2941  H   MET A 191      -2.067  -1.157 -19.360  1.00 97.62           H  
ATOM   2942  CA  MET A 191      -3.581  -2.044 -18.122  1.00 97.62           C  
ATOM   2943  HA  MET A 191      -4.627  -2.112 -18.422  1.00 97.62           H  
ATOM   2944  C   MET A 191      -3.552  -1.789 -16.610  1.00 97.62           C  
ATOM   2945  CB  MET A 191      -2.910  -3.393 -18.415  1.00 97.62           C  
ATOM   2946  HB2 MET A 191      -1.841  -3.324 -18.213  1.00 97.62           H  
ATOM   2947  HB3 MET A 191      -3.329  -4.144 -17.746  1.00 97.62           H  
ATOM   2948  O   MET A 191      -4.549  -1.998 -15.920  1.00 97.62           O  
ATOM   2949  CG  MET A 191      -3.133  -3.867 -19.851  1.00 97.62           C  
ATOM   2950  HG2 MET A 191      -2.738  -3.124 -20.544  1.00 97.62           H  
ATOM   2951  HG3 MET A 191      -4.204  -3.969 -20.027  1.00 97.62           H  
ATOM   2952  SD  MET A 191      -2.336  -5.459 -20.187  1.00 97.62           S  
ATOM   2953  CE  MET A 191      -2.752  -5.670 -21.934  1.00 97.62           C  
ATOM   2954  HE1 MET A 191      -2.341  -4.843 -22.513  1.00 97.62           H  
ATOM   2955  HE2 MET A 191      -2.328  -6.609 -22.292  1.00 97.62           H  
ATOM   2956  HE3 MET A 191      -3.835  -5.698 -22.051  1.00 97.62           H  
ATOM   2957  N   ALA A 192      -2.438  -1.271 -16.094  1.00 97.92           N  
ATOM   2958  H   ALA A 192      -1.626  -1.180 -16.688  1.00 97.92           H  
ATOM   2959  CA  ALA A 192      -2.290  -0.965 -14.678  1.00 97.92           C  
ATOM   2960  HA  ALA A 192      -2.534  -1.860 -14.107  1.00 97.92           H  
ATOM   2961  C   ALA A 192      -3.234   0.160 -14.209  1.00 97.92           C  
ATOM   2962  CB  ALA A 192      -0.821  -0.631 -14.446  1.00 97.92           C  
ATOM   2963  HB1 ALA A 192      -0.616  -0.636 -13.376  1.00 97.92           H  
ATOM   2964  HB2 ALA A 192      -0.198  -1.386 -14.925  1.00 97.92           H  
ATOM   2965  HB3 ALA A 192      -0.578   0.338 -14.884  1.00 97.92           H  
ATOM   2966  O   ALA A 192      -3.845   0.053 -13.141  1.00 97.92           O  
ATOM   2967  N   PHE A 193      -3.424   1.209 -15.021  1.00 97.83           N  
ATOM   2968  H   PHE A 193      -2.858   1.292 -15.853  1.00 97.83           H  
ATOM   2969  CA  PHE A 193      -4.452   2.220 -14.764  1.00 97.83           C  
ATOM   2970  HA  PHE A 193      -4.375   2.531 -13.722  1.00 97.83           H  
ATOM   2971  C   PHE A 193      -5.870   1.662 -14.939  1.00 97.83           C  
ATOM   2972  CB  PHE A 193      -4.245   3.454 -15.654  1.00 97.83           C  
ATOM   2973  HB2 PHE A 193      -5.172   4.027 -15.663  1.00 97.83           H  
ATOM   2974  HB3 PHE A 193      -4.050   3.127 -16.675  1.00 97.83           H  
ATOM   2975  O   PHE A 193      -6.740   1.982 -14.133  1.00 97.83           O  
ATOM   2976  CG  PHE A 193      -3.156   4.410 -15.205  1.00 97.83           C  
ATOM   2977  CD1 PHE A 193      -3.179   4.952 -13.904  1.00 97.83           C  
ATOM   2978  HD1 PHE A 193      -3.953   4.668 -13.206  1.00 97.83           H  
ATOM   2979  CD2 PHE A 193      -2.160   4.819 -16.111  1.00 97.83           C  
ATOM   2980  HD2 PHE A 193      -2.143   4.421 -17.114  1.00 97.83           H  
ATOM   2981  CE1 PHE A 193      -2.197   5.874 -13.505  1.00 97.83           C  
ATOM   2982  HE1 PHE A 193      -2.204   6.280 -12.504  1.00 97.83           H  
ATOM   2983  CE2 PHE A 193      -1.194   5.762 -15.720  1.00 97.83           C  
ATOM   2984  HE2 PHE A 193      -0.445   6.094 -16.424  1.00 97.83           H  
ATOM   2985  CZ  PHE A 193      -1.205   6.280 -14.414  1.00 97.83           C  
ATOM   2986  HZ  PHE A 193      -0.455   6.996 -14.112  1.00 97.83           H  
ATOM   2987  N   GLN A 194      -6.122   0.797 -15.929  1.00 97.53           N  
ATOM   2988  H   GLN A 194      -5.382   0.571 -16.579  1.00 97.53           H  
ATOM   2989  CA  GLN A 194      -7.437   0.168 -16.113  1.00 97.53           C  
ATOM   2990  HA  GLN A 194      -8.184   0.952 -16.245  1.00 97.53           H  
ATOM   2991  C   GLN A 194      -7.855  -0.646 -14.887  1.00 97.53           C  
ATOM   2992  CB  GLN A 194      -7.450  -0.744 -17.349  1.00 97.53           C  
ATOM   2993  HB2 GLN A 194      -6.551  -1.360 -17.352  1.00 97.53           H  
ATOM   2994  HB3 GLN A 194      -8.313  -1.408 -17.294  1.00 97.53           H  
ATOM   2995  O   GLN A 194      -9.007  -0.545 -14.470  1.00 97.53           O  
ATOM   2996  CG  GLN A 194      -7.549   0.039 -18.661  1.00 97.53           C  
ATOM   2997  HG2 GLN A 194      -6.785   0.817 -18.682  1.00 97.53           H  
ATOM   2998  HG3 GLN A 194      -8.523   0.524 -18.715  1.00 97.53           H  
ATOM   2999  CD  GLN A 194      -7.350  -0.831 -19.896  1.00 97.53           C  
ATOM   3000  NE2 GLN A 194      -7.547  -0.291 -21.078  1.00 97.53           N  
ATOM   3001 HE21 GLN A 194      -7.379  -0.905 -21.863  1.00 97.53           H  
ATOM   3002 HE22 GLN A 194      -7.821   0.676 -21.175  1.00 97.53           H  
ATOM   3003  OE1 GLN A 194      -7.010  -1.999 -19.844  1.00 97.53           O  
ATOM   3004  N   ALA A 195      -6.932  -1.403 -14.289  1.00 97.70           N  
ATOM   3005  H   ALA A 195      -6.026  -1.494 -14.727  1.00 97.70           H  
ATOM   3006  CA  ALA A 195      -7.177  -2.155 -13.061  1.00 97.70           C  
ATOM   3007  HA  ALA A 195      -8.061  -2.781 -13.184  1.00 97.70           H  
ATOM   3008  C   ALA A 195      -7.457  -1.246 -11.855  1.00 97.70           C  
ATOM   3009  CB  ALA A 195      -5.975  -3.066 -12.817  1.00 97.70           C  
ATOM   3010  HB1 ALA A 195      -5.859  -3.764 -13.647  1.00 97.70           H  
ATOM   3011  HB2 ALA A 195      -5.064  -2.477 -12.713  1.00 97.70           H  
ATOM   3012  HB3 ALA A 195      -6.147  -3.626 -11.898  1.00 97.70           H  
ATOM   3013  O   ALA A 195      -8.387  -1.500 -11.086  1.00 97.70           O  
ATOM   3014  N   ALA A 196      -6.708  -0.149 -11.716  1.00 97.74           N  
ATOM   3015  H   ALA A 196      -5.939  -0.003 -12.354  1.00 97.74           H  
ATOM   3016  CA  ALA A 196      -6.928   0.823 -10.650  1.00 97.74           C  
ATOM   3017  HA  ALA A 196      -6.914   0.300  -9.693  1.00 97.74           H  
ATOM   3018  C   ALA A 196      -8.294   1.522 -10.769  1.00 97.74           C  
ATOM   3019  CB  ALA A 196      -5.767   1.817 -10.674  1.00 97.74           C  
ATOM   3020  HB1 ALA A 196      -4.836   1.279 -10.496  1.00 97.74           H  
ATOM   3021  HB2 ALA A 196      -5.907   2.570  -9.898  1.00 97.74           H  
ATOM   3022  HB3 ALA A 196      -5.714   2.314 -11.643  1.00 97.74           H  
ATOM   3023  O   ALA A 196      -9.035   1.609  -9.789  1.00 97.74           O  
ATOM   3024  N   ILE A 197      -8.669   1.970 -11.972  1.00 97.96           N  
ATOM   3025  H   ILE A 197      -8.020   1.886 -12.742  1.00 97.96           H  
ATOM   3026  CA  ILE A 197      -9.967   2.619 -12.210  1.00 97.96           C  
ATOM   3027  HA  ILE A 197     -10.114   3.381 -11.445  1.00 97.96           H  
ATOM   3028  C   ILE A 197     -11.107   1.603 -12.058  1.00 97.96           C  
ATOM   3029  CB  ILE A 197     -10.000   3.326 -13.582  1.00 97.96           C  
ATOM   3030  HB  ILE A 197      -9.841   2.581 -14.362  1.00 97.96           H  
ATOM   3031  O   ILE A 197     -12.148   1.929 -11.490  1.00 97.96           O  
ATOM   3032  CG1 ILE A 197      -8.897   4.407 -13.682  1.00 97.96           C  
ATOM   3033 HG12 ILE A 197      -7.945   4.012 -13.330  1.00 97.96           H  
ATOM   3034 HG13 ILE A 197      -9.150   5.248 -13.038  1.00 97.96           H  
ATOM   3035  CG2 ILE A 197     -11.373   3.992 -13.789  1.00 97.96           C  
ATOM   3036 HG21 ILE A 197     -11.399   4.537 -14.732  1.00 97.96           H  
ATOM   3037 HG22 ILE A 197     -12.167   3.245 -13.810  1.00 97.96           H  
ATOM   3038 HG23 ILE A 197     -11.572   4.695 -12.980  1.00 97.96           H  
ATOM   3039  CD1 ILE A 197      -8.670   4.918 -15.109  1.00 97.96           C  
ATOM   3040 HD11 ILE A 197      -7.772   5.535 -15.132  1.00 97.96           H  
ATOM   3041 HD12 ILE A 197      -8.543   4.080 -15.794  1.00 97.96           H  
ATOM   3042 HD13 ILE A 197      -9.516   5.532 -15.418  1.00 97.96           H  
ATOM   3043  N   TRP A 198     -10.909   0.345 -12.466  1.00 97.63           N  
ATOM   3044  H   TRP A 198     -10.062   0.112 -12.965  1.00 97.63           H  
ATOM   3045  CA  TRP A 198     -11.884  -0.713 -12.208  1.00 97.63           C  
ATOM   3046  HA  TRP A 198     -12.818  -0.454 -12.707  1.00 97.63           H  
ATOM   3047  C   TRP A 198     -12.180  -0.862 -10.712  1.00 97.63           C  
ATOM   3048  CB  TRP A 198     -11.394  -2.050 -12.761  1.00 97.63           C  
ATOM   3049  HB2 TRP A 198     -10.487  -2.354 -12.238  1.00 97.63           H  
ATOM   3050  HB3 TRP A 198     -11.131  -1.947 -13.813  1.00 97.63           H  
ATOM   3051  O   TRP A 198     -13.350  -0.902 -10.325  1.00 97.63           O  
ATOM   3052  CG  TRP A 198     -12.404  -3.134 -12.615  1.00 97.63           C  
ATOM   3053  CD1 TRP A 198     -13.401  -3.417 -13.481  1.00 97.63           C  
ATOM   3054  HD1 TRP A 198     -13.557  -2.913 -14.423  1.00 97.63           H  
ATOM   3055  CD2 TRP A 198     -12.545  -4.068 -11.507  1.00 97.63           C  
ATOM   3056  CE2 TRP A 198     -13.677  -4.894 -11.760  1.00 97.63           C  
ATOM   3057  CE3 TRP A 198     -11.822  -4.300 -10.317  1.00 97.63           C  
ATOM   3058  HE3 TRP A 198     -10.949  -3.700 -10.107  1.00 97.63           H  
ATOM   3059  NE1 TRP A 198     -14.173  -4.439 -12.964  1.00 97.63           N  
ATOM   3060  HE1 TRP A 198     -14.962  -4.845 -13.446  1.00 97.63           H  
ATOM   3061  CH2 TRP A 198     -13.312  -6.140  -9.719  1.00 97.63           C  
ATOM   3062  HH2 TRP A 198     -13.582  -6.943  -9.049  1.00 97.63           H  
ATOM   3063  CZ2 TRP A 198     -14.063  -5.919 -10.886  1.00 97.63           C  
ATOM   3064  HZ2 TRP A 198     -14.909  -6.548 -11.119  1.00 97.63           H  
ATOM   3065  CZ3 TRP A 198     -12.202  -5.326  -9.431  1.00 97.63           C  
ATOM   3066  HZ3 TRP A 198     -11.624  -5.510  -8.538  1.00 97.63           H  
ATOM   3067  N   ARG A 199     -11.137  -0.887  -9.868  1.00 97.24           N  
ATOM   3068  H   ARG A 199     -10.209  -0.860 -10.267  1.00 97.24           H  
ATOM   3069  CA  ARG A 199     -11.277  -0.970  -8.406  1.00 97.24           C  
ATOM   3070  HA  ARG A 199     -11.915  -1.824  -8.178  1.00 97.24           H  
ATOM   3071  C   ARG A 199     -11.984   0.256  -7.822  1.00 97.24           C  
ATOM   3072  CB  ARG A 199      -9.887  -1.177  -7.778  1.00 97.24           C  
ATOM   3073  HB2 ARG A 199      -9.426  -2.062  -8.215  1.00 97.24           H  
ATOM   3074  HB3 ARG A 199      -9.256  -0.323  -8.025  1.00 97.24           H  
ATOM   3075  O   ARG A 199     -12.736   0.117  -6.865  1.00 97.24           O  
ATOM   3076  CG  ARG A 199      -9.909  -1.323  -6.245  1.00 97.24           C  
ATOM   3077  HG2 ARG A 199     -10.349  -0.427  -5.808  1.00 97.24           H  
ATOM   3078  HG3 ARG A 199      -8.882  -1.385  -5.886  1.00 97.24           H  
ATOM   3079  CD  ARG A 199     -10.684  -2.549  -5.739  1.00 97.24           C  
ATOM   3080  HD2 ARG A 199     -10.746  -2.472  -4.653  1.00 97.24           H  
ATOM   3081  HD3 ARG A 199     -11.698  -2.542  -6.138  1.00 97.24           H  
ATOM   3082  NE  ARG A 199      -9.991  -3.808  -6.091  1.00 97.24           N  
ATOM   3083  HE  ARG A 199      -9.133  -3.712  -6.614  1.00 97.24           H  
ATOM   3084  NH1 ARG A 199     -11.387  -5.306  -5.043  1.00 97.24           N  
ATOM   3085 HH11 ARG A 199     -11.983  -4.545  -4.750  1.00 97.24           H  
ATOM   3086 HH12 ARG A 199     -11.589  -6.261  -4.786  1.00 97.24           H  
ATOM   3087  NH2 ARG A 199      -9.512  -6.037  -5.944  1.00 97.24           N  
ATOM   3088 HH21 ARG A 199      -8.659  -5.898  -6.467  1.00 97.24           H  
ATOM   3089 HH22 ARG A 199      -9.652  -6.933  -5.500  1.00 97.24           H  
ATOM   3090  CZ  ARG A 199     -10.302  -5.032  -5.695  1.00 97.24           C  
ATOM   3091  N   TRP A 200     -11.773   1.437  -8.400  1.00 97.81           N  
ATOM   3092  H   TRP A 200     -11.093   1.484  -9.146  1.00 97.81           H  
ATOM   3093  CA  TRP A 200     -12.468   2.666  -8.007  1.00 97.81           C  
ATOM   3094  HA  TRP A 200     -12.371   2.801  -6.930  1.00 97.81           H  
ATOM   3095  C   TRP A 200     -13.969   2.629  -8.336  1.00 97.81           C  
ATOM   3096  CB  TRP A 200     -11.792   3.848  -8.710  1.00 97.81           C  
ATOM   3097  HB2 TRP A 200     -10.726   3.826  -8.482  1.00 97.81           H  
ATOM   3098  HB3 TRP A 200     -11.898   3.748  -9.790  1.00 97.81           H  
ATOM   3099  O   TRP A 200     -14.804   3.035  -7.525  1.00 97.81           O  
ATOM   3100  CG  TRP A 200     -12.320   5.188  -8.317  1.00 97.81           C  
ATOM   3101  CD1 TRP A 200     -13.187   5.950  -9.019  1.00 97.81           C  
ATOM   3102  HD1 TRP A 200     -13.613   5.683  -9.975  1.00 97.81           H  
ATOM   3103  CD2 TRP A 200     -12.028   5.934  -7.107  1.00 97.81           C  
ATOM   3104  CE2 TRP A 200     -12.732   7.175  -7.151  1.00 97.81           C  
ATOM   3105  CE3 TRP A 200     -11.241   5.660  -5.972  1.00 97.81           C  
ATOM   3106  HE3 TRP A 200     -10.714   4.719  -5.908  1.00 97.81           H  
ATOM   3107  NE1 TRP A 200     -13.423   7.136  -8.348  1.00 97.81           N  
ATOM   3108  HE1 TRP A 200     -13.998   7.872  -8.732  1.00 97.81           H  
ATOM   3109  CH2 TRP A 200     -11.830   7.822  -5.000  1.00 97.81           C  
ATOM   3110  HH2 TRP A 200     -11.737   8.534  -4.193  1.00 97.81           H  
ATOM   3111  CZ2 TRP A 200     -12.623   8.122  -6.122  1.00 97.81           C  
ATOM   3112  HZ2 TRP A 200     -13.145   9.065  -6.194  1.00 97.81           H  
ATOM   3113  CZ3 TRP A 200     -11.175   6.581  -4.917  1.00 97.81           C  
ATOM   3114  HZ3 TRP A 200     -10.631   6.315  -4.023  1.00 97.81           H  
ATOM   3115  N   MET A 201     -14.313   2.113  -9.519  1.00 97.53           N  
ATOM   3116  H   MET A 201     -13.563   1.829 -10.133  1.00 97.53           H  
ATOM   3117  CA  MET A 201     -15.672   2.132 -10.071  1.00 97.53           C  
ATOM   3118  HA  MET A 201     -16.166   3.049  -9.751  1.00 97.53           H  
ATOM   3119  C   MET A 201     -16.567   0.981  -9.593  1.00 97.53           C  
ATOM   3120  CB  MET A 201     -15.592   2.134 -11.608  1.00 97.53           C  
ATOM   3121  HB2 MET A 201     -14.989   1.289 -11.939  1.00 97.53           H  
ATOM   3122  HB3 MET A 201     -16.594   2.012 -12.020  1.00 97.53           H  
ATOM   3123  O   MET A 201     -17.785   1.067  -9.743  1.00 97.53           O  
ATOM   3124  CG  MET A 201     -14.992   3.429 -12.171  1.00 97.53           C  
ATOM   3125  HG2 MET A 201     -13.974   3.540 -11.797  1.00 97.53           H  
ATOM   3126  HG3 MET A 201     -14.934   3.344 -13.256  1.00 97.53           H  
ATOM   3127  SD  MET A 201     -15.887   4.948 -11.758  1.00 97.53           S  
ATOM   3128  CE  MET A 201     -17.426   4.751 -12.692  1.00 97.53           C  
ATOM   3129  HE1 MET A 201     -17.201   4.624 -13.751  1.00 97.53           H  
ATOM   3130  HE2 MET A 201     -18.041   5.641 -12.559  1.00 97.53           H  
ATOM   3131  HE3 MET A 201     -17.978   3.887 -12.322  1.00 97.53           H  
ATOM   3132  N   ASN A 202     -16.006  -0.084  -9.014  1.00 96.96           N  
ATOM   3133  H   ASN A 202     -15.003  -0.096  -8.896  1.00 96.96           H  
ATOM   3134  CA  ASN A 202     -16.757  -1.276  -8.610  1.00 96.96           C  
ATOM   3135  HA  ASN A 202     -17.800  -1.134  -8.893  1.00 96.96           H  
ATOM   3136  C   ASN A 202     -16.712  -1.502  -7.091  1.00 96.96           C  
ATOM   3137  CB  ASN A 202     -16.256  -2.504  -9.383  1.00 96.96           C  
ATOM   3138  HB2 ASN A 202     -16.735  -3.403  -8.995  1.00 96.96           H  
ATOM   3139  HB3 ASN A 202     -15.179  -2.615  -9.255  1.00 96.96           H  
ATOM   3140  O   ASN A 202     -15.685  -1.262  -6.458  1.00 96.96           O  
ATOM   3141  CG  ASN A 202     -16.593  -2.402 -10.856  1.00 96.96           C  
ATOM   3142  ND2 ASN A 202     -15.695  -1.881 -11.653  1.00 96.96           N  
ATOM   3143 HD21 ASN A 202     -14.806  -1.603 -11.263  1.00 96.96           H  
ATOM   3144 HD22 ASN A 202     -15.908  -1.851 -12.640  1.00 96.96           H  
ATOM   3145  OD1 ASN A 202     -17.673  -2.762 -11.297  1.00 96.96           O  
ATOM   3146  N   PRO A 203     -17.810  -1.974  -6.477  1.00 94.46           N  
ATOM   3147  CA  PRO A 203     -17.828  -2.273  -5.053  1.00 94.46           C  
ATOM   3148  HA  PRO A 203     -17.428  -1.432  -4.488  1.00 94.46           H  
ATOM   3149  C   PRO A 203     -17.010  -3.528  -4.728  1.00 94.46           C  
ATOM   3150  CB  PRO A 203     -19.306  -2.445  -4.717  1.00 94.46           C  
ATOM   3151  HB2 PRO A 203     -19.468  -3.095  -3.857  1.00 94.46           H  
ATOM   3152  HB3 PRO A 203     -19.729  -1.456  -4.539  1.00 94.46           H  
ATOM   3153  O   PRO A 203     -16.991  -4.492  -5.492  1.00 94.46           O  
ATOM   3154  CG  PRO A 203     -19.902  -3.012  -6.003  1.00 94.46           C  
ATOM   3155  HG2 PRO A 203     -20.968  -2.800  -6.082  1.00 94.46           H  
ATOM   3156  HG3 PRO A 203     -19.714  -4.084  -6.058  1.00 94.46           H  
ATOM   3157  CD  PRO A 203     -19.099  -2.288  -7.084  1.00 94.46           C  
ATOM   3158  HD2 PRO A 203     -18.983  -2.930  -7.957  1.00 94.46           H  
ATOM   3159  HD3 PRO A 203     -19.604  -1.362  -7.359  1.00 94.46           H  
ATOM   3160  N   MET A 204     -16.399  -3.549  -3.541  1.00 91.80           N  
ATOM   3161  H   MET A 204     -16.413  -2.706  -2.984  1.00 91.80           H  
ATOM   3162  CA  MET A 204     -15.638  -4.707  -3.048  1.00 91.80           C  
ATOM   3163  HA  MET A 204     -14.860  -4.964  -3.767  1.00 91.80           H  
ATOM   3164  C   MET A 204     -16.515  -5.948  -2.849  1.00 91.80           C  
ATOM   3165  CB  MET A 204     -15.001  -4.361  -1.695  1.00 91.80           C  
ATOM   3166  HB2 MET A 204     -15.778  -4.013  -1.014  1.00 91.80           H  
ATOM   3167  HB3 MET A 204     -14.566  -5.262  -1.262  1.00 91.80           H  
ATOM   3168  O   MET A 204     -16.083  -7.071  -3.093  1.00 91.80           O  
ATOM   3169  CG  MET A 204     -13.920  -3.284  -1.776  1.00 91.80           C  
ATOM   3170  HG2 MET A 204     -14.353  -2.366  -2.172  1.00 91.80           H  
ATOM   3171  HG3 MET A 204     -13.579  -3.079  -0.761  1.00 91.80           H  
ATOM   3172  SD  MET A 204     -12.474  -3.708  -2.768  1.00 91.80           S  
ATOM   3173  CE  MET A 204     -11.805  -5.117  -1.834  1.00 91.80           C  
ATOM   3174  HE1 MET A 204     -11.666  -4.828  -0.792  1.00 91.80           H  
ATOM   3175  HE2 MET A 204     -10.837  -5.400  -2.247  1.00 91.80           H  
ATOM   3176  HE3 MET A 204     -12.484  -5.967  -1.893  1.00 91.80           H  
ATOM   3177  N   LYS A 205     -17.744  -5.745  -2.364  1.00 91.97           N  
ATOM   3178  H   LYS A 205     -18.018  -4.788  -2.193  1.00 91.97           H  
ATOM   3179  CA  LYS A 205     -18.744  -6.790  -2.133  1.00 91.97           C  
ATOM   3180  HA  LYS A 205     -18.497  -7.651  -2.754  1.00 91.97           H  
ATOM   3181  C   LYS A 205     -20.119  -6.290  -2.550  1.00 91.97           C  
ATOM   3182  CB  LYS A 205     -18.759  -7.225  -0.656  1.00 91.97           C  
ATOM   3183  HB2 LYS A 205     -19.572  -7.936  -0.509  1.00 91.97           H  
ATOM   3184  HB3 LYS A 205     -18.956  -6.354  -0.030  1.00 91.97           H  
ATOM   3185  O   LYS A 205     -20.413  -5.095  -2.498  1.00 91.97           O  
ATOM   3186  CG  LYS A 205     -17.449  -7.887  -0.203  1.00 91.97           C  
ATOM   3187  HG2 LYS A 205     -17.226  -8.736  -0.849  1.00 91.97           H  
ATOM   3188  HG3 LYS A 205     -16.636  -7.163  -0.275  1.00 91.97           H  
ATOM   3189  CD  LYS A 205     -17.548  -8.367   1.249  1.00 91.97           C  
ATOM   3190  HD2 LYS A 205     -18.303  -9.149   1.330  1.00 91.97           H  
ATOM   3191  HD3 LYS A 205     -17.843  -7.524   1.875  1.00 91.97           H  
ATOM   3192  CE  LYS A 205     -16.188  -8.909   1.707  1.00 91.97           C  
ATOM   3193  HE2 LYS A 205     -16.003  -9.869   1.225  1.00 91.97           H  
ATOM   3194  HE3 LYS A 205     -15.417  -8.216   1.372  1.00 91.97           H  
ATOM   3195  NZ  LYS A 205     -16.118  -9.037   3.183  1.00 91.97           N  
ATOM   3196  HZ1 LYS A 205     -16.247  -8.125   3.597  1.00 91.97           H  
ATOM   3197  HZ2 LYS A 205     -15.211  -9.379   3.467  1.00 91.97           H  
ATOM   3198  HZ3 LYS A 205     -16.823  -9.668   3.534  1.00 91.97           H  
ATOM   3199  N   LYS A 206     -21.001  -7.220  -2.912  1.00 92.33           N  
ATOM   3200  H   LYS A 206     -20.695  -8.182  -2.906  1.00 92.33           H  
ATOM   3201  CA  LYS A 206     -22.392  -6.909  -3.256  1.00 92.33           C  
ATOM   3202  HA  LYS A 206     -22.378  -6.258  -4.131  1.00 92.33           H  
ATOM   3203  C   LYS A 206     -23.084  -6.156  -2.109  1.00 92.33           C  
ATOM   3204  CB  LYS A 206     -23.110  -8.216  -3.613  1.00 92.33           C  
ATOM   3205  HB2 LYS A 206     -22.506  -8.756  -4.342  1.00 92.33           H  
ATOM   3206  HB3 LYS A 206     -23.203  -8.833  -2.719  1.00 92.33           H  
ATOM   3207  O   LYS A 206     -22.997  -6.569  -0.957  1.00 92.33           O  
ATOM   3208  CG  LYS A 206     -24.499  -7.972  -4.216  1.00 92.33           C  
ATOM   3209  HG2 LYS A 206     -25.142  -7.485  -3.482  1.00 92.33           H  
ATOM   3210  HG3 LYS A 206     -24.403  -7.327  -5.090  1.00 92.33           H  
ATOM   3211  CD  LYS A 206     -25.131  -9.304  -4.636  1.00 92.33           C  
ATOM   3212  HD2 LYS A 206     -25.243  -9.937  -3.756  1.00 92.33           H  
ATOM   3213  HD3 LYS A 206     -24.472  -9.801  -5.348  1.00 92.33           H  
ATOM   3214  CE  LYS A 206     -26.499  -9.069  -5.284  1.00 92.33           C  
ATOM   3215  HE2 LYS A 206     -27.145  -8.567  -4.564  1.00 92.33           H  
ATOM   3216  HE3 LYS A 206     -26.368  -8.405  -6.139  1.00 92.33           H  
ATOM   3217  NZ  LYS A 206     -27.111 -10.349  -5.721  1.00 92.33           N  
ATOM   3218  HZ1 LYS A 206     -27.241 -10.969  -4.934  1.00 92.33           H  
ATOM   3219  HZ2 LYS A 206     -26.516 -10.816  -6.390  1.00 92.33           H  
ATOM   3220  HZ3 LYS A 206     -28.009 -10.191  -6.154  1.00 92.33           H  
ATOM   3221  N   GLY A 207     -23.791  -5.075  -2.439  1.00 92.01           N  
ATOM   3222  H   GLY A 207     -23.745  -4.753  -3.396  1.00 92.01           H  
ATOM   3223  CA  GLY A 207     -24.519  -4.236  -1.476  1.00 92.01           C  
ATOM   3224  HA2 GLY A 207     -25.374  -3.782  -1.978  1.00 92.01           H  
ATOM   3225  HA3 GLY A 207     -24.894  -4.858  -0.664  1.00 92.01           H  
ATOM   3226  C   GLY A 207     -23.698  -3.103  -0.850  1.00 92.01           C  
ATOM   3227  O   GLY A 207     -24.276  -2.253  -0.180  1.00 92.01           O  
ATOM   3228  N   GLN A 208     -22.385  -3.055  -1.087  1.00 94.21           N  
ATOM   3229  H   GLN A 208     -21.958  -3.766  -1.664  1.00 94.21           H  
ATOM   3230  CA  GLN A 208     -21.541  -1.910  -0.733  1.00 94.21           C  
ATOM   3231  HA  GLN A 208     -21.974  -1.406   0.132  1.00 94.21           H  
ATOM   3232  C   GLN A 208     -21.490  -0.902  -1.896  1.00 94.21           C  
ATOM   3233  CB  GLN A 208     -20.137  -2.401  -0.343  1.00 94.21           C  
ATOM   3234  HB2 GLN A 208     -19.705  -2.962  -1.172  1.00 94.21           H  
ATOM   3235  HB3 GLN A 208     -19.495  -1.542  -0.148  1.00 94.21           H  
ATOM   3236  O   GLN A 208     -21.703  -1.301  -3.045  1.00 94.21           O  
ATOM   3237  CG  GLN A 208     -20.178  -3.282   0.918  1.00 94.21           C  
ATOM   3238  HG2 GLN A 208     -20.845  -4.128   0.756  1.00 94.21           H  
ATOM   3239  HG3 GLN A 208     -20.571  -2.693   1.747  1.00 94.21           H  
ATOM   3240  CD  GLN A 208     -18.819  -3.842   1.324  1.00 94.21           C  
ATOM   3241  NE2 GLN A 208     -18.758  -4.564   2.421  1.00 94.21           N  
ATOM   3242 HE21 GLN A 208     -17.854  -4.922   2.696  1.00 94.21           H  
ATOM   3243 HE22 GLN A 208     -19.560  -4.663   3.027  1.00 94.21           H  
ATOM   3244  OE1 GLN A 208     -17.801  -3.677   0.669  1.00 94.21           O  
ATOM   3245  N   PRO A 209     -21.223   0.390  -1.636  1.00 96.67           N  
ATOM   3246  CA  PRO A 209     -20.922   1.350  -2.696  1.00 96.67           C  
ATOM   3247  HA  PRO A 209     -21.672   1.291  -3.485  1.00 96.67           H  
ATOM   3248  C   PRO A 209     -19.537   1.110  -3.314  1.00 96.67           C  
ATOM   3249  CB  PRO A 209     -21.004   2.719  -2.023  1.00 96.67           C  
ATOM   3250  HB2 PRO A 209     -22.044   3.047  -2.035  1.00 96.67           H  
ATOM   3251  HB3 PRO A 209     -20.365   3.462  -2.500  1.00 96.67           H  
ATOM   3252  O   PRO A 209     -18.642   0.557  -2.671  1.00 96.67           O  
ATOM   3253  CG  PRO A 209     -20.566   2.419  -0.590  1.00 96.67           C  
ATOM   3254  HG2 PRO A 209     -20.927   3.161   0.122  1.00 96.67           H  
ATOM   3255  HG3 PRO A 209     -19.479   2.351  -0.549  1.00 96.67           H  
ATOM   3256  CD  PRO A 209     -21.144   1.033  -0.327  1.00 96.67           C  
ATOM   3257  HD2 PRO A 209     -20.495   0.486   0.357  1.00 96.67           H  
ATOM   3258  HD3 PRO A 209     -22.146   1.126   0.094  1.00 96.67           H  
ATOM   3259  N   SER A 210     -19.350   1.565  -4.554  1.00 97.34           N  
ATOM   3260  H   SER A 210     -20.110   2.035  -5.024  1.00 97.34           H  
ATOM   3261  CA  SER A 210     -18.014   1.783  -5.118  1.00 97.34           C  
ATOM   3262  HA  SER A 210     -17.376   0.931  -4.883  1.00 97.34           H  
ATOM   3263  C   SER A 210     -17.379   3.036  -4.505  1.00 97.34           C  
ATOM   3264  CB  SER A 210     -18.099   1.907  -6.642  1.00 97.34           C  
ATOM   3265  HB2 SER A 210     -17.094   1.994  -7.055  1.00 97.34           H  
ATOM   3266  HB3 SER A 210     -18.569   1.012  -7.051  1.00 97.34           H  
ATOM   3267  O   SER A 210     -18.080   3.894  -3.955  1.00 97.34           O  
ATOM   3268  OG  SER A 210     -18.856   3.045  -7.002  1.00 97.34           O  
ATOM   3269  HG  SER A 210     -19.467   2.811  -7.705  1.00 97.34           H  
ATOM   3270  N   ALA A 211     -16.055   3.172  -4.615  1.00 97.94           N  
ATOM   3271  H   ALA A 211     -15.522   2.488  -5.133  1.00 97.94           H  
ATOM   3272  CA  ALA A 211     -15.385   4.406  -4.208  1.00 97.94           C  
ATOM   3273  HA  ALA A 211     -15.619   4.603  -3.161  1.00 97.94           H  
ATOM   3274  C   ALA A 211     -15.904   5.607  -5.023  1.00 97.94           C  
ATOM   3275  CB  ALA A 211     -13.873   4.214  -4.330  1.00 97.94           C  
ATOM   3276  HB1 ALA A 211     -13.602   4.021  -5.368  1.00 97.94           H  
ATOM   3277  HB2 ALA A 211     -13.548   3.381  -3.707  1.00 97.94           H  
ATOM   3278  HB3 ALA A 211     -13.370   5.123  -4.000  1.00 97.94           H  
ATOM   3279  O   ALA A 211     -16.189   6.653  -4.442  1.00 97.94           O  
ATOM   3280  N   HIS A 212     -16.152   5.416  -6.325  1.00 97.62           N  
ATOM   3281  H   HIS A 212     -15.845   4.550  -6.745  1.00 97.62           H  
ATOM   3282  CA  HIS A 212     -16.834   6.387  -7.185  1.00 97.62           C  
ATOM   3283  HA  HIS A 212     -16.199   7.265  -7.302  1.00 97.62           H  
ATOM   3284  C   HIS A 212     -18.169   6.862  -6.593  1.00 97.62           C  
ATOM   3285  CB  HIS A 212     -17.057   5.765  -8.571  1.00 97.62           C  
ATOM   3286  HB2 HIS A 212     -17.535   4.791  -8.468  1.00 97.62           H  
ATOM   3287  HB3 HIS A 212     -16.082   5.612  -9.033  1.00 97.62           H  
ATOM   3288  O   HIS A 212     -18.337   8.051  -6.326  1.00 97.62           O  
ATOM   3289  CG  HIS A 212     -17.905   6.622  -9.481  1.00 97.62           C  
ATOM   3290  CD2 HIS A 212     -19.210   6.431  -9.855  1.00 97.62           C  
ATOM   3291  HD2 HIS A 212     -19.842   5.608  -9.553  1.00 97.62           H  
ATOM   3292  ND1 HIS A 212     -17.509   7.795 -10.058  1.00 97.62           N  
ATOM   3293  HD1 HIS A 212     -16.590   8.212  -9.997  1.00 97.62           H  
ATOM   3294  CE1 HIS A 212     -18.522   8.309 -10.755  1.00 97.62           C  
ATOM   3295  HE1 HIS A 212     -18.471   9.240 -11.298  1.00 97.62           H  
ATOM   3296  NE2 HIS A 212     -19.595   7.508 -10.670  1.00 97.62           N  
ATOM   3297  N   ASP A 213     -19.108   5.946  -6.327  1.00 97.77           N  
ATOM   3298  H   ASP A 213     -18.908   4.977  -6.531  1.00 97.77           H  
ATOM   3299  CA  ASP A 213     -20.458   6.308  -5.879  1.00 97.77           C  
ATOM   3300  HA  ASP A 213     -20.862   7.047  -6.571  1.00 97.77           H  
ATOM   3301  C   ASP A 213     -20.474   6.945  -4.486  1.00 97.77           C  
ATOM   3302  CB  ASP A 213     -21.373   5.075  -5.879  1.00 97.77           C  
ATOM   3303  HB2 ASP A 213     -20.870   4.247  -5.378  1.00 97.77           H  
ATOM   3304  HB3 ASP A 213     -22.272   5.306  -5.308  1.00 97.77           H  
ATOM   3305  O   ASP A 213     -21.309   7.815  -4.211  1.00 97.77           O  
ATOM   3306  CG  ASP A 213     -21.822   4.655  -7.278  1.00 97.77           C  
ATOM   3307  OD1 ASP A 213     -21.978   3.431  -7.476  1.00 97.77           O  
ATOM   3308  OD2 ASP A 213     -22.078   5.559  -8.110  1.00 97.77           O  
ATOM   3309  N   ALA A 214     -19.553   6.526  -3.613  1.00 97.65           N  
ATOM   3310  H   ALA A 214     -18.917   5.797  -3.903  1.00 97.65           H  
ATOM   3311  CA  ALA A 214     -19.346   7.141  -2.308  1.00 97.65           C  
ATOM   3312  HA  ALA A 214     -20.305   7.211  -1.794  1.00 97.65           H  
ATOM   3313  C   ALA A 214     -18.781   8.563  -2.419  1.00 97.65           C  
ATOM   3314  CB  ALA A 214     -18.420   6.243  -1.487  1.00 97.65           C  
ATOM   3315  HB1 ALA A 214     -17.476   6.097  -2.012  1.00 97.65           H  
ATOM   3316  HB2 ALA A 214     -18.898   5.276  -1.328  1.00 97.65           H  
ATOM   3317  HB3 ALA A 214     -18.218   6.713  -0.525  1.00 97.65           H  
ATOM   3318  O   ALA A 214     -19.160   9.421  -1.622  1.00 97.65           O  
ATOM   3319  N   PHE A 215     -17.909   8.825  -3.395  1.00 97.56           N  
ATOM   3320  H   PHE A 215     -17.609   8.070  -3.995  1.00 97.56           H  
ATOM   3321  CA  PHE A 215     -17.280  10.129  -3.583  1.00 97.56           C  
ATOM   3322  HA  PHE A 215     -17.021  10.535  -2.605  1.00 97.56           H  
ATOM   3323  C   PHE A 215     -18.209  11.142  -4.264  1.00 97.56           C  
ATOM   3324  CB  PHE A 215     -15.981   9.949  -4.374  1.00 97.56           C  
ATOM   3325  HB2 PHE A 215     -15.393   9.153  -3.918  1.00 97.56           H  
ATOM   3326  HB3 PHE A 215     -16.206   9.643  -5.396  1.00 97.56           H  
ATOM   3327  O   PHE A 215     -18.365  12.262  -3.781  1.00 97.56           O  
ATOM   3328  CG  PHE A 215     -15.150  11.208  -4.390  1.00 97.56           C  
ATOM   3329  CD1 PHE A 215     -15.294  12.131  -5.441  1.00 97.56           C  
ATOM   3330  HD1 PHE A 215     -15.966  11.923  -6.260  1.00 97.56           H  
ATOM   3331  CD2 PHE A 215     -14.287  11.491  -3.314  1.00 97.56           C  
ATOM   3332  HD2 PHE A 215     -14.178  10.783  -2.506  1.00 97.56           H  
ATOM   3333  CE1 PHE A 215     -14.580  13.337  -5.415  1.00 97.56           C  
ATOM   3334  HE1 PHE A 215     -14.707  14.049  -6.217  1.00 97.56           H  
ATOM   3335  CE2 PHE A 215     -13.558  12.691  -3.300  1.00 97.56           C  
ATOM   3336  HE2 PHE A 215     -12.868  12.903  -2.497  1.00 97.56           H  
ATOM   3337  CZ  PHE A 215     -13.695  13.605  -4.358  1.00 97.56           C  
ATOM   3338  HZ  PHE A 215     -13.097  14.505  -4.368  1.00 97.56           H  
ATOM   3339  N   VAL A 216     -18.872  10.752  -5.359  1.00 97.24           N  
ATOM   3340  H   VAL A 216     -18.686   9.828  -5.721  1.00 97.24           H  
ATOM   3341  CA  VAL A 216     -19.718  11.665  -6.156  1.00 97.24           C  
ATOM   3342  HA  VAL A 216     -19.249  12.648  -6.121  1.00 97.24           H  
ATOM   3343  C   VAL A 216     -21.128  11.859  -5.575  1.00 97.24           C  
ATOM   3344  CB  VAL A 216     -19.756  11.265  -7.645  1.00 97.24           C  
ATOM   3345  HB  VAL A 216     -20.237  12.073  -8.196  1.00 97.24           H  
ATOM   3346  O   VAL A 216     -21.914  12.646  -6.103  1.00 97.24           O  
ATOM   3347  CG1 VAL A 216     -18.348  11.105  -8.234  1.00 97.24           C  
ATOM   3348 HG11 VAL A 216     -17.763  12.007  -8.053  1.00 97.24           H  
ATOM   3349 HG12 VAL A 216     -18.410  10.946  -9.310  1.00 97.24           H  
ATOM   3350 HG13 VAL A 216     -17.837  10.248  -7.794  1.00 97.24           H  
ATOM   3351  CG2 VAL A 216     -20.580   9.995  -7.876  1.00 97.24           C  
ATOM   3352 HG21 VAL A 216     -20.427   9.627  -8.890  1.00 97.24           H  
ATOM   3353 HG22 VAL A 216     -21.637  10.226  -7.739  1.00 97.24           H  
ATOM   3354 HG23 VAL A 216     -20.293   9.209  -7.177  1.00 97.24           H  
ATOM   3355  N   GLY A 217     -21.464  11.165  -4.480  1.00 96.18           N  
ATOM   3356  H   GLY A 217     -20.764  10.547  -4.096  1.00 96.18           H  
ATOM   3357  CA  GLY A 217     -22.728  11.327  -3.746  1.00 96.18           C  
ATOM   3358  HA2 GLY A 217     -22.568  11.000  -2.718  1.00 96.18           H  
ATOM   3359  HA3 GLY A 217     -22.997  12.383  -3.729  1.00 96.18           H  
ATOM   3360  C   GLY A 217     -23.923  10.537  -4.304  1.00 96.18           C  
ATOM   3361  O   GLY A 217     -25.069  10.775  -3.893  1.00 96.18           O  
ATOM   3362  N   ASN A 218     -23.667   9.590  -5.216  1.00 96.61           N  
ATOM   3363  H   ASN A 218     -22.703   9.448  -5.482  1.00 96.61           H  
ATOM   3364  CA  ASN A 218     -24.674   8.655  -5.733  1.00 96.61           C  
ATOM   3365  HA  ASN A 218     -25.546   9.210  -6.080  1.00 96.61           H  
ATOM   3366  C   ASN A 218     -25.136   7.677  -4.646  1.00 96.61           C  
ATOM   3367  CB  ASN A 218     -24.082   7.856  -6.903  1.00 96.61           C  
ATOM   3368  HB2 ASN A 218     -23.134   7.420  -6.589  1.00 96.61           H  
ATOM   3369  HB3 ASN A 218     -24.749   7.032  -7.158  1.00 96.61           H  
ATOM   3370  O   ASN A 218     -26.310   7.305  -4.593  1.00 96.61           O  
ATOM   3371  CG  ASN A 218     -23.850   8.646  -8.173  1.00 96.61           C  
ATOM   3372  ND2 ASN A 218     -23.045   8.096  -9.050  1.00 96.61           N  
ATOM   3373 HD21 ASN A 218     -22.610   7.211  -8.828  1.00 96.61           H  
ATOM   3374 HD22 ASN A 218     -22.698   8.640  -9.826  1.00 96.61           H  
ATOM   3375  OD1 ASN A 218     -24.401   9.716  -8.392  1.00 96.61           O  
ATOM   3376  N   TRP A 219     -24.222   7.282  -3.758  1.00 97.05           N  
ATOM   3377  H   TRP A 219     -23.272   7.607  -3.866  1.00 97.05           H  
ATOM   3378  CA  TRP A 219     -24.529   6.401  -2.643  1.00 97.05           C  
ATOM   3379  HA  TRP A 219     -25.109   5.561  -3.027  1.00 97.05           H  
ATOM   3380  C   TRP A 219     -25.364   7.107  -1.569  1.00 97.05           C  
ATOM   3381  CB  TRP A 219     -23.233   5.843  -2.064  1.00 97.05           C  
ATOM   3382  HB2 TRP A 219     -22.574   6.678  -1.828  1.00 97.05           H  
ATOM   3383  HB3 TRP A 219     -22.738   5.234  -2.821  1.00 97.05           H  
ATOM   3384  O   TRP A 219     -25.069   8.228  -1.148  1.00 97.05           O  
ATOM   3385  CG  TRP A 219     -23.413   5.026  -0.825  1.00 97.05           C  
ATOM   3386  CD1 TRP A 219     -24.191   3.925  -0.699  1.00 97.05           C  
ATOM   3387  HD1 TRP A 219     -24.772   3.480  -1.493  1.00 97.05           H  
ATOM   3388  CD2 TRP A 219     -22.797   5.238   0.478  1.00 97.05           C  
ATOM   3389  CE2 TRP A 219     -23.234   4.198   1.349  1.00 97.05           C  
ATOM   3390  CE3 TRP A 219     -21.892   6.186   1.006  1.00 97.05           C  
ATOM   3391  HE3 TRP A 219     -21.530   6.981   0.372  1.00 97.05           H  
ATOM   3392  NE1 TRP A 219     -24.098   3.441   0.590  1.00 97.05           N  
ATOM   3393  HE1 TRP A 219     -24.596   2.628   0.924  1.00 97.05           H  
ATOM   3394  CH2 TRP A 219     -21.899   5.058   3.172  1.00 97.05           C  
ATOM   3395  HH2 TRP A 219     -21.554   4.998   4.194  1.00 97.05           H  
ATOM   3396  CZ2 TRP A 219     -22.783   4.091   2.668  1.00 97.05           C  
ATOM   3397  HZ2 TRP A 219     -23.109   3.262   3.278  1.00 97.05           H  
ATOM   3398  CZ3 TRP A 219     -21.453   6.099   2.340  1.00 97.05           C  
ATOM   3399  HZ3 TRP A 219     -20.759   6.831   2.729  1.00 97.05           H  
ATOM   3400  N   LYS A 220     -26.409   6.422  -1.096  1.00 96.03           N  
ATOM   3401  H   LYS A 220     -26.570   5.496  -1.468  1.00 96.03           H  
ATOM   3402  CA  LYS A 220     -27.230   6.844   0.042  1.00 96.03           C  
ATOM   3403  HA  LYS A 220     -26.962   7.863   0.323  1.00 96.03           H  
ATOM   3404  C   LYS A 220     -26.921   5.941   1.241  1.00 96.03           C  
ATOM   3405  CB  LYS A 220     -28.722   6.856  -0.341  1.00 96.03           C  
ATOM   3406  HB2 LYS A 220     -29.300   7.160   0.531  1.00 96.03           H  
ATOM   3407  HB3 LYS A 220     -29.032   5.846  -0.609  1.00 96.03           H  
ATOM   3408  O   LYS A 220     -27.295   4.768   1.196  1.00 96.03           O  
ATOM   3409  CG  LYS A 220     -29.063   7.799  -1.512  1.00 96.03           C  
ATOM   3410  HG2 LYS A 220     -28.596   7.420  -2.421  1.00 96.03           H  
ATOM   3411  HG3 LYS A 220     -30.143   7.789  -1.661  1.00 96.03           H  
ATOM   3412  CD  LYS A 220     -28.604   9.249  -1.283  1.00 96.03           C  
ATOM   3413  HD2 LYS A 220     -29.076   9.653  -0.388  1.00 96.03           H  
ATOM   3414  HD3 LYS A 220     -27.522   9.259  -1.150  1.00 96.03           H  
ATOM   3415  CE  LYS A 220     -28.928  10.128  -2.493  1.00 96.03           C  
ATOM   3416  HE2 LYS A 220     -29.983  10.400  -2.468  1.00 96.03           H  
ATOM   3417  HE3 LYS A 220     -28.745   9.544  -3.394  1.00 96.03           H  
ATOM   3418  NZ  LYS A 220     -28.059  11.333  -2.516  1.00 96.03           N  
ATOM   3419  HZ1 LYS A 220     -28.120  11.857  -1.655  1.00 96.03           H  
ATOM   3420  HZ2 LYS A 220     -27.097  11.055  -2.648  1.00 96.03           H  
ATOM   3421  HZ3 LYS A 220     -28.284  11.933  -3.297  1.00 96.03           H  
ATOM   3422  N   PRO A 221     -26.250   6.459   2.290  1.00 96.95           N  
ATOM   3423  CA  PRO A 221     -25.950   5.686   3.489  1.00 96.95           C  
ATOM   3424  HA  PRO A 221     -25.286   4.865   3.220  1.00 96.95           H  
ATOM   3425  C   PRO A 221     -27.216   5.124   4.134  1.00 96.95           C  
ATOM   3426  CB  PRO A 221     -25.219   6.635   4.445  1.00 96.95           C  
ATOM   3427  HB2 PRO A 221     -25.920   7.075   5.153  1.00 96.95           H  
ATOM   3428  HB3 PRO A 221     -24.407   6.136   4.975  1.00 96.95           H  
ATOM   3429  O   PRO A 221     -28.237   5.806   4.247  1.00 96.95           O  
ATOM   3430  CG  PRO A 221     -24.671   7.727   3.541  1.00 96.95           C  
ATOM   3431  HG2 PRO A 221     -24.620   8.677   4.073  1.00 96.95           H  
ATOM   3432  HG3 PRO A 221     -23.691   7.435   3.164  1.00 96.95           H  
ATOM   3433  CD  PRO A 221     -25.663   7.788   2.388  1.00 96.95           C  
ATOM   3434  HD2 PRO A 221     -25.135   8.063   1.474  1.00 96.95           H  
ATOM   3435  HD3 PRO A 221     -26.444   8.515   2.612  1.00 96.95           H  
ATOM   3436  N   THR A 222     -27.146   3.876   4.585  1.00 96.25           N  
ATOM   3437  H   THR A 222     -26.276   3.373   4.479  1.00 96.25           H  
ATOM   3438  CA  THR A 222     -28.195   3.264   5.402  1.00 96.25           C  
ATOM   3439  HA  THR A 222     -29.163   3.546   4.988  1.00 96.25           H  
ATOM   3440  C   THR A 222     -28.126   3.778   6.844  1.00 96.25           C  
ATOM   3441  CB  THR A 222     -28.096   1.730   5.385  1.00 96.25           C  
ATOM   3442  HB  THR A 222     -28.982   1.333   5.880  1.00 96.25           H  
ATOM   3443  O   THR A 222     -27.130   4.360   7.271  1.00 96.25           O  
ATOM   3444  CG2 THR A 222     -28.039   1.134   3.979  1.00 96.25           C  
ATOM   3445 HG21 THR A 222     -27.118   1.427   3.476  1.00 96.25           H  
ATOM   3446 HG22 THR A 222     -28.892   1.481   3.395  1.00 96.25           H  
ATOM   3447 HG23 THR A 222     -28.070   0.046   4.045  1.00 96.25           H  
ATOM   3448  OG1 THR A 222     -26.968   1.296   6.108  1.00 96.25           O  
ATOM   3449  HG1 THR A 222     -26.203   1.522   5.574  1.00 96.25           H  
ATOM   3450  N   LYS A 223     -29.149   3.487   7.661  1.00 97.07           N  
ATOM   3451  H   LYS A 223     -29.960   3.028   7.270  1.00 97.07           H  
ATOM   3452  CA  LYS A 223     -29.110   3.790   9.106  1.00 97.07           C  
ATOM   3453  HA  LYS A 223     -29.015   4.867   9.239  1.00 97.07           H  
ATOM   3454  C   LYS A 223     -27.887   3.177   9.804  1.00 97.07           C  
ATOM   3455  CB  LYS A 223     -30.388   3.296   9.799  1.00 97.07           C  
ATOM   3456  HB2 LYS A 223     -30.248   3.391  10.876  1.00 97.07           H  
ATOM   3457  HB3 LYS A 223     -30.543   2.242   9.570  1.00 97.07           H  
ATOM   3458  O   LYS A 223     -27.309   3.804  10.686  1.00 97.07           O  
ATOM   3459  CG  LYS A 223     -31.636   4.100   9.408  1.00 97.07           C  
ATOM   3460  HG2 LYS A 223     -31.470   5.153   9.638  1.00 97.07           H  
ATOM   3461  HG3 LYS A 223     -31.824   3.995   8.340  1.00 97.07           H  
ATOM   3462  CD  LYS A 223     -32.857   3.596  10.193  1.00 97.07           C  
ATOM   3463  HD2 LYS A 223     -33.031   2.549   9.946  1.00 97.07           H  
ATOM   3464  HD3 LYS A 223     -32.650   3.679  11.260  1.00 97.07           H  
ATOM   3465  CE  LYS A 223     -34.101   4.423   9.848  1.00 97.07           C  
ATOM   3466  HE2 LYS A 223     -34.282   4.354   8.776  1.00 97.07           H  
ATOM   3467  HE3 LYS A 223     -33.895   5.468  10.082  1.00 97.07           H  
ATOM   3468  NZ  LYS A 223     -35.296   3.960  10.601  1.00 97.07           N  
ATOM   3469  HZ1 LYS A 223     -35.512   2.999  10.380  1.00 97.07           H  
ATOM   3470  HZ2 LYS A 223     -35.139   4.032  11.596  1.00 97.07           H  
ATOM   3471  HZ3 LYS A 223     -36.100   4.527  10.373  1.00 97.07           H  
ATOM   3472  N   ASN A 224     -27.485   1.968   9.402  1.00 96.23           N  
ATOM   3473  H   ASN A 224     -27.946   1.542   8.611  1.00 96.23           H  
ATOM   3474  CA  ASN A 224     -26.296   1.313   9.946  1.00 96.23           C  
ATOM   3475  HA  ASN A 224     -26.353   1.310  11.034  1.00 96.23           H  
ATOM   3476  C   ASN A 224     -25.007   2.055   9.562  1.00 96.23           C  
ATOM   3477  CB  ASN A 224     -26.257  -0.139   9.448  1.00 96.23           C  
ATOM   3478  HB2 ASN A 224     -27.165  -0.661   9.751  1.00 96.23           H  
ATOM   3479  HB3 ASN A 224     -26.192  -0.149   8.360  1.00 96.23           H  
ATOM   3480  O   ASN A 224     -24.082   2.134  10.366  1.00 96.23           O  
ATOM   3481  CG  ASN A 224     -25.071  -0.891  10.029  1.00 96.23           C  
ATOM   3482  ND2 ASN A 224     -24.367  -1.664   9.235  1.00 96.23           N  
ATOM   3483 HD21 ASN A 224     -23.671  -2.239   9.689  1.00 96.23           H  
ATOM   3484 HD22 ASN A 224     -24.644  -1.804   8.274  1.00 96.23           H  
ATOM   3485  OD1 ASN A 224     -24.758  -0.793  11.201  1.00 96.23           O  
ATOM   3486  N   ASP A 225     -24.950   2.622   8.356  1.00 97.38           N  
ATOM   3487  H   ASP A 225     -25.751   2.564   7.744  1.00 97.38           H  
ATOM   3488  CA  ASP A 225     -23.821   3.444   7.917  1.00 97.38           C  
ATOM   3489  HA  ASP A 225     -22.894   2.891   8.072  1.00 97.38           H  
ATOM   3490  C   ASP A 225     -23.711   4.719   8.750  1.00 97.38           C  
ATOM   3491  CB  ASP A 225     -23.940   3.757   6.423  1.00 97.38           C  
ATOM   3492  HB2 ASP A 225     -23.114   4.401   6.120  1.00 97.38           H  
ATOM   3493  HB3 ASP A 225     -24.870   4.293   6.235  1.00 97.38           H  
ATOM   3494  O   ASP A 225     -22.634   5.007   9.266  1.00 97.38           O  
ATOM   3495  CG  ASP A 225     -23.898   2.487   5.587  1.00 97.38           C  
ATOM   3496  OD1 ASP A 225     -24.871   2.244   4.841  1.00 97.38           O  
ATOM   3497  OD2 ASP A 225     -22.918   1.727   5.739  1.00 97.38           O  
ATOM   3498  N   THR A 226     -24.830   5.407   8.999  1.00 95.87           N  
ATOM   3499  H   THR A 226     -25.677   5.150   8.512  1.00 95.87           H  
ATOM   3500  CA  THR A 226     -24.861   6.583   9.882  1.00 95.87           C  
ATOM   3501  HA  THR A 226     -24.165   7.325   9.490  1.00 95.87           H  
ATOM   3502  C   THR A 226     -24.407   6.246  11.306  1.00 95.87           C  
ATOM   3503  CB  THR A 226     -26.264   7.202   9.918  1.00 95.87           C  
ATOM   3504  HB  THR A 226     -26.947   6.521  10.425  1.00 95.87           H  
ATOM   3505  O   THR A 226     -23.549   6.937  11.848  1.00 95.87           O  
ATOM   3506  CG2 THR A 226     -26.288   8.551  10.633  1.00 95.87           C  
ATOM   3507 HG21 THR A 226     -25.570   9.232  10.177  1.00 95.87           H  
ATOM   3508 HG22 THR A 226     -27.287   8.983  10.564  1.00 95.87           H  
ATOM   3509 HG23 THR A 226     -26.038   8.423  11.686  1.00 95.87           H  
ATOM   3510  OG1 THR A 226     -26.744   7.420   8.611  1.00 95.87           O  
ATOM   3511  HG1 THR A 226     -26.098   7.957   8.146  1.00 95.87           H  
ATOM   3512  N   LEU A 227     -24.901   5.150  11.899  1.00 96.59           N  
ATOM   3513  H   LEU A 227     -25.609   4.620  11.412  1.00 96.59           H  
ATOM   3514  CA  LEU A 227     -24.451   4.675  13.223  1.00 96.59           C  
ATOM   3515  HA  LEU A 227     -24.547   5.486  13.945  1.00 96.59           H  
ATOM   3516  C   LEU A 227     -22.973   4.254  13.243  1.00 96.59           C  
ATOM   3517  CB  LEU A 227     -25.319   3.480  13.659  1.00 96.59           C  
ATOM   3518  HB2 LEU A 227     -24.852   3.007  14.522  1.00 96.59           H  
ATOM   3519  HB3 LEU A 227     -25.328   2.749  12.850  1.00 96.59           H  
ATOM   3520  O   LEU A 227     -22.334   4.240  14.292  1.00 96.59           O  
ATOM   3521  CG  LEU A 227     -26.767   3.832  14.037  1.00 96.59           C  
ATOM   3522  HG  LEU A 227     -27.243   4.379  13.223  1.00 96.59           H  
ATOM   3523  CD1 LEU A 227     -27.549   2.540  14.276  1.00 96.59           C  
ATOM   3524 HD11 LEU A 227     -27.101   1.976  15.094  1.00 96.59           H  
ATOM   3525 HD12 LEU A 227     -28.582   2.777  14.529  1.00 96.59           H  
ATOM   3526 HD13 LEU A 227     -27.538   1.932  13.371  1.00 96.59           H  
ATOM   3527  CD2 LEU A 227     -26.845   4.684  15.305  1.00 96.59           C  
ATOM   3528 HD21 LEU A 227     -26.381   5.655  15.137  1.00 96.59           H  
ATOM   3529 HD22 LEU A 227     -26.338   4.182  16.129  1.00 96.59           H  
ATOM   3530 HD23 LEU A 227     -27.888   4.850  15.575  1.00 96.59           H  
ATOM   3531  N   SER A 228     -22.431   3.908  12.078  1.00 96.71           N  
ATOM   3532  H   SER A 228     -23.027   3.929  11.263  1.00 96.71           H  
ATOM   3533  CA  SER A 228     -21.027   3.563  11.868  1.00 96.71           C  
ATOM   3534  HA  SER A 228     -20.605   3.175  12.795  1.00 96.71           H  
ATOM   3535  C   SER A 228     -20.163   4.759  11.449  1.00 96.71           C  
ATOM   3536  CB  SER A 228     -20.944   2.469  10.811  1.00 96.71           C  
ATOM   3537  HB2 SER A 228     -19.894   2.269  10.597  1.00 96.71           H  
ATOM   3538  HB3 SER A 228     -21.409   2.818   9.889  1.00 96.71           H  
ATOM   3539  O   SER A 228     -19.005   4.552  11.085  1.00 96.71           O  
ATOM   3540  OG  SER A 228     -21.587   1.280  11.241  1.00 96.71           O  
ATOM   3541  HG  SER A 228     -22.529   1.449  11.170  1.00 96.71           H  
ATOM   3542  N   LYS A 229     -20.721   5.981  11.472  1.00 97.26           N  
ATOM   3543  H   LYS A 229     -21.682   6.044  11.775  1.00 97.26           H  
ATOM   3544  CA  LYS A 229     -20.097   7.243  11.034  1.00 97.26           C  
ATOM   3545  HA  LYS A 229     -20.862   8.017  11.099  1.00 97.26           H  
ATOM   3546  C   LYS A 229     -19.659   7.272   9.559  1.00 97.26           C  
ATOM   3547  CB  LYS A 229     -18.971   7.655  12.005  1.00 97.26           C  
ATOM   3548  HB2 LYS A 229     -18.177   6.909  11.978  1.00 97.26           H  
ATOM   3549  HB3 LYS A 229     -18.547   8.599  11.664  1.00 97.26           H  
ATOM   3550  O   LYS A 229     -18.874   8.124   9.164  1.00 97.26           O  
ATOM   3551  CG  LYS A 229     -19.438   7.845  13.460  1.00 97.26           C  
ATOM   3552  HG2 LYS A 229     -19.840   6.912  13.856  1.00 97.26           H  
ATOM   3553  HG3 LYS A 229     -20.211   8.613  13.492  1.00 97.26           H  
ATOM   3554  CD  LYS A 229     -18.245   8.284  14.319  1.00 97.26           C  
ATOM   3555  HD2 LYS A 229     -17.777   9.149  13.848  1.00 97.26           H  
ATOM   3556  HD3 LYS A 229     -17.522   7.468  14.346  1.00 97.26           H  
ATOM   3557  CE  LYS A 229     -18.622   8.656  15.757  1.00 97.26           C  
ATOM   3558  HE2 LYS A 229     -18.993   7.771  16.274  1.00 97.26           H  
ATOM   3559  HE3 LYS A 229     -19.418   9.399  15.717  1.00 97.26           H  
ATOM   3560  NZ  LYS A 229     -17.451   9.231  16.471  1.00 97.26           N  
ATOM   3561  HZ1 LYS A 229     -17.661   9.613  17.382  1.00 97.26           H  
ATOM   3562  HZ2 LYS A 229     -16.675   8.589  16.548  1.00 97.26           H  
ATOM   3563  HZ3 LYS A 229     -17.052   9.993  15.942  1.00 97.26           H  
ATOM   3564  N   ARG A 230     -20.174   6.367   8.720  1.00 96.87           N  
ATOM   3565  H   ARG A 230     -20.909   5.772   9.075  1.00 96.87           H  
ATOM   3566  CA  ARG A 230     -19.853   6.301   7.285  1.00 96.87           C  
ATOM   3567  HA  ARG A 230     -18.817   6.607   7.140  1.00 96.87           H  
ATOM   3568  C   ARG A 230     -20.729   7.277   6.500  1.00 96.87           C  
ATOM   3569  CB  ARG A 230     -19.995   4.864   6.766  1.00 96.87           C  
ATOM   3570  HB2 ARG A 230     -21.024   4.530   6.901  1.00 96.87           H  
ATOM   3571  HB3 ARG A 230     -19.762   4.865   5.702  1.00 96.87           H  
ATOM   3572  O   ARG A 230     -21.950   7.122   6.460  1.00 96.87           O  
ATOM   3573  CG  ARG A 230     -19.053   3.877   7.472  1.00 96.87           C  
ATOM   3574  HG2 ARG A 230     -19.340   3.756   8.517  1.00 96.87           H  
ATOM   3575  HG3 ARG A 230     -18.038   4.272   7.430  1.00 96.87           H  
ATOM   3576  CD  ARG A 230     -19.069   2.517   6.771  1.00 96.87           C  
ATOM   3577  HD2 ARG A 230     -18.249   1.904   7.146  1.00 96.87           H  
ATOM   3578  HD3 ARG A 230     -18.859   2.696   5.716  1.00 96.87           H  
ATOM   3579  NE  ARG A 230     -20.356   1.809   6.911  1.00 96.87           N  
ATOM   3580  HE  ARG A 230     -21.076   1.981   6.224  1.00 96.87           H  
ATOM   3581  NH1 ARG A 230     -19.800   0.521   8.721  1.00 96.87           N  
ATOM   3582 HH11 ARG A 230     -20.072  -0.116   9.457  1.00 96.87           H  
ATOM   3583 HH12 ARG A 230     -18.841   0.828   8.642  1.00 96.87           H  
ATOM   3584  NH2 ARG A 230     -21.876   0.459   7.885  1.00 96.87           N  
ATOM   3585 HH21 ARG A 230     -22.483   0.755   7.134  1.00 96.87           H  
ATOM   3586 HH22 ARG A 230     -22.185  -0.139   8.638  1.00 96.87           H  
ATOM   3587  CZ  ARG A 230     -20.666   0.929   7.838  1.00 96.87           C  
ATOM   3588  N   VAL A 231     -20.102   8.263   5.860  1.00 97.03           N  
ATOM   3589  H   VAL A 231     -19.098   8.320   5.950  1.00 97.03           H  
ATOM   3590  CA  VAL A 231     -20.767   9.339   5.100  1.00 97.03           C  
ATOM   3591  HA  VAL A 231     -21.819   9.077   4.983  1.00 97.03           H  
ATOM   3592  C   VAL A 231     -20.161   9.485   3.700  1.00 97.03           C  
ATOM   3593  CB  VAL A 231     -20.704  10.687   5.849  1.00 97.03           C  
ATOM   3594  HB  VAL A 231     -21.214  11.433   5.240  1.00 97.03           H  
ATOM   3595  O   VAL A 231     -18.989   9.168   3.532  1.00 97.03           O  
ATOM   3596  CG1 VAL A 231     -21.446  10.602   7.188  1.00 97.03           C  
ATOM   3597 HG11 VAL A 231     -20.916   9.941   7.874  1.00 97.03           H  
ATOM   3598 HG12 VAL A 231     -21.495  11.594   7.636  1.00 97.03           H  
ATOM   3599 HG13 VAL A 231     -22.458  10.229   7.032  1.00 97.03           H  
ATOM   3600  CG2 VAL A 231     -19.274  11.179   6.102  1.00 97.03           C  
ATOM   3601 HG21 VAL A 231     -18.722  10.478   6.728  1.00 97.03           H  
ATOM   3602 HG22 VAL A 231     -18.740  11.316   5.162  1.00 97.03           H  
ATOM   3603 HG23 VAL A 231     -19.299  12.142   6.612  1.00 97.03           H  
ATOM   3604  N   PRO A 232     -20.892   9.938   2.668  1.00 96.88           N  
ATOM   3605  CA  PRO A 232     -20.312  10.139   1.338  1.00 96.88           C  
ATOM   3606  HA  PRO A 232     -19.974   9.178   0.950  1.00 96.88           H  
ATOM   3607  C   PRO A 232     -19.128  11.115   1.398  1.00 96.88           C  
ATOM   3608  CB  PRO A 232     -21.455  10.668   0.464  1.00 96.88           C  
ATOM   3609  HB2 PRO A 232     -21.412  10.266  -0.548  1.00 96.88           H  
ATOM   3610  HB3 PRO A 232     -21.437  11.758   0.441  1.00 96.88           H  
ATOM   3611  O   PRO A 232     -19.219  12.140   2.072  1.00 96.88           O  
ATOM   3612  CG  PRO A 232     -22.712  10.199   1.196  1.00 96.88           C  
ATOM   3613  HG2 PRO A 232     -22.918   9.158   0.947  1.00 96.88           H  
ATOM   3614  HG3 PRO A 232     -23.573  10.828   0.970  1.00 96.88           H  
ATOM   3615  CD  PRO A 232     -22.293  10.310   2.659  1.00 96.88           C  
ATOM   3616  HD2 PRO A 232     -22.394  11.341   2.997  1.00 96.88           H  
ATOM   3617  HD3 PRO A 232     -22.895   9.647   3.280  1.00 96.88           H  
ATOM   3618  N   GLY A 233     -18.024  10.794   0.722  1.00 96.66           N  
ATOM   3619  H   GLY A 233     -18.042   9.983   0.121  1.00 96.66           H  
ATOM   3620  CA  GLY A 233     -16.787  11.573   0.796  1.00 96.66           C  
ATOM   3621  HA2 GLY A 233     -16.798  12.336   0.018  1.00 96.66           H  
ATOM   3622  HA3 GLY A 233     -16.734  12.068   1.766  1.00 96.66           H  
ATOM   3623  C   GLY A 233     -15.505  10.757   0.669  1.00 96.66           C  
ATOM   3624  O   GLY A 233     -15.532   9.528   0.587  1.00 96.66           O  
ATOM   3625  N   PHE A 234     -14.375  11.466   0.690  1.00 97.65           N  
ATOM   3626  H   PHE A 234     -14.443  12.456   0.876  1.00 97.65           H  
ATOM   3627  CA  PHE A 234     -13.027  10.899   0.564  1.00 97.65           C  
ATOM   3628  HA  PHE A 234     -12.967  10.329  -0.363  1.00 97.65           H  
ATOM   3629  C   PHE A 234     -12.669   9.935   1.709  1.00 97.65           C  
ATOM   3630  CB  PHE A 234     -12.023  12.058   0.499  1.00 97.65           C  
ATOM   3631  HB2 PHE A 234     -11.988  12.559   1.466  1.00 97.65           H  
ATOM   3632  HB3 PHE A 234     -12.359  12.788  -0.237  1.00 97.65           H  
ATOM   3633  O   PHE A 234     -12.032   8.907   1.499  1.00 97.65           O  
ATOM   3634  CG  PHE A 234     -10.632  11.609   0.110  1.00 97.65           C  
ATOM   3635  CD1 PHE A 234      -9.581  11.611   1.043  1.00 97.65           C  
ATOM   3636  HD1 PHE A 234      -9.741  11.961   2.052  1.00 97.65           H  
ATOM   3637  CD2 PHE A 234     -10.400  11.137  -1.192  1.00 97.65           C  
ATOM   3638  HD2 PHE A 234     -11.209  11.106  -1.906  1.00 97.65           H  
ATOM   3639  CE1 PHE A 234      -8.311  11.142   0.681  1.00 97.65           C  
ATOM   3640  HE1 PHE A 234      -7.516  11.120   1.411  1.00 97.65           H  
ATOM   3641  CE2 PHE A 234      -9.126  10.677  -1.558  1.00 97.65           C  
ATOM   3642  HE2 PHE A 234      -8.953  10.293  -2.553  1.00 97.65           H  
ATOM   3643  CZ  PHE A 234      -8.080  10.683  -0.626  1.00 97.65           C  
ATOM   3644  HZ  PHE A 234      -7.101  10.339  -0.923  1.00 97.65           H  
ATOM   3645  N   GLY A 235     -13.159  10.189   2.924  1.00 97.43           N  
ATOM   3646  H   GLY A 235     -13.644  11.061   3.081  1.00 97.43           H  
ATOM   3647  CA  GLY A 235     -13.009   9.261   4.045  1.00 97.43           C  
ATOM   3648  HA2 GLY A 235     -13.581   9.658   4.884  1.00 97.43           H  
ATOM   3649  HA3 GLY A 235     -11.959   9.184   4.329  1.00 97.43           H  
ATOM   3650  C   GLY A 235     -13.558   7.870   3.727  1.00 97.43           C  
ATOM   3651  O   GLY A 235     -12.915   6.842   3.938  1.00 97.43           O  
ATOM   3652  N   THR A 236     -14.743   7.831   3.130  1.00 97.52           N  
ATOM   3653  H   THR A 236     -15.189   8.706   2.894  1.00 97.52           H  
ATOM   3654  CA  THR A 236     -15.422   6.579   2.794  1.00 97.52           C  
ATOM   3655  HA  THR A 236     -15.355   5.910   3.652  1.00 97.52           H  
ATOM   3656  C   THR A 236     -14.756   5.857   1.623  1.00 97.52           C  
ATOM   3657  CB  THR A 236     -16.904   6.877   2.567  1.00 97.52           C  
ATOM   3658  HB  THR A 236     -17.007   7.693   1.852  1.00 97.52           H  
ATOM   3659  O   THR A 236     -14.783   4.629   1.601  1.00 97.52           O  
ATOM   3660  CG2 THR A 236     -17.796   5.716   2.143  1.00 97.52           C  
ATOM   3661 HG21 THR A 236     -17.304   5.095   1.395  1.00 97.52           H  
ATOM   3662 HG22 THR A 236     -18.713   6.117   1.710  1.00 97.52           H  
ATOM   3663 HG23 THR A 236     -18.064   5.125   3.018  1.00 97.52           H  
ATOM   3664  OG1 THR A 236     -17.389   7.264   3.830  1.00 97.52           O  
ATOM   3665  HG1 THR A 236     -17.980   8.005   3.683  1.00 97.52           H  
ATOM   3666  N   THR A 237     -14.075   6.553   0.702  1.00 97.75           N  
ATOM   3667  H   THR A 237     -14.013   7.559   0.773  1.00 97.75           H  
ATOM   3668  CA  THR A 237     -13.278   5.881  -0.343  1.00 97.75           C  
ATOM   3669  HA  THR A 237     -13.908   5.126  -0.813  1.00 97.75           H  
ATOM   3670  C   THR A 237     -12.088   5.133   0.258  1.00 97.75           C  
ATOM   3671  CB  THR A 237     -12.814   6.824  -1.466  1.00 97.75           C  
ATOM   3672  HB  THR A 237     -12.351   6.230  -2.253  1.00 97.75           H  
ATOM   3673  O   THR A 237     -11.845   3.990  -0.126  1.00 97.75           O  
ATOM   3674  CG2 THR A 237     -13.983   7.609  -2.049  1.00 97.75           C  
ATOM   3675 HG21 THR A 237     -14.802   6.930  -2.289  1.00 97.75           H  
ATOM   3676 HG22 THR A 237     -13.657   8.110  -2.961  1.00 97.75           H  
ATOM   3677 HG23 THR A 237     -14.333   8.360  -1.340  1.00 97.75           H  
ATOM   3678  OG1 THR A 237     -11.891   7.773  -1.014  1.00 97.75           O  
ATOM   3679  HG1 THR A 237     -11.053   7.657  -1.467  1.00 97.75           H  
ATOM   3680  N   MET A 238     -11.411   5.694   1.273  1.00 97.58           N  
ATOM   3681  H   MET A 238     -11.636   6.646   1.523  1.00 97.58           H  
ATOM   3682  CA  MET A 238     -10.386   4.967   2.045  1.00 97.58           C  
ATOM   3683  HA  MET A 238      -9.621   4.607   1.357  1.00 97.58           H  
ATOM   3684  C   MET A 238     -10.965   3.734   2.747  1.00 97.58           C  
ATOM   3685  CB  MET A 238      -9.720   5.876   3.091  1.00 97.58           C  
ATOM   3686  HB2 MET A 238     -10.476   6.362   3.708  1.00 97.58           H  
ATOM   3687  HB3 MET A 238      -9.097   5.263   3.743  1.00 97.58           H  
ATOM   3688  O   MET A 238     -10.370   2.659   2.688  1.00 97.58           O  
ATOM   3689  CG  MET A 238      -8.825   6.936   2.454  1.00 97.58           C  
ATOM   3690  HG2 MET A 238      -8.077   6.416   1.856  1.00 97.58           H  
ATOM   3691  HG3 MET A 238      -9.426   7.572   1.804  1.00 97.58           H  
ATOM   3692  SD  MET A 238      -7.935   7.997   3.612  1.00 97.58           S  
ATOM   3693  CE  MET A 238      -9.277   9.109   4.081  1.00 97.58           C  
ATOM   3694  HE1 MET A 238     -10.005   8.552   4.670  1.00 97.58           H  
ATOM   3695  HE2 MET A 238      -9.751   9.523   3.190  1.00 97.58           H  
ATOM   3696  HE3 MET A 238      -8.872   9.923   4.683  1.00 97.58           H  
ATOM   3697  N   ASN A 239     -12.144   3.860   3.361  1.00 97.78           N  
ATOM   3698  H   ASN A 239     -12.554   4.782   3.415  1.00 97.78           H  
ATOM   3699  CA  ASN A 239     -12.799   2.751   4.058  1.00 97.78           C  
ATOM   3700  HA  ASN A 239     -12.091   2.319   4.764  1.00 97.78           H  
ATOM   3701  C   ASN A 239     -13.207   1.618   3.094  1.00 97.78           C  
ATOM   3702  CB  ASN A 239     -13.982   3.337   4.847  1.00 97.78           C  
ATOM   3703  HB2 ASN A 239     -13.640   4.218   5.390  1.00 97.78           H  
ATOM   3704  HB3 ASN A 239     -14.768   3.651   4.159  1.00 97.78           H  
ATOM   3705  O   ASN A 239     -13.022   0.442   3.402  1.00 97.78           O  
ATOM   3706  CG  ASN A 239     -14.584   2.381   5.857  1.00 97.78           C  
ATOM   3707  ND2 ASN A 239     -15.405   2.893   6.741  1.00 97.78           N  
ATOM   3708 HD21 ASN A 239     -15.786   2.292   7.457  1.00 97.78           H  
ATOM   3709 HD22 ASN A 239     -15.568   3.889   6.712  1.00 97.78           H  
ATOM   3710  OD1 ASN A 239     -14.371   1.182   5.855  1.00 97.78           O  
ATOM   3711  N   ILE A 240     -13.701   1.954   1.898  1.00 97.30           N  
ATOM   3712  H   ILE A 240     -13.847   2.933   1.699  1.00 97.30           H  
ATOM   3713  CA  ILE A 240     -14.028   0.967   0.857  1.00 97.30           C  
ATOM   3714  HA  ILE A 240     -14.676   0.204   1.288  1.00 97.30           H  
ATOM   3715  C   ILE A 240     -12.766   0.250   0.366  1.00 97.30           C  
ATOM   3716  CB  ILE A 240     -14.784   1.643  -0.310  1.00 97.30           C  
ATOM   3717  HB  ILE A 240     -14.214   2.520  -0.619  1.00 97.30           H  
ATOM   3718  O   ILE A 240     -12.782  -0.972   0.236  1.00 97.30           O  
ATOM   3719  CG1 ILE A 240     -16.185   2.091   0.160  1.00 97.30           C  
ATOM   3720 HG12 ILE A 240     -16.121   2.537   1.152  1.00 97.30           H  
ATOM   3721 HG13 ILE A 240     -16.848   1.230   0.234  1.00 97.30           H  
ATOM   3722  CG2 ILE A 240     -14.930   0.713  -1.532  1.00 97.30           C  
ATOM   3723 HG21 ILE A 240     -13.954   0.472  -1.953  1.00 97.30           H  
ATOM   3724 HG22 ILE A 240     -15.508   1.201  -2.317  1.00 97.30           H  
ATOM   3725 HG23 ILE A 240     -15.436  -0.208  -1.242  1.00 97.30           H  
ATOM   3726  CD1 ILE A 240     -16.806   3.133  -0.771  1.00 97.30           C  
ATOM   3727 HD11 ILE A 240     -17.113   2.670  -1.709  1.00 97.30           H  
ATOM   3728 HD12 ILE A 240     -17.681   3.565  -0.285  1.00 97.30           H  
ATOM   3729 HD13 ILE A 240     -16.093   3.935  -0.968  1.00 97.30           H  
ATOM   3730  N   LEU A 241     -11.689   0.995   0.096  1.00 96.61           N  
ATOM   3731  H   LEU A 241     -11.749   1.995   0.223  1.00 96.61           H  
ATOM   3732  CA  LEU A 241     -10.476   0.450  -0.517  1.00 96.61           C  
ATOM   3733  HA  LEU A 241     -10.763  -0.277  -1.277  1.00 96.61           H  
ATOM   3734  C   LEU A 241      -9.578  -0.315   0.466  1.00 96.61           C  
ATOM   3735  CB  LEU A 241      -9.697   1.594  -1.195  1.00 96.61           C  
ATOM   3736  HB2 LEU A 241      -9.514   2.370  -0.453  1.00 96.61           H  
ATOM   3737  HB3 LEU A 241      -8.729   1.209  -1.516  1.00 96.61           H  
ATOM   3738  O   LEU A 241      -8.939  -1.280   0.055  1.00 96.61           O  
ATOM   3739  CG  LEU A 241     -10.393   2.222  -2.419  1.00 96.61           C  
ATOM   3740  HG  LEU A 241     -11.403   2.539  -2.160  1.00 96.61           H  
ATOM   3741  CD1 LEU A 241      -9.601   3.447  -2.879  1.00 96.61           C  
ATOM   3742 HD11 LEU A 241     -10.095   3.903  -3.737  1.00 96.61           H  
ATOM   3743 HD12 LEU A 241      -9.567   4.179  -2.073  1.00 96.61           H  
ATOM   3744 HD13 LEU A 241      -8.586   3.160  -3.155  1.00 96.61           H  
ATOM   3745  CD2 LEU A 241     -10.490   1.252  -3.597  1.00 96.61           C  
ATOM   3746 HD21 LEU A 241      -9.496   0.891  -3.862  1.00 96.61           H  
ATOM   3747 HD22 LEU A 241     -10.933   1.758  -4.454  1.00 96.61           H  
ATOM   3748 HD23 LEU A 241     -11.128   0.408  -3.334  1.00 96.61           H  
ATOM   3749  N   TYR A 242      -9.515   0.097   1.737  1.00 96.01           N  
ATOM   3750  H   TYR A 242     -10.017   0.939   1.980  1.00 96.01           H  
ATOM   3751  CA  TYR A 242      -8.520  -0.404   2.701  1.00 96.01           C  
ATOM   3752  HA  TYR A 242      -8.007  -1.269   2.279  1.00 96.01           H  
ATOM   3753  C   TYR A 242      -9.109  -0.863   4.042  1.00 96.01           C  
ATOM   3754  CB  TYR A 242      -7.476   0.693   2.953  1.00 96.01           C  
ATOM   3755  HB2 TYR A 242      -7.940   1.433   3.605  1.00 96.01           H  
ATOM   3756  HB3 TYR A 242      -6.628   0.263   3.487  1.00 96.01           H  
ATOM   3757  O   TYR A 242      -8.417  -1.524   4.815  1.00 96.01           O  
ATOM   3758  CG  TYR A 242      -6.966   1.403   1.713  1.00 96.01           C  
ATOM   3759  CD1 TYR A 242      -6.377   0.669   0.667  1.00 96.01           C  
ATOM   3760  HD1 TYR A 242      -6.272  -0.403   0.755  1.00 96.01           H  
ATOM   3761  CD2 TYR A 242      -7.156   2.791   1.576  1.00 96.01           C  
ATOM   3762  HD2 TYR A 242      -7.635   3.346   2.370  1.00 96.01           H  
ATOM   3763  CE1 TYR A 242      -5.998   1.317  -0.522  1.00 96.01           C  
ATOM   3764  HE1 TYR A 242      -5.585   0.751  -1.344  1.00 96.01           H  
ATOM   3765  CE2 TYR A 242      -6.773   3.443   0.392  1.00 96.01           C  
ATOM   3766  HE2 TYR A 242      -6.947   4.504   0.292  1.00 96.01           H  
ATOM   3767  OH  TYR A 242      -5.819   3.312  -1.815  1.00 96.01           O  
ATOM   3768  HH  TYR A 242      -6.160   4.204  -1.908  1.00 96.01           H  
ATOM   3769  CZ  TYR A 242      -6.197   2.704  -0.663  1.00 96.01           C  
ATOM   3770  N   GLY A 243     -10.365  -0.514   4.341  1.00 96.01           N  
ATOM   3771  H   GLY A 243     -10.898   0.013   3.663  1.00 96.01           H  
ATOM   3772  CA  GLY A 243     -11.032  -0.874   5.591  1.00 96.01           C  
ATOM   3773  HA2 GLY A 243     -11.198  -1.951   5.598  1.00 96.01           H  
ATOM   3774  HA3 GLY A 243     -12.001  -0.377   5.646  1.00 96.01           H  
ATOM   3775  C   GLY A 243     -10.231  -0.487   6.837  1.00 96.01           C  
ATOM   3776  O   GLY A 243      -9.682   0.608   6.945  1.00 96.01           O  
ATOM   3777  N   ASP A 244     -10.141  -1.426   7.770  1.00 95.16           N  
ATOM   3778  H   ASP A 244     -10.450  -2.360   7.540  1.00 95.16           H  
ATOM   3779  CA  ASP A 244      -9.352  -1.346   9.000  1.00 95.16           C  
ATOM   3780  HA  ASP A 244      -9.628  -0.433   9.528  1.00 95.16           H  
ATOM   3781  C   ASP A 244      -7.839  -1.274   8.779  1.00 95.16           C  
ATOM   3782  CB  ASP A 244      -9.685  -2.534   9.920  1.00 95.16           C  
ATOM   3783  HB2 ASP A 244     -10.728  -2.463  10.226  1.00 95.16           H  
ATOM   3784  HB3 ASP A 244      -9.083  -2.470  10.827  1.00 95.16           H  
ATOM   3785  O   ASP A 244      -7.119  -1.105   9.748  1.00 95.16           O  
ATOM   3786  CG  ASP A 244      -9.503  -3.912   9.287  1.00 95.16           C  
ATOM   3787  OD1 ASP A 244      -9.362  -4.890  10.040  1.00 95.16           O  
ATOM   3788  OD2 ASP A 244      -9.658  -4.045   8.049  1.00 95.16           O  
ATOM   3789  N   GLY A 245      -7.324  -1.337   7.547  1.00 93.05           N  
ATOM   3790  H   GLY A 245      -7.938  -1.499   6.761  1.00 93.05           H  
ATOM   3791  CA  GLY A 245      -5.911  -1.048   7.287  1.00 93.05           C  
ATOM   3792  HA2 GLY A 245      -5.691  -1.253   6.240  1.00 93.05           H  
ATOM   3793  HA3 GLY A 245      -5.285  -1.687   7.910  1.00 93.05           H  
ATOM   3794  C   GLY A 245      -5.540   0.409   7.577  1.00 93.05           C  
ATOM   3795  O   GLY A 245      -4.398   0.678   7.935  1.00 93.05           O  
ATOM   3796  N   VAL A 246      -6.498   1.339   7.439  1.00 93.18           N  
ATOM   3797  H   VAL A 246      -7.414   1.022   7.153  1.00 93.18           H  
ATOM   3798  CA  VAL A 246      -6.284   2.783   7.671  1.00 93.18           C  
ATOM   3799  HA  VAL A 246      -5.430   2.896   8.340  1.00 93.18           H  
ATOM   3800  C   VAL A 246      -7.452   3.498   8.372  1.00 93.18           C  
ATOM   3801  CB  VAL A 246      -5.934   3.523   6.357  1.00 93.18           C  
ATOM   3802  HB  VAL A 246      -5.610   4.532   6.612  1.00 93.18           H  
ATOM   3803  O   VAL A 246      -7.301   4.656   8.746  1.00 93.18           O  
ATOM   3804  CG1 VAL A 246      -4.783   2.875   5.573  1.00 93.18           C  
ATOM   3805 HG11 VAL A 246      -3.944   2.703   6.247  1.00 93.18           H  
ATOM   3806 HG12 VAL A 246      -5.100   1.923   5.147  1.00 93.18           H  
ATOM   3807 HG13 VAL A 246      -4.462   3.546   4.776  1.00 93.18           H  
ATOM   3808  CG2 VAL A 246      -7.141   3.646   5.418  1.00 93.18           C  
ATOM   3809 HG21 VAL A 246      -7.839   4.374   5.830  1.00 93.18           H  
ATOM   3810 HG22 VAL A 246      -7.646   2.685   5.326  1.00 93.18           H  
ATOM   3811 HG23 VAL A 246      -6.818   4.007   4.442  1.00 93.18           H  
ATOM   3812  N   CYS A 247      -8.620   2.863   8.532  1.00 96.73           N  
ATOM   3813  H   CYS A 247      -8.710   1.911   8.207  1.00 96.73           H  
ATOM   3814  CA  CYS A 247      -9.832   3.498   9.070  1.00 96.73           C  
ATOM   3815  HA  CYS A 247      -9.647   4.562   9.214  1.00 96.73           H  
ATOM   3816  C   CYS A 247     -10.254   2.934  10.431  1.00 96.73           C  
ATOM   3817  CB  CYS A 247     -10.980   3.360   8.064  1.00 96.73           C  
ATOM   3818  HB2 CYS A 247     -11.203   2.301   7.930  1.00 96.73           H  
ATOM   3819  HB3 CYS A 247     -11.866   3.832   8.489  1.00 96.73           H  
ATOM   3820  O   CYS A 247     -10.009   1.769  10.738  1.00 96.73           O  
ATOM   3821  SG  CYS A 247     -10.668   4.098   6.441  1.00 96.73           S  
ATOM   3822  N   GLY A 248     -10.956   3.750  11.224  1.00 95.79           N  
ATOM   3823  H   GLY A 248     -11.184   4.675  10.887  1.00 95.79           H  
ATOM   3824  CA  GLY A 248     -11.484   3.352  12.535  1.00 95.79           C  
ATOM   3825  HA2 GLY A 248     -11.962   2.376  12.446  1.00 95.79           H  
ATOM   3826  HA3 GLY A 248     -12.241   4.075  12.840  1.00 95.79           H  
ATOM   3827  C   GLY A 248     -10.437   3.265  13.650  1.00 95.79           C  
ATOM   3828  O   GLY A 248     -10.721   2.691  14.698  1.00 95.79           O  
ATOM   3829  N   GLN A 249      -9.239   3.811  13.426  1.00 93.84           N  
ATOM   3830  H   GLN A 249      -9.084   4.258  12.534  1.00 93.84           H  
ATOM   3831  CA  GLN A 249      -8.098   3.744  14.347  1.00 93.84           C  
ATOM   3832  HA  GLN A 249      -8.348   3.094  15.185  1.00 93.84           H  
ATOM   3833  C   GLN A 249      -7.725   5.103  14.960  1.00 93.84           C  
ATOM   3834  CB  GLN A 249      -6.899   3.128  13.624  1.00 93.84           C  
ATOM   3835  HB2 GLN A 249      -6.062   3.102  14.323  1.00 93.84           H  
ATOM   3836  HB3 GLN A 249      -6.620   3.758  12.780  1.00 93.84           H  
ATOM   3837  O   GLN A 249      -6.677   5.238  15.587  1.00 93.84           O  
ATOM   3838  CG  GLN A 249      -7.163   1.703  13.126  1.00 93.84           C  
ATOM   3839  HG2 GLN A 249      -7.895   1.720  12.317  1.00 93.84           H  
ATOM   3840  HG3 GLN A 249      -7.545   1.084  13.938  1.00 93.84           H  
ATOM   3841  CD  GLN A 249      -5.868   1.098  12.623  1.00 93.84           C  
ATOM   3842  NE2 GLN A 249      -5.842   0.488  11.473  1.00 93.84           N  
ATOM   3843 HE21 GLN A 249      -6.667   0.211  10.961  1.00 93.84           H  
ATOM   3844 HE22 GLN A 249      -4.941   0.092  11.248  1.00 93.84           H  
ATOM   3845  OE1 GLN A 249      -4.832   1.169  13.260  1.00 93.84           O  
ATOM   3846  N   GLY A 250      -8.575   6.117  14.787  1.00 94.82           N  
ATOM   3847  H   GLY A 250      -9.426   5.958  14.268  1.00 94.82           H  
ATOM   3848  CA  GLY A 250      -8.209   7.492  15.101  1.00 94.82           C  
ATOM   3849  HA2 GLY A 250      -9.105   8.111  15.152  1.00 94.82           H  
ATOM   3850  HA3 GLY A 250      -7.718   7.523  16.074  1.00 94.82           H  
ATOM   3851  C   GLY A 250      -7.265   8.077  14.052  1.00 94.82           C  
ATOM   3852  O   GLY A 250      -7.331   7.727  12.872  1.00 94.82           O  
ATOM   3853  N   ASP A 251      -6.425   9.007  14.488  1.00 94.02           N  
ATOM   3854  H   ASP A 251      -6.360   9.193  15.479  1.00 94.02           H  
ATOM   3855  CA  ASP A 251      -5.502   9.732  13.623  1.00 94.02           C  
ATOM   3856  HA  ASP A 251      -5.987   9.889  12.659  1.00 94.02           H  
ATOM   3857  C   ASP A 251      -4.221   8.913  13.390  1.00 94.02           C  
ATOM   3858  CB  ASP A 251      -5.241  11.110  14.257  1.00 94.02           C  
ATOM   3859  HB2 ASP A 251      -4.628  10.996  15.151  1.00 94.02           H  
ATOM   3860  HB3 ASP A 251      -6.193  11.548  14.555  1.00 94.02           H  
ATOM   3861  O   ASP A 251      -3.400   8.769  14.295  1.00 94.02           O  
ATOM   3862  CG  ASP A 251      -4.572  12.069  13.279  1.00 94.02           C  
ATOM   3863  OD1 ASP A 251      -3.828  12.965  13.727  1.00 94.02           O  
ATOM   3864  OD2 ASP A 251      -4.844  11.915  12.071  1.00 94.02           O  
ATOM   3865  N   VAL A 252      -4.079   8.320  12.197  1.00 94.97           N  
ATOM   3866  H   VAL A 252      -4.785   8.499  11.498  1.00 94.97           H  
ATOM   3867  CA  VAL A 252      -2.958   7.431  11.837  1.00 94.97           C  
ATOM   3868  HA  VAL A 252      -2.217   7.485  12.635  1.00 94.97           H  
ATOM   3869  C   VAL A 252      -2.248   7.889  10.564  1.00 94.97           C  
ATOM   3870  CB  VAL A 252      -3.378   5.947  11.722  1.00 94.97           C  
ATOM   3871  HB  VAL A 252      -2.489   5.374  11.457  1.00 94.97           H  
ATOM   3872  O   VAL A 252      -2.877   8.333   9.599  1.00 94.97           O  
ATOM   3873  CG1 VAL A 252      -3.891   5.395  13.055  1.00 94.97           C  
ATOM   3874 HG11 VAL A 252      -3.160   5.589  13.841  1.00 94.97           H  
ATOM   3875 HG12 VAL A 252      -4.832   5.875  13.327  1.00 94.97           H  
ATOM   3876 HG13 VAL A 252      -4.046   4.319  12.976  1.00 94.97           H  
ATOM   3877  CG2 VAL A 252      -4.438   5.681  10.643  1.00 94.97           C  
ATOM   3878 HG21 VAL A 252      -4.060   5.965   9.662  1.00 94.97           H  
ATOM   3879 HG22 VAL A 252      -4.675   4.617  10.622  1.00 94.97           H  
ATOM   3880 HG23 VAL A 252      -5.348   6.240  10.860  1.00 94.97           H  
ATOM   3881  N   ASP A 253      -0.926   7.707  10.523  1.00 94.59           N  
ATOM   3882  H   ASP A 253      -0.462   7.441  11.380  1.00 94.59           H  
ATOM   3883  CA  ASP A 253      -0.065   8.203   9.440  1.00 94.59           C  
ATOM   3884  HA  ASP A 253      -0.124   9.292   9.418  1.00 94.59           H  
ATOM   3885  C   ASP A 253      -0.473   7.702   8.050  1.00 94.59           C  
ATOM   3886  CB  ASP A 253       1.394   7.806   9.714  1.00 94.59           C  
ATOM   3887  HB2 ASP A 253       1.988   8.031   8.827  1.00 94.59           H  
ATOM   3888  HB3 ASP A 253       1.447   6.732   9.890  1.00 94.59           H  
ATOM   3889  O   ASP A 253      -0.466   8.469   7.087  1.00 94.59           O  
ATOM   3890  CG  ASP A 253       2.018   8.555  10.893  1.00 94.59           C  
ATOM   3891  OD1 ASP A 253       3.000   8.018  11.445  1.00 94.59           O  
ATOM   3892  OD2 ASP A 253       1.509   9.649  11.224  1.00 94.59           O  
ATOM   3893  N   ALA A 254      -0.893   6.439   7.928  1.00 94.24           N  
ATOM   3894  H   ALA A 254      -0.863   5.845   8.745  1.00 94.24           H  
ATOM   3895  CA  ALA A 254      -1.308   5.873   6.646  1.00 94.24           C  
ATOM   3896  HA  ALA A 254      -0.502   6.028   5.928  1.00 94.24           H  
ATOM   3897  C   ALA A 254      -2.566   6.551   6.073  1.00 94.24           C  
ATOM   3898  CB  ALA A 254      -1.507   4.366   6.820  1.00 94.24           C  
ATOM   3899  HB1 ALA A 254      -2.273   4.169   7.570  1.00 94.24           H  
ATOM   3900  HB2 ALA A 254      -0.564   3.918   7.132  1.00 94.24           H  
ATOM   3901  HB3 ALA A 254      -1.807   3.923   5.870  1.00 94.24           H  
ATOM   3902  O   ALA A 254      -2.654   6.762   4.863  1.00 94.24           O  
ATOM   3903  N   MET A 255      -3.521   6.934   6.927  1.00 96.47           N  
ATOM   3904  H   MET A 255      -3.344   6.823   7.915  1.00 96.47           H  
ATOM   3905  CA  MET A 255      -4.701   7.705   6.526  1.00 96.47           C  
ATOM   3906  HA  MET A 255      -5.166   7.238   5.658  1.00 96.47           H  
ATOM   3907  C   MET A 255      -4.299   9.135   6.147  1.00 96.47           C  
ATOM   3908  CB  MET A 255      -5.705   7.704   7.686  1.00 96.47           C  
ATOM   3909  HB2 MET A 255      -5.235   8.161   8.557  1.00 96.47           H  
ATOM   3910  HB3 MET A 255      -5.954   6.675   7.944  1.00 96.47           H  
ATOM   3911  O   MET A 255      -4.666   9.627   5.077  1.00 96.47           O  
ATOM   3912  CG  MET A 255      -7.003   8.453   7.368  1.00 96.47           C  
ATOM   3913  HG2 MET A 255      -7.587   7.851   6.672  1.00 96.47           H  
ATOM   3914  HG3 MET A 255      -6.778   9.407   6.891  1.00 96.47           H  
ATOM   3915  SD  MET A 255      -8.011   8.793   8.836  1.00 96.47           S  
ATOM   3916  CE  MET A 255      -6.993  10.089   9.620  1.00 96.47           C  
ATOM   3917  HE1 MET A 255      -6.804  10.899   8.915  1.00 96.47           H  
ATOM   3918  HE2 MET A 255      -7.503  10.497  10.492  1.00 96.47           H  
ATOM   3919  HE3 MET A 255      -6.037   9.681   9.948  1.00 96.47           H  
ATOM   3920  N   ASN A 256      -3.492   9.782   6.989  1.00 96.23           N  
ATOM   3921  H   ASN A 256      -3.239   9.329   7.856  1.00 96.23           H  
ATOM   3922  CA  ASN A 256      -3.036  11.156   6.778  1.00 96.23           C  
ATOM   3923  HA  ASN A 256      -3.905  11.798   6.636  1.00 96.23           H  
ATOM   3924  C   ASN A 256      -2.184  11.311   5.521  1.00 96.23           C  
ATOM   3925  CB  ASN A 256      -2.274  11.613   8.029  1.00 96.23           C  
ATOM   3926  HB2 ASN A 256      -1.752  12.548   7.824  1.00 96.23           H  
ATOM   3927  HB3 ASN A 256      -1.539  10.862   8.320  1.00 96.23           H  
ATOM   3928  O   ASN A 256      -2.257  12.342   4.851  1.00 96.23           O  
ATOM   3929  CG  ASN A 256      -3.219  11.872   9.181  1.00 96.23           C  
ATOM   3930  ND2 ASN A 256      -2.718  11.892  10.387  1.00 96.23           N  
ATOM   3931 HD21 ASN A 256      -1.756  11.671  10.600  1.00 96.23           H  
ATOM   3932 HD22 ASN A 256      -3.397  12.039  11.120  1.00 96.23           H  
ATOM   3933  OD1 ASN A 256      -4.406  12.080   8.977  1.00 96.23           O  
ATOM   3934  N   ASN A 257      -1.425  10.281   5.148  1.00 96.61           N  
ATOM   3935  H   ASN A 257      -1.329   9.504   5.786  1.00 96.61           H  
ATOM   3936  CA  ASN A 257      -0.676  10.254   3.902  1.00 96.61           C  
ATOM   3937  HA  ASN A 257      -0.034  11.134   3.866  1.00 96.61           H  
ATOM   3938  C   ASN A 257      -1.611  10.313   2.683  1.00 96.61           C  
ATOM   3939  CB  ASN A 257       0.207   9.000   3.894  1.00 96.61           C  
ATOM   3940  HB2 ASN A 257      -0.411   8.103   3.857  1.00 96.61           H  
ATOM   3941  HB3 ASN A 257       0.804   8.964   4.806  1.00 96.61           H  
ATOM   3942  O   ASN A 257      -1.389  11.121   1.782  1.00 96.61           O  
ATOM   3943  CG  ASN A 257       1.135   9.003   2.701  1.00 96.61           C  
ATOM   3944  ND2 ASN A 257       2.339   9.500   2.853  1.00 96.61           N  
ATOM   3945 HD21 ASN A 257       2.655   9.770   3.774  1.00 96.61           H  
ATOM   3946 HD22 ASN A 257       2.966   9.425   2.065  1.00 96.61           H  
ATOM   3947  OD1 ASN A 257       0.775   8.605   1.606  1.00 96.61           O  
ATOM   3948  N   ILE A 258      -2.685   9.517   2.675  1.00 97.33           N  
ATOM   3949  H   ILE A 258      -2.828   8.899   3.461  1.00 97.33           H  
ATOM   3950  CA  ILE A 258      -3.672   9.498   1.585  1.00 97.33           C  
ATOM   3951  HA  ILE A 258      -3.149   9.359   0.639  1.00 97.33           H  
ATOM   3952  C   ILE A 258      -4.409  10.845   1.499  1.00 97.33           C  
ATOM   3953  CB  ILE A 258      -4.649   8.315   1.775  1.00 97.33           C  
ATOM   3954  HB  ILE A 258      -5.136   8.430   2.744  1.00 97.33           H  
ATOM   3955  O   ILE A 258      -4.541  11.412   0.413  1.00 97.33           O  
ATOM   3956  CG1 ILE A 258      -3.942   6.942   1.744  1.00 97.33           C  
ATOM   3957 HG12 ILE A 258      -3.004   6.993   2.297  1.00 97.33           H  
ATOM   3958 HG13 ILE A 258      -3.704   6.679   0.713  1.00 97.33           H  
ATOM   3959  CG2 ILE A 258      -5.726   8.340   0.681  1.00 97.33           C  
ATOM   3960 HG21 ILE A 258      -5.271   8.384  -0.308  1.00 97.33           H  
ATOM   3961 HG22 ILE A 258      -6.375   7.468   0.763  1.00 97.33           H  
ATOM   3962 HG23 ILE A 258      -6.361   9.213   0.834  1.00 97.33           H  
ATOM   3963  CD1 ILE A 258      -4.773   5.814   2.370  1.00 97.33           C  
ATOM   3964 HD11 ILE A 258      -4.994   6.053   3.410  1.00 97.33           H  
ATOM   3965 HD12 ILE A 258      -4.202   4.886   2.336  1.00 97.33           H  
ATOM   3966 HD13 ILE A 258      -5.710   5.672   1.831  1.00 97.33           H  
ATOM   3967  N   VAL A 259      -4.837  11.392   2.644  1.00 97.43           N  
ATOM   3968  H   VAL A 259      -4.716  10.862   3.495  1.00 97.43           H  
ATOM   3969  CA  VAL A 259      -5.471  12.721   2.726  1.00 97.43           C  
ATOM   3970  HA  VAL A 259      -6.353  12.746   2.086  1.00 97.43           H  
ATOM   3971  C   VAL A 259      -4.538  13.807   2.199  1.00 97.43           C  
ATOM   3972  CB  VAL A 259      -5.920  13.025   4.170  1.00 97.43           C  
ATOM   3973  HB  VAL A 259      -5.082  12.860   4.848  1.00 97.43           H  
ATOM   3974  O   VAL A 259      -4.948  14.620   1.375  1.00 97.43           O  
ATOM   3975  CG1 VAL A 259      -6.399  14.471   4.340  1.00 97.43           C  
ATOM   3976 HG11 VAL A 259      -5.563  15.163   4.238  1.00 97.43           H  
ATOM   3977 HG12 VAL A 259      -6.825  14.606   5.334  1.00 97.43           H  
ATOM   3978 HG13 VAL A 259      -7.151  14.702   3.585  1.00 97.43           H  
ATOM   3979  CG2 VAL A 259      -7.073  12.101   4.578  1.00 97.43           C  
ATOM   3980 HG21 VAL A 259      -7.946  12.286   3.952  1.00 97.43           H  
ATOM   3981 HG22 VAL A 259      -6.775  11.057   4.478  1.00 97.43           H  
ATOM   3982 HG23 VAL A 259      -7.333  12.280   5.621  1.00 97.43           H  
ATOM   3983  N   SER A 260      -3.271  13.795   2.609  1.00 97.27           N  
ATOM   3984  H   SER A 260      -2.989  13.100   3.286  1.00 97.27           H  
ATOM   3985  CA  SER A 260      -2.291  14.800   2.188  1.00 97.27           C  
ATOM   3986  HA  SER A 260      -2.663  15.787   2.462  1.00 97.27           H  
ATOM   3987  C   SER A 260      -2.070  14.800   0.674  1.00 97.27           C  
ATOM   3988  CB  SER A 260      -0.957  14.586   2.902  1.00 97.27           C  
ATOM   3989  HB2 SER A 260      -0.241  15.326   2.544  1.00 97.27           H  
ATOM   3990  HB3 SER A 260      -0.575  13.588   2.687  1.00 97.27           H  
ATOM   3991  O   SER A 260      -1.986  15.875   0.084  1.00 97.27           O  
ATOM   3992  OG  SER A 260      -1.119  14.747   4.295  1.00 97.27           O  
ATOM   3993  HG  SER A 260      -1.546  13.959   4.637  1.00 97.27           H  
ATOM   3994  N   HIS A 261      -2.040  13.626   0.031  1.00 97.38           N  
ATOM   3995  H   HIS A 261      -2.119  12.771   0.562  1.00 97.38           H  
ATOM   3996  CA  HIS A 261      -1.959  13.536  -1.431  1.00 97.38           C  
ATOM   3997  HA  HIS A 261      -1.107  14.121  -1.779  1.00 97.38           H  
ATOM   3998  C   HIS A 261      -3.203  14.117  -2.109  1.00 97.38           C  
ATOM   3999  CB  HIS A 261      -1.753  12.083  -1.871  1.00 97.38           C  
ATOM   4000  HB2 HIS A 261      -1.958  12.016  -2.939  1.00 97.38           H  
ATOM   4001  HB3 HIS A 261      -2.452  11.431  -1.348  1.00 97.38           H  
ATOM   4002  O   HIS A 261      -3.074  14.882  -3.060  1.00 97.38           O  
ATOM   4003  CG  HIS A 261      -0.352  11.581  -1.673  1.00 97.38           C  
ATOM   4004  CD2 HIS A 261       0.646  11.572  -2.609  1.00 97.38           C  
ATOM   4005  HD2 HIS A 261       0.579  11.945  -3.620  1.00 97.38           H  
ATOM   4006  ND1 HIS A 261       0.157  11.016  -0.531  1.00 97.38           N  
ATOM   4007  HD1 HIS A 261      -0.340  10.879   0.337  1.00 97.38           H  
ATOM   4008  CE1 HIS A 261       1.429  10.667  -0.769  1.00 97.38           C  
ATOM   4009  HE1 HIS A 261       2.085  10.178  -0.064  1.00 97.38           H  
ATOM   4010  NE2 HIS A 261       1.769  10.984  -2.024  1.00 97.38           N  
ATOM   4011  N   TYR A 262      -4.403  13.818  -1.604  1.00 97.56           N  
ATOM   4012  H   TYR A 262      -4.465  13.196  -0.811  1.00 97.56           H  
ATOM   4013  CA  TYR A 262      -5.632  14.387  -2.162  1.00 97.56           C  
ATOM   4014  HA  TYR A 262      -5.667  14.143  -3.224  1.00 97.56           H  
ATOM   4015  C   TYR A 262      -5.661  15.917  -2.058  1.00 97.56           C  
ATOM   4016  CB  TYR A 262      -6.850  13.755  -1.484  1.00 97.56           C  
ATOM   4017  HB2 TYR A 262      -6.721  13.800  -0.402  1.00 97.56           H  
ATOM   4018  HB3 TYR A 262      -6.877  12.706  -1.776  1.00 97.56           H  
ATOM   4019  O   TYR A 262      -5.912  16.589  -3.057  1.00 97.56           O  
ATOM   4020  CG  TYR A 262      -8.186  14.381  -1.846  1.00 97.56           C  
ATOM   4021  CD1 TYR A 262      -9.116  14.686  -0.837  1.00 97.56           C  
ATOM   4022  HD1 TYR A 262      -8.874  14.471   0.194  1.00 97.56           H  
ATOM   4023  CD2 TYR A 262      -8.505  14.652  -3.190  1.00 97.56           C  
ATOM   4024  HD2 TYR A 262      -7.782  14.447  -3.966  1.00 97.56           H  
ATOM   4025  CE1 TYR A 262     -10.362  15.250  -1.166  1.00 97.56           C  
ATOM   4026  HE1 TYR A 262     -11.067  15.478  -0.380  1.00 97.56           H  
ATOM   4027  CE2 TYR A 262      -9.756  15.201  -3.530  1.00 97.56           C  
ATOM   4028  HE2 TYR A 262     -10.006  15.400  -4.562  1.00 97.56           H  
ATOM   4029  OH  TYR A 262     -11.884  16.075  -2.809  1.00 97.56           O  
ATOM   4030  HH  TYR A 262     -12.360  16.218  -1.988  1.00 97.56           H  
ATOM   4031  CZ  TYR A 262     -10.684  15.505  -2.516  1.00 97.56           C  
ATOM   4032  N   LEU A 263      -5.341  16.478  -0.886  1.00 97.72           N  
ATOM   4033  H   LEU A 263      -5.133  15.872  -0.105  1.00 97.72           H  
ATOM   4034  CA  LEU A 263      -5.290  17.933  -0.703  1.00 97.72           C  
ATOM   4035  HA  LEU A 263      -6.250  18.360  -0.992  1.00 97.72           H  
ATOM   4036  C   LEU A 263      -4.237  18.585  -1.609  1.00 97.72           C  
ATOM   4037  CB  LEU A 263      -5.009  18.279   0.770  1.00 97.72           C  
ATOM   4038  HB2 LEU A 263      -4.041  17.859   1.047  1.00 97.72           H  
ATOM   4039  HB3 LEU A 263      -4.933  19.363   0.844  1.00 97.72           H  
ATOM   4040  O   LEU A 263      -4.493  19.636  -2.188  1.00 97.72           O  
ATOM   4041  CG  LEU A 263      -6.057  17.796   1.790  1.00 97.72           C  
ATOM   4042  HG  LEU A 263      -6.041  16.708   1.847  1.00 97.72           H  
ATOM   4043  CD1 LEU A 263      -5.687  18.337   3.171  1.00 97.72           C  
ATOM   4044 HD11 LEU A 263      -4.682  18.008   3.436  1.00 97.72           H  
ATOM   4045 HD12 LEU A 263      -6.384  17.950   3.915  1.00 97.72           H  
ATOM   4046 HD13 LEU A 263      -5.734  19.426   3.171  1.00 97.72           H  
ATOM   4047  CD2 LEU A 263      -7.487  18.206   1.449  1.00 97.72           C  
ATOM   4048 HD21 LEU A 263      -8.158  17.908   2.255  1.00 97.72           H  
ATOM   4049 HD22 LEU A 263      -7.806  17.698   0.539  1.00 97.72           H  
ATOM   4050 HD23 LEU A 263      -7.569  19.284   1.309  1.00 97.72           H  
ATOM   4051  N   TYR A 264      -3.077  17.946  -1.770  1.00 97.07           N  
ATOM   4052  H   TYR A 264      -2.923  17.081  -1.271  1.00 97.07           H  
ATOM   4053  CA  TYR A 264      -2.028  18.418  -2.670  1.00 97.07           C  
ATOM   4054  HA  TYR A 264      -1.769  19.441  -2.398  1.00 97.07           H  
ATOM   4055  C   TYR A 264      -2.489  18.451  -4.132  1.00 97.07           C  
ATOM   4056  CB  TYR A 264      -0.795  17.531  -2.483  1.00 97.07           C  
ATOM   4057  HB2 TYR A 264      -1.071  16.488  -2.640  1.00 97.07           H  
ATOM   4058  HB3 TYR A 264      -0.469  17.639  -1.449  1.00 97.07           H  
ATOM   4059  O   TYR A 264      -2.288  19.453  -4.815  1.00 97.07           O  
ATOM   4060  CG  TYR A 264       0.376  17.872  -3.376  1.00 97.07           C  
ATOM   4061  CD1 TYR A 264       0.831  16.947  -4.336  1.00 97.07           C  
ATOM   4062  HD1 TYR A 264       0.337  15.994  -4.451  1.00 97.07           H  
ATOM   4063  CD2 TYR A 264       1.020  19.115  -3.233  1.00 97.07           C  
ATOM   4064  HD2 TYR A 264       0.655  19.833  -2.513  1.00 97.07           H  
ATOM   4065  CE1 TYR A 264       1.944  17.258  -5.139  1.00 97.07           C  
ATOM   4066  HE1 TYR A 264       2.304  16.554  -5.875  1.00 97.07           H  
ATOM   4067  CE2 TYR A 264       2.126  19.435  -4.041  1.00 97.07           C  
ATOM   4068  HE2 TYR A 264       2.611  20.395  -3.940  1.00 97.07           H  
ATOM   4069  OH  TYR A 264       3.671  18.802  -5.762  1.00 97.07           O  
ATOM   4070  HH  TYR A 264       3.969  19.704  -5.623  1.00 97.07           H  
ATOM   4071  CZ  TYR A 264       2.596  18.499  -4.988  1.00 97.07           C  
ATOM   4072  N   TYR A 265      -3.169  17.405  -4.605  1.00 97.53           N  
ATOM   4073  H   TYR A 265      -3.286  16.587  -4.024  1.00 97.53           H  
ATOM   4074  CA  TYR A 265      -3.680  17.374  -5.975  1.00 97.53           C  
ATOM   4075  HA  TYR A 265      -2.894  17.727  -6.642  1.00 97.53           H  
ATOM   4076  C   TYR A 265      -4.844  18.343  -6.205  1.00 97.53           C  
ATOM   4077  CB  TYR A 265      -4.028  15.933  -6.367  1.00 97.53           C  
ATOM   4078  HB2 TYR A 265      -4.437  15.938  -7.377  1.00 97.53           H  
ATOM   4079  HB3 TYR A 265      -4.807  15.572  -5.696  1.00 97.53           H  
ATOM   4080  O   TYR A 265      -4.927  18.921  -7.285  1.00 97.53           O  
ATOM   4081  CG  TYR A 265      -2.856  14.961  -6.342  1.00 97.53           C  
ATOM   4082  CD1 TYR A 265      -1.550  15.375  -6.683  1.00 97.53           C  
ATOM   4083  HD1 TYR A 265      -1.345  16.396  -6.970  1.00 97.53           H  
ATOM   4084  CD2 TYR A 265      -3.072  13.626  -5.957  1.00 97.53           C  
ATOM   4085  HD2 TYR A 265      -4.063  13.316  -5.661  1.00 97.53           H  
ATOM   4086  CE1 TYR A 265      -0.480  14.467  -6.665  1.00 97.53           C  
ATOM   4087  HE1 TYR A 265       0.513  14.798  -6.929  1.00 97.53           H  
ATOM   4088  CE2 TYR A 265      -1.991  12.722  -5.912  1.00 97.53           C  
ATOM   4089  HE2 TYR A 265      -2.115  11.712  -5.552  1.00 97.53           H  
ATOM   4090  OH  TYR A 265       0.337  12.257  -6.261  1.00 97.53           O  
ATOM   4091  HH  TYR A 265       1.146  12.711  -6.509  1.00 97.53           H  
ATOM   4092  CZ  TYR A 265      -0.701  13.131  -6.291  1.00 97.53           C  
ATOM   4093  N   LEU A 266      -5.695  18.604  -5.205  1.00 97.76           N  
ATOM   4094  H   LEU A 266      -5.599  18.093  -4.339  1.00 97.76           H  
ATOM   4095  CA  LEU A 266      -6.703  19.668  -5.302  1.00 97.76           C  
ATOM   4096  HA  LEU A 266      -7.328  19.486  -6.176  1.00 97.76           H  
ATOM   4097  C   LEU A 266      -6.069  21.046  -5.505  1.00 97.76           C  
ATOM   4098  CB  LEU A 266      -7.569  19.714  -4.036  1.00 97.76           C  
ATOM   4099  HB2 LEU A 266      -8.121  20.653  -4.040  1.00 97.76           H  
ATOM   4100  HB3 LEU A 266      -6.915  19.727  -3.164  1.00 97.76           H  
ATOM   4101  O   LEU A 266      -6.540  21.811  -6.349  1.00 97.76           O  
ATOM   4102  CG  LEU A 266      -8.584  18.577  -3.884  1.00 97.76           C  
ATOM   4103  HG  LEU A 266      -8.081  17.611  -3.901  1.00 97.76           H  
ATOM   4104  CD1 LEU A 266      -9.279  18.765  -2.536  1.00 97.76           C  
ATOM   4105 HD11 LEU A 266     -10.073  18.030  -2.410  1.00 97.76           H  
ATOM   4106 HD12 LEU A 266      -9.709  19.765  -2.469  1.00 97.76           H  
ATOM   4107 HD13 LEU A 266      -8.548  18.634  -1.738  1.00 97.76           H  
ATOM   4108  CD2 LEU A 266      -9.654  18.593  -4.976  1.00 97.76           C  
ATOM   4109 HD21 LEU A 266     -10.360  17.783  -4.791  1.00 97.76           H  
ATOM   4110 HD22 LEU A 266      -9.200  18.442  -5.955  1.00 97.76           H  
ATOM   4111 HD23 LEU A 266     -10.177  19.549  -4.950  1.00 97.76           H  
ATOM   4112  N   ASP A 267      -5.011  21.355  -4.755  1.00 97.65           N  
ATOM   4113  H   ASP A 267      -4.712  20.709  -4.038  1.00 97.65           H  
ATOM   4114  CA  ASP A 267      -4.294  22.623  -4.895  1.00 97.65           C  
ATOM   4115  HA  ASP A 267      -5.000  23.449  -4.800  1.00 97.65           H  
ATOM   4116  C   ASP A 267      -3.633  22.734  -6.273  1.00 97.65           C  
ATOM   4117  CB  ASP A 267      -3.229  22.771  -3.803  1.00 97.65           C  
ATOM   4118  HB2 ASP A 267      -2.557  21.914  -3.837  1.00 97.65           H  
ATOM   4119  HB3 ASP A 267      -2.638  23.661  -4.018  1.00 97.65           H  
ATOM   4120  O   ASP A 267      -3.807  23.740  -6.959  1.00 97.65           O  
ATOM   4121  CG  ASP A 267      -3.787  22.914  -2.391  1.00 97.65           C  
ATOM   4122  OD1 ASP A 267      -3.014  22.611  -1.453  1.00 97.65           O  
ATOM   4123  OD2 ASP A 267      -4.939  23.359  -2.204  1.00 97.65           O  
ATOM   4124  N   LEU A 268      -2.931  21.684  -6.719  1.00 97.30           N  
ATOM   4125  H   LEU A 268      -2.821  20.889  -6.105  1.00 97.30           H  
ATOM   4126  CA  LEU A 268      -2.259  21.674  -8.022  1.00 97.30           C  
ATOM   4127  HA  LEU A 268      -1.616  22.552  -8.096  1.00 97.30           H  
ATOM   4128  C   LEU A 268      -3.231  21.771  -9.203  1.00 97.30           C  
ATOM   4129  CB  LEU A 268      -1.417  20.401  -8.170  1.00 97.30           C  
ATOM   4130  HB2 LEU A 268      -1.121  20.330  -9.217  1.00 97.30           H  
ATOM   4131  HB3 LEU A 268      -2.045  19.538  -7.947  1.00 97.30           H  
ATOM   4132  O   LEU A 268      -2.921  22.412 -10.204  1.00 97.30           O  
ATOM   4133  CG  LEU A 268      -0.142  20.322  -7.314  1.00 97.30           C  
ATOM   4134  HG  LEU A 268      -0.392  20.249  -6.256  1.00 97.30           H  
ATOM   4135  CD1 LEU A 268       0.606  19.059  -7.737  1.00 97.30           C  
ATOM   4136 HD11 LEU A 268       1.619  19.059  -7.334  1.00 97.30           H  
ATOM   4137 HD12 LEU A 268       0.077  18.178  -7.374  1.00 97.30           H  
ATOM   4138 HD13 LEU A 268       0.694  19.015  -8.823  1.00 97.30           H  
ATOM   4139  CD2 LEU A 268       0.785  21.524  -7.500  1.00 97.30           C  
ATOM   4140 HD21 LEU A 268       0.998  21.669  -8.559  1.00 97.30           H  
ATOM   4141 HD22 LEU A 268       0.317  22.420  -7.093  1.00 97.30           H  
ATOM   4142 HD23 LEU A 268       1.719  21.354  -6.964  1.00 97.30           H  
ATOM   4143  N   MET A 269      -4.415  21.166  -9.093  1.00 96.85           N  
ATOM   4144  H   MET A 269      -4.596  20.612  -8.268  1.00 96.85           H  
ATOM   4145  CA  MET A 269      -5.458  21.273 -10.116  1.00 96.85           C  
ATOM   4146  HA  MET A 269      -4.982  21.233 -11.096  1.00 96.85           H  
ATOM   4147  C   MET A 269      -6.209  22.614 -10.064  1.00 96.85           C  
ATOM   4148  CB  MET A 269      -6.422  20.081 -10.013  1.00 96.85           C  
ATOM   4149  HB2 MET A 269      -7.253  20.241 -10.700  1.00 96.85           H  
ATOM   4150  HB3 MET A 269      -6.822  20.016  -9.001  1.00 96.85           H  
ATOM   4151  O   MET A 269      -7.087  22.846 -10.894  1.00 96.85           O  
ATOM   4152  CG  MET A 269      -5.748  18.756 -10.390  1.00 96.85           C  
ATOM   4153  HG2 MET A 269      -5.316  18.846 -11.386  1.00 96.85           H  
ATOM   4154  HG3 MET A 269      -4.933  18.573  -9.690  1.00 96.85           H  
ATOM   4155  SD  MET A 269      -6.837  17.303 -10.358  1.00 96.85           S  
ATOM   4156  CE  MET A 269      -7.853  17.624 -11.822  1.00 96.85           C  
ATOM   4157  HE1 MET A 269      -7.213  17.728 -12.698  1.00 96.85           H  
ATOM   4158  HE2 MET A 269      -8.539  16.790 -11.972  1.00 96.85           H  
ATOM   4159  HE3 MET A 269      -8.425  18.542 -11.683  1.00 96.85           H  
ATOM   4160  N   GLY A 270      -5.906  23.495  -9.104  1.00 96.91           N  
ATOM   4161  H   GLY A 270      -5.150  23.281  -8.469  1.00 96.91           H  
ATOM   4162  CA  GLY A 270      -6.584  24.782  -8.933  1.00 96.91           C  
ATOM   4163  HA2 GLY A 270      -6.002  25.386  -8.237  1.00 96.91           H  
ATOM   4164  HA3 GLY A 270      -6.625  25.301  -9.892  1.00 96.91           H  
ATOM   4165  C   GLY A 270      -8.008  24.671  -8.381  1.00 96.91           C  
ATOM   4166  O   GLY A 270      -8.794  25.605  -8.528  1.00 96.91           O  
ATOM   4167  N   VAL A 271      -8.361  23.533  -7.775  1.00 96.63           N  
ATOM   4168  H   VAL A 271      -7.642  22.836  -7.642  1.00 96.63           H  
ATOM   4169  CA  VAL A 271      -9.638  23.356  -7.067  1.00 96.63           C  
ATOM   4170  HA  VAL A 271     -10.415  23.909  -7.596  1.00 96.63           H  
ATOM   4171  C   VAL A 271      -9.561  23.939  -5.657  1.00 96.63           C  
ATOM   4172  CB  VAL A 271     -10.053  21.874  -7.012  1.00 96.63           C  
ATOM   4173  HB  VAL A 271      -9.302  21.309  -6.458  1.00 96.63           H  
ATOM   4174  O   VAL A 271     -10.546  24.510  -5.204  1.00 96.63           O  
ATOM   4175  CG1 VAL A 271     -11.409  21.695  -6.320  1.00 96.63           C  
ATOM   4176 HG11 VAL A 271     -11.316  21.962  -5.267  1.00 96.63           H  
ATOM   4177 HG12 VAL A 271     -11.717  20.652  -6.381  1.00 96.63           H  
ATOM   4178 HG13 VAL A 271     -12.157  22.335  -6.788  1.00 96.63           H  
ATOM   4179  CG2 VAL A 271     -10.179  21.262  -8.412  1.00 96.63           C  
ATOM   4180 HG21 VAL A 271     -10.901  21.824  -9.006  1.00 96.63           H  
ATOM   4181 HG22 VAL A 271      -9.209  21.287  -8.908  1.00 96.63           H  
ATOM   4182 HG23 VAL A 271     -10.491  20.221  -8.331  1.00 96.63           H  
ATOM   4183  N   GLY A 272      -8.403  23.806  -5.003  1.00 96.59           N  
ATOM   4184  H   GLY A 272      -7.649  23.326  -5.473  1.00 96.59           H  
ATOM   4185  CA  GLY A 272      -8.168  24.250  -3.629  1.00 96.59           C  
ATOM   4186  HA2 GLY A 272      -7.113  24.498  -3.511  1.00 96.59           H  
ATOM   4187  HA3 GLY A 272      -8.742  25.153  -3.424  1.00 96.59           H  
ATOM   4188  C   GLY A 272      -8.550  23.197  -2.585  1.00 96.59           C  
ATOM   4189  O   GLY A 272      -9.605  22.558  -2.654  1.00 96.59           O  
ATOM   4190  N   ARG A 273      -7.670  22.979  -1.604  1.00 96.66           N  
ATOM   4191  H   ARG A 273      -6.773  23.435  -1.687  1.00 96.66           H  
ATOM   4192  CA  ARG A 273      -7.864  22.019  -0.504  1.00 96.66           C  
ATOM   4193  HA  ARG A 273      -8.040  21.037  -0.942  1.00 96.66           H  
ATOM   4194  C   ARG A 273      -9.077  22.310   0.382  1.00 96.66           C  
ATOM   4195  CB  ARG A 273      -6.579  21.950   0.330  1.00 96.66           C  
ATOM   4196  HB2 ARG A 273      -6.713  21.222   1.130  1.00 96.66           H  
ATOM   4197  HB3 ARG A 273      -5.775  21.597  -0.316  1.00 96.66           H  
ATOM   4198  O   ARG A 273      -9.614  21.388   0.986  1.00 96.66           O  
ATOM   4199  CG  ARG A 273      -6.180  23.290   0.977  1.00 96.66           C  
ATOM   4200  HG2 ARG A 273      -5.942  24.023   0.206  1.00 96.66           H  
ATOM   4201  HG3 ARG A 273      -7.005  23.675   1.577  1.00 96.66           H  
ATOM   4202  CD  ARG A 273      -4.966  23.115   1.894  1.00 96.66           C  
ATOM   4203  HD2 ARG A 273      -4.714  24.084   2.325  1.00 96.66           H  
ATOM   4204  HD3 ARG A 273      -5.238  22.431   2.698  1.00 96.66           H  
ATOM   4205  NE  ARG A 273      -3.812  22.601   1.143  1.00 96.66           N  
ATOM   4206  HE  ARG A 273      -3.781  22.823   0.159  1.00 96.66           H  
ATOM   4207  NH1 ARG A 273      -2.767  21.366   2.770  1.00 96.66           N  
ATOM   4208 HH11 ARG A 273      -2.034  20.723   3.035  1.00 96.66           H  
ATOM   4209 HH12 ARG A 273      -3.448  21.703   3.436  1.00 96.66           H  
ATOM   4210  NH2 ARG A 273      -1.993  21.361   0.674  1.00 96.66           N  
ATOM   4211 HH21 ARG A 273      -1.270  20.689   0.888  1.00 96.66           H  
ATOM   4212 HH22 ARG A 273      -2.151  21.696  -0.265  1.00 96.66           H  
ATOM   4213  CZ  ARG A 273      -2.863  21.782   1.539  1.00 96.66           C  
ATOM   4214  N   GLU A 274      -9.537  23.553   0.461  1.00 96.48           N  
ATOM   4215  H   GLU A 274      -9.059  24.268  -0.069  1.00 96.48           H  
ATOM   4216  CA  GLU A 274     -10.738  23.955   1.200  1.00 96.48           C  
ATOM   4217  HA  GLU A 274     -10.642  23.594   2.224  1.00 96.48           H  
ATOM   4218  C   GLU A 274     -12.018  23.322   0.636  1.00 96.48           C  
ATOM   4219  CB  GLU A 274     -10.848  25.492   1.261  1.00 96.48           C  
ATOM   4220  HB2 GLU A 274      -9.935  25.900   1.693  1.00 96.48           H  
ATOM   4221  HB3 GLU A 274     -11.653  25.724   1.958  1.00 96.48           H  
ATOM   4222  O   GLU A 274     -12.975  23.074   1.369  1.00 96.48           O  
ATOM   4223  CG  GLU A 274     -11.166  26.229  -0.059  1.00 96.48           C  
ATOM   4224  HG2 GLU A 274     -12.025  25.760  -0.539  1.00 96.48           H  
ATOM   4225  HG3 GLU A 274     -11.470  27.240   0.208  1.00 96.48           H  
ATOM   4226  CD  GLU A 274     -10.003  26.339  -1.062  1.00 96.48           C  
ATOM   4227  OE1 GLU A 274     -10.240  26.912  -2.144  1.00 96.48           O  
ATOM   4228  OE2 GLU A 274      -8.883  25.867  -0.753  1.00 96.48           O  
ATOM   4229  N   GLU A 275     -12.017  22.968  -0.651  1.00 96.49           N  
ATOM   4230  H   GLU A 275     -11.210  23.201  -1.213  1.00 96.49           H  
ATOM   4231  CA  GLU A 275     -13.123  22.266  -1.301  1.00 96.49           C  
ATOM   4232  HA  GLU A 275     -14.064  22.707  -0.971  1.00 96.49           H  
ATOM   4233  C   GLU A 275     -13.171  20.776  -0.936  1.00 96.49           C  
ATOM   4234  CB  GLU A 275     -13.014  22.434  -2.821  1.00 96.49           C  
ATOM   4235  HB2 GLU A 275     -12.026  22.098  -3.135  1.00 96.49           H  
ATOM   4236  HB3 GLU A 275     -13.735  21.784  -3.318  1.00 96.49           H  
ATOM   4237  O   GLU A 275     -14.124  20.085  -1.312  1.00 96.49           O  
ATOM   4238  CG  GLU A 275     -13.235  23.879  -3.294  1.00 96.49           C  
ATOM   4239  HG2 GLU A 275     -12.942  23.925  -4.343  1.00 96.49           H  
ATOM   4240  HG3 GLU A 275     -12.599  24.563  -2.732  1.00 96.49           H  
ATOM   4241  CD  GLU A 275     -14.699  24.333  -3.222  1.00 96.49           C  
ATOM   4242  OE1 GLU A 275     -14.978  25.539  -3.402  1.00 96.49           O  
ATOM   4243  OE2 GLU A 275     -15.622  23.487  -3.291  1.00 96.49           O  
ATOM   4244  N   ALA A 276     -12.181  20.243  -0.211  1.00 96.09           N  
ATOM   4245  H   ALA A 276     -11.422  20.841   0.082  1.00 96.09           H  
ATOM   4246  CA  ALA A 276     -12.151  18.841   0.201  1.00 96.09           C  
ATOM   4247  HA  ALA A 276     -12.254  18.224  -0.692  1.00 96.09           H  
ATOM   4248  C   ALA A 276     -13.299  18.473   1.159  1.00 96.09           C  
ATOM   4249  CB  ALA A 276     -10.785  18.548   0.819  1.00 96.09           C  
ATOM   4250  HB1 ALA A 276      -9.995  18.924   0.169  1.00 96.09           H  
ATOM   4251  HB2 ALA A 276     -10.654  17.471   0.924  1.00 96.09           H  
ATOM   4252  HB3 ALA A 276     -10.702  19.024   1.796  1.00 96.09           H  
ATOM   4253  O   ALA A 276     -13.731  17.318   1.175  1.00 96.09           O  
ATOM   4254  N   GLY A 277     -13.845  19.460   1.875  1.00 95.22           N  
ATOM   4255  H   GLY A 277     -13.412  20.371   1.814  1.00 95.22           H  
ATOM   4256  CA  GLY A 277     -14.929  19.293   2.840  1.00 95.22           C  
ATOM   4257  HA2 GLY A 277     -15.503  18.398   2.597  1.00 95.22           H  
ATOM   4258  HA3 GLY A 277     -15.593  20.154   2.774  1.00 95.22           H  
ATOM   4259  C   GLY A 277     -14.438  19.174   4.288  1.00 95.22           C  
ATOM   4260  O   GLY A 277     -13.237  19.255   4.550  1.00 95.22           O  
ATOM   4261  N   PRO A 278     -15.368  19.018   5.245  1.00 95.63           N  
ATOM   4262  CA  PRO A 278     -15.035  18.945   6.662  1.00 95.63           C  
ATOM   4263  HA  PRO A 278     -14.366  19.763   6.929  1.00 95.63           H  
ATOM   4264  C   PRO A 278     -14.344  17.618   7.016  1.00 95.63           C  
ATOM   4265  CB  PRO A 278     -16.373  19.143   7.374  1.00 95.63           C  
ATOM   4266  HB2 PRO A 278     -16.381  18.717   8.377  1.00 95.63           H  
ATOM   4267  HB3 PRO A 278     -16.604  20.207   7.427  1.00 95.63           H  
ATOM   4268  O   PRO A 278     -14.341  16.663   6.235  1.00 95.63           O  
ATOM   4269  CG  PRO A 278     -17.355  18.458   6.426  1.00 95.63           C  
ATOM   4270  HG2 PRO A 278     -18.376  18.810   6.576  1.00 95.63           H  
ATOM   4271  HG3 PRO A 278     -17.295  17.378   6.557  1.00 95.63           H  
ATOM   4272  CD  PRO A 278     -16.805  18.855   5.056  1.00 95.63           C  
ATOM   4273  HD2 PRO A 278     -17.239  19.807   4.748  1.00 95.63           H  
ATOM   4274  HD3 PRO A 278     -17.029  18.081   4.322  1.00 95.63           H  
ATOM   4275  N   HIS A 279     -13.759  17.555   8.212  1.00 94.52           N  
ATOM   4276  H   HIS A 279     -13.903  18.325   8.850  1.00 94.52           H  
ATOM   4277  CA  HIS A 279     -12.914  16.445   8.664  1.00 94.52           C  
ATOM   4278  HA  HIS A 279     -12.023  16.405   8.038  1.00 94.52           H  
ATOM   4279  C   HIS A 279     -13.613  15.077   8.562  1.00 94.52           C  
ATOM   4280  CB  HIS A 279     -12.484  16.762  10.102  1.00 94.52           C  
ATOM   4281  HB2 HIS A 279     -13.370  16.804  10.736  1.00 94.52           H  
ATOM   4282  HB3 HIS A 279     -12.020  17.748  10.120  1.00 94.52           H  
ATOM   4283  O   HIS A 279     -13.025  14.119   8.068  1.00 94.52           O  
ATOM   4284  CG  HIS A 279     -11.516  15.781  10.708  1.00 94.52           C  
ATOM   4285  CD2 HIS A 279     -10.162  15.947  10.830  1.00 94.52           C  
ATOM   4286  HD2 HIS A 279      -9.583  16.779  10.458  1.00 94.52           H  
ATOM   4287  ND1 HIS A 279     -11.847  14.626  11.382  1.00 94.52           N  
ATOM   4288  HD1 HIS A 279     -12.770  14.223  11.460  1.00 94.52           H  
ATOM   4289  CE1 HIS A 279     -10.731  14.125  11.937  1.00 94.52           C  
ATOM   4290  HE1 HIS A 279     -10.674  13.223  12.528  1.00 94.52           H  
ATOM   4291  NE2 HIS A 279      -9.676  14.882  11.594  1.00 94.52           N  
ATOM   4292  N   GLU A 280     -14.890  14.996   8.935  1.00 95.30           N  
ATOM   4293  H   GLU A 280     -15.324  15.820   9.326  1.00 95.30           H  
ATOM   4294  CA  GLU A 280     -15.712  13.781   8.879  1.00 95.30           C  
ATOM   4295  HA  GLU A 280     -15.162  12.982   9.375  1.00 95.30           H  
ATOM   4296  C   GLU A 280     -16.004  13.271   7.455  1.00 95.30           C  
ATOM   4297  CB  GLU A 280     -17.023  14.004   9.664  1.00 95.30           C  
ATOM   4298  HB2 GLU A 280     -17.539  13.044   9.697  1.00 95.30           H  
ATOM   4299  HB3 GLU A 280     -16.787  14.263  10.696  1.00 95.30           H  
ATOM   4300  O   GLU A 280     -16.307  12.093   7.270  1.00 95.30           O  
ATOM   4301  CG  GLU A 280     -18.019  15.037   9.092  1.00 95.30           C  
ATOM   4302  HG2 GLU A 280     -19.002  14.780   9.486  1.00 95.30           H  
ATOM   4303  HG3 GLU A 280     -18.081  14.925   8.009  1.00 95.30           H  
ATOM   4304  CD  GLU A 280     -17.744  16.510   9.446  1.00 95.30           C  
ATOM   4305  OE1 GLU A 280     -18.651  17.330   9.185  1.00 95.30           O  
ATOM   4306  OE2 GLU A 280     -16.632  16.828   9.927  1.00 95.30           O  
ATOM   4307  N   VAL A 281     -15.906  14.143   6.445  1.00 95.77           N  
ATOM   4308  H   VAL A 281     -15.619  15.083   6.680  1.00 95.77           H  
ATOM   4309  CA  VAL A 281     -16.032  13.800   5.016  1.00 95.77           C  
ATOM   4310  HA  VAL A 281     -16.660  12.917   4.904  1.00 95.77           H  
ATOM   4311  C   VAL A 281     -14.663  13.467   4.424  1.00 95.77           C  
ATOM   4312  CB  VAL A 281     -16.689  14.971   4.253  1.00 95.77           C  
ATOM   4313  HB  VAL A 281     -16.143  15.888   4.476  1.00 95.77           H  
ATOM   4314  O   VAL A 281     -14.557  12.612   3.540  1.00 95.77           O  
ATOM   4315  CG1 VAL A 281     -16.713  14.809   2.728  1.00 95.77           C  
ATOM   4316 HG11 VAL A 281     -17.142  15.704   2.277  1.00 95.77           H  
ATOM   4317 HG12 VAL A 281     -15.704  14.689   2.334  1.00 95.77           H  
ATOM   4318 HG13 VAL A 281     -17.333  13.953   2.461  1.00 95.77           H  
ATOM   4319  CG2 VAL A 281     -18.149  15.151   4.693  1.00 95.77           C  
ATOM   4320 HG21 VAL A 281     -18.199  15.345   5.764  1.00 95.77           H  
ATOM   4321 HG22 VAL A 281     -18.718  14.248   4.471  1.00 95.77           H  
ATOM   4322 HG23 VAL A 281     -18.595  15.998   4.171  1.00 95.77           H  
ATOM   4323  N   LEU A 282     -13.618  14.144   4.899  1.00 96.46           N  
ATOM   4324  H   LEU A 282     -13.794  14.845   5.605  1.00 96.46           H  
ATOM   4325  CA  LEU A 282     -12.257  14.025   4.394  1.00 96.46           C  
ATOM   4326  HA  LEU A 282     -12.303  13.993   3.305  1.00 96.46           H  
ATOM   4327  C   LEU A 282     -11.560  12.747   4.866  1.00 96.46           C  
ATOM   4328  CB  LEU A 282     -11.485  15.285   4.817  1.00 96.46           C  
ATOM   4329  HB2 LEU A 282     -12.026  16.161   4.458  1.00 96.46           H  
ATOM   4330  HB3 LEU A 282     -11.461  15.332   5.906  1.00 96.46           H  
ATOM   4331  O   LEU A 282     -10.795  12.166   4.105  1.00 96.46           O  
ATOM   4332  CG  LEU A 282     -10.038  15.350   4.295  1.00 96.46           C  
ATOM   4333  HG  LEU A 282      -9.452  14.542   4.732  1.00 96.46           H  
ATOM   4334  CD1 LEU A 282      -9.983  15.244   2.770  1.00 96.46           C  
ATOM   4335 HD11 LEU A 282     -10.153  14.211   2.467  1.00 96.46           H  
ATOM   4336 HD12 LEU A 282     -10.763  15.873   2.341  1.00 96.46           H  
ATOM   4337 HD13 LEU A 282      -9.007  15.558   2.402  1.00 96.46           H  
ATOM   4338  CD2 LEU A 282      -9.413  16.676   4.723  1.00 96.46           C  
ATOM   4339 HD21 LEU A 282      -9.450  16.767   5.808  1.00 96.46           H  
ATOM   4340 HD22 LEU A 282      -8.370  16.714   4.407  1.00 96.46           H  
ATOM   4341 HD23 LEU A 282      -9.957  17.509   4.276  1.00 96.46           H  
ATOM   4342  N   ASN A 283     -11.812  12.285   6.089  1.00 95.65           N  
ATOM   4343  H   ASN A 283     -12.451  12.789   6.687  1.00 95.65           H  
ATOM   4344  CA  ASN A 283     -11.114  11.128   6.640  1.00 95.65           C  
ATOM   4345  HA  ASN A 283     -10.593  10.617   5.830  1.00 95.65           H  
ATOM   4346  C   ASN A 283     -12.037  10.061   7.229  1.00 95.65           C  
ATOM   4347  CB  ASN A 283     -10.029  11.620   7.590  1.00 95.65           C  
ATOM   4348  HB2 ASN A 283      -9.358  10.801   7.850  1.00 95.65           H  
ATOM   4349  HB3 ASN A 283      -9.425  12.359   7.064  1.00 95.65           H  
ATOM   4350  O   ASN A 283     -13.261  10.176   7.217  1.00 95.65           O  
ATOM   4351  CG  ASN A 283     -10.556  12.216   8.872  1.00 95.65           C  
ATOM   4352  ND2 ASN A 283      -9.958  13.320   9.214  1.00 95.65           N  
ATOM   4353 HD21 ASN A 283     -10.203  13.758  10.091  1.00 95.65           H  
ATOM   4354 HD22 ASN A 283      -9.157  13.656   8.699  1.00 95.65           H  
ATOM   4355  OD1 ASN A 283     -11.420  11.684   9.560  1.00 95.65           O  
ATOM   4356  N   CYS A 284     -11.432   8.959   7.670  1.00 97.24           N  
ATOM   4357  H   CYS A 284     -10.423   8.919   7.653  1.00 97.24           H  
ATOM   4358  CA  CYS A 284     -12.146   7.788   8.165  1.00 97.24           C  
ATOM   4359  HA  CYS A 284     -13.203   8.042   8.237  1.00 97.24           H  
ATOM   4360  C   CYS A 284     -11.728   7.365   9.578  1.00 97.24           C  
ATOM   4361  CB  CYS A 284     -12.026   6.658   7.149  1.00 97.24           C  
ATOM   4362  HB2 CYS A 284     -12.640   5.823   7.487  1.00 97.24           H  
ATOM   4363  HB3 CYS A 284     -12.436   7.004   6.200  1.00 97.24           H  
ATOM   4364  O   CYS A 284     -12.002   6.232   9.979  1.00 97.24           O  
ATOM   4365  SG  CYS A 284     -10.345   6.055   6.873  1.00 97.24           S  
ATOM   4366  N   ALA A 285     -11.110   8.273  10.340  1.00 96.37           N  
ATOM   4367  H   ALA A 285     -10.948   9.192   9.953  1.00 96.37           H  
ATOM   4368  CA  ALA A 285     -10.556   8.018  11.672  1.00 96.37           C  
ATOM   4369  HA  ALA A 285      -9.688   7.365  11.586  1.00 96.37           H  
ATOM   4370  C   ALA A 285     -11.566   7.358  12.623  1.00 96.37           C  
ATOM   4371  CB  ALA A 285     -10.100   9.370  12.233  1.00 96.37           C  
ATOM   4372  HB1 ALA A 285     -10.927  10.080  12.244  1.00 96.37           H  
ATOM   4373  HB2 ALA A 285      -9.731   9.246  13.252  1.00 96.37           H  
ATOM   4374  HB3 ALA A 285      -9.293   9.772  11.621  1.00 96.37           H  
ATOM   4375  O   ALA A 285     -11.224   6.444  13.369  1.00 96.37           O  
ATOM   4376  N   GLU A 286     -12.829   7.786  12.553  1.00 96.53           N  
ATOM   4377  H   GLU A 286     -13.015   8.577  11.953  1.00 96.53           H  
ATOM   4378  CA  GLU A 286     -13.910   7.296  13.414  1.00 96.53           C  
ATOM   4379  HA  GLU A 286     -13.480   6.749  14.253  1.00 96.53           H  
ATOM   4380  C   GLU A 286     -14.888   6.340  12.710  1.00 96.53           C  
ATOM   4381  CB  GLU A 286     -14.690   8.481  13.982  1.00 96.53           C  
ATOM   4382  HB2 GLU A 286     -15.288   8.920  13.183  1.00 96.53           H  
ATOM   4383  HB3 GLU A 286     -15.364   8.082  14.741  1.00 96.53           H  
ATOM   4384  O   GLU A 286     -15.858   5.882  13.320  1.00 96.53           O  
ATOM   4385  CG  GLU A 286     -13.857   9.587  14.643  1.00 96.53           C  
ATOM   4386  HG2 GLU A 286     -13.341  10.170  13.880  1.00 96.53           H  
ATOM   4387  HG3 GLU A 286     -13.119   9.131  15.304  1.00 96.53           H  
ATOM   4388  CD  GLU A 286     -14.802  10.485  15.447  1.00 96.53           C  
ATOM   4389  OE1 GLU A 286     -14.595  10.630  16.665  1.00 96.53           O  
ATOM   4390  OE2 GLU A 286     -15.907  10.799  14.942  1.00 96.53           O  
ATOM   4391  N   GLN A 287     -14.684   6.057  11.421  1.00 97.37           N  
ATOM   4392  H   GLN A 287     -13.809   6.332  10.998  1.00 97.37           H  
ATOM   4393  CA  GLN A 287     -15.593   5.196  10.671  1.00 97.37           C  
ATOM   4394  HA  GLN A 287     -16.619   5.476  10.912  1.00 97.37           H  
ATOM   4395  C   GLN A 287     -15.393   3.733  11.056  1.00 97.37           C  
ATOM   4396  CB  GLN A 287     -15.400   5.348   9.162  1.00 97.37           C  
ATOM   4397  HB2 GLN A 287     -14.368   5.119   8.895  1.00 97.37           H  
ATOM   4398  HB3 GLN A 287     -16.051   4.610   8.692  1.00 97.37           H  
ATOM   4399  O   GLN A 287     -14.268   3.236  11.047  1.00 97.37           O  
ATOM   4400  CG  GLN A 287     -15.780   6.733   8.623  1.00 97.37           C  
ATOM   4401  HG2 GLN A 287     -15.079   7.483   8.989  1.00 97.37           H  
ATOM   4402  HG3 GLN A 287     -16.765   6.990   9.011  1.00 97.37           H  
ATOM   4403  CD  GLN A 287     -15.844   6.767   7.098  1.00 97.37           C  
ATOM   4404  NE2 GLN A 287     -16.005   7.917   6.486  1.00 97.37           N  
ATOM   4405 HE21 GLN A 287     -16.138   7.875   5.485  1.00 97.37           H  
ATOM   4406 HE22 GLN A 287     -15.970   8.794   6.986  1.00 97.37           H  
ATOM   4407  OE1 GLN A 287     -15.797   5.741   6.430  1.00 97.37           O  
ATOM   4408  N   LYS A 288     -16.486   2.992  11.282  1.00 97.02           N  
ATOM   4409  H   LYS A 288     -17.388   3.447  11.263  1.00 97.02           H  
ATOM   4410  CA  LYS A 288     -16.374   1.528  11.354  1.00 97.02           C  
ATOM   4411  HA  LYS A 288     -15.537   1.320  12.020  1.00 97.02           H  
ATOM   4412  C   LYS A 288     -16.063   0.969   9.957  1.00 97.02           C  
ATOM   4413  CB  LYS A 288     -17.598   0.835  11.954  1.00 97.02           C  
ATOM   4414  HB2 LYS A 288     -17.410  -0.238  11.944  1.00 97.02           H  
ATOM   4415  HB3 LYS A 288     -18.473   1.021  11.330  1.00 97.02           H  
ATOM   4416  O   LYS A 288     -16.786   1.321   9.012  1.00 97.02           O  
ATOM   4417  CG  LYS A 288     -17.873   1.268  13.397  1.00 97.02           C  
ATOM   4418  HG2 LYS A 288     -18.138   2.325  13.420  1.00 97.02           H  
ATOM   4419  HG3 LYS A 288     -16.974   1.112  13.994  1.00 97.02           H  
ATOM   4420  CD  LYS A 288     -19.021   0.442  13.985  1.00 97.02           C  
ATOM   4421  HD2 LYS A 288     -19.929   0.629  13.412  1.00 97.02           H  
ATOM   4422  HD3 LYS A 288     -18.769  -0.617  13.925  1.00 97.02           H  
ATOM   4423  CE  LYS A 288     -19.237   0.834  15.448  1.00 97.02           C  
ATOM   4424  HE2 LYS A 288     -18.308   0.667  15.993  1.00 97.02           H  
ATOM   4425  HE3 LYS A 288     -19.459   1.901  15.492  1.00 97.02           H  
ATOM   4426  NZ  LYS A 288     -20.340   0.055  16.059  1.00 97.02           N  
ATOM   4427  HZ1 LYS A 288     -21.202   0.222  15.561  1.00 97.02           H  
ATOM   4428  HZ2 LYS A 288     -20.128  -0.932  16.032  1.00 97.02           H  
ATOM   4429  HZ3 LYS A 288     -20.466   0.329  17.023  1.00 97.02           H  
ATOM   4430  N   PRO A 289     -15.065   0.081   9.818  1.00 96.29           N  
ATOM   4431  CA  PRO A 289     -14.705  -0.543   8.549  1.00 96.29           C  
ATOM   4432  HA  PRO A 289     -14.253   0.227   7.924  1.00 96.29           H  
ATOM   4433  C   PRO A 289     -15.898  -1.201   7.841  1.00 96.29           C  
ATOM   4434  CB  PRO A 289     -13.626  -1.574   8.883  1.00 96.29           C  
ATOM   4435  HB2 PRO A 289     -14.084  -2.535   9.116  1.00 96.29           H  
ATOM   4436  HB3 PRO A 289     -12.907  -1.685   8.072  1.00 96.29           H  
ATOM   4437  O   PRO A 289     -16.711  -1.865   8.486  1.00 96.29           O  
ATOM   4438  CG  PRO A 289     -12.981  -1.014  10.147  1.00 96.29           C  
ATOM   4439  HG2 PRO A 289     -12.199  -0.301   9.887  1.00 96.29           H  
ATOM   4440  HG3 PRO A 289     -12.607  -1.808  10.793  1.00 96.29           H  
ATOM   4441  CD  PRO A 289     -14.118  -0.300  10.854  1.00 96.29           C  
ATOM   4442  HD2 PRO A 289     -13.713   0.570  11.373  1.00 96.29           H  
ATOM   4443  HD3 PRO A 289     -14.597  -0.978  11.560  1.00 96.29           H  
ATOM   4444  N   PHE A 290     -16.004  -1.063   6.516  1.00 95.70           N  
ATOM   4445  H   PHE A 290     -15.368  -0.435   6.046  1.00 95.70           H  
ATOM   4446  CA  PHE A 290     -16.965  -1.849   5.723  1.00 95.70           C  
ATOM   4447  HA  PHE A 290     -17.957  -1.777   6.168  1.00 95.70           H  
ATOM   4448  C   PHE A 290     -16.591  -3.332   5.677  1.00 95.70           C  
ATOM   4449  CB  PHE A 290     -17.020  -1.340   4.278  1.00 95.70           C  
ATOM   4450  HB2 PHE A 290     -17.431  -2.127   3.645  1.00 95.70           H  
ATOM   4451  HB3 PHE A 290     -16.006  -1.153   3.923  1.00 95.70           H  
ATOM   4452  O   PHE A 290     -17.464  -4.198   5.675  1.00 95.70           O  
ATOM   4453  CG  PHE A 290     -17.874  -0.117   4.058  1.00 95.70           C  
ATOM   4454  CD1 PHE A 290     -19.280  -0.218   4.054  1.00 95.70           C  
ATOM   4455  HD1 PHE A 290     -19.754  -1.162   4.274  1.00 95.70           H  
ATOM   4456  CD2 PHE A 290     -17.258   1.107   3.763  1.00 95.70           C  
ATOM   4457  HD2 PHE A 290     -16.181   1.182   3.744  1.00 95.70           H  
ATOM   4458  CE1 PHE A 290     -20.068   0.904   3.733  1.00 95.70           C  
ATOM   4459  HE1 PHE A 290     -21.145   0.831   3.723  1.00 95.70           H  
ATOM   4460  CE2 PHE A 290     -18.041   2.216   3.422  1.00 95.70           C  
ATOM   4461  HE2 PHE A 290     -17.539   3.133   3.148  1.00 95.70           H  
ATOM   4462  CZ  PHE A 290     -19.445   2.119   3.395  1.00 95.70           C  
ATOM   4463  HZ  PHE A 290     -20.039   2.975   3.112  1.00 95.70           H  
ATOM   4464  N   ASN A 291     -15.289  -3.610   5.598  1.00 93.56           N  
ATOM   4465  H   ASN A 291     -14.646  -2.831   5.616  1.00 93.56           H  
ATOM   4466  CA  ASN A 291     -14.717  -4.943   5.443  1.00 93.56           C  
ATOM   4467  HA  ASN A 291     -15.477  -5.702   5.629  1.00 93.56           H  
ATOM   4468  C   ASN A 291     -13.594  -5.145   6.474  1.00 93.56           C  
ATOM   4469  CB  ASN A 291     -14.221  -5.101   3.990  1.00 93.56           C  
ATOM   4470  HB2 ASN A 291     -13.492  -4.321   3.770  1.00 93.56           H  
ATOM   4471  HB3 ASN A 291     -13.716  -6.061   3.885  1.00 93.56           H  
ATOM   4472  O   ASN A 291     -12.425  -5.119   6.081  1.00 93.56           O  
ATOM   4473  CG  ASN A 291     -15.345  -5.050   2.979  1.00 93.56           C  
ATOM   4474  ND2 ASN A 291     -15.320  -4.107   2.066  1.00 93.56           N  
ATOM   4475 HD21 ASN A 291     -14.559  -3.443   2.035  1.00 93.56           H  
ATOM   4476 HD22 ASN A 291     -16.109  -4.009   1.444  1.00 93.56           H  
ATOM   4477  OD1 ASN A 291     -16.257  -5.868   3.010  1.00 93.56           O  
ATOM   4478  N   PRO A 292     -13.926  -5.288   7.774  1.00 92.65           N  
ATOM   4479  CA  PRO A 292     -12.921  -5.554   8.798  1.00 92.65           C  
ATOM   4480  HA  PRO A 292     -12.183  -4.751   8.824  1.00 92.65           H  
ATOM   4481  C   PRO A 292     -12.203  -6.875   8.509  1.00 92.65           C  
ATOM   4482  CB  PRO A 292     -13.681  -5.596  10.127  1.00 92.65           C  
ATOM   4483  HB2 PRO A 292     -13.736  -4.591  10.546  1.00 92.65           H  
ATOM   4484  HB3 PRO A 292     -13.221  -6.278  10.843  1.00 92.65           H  
ATOM   4485  O   PRO A 292     -12.809  -7.805   7.962  1.00 92.65           O  
ATOM   4486  CG  PRO A 292     -15.077  -6.060   9.714  1.00 92.65           C  
ATOM   4487  HG2 PRO A 292     -15.838  -5.736  10.424  1.00 92.65           H  
ATOM   4488  HG3 PRO A 292     -15.085  -7.145   9.611  1.00 92.65           H  
ATOM   4489  CD  PRO A 292     -15.266  -5.412   8.342  1.00 92.65           C  
ATOM   4490  HD2 PRO A 292     -15.913  -6.038   7.726  1.00 92.65           H  
ATOM   4491  HD3 PRO A 292     -15.704  -4.421   8.460  1.00 92.65           H  
ATOM   4492  N   THR A 293     -10.926  -6.949   8.870  1.00 91.60           N  
ATOM   4493  H   THR A 293     -10.477  -6.152   9.299  1.00 91.60           H  
ATOM   4494  CA  THR A 293     -10.181  -8.208   8.863  1.00 91.60           C  
ATOM   4495  HA  THR A 293     -10.198  -8.619   7.854  1.00 91.60           H  
ATOM   4496  C   THR A 293     -10.835  -9.229   9.781  1.00 91.60           C  
ATOM   4497  CB  THR A 293      -8.713  -8.048   9.274  1.00 91.60           C  
ATOM   4498  HB  THR A 293      -8.292  -9.045   9.403  1.00 91.60           H  
ATOM   4499  O   THR A 293     -11.492  -8.896  10.773  1.00 91.60           O  
ATOM   4500  CG2 THR A 293      -7.909  -7.343   8.204  1.00 91.60           C  
ATOM   4501 HG21 THR A 293      -8.354  -6.363   8.034  1.00 91.60           H  
ATOM   4502 HG22 THR A 293      -7.920  -7.936   7.290  1.00 91.60           H  
ATOM   4503 HG23 THR A 293      -6.879  -7.233   8.542  1.00 91.60           H  
ATOM   4504  OG1 THR A 293      -8.542  -7.333  10.471  1.00 91.60           O  
ATOM   4505  HG1 THR A 293      -8.806  -6.419  10.338  1.00 91.60           H  
ATOM   4506  N   ALA A 294     -10.678 -10.502   9.428  1.00 88.40           N  
ATOM   4507  H   ALA A 294     -10.100 -10.723   8.630  1.00 88.40           H  
ATOM   4508  CA  ALA A 294     -11.031 -11.571  10.343  1.00 88.40           C  
ATOM   4509  HA  ALA A 294     -12.029 -11.384  10.740  1.00 88.40           H  
ATOM   4510  C   ALA A 294     -10.034 -11.574  11.507  1.00 88.40           C  
ATOM   4511  CB  ALA A 294     -11.056 -12.901   9.587  1.00 88.40           C  
ATOM   4512  HB1 ALA A 294     -11.319 -13.706  10.273  1.00 88.40           H  
ATOM   4513  HB2 ALA A 294     -11.789 -12.859   8.781  1.00 88.40           H  
ATOM   4514  HB3 ALA A 294     -10.071 -13.106   9.167  1.00 88.40           H  
ATOM   4515  O   ALA A 294      -8.822 -11.565  11.274  1.00 88.40           O  
ATOM   4516  N   VAL A 295     -10.558 -11.608  12.736  1.00 82.70           N  
ATOM   4517  H   VAL A 295     -11.562 -11.570  12.836  1.00 82.70           H  
ATOM   4518  CA  VAL A 295      -9.750 -11.748  13.953  1.00 82.70           C  
ATOM   4519  HA  VAL A 295      -9.088 -10.885  14.035  1.00 82.70           H  
ATOM   4520  C   VAL A 295      -8.901 -13.004  13.819  1.00 82.70           C  
ATOM   4521  CB  VAL A 295     -10.629 -11.815  15.218  1.00 82.70           C  
ATOM   4522  HB  VAL A 295     -11.291 -12.678  15.145  1.00 82.70           H  
ATOM   4523  O   VAL A 295      -9.420 -14.071  13.472  1.00 82.70           O  
ATOM   4524  CG1 VAL A 295      -9.814 -11.942  16.510  1.00 82.70           C  
ATOM   4525 HG11 VAL A 295      -9.248 -12.874  16.511  1.00 82.70           H  
ATOM   4526 HG12 VAL A 295     -10.476 -11.948  17.376  1.00 82.70           H  
ATOM   4527 HG13 VAL A 295      -9.118 -11.108  16.598  1.00 82.70           H  
ATOM   4528  CG2 VAL A 295     -11.503 -10.559  15.349  1.00 82.70           C  
ATOM   4529 HG21 VAL A 295     -12.176 -10.467  14.496  1.00 82.70           H  
ATOM   4530 HG22 VAL A 295     -10.862  -9.679  15.394  1.00 82.70           H  
ATOM   4531 HG23 VAL A 295     -12.098 -10.614  16.260  1.00 82.70           H  
ATOM   4532  N   ALA A 296      -7.601 -12.881  14.071  1.00 76.60           N  
ATOM   4533  H   ALA A 296      -7.251 -11.991  14.394  1.00 76.60           H  
ATOM   4534  CA  ALA A 296      -6.731 -14.046  14.088  1.00 76.60           C  
ATOM   4535  HA  ALA A 296      -6.843 -14.580  13.144  1.00 76.60           H  
ATOM   4536  C   ALA A 296      -7.177 -14.968  15.233  1.00 76.60           C  
ATOM   4537  CB  ALA A 296      -5.275 -13.590  14.211  1.00 76.60           C  
ATOM   4538  HB1 ALA A 296      -5.141 -13.038  15.141  1.00 76.60           H  
ATOM   4539  HB2 ALA A 296      -5.018 -12.944  13.372  1.00 76.60           H  
ATOM   4540  HB3 ALA A 296      -4.618 -14.460  14.211  1.00 76.60           H  
ATOM   4541  O   ALA A 296      -7.285 -14.531  16.379  1.00 76.60           O  
ATOM   4542  N   ALA A 297      -7.481 -16.231  14.931  1.00 69.75           N  
ATOM   4543  H   ALA A 297      -7.392 -16.550  13.977  1.00 69.75           H  
ATOM   4544  CA  ALA A 297      -7.859 -17.188  15.964  1.00 69.75           C  
ATOM   4545  HA  ALA A 297      -8.722 -16.791  16.498  1.00 69.75           H  
ATOM   4546  C   ALA A 297      -6.699 -17.340  16.967  1.00 69.75           C  
ATOM   4547  CB  ALA A 297      -8.273 -18.512  15.309  1.00 69.75           C  
ATOM   4548  HB1 ALA A 297      -7.437 -18.924  14.745  1.00 69.75           H  
ATOM   4549  HB2 ALA A 297      -8.559 -19.224  16.084  1.00 69.75           H  
ATOM   4550  HB3 ALA A 297      -9.120 -18.347  14.643  1.00 69.75           H  
ATOM   4551  O   ALA A 297      -5.562 -17.594  16.566  1.00 69.75           O  
ATOM   4552  N   SER A 298      -6.997 -17.111  18.248  1.00 62.85           N  
ATOM   4553  H   SER A 298      -7.954 -16.889  18.482  1.00 62.85           H  
ATOM   4554  CA  SER A 298      -6.080 -17.284  19.383  1.00 62.85           C  
ATOM   4555  HA  SER A 298      -5.127 -16.806  19.157  1.00 62.85           H  
ATOM   4556  C   SER A 298      -5.774 -18.745  19.680  1.00 62.85           C  
ATOM   4557  CB  SER A 298      -6.686 -16.646  20.626  1.00 62.85           C  
ATOM   4558  HB2 SER A 298      -6.024 -16.809  21.476  1.00 62.85           H  
ATOM   4559  HB3 SER A 298      -6.837 -15.578  20.469  1.00 62.85           H  
ATOM   4560  O   SER A 298      -6.745 -19.532  19.577  1.00 62.85           O  
ATOM   4561  OG  SER A 298      -7.920 -17.296  20.840  1.00 62.85           O  
ATOM   4562  HG  SER A 298      -7.767 -18.186  20.516  1.00 62.85           H  
ATOM   4563  OXT SER A 298      -4.647 -18.990  20.158  1.00 62.85           O  
TER    4564      SER A 298                                                       
ATOM   4564  N   ALA B   1       5.622  35.566  31.514  1.00 44.33           N  
ATOM   4565  H   ALA B   1       6.243  36.105  32.100  1.00 44.33           H  
ATOM   4566  H2  ALA B   1       5.542  36.023  30.616  1.00 44.33           H  
ATOM   4567  H3  ALA B   1       4.710  35.501  31.942  1.00 44.33           H  
ATOM   4568  CA  ALA B   1       6.171  34.222  31.296  1.00 44.33           C  
ATOM   4569  HA  ALA B   1       6.341  33.732  32.254  1.00 44.33           H  
ATOM   4570  C   ALA B   1       7.486  34.424  30.572  1.00 44.33           C  
ATOM   4571  CB  ALA B   1       5.197  33.362  30.480  1.00 44.33           C  
ATOM   4572  HB1 ALA B   1       4.993  33.823  29.514  1.00 44.33           H  
ATOM   4573  HB2 ALA B   1       5.635  32.378  30.313  1.00 44.33           H  
ATOM   4574  HB3 ALA B   1       4.260  33.240  31.024  1.00 44.33           H  
ATOM   4575  O   ALA B   1       7.441  34.969  29.473  1.00 44.33           O  
ATOM   4576  N   PRO B   2       8.647  34.154  31.188  1.00 50.67           N  
ATOM   4577  CA  PRO B   2       9.857  33.961  30.396  1.00 50.67           C  
ATOM   4578  HA  PRO B   2      10.233  34.910  30.013  1.00 50.67           H  
ATOM   4579  C   PRO B   2       9.473  33.044  29.235  1.00 50.67           C  
ATOM   4580  CB  PRO B   2      10.880  33.321  31.344  1.00 50.67           C  
ATOM   4581  HB2 PRO B   2      11.493  34.103  31.792  1.00 50.67           H  
ATOM   4582  HB3 PRO B   2      11.512  32.592  30.837  1.00 50.67           H  
ATOM   4583  O   PRO B   2       8.718  32.094  29.450  1.00 50.67           O  
ATOM   4584  CG  PRO B   2      10.020  32.672  32.426  1.00 50.67           C  
ATOM   4585  HG2 PRO B   2      10.548  32.600  33.377  1.00 50.67           H  
ATOM   4586  HG3 PRO B   2       9.703  31.684  32.092  1.00 50.67           H  
ATOM   4587  CD  PRO B   2       8.810  33.591  32.517  1.00 50.67           C  
ATOM   4588  HD2 PRO B   2       7.952  33.002  32.843  1.00 50.67           H  
ATOM   4589  HD3 PRO B   2       9.013  34.392  33.227  1.00 50.67           H  
ATOM   4590  N   ALA B   3       9.886  33.368  28.011  1.00 50.63           N  
ATOM   4591  H   ALA B   3      10.492  34.167  27.885  1.00 50.63           H  
ATOM   4592  CA  ALA B   3       9.904  32.346  26.986  1.00 50.63           C  
ATOM   4593  HA  ALA B   3       8.889  32.032  26.741  1.00 50.63           H  
ATOM   4594  C   ALA B   3      10.662  31.193  27.634  1.00 50.63           C  
ATOM   4595  CB  ALA B   3      10.605  32.886  25.732  1.00 50.63           C  
ATOM   4596  HB1 ALA B   3      10.043  33.726  25.324  1.00 50.63           H  
ATOM   4597  HB2 ALA B   3      10.659  32.095  24.984  1.00 50.63           H  
ATOM   4598  HB3 ALA B   3      11.618  33.207  25.975  1.00 50.63           H  
ATOM   4599  O   ALA B   3      11.824  31.360  28.007  1.00 50.63           O  
ATOM   4600  N   GLU B   4       9.979  30.084  27.897  1.00 47.22           N  
ATOM   4601  H   GLU B   4       8.984  30.054  27.725  1.00 47.22           H  
ATOM   4602  CA  GLU B   4      10.672  28.823  28.002  1.00 47.22           C  
ATOM   4603  HA  GLU B   4      11.386  28.828  28.826  1.00 47.22           H  
ATOM   4604  C   GLU B   4      11.422  28.749  26.684  1.00 47.22           C  
ATOM   4605  CB  GLU B   4       9.689  27.657  28.173  1.00 47.22           C  
ATOM   4606  HB2 GLU B   4      10.176  26.736  27.853  1.00 47.22           H  
ATOM   4607  HB3 GLU B   4       8.818  27.824  27.540  1.00 47.22           H  
ATOM   4608  O   GLU B   4      10.860  28.438  25.633  1.00 47.22           O  
ATOM   4609  CG  GLU B   4       9.262  27.480  29.635  1.00 47.22           C  
ATOM   4610  HG2 GLU B   4       8.871  28.425  30.011  1.00 47.22           H  
ATOM   4611  HG3 GLU B   4      10.139  27.221  30.229  1.00 47.22           H  
ATOM   4612  CD  GLU B   4       8.182  26.399  29.775  1.00 47.22           C  
ATOM   4613  OE1 GLU B   4       8.400  25.449  30.561  1.00 47.22           O  
ATOM   4614  OE2 GLU B   4       7.127  26.558  29.119  1.00 47.22           O  
ATOM   4615  N   GLU B   5      12.693  29.153  26.716  1.00 47.44           N  
ATOM   4616  H   GLU B   5      13.024  29.616  27.550  1.00 47.44           H  
ATOM   4617  CA  GLU B   5      13.666  28.586  25.825  1.00 47.44           C  
ATOM   4618  HA  GLU B   5      13.571  29.007  24.825  1.00 47.44           H  
ATOM   4619  C   GLU B   5      13.299  27.112  25.820  1.00 47.44           C  
ATOM   4620  CB  GLU B   5      15.093  28.788  26.362  1.00 47.44           C  
ATOM   4621  HB2 GLU B   5      15.743  28.055  25.884  1.00 47.44           H  
ATOM   4622  HB3 GLU B   5      15.107  28.604  27.436  1.00 47.44           H  
ATOM   4623  O   GLU B   5      13.348  26.448  26.862  1.00 47.44           O  
ATOM   4624  CG  GLU B   5      15.658  30.182  26.058  1.00 47.44           C  
ATOM   4625  HG2 GLU B   5      15.615  30.346  24.981  1.00 47.44           H  
ATOM   4626  HG3 GLU B   5      15.033  30.935  26.538  1.00 47.44           H  
ATOM   4627  CD  GLU B   5      17.106  30.322  26.554  1.00 47.44           C  
ATOM   4628  OE1 GLU B   5      17.959  30.750  25.744  1.00 47.44           O  
ATOM   4629  OE2 GLU B   5      17.353  29.979  27.732  1.00 47.44           O  
ATOM   4630  N   CYS B   6      12.844  26.621  24.666  1.00 49.22           N  
ATOM   4631  H   CYS B   6      12.591  27.278  23.941  1.00 49.22           H  
ATOM   4632  CA  CYS B   6      12.960  25.224  24.323  1.00 49.22           C  
ATOM   4633  HA  CYS B   6      12.429  24.604  25.045  1.00 49.22           H  
ATOM   4634  C   CYS B   6      14.455  24.955  24.425  1.00 49.22           C  
ATOM   4635  CB  CYS B   6      12.417  24.979  22.909  1.00 49.22           C  
ATOM   4636  HB2 CYS B   6      12.760  25.765  22.237  1.00 49.22           H  
ATOM   4637  HB3 CYS B   6      12.791  24.022  22.544  1.00 49.22           H  
ATOM   4638  O   CYS B   6      15.185  24.995  23.433  1.00 49.22           O  
ATOM   4639  SG  CYS B   6      10.607  24.912  22.921  1.00 49.22           S  
ATOM   4640  HG  CYS B   6      10.397  25.971  23.709  1.00 49.22           H  
ATOM   4641  N   THR B   7      14.920  24.776  25.662  1.00 46.85           N  
ATOM   4642  H   THR B   7      14.260  24.935  26.410  1.00 46.85           H  
ATOM   4643  CA  THR B   7      16.143  24.117  26.012  1.00 46.85           C  
ATOM   4644  HA  THR B   7      17.000  24.672  25.630  1.00 46.85           H  
ATOM   4645  C   THR B   7      15.964  22.837  25.254  1.00 46.85           C  
ATOM   4646  CB  THR B   7      16.305  23.886  27.529  1.00 46.85           C  
ATOM   4647  HB  THR B   7      16.986  23.048  27.679  1.00 46.85           H  
ATOM   4648  O   THR B   7      15.182  21.958  25.614  1.00 46.85           O  
ATOM   4649  CG2 THR B   7      16.899  25.107  28.222  1.00 46.85           C  
ATOM   4650 HG21 THR B   7      17.885  25.325  27.811  1.00 46.85           H  
ATOM   4651 HG22 THR B   7      16.999  24.914  29.290  1.00 46.85           H  
ATOM   4652 HG23 THR B   7      16.257  25.975  28.073  1.00 46.85           H  
ATOM   4653  OG1 THR B   7      15.088  23.603  28.177  1.00 46.85           O  
ATOM   4654  HG1 THR B   7      14.627  24.431  28.332  1.00 46.85           H  
ATOM   4655  N   LYS B   8      16.614  22.799  24.094  1.00 46.13           N  
ATOM   4656  H   LYS B   8      16.986  23.675  23.757  1.00 46.13           H  
ATOM   4657  CA  LYS B   8      17.037  21.575  23.469  1.00 46.13           C  
ATOM   4658  HA  LYS B   8      16.185  20.965  23.170  1.00 46.13           H  
ATOM   4659  C   LYS B   8      17.782  20.905  24.597  1.00 46.13           C  
ATOM   4660  CB  LYS B   8      17.956  21.887  22.282  1.00 46.13           C  
ATOM   4661  HB2 LYS B   8      18.448  20.964  21.976  1.00 46.13           H  
ATOM   4662  HB3 LYS B   8      18.724  22.594  22.596  1.00 46.13           H  
ATOM   4663  O   LYS B   8      18.957  21.183  24.820  1.00 46.13           O  
ATOM   4664  CG  LYS B   8      17.202  22.462  21.078  1.00 46.13           C  
ATOM   4665  HG2 LYS B   8      16.496  21.719  20.707  1.00 46.13           H  
ATOM   4666  HG3 LYS B   8      16.658  23.359  21.372  1.00 46.13           H  
ATOM   4667  CD  LYS B   8      18.209  22.817  19.979  1.00 46.13           C  
ATOM   4668  HD2 LYS B   8      18.800  21.935  19.731  1.00 46.13           H  
ATOM   4669  HD3 LYS B   8      18.872  23.600  20.348  1.00 46.13           H  
ATOM   4670  CE  LYS B   8      17.477  23.311  18.730  1.00 46.13           C  
ATOM   4671  HE2 LYS B   8      16.835  22.510  18.361  1.00 46.13           H  
ATOM   4672  HE3 LYS B   8      16.834  24.143  19.014  1.00 46.13           H  
ATOM   4673  NZ  LYS B   8      18.430  23.739  17.676  1.00 46.13           N  
ATOM   4674  HZ1 LYS B   8      19.000  24.503  18.011  1.00 46.13           H  
ATOM   4675  HZ2 LYS B   8      19.033  22.975  17.405  1.00 46.13           H  
ATOM   4676  HZ3 LYS B   8      17.928  24.059  16.860  1.00 46.13           H  
ATOM   4677  N   THR B   9      17.055  20.142  25.401  1.00 47.00           N  
ATOM   4678  H   THR B   9      16.053  20.142  25.276  1.00 47.00           H  
ATOM   4679  CA  THR B   9      17.600  19.196  26.336  1.00 47.00           C  
ATOM   4680  HA  THR B   9      18.299  19.686  27.015  1.00 47.00           H  
ATOM   4681  C   THR B   9      18.334  18.313  25.365  1.00 47.00           C  
ATOM   4682  CB  THR B   9      16.504  18.450  27.124  1.00 47.00           C  
ATOM   4683  HB  THR B   9      16.454  17.412  26.797  1.00 47.00           H  
ATOM   4684  O   THR B   9      17.715  17.538  24.631  1.00 47.00           O  
ATOM   4685  CG2 THR B   9      16.808  18.463  28.619  1.00 47.00           C  
ATOM   4686 HG21 THR B   9      16.843  19.489  28.985  1.00 47.00           H  
ATOM   4687 HG22 THR B   9      17.765  17.976  28.805  1.00 47.00           H  
ATOM   4688 HG23 THR B   9      16.025  17.922  29.150  1.00 47.00           H  
ATOM   4689  OG1 THR B   9      15.224  19.023  26.954  1.00 47.00           O  
ATOM   4690  HG1 THR B   9      15.227  19.936  27.251  1.00 47.00           H  
ATOM   4691  N   GLY B  10      19.629  18.618  25.200  1.00 45.28           N  
ATOM   4692  H   GLY B  10      19.996  19.422  25.689  1.00 45.28           H  
ATOM   4693  CA  GLY B  10      20.492  17.910  24.277  1.00 45.28           C  
ATOM   4694  HA2 GLY B  10      21.542  18.119  24.482  1.00 45.28           H  
ATOM   4695  HA3 GLY B  10      20.234  18.189  23.256  1.00 45.28           H  
ATOM   4696  C   GLY B  10      20.194  16.455  24.551  1.00 45.28           C  
ATOM   4697  O   GLY B  10      20.088  16.133  25.742  1.00 45.28           O  
ATOM   4698  N   PRO B  11      19.889  15.677  23.495  1.00 46.30           N  
ATOM   4699  CA  PRO B  11      19.235  14.380  23.596  1.00 46.30           C  
ATOM   4700  HA  PRO B  11      18.154  14.500  23.665  1.00 46.30           H  
ATOM   4701  C   PRO B  11      19.779  13.730  24.839  1.00 46.30           C  
ATOM   4702  CB  PRO B  11      19.615  13.614  22.322  1.00 46.30           C  
ATOM   4703  HB2 PRO B  11      18.769  13.623  21.636  1.00 46.30           H  
ATOM   4704  HB3 PRO B  11      19.918  12.587  22.527  1.00 46.30           H  
ATOM   4705  O   PRO B  11      21.004  13.568  24.913  1.00 46.30           O  
ATOM   4706  CG  PRO B  11      20.761  14.428  21.720  1.00 46.30           C  
ATOM   4707  HG2 PRO B  11      21.708  14.109  22.155  1.00 46.30           H  
ATOM   4708  HG3 PRO B  11      20.790  14.346  20.633  1.00 46.30           H  
ATOM   4709  CD  PRO B  11      20.443  15.847  22.172  1.00 46.30           C  
ATOM   4710  HD2 PRO B  11      21.354  16.446  22.179  1.00 46.30           H  
ATOM   4711  HD3 PRO B  11      19.695  16.292  21.515  1.00 46.30           H  
ATOM   4712  N   ALA B  12      18.913  13.584  25.861  1.00 49.04           N  
ATOM   4713  H   ALA B  12      17.963  13.904  25.737  1.00 49.04           H  
ATOM   4714  CA  ALA B  12      19.356  13.177  27.184  1.00 49.04           C  
ATOM   4715  HA  ALA B  12      19.826  14.023  27.684  1.00 49.04           H  
ATOM   4716  C   ALA B  12      20.376  12.081  26.944  1.00 49.04           C  
ATOM   4717  CB  ALA B  12      18.165  12.663  28.008  1.00 49.04           C  
ATOM   4718  HB1 ALA B  12      17.449  13.472  28.155  1.00 49.04           H  
ATOM   4719  HB2 ALA B  12      17.678  11.840  27.485  1.00 49.04           H  
ATOM   4720  HB3 ALA B  12      18.515  12.321  28.983  1.00 49.04           H  
ATOM   4721  O   ALA B  12      20.108  11.214  26.103  1.00 49.04           O  
ATOM   4722  N   LYS B  13      21.535  12.138  27.606  1.00 43.79           N  
ATOM   4723  H   LYS B  13      21.723  12.945  28.183  1.00 43.79           H  
ATOM   4724  CA  LYS B  13      22.459  11.008  27.629  1.00 43.79           C  
ATOM   4725  HA  LYS B  13      22.662  10.689  26.607  1.00 43.79           H  
ATOM   4726  C   LYS B  13      21.744   9.840  28.335  1.00 43.79           C  
ATOM   4727  CB  LYS B  13      23.797  11.362  28.316  1.00 43.79           C  
ATOM   4728  HB2 LYS B  13      24.340  10.430  28.468  1.00 43.79           H  
ATOM   4729  HB3 LYS B  13      23.582  11.778  29.301  1.00 43.79           H  
ATOM   4730  O   LYS B  13      22.172   9.375  29.376  1.00 43.79           O  
ATOM   4731  CG  LYS B  13      24.744  12.315  27.565  1.00 43.79           C  
ATOM   4732  HG2 LYS B  13      24.265  13.286  27.436  1.00 43.79           H  
ATOM   4733  HG3 LYS B  13      24.981  11.897  26.587  1.00 43.79           H  
ATOM   4734  CD  LYS B  13      26.037  12.473  28.390  1.00 43.79           C  
ATOM   4735  HD2 LYS B  13      25.778  12.882  29.367  1.00 43.79           H  
ATOM   4736  HD3 LYS B  13      26.483  11.489  28.534  1.00 43.79           H  
ATOM   4737  CE  LYS B  13      27.066  13.392  27.719  1.00 43.79           C  
ATOM   4738  HE2 LYS B  13      27.317  12.975  26.744  1.00 43.79           H  
ATOM   4739  HE3 LYS B  13      26.608  14.367  27.555  1.00 43.79           H  
ATOM   4740  NZ  LYS B  13      28.292  13.532  28.549  1.00 43.79           N  
ATOM   4741  HZ1 LYS B  13      28.966  14.129  28.090  1.00 43.79           H  
ATOM   4742  HZ2 LYS B  13      28.722  12.631  28.702  1.00 43.79           H  
ATOM   4743  HZ3 LYS B  13      28.071  13.936  29.448  1.00 43.79           H  
ATOM   4744  N   SER B  14      20.639   9.332  27.790  1.00 44.54           N  
ATOM   4745  H   SER B  14      20.159   9.981  27.182  1.00 44.54           H  
ATOM   4746  CA  SER B  14      20.599   8.012  27.195  1.00 44.54           C  
ATOM   4747  HA  SER B  14      20.338   7.272  27.951  1.00 44.54           H  
ATOM   4748  C   SER B  14      21.993   7.716  26.662  1.00 44.54           C  
ATOM   4749  CB  SER B  14      19.551   7.985  26.065  1.00 44.54           C  
ATOM   4750  HB2 SER B  14      18.670   8.534  26.400  1.00 44.54           H  
ATOM   4751  HB3 SER B  14      19.925   8.475  25.167  1.00 44.54           H  
ATOM   4752  O   SER B  14      22.267   7.767  25.468  1.00 44.54           O  
ATOM   4753  OG  SER B  14      19.141   6.667  25.777  1.00 44.54           O  
ATOM   4754  HG  SER B  14      19.658   6.273  25.070  1.00 44.54           H  
ATOM   4755  N   GLY B  15      22.905   7.400  27.582  1.00 43.69           N  
ATOM   4756  H   GLY B  15      22.659   7.575  28.546  1.00 43.69           H  
ATOM   4757  CA  GLY B  15      23.693   6.220  27.364  1.00 43.69           C  
ATOM   4758  HA2 GLY B  15      24.393   6.353  26.539  1.00 43.69           H  
ATOM   4759  HA3 GLY B  15      24.219   5.924  28.272  1.00 43.69           H  
ATOM   4760  C   GLY B  15      22.652   5.175  27.021  1.00 43.69           C  
ATOM   4761  O   GLY B  15      22.002   4.625  27.902  1.00 43.69           O  
ATOM   4762  N   ASN B  16      22.390   5.018  25.723  1.00 45.65           N  
ATOM   4763  H   ASN B  16      22.829   5.655  25.073  1.00 45.65           H  
ATOM   4764  CA  ASN B  16      21.996   3.728  25.229  1.00 45.65           C  
ATOM   4765  HA  ASN B  16      21.011   3.440  25.595  1.00 45.65           H  
ATOM   4766  C   ASN B  16      23.064   2.844  25.837  1.00 45.65           C  
ATOM   4767  CB  ASN B  16      22.050   3.701  23.692  1.00 45.65           C  
ATOM   4768  HB2 ASN B  16      22.944   4.211  23.334  1.00 45.65           H  
ATOM   4769  HB3 ASN B  16      22.111   2.660  23.377  1.00 45.65           H  
ATOM   4770  O   ASN B  16      24.242   3.016  25.504  1.00 45.65           O  
ATOM   4771  CG  ASN B  16      20.829   4.301  23.031  1.00 45.65           C  
ATOM   4772  ND2 ASN B  16      20.732   4.188  21.728  1.00 45.65           N  
ATOM   4773 HD21 ASN B  16      21.432   3.675  21.212  1.00 45.65           H  
ATOM   4774 HD22 ASN B  16      19.859   4.507  21.332  1.00 45.65           H  
ATOM   4775  OD1 ASN B  16      19.963   4.895  23.654  1.00 45.65           O  
ATOM   4776  N   SER B  17      22.681   2.028  26.819  1.00 59.45           N  
ATOM   4777  H   SER B  17      21.738   2.064  27.178  1.00 59.45           H  
ATOM   4778  CA  SER B  17      23.529   0.931  27.246  1.00 59.45           C  
ATOM   4779  HA  SER B  17      24.309   1.315  27.904  1.00 59.45           H  
ATOM   4780  C   SER B  17      24.104   0.351  25.959  1.00 59.45           C  
ATOM   4781  CB  SER B  17      22.710  -0.124  27.984  1.00 59.45           C  
ATOM   4782  HB2 SER B  17      23.361  -0.949  28.271  1.00 59.45           H  
ATOM   4783  HB3 SER B  17      21.921  -0.503  27.334  1.00 59.45           H  
ATOM   4784  O   SER B  17      23.315   0.140  25.024  1.00 59.45           O  
ATOM   4785  OG  SER B  17      22.141   0.459  29.141  1.00 59.45           O  
ATOM   4786  HG  SER B  17      21.738  -0.241  29.660  1.00 59.45           H  
ATOM   4787  N   PRO B  18      25.442   0.282  25.828  1.00 66.79           N  
ATOM   4788  CA  PRO B  18      26.058  -0.144  24.584  1.00 66.79           C  
ATOM   4789  HA  PRO B  18      25.938   0.625  23.821  1.00 66.79           H  
ATOM   4790  C   PRO B  18      25.336  -1.413  24.165  1.00 66.79           C  
ATOM   4791  CB  PRO B  18      27.544  -0.359  24.888  1.00 66.79           C  
ATOM   4792  HB2 PRO B  18      27.936  -1.255  24.407  1.00 66.79           H  
ATOM   4793  HB3 PRO B  18      28.106   0.518  24.570  1.00 66.79           H  
ATOM   4794  O   PRO B  18      25.139  -2.299  24.998  1.00 66.79           O  
ATOM   4795  CG  PRO B  18      27.601  -0.470  26.413  1.00 66.79           C  
ATOM   4796  HG2 PRO B  18      27.427  -1.505  26.707  1.00 66.79           H  
ATOM   4797  HG3 PRO B  18      28.551  -0.115  26.811  1.00 66.79           H  
ATOM   4798  CD  PRO B  18      26.433   0.391  26.881  1.00 66.79           C  
ATOM   4799  HD2 PRO B  18      26.060   0.011  27.833  1.00 66.79           H  
ATOM   4800  HD3 PRO B  18      26.748   1.430  26.979  1.00 66.79           H  
ATOM   4801  N   ALA B  19      24.801  -1.413  22.943  1.00 74.74           N  
ATOM   4802  H   ALA B  19      24.977  -0.641  22.317  1.00 74.74           H  
ATOM   4803  CA  ALA B  19      23.988  -2.526  22.489  1.00 74.74           C  
ATOM   4804  HA  ALA B  19      23.067  -2.527  23.073  1.00 74.74           H  
ATOM   4805  C   ALA B  19      24.776  -3.816  22.756  1.00 74.74           C  
ATOM   4806  CB  ALA B  19      23.651  -2.346  21.006  1.00 74.74           C  
ATOM   4807  HB1 ALA B  19      24.569  -2.319  20.419  1.00 74.74           H  
ATOM   4808  HB2 ALA B  19      23.094  -1.421  20.865  1.00 74.74           H  
ATOM   4809  HB3 ALA B  19      23.044  -3.187  20.669  1.00 74.74           H  
ATOM   4810  O   ALA B  19      25.986  -3.821  22.493  1.00 74.74           O  
ATOM   4811  N   PRO B  20      24.139  -4.862  23.309  1.00 85.23           N  
ATOM   4812  CA  PRO B  20      24.835  -6.111  23.553  1.00 85.23           C  
ATOM   4813  HA  PRO B  20      25.588  -5.975  24.330  1.00 85.23           H  
ATOM   4814  C   PRO B  20      25.506  -6.548  22.257  1.00 85.23           C  
ATOM   4815  CB  PRO B  20      23.775  -7.098  24.038  1.00 85.23           C  
ATOM   4816  HB2 PRO B  20      23.949  -8.108  23.668  1.00 85.23           H  
ATOM   4817  HB3 PRO B  20      23.756  -7.083  25.128  1.00 85.23           H  
ATOM   4818  O   PRO B  20      24.949  -6.365  21.167  1.00 85.23           O  
ATOM   4819  CG  PRO B  20      22.466  -6.514  23.516  1.00 85.23           C  
ATOM   4820  HG2 PRO B  20      22.322  -6.812  22.477  1.00 85.23           H  
ATOM   4821  HG3 PRO B  20      21.614  -6.807  24.129  1.00 85.23           H  
ATOM   4822  CD  PRO B  20      22.714  -5.012  23.556  1.00 85.23           C  
ATOM   4823  HD2 PRO B  20      22.112  -4.520  22.793  1.00 85.23           H  
ATOM   4824  HD3 PRO B  20      22.476  -4.623  24.546  1.00 85.23           H  
ATOM   4825  N   ASN B  21      26.713  -7.102  22.375  1.00 88.35           N  
ATOM   4826  H   ASN B  21      27.120  -7.175  23.296  1.00 88.35           H  
ATOM   4827  CA  ASN B  21      27.493  -7.502  21.203  1.00 88.35           C  
ATOM   4828  HA  ASN B  21      27.758  -6.615  20.629  1.00 88.35           H  
ATOM   4829  C   ASN B  21      26.666  -8.411  20.282  1.00 88.35           C  
ATOM   4830  CB  ASN B  21      28.770  -8.215  21.675  1.00 88.35           C  
ATOM   4831  HB2 ASN B  21      29.248  -8.692  20.820  1.00 88.35           H  
ATOM   4832  HB3 ASN B  21      28.509  -8.994  22.392  1.00 88.35           H  
ATOM   4833  O   ASN B  21      26.756  -8.305  19.057  1.00 88.35           O  
ATOM   4834  CG  ASN B  21      29.792  -7.278  22.293  1.00 88.35           C  
ATOM   4835  ND2 ASN B  21      30.662  -7.793  23.128  1.00 88.35           N  
ATOM   4836 HD21 ASN B  21      30.581  -8.756  23.420  1.00 88.35           H  
ATOM   4837 HD22 ASN B  21      31.295  -7.139  23.566  1.00 88.35           H  
ATOM   4838  OD1 ASN B  21      29.853  -6.092  22.021  1.00 88.35           O  
ATOM   4839  N   THR B  22      25.826  -9.251  20.892  1.00 95.50           N  
ATOM   4840  H   THR B  22      25.822  -9.268  21.902  1.00 95.50           H  
ATOM   4841  CA  THR B  22      24.878 -10.139  20.230  1.00 95.50           C  
ATOM   4842  HA  THR B  22      24.627  -9.711  19.260  1.00 95.50           H  
ATOM   4843  C   THR B  22      23.587 -10.282  21.025  1.00 95.50           C  
ATOM   4844  CB  THR B  22      25.494 -11.522  20.010  1.00 95.50           C  
ATOM   4845  HB  THR B  22      24.709 -12.227  19.737  1.00 95.50           H  
ATOM   4846  O   THR B  22      23.605 -10.340  22.254  1.00 95.50           O  
ATOM   4847  CG2 THR B  22      26.516 -11.460  18.884  1.00 95.50           C  
ATOM   4848 HG21 THR B  22      26.069 -10.976  18.017  1.00 95.50           H  
ATOM   4849 HG22 THR B  22      27.403 -10.909  19.197  1.00 95.50           H  
ATOM   4850 HG23 THR B  22      26.809 -12.476  18.619  1.00 95.50           H  
ATOM   4851  OG1 THR B  22      26.214 -11.994  21.129  1.00 95.50           O  
ATOM   4852  HG1 THR B  22      25.646 -12.143  21.888  1.00 95.50           H  
ATOM   4853  N   PHE B  23      22.453 -10.355  20.330  1.00 97.20           N  
ATOM   4854  H   PHE B  23      22.485 -10.251  19.326  1.00 97.20           H  
ATOM   4855  CA  PHE B  23      21.138 -10.480  20.960  1.00 97.20           C  
ATOM   4856  HA  PHE B  23      21.236 -11.076  21.868  1.00 97.20           H  
ATOM   4857  C   PHE B  23      20.113 -11.179  20.068  1.00 97.20           C  
ATOM   4858  CB  PHE B  23      20.624  -9.092  21.355  1.00 97.20           C  
ATOM   4859  HB2 PHE B  23      21.275  -8.702  22.137  1.00 97.20           H  
ATOM   4860  HB3 PHE B  23      19.638  -9.213  21.804  1.00 97.20           H  
ATOM   4861  O   PHE B  23      20.213 -11.143  18.845  1.00 97.20           O  
ATOM   4862  CG  PHE B  23      20.524  -8.075  20.227  1.00 97.20           C  
ATOM   4863  CD1 PHE B  23      21.632  -7.276  19.884  1.00 97.20           C  
ATOM   4864  HD1 PHE B  23      22.577  -7.412  20.388  1.00 97.20           H  
ATOM   4865  CD2 PHE B  23      19.310  -7.906  19.532  1.00 97.20           C  
ATOM   4866  HD2 PHE B  23      18.458  -8.524  19.775  1.00 97.20           H  
ATOM   4867  CE1 PHE B  23      21.520  -6.301  18.879  1.00 97.20           C  
ATOM   4868  HE1 PHE B  23      22.374  -5.684  18.643  1.00 97.20           H  
ATOM   4869  CE2 PHE B  23      19.203  -6.942  18.514  1.00 97.20           C  
ATOM   4870  HE2 PHE B  23      18.277  -6.834  17.970  1.00 97.20           H  
ATOM   4871  CZ  PHE B  23      20.306  -6.134  18.191  1.00 97.20           C  
ATOM   4872  HZ  PHE B  23      20.222  -5.393  17.410  1.00 97.20           H  
ATOM   4873  N   GLY B  24      19.099 -11.777  20.685  1.00 96.47           N  
ATOM   4874  H   GLY B  24      19.092 -11.744  21.694  1.00 96.47           H  
ATOM   4875  CA  GLY B  24      17.861 -12.180  20.026  1.00 96.47           C  
ATOM   4876  HA2 GLY B  24      17.478 -13.087  20.496  1.00 96.47           H  
ATOM   4877  HA3 GLY B  24      18.044 -12.401  18.975  1.00 96.47           H  
ATOM   4878  C   GLY B  24      16.794 -11.089  20.132  1.00 96.47           C  
ATOM   4879  O   GLY B  24      16.899 -10.164  20.944  1.00 96.47           O  
ATOM   4880  N   LEU B  25      15.741 -11.212  19.325  1.00 97.25           N  
ATOM   4881  H   LEU B  25      15.711 -11.999  18.692  1.00 97.25           H  
ATOM   4882  CA  LEU B  25      14.549 -10.366  19.404  1.00 97.25           C  
ATOM   4883  HA  LEU B  25      14.674  -9.635  20.203  1.00 97.25           H  
ATOM   4884  C   LEU B  25      13.324 -11.210  19.761  1.00 97.25           C  
ATOM   4885  CB  LEU B  25      14.346  -9.606  18.084  1.00 97.25           C  
ATOM   4886  HB2 LEU B  25      13.369  -9.124  18.101  1.00 97.25           H  
ATOM   4887  HB3 LEU B  25      14.344 -10.335  17.273  1.00 97.25           H  
ATOM   4888  O   LEU B  25      13.125 -12.289  19.201  1.00 97.25           O  
ATOM   4889  CG  LEU B  25      15.409  -8.539  17.780  1.00 97.25           C  
ATOM   4890  HG  LEU B  25      16.404  -8.981  17.834  1.00 97.25           H  
ATOM   4891  CD1 LEU B  25      15.194  -8.014  16.361  1.00 97.25           C  
ATOM   4892 HD11 LEU B  25      15.193  -8.847  15.659  1.00 97.25           H  
ATOM   4893 HD12 LEU B  25      16.013  -7.349  16.084  1.00 97.25           H  
ATOM   4894 HD13 LEU B  25      14.240  -7.491  16.288  1.00 97.25           H  
ATOM   4895  CD2 LEU B  25      15.329  -7.361  18.758  1.00 97.25           C  
ATOM   4896 HD21 LEU B  25      16.042  -6.590  18.467  1.00 97.25           H  
ATOM   4897 HD22 LEU B  25      14.324  -6.939  18.759  1.00 97.25           H  
ATOM   4898 HD23 LEU B  25      15.582  -7.699  19.763  1.00 97.25           H  
ATOM   4899  N   VAL B  26      12.504 -10.699  20.680  1.00 96.98           N  
ATOM   4900  H   VAL B  26      12.781  -9.834  21.122  1.00 96.98           H  
ATOM   4901  CA  VAL B  26      11.285 -11.352  21.180  1.00 96.98           C  
ATOM   4902  HA  VAL B  26      11.093 -12.253  20.598  1.00 96.98           H  
ATOM   4903  C   VAL B  26      10.091 -10.417  21.018  1.00 96.98           C  
ATOM   4904  CB  VAL B  26      11.442 -11.766  22.657  1.00 96.98           C  
ATOM   4905  HB  VAL B  26      11.553 -10.876  23.276  1.00 96.98           H  
ATOM   4906  O   VAL B  26      10.150  -9.254  21.417  1.00 96.98           O  
ATOM   4907  CG1 VAL B  26      10.217 -12.547  23.139  1.00 96.98           C  
ATOM   4908 HG11 VAL B  26      10.372 -12.884  24.164  1.00 96.98           H  
ATOM   4909 HG12 VAL B  26      10.063 -13.419  22.504  1.00 96.98           H  
ATOM   4910 HG13 VAL B  26       9.333 -11.911  23.114  1.00 96.98           H  
ATOM   4911  CG2 VAL B  26      12.672 -12.653  22.866  1.00 96.98           C  
ATOM   4912 HG21 VAL B  26      12.614 -13.494  22.175  1.00 96.98           H  
ATOM   4913 HG22 VAL B  26      13.585 -12.087  22.676  1.00 96.98           H  
ATOM   4914 HG23 VAL B  26      12.703 -13.024  23.891  1.00 96.98           H  
ATOM   4915  N   ALA B  27       8.991 -10.909  20.456  1.00 97.34           N  
ATOM   4916  H   ALA B  27       8.984 -11.871  20.150  1.00 97.34           H  
ATOM   4917  CA  ALA B  27       7.784 -10.118  20.259  1.00 97.34           C  
ATOM   4918  HA  ALA B  27       8.083  -9.126  19.923  1.00 97.34           H  
ATOM   4919  C   ALA B  27       6.978  -9.948  21.560  1.00 97.34           C  
ATOM   4920  CB  ALA B  27       6.966 -10.749  19.133  1.00 97.34           C  
ATOM   4921  HB1 ALA B  27       6.771 -11.797  19.362  1.00 97.34           H  
ATOM   4922  HB2 ALA B  27       6.019 -10.223  19.008  1.00 97.34           H  
ATOM   4923  HB3 ALA B  27       7.529 -10.695  18.202  1.00 97.34           H  
ATOM   4924  O   ALA B  27       6.595 -10.910  22.230  1.00 97.34           O  
ATOM   4925  N   LEU B  28       6.668  -8.697  21.906  1.00 97.01           N  
ATOM   4926  H   LEU B  28       7.075  -7.949  21.364  1.00 97.01           H  
ATOM   4927  CA  LEU B  28       5.834  -8.330  23.046  1.00 97.01           C  
ATOM   4928  HA  LEU B  28       5.610  -9.220  23.633  1.00 97.01           H  
ATOM   4929  C   LEU B  28       4.495  -7.751  22.574  1.00 97.01           C  
ATOM   4930  CB  LEU B  28       6.579  -7.350  23.969  1.00 97.01           C  
ATOM   4931  HB2 LEU B  28       5.893  -7.068  24.769  1.00 97.01           H  
ATOM   4932  HB3 LEU B  28       6.815  -6.449  23.403  1.00 97.01           H  
ATOM   4933  O   LEU B  28       4.383  -6.564  22.262  1.00 97.01           O  
ATOM   4934  CG  LEU B  28       7.881  -7.866  24.606  1.00 97.01           C  
ATOM   4935  HG  LEU B  28       8.640  -7.993  23.834  1.00 97.01           H  
ATOM   4936  CD1 LEU B  28       8.365  -6.819  25.615  1.00 97.01           C  
ATOM   4937 HD11 LEU B  28       8.591  -5.889  25.093  1.00 97.01           H
[truncated: 191,736 more chars]
