# Supplementary material for: AlphaFold-Multimer predicts cross-kingdom interactions at the plant-pathogen interface
Source: Nat Commun. 2023 Sep 27;14:6040. doi: 10.1038/s41467-023-41721-9 (PMC10533508; doi:10.1038/s41467-023-41721-9)
Supplement: Supplementary file 6 — Supplementary Data 3 [file 41467_2023_41721_MOESM6_ESM.zip › CIII_WP046931881.pdb]

ATOM      1  N   GLY A   1      17.285  -8.046 -11.010  1.00 91.76           N  
ATOM      2  H   GLY A   1      17.791  -8.864 -10.705  1.00 91.76           H  
ATOM      3  H2  GLY A   1      17.885  -7.362 -11.449  1.00 91.76           H  
ATOM      4  H3  GLY A   1      16.621  -8.329 -11.717  1.00 91.76           H  
ATOM      5  CA  GLY A   1      16.544  -7.436  -9.893  1.00 91.76           C  
ATOM      6  HA2 GLY A   1      15.992  -6.573 -10.266  1.00 91.76           H  
ATOM      7  HA3 GLY A   1      17.225  -7.125  -9.100  1.00 91.76           H  
ATOM      8  C   GLY A   1      15.563  -8.446  -9.345  1.00 91.76           C  
ATOM      9  O   GLY A   1      15.781  -9.641  -9.507  1.00 91.76           O  
ATOM     10  N   GLY A   2      14.489  -7.987  -8.708  1.00 96.78           N  
ATOM     11  H   GLY A   2      14.420  -6.996  -8.524  1.00 96.78           H  
ATOM     12  CA  GLY A   2      13.343  -8.818  -8.325  1.00 96.78           C  
ATOM     13  HA2 GLY A   2      13.482  -9.188  -7.309  1.00 96.78           H  
ATOM     14  HA3 GLY A   2      13.267  -9.672  -8.997  1.00 96.78           H  
ATOM     15  C   GLY A   2      12.031  -8.036  -8.387  1.00 96.78           C  
ATOM     16  O   GLY A   2      12.047  -6.805  -8.413  1.00 96.78           O  
ATOM     17  N   ILE A   3      10.899  -8.743  -8.415  1.00 98.12           N  
ATOM     18  H   ILE A   3      10.943  -9.751  -8.399  1.00 98.12           H  
ATOM     19  CA  ILE A   3       9.573  -8.116  -8.341  1.00 98.12           C  
ATOM     20  HA  ILE A   3       9.684  -7.060  -8.587  1.00 98.12           H  
ATOM     21  C   ILE A   3       9.048  -8.200  -6.904  1.00 98.12           C  
ATOM     22  CB  ILE A   3       8.588  -8.679  -9.392  1.00 98.12           C  
ATOM     23  HB  ILE A   3       8.408  -9.731  -9.173  1.00 98.12           H  
ATOM     24  O   ILE A   3       9.067  -9.272  -6.296  1.00 98.12           O  
ATOM     25  CG1 ILE A   3       9.193  -8.554 -10.812  1.00 98.12           C  
ATOM     26 HG12 ILE A   3       9.409  -7.507 -11.020  1.00 98.12           H  
ATOM     27 HG13 ILE A   3      10.131  -9.107 -10.854  1.00 98.12           H  
ATOM     28  CG2 ILE A   3       7.243  -7.928  -9.319  1.00 98.12           C  
ATOM     29 HG21 ILE A   3       7.382  -6.877  -9.573  1.00 98.12           H  
ATOM     30 HG22 ILE A   3       6.518  -8.372 -10.001  1.00 98.12           H  
ATOM     31 HG23 ILE A   3       6.814  -7.987  -8.319  1.00 98.12           H  
ATOM     32  CD1 ILE A   3       8.305  -9.101 -11.934  1.00 98.12           C  
ATOM     33 HD11 ILE A   3       8.018 -10.129 -11.713  1.00 98.12           H  
ATOM     34 HD12 ILE A   3       7.416  -8.482 -12.054  1.00 98.12           H  
ATOM     35 HD13 ILE A   3       8.864  -9.078 -12.870  1.00 98.12           H  
ATOM     36  N   VAL A   4       8.582  -7.072  -6.380  1.00 98.21           N  
ATOM     37  H   VAL A   4       8.647  -6.241  -6.951  1.00 98.21           H  
ATOM     38  CA  VAL A   4       7.816  -6.948  -5.130  1.00 98.21           C  
ATOM     39  HA  VAL A   4       7.985  -7.817  -4.495  1.00 98.21           H  
ATOM     40  C   VAL A   4       6.334  -6.874  -5.499  1.00 98.21           C  
ATOM     41  CB  VAL A   4       8.245  -5.680  -4.368  1.00 98.21           C  
ATOM     42  HB  VAL A   4       8.086  -4.832  -5.034  1.00 98.21           H  
ATOM     43  O   VAL A   4       5.986  -6.182  -6.456  1.00 98.21           O  
ATOM     44  CG1 VAL A   4       7.419  -5.431  -3.101  1.00 98.21           C  
ATOM     45 HG11 VAL A   4       7.808  -4.565  -2.566  1.00 98.21           H  
ATOM     46 HG12 VAL A   4       7.458  -6.298  -2.442  1.00 98.21           H  
ATOM     47 HG13 VAL A   4       6.378  -5.225  -3.350  1.00 98.21           H  
ATOM     48  CG2 VAL A   4       9.736  -5.672  -4.006  1.00 98.21           C  
ATOM     49 HG21 VAL A   4      10.072  -4.637  -3.947  1.00 98.21           H  
ATOM     50 HG22 VAL A   4      10.343  -6.175  -4.759  1.00 98.21           H  
ATOM     51 HG23 VAL A   4       9.893  -6.135  -3.032  1.00 98.21           H  
ATOM     52  N   ILE A   5       5.461  -7.561  -4.765  1.00 98.27           N  
ATOM     53  H   ILE A   5       5.800  -8.124  -3.998  1.00 98.27           H  
ATOM     54  CA  ILE A   5       4.010  -7.531  -5.002  1.00 98.27           C  
ATOM     55  HA  ILE A   5       3.788  -6.712  -5.686  1.00 98.27           H  
ATOM     56  C   ILE A   5       3.254  -7.236  -3.705  1.00 98.27           C  
ATOM     57  CB  ILE A   5       3.560  -8.844  -5.686  1.00 98.27           C  
ATOM     58  HB  ILE A   5       4.278  -9.043  -6.482  1.00 98.27           H  
ATOM     59  O   ILE A   5       3.570  -7.793  -2.653  1.00 98.27           O  
ATOM     60  CG1 ILE A   5       2.167  -8.796  -6.341  1.00 98.27           C  
ATOM     61 HG12 ILE A   5       1.899  -9.802  -6.663  1.00 98.27           H  
ATOM     62 HG13 ILE A   5       1.430  -8.458  -5.613  1.00 98.27           H  
ATOM     63  CG2 ILE A   5       3.598 -10.044  -4.729  1.00 98.27           C  
ATOM     64 HG21 ILE A   5       3.382 -10.963  -5.274  1.00 98.27           H  
ATOM     65 HG22 ILE A   5       4.590 -10.122  -4.284  1.00 98.27           H  
ATOM     66 HG23 ILE A   5       2.852  -9.933  -3.943  1.00 98.27           H  
ATOM     67  CD1 ILE A   5       2.101  -7.899  -7.578  1.00 98.27           C  
ATOM     68 HD11 ILE A   5       1.174  -8.083  -8.121  1.00 98.27           H  
ATOM     69 HD12 ILE A   5       2.937  -8.115  -8.244  1.00 98.27           H  
ATOM     70 HD13 ILE A   5       2.123  -6.852  -7.274  1.00 98.27           H  
ATOM     71  N   TYR A   6       2.229  -6.392  -3.794  1.00 98.28           N  
ATOM     72  H   TYR A   6       2.073  -5.903  -4.663  1.00 98.28           H  
ATOM     73  CA  TYR A   6       1.244  -6.226  -2.726  1.00 98.28           C  
ATOM     74  HA  TYR A   6       1.723  -6.399  -1.762  1.00 98.28           H  
ATOM     75  C   TYR A   6       0.111  -7.245  -2.868  1.00 98.28           C  
ATOM     76  CB  TYR A   6       0.727  -4.788  -2.723  1.00 98.28           C  
ATOM     77  HB2 TYR A   6       0.534  -4.457  -3.743  1.00 98.28           H  
ATOM     78  HB3 TYR A   6      -0.221  -4.758  -2.184  1.00 98.28           H  
ATOM     79  O   TYR A   6      -0.447  -7.407  -3.956  1.00 98.28           O  
ATOM     80  CG  TYR A   6       1.690  -3.842  -2.041  1.00 98.28           C  
ATOM     81  CD1 TYR A   6       1.561  -3.617  -0.660  1.00 98.28           C  
ATOM     82  HD1 TYR A   6       0.776  -4.116  -0.111  1.00 98.28           H  
ATOM     83  CD2 TYR A   6       2.728  -3.223  -2.759  1.00 98.28           C  
ATOM     84  HD2 TYR A   6       2.835  -3.386  -3.821  1.00 98.28           H  
ATOM     85  CE1 TYR A   6       2.441  -2.754   0.013  1.00 98.28           C  
ATOM     86  HE1 TYR A   6       2.329  -2.557   1.069  1.00 98.28           H  
ATOM     87  CE2 TYR A   6       3.630  -2.381  -2.082  1.00 98.28           C  
ATOM     88  HE2 TYR A   6       4.448  -1.906  -2.601  1.00 98.28           H  
ATOM     89  OH  TYR A   6       4.435  -1.426  -0.066  1.00 98.28           O  
ATOM     90  HH  TYR A   6       4.343  -1.430   0.889  1.00 98.28           H  
ATOM     91  CZ  TYR A   6       3.480  -2.135  -0.704  1.00 98.28           C  
ATOM     92  N   TRP A   7      -0.232  -7.919  -1.770  1.00 98.04           N  
ATOM     93  H   TRP A   7       0.271  -7.721  -0.917  1.00 98.04           H  
ATOM     94  CA  TRP A   7      -1.290  -8.931  -1.685  1.00 98.04           C  
ATOM     95  HA  TRP A   7      -1.961  -8.846  -2.540  1.00 98.04           H  
ATOM     96  C   TRP A   7      -2.118  -8.725  -0.411  1.00 98.04           C  
ATOM     97  CB  TRP A   7      -0.655 -10.331  -1.691  1.00 98.04           C  
ATOM     98  HB2 TRP A   7       0.086 -10.381  -0.894  1.00 98.04           H  
ATOM     99  HB3 TRP A   7      -0.134 -10.474  -2.638  1.00 98.04           H  
ATOM    100  O   TRP A   7      -1.567  -8.385   0.634  1.00 98.04           O  
ATOM    101  CG  TRP A   7      -1.620 -11.463  -1.496  1.00 98.04           C  
ATOM    102  CD1 TRP A   7      -2.286 -12.101  -2.482  1.00 98.04           C  
ATOM    103  HD1 TRP A   7      -2.191 -11.873  -3.533  1.00 98.04           H  
ATOM    104  CD2 TRP A   7      -2.137 -12.028  -0.248  1.00 98.04           C  
ATOM    105  CE2 TRP A   7      -3.135 -12.996  -0.569  1.00 98.04           C  
ATOM    106  CE3 TRP A   7      -1.912 -11.774   1.123  1.00 98.04           C  
ATOM    107  HE3 TRP A   7      -1.190 -11.021   1.402  1.00 98.04           H  
ATOM    108  NE1 TRP A   7      -3.160 -13.022  -1.944  1.00 98.04           N  
ATOM    109  HE1 TRP A   7      -3.823 -13.548  -2.495  1.00 98.04           H  
ATOM    110  CH2 TRP A   7      -3.642 -13.377   1.765  1.00 98.04           C  
ATOM    111  HH2 TRP A   7      -4.238 -13.850   2.532  1.00 98.04           H  
ATOM    112  CZ2 TRP A   7      -3.879 -13.668   0.411  1.00 98.04           C  
ATOM    113  HZ2 TRP A   7      -4.662 -14.352   0.122  1.00 98.04           H  
ATOM    114  CZ3 TRP A   7      -2.655 -12.440   2.118  1.00 98.04           C  
ATOM    115  HZ3 TRP A   7      -2.486 -12.202   3.158  1.00 98.04           H  
ATOM    116  N   GLY A   8      -3.425  -8.975  -0.478  1.00 97.15           N  
ATOM    117  H   GLY A   8      -3.820  -9.282  -1.355  1.00 97.15           H  
ATOM    118  CA  GLY A   8      -4.334  -8.954   0.669  1.00 97.15           C  
ATOM    119  HA2 GLY A   8      -3.802  -8.634   1.565  1.00 97.15           H  
ATOM    120  HA3 GLY A   8      -4.706  -9.965   0.837  1.00 97.15           H  
ATOM    121  C   GLY A   8      -5.532  -8.022   0.499  1.00 97.15           C  
ATOM    122  O   GLY A   8      -6.492  -8.138   1.248  1.00 97.15           O  
ATOM    123  N   GLN A   9      -5.528  -7.126  -0.489  1.00 97.29           N  
ATOM    124  H   GLN A   9      -4.745  -7.133  -1.127  1.00 97.29           H  
ATOM    125  CA  GLN A   9      -6.587  -6.121  -0.668  1.00 97.29           C  
ATOM    126  HA  GLN A   9      -7.117  -6.015   0.279  1.00 97.29           H  
ATOM    127  C   GLN A   9      -7.689  -6.537  -1.650  1.00 97.29           C  
ATOM    128  CB  GLN A   9      -5.968  -4.750  -0.985  1.00 97.29           C  
ATOM    129  HB2 GLN A   9      -6.752  -4.050  -1.273  1.00 97.29           H  
ATOM    130  HB3 GLN A   9      -5.265  -4.850  -1.812  1.00 97.29           H  
ATOM    131  O   GLN A   9      -8.516  -5.710  -2.020  1.00 97.29           O  
ATOM    132  CG  GLN A   9      -5.234  -4.157   0.223  1.00 97.29           C  
ATOM    133  HG2 GLN A   9      -4.431  -4.825   0.533  1.00 97.29           H  
ATOM    134  HG3 GLN A   9      -4.801  -3.199  -0.067  1.00 97.29           H  
ATOM    135  CD  GLN A   9      -6.164  -3.878   1.392  1.00 97.29           C  
ATOM    136  NE2 GLN A   9      -6.098  -4.642   2.455  1.00 97.29           N  
ATOM    137 HE21 GLN A   9      -6.709  -4.416   3.227  1.00 97.29           H  
ATOM    138 HE22 GLN A   9      -5.402  -5.368   2.540  1.00 97.29           H  
ATOM    139  OE1 GLN A   9      -6.981  -2.981   1.356  1.00 97.29           O  
ATOM    140  N   ASN A  10      -7.723  -7.802  -2.082  1.00 96.58           N  
ATOM    141  H   ASN A  10      -6.966  -8.426  -1.845  1.00 96.58           H  
ATOM    142  CA  ASN A  10      -8.775  -8.293  -2.964  1.00 96.58           C  
ATOM    143  HA  ASN A  10      -9.708  -7.773  -2.745  1.00 96.58           H  
ATOM    144  C   ASN A  10      -8.999  -9.805  -2.802  1.00 96.58           C  
ATOM    145  CB  ASN A  10      -8.345  -7.937  -4.385  1.00 96.58           C  
ATOM    146  HB2 ASN A  10      -8.084  -6.879  -4.421  1.00 96.58           H  
ATOM    147  HB3 ASN A  10      -7.462  -8.520  -4.647  1.00 96.58           H  
ATOM    148  O   ASN A  10      -8.140 -10.608  -3.159  1.00 96.58           O  
ATOM    149  CG  ASN A  10      -9.430  -8.196  -5.396  1.00 96.58           C  
ATOM    150  ND2 ASN A  10      -9.698  -7.219  -6.217  1.00 96.58           N  
ATOM    151 HD21 ASN A  10      -9.153  -6.369  -6.199  1.00 96.58           H  
ATOM    152 HD22 ASN A  10     -10.408  -7.356  -6.922  1.00 96.58           H  
ATOM    153  OD1 ASN A  10     -10.035  -9.258  -5.426  1.00 96.58           O  
ATOM    154  N   GLY A  11     -10.179 -10.213  -2.324  1.00 95.01           N  
ATOM    155  H   GLY A  11     -10.886  -9.516  -2.135  1.00 95.01           H  
ATOM    156  CA  GLY A  11     -10.489 -11.630  -2.073  1.00 95.01           C  
ATOM    157  HA2 GLY A  11      -9.777 -12.025  -1.348  1.00 95.01           H  
ATOM    158  HA3 GLY A  11     -11.490 -11.704  -1.648  1.00 95.01           H  
ATOM    159  C   GLY A  11     -10.444 -12.539  -3.314  1.00 95.01           C  
ATOM    160  O   GLY A  11     -10.340 -13.756  -3.171  1.00 95.01           O  
ATOM    161  N   ASN A  12     -10.479 -11.969  -4.523  1.00 95.98           N  
ATOM    162  H   ASN A  12     -10.504 -10.961  -4.582  1.00 95.98           H  
ATOM    163  CA  ASN A  12     -10.443 -12.695  -5.793  1.00 95.98           C  
ATOM    164  HA  ASN A  12     -10.797 -13.711  -5.621  1.00 95.98           H  
ATOM    165  C   ASN A  12      -9.023 -12.831  -6.384  1.00 95.98           C  
ATOM    166  CB  ASN A  12     -11.432 -12.023  -6.763  1.00 95.98           C  
ATOM    167  HB2 ASN A  12     -11.137 -10.989  -6.939  1.00 95.98           H  
ATOM    168  HB3 ASN A  12     -11.411 -12.545  -7.720  1.00 95.98           H  
ATOM    169  O   ASN A  12      -8.854 -13.451  -7.432  1.00 95.98           O  
ATOM    170  CG  ASN A  12     -12.859 -12.069  -6.248  1.00 95.98           C  
ATOM    171  ND2 ASN A  12     -13.510 -10.943  -6.075  1.00 95.98           N  
ATOM    172 HD21 ASN A  12     -14.460 -11.003  -5.738  1.00 95.98           H  
ATOM    173 HD22 ASN A  12     -13.055 -10.049  -6.194  1.00 95.98           H  
ATOM    174  OD1 ASN A  12     -13.409 -13.124  -5.978  1.00 95.98           O  
ATOM    175  N   GLU A  13      -7.977 -12.302  -5.733  1.00 96.39           N  
ATOM    176  H   GLU A  13      -8.154 -11.779  -4.887  1.00 96.39           H  
ATOM    177  CA  GLU A  13      -6.610 -12.288  -6.290  1.00 96.39           C  
ATOM    178  HA  GLU A  13      -6.711 -12.105  -7.360  1.00 96.39           H  
ATOM    179  C   GLU A  13      -5.832 -13.613  -6.171  1.00 96.39           C  
ATOM    180  CB  GLU A  13      -5.825 -11.098  -5.725  1.00 96.39           C  
ATOM    181  HB2 GLU A  13      -4.996 -10.891  -6.402  1.00 96.39           H  
ATOM    182  HB3 GLU A  13      -6.494 -10.237  -5.721  1.00 96.39           H  
ATOM    183  O   GLU A  13      -4.713 -13.723  -6.687  1.00 96.39           O  
ATOM    184  CG  GLU A  13      -5.244 -11.278  -4.319  1.00 96.39           C  
ATOM    185  HG2 GLU A  13      -5.961 -11.814  -3.698  1.00 96.39           H  
ATOM    186  HG3 GLU A  13      -4.349 -11.897  -4.392  1.00 96.39           H  
ATOM    187  CD  GLU A  13      -4.890  -9.925  -3.678  1.00 96.39           C  
ATOM    188  OE1 GLU A  13      -5.210  -9.735  -2.480  1.00 96.39           O  
ATOM    189  OE2 GLU A  13      -4.269  -9.078  -4.363  1.00 96.39           O  
ATOM    190  N   GLY A  14      -6.425 -14.617  -5.519  1.00 96.76           N  
ATOM    191  H   GLY A  14      -7.346 -14.426  -5.152  1.00 96.76           H  
ATOM    192  CA  GLY A  14      -5.805 -15.903  -5.188  1.00 96.76           C  
ATOM    193  HA2 GLY A  14      -6.575 -16.675  -5.210  1.00 96.76           H  
ATOM    194  HA3 GLY A  14      -5.052 -16.156  -5.934  1.00 96.76           H  
ATOM    195  C   GLY A  14      -5.141 -15.913  -3.807  1.00 96.76           C  
ATOM    196  O   GLY A  14      -4.906 -14.872  -3.198  1.00 96.76           O  
ATOM    197  N   THR A  15      -4.832 -17.104  -3.287  1.00 97.51           N  
ATOM    198  H   THR A  15      -4.986 -17.934  -3.842  1.00 97.51           H  
ATOM    199  CA  THR A  15      -4.190 -17.256  -1.967  1.00 97.51           C  
ATOM    200  HA  THR A  15      -4.744 -16.649  -1.251  1.00 97.51           H  
ATOM    201  C   THR A  15      -2.746 -16.753  -1.969  1.00 97.51           C  
ATOM    202  CB  THR A  15      -4.215 -18.709  -1.464  1.00 97.51           C  
ATOM    203  HB  THR A  15      -3.832 -18.725  -0.444  1.00 97.51           H  
ATOM    204  O   THR A  15      -2.089 -16.719  -3.018  1.00 97.51           O  
ATOM    205  CG2 THR A  15      -5.619 -19.313  -1.454  1.00 97.51           C  
ATOM    206 HG21 THR A  15      -6.293 -18.659  -0.902  1.00 97.51           H  
ATOM    207 HG22 THR A  15      -5.991 -19.436  -2.471  1.00 97.51           H  
ATOM    208 HG23 THR A  15      -5.593 -20.286  -0.963  1.00 97.51           H  
ATOM    209  OG1 THR A  15      -3.405 -19.544  -2.263  1.00 97.51           O  
ATOM    210  HG1 THR A  15      -3.352 -20.375  -1.786  1.00 97.51           H  
ATOM    211  N   LEU A  16      -2.208 -16.432  -0.791  1.00 98.03           N  
ATOM    212  H   LEU A  16      -2.767 -16.513   0.046  1.00 98.03           H  
ATOM    213  CA  LEU A  16      -0.804 -16.054  -0.623  1.00 98.03           C  
ATOM    214  HA  LEU A  16      -0.604 -15.184  -1.249  1.00 98.03           H  
ATOM    215  C   LEU A  16       0.138 -17.187  -1.085  1.00 98.03           C  
ATOM    216  CB  LEU A  16      -0.612 -15.636   0.847  1.00 98.03           C  
ATOM    217  HB2 LEU A  16      -1.012 -16.417   1.493  1.00 98.03           H  
ATOM    218  HB3 LEU A  16      -1.206 -14.740   1.026  1.00 98.03           H  
ATOM    219  O   LEU A  16       1.108 -16.931  -1.801  1.00 98.03           O  
ATOM    220  CG  LEU A  16       0.839 -15.342   1.261  1.00 98.03           C  
ATOM    221  HG  LEU A  16       1.451 -16.230   1.101  1.00 98.03           H  
ATOM    222  CD1 LEU A  16       1.431 -14.175   0.474  1.00 98.03           C  
ATOM    223 HD11 LEU A  16       1.510 -14.435  -0.582  1.00 98.03           H  
ATOM    224 HD12 LEU A  16       0.801 -13.293   0.585  1.00 98.03           H  
ATOM    225 HD13 LEU A  16       2.431 -13.953   0.846  1.00 98.03           H  
ATOM    226  CD2 LEU A  16       0.890 -14.990   2.747  1.00 98.03           C  
ATOM    227 HD21 LEU A  16       0.305 -14.090   2.936  1.00 98.03           H  
ATOM    228 HD22 LEU A  16       1.925 -14.817   3.044  1.00 98.03           H  
ATOM    229 HD23 LEU A  16       0.486 -15.813   3.335  1.00 98.03           H  
ATOM    230  N   ALA A  17      -0.202 -18.451  -0.812  1.00 97.23           N  
ATOM    231  H   ALA A  17      -0.975 -18.615  -0.182  1.00 97.23           H  
ATOM    232  CA  ALA A  17       0.532 -19.602  -1.338  1.00 97.23           C  
ATOM    233  HA  ALA A  17       1.571 -19.521  -1.017  1.00 97.23           H  
ATOM    234  C   ALA A  17       0.530 -19.648  -2.878  1.00 97.23           C  
ATOM    235  CB  ALA A  17      -0.051 -20.892  -0.749  1.00 97.23           C  
ATOM    236  HB1 ALA A  17       0.453 -21.755  -1.182  1.00 97.23           H  
ATOM    237  HB2 ALA A  17      -1.119 -20.955  -0.954  1.00 97.23           H  
ATOM    238  HB3 ALA A  17       0.104 -20.911   0.330  1.00 97.23           H  
ATOM    239  O   ALA A  17       1.577 -19.893  -3.478  1.00 97.23           O  
ATOM    240  N   SER A  18      -0.606 -19.373  -3.536  1.00 97.15           N  
ATOM    241  H   SER A  18      -1.436 -19.171  -2.998  1.00 97.15           H  
ATOM    242  CA  SER A  18      -0.690 -19.345  -5.008  1.00 97.15           C  
ATOM    243  HA  SER A  18      -0.241 -20.264  -5.385  1.00 97.15           H  
ATOM    244  C   SER A  18       0.097 -18.176  -5.619  1.00 97.15           C  
ATOM    245  CB  SER A  18      -2.153 -19.342  -5.472  1.00 97.15           C  
ATOM    246  HB2 SER A  18      -2.183 -19.592  -6.532  1.00 97.15           H  
ATOM    247  HB3 SER A  18      -2.705 -20.108  -4.927  1.00 97.15           H  
ATOM    248  O   SER A  18       0.791 -18.344  -6.623  1.00 97.15           O  
ATOM    249  OG  SER A  18      -2.788 -18.091  -5.297  1.00 97.15           O  
ATOM    250  HG  SER A  18      -2.618 -17.752  -4.415  1.00 97.15           H  
ATOM    251  N   THR A  19       0.082 -17.023  -4.946  1.00 97.87           N  
ATOM    252  H   THR A  19      -0.524 -16.966  -4.139  1.00 97.87           H  
ATOM    253  CA  THR A  19       0.869 -15.829  -5.279  1.00 97.87           C  
ATOM    254  HA  THR A  19       0.593 -15.484  -6.276  1.00 97.87           H  
ATOM    255  C   THR A  19       2.359 -16.155  -5.293  1.00 97.87           C  
ATOM    256  CB  THR A  19       0.540 -14.712  -4.276  1.00 97.87           C  
ATOM    257  HB  THR A  19       0.679 -15.069  -3.256  1.00 97.87           H  
ATOM    258  O   THR A  19       3.035 -15.929  -6.297  1.00 97.87           O  
ATOM    259  CG2 THR A  19       1.370 -13.440  -4.440  1.00 97.87           C  
ATOM    260 HG21 THR A  19       0.957 -12.654  -3.808  1.00 97.87           H  
ATOM    261 HG22 THR A  19       2.399 -13.623  -4.130  1.00 97.87           H  
ATOM    262 HG23 THR A  19       1.360 -13.108  -5.478  1.00 97.87           H  
ATOM    263  OG1 THR A  19      -0.816 -14.386  -4.452  1.00 97.87           O  
ATOM    264  HG1 THR A  19      -1.343 -14.930  -3.862  1.00 97.87           H  
ATOM    265  N   CYS A  20       2.858 -16.793  -4.235  1.00 97.82           N  
ATOM    266  H   CYS A  20       2.263 -16.925  -3.429  1.00 97.82           H  
ATOM    267  CA  CYS A  20       4.245 -17.250  -4.138  1.00 97.82           C  
ATOM    268  HA  CYS A  20       4.905 -16.427  -4.412  1.00 97.82           H  
ATOM    269  C   CYS A  20       4.572 -18.422  -5.084  1.00 97.82           C  
ATOM    270  CB  CYS A  20       4.494 -17.587  -2.667  1.00 97.82           C  
ATOM    271  HB2 CYS A  20       5.462 -18.076  -2.557  1.00 97.82           H  
ATOM    272  HB3 CYS A  20       3.720 -18.269  -2.314  1.00 97.82           H  
ATOM    273  O   CYS A  20       5.699 -18.531  -5.570  1.00 97.82           O  
ATOM    274  SG  CYS A  20       4.467 -16.091  -1.649  1.00 97.82           S  
ATOM    275  N   ALA A  21       3.597 -19.276  -5.412  1.00 97.42           N  
ATOM    276  H   ALA A  21       2.704 -19.190  -4.947  1.00 97.42           H  
ATOM    277  CA  ALA A  21       3.778 -20.386  -6.347  1.00 97.42           C  
ATOM    278  HA  ALA A  21       4.699 -20.897  -6.067  1.00 97.42           H  
ATOM    279  C   ALA A  21       3.958 -19.954  -7.814  1.00 97.42           C  
ATOM    280  CB  ALA A  21       2.627 -21.383  -6.184  1.00 97.42           C  
ATOM    281  HB1 ALA A  21       2.566 -21.719  -5.149  1.00 97.42           H  
ATOM    282  HB2 ALA A  21       1.686 -20.913  -6.471  1.00 97.42           H  
ATOM    283  HB3 ALA A  21       2.797 -22.247  -6.828  1.00 97.42           H  
ATOM    284  O   ALA A  21       4.532 -20.718  -8.590  1.00 97.42           O  
ATOM    285  N   SER A  22       3.553 -18.730  -8.179  1.00 96.52           N  
ATOM    286  H   SER A  22       3.027 -18.188  -7.508  1.00 96.52           H  
ATOM    287  CA  SER A  22       3.820 -18.132  -9.502  1.00 96.52           C  
ATOM    288  HA  SER A  22       3.343 -18.745 -10.267  1.00 96.52           H  
ATOM    289  C   SER A  22       5.315 -18.030  -9.845  1.00 96.52           C  
ATOM    290  CB  SER A  22       3.227 -16.719  -9.568  1.00 96.52           C  
ATOM    291  HB2 SER A  22       2.194 -16.726  -9.221  1.00 96.52           H  
ATOM    292  HB3 SER A  22       3.249 -16.375 -10.602  1.00 96.52           H  
ATOM    293  O   SER A  22       5.679 -17.882 -11.011  1.00 96.52           O  
ATOM    294  OG  SER A  22       4.002 -15.828  -8.782  1.00 96.52           O  
ATOM    295  HG  SER A  22       3.621 -15.788  -7.902  1.00 96.52           H  
ATOM    296  N   ASN A  23       6.190 -18.074  -8.829  1.00 96.21           N  
ATOM    297  H   ASN A  23       5.810 -18.220  -7.905  1.00 96.21           H  
ATOM    298  CA  ASN A  23       7.628 -17.813  -8.913  1.00 96.21           C  
ATOM    299  HA  ASN A  23       8.006 -17.811  -7.891  1.00 96.21           H  
ATOM    300  C   ASN A  23       7.994 -16.427  -9.488  1.00 96.21           C  
ATOM    301  CB  ASN A  23       8.334 -18.964  -9.663  1.00 96.21           C  
ATOM    302  HB2 ASN A  23       9.408 -18.779  -9.674  1.00 96.21           H  
ATOM    303  HB3 ASN A  23       7.985 -18.986 -10.696  1.00 96.21           H  
ATOM    304  O   ASN A  23       9.151 -16.225  -9.860  1.00 96.21           O  
ATOM    305  CG  ASN A  23       8.136 -20.329  -9.037  1.00 96.21           C  
ATOM    306  ND2 ASN A  23       7.978 -21.349  -9.849  1.00 96.21           N  
ATOM    307 HD21 ASN A  23       7.882 -21.192 -10.842  1.00 96.21           H  
ATOM    308 HD22 ASN A  23       7.884 -22.266  -9.435  1.00 96.21           H  
ATOM    309  OD1 ASN A  23       8.167 -20.513  -7.831  1.00 96.21           O  
ATOM    310  N   ASN A  24       7.052 -15.486  -9.636  1.00 96.92           N  
ATOM    311  H   ASN A  24       6.102 -15.701  -9.369  1.00 96.92           H  
ATOM    312  CA  ASN A  24       7.319 -14.172 -10.240  1.00 96.92           C  
ATOM    313  HA  ASN A  24       8.102 -14.277 -10.990  1.00 96.92           H  
ATOM    314  C   ASN A  24       7.889 -13.144  -9.264  1.00 96.92           C  
ATOM    315  CB  ASN A  24       6.057 -13.654 -10.950  1.00 96.92           C  
ATOM    316  HB2 ASN A  24       5.174 -13.829 -10.335  1.00 96.92           H  
ATOM    317  HB3 ASN A  24       6.145 -12.577 -11.090  1.00 96.92           H  
ATOM    318  O   ASN A  24       8.607 -12.242  -9.695  1.00 96.92           O  
ATOM    319  CG  ASN A  24       5.846 -14.265 -12.325  1.00 96.92           C  
ATOM    320  ND2 ASN A  24       4.804 -13.848 -12.998  1.00 96.92           N  
ATOM    321 HD21 ASN A  24       4.242 -13.090 -12.635  1.00 96.92           H  
ATOM    322 HD22 ASN A  24       4.641 -14.181 -13.938  1.00 96.92           H  
ATOM    323  OD1 ASN A  24       6.645 -15.056 -12.821  1.00 96.92           O  
ATOM    324  N   TYR A  25       7.604 -13.299  -7.975  1.00 98.05           N  
ATOM    325  H   TYR A  25       7.032 -14.085  -7.700  1.00 98.05           H  
ATOM    326  CA  TYR A  25       7.898 -12.308  -6.947  1.00 98.05           C  
ATOM    327  HA  TYR A  25       8.212 -11.383  -7.431  1.00 98.05           H  
ATOM    328  C   TYR A  25       9.038 -12.785  -6.042  1.00 98.05           C  
ATOM    329  CB  TYR A  25       6.611 -11.997  -6.169  1.00 98.05           C  
ATOM    330  HB2 TYR A  25       6.466 -12.765  -5.410  1.00 98.05           H  
ATOM    331  HB3 TYR A  25       6.733 -11.046  -5.650  1.00 98.05           H  
ATOM    332  O   TYR A  25       9.076 -13.947  -5.648  1.00 98.05           O  
ATOM    333  CG  TYR A  25       5.366 -11.927  -7.043  1.00 98.05           C  
ATOM    334  CD1 TYR A  25       5.239 -10.926  -8.027  1.00 98.05           C  
ATOM    335  HD1 TYR A  25       6.017 -10.186  -8.138  1.00 98.05           H  
ATOM    336  CD2 TYR A  25       4.355 -12.896  -6.898  1.00 98.05           C  
ATOM    337  HD2 TYR A  25       4.448 -13.673  -6.154  1.00 98.05           H  
ATOM    338  CE1 TYR A  25       4.084 -10.864  -8.834  1.00 98.05           C  
ATOM    339  HE1 TYR A  25       3.959 -10.075  -9.561  1.00 98.05           H  
ATOM    340  CE2 TYR A  25       3.206 -12.841  -7.709  1.00 98.05           C  
ATOM    341  HE2 TYR A  25       2.423 -13.576  -7.604  1.00 98.05           H  
ATOM    342  OH  TYR A  25       1.927 -11.789  -9.416  1.00 98.05           O  
ATOM    343  HH  TYR A  25       1.927 -11.074 -10.057  1.00 98.05           H  
ATOM    344  CZ  TYR A  25       3.059 -11.821  -8.668  1.00 98.05           C  
ATOM    345  N   ALA A  26       9.958 -11.882  -5.710  1.00 97.74           N  
ATOM    346  H   ALA A  26       9.819 -10.938  -6.042  1.00 97.74           H  
ATOM    347  CA  ALA A  26      11.022 -12.107  -4.727  1.00 97.74           C  
ATOM    348  HA  ALA A  26      11.268 -13.169  -4.689  1.00 97.74           H  
ATOM    349  C   ALA A  26      10.597 -11.679  -3.311  1.00 97.74           C  
ATOM    350  CB  ALA A  26      12.259 -11.332  -5.198  1.00 97.74           C  
ATOM    351  HB1 ALA A  26      13.078 -11.501  -4.498  1.00 97.74           H  
ATOM    352  HB2 ALA A  26      12.560 -11.681  -6.186  1.00 97.74           H  
ATOM    353  HB3 ALA A  26      12.038 -10.265  -5.237  1.00 97.74           H  
ATOM    354  O   ALA A  26      11.187 -12.107  -2.317  1.00 97.74           O  
ATOM    355  N   ILE A  27       9.585 -10.811  -3.229  1.00 98.21           N  
ATOM    356  H   ILE A  27       9.137 -10.518  -4.085  1.00 98.21           H  
ATOM    357  CA  ILE A  27       9.067 -10.208  -2.003  1.00 98.21           C  
ATOM    358  HA  ILE A  27       9.301 -10.848  -1.152  1.00 98.21           H  
ATOM    359  C   ILE A  27       7.540 -10.092  -2.114  1.00 98.21           C  
ATOM    360  CB  ILE A  27       9.728  -8.824  -1.790  1.00 98.21           C  
ATOM    361  HB  ILE A  27       9.596  -8.248  -2.706  1.00 98.21           H  
ATOM    362  O   ILE A  27       7.033  -9.698  -3.167  1.00 98.21           O  
ATOM    363  CG1 ILE A  27      11.247  -8.962  -1.514  1.00 98.21           C  
ATOM    364 HG12 ILE A  27      11.395  -9.604  -0.646  1.00 98.21           H  
ATOM    365 HG13 ILE A  27      11.718  -9.445  -2.371  1.00 98.21           H  
ATOM    366  CG2 ILE A  27       9.006  -8.094  -0.652  1.00 98.21           C  
ATOM    367 HG21 ILE A  27       7.996  -7.808  -0.942  1.00 98.21           H  
ATOM    368 HG22 ILE A  27       9.519  -7.176  -0.366  1.00 98.21           H  
ATOM    369 HG23 ILE A  27       8.922  -8.775   0.195  1.00 98.21           H  
ATOM    370  CD1 ILE A  27      12.024  -7.659  -1.288  1.00 98.21           C  
ATOM    371 HD11 ILE A  27      11.869  -6.980  -2.127  1.00 98.21           H  
ATOM    372 HD12 ILE A  27      11.716  -7.180  -0.359  1.00 98.21           H  
ATOM    373 HD13 ILE A  27      13.088  -7.885  -1.217  1.00 98.21           H  
ATOM    374  N   VAL A  28       6.826 -10.386  -1.025  1.00 98.34           N  
ATOM    375  H   VAL A  28       7.319 -10.696  -0.200  1.00 98.34           H  
ATOM    376  CA  VAL A  28       5.389 -10.109  -0.879  1.00 98.34           C  
ATOM    377  HA  VAL A  28       5.038  -9.583  -1.766  1.00 98.34           H  
ATOM    378  C   VAL A  28       5.149  -9.201   0.326  1.00 98.34           C  
ATOM    379  CB  VAL A  28       4.552 -11.397  -0.747  1.00 98.34           C  
ATOM    380  HB  VAL A  28       4.841 -11.927   0.161  1.00 98.34           H  
ATOM    381  O   VAL A  28       5.594  -9.505   1.435  1.00 98.34           O  
ATOM    382  CG1 VAL A  28       3.054 -11.069  -0.673  1.00 98.34           C  
ATOM    383 HG11 VAL A  28       2.773 -10.403  -1.489  1.00 98.34           H  
ATOM    384 HG12 VAL A  28       2.818 -10.586   0.275  1.00 98.34           H  
ATOM    385 HG13 VAL A  28       2.461 -11.980  -0.747  1.00 98.34           H  
ATOM    386  CG2 VAL A  28       4.753 -12.345  -1.935  1.00 98.34           C  
ATOM    387 HG21 VAL A  28       5.803 -12.626  -2.017  1.00 98.34           H  
ATOM    388 HG22 VAL A  28       4.439 -11.862  -2.861  1.00 98.34           H  
ATOM    389 HG23 VAL A  28       4.157 -13.245  -1.786  1.00 98.34           H  
ATOM    390  N   ASN A  29       4.388  -8.131   0.115  1.00 98.40           N  
ATOM    391  H   ASN A  29       4.053  -7.956  -0.822  1.00 98.40           H  
ATOM    392  CA  ASN A  29       3.881  -7.266   1.174  1.00 98.40           C  
ATOM    393  HA  ASN A  29       4.455  -7.419   2.087  1.00 98.40           H  
ATOM    394  C   ASN A  29       2.420  -7.640   1.454  1.00 98.40           C  
ATOM    395  CB  ASN A  29       4.054  -5.797   0.750  1.00 98.40           C  
ATOM    396  HB2 ASN A  29       3.547  -5.633  -0.201  1.00 98.40           H  
ATOM    397  HB3 ASN A  29       3.594  -5.147   1.494  1.00 98.40           H  
ATOM    398  O   ASN A  29       1.569  -7.551   0.565  1.00 98.40           O  
ATOM    399  CG  ASN A  29       5.506  -5.373   0.602  1.00 98.40           C  
ATOM    400  ND2 ASN A  29       5.744  -4.251  -0.025  1.00 98.40           N  
ATOM    401 HD21 ASN A  29       6.698  -3.920  -0.028  1.00 98.40           H  
ATOM    402 HD22 ASN A  29       4.993  -3.608  -0.232  1.00 98.40           H  
ATOM    403  OD1 ASN A  29       6.438  -6.039   1.026  1.00 98.40           O  
ATOM    404  N   ILE A  30       2.134  -8.079   2.681  1.00 98.26           N  
ATOM    405  H   ILE A  30       2.884  -8.131   3.356  1.00 98.26           H  
ATOM    406  CA  ILE A  30       0.775  -8.346   3.159  1.00 98.26           C  
ATOM    407  HA  ILE A  30       0.197  -8.788   2.347  1.00 98.26           H  
ATOM    408  C   ILE A  30       0.132  -7.005   3.529  1.00 98.26           C  
ATOM    409  CB  ILE A  30       0.781  -9.357   4.332  1.00 98.26           C  
ATOM    410  HB  ILE A  30       1.435  -8.979   5.119  1.00 98.26           H  
ATOM    411  O   ILE A  30       0.530  -6.372   4.507  1.00 98.26           O  
ATOM    412  CG1 ILE A  30       1.318 -10.729   3.860  1.00 98.26           C  
ATOM    413 HG12 ILE A  30       0.689 -11.106   3.054  1.00 98.26           H  
ATOM    414 HG13 ILE A  30       2.325 -10.597   3.464  1.00 98.26           H  
ATOM    415  CG2 ILE A  30      -0.636  -9.505   4.917  1.00 98.26           C  
ATOM    416 HG21 ILE A  30      -0.637 -10.181   5.771  1.00 98.26           H  
ATOM    417 HG22 ILE A  30      -0.987  -8.540   5.283  1.00 98.26           H  
ATOM    418 HG23 ILE A  30      -1.319  -9.873   4.152  1.00 98.26           H  
ATOM    419  CD1 ILE A  30       1.392 -11.795   4.963  1.00 98.26           C  
ATOM    420 HD11 ILE A  30       0.393 -12.078   5.296  1.00 98.26           H  
ATOM    421 HD12 ILE A  30       1.972 -11.419   5.805  1.00 98.26           H  
ATOM    422 HD13 ILE A  30       1.873 -12.690   4.567  1.00 98.26           H  
ATOM    423  N   ALA A  31      -0.858  -6.591   2.742  1.00 96.92           N  
ATOM    424  H   ALA A  31      -1.117  -7.183   1.966  1.00 96.92           H  
ATOM    425  CA  ALA A  31      -1.569  -5.324   2.860  1.00 96.92           C  
ATOM    426  HA  ALA A  31      -0.986  -4.636   3.472  1.00 96.92           H  
ATOM    427  C   ALA A  31      -2.965  -5.524   3.477  1.00 96.92           C  
ATOM    428  CB  ALA A  31      -1.659  -4.710   1.464  1.00 96.92           C  
ATOM    429  HB1 ALA A  31      -2.440  -3.951   1.437  1.00 96.92           H  
ATOM    430  HB2 ALA A  31      -1.879  -5.469   0.712  1.00 96.92           H  
ATOM    431  HB3 ALA A  31      -0.712  -4.214   1.250  1.00 96.92           H  
ATOM    432  O   ALA A  31      -3.778  -6.241   2.892  1.00 96.92           O  
ATOM    433  N   PHE A  32      -3.314  -4.911   4.614  1.00 97.10           N  
ATOM    434  H   PHE A  32      -4.254  -5.108   4.927  1.00 97.10           H  
ATOM    435  CA  PHE A  32      -2.538  -3.957   5.435  1.00 97.10           C  
ATOM    436  HA  PHE A  32      -1.466  -4.138   5.353  1.00 97.10           H  
ATOM    437  C   PHE A  32      -2.899  -4.043   6.928  1.00 97.10           C  
ATOM    438  CB  PHE A  32      -2.852  -2.520   4.990  1.00 97.10           C  
ATOM    439  HB2 PHE A  32      -2.414  -1.825   5.706  1.00 97.10           H  
ATOM    440  HB3 PHE A  32      -3.934  -2.390   5.034  1.00 97.10           H  
ATOM    441  O   PHE A  32      -4.006  -4.451   7.290  1.00 97.10           O  
ATOM    442  CG  PHE A  32      -2.398  -2.081   3.619  1.00 97.10           C  
ATOM    443  CD1 PHE A  32      -1.035  -1.841   3.375  1.00 97.10           C  
ATOM    444  HD1 PHE A  32      -0.307  -1.990   4.158  1.00 97.10           H  
ATOM    445  CD2 PHE A  32      -3.354  -1.760   2.636  1.00 97.10           C  
ATOM    446  HD2 PHE A  32      -4.408  -1.877   2.841  1.00 97.10           H  
ATOM    447  CE1 PHE A  32      -0.626  -1.310   2.142  1.00 97.10           C  
ATOM    448  HE1 PHE A  32       0.411  -1.058   1.973  1.00 97.10           H  
ATOM    449  CE2 PHE A  32      -2.945  -1.192   1.418  1.00 97.10           C  
ATOM    450  HE2 PHE A  32      -3.682  -0.859   0.702  1.00 97.10           H  
ATOM    451  CZ  PHE A  32      -1.579  -0.973   1.170  1.00 97.10           C  
ATOM    452  HZ  PHE A  32      -1.258  -0.466   0.271  1.00 97.10           H  
ATOM    453  N   LEU A  33      -2.006  -3.576   7.810  1.00 97.76           N  
ATOM    454  H   LEU A  33      -1.114  -3.269   7.448  1.00 97.76           H  
ATOM    455  CA  LEU A  33      -2.371  -3.141   9.164  1.00 97.76           C  
ATOM    456  HA  LEU A  33      -3.202  -3.752   9.516  1.00 97.76           H  
ATOM    457  C   LEU A  33      -2.846  -1.678   9.103  1.00 97.76           C  
ATOM    458  CB  LEU A  33      -1.182  -3.340  10.125  1.00 97.76           C  
ATOM    459  HB2 LEU A  33      -0.433  -2.578   9.912  1.00 97.76           H  
ATOM    460  HB3 LEU A  33      -0.727  -4.312   9.938  1.00 97.76           H  
ATOM    461  O   LEU A  33      -2.032  -0.765   8.985  1.00 97.76           O  
ATOM    462  CG  LEU A  33      -1.596  -3.253  11.608  1.00 97.76           C  
ATOM    463  HG  LEU A  33      -2.310  -2.442  11.750  1.00 97.76           H  
ATOM    464  CD1 LEU A  33      -2.219  -4.564  12.090  1.00 97.76           C  
ATOM    465 HD11 LEU A  33      -2.581  -4.446  13.111  1.00 97.76           H  
ATOM    466 HD12 LEU A  33      -1.474  -5.359  12.044  1.00 97.76           H  
ATOM    467 HD13 LEU A  33      -3.056  -4.833  11.446  1.00 97.76           H  
ATOM    468  CD2 LEU A  33      -0.386  -3.001  12.506  1.00 97.76           C  
ATOM    469 HD21 LEU A  33      -0.693  -2.978  13.551  1.00 97.76           H  
ATOM    470 HD22 LEU A  33       0.047  -2.032  12.259  1.00 97.76           H  
ATOM    471 HD23 LEU A  33       0.359  -3.782  12.352  1.00 97.76           H  
ATOM    472  N   VAL A  34      -4.163  -1.472   9.171  1.00 95.18           N  
ATOM    473  H   VAL A  34      -4.747  -2.280   9.328  1.00 95.18           H  
ATOM    474  CA  VAL A  34      -4.844  -0.197   8.844  1.00 95.18           C  
ATOM    475  HA  VAL A  34      -4.156   0.434   8.280  1.00 95.18           H  
ATOM    476  C   VAL A  34      -5.280   0.620  10.064  1.00 95.18           C  
ATOM    477  CB  VAL A  34      -6.069  -0.445   7.945  1.00 95.18           C  
ATOM    478  HB  VAL A  34      -6.573   0.504   7.764  1.00 95.18           H  
ATOM    479  O   VAL A  34      -5.672   1.778   9.939  1.00 95.18           O  
ATOM    480  CG1 VAL A  34      -5.677  -1.031   6.592  1.00 95.18           C  
ATOM    481 HG11 VAL A  34      -5.282  -2.039   6.721  1.00 95.18           H  
ATOM    482 HG12 VAL A  34      -4.924  -0.395   6.126  1.00 95.18           H  
ATOM    483 HG13 VAL A  34      -6.544  -1.058   5.933  1.00 95.18           H  
ATOM    484  CG2 VAL A  34      -7.076  -1.414   8.580  1.00 95.18           C  
ATOM    485 HG21 VAL A  34      -7.436  -1.022   9.531  1.00 95.18           H  
ATOM    486 HG22 VAL A  34      -6.631  -2.397   8.735  1.00 95.18           H  
ATOM    487 HG23 VAL A  34      -7.925  -1.515   7.904  1.00 95.18           H  
ATOM    488  N   VAL A  35      -5.239   0.030  11.259  1.00 96.41           N  
ATOM    489  H   VAL A  35      -4.918  -0.927  11.297  1.00 96.41           H  
ATOM    490  CA  VAL A  35      -5.458   0.735  12.530  1.00 96.41           C  
ATOM    491  HA  VAL A  35      -5.420   1.811  12.361  1.00 96.41           H  
ATOM    492  C   VAL A  35      -4.324   0.363  13.466  1.00 96.41           C  
ATOM    493  CB  VAL A  35      -6.822   0.396  13.166  1.00 96.41           C  
ATOM    494  HB  VAL A  35      -6.853  -0.674  13.374  1.00 96.41           H  
ATOM    495  O   VAL A  35      -4.054  -0.826  13.632  1.00 96.41           O  
ATOM    496  CG1 VAL A  35      -7.039   1.128  14.494  1.00 96.41           C  
ATOM    497 HG11 VAL A  35      -6.295   0.815  15.227  1.00 96.41           H  
ATOM    498 HG12 VAL A  35      -8.024   0.890  14.896  1.00 96.41           H  
ATOM    499 HG13 VAL A  35      -6.967   2.205  14.341  1.00 96.41           H  
ATOM    500  CG2 VAL A  35      -7.996   0.755  12.247  1.00 96.41           C  
ATOM    501 HG21 VAL A  35      -8.942   0.540  12.746  1.00 96.41           H  
ATOM    502 HG22 VAL A  35      -7.952   0.165  11.332  1.00 96.41           H  
ATOM    503 HG23 VAL A  35      -7.956   1.813  11.991  1.00 96.41           H  
ATOM    504  N   PHE A  36      -3.668   1.361  14.060  1.00 96.62           N  
ATOM    505  H   PHE A  36      -3.936   2.307  13.829  1.00 96.62           H  
ATOM    506  CA  PHE A  36      -2.690   1.220  15.144  1.00 96.62           C  
ATOM    507  HA  PHE A  36      -3.147   0.648  15.951  1.00 96.62           H  
ATOM    508  C   PHE A  36      -2.306   2.599  15.709  1.00 96.62           C  
ATOM    509  CB  PHE A  36      -1.428   0.475  14.667  1.00 96.62           C  
ATOM    510  HB2 PHE A  36      -1.690  -0.549  14.399  1.00 96.62           H  
ATOM    511  HB3 PHE A  36      -0.732   0.394  15.502  1.00 96.62           H  
ATOM    512  O   PHE A  36      -2.570   3.630  15.088  1.00 96.62           O  
ATOM    513  CG  PHE A  36      -0.695   1.099  13.497  1.00 96.62           C  
ATOM    514  CD1 PHE A  36      -0.939   0.652  12.184  1.00 96.62           C  
ATOM    515  HD1 PHE A  36      -1.684  -0.106  11.993  1.00 96.62           H  
ATOM    516  CD2 PHE A  36       0.256   2.109  13.725  1.00 96.62           C  
ATOM    517  HD2 PHE A  36       0.435   2.481  14.723  1.00 96.62           H  
ATOM    518  CE1 PHE A  36      -0.212   1.195  11.110  1.00 96.62           C  
ATOM    519  HE1 PHE A  36      -0.409   0.864  10.101  1.00 96.62           H  
ATOM    520  CE2 PHE A  36       0.978   2.653  12.652  1.00 96.62           C  
ATOM    521  HE2 PHE A  36       1.696   3.436  12.844  1.00 96.62           H  
ATOM    522  CZ  PHE A  36       0.754   2.190  11.344  1.00 96.62           C  
ATOM    523  HZ  PHE A  36       1.297   2.620  10.515  1.00 96.62           H  
ATOM    524  N   GLY A  37      -1.663   2.595  16.880  1.00 96.56           N  
ATOM    525  H   GLY A  37      -1.505   1.711  17.343  1.00 96.56           H  
ATOM    526  CA  GLY A  37      -1.214   3.803  17.577  1.00 96.56           C  
ATOM    527  HA2 GLY A  37      -0.633   4.431  16.901  1.00 96.56           H  
ATOM    528  HA3 GLY A  37      -0.556   3.524  18.400  1.00 96.56           H  
ATOM    529  C   GLY A  37      -2.362   4.639  18.148  1.00 96.56           C  
ATOM    530  O   GLY A  37      -3.538   4.288  18.021  1.00 96.56           O  
ATOM    531  N   ASN A  38      -2.016   5.722  18.838  1.00 95.04           N  
ATOM    532  H   ASN A  38      -1.028   5.921  18.893  1.00 95.04           H  
ATOM    533  CA  ASN A  38      -2.910   6.549  19.653  1.00 95.04           C  
ATOM    534  HA  ASN A  38      -2.253   7.119  20.310  1.00 95.04           H  
ATOM    535  C   ASN A  38      -3.817   5.722  20.593  1.00 95.04           C  
ATOM    536  CB  ASN A  38      -3.663   7.561  18.768  1.00 95.04           C  
ATOM    537  HB2 ASN A  38      -2.982   7.986  18.031  1.00 95.04           H  
ATOM    538  HB3 ASN A  38      -4.476   7.057  18.245  1.00 95.04           H  
ATOM    539  O   ASN A  38      -5.021   5.951  20.688  1.00 95.04           O  
ATOM    540  CG  ASN A  38      -4.204   8.705  19.609  1.00 95.04           C  
ATOM    541  ND2 ASN A  38      -5.453   9.080  19.454  1.00 95.04           N  
ATOM    542 HD21 ASN A  38      -6.082   8.549  18.869  1.00 95.04           H  
ATOM    543 HD22 ASN A  38      -5.801   9.776  20.097  1.00 95.04           H  
ATOM    544  OD1 ASN A  38      -3.486   9.274  20.413  1.00 95.04           O  
ATOM    545  N   GLY A  39      -3.254   4.686  21.227  1.00 94.78           N  
ATOM    546  H   GLY A  39      -2.264   4.539  21.093  1.00 94.78           H  
ATOM    547  CA  GLY A  39      -3.988   3.783  22.126  1.00 94.78           C  
ATOM    548  HA2 GLY A  39      -4.520   4.384  22.864  1.00 94.78           H  
ATOM    549  HA3 GLY A  39      -3.268   3.157  22.653  1.00 94.78           H  
ATOM    550  C   GLY A  39      -5.017   2.853  21.458  1.00 94.78           C  
ATOM    551  O   GLY A  39      -5.705   2.111  22.159  1.00 94.78           O  
ATOM    552  N   GLN A  40      -5.134   2.854  20.126  1.00 96.38           N  
ATOM    553  H   GLN A  40      -4.556   3.485  19.589  1.00 96.38           H  
ATOM    554  CA  GLN A  40      -6.078   2.001  19.401  1.00 96.38           C  
ATOM    555  HA  GLN A  40      -7.050   2.075  19.889  1.00 96.38           H  
ATOM    556  C   GLN A  40      -5.640   0.528  19.414  1.00 96.38           C  
ATOM    557  CB  GLN A  40      -6.234   2.476  17.948  1.00 96.38           C  
ATOM    558  HB2 GLN A  40      -6.927   1.808  17.437  1.00 96.38           H  
ATOM    559  HB3 GLN A  40      -5.267   2.390  17.452  1.00 96.38           H  
ATOM    560  O   GLN A  40      -4.470   0.208  19.195  1.00 96.38           O  
ATOM    561  CG  GLN A  40      -6.762   3.915  17.801  1.00 96.38           C  
ATOM    562  HG2 GLN A  40      -6.176   4.601  18.412  1.00 96.38           H  
ATOM    563  HG3 GLN A  40      -7.800   3.958  18.131  1.00 96.38           H  
ATOM    564  CD  GLN A  40      -6.674   4.373  16.350  1.00 96.38           C  
ATOM    565  NE2 GLN A  40      -5.486   4.631  15.859  1.00 96.38           N  
ATOM    566 HE21 GLN A  40      -5.414   4.736  14.857  1.00 96.38           H  
ATOM    567 HE22 GLN A  40      -4.664   4.536  16.438  1.00 96.38           H  
ATOM    568  OE1 GLN A  40      -7.658   4.459  15.629  1.00 96.38           O  
ATOM    569  N   THR A  41      -6.600  -0.389  19.575  1.00 94.97           N  
ATOM    570  H   THR A  41      -7.534  -0.076  19.797  1.00 94.97           H  
ATOM    571  CA  THR A  41      -6.405  -1.821  19.299  1.00 94.97           C  
ATOM    572  HA  THR A  41      -5.621  -2.208  19.950  1.00 94.97           H  
ATOM    573  C   THR A  41      -6.031  -2.011  17.826  1.00 94.97           C  
ATOM    574  CB  THR A  41      -7.694  -2.609  19.572  1.00 94.97           C  
ATOM    575  HB  THR A  41      -8.493  -2.224  18.939  1.00 94.97           H  
ATOM    576  O   THR A  41      -6.839  -1.637  16.971  1.00 94.97           O  
ATOM    577  CG2 THR A  41      -7.547  -4.111  19.317  1.00 94.97           C  
ATOM    578 HG21 THR A  41      -8.437  -4.629  19.673  1.00 94.97           H  
ATOM    579 HG22 THR A  41      -7.449  -4.296  18.248  1.00 94.97           H  
ATOM    580 HG23 THR A  41      -6.664  -4.500  19.825  1.00 94.97           H  
ATOM    581  OG1 THR A  41      -8.082  -2.439  20.913  1.00 94.97           O  
ATOM    582  HG1 THR A  41      -7.436  -2.889  21.462  1.00 94.97           H  
ATOM    583  N   PRO A  42      -4.866  -2.596  17.490  1.00 96.83           N  
ATOM    584  CA  PRO A  42      -4.466  -2.684  16.093  1.00 96.83           C  
ATOM    585  HA  PRO A  42      -4.568  -1.676  15.693  1.00 96.83           H  
ATOM    586  C   PRO A  42      -5.335  -3.645  15.274  1.00 96.83           C  
ATOM    587  CB  PRO A  42      -2.988  -3.069  16.086  1.00 96.83           C  
ATOM    588  HB2 PRO A  42      -2.448  -2.593  15.267  1.00 96.83           H  
ATOM    589  HB3 PRO A  42      -2.897  -4.154  16.025  1.00 96.83           H  
ATOM    590  O   PRO A  42      -5.707  -4.720  15.752  1.00 96.83           O  
ATOM    591  CG  PRO A  42      -2.506  -2.579  17.451  1.00 96.83           C  
ATOM    592  HG2 PRO A  42      -1.617  -3.108  17.796  1.00 96.83           H  
ATOM    593  HG3 PRO A  42      -2.323  -1.505  17.413  1.00 96.83           H  
ATOM    594  CD  PRO A  42      -3.714  -2.863  18.339  1.00 96.83           C  
ATOM    595  HD2 PRO A  42      -3.717  -3.911  18.641  1.00 96.83           H  
ATOM    596  HD3 PRO A  42      -3.676  -2.216  19.216  1.00 96.83           H  
ATOM    597  N   VAL A  43      -5.628  -3.274  14.024  1.00 95.26           N  
ATOM    598  H   VAL A  43      -5.237  -2.404  13.693  1.00 95.26           H  
ATOM    599  CA  VAL A  43      -6.494  -4.041  13.114  1.00 95.26           C  
ATOM    600  HA  VAL A  43      -6.703  -5.008  13.573  1.00 95.26           H  
ATOM    601  C   VAL A  43      -5.795  -4.303  11.788  1.00 95.26           C  
ATOM    602  CB  VAL A  43      -7.860  -3.365  12.877  1.00 95.26           C  
ATOM    603  HB  VAL A  43      -7.717  -2.412  12.369  1.00 95.26           H  
ATOM    604  O   VAL A  43      -5.365  -3.385  11.091  1.00 95.26           O  
ATOM    605  CG1 VAL A  43      -8.776  -4.227  12.001  1.00 95.26           C  
ATOM    606 HG11 VAL A  43      -8.356  -4.336  11.001  1.00 95.26           H  
ATOM    607 HG12 VAL A  43      -9.749  -3.747  11.895  1.00 95.26           H  
ATOM    608 HG13 VAL A  43      -8.915  -5.210  12.452  1.00 95.26           H  
ATOM    609  CG2 VAL A  43      -8.602  -3.129  14.196  1.00 95.26           C  
ATOM    610 HG21 VAL A  43      -8.074  -2.386  14.794  1.00 95.26           H  
ATOM    611 HG22 VAL A  43      -8.674  -4.060  14.758  1.00 95.26           H  
ATOM    612 HG23 VAL A  43      -9.603  -2.753  13.981  1.00 95.26           H  
ATOM    613  N   LEU A  44      -5.735  -5.585  11.433  1.00 96.75           N  
ATOM    614  H   LEU A  44      -6.144  -6.259  12.064  1.00 96.75           H  
ATOM    615  CA  LEU A  44      -5.359  -6.071  10.111  1.00 96.75           C  
ATOM    616  HA  LEU A  44      -4.619  -5.403   9.669  1.00 96.75           H  
ATOM    617  C   LEU A  44      -6.604  -6.094   9.214  1.00 96.75           C  
ATOM    618  CB  LEU A  44      -4.743  -7.470  10.292  1.00 96.75           C  
ATOM    619  HB2 LEU A  44      -5.512  -8.125  10.703  1.00 96.75           H  
ATOM    620  HB3 LEU A  44      -3.935  -7.414  11.021  1.00 96.75           H  
ATOM    621  O   LEU A  44      -7.649  -6.590   9.632  1.00 96.75           O  
ATOM    622  CG  LEU A  44      -4.198  -8.095   8.999  1.00 96.75           C  
ATOM    623  HG  LEU A  44      -4.902  -7.932   8.183  1.00 96.75           H  
ATOM    624  CD1 LEU A  44      -2.842  -7.508   8.621  1.00 96.75           C  
ATOM    625 HD11 LEU A  44      -2.112  -7.709   9.405  1.00 96.75           H  
ATOM    626 HD12 LEU A  44      -2.923  -6.429   8.487  1.00 96.75           H  
ATOM    627 HD13 LEU A  44      -2.493  -7.942   7.683  1.00 96.75           H  
ATOM    628  CD2 LEU A  44      -4.019  -9.598   9.196  1.00 96.75           C  
ATOM    629 HD21 LEU A  44      -4.984 -10.060   9.407  1.00 96.75           H  
ATOM    630 HD22 LEU A  44      -3.622 -10.029   8.277  1.00 96.75           H  
ATOM    631 HD23 LEU A  44      -3.330  -9.790  10.018  1.00 96.75           H  
ATOM    632  N   ASN A  45      -6.487  -5.621   7.978  1.00 95.82           N  
ATOM    633  H   ASN A  45      -5.605  -5.218   7.695  1.00 95.82           H  
ATOM    634  CA  ASN A  45      -7.520  -5.724   6.954  1.00 95.82           C  
ATOM    635  HA  ASN A  45      -8.375  -6.286   7.331  1.00 95.82           H  
ATOM    636  C   ASN A  45      -6.949  -6.470   5.745  1.00 95.82           C  
ATOM    637  CB  ASN A  45      -8.000  -4.307   6.604  1.00 95.82           C  
ATOM    638  HB2 ASN A  45      -7.159  -3.718   6.241  1.00 95.82           H  
ATOM    639  HB3 ASN A  45      -8.391  -3.837   7.506  1.00 95.82           H  
ATOM    640  O   ASN A  45      -6.064  -5.945   5.078  1.00 95.82           O  
ATOM    641  CG  ASN A  45      -9.088  -4.287   5.548  1.00 95.82           C  
ATOM    642  ND2 ASN A  45      -9.516  -3.113   5.159  1.00 95.82           N  
ATOM    643 HD21 ASN A  45     -10.234  -3.065   4.451  1.00 95.82           H  
ATOM    644 HD22 ASN A  45      -9.107  -2.258   5.509  1.00 95.82           H  
ATOM    645  OD1 ASN A  45      -9.557  -5.313   5.076  1.00 95.82           O  
ATOM    646  N   LEU A  46      -7.465  -7.676   5.476  1.00 96.57           N  
ATOM    647  H   LEU A  46      -8.223  -8.001   6.058  1.00 96.57           H  
ATOM    648  CA  LEU A  46      -7.137  -8.486   4.293  1.00 96.57           C  
ATOM    649  HA  LEU A  46      -6.421  -7.932   3.687  1.00 96.57           H  
ATOM    650  C   LEU A  46      -8.363  -8.681   3.384  1.00 96.57           C  
ATOM    651  CB  LEU A  46      -6.478  -9.824   4.685  1.00 96.57           C  
ATOM    652  HB2 LEU A  46      -7.200 -10.418   5.245  1.00 96.57           H  
ATOM    653  HB3 LEU A  46      -6.245 -10.357   3.763  1.00 96.57           H  
ATOM    654  O   LEU A  46      -8.581  -9.762   2.828  1.00 96.57           O  
ATOM    655  CG  LEU A  46      -5.184  -9.717   5.504  1.00 96.57           C  
ATOM    656  HG  LEU A  46      -5.419  -9.315   6.489  1.00 96.57           H  
ATOM    657  CD1 LEU A  46      -4.580 -11.108   5.677  1.00 96.57           C  
ATOM    658 HD11 LEU A  46      -3.605 -11.035   6.160  1.00 96.57           H  
ATOM    659 HD12 LEU A  46      -5.240 -11.714   6.299  1.00 96.57           H  
ATOM    660 HD13 LEU A  46      -4.453 -11.579   4.702  1.00 96.57           H  
ATOM    661  CD2 LEU A  46      -4.109  -8.854   4.858  1.00 96.57           C  
ATOM    662 HD21 LEU A  46      -3.231  -8.820   5.504  1.00 96.57           H  
ATOM    663 HD22 LEU A  46      -3.842  -9.241   3.875  1.00 96.57           H  
ATOM    664 HD23 LEU A  46      -4.467  -7.830   4.751  1.00 96.57           H  
ATOM    665  N   ALA A  47      -9.198  -7.646   3.279  1.00 95.18           N  
ATOM    666  H   ALA A  47      -8.994  -6.813   3.812  1.00 95.18           H  
ATOM    667  CA  ALA A  47     -10.382  -7.615   2.436  1.00 95.18           C  
ATOM    668  HA  ALA A  47     -10.996  -6.799   2.817  1.00 95.18           H  
ATOM    669  C   ALA A  47     -11.252  -8.885   2.566  1.00 95.18           C  
ATOM    670  CB  ALA A  47      -9.933  -7.274   0.997  1.00 95.18           C  
ATOM    671  HB1 ALA A  47      -9.332  -6.365   1.001  1.00 95.18           H  
ATOM    672  HB2 ALA A  47      -9.325  -8.082   0.591  1.00 95.18           H  
ATOM    673  HB3 ALA A  47     -10.795  -7.105   0.351  1.00 95.18           H  
ATOM    674  O   ALA A  47     -11.561  -9.340   3.667  1.00 95.18           O  
ATOM    675  N   GLY A  48     -11.653  -9.469   1.435  1.00 93.91           N  
ATOM    676  H   GLY A  48     -11.377  -9.036   0.565  1.00 93.91           H  
ATOM    677  CA  GLY A  48     -12.431 -10.707   1.384  1.00 93.91           C  
ATOM    678  HA2 GLY A  48     -13.266 -10.626   2.081  1.00 93.91           H  
ATOM    679  HA3 GLY A  48     -12.841 -10.821   0.381  1.00 93.91           H  
ATOM    680  C   GLY A  48     -11.663 -11.994   1.725  1.00 93.91           C  
ATOM    681  O   GLY A  48     -12.290 -13.050   1.759  1.00 93.91           O  
ATOM    682  N   HIS A  49     -10.344 -11.965   1.974  1.00 96.37           N  
ATOM    683  H   HIS A  49      -9.859 -11.080   2.000  1.00 96.37           H  
ATOM    684  CA  HIS A  49      -9.579 -13.199   2.232  1.00 96.37           C  
ATOM    685  HA  HIS A  49      -9.807 -13.921   1.448  1.00 96.37           H  
ATOM    686  C   HIS A  49      -9.954 -13.850   3.564  1.00 96.37           C  
ATOM    687  CB  HIS A  49      -8.063 -12.944   2.212  1.00 96.37           C  
ATOM    688  HB2 HIS A  49      -7.558 -13.838   2.580  1.00 96.37           H  
ATOM    689  HB3 HIS A  49      -7.806 -12.131   2.891  1.00 96.37           H  
ATOM    690  O   HIS A  49     -10.134 -15.070   3.643  1.00 96.37           O  
ATOM    691  CG  HIS A  49      -7.507 -12.666   0.845  1.00 96.37           C  
ATOM    692  CD2 HIS A  49      -7.063 -11.461   0.392  1.00 96.37           C  
ATOM    693  HD2 HIS A  49      -7.064 -10.531   0.942  1.00 96.37           H  
ATOM    694  ND1 HIS A  49      -7.351 -13.625  -0.156  1.00 96.37           N  
ATOM    695  CE1 HIS A  49      -6.825 -12.961  -1.201  1.00 96.37           C  
ATOM    696  HE1 HIS A  49      -6.606 -13.401  -2.163  1.00 96.37           H  
ATOM    697  NE2 HIS A  49      -6.618 -11.670  -0.892  1.00 96.37           N  
ATOM    698  HE2 HIS A  49      -6.238 -10.975  -1.519  1.00 96.37           H  
ATOM    699  N   CYS A  50     -10.017 -13.072   4.645  1.00 96.64           N  
ATOM    700  H   CYS A  50      -9.880 -12.078   4.537  1.00 96.64           H  
ATOM    701  CA  CYS A  50     -10.264 -13.594   5.987  1.00 96.64           C  
ATOM    702  HA  CYS A  50     -11.103 -14.289   5.933  1.00 96.64           H  
ATOM    703  C   CYS A  50     -10.637 -12.491   6.981  1.00 96.64           C  
ATOM    704  CB  CYS A  50      -9.016 -14.356   6.472  1.00 96.64           C  
ATOM    705  HB2 CYS A  50      -9.195 -14.754   7.471  1.00 96.64           H  
ATOM    706  HB3 CYS A  50      -8.850 -15.194   5.796  1.00 96.64           H  
ATOM    707  O   CYS A  50     -10.196 -11.354   6.866  1.00 96.64           O  
ATOM    708  SG  CYS A  50      -7.475 -13.413   6.489  1.00 96.64           S  
ATOM    709  N   ASN A  51     -11.397 -12.865   8.014  1.00 94.06           N  
ATOM    710  H   ASN A  51     -11.747 -13.812   8.050  1.00 94.06           H  
ATOM    711  CA  ASN A  51     -11.678 -11.995   9.149  1.00 94.06           C  
ATOM    712  HA  ASN A  51     -11.539 -10.959   8.840  1.00 94.06           H  
ATOM    713  C   ASN A  51     -10.715 -12.314  10.320  1.00 94.06           C  
ATOM    714  CB  ASN A  51     -13.168 -12.129   9.512  1.00 94.06           C  
ATOM    715  HB2 ASN A  51     -13.391 -13.155   9.803  1.00 94.06           H  
ATOM    716  HB3 ASN A  51     -13.771 -11.868   8.642  1.00 94.06           H  
ATOM    717  O   ASN A  51     -10.844 -13.382  10.931  1.00 94.06           O  
ATOM    718  CG  ASN A  51     -13.557 -11.209  10.653  1.00 94.06           C  
ATOM    719  ND2 ASN A  51     -14.826 -11.085  10.949  1.00 94.06           N  
ATOM    720 HD21 ASN A  51     -15.539 -11.544  10.400  1.00 94.06           H  
ATOM    721 HD22 ASN A  51     -15.030 -10.503  11.749  1.00 94.06           H  
ATOM    722  OD1 ASN A  51     -12.727 -10.608  11.308  1.00 94.06           O  
ATOM    723  N   PRO A  52      -9.761 -11.427  10.663  1.00 94.16           N  
ATOM    724  CA  PRO A  52      -8.836 -11.634  11.774  1.00 94.16           C  
ATOM    725  HA  PRO A  52      -8.419 -12.640  11.717  1.00 94.16           H  
ATOM    726  C   PRO A  52      -9.475 -11.479  13.162  1.00 94.16           C  
ATOM    727  CB  PRO A  52      -7.700 -10.629  11.560  1.00 94.16           C  
ATOM    728  HB2 PRO A  52      -7.282 -10.267  12.499  1.00 94.16           H  
ATOM    729  HB3 PRO A  52      -6.917 -11.089  10.958  1.00 94.16           H  
ATOM    730  O   PRO A  52      -8.948 -12.066  14.105  1.00 94.16           O  
ATOM    731  CG  PRO A  52      -8.352  -9.503  10.765  1.00 94.16           C  
ATOM    732  HG2 PRO A  52      -8.817  -8.788  11.443  1.00 94.16           H  
ATOM    733  HG3 PRO A  52      -7.622  -9.019  10.116  1.00 94.16           H  
ATOM    734  CD  PRO A  52      -9.420 -10.213   9.941  1.00 94.16           C  
ATOM    735  HD2 PRO A  52      -9.014 -10.463   8.961  1.00 94.16           H  
ATOM    736  HD3 PRO A  52     -10.296  -9.575   9.827  1.00 94.16           H  
ATOM    737  N   SER A  53     -10.609 -10.778  13.325  1.00 90.90           N  
ATOM    738  H   SER A  53     -11.091 -10.406  12.519  1.00 90.90           H  
ATOM    739  CA  SER A  53     -11.225 -10.574  14.654  1.00 90.90           C  
ATOM    740  HA  SER A  53     -10.440 -10.226  15.325  1.00 90.90           H  
ATOM    741  C   SER A  53     -11.780 -11.860  15.281  1.00 90.90           C  
ATOM    742  CB  SER A  53     -12.296  -9.476  14.621  1.00 90.90           C  
ATOM    743  HB2 SER A  53     -12.535  -9.192  15.646  1.00 90.90           H  
ATOM    744  HB3 SER A  53     -11.894  -8.599  14.114  1.00 90.90           H  
ATOM    745  O   SER A  53     -11.963 -11.926  16.493  1.00 90.90           O  
ATOM    746  OG  SER A  53     -13.489  -9.884  13.980  1.00 90.90           O  
ATOM    747  HG  SER A  53     -14.038  -9.100  13.914  1.00 90.90           H  
ATOM    748  N   VAL A  54     -11.978 -12.901  14.464  1.00 91.41           N  
ATOM    749  H   VAL A  54     -11.852 -12.723  13.478  1.00 91.41           H  
ATOM    750  CA  VAL A  54     -12.362 -14.264  14.874  1.00 91.41           C  
ATOM    751  HA  VAL A  54     -12.553 -14.258  15.947  1.00 91.41           H  
ATOM    752  C   VAL A  54     -11.229 -15.284  14.672  1.00 91.41           C  
ATOM    753  CB  VAL A  54     -13.677 -14.700  14.191  1.00 91.41           C  
ATOM    754  HB  VAL A  54     -13.936 -15.702  14.532  1.00 91.41           H  
ATOM    755  O   VAL A  54     -11.474 -16.484  14.586  1.00 91.41           O  
ATOM    756  CG1 VAL A  54     -14.835 -13.774  14.584  1.00 91.41           C  
ATOM    757 HG11 VAL A  54     -15.768 -14.157  14.172  1.00 91.41           H  
ATOM    758 HG12 VAL A  54     -14.665 -12.765  14.207  1.00 91.41           H  
ATOM    759 HG13 VAL A  54     -14.920 -13.736  15.670  1.00 91.41           H  
ATOM    760  CG2 VAL A  54     -13.571 -14.722  12.658  1.00 91.41           C  
ATOM    761 HG21 VAL A  54     -12.779 -15.404  12.349  1.00 91.41           H  
ATOM    762 HG22 VAL A  54     -13.361 -13.722  12.278  1.00 91.41           H  
ATOM    763 HG23 VAL A  54     -14.512 -15.073  12.236  1.00 91.41           H  
ATOM    764  N   GLY A  55      -9.980 -14.824  14.524  1.00 92.69           N  
ATOM    765  H   GLY A  55      -9.819 -13.832  14.625  1.00 92.69           H  
ATOM    766  CA  GLY A  55      -8.815 -15.682  14.270  1.00 92.69           C  
ATOM    767  HA2 GLY A  55      -8.803 -16.490  15.003  1.00 92.69           H  
ATOM    768  HA3 GLY A  55      -7.910 -15.088  14.402  1.00 92.69           H  
ATOM    769  C   GLY A  55      -8.772 -16.312  12.870  1.00 92.69           C  
ATOM    770  O   GLY A  55      -7.903 -17.139  12.595  1.00 92.69           O  
ATOM    771  N   GLY A  56      -9.660 -15.919  11.950  1.00 94.43           N  
ATOM    772  H   GLY A  56     -10.322 -15.200  12.204  1.00 94.43           H  
ATOM    773  CA  GLY A  56      -9.814 -16.555  10.635  1.00 94.43           C  
ATOM    774  HA2 GLY A  56     -10.672 -16.104  10.136  1.00 94.43           H  
ATOM    775  HA3 GLY A  56     -10.018 -17.616  10.780  1.00 94.43           H  
ATOM    776  C   GLY A  56      -8.602 -16.422   9.703  1.00 94.43           C  
ATOM    777  O   GLY A  56      -8.474 -17.201   8.755  1.00 94.43           O  
ATOM    778  N   CYS A  57      -7.707 -15.467   9.969  1.00 96.89           N  
ATOM    779  H   CYS A  57      -7.891 -14.855  10.751  1.00 96.89           H  
ATOM    780  CA  CYS A  57      -6.466 -15.259   9.217  1.00 96.89           C  
ATOM    781  HA  CYS A  57      -6.630 -15.562   8.183  1.00 96.89           H  
ATOM    782  C   CYS A  57      -5.276 -16.101   9.718  1.00 96.89           C  
ATOM    783  CB  CYS A  57      -6.132 -13.764   9.204  1.00 96.89           C  
ATOM    784  HB2 CYS A  57      -6.010 -13.416  10.230  1.00 96.89           H  
ATOM    785  HB3 CYS A  57      -5.176 -13.630   8.699  1.00 96.89           H  
ATOM    786  O   CYS A  57      -4.264 -16.170   9.026  1.00 96.89           O  
ATOM    787  SG  CYS A  57      -7.340 -12.690   8.385  1.00 96.89           S  
ATOM    788  N   THR A  58      -5.393 -16.808  10.851  1.00 96.72           N  
ATOM    789  H   THR A  58      -6.252 -16.745  11.378  1.00 96.72           H  
ATOM    790  CA  THR A  58      -4.302 -17.635  11.420  1.00 96.72           C  
ATOM    791  HA  THR A  58      -3.457 -16.981  11.639  1.00 96.72           H  
ATOM    792  C   THR A  58      -3.787 -18.722  10.472  1.00 96.72           C  
ATOM    793  CB  THR A  58      -4.725 -18.306  12.733  1.00 96.72           C  
ATOM    794  HB  THR A  58      -3.955 -19.018  13.029  1.00 96.72           H  
ATOM    795  O   THR A  58      -2.605 -19.063  10.485  1.00 96.72           O  
ATOM    796  CG2 THR A  58      -4.907 -17.301  13.870  1.00 96.72           C  
ATOM    797 HG21 THR A  58      -3.942 -16.857  14.117  1.00 96.72           H  
ATOM    798 HG22 THR A  58      -5.591 -16.502  13.585  1.00 96.72           H  
ATOM    799 HG23 THR A  58      -5.289 -17.812  14.753  1.00 96.72           H  
ATOM    800  OG1 THR A  58      -5.933 -19.006  12.543  1.00 96.72           O  
ATOM    801  HG1 THR A  58      -6.656 -18.401  12.724  1.00 96.72           H  
ATOM    802  N   ARG A  59      -4.650 -19.213   9.575  1.00 95.36           N  
ATOM    803  H   ARG A  59      -5.613 -18.923   9.675  1.00 95.36           H  
ATOM    804  CA  ARG A  59      -4.298 -20.171   8.514  1.00 95.36           C  
ATOM    805  HA  ARG A  59      -3.878 -21.056   8.991  1.00 95.36           H  
ATOM    806  C   ARG A  59      -3.210 -19.669   7.551  1.00 95.36           C  
ATOM    807  CB  ARG A  59      -5.578 -20.589   7.770  1.00 95.36           C  
ATOM    808  HB2 ARG A  59      -5.348 -21.450   7.143  1.00 95.36           H  
ATOM    809  HB3 ARG A  59      -6.323 -20.900   8.503  1.00 95.36           H  
ATOM    810  O   ARG A  59      -2.507 -20.489   6.965  1.00 95.36           O  
ATOM    811  CG  ARG A  59      -6.168 -19.479   6.882  1.00 95.36           C  
ATOM    812  HG2 ARG A  59      -6.297 -18.560   7.455  1.00 95.36           H  
ATOM    813  HG3 ARG A  59      -5.483 -19.286   6.056  1.00 95.36           H  
ATOM    814  CD  ARG A  59      -7.524 -19.909   6.316  1.00 95.36           C  
ATOM    815  HD2 ARG A  59      -7.452 -20.945   5.983  1.00 95.36           H  
ATOM    816  HD3 ARG A  59      -8.277 -19.864   7.103  1.00 95.36           H  
ATOM    817  NE  ARG A  59      -7.912 -19.083   5.159  1.00 95.36           N  
ATOM    818  HE  ARG A  59      -7.463 -19.311   4.283  1.00 95.36           H  
ATOM    819  NH1 ARG A  59      -9.454 -17.675   6.149  1.00 95.36           N  
ATOM    820 HH11 ARG A  59     -10.184 -16.991   6.008  1.00 95.36           H  
ATOM    821 HH12 ARG A  59      -9.121 -17.896   7.076  1.00 95.36           H  
ATOM    822  NH2 ARG A  59      -9.104 -17.588   3.958  1.00 95.36           N  
ATOM    823 HH21 ARG A  59      -9.690 -16.768   3.896  1.00 95.36           H  
ATOM    824 HH22 ARG A  59      -8.647 -17.888   3.108  1.00 95.36           H  
ATOM    825  CZ  ARG A  59      -8.820 -18.126   5.106  1.00 95.36           C  
ATOM    826  N   LEU A  60      -3.039 -18.349   7.412  1.00 97.43           N  
ATOM    827  H   LEU A  60      -3.583 -17.726   7.993  1.00 97.43           H  
ATOM    828  CA  LEU A  60      -2.033 -17.749   6.527  1.00 97.43           C  
ATOM    829  HA  LEU A  60      -2.130 -18.203   5.541  1.00 97.43           H  
ATOM    830  C   LEU A  60      -0.596 -18.048   6.968  1.00 97.43           C  
ATOM    831  CB  LEU A  60      -2.267 -16.232   6.397  1.00 97.43           C  
ATOM    832  HB2 LEU A  60      -1.436 -15.798   5.840  1.00 97.43           H  
ATOM    833  HB3 LEU A  60      -2.256 -15.792   7.394  1.00 97.43           H  
ATOM    834  O   LEU A  60       0.308 -17.949   6.146  1.00 97.43           O  
ATOM    835  CG  LEU A  60      -3.576 -15.854   5.679  1.00 97.43           C  
ATOM    836  HG  LEU A  60      -4.421 -16.331   6.176  1.00 97.43           H  
ATOM    837  CD1 LEU A  60      -3.782 -14.344   5.733  1.00 97.43           C  
ATOM    838 HD11 LEU A  60      -4.698 -14.076   5.206  1.00 97.43           H  
ATOM    839 HD12 LEU A  60      -3.874 -14.025   6.771  1.00 97.43           H  
ATOM    840 HD13 LEU A  60      -2.940 -13.830   5.269  1.00 97.43           H  
ATOM    841  CD2 LEU A  60      -3.576 -16.268   4.205  1.00 97.43           C  
ATOM    842 HD21 LEU A  60      -3.512 -17.352   4.108  1.00 97.43           H  
ATOM    843 HD22 LEU A  60      -2.729 -15.816   3.690  1.00 97.43           H  
ATOM    844 HD23 LEU A  60      -4.499 -15.939   3.728  1.00 97.43           H  
ATOM    845  N   SER A  61      -0.368 -18.507   8.203  1.00 97.67           N  
ATOM    846  H   SER A  61      -1.126 -18.511   8.871  1.00 97.67           H  
ATOM    847  CA  SER A  61       0.944 -19.006   8.632  1.00 97.67           C  
ATOM    848  HA  SER A  61       1.658 -18.184   8.589  1.00 97.67           H  
ATOM    849  C   SER A  61       1.503 -20.122   7.741  1.00 97.67           C  
ATOM    850  CB  SER A  61       0.864 -19.504  10.073  1.00 97.67           C  
ATOM    851  HB2 SER A  61       1.727 -20.132  10.292  1.00 97.67           H  
ATOM    852  HB3 SER A  61      -0.049 -20.077  10.235  1.00 97.67           H  
ATOM    853  O   SER A  61       2.714 -20.189   7.533  1.00 97.67           O  
ATOM    854  OG  SER A  61       0.914 -18.395  10.932  1.00 97.67           O  
ATOM    855  HG  SER A  61       0.195 -17.796  10.716  1.00 97.67           H  
ATOM    856  N   ASN A  62       0.650 -20.972   7.162  1.00 97.45           N  
ATOM    857  H   ASN A  62      -0.341 -20.846   7.309  1.00 97.45           H  
ATOM    858  CA  ASN A  62       1.096 -22.025   6.244  1.00 97.45           C  
ATOM    859  HA  ASN A  62       2.001 -22.484   6.643  1.00 97.45           H  
ATOM    860  C   ASN A  62       1.478 -21.462   4.865  1.00 97.45           C  
ATOM    861  CB  ASN A  62       0.005 -23.104   6.172  1.00 97.45           C  
ATOM    862  HB2 ASN A  62      -0.942 -22.646   5.888  1.00 97.45           H  
ATOM    863  HB3 ASN A  62       0.273 -23.833   5.406  1.00 97.45           H  
ATOM    864  O   ASN A  62       2.476 -21.884   4.276  1.00 97.45           O  
ATOM    865  CG  ASN A  62      -0.158 -23.849   7.487  1.00 97.45           C  
ATOM    866  ND2 ASN A  62      -1.267 -24.524   7.668  1.00 97.45           N  
ATOM    867 HD21 ASN A  62      -1.359 -25.007   8.551  1.00 97.45           H  
ATOM    868 HD22 ASN A  62      -1.982 -24.532   6.955  1.00 97.45           H  
ATOM    869  OD1 ASN A  62       0.698 -23.843   8.360  1.00 97.45           O  
ATOM    870  N   ASP A  63       0.745 -20.457   4.385  1.00 97.96           N  
ATOM    871  H   ASP A  63      -0.096 -20.192   4.878  1.00 97.96           H  
ATOM    872  CA  ASP A  63       1.054 -19.745   3.145  1.00 97.96           C  
ATOM    873  HA  ASP A  63       1.201 -20.473   2.347  1.00 97.96           H  
ATOM    874  C   ASP A  63       2.356 -18.933   3.279  1.00 97.96           C  
ATOM    875  CB  ASP A  63      -0.119 -18.834   2.749  1.00 97.96           C  
ATOM    876  HB2 ASP A  63      -0.414 -18.214   3.596  1.00 97.96           H  
ATOM    877  HB3 ASP A  63       0.256 -18.173   1.968  1.00 97.96           H  
ATOM    878  O   ASP A  63       3.223 -19.024   2.412  1.00 97.96           O  
ATOM    879  CG  ASP A  63      -1.357 -19.556   2.197  1.00 97.96           C  
ATOM    880  OD1 ASP A  63      -2.017 -18.957   1.314  1.00 97.96           O  
ATOM    881  OD2 ASP A  63      -1.631 -20.698   2.621  1.00 97.96           O  
ATOM    882  N   ILE A  64       2.549 -18.223   4.400  1.00 98.15           N  
ATOM    883  H   ILE A  64       1.784 -18.180   5.057  1.00 98.15           H  
ATOM    884  CA  ILE A  64       3.783 -17.482   4.728  1.00 98.15           C  
ATOM    885  HA  ILE A  64       3.949 -16.721   3.966  1.00 98.15           H  
ATOM    886  C   ILE A  64       4.995 -18.422   4.704  1.00 98.15           C  
ATOM    887  CB  ILE A  64       3.637 -16.778   6.102  1.00 98.15           C  
ATOM    888  HB  ILE A  64       3.290 -17.517   6.825  1.00 98.15           H  
ATOM    889  O   ILE A  64       5.976 -18.149   4.012  1.00 98.15           O  
ATOM    890  CG1 ILE A  64       2.600 -15.633   6.028  1.00 98.15           C  
ATOM    891 HG12 ILE A  64       1.748 -15.941   5.423  1.00 98.15           H  
ATOM    892 HG13 ILE A  64       3.049 -14.769   5.538  1.00 98.15           H  
ATOM    893  CG2 ILE A  64       4.982 -16.215   6.604  1.00 98.15           C  
ATOM    894 HG21 ILE A  64       4.852 -15.720   7.566  1.00 98.15           H  
ATOM    895 HG22 ILE A  64       5.709 -17.013   6.757  1.00 98.15           H  
ATOM    896 HG23 ILE A  64       5.387 -15.502   5.886  1.00 98.15           H  
ATOM    897  CD1 ILE A  64       2.052 -15.201   7.393  1.00 98.15           C  
ATOM    898 HD11 ILE A  64       1.568 -16.044   7.887  1.00 98.15           H  
ATOM    899 HD12 ILE A  64       1.310 -14.416   7.243  1.00 98.15           H  
ATOM    900 HD13 ILE A  64       2.847 -14.820   8.034  1.00 98.15           H  
ATOM    901  N   ARG A  65       4.909 -19.576   5.381  1.00 97.56           N  
ATOM    902  H   ARG A  65       4.080 -19.737   5.935  1.00 97.56           H  
ATOM    903  CA  ARG A  65       5.962 -20.610   5.357  1.00 97.56           C  
ATOM    904  HA  ARG A  65       6.900 -20.174   5.702  1.00 97.56           H  
ATOM    905  C   ARG A  65       6.224 -21.149   3.949  1.00 97.56           C  
ATOM    906  CB  ARG A  65       5.563 -21.765   6.282  1.00 97.56           C  
ATOM    907  HB2 ARG A  65       4.538 -22.061   6.055  1.00 97.56           H  
ATOM    908  HB3 ARG A  65       6.211 -22.620   6.091  1.00 97.56           H  
ATOM    909  O   ARG A  65       7.369 -21.435   3.613  1.00 97.56           O  
ATOM    910  CG  ARG A  65       5.680 -21.399   7.766  1.00 97.56           C  
ATOM    911  HG2 ARG A  65       5.233 -20.424   7.957  1.00 97.56           H  
ATOM    912  HG3 ARG A  65       6.734 -21.358   8.042  1.00 97.56           H  
ATOM    913  CD  ARG A  65       4.958 -22.461   8.600  1.00 97.56           C  
ATOM    914  HD2 ARG A  65       5.379 -23.442   8.379  1.00 97.56           H  
ATOM    915  HD3 ARG A  65       3.904 -22.467   8.324  1.00 97.56           H  
ATOM    916  NE  ARG A  65       5.109 -22.182  10.032  1.00 97.56           N  
ATOM    917  HE  ARG A  65       6.044 -21.979  10.355  1.00 97.56           H  
ATOM    918  NH1 ARG A  65       2.906 -22.377  10.785  1.00 97.56           N  
ATOM    919 HH11 ARG A  65       2.530 -22.700   9.905  1.00 97.56           H  
ATOM    920 HH12 ARG A  65       2.309 -22.162  11.571  1.00 97.56           H  
ATOM    921  NH2 ARG A  65       4.534 -21.834  12.163  1.00 97.56           N  
ATOM    922 HH21 ARG A  65       3.853 -21.923  12.903  1.00 97.56           H  
ATOM    923 HH22 ARG A  65       5.481 -21.604  12.430  1.00 97.56           H  
ATOM    924  CZ  ARG A  65       4.173 -22.136  10.961  1.00 97.56           C  
ATOM    925  N   THR A  66       5.186 -21.263   3.120  1.00 97.41           N  
ATOM    926  H   THR A  66       4.275 -21.010   3.474  1.00 97.41           H  
ATOM    927  CA  THR A  66       5.297 -21.696   1.716  1.00 97.41           C  
ATOM    928  HA  THR A  66       5.896 -22.607   1.680  1.00 97.41           H  
ATOM    929  C   THR A  66       6.011 -20.656   0.845  1.00 97.41           C  
ATOM    930  CB  THR A  66       3.911 -22.027   1.137  1.00 97.41           C  
ATOM    931  HB  THR A  66       3.271 -21.145   1.161  1.00 97.41           H  
ATOM    932  O   THR A  66       6.771 -21.022  -0.050  1.00 97.41           O  
ATOM    933  CG2 THR A  66       3.971 -22.544  -0.301  1.00 97.41           C  
ATOM    934 HG21 THR A  66       4.671 -23.377  -0.365  1.00 97.41           H  
ATOM    935 HG22 THR A  66       4.283 -21.743  -0.971  1.00 97.41           H  
ATOM    936 HG23 THR A  66       2.979 -22.880  -0.603  1.00 97.41           H  
ATOM    937  OG1 THR A  66       3.311 -23.051   1.896  1.00 97.41           O  
ATOM    938  HG1 THR A  66       2.989 -22.666   2.714  1.00 97.41           H  
ATOM    939  N   CYS A  67       5.816 -19.362   1.105  1.00 98.12           N  
ATOM    940  H   CYS A  67       5.123 -19.103   1.793  1.00 98.12           H  
ATOM    941  CA  CYS A  67       6.596 -18.292   0.480  1.00 98.12           C  
ATOM    942  HA  CYS A  67       6.579 -18.413  -0.603  1.00 98.12           H  
ATOM    943  C   CYS A  67       8.064 -18.337   0.934  1.00 98.12           C  
ATOM    944  CB  CYS A  67       5.956 -16.946   0.835  1.00 98.12           C  
ATOM    945  HB2 CYS A  67       5.957 -16.835   1.920  1.00 98.12           H  
ATOM    946  HB3 CYS A  67       6.562 -16.137   0.429  1.00 98.12           H  
ATOM    947  O   CYS A  67       8.975 -18.384   0.105  1.00 98.12           O  
ATOM    948  SG  CYS A  67       4.255 -16.734   0.261  1.00 98.12           S  
ATOM    949  N   GLN A  68       8.294 -18.409   2.246  1.00 97.95           N  
ATOM    950  H   GLN A  68       7.505 -18.360   2.874  1.00 97.95           H  
ATOM    951  CA  GLN A  68       9.634 -18.416   2.836  1.00 97.95           C  
ATOM    952  HA  GLN A  68      10.172 -17.533   2.491  1.00 97.95           H  
ATOM    953  C   GLN A  68      10.462 -19.635   2.396  1.00 97.95           C  
ATOM    954  CB  GLN A  68       9.503 -18.329   4.364  1.00 97.95           C  
ATOM    955  HB2 GLN A  68       8.789 -19.078   4.708  1.00 97.95           H  
ATOM    956  HB3 GLN A  68      10.471 -18.536   4.821  1.00 97.95           H  
ATOM    957  O   GLN A  68      11.647 -19.490   2.099  1.00 97.95           O  
ATOM    958  CG  GLN A  68       9.052 -16.923   4.801  1.00 97.95           C  
ATOM    959  HG2 GLN A  68       8.150 -16.629   4.264  1.00 97.95           H  
ATOM    960  HG3 GLN A  68       9.835 -16.211   4.540  1.00 97.95           H  
ATOM    961  CD  GLN A  68       8.756 -16.807   6.295  1.00 97.95           C  
ATOM    962  NE2 GLN A  68       8.880 -15.621   6.846  1.00 97.95           N  
ATOM    963 HE21 GLN A  68       8.657 -15.513   7.825  1.00 97.95           H  
ATOM    964 HE22 GLN A  68       9.241 -14.858   6.292  1.00 97.95           H  
ATOM    965  OE1 GLN A  68       8.402 -17.764   6.976  1.00 97.95           O  
ATOM    966  N   SER A  69       9.850 -20.816   2.239  1.00 97.53           N  
ATOM    967  H   SER A  69       8.880 -20.903   2.508  1.00 97.53           H  
ATOM    968  CA  SER A  69      10.531 -22.013   1.713  1.00 97.53           C  
ATOM    969  HA  SER A  69      11.450 -22.150   2.284  1.00 97.53           H  
ATOM    970  C   SER A  69      10.948 -21.897   0.239  1.00 97.53           C  
ATOM    971  CB  SER A  69       9.672 -23.262   1.927  1.00 97.53           C  
ATOM    972  HB2 SER A  69       9.352 -23.300   2.969  1.00 97.53           H  
ATOM    973  HB3 SER A  69      10.271 -24.147   1.714  1.00 97.53           H  
ATOM    974  O   SER A  69      11.842 -22.617  -0.202  1.00 97.53           O  
ATOM    975  OG  SER A  69       8.537 -23.263   1.084  1.00 97.53           O  
ATOM    976  HG  SER A  69       7.902 -23.889   1.441  1.00 97.53           H  
ATOM    977  N   ARG A  70      10.360 -20.955  -0.514  1.00 97.16           N  
ATOM    978  H   ARG A  70       9.621 -20.421  -0.081  1.00 97.16           H  
ATOM    979  CA  ARG A  70      10.770 -20.570  -1.878  1.00 97.16           C  
ATOM    980  HA  ARG A  70      11.262 -21.421  -2.350  1.00 97.16           H  
ATOM    981  C   ARG A  70      11.809 -19.440  -1.902  1.00 97.16           C  
ATOM    982  CB  ARG A  70       9.524 -20.205  -2.707  1.00 97.16           C  
ATOM    983  HB2 ARG A  70       9.833 -19.832  -3.683  1.00 97.16           H  
ATOM    984  HB3 ARG A  70       8.970 -19.412  -2.205  1.00 97.16           H  
ATOM    985  O   ARG A  70      12.162 -18.967  -2.978  1.00 97.16           O  
ATOM    986  CG  ARG A  70       8.605 -21.411  -2.929  1.00 97.16           C  
ATOM    987  HG2 ARG A  70       8.356 -21.879  -1.977  1.00 97.16           H  
ATOM    988  HG3 ARG A  70       9.122 -22.140  -3.553  1.00 97.16           H  
ATOM    989  CD  ARG A  70       7.311 -20.970  -3.618  1.00 97.16           C  
ATOM    990  HD2 ARG A  70       6.777 -20.292  -2.952  1.00 97.16           H  
ATOM    991  HD3 ARG A  70       7.550 -20.424  -4.530  1.00 97.16           H  
ATOM    992  NE  ARG A  70       6.461 -22.138  -3.902  1.00 97.16           N  
ATOM    993  HE  ARG A  70       5.991 -22.533  -3.100  1.00 97.16           H  
ATOM    994  NH1 ARG A  70       6.856 -22.337  -6.172  1.00 97.16           N  
ATOM    995 HH11 ARG A  70       7.403 -21.489  -6.198  1.00 97.16           H  
ATOM    996 HH12 ARG A  70       6.606 -22.743  -7.063  1.00 97.16           H  
ATOM    997  NH2 ARG A  70       5.557 -23.808  -5.144  1.00 97.16           N  
ATOM    998 HH21 ARG A  70       5.105 -24.164  -4.314  1.00 97.16           H  
ATOM    999 HH22 ARG A  70       5.449 -24.283  -6.029  1.00 97.16           H  
ATOM   1000  CZ  ARG A  70       6.308 -22.747  -5.064  1.00 97.16           C  
ATOM   1001  N   GLY A  71      12.287 -18.989  -0.739  1.00 97.58           N  
ATOM   1002  H   GLY A  71      11.959 -19.425   0.111  1.00 97.58           H  
ATOM   1003  CA  GLY A  71      13.209 -17.855  -0.602  1.00 97.58           C  
ATOM   1004  HA2 GLY A  71      13.683 -17.916   0.378  1.00 97.58           H  
ATOM   1005  HA3 GLY A  71      13.982 -17.924  -1.367  1.00 97.58           H  
ATOM   1006  C   GLY A  71      12.548 -16.475  -0.716  1.00 97.58           C  
ATOM   1007  O   GLY A  71      13.256 -15.467  -0.754  1.00 97.58           O  
ATOM   1008  N   ILE A  72      11.212 -16.417  -0.762  1.00 98.13           N  
ATOM   1009  H   ILE A  72      10.692 -17.273  -0.632  1.00 98.13           H  
ATOM   1010  CA  ILE A  72      10.433 -15.179  -0.875  1.00 98.13           C  
ATOM   1011  HA  ILE A  72      10.986 -14.473  -1.494  1.00 98.13           H  
ATOM   1012  C   ILE A  72      10.264 -14.579   0.522  1.00 98.13           C  
ATOM   1013  CB  ILE A  72       9.069 -15.450  -1.555  1.00 98.13           C  
ATOM   1014  HB  ILE A  72       8.513 -16.157  -0.940  1.00 98.13           H  
ATOM   1015  O   ILE A  72       9.756 -15.247   1.422  1.00 98.13           O  
ATOM   1016  CG1 ILE A  72       9.274 -16.081  -2.953  1.00 98.13           C  
ATOM   1017 HG12 ILE A  72       9.894 -16.973  -2.864  1.00 98.13           H  
ATOM   1018 HG13 ILE A  72       9.804 -15.374  -3.591  1.00 98.13           H  
ATOM   1019  CG2 ILE A  72       8.221 -14.169  -1.649  1.00 98.13           C  
ATOM   1020 HG21 ILE A  72       8.081 -13.719  -0.667  1.00 98.13           H  
ATOM   1021 HG22 ILE A  72       7.230 -14.412  -2.033  1.00 98.13           H  
ATOM   1022 HG23 ILE A  72       8.695 -13.449  -2.315  1.00 98.13           H  
ATOM   1023  CD1 ILE A  72       7.980 -16.520  -3.648  1.00 98.13           C  
ATOM   1024 HD11 ILE A  72       7.432 -17.198  -2.995  1.00 98.13           H  
ATOM   1025 HD12 ILE A  72       8.229 -17.042  -4.572  1.00 98.13           H  
ATOM   1026 HD13 ILE A  72       7.362 -15.657  -3.896  1.00 98.13           H  
ATOM   1027  N   LYS A  73      10.664 -13.315   0.698  1.00 98.21           N  
ATOM   1028  H   LYS A  73      10.996 -12.810  -0.111  1.00 98.21           H  
ATOM   1029  CA  LYS A  73      10.459 -12.591   1.965  1.00 98.21           C  
ATOM   1030  HA  LYS A  73      10.614 -13.277   2.797  1.00 98.21           H  
ATOM   1031  C   LYS A  73       9.026 -12.090   2.064  1.00 98.21           C  
ATOM   1032  CB  LYS A  73      11.431 -11.417   2.107  1.00 98.21           C  
ATOM   1033  HB2 LYS A  73      11.148 -10.823   2.976  1.00 98.21           H  
ATOM   1034  HB3 LYS A  73      11.366 -10.791   1.217  1.00 98.21           H  
ATOM   1035  O   LYS A  73       8.487 -11.588   1.075  1.00 98.21           O  
ATOM   1036  CG  LYS A  73      12.865 -11.898   2.306  1.00 98.21           C  
ATOM   1037  HG2 LYS A  73      13.106 -12.627   1.532  1.00 98.21           H  
ATOM   1038  HG3 LYS A  73      12.945 -12.377   3.282  1.00 98.21           H  
ATOM   1039  CD  LYS A  73      13.849 -10.724   2.221  1.00 98.21           C  
ATOM   1040  HD2 LYS A  73      13.535  -9.937   2.907  1.00 98.21           H  
ATOM   1041  HD3 LYS A  73      13.849 -10.321   1.208  1.00 98.21           H  
ATOM   1042  CE  LYS A  73      15.264 -11.166   2.606  1.00 98.21           C  
ATOM   1043  HE2 LYS A  73      15.950 -10.340   2.419  1.00 98.21           H  
ATOM   1044  HE3 LYS A  73      15.268 -11.365   3.678  1.00 98.21           H  
ATOM   1045  NZ  LYS A  73      15.688 -12.387   1.875  1.00 98.21           N  
ATOM   1046  HZ1 LYS A  73      16.609 -12.676   2.174  1.00 98.21           H  
ATOM   1047  HZ2 LYS A  73      15.678 -12.226   0.878  1.00 98.21           H  
ATOM   1048  HZ3 LYS A  73      15.039 -13.135   2.073  1.00 98.21           H  
ATOM   1049  N   VAL A  74       8.446 -12.177   3.257  1.00 98.32           N  
ATOM   1050  H   VAL A  74       8.957 -12.617   4.009  1.00 98.32           H  
ATOM   1051  CA  VAL A  74       7.078 -11.724   3.525  1.00 98.32           C  
ATOM   1052  HA  VAL A  74       6.676 -11.277   2.616  1.00 98.32           H  
ATOM   1053  C   VAL A  74       7.084 -10.648   4.610  1.00 98.32           C  
ATOM   1054  CB  VAL A  74       6.151 -12.900   3.882  1.00 98.32           C  
ATOM   1055  HB  VAL A  74       6.379 -13.259   4.886  1.00 98.32           H  
ATOM   1056  O   VAL A  74       7.507 -10.900   5.739  1.00 98.32           O  
ATOM   1057  CG1 VAL A  74       4.692 -12.440   3.829  1.00 98.32           C  
ATOM   1058 HG11 VAL A  74       4.519 -11.631   4.539  1.00 98.32           H  
ATOM   1059 HG12 VAL A  74       4.444 -12.085   2.829  1.00 98.32           H  
ATOM   1060 HG13 VAL A  74       4.038 -13.275   4.082  1.00 98.32           H  
ATOM   1061  CG2 VAL A  74       6.281 -14.080   2.905  1.00 98.32           C  
ATOM   1062 HG21 VAL A  74       6.111 -13.739   1.883  1.00 98.32           H  
ATOM   1063 HG22 VAL A  74       5.551 -14.848   3.159  1.00 98.32           H  
ATOM   1064 HG23 VAL A  74       7.275 -14.520   2.978  1.00 98.32           H  
ATOM   1065  N   MET A  75       6.601  -9.456   4.261  1.00 98.30           N  
ATOM   1066  H   MET A  75       6.244  -9.348   3.322  1.00 98.30           H  
ATOM   1067  CA  MET A  75       6.486  -8.295   5.151  1.00 98.30           C  
ATOM   1068  HA  MET A  75       7.026  -8.487   6.078  1.00 98.30           H  
ATOM   1069  C   MET A  75       5.019  -8.043   5.509  1.00 98.30           C  
ATOM   1070  CB  MET A  75       7.090  -7.043   4.482  1.00 98.30           C  
ATOM   1071  HB2 MET A  75       6.888  -7.069   3.412  1.00 98.30           H  
ATOM   1072  HB3 MET A  75       6.596  -6.156   4.879  1.00 98.30           H  
ATOM   1073  O   MET A  75       4.128  -8.294   4.696  1.00 98.30           O  
ATOM   1074  CG  MET A  75       8.595  -6.851   4.720  1.00 98.30           C  
ATOM   1075  HG2 MET A  75       8.738  -6.572   5.764  1.00 98.30           H  
ATOM   1076  HG3 MET A  75       8.916  -5.997   4.124  1.00 98.30           H  
ATOM   1077  SD  MET A  75       9.708  -8.237   4.357  1.00 98.30           S  
ATOM   1078  CE  MET A  75       9.423  -8.282   2.583  1.00 98.30           C  
ATOM   1079  HE1 MET A  75       9.555  -7.283   2.169  1.00 98.30           H  
ATOM   1080  HE2 MET A  75      10.132  -8.964   2.113  1.00 98.30           H  
ATOM   1081  HE3 MET A  75       8.406  -8.618   2.383  1.00 98.30           H  
ATOM   1082  N   LEU A  76       4.763  -7.495   6.700  1.00 98.37           N  
ATOM   1083  H   LEU A  76       5.543  -7.308   7.314  1.00 98.37           H  
ATOM   1084  CA  LEU A  76       3.488  -6.835   7.001  1.00 98.37           C  
ATOM   1085  HA  LEU A  76       2.687  -7.299   6.425  1.00 98.37           H  
ATOM   1086  C   LEU A  76       3.599  -5.370   6.593  1.00 98.37           C  
ATOM   1087  CB  LEU A  76       3.154  -6.952   8.498  1.00 98.37           C  
ATOM   1088  HB2 LEU A  76       4.000  -6.569   9.070  1.00 98.37           H  
ATOM   1089  HB3 LEU A  76       3.012  -8.002   8.751  1.00 98.37           H  
ATOM   1090  O   LEU A  76       4.486  -4.682   7.093  1.00 98.37           O  
ATOM   1091  CG  LEU A  76       1.886  -6.188   8.925  1.00 98.37           C  
ATOM   1092  HG  LEU A  76       1.949  -5.142   8.627  1.00 98.37           H  
ATOM   1093  CD1 LEU A  76       0.624  -6.807   8.323  1.00 98.37           C  
ATOM   1094 HD11 LEU A  76       0.533  -7.853   8.618  1.00 98.37           H  
ATOM   1095 HD12 LEU A  76       0.651  -6.733   7.236  1.00 98.37           H  
ATOM   1096 HD13 LEU A  76      -0.248  -6.251   8.668  1.00 98.37           H  
ATOM   1097  CD2 LEU A  76       1.774  -6.236  10.446  1.00 98.37           C  
ATOM   1098 HD21 LEU A  76       2.639  -5.736  10.882  1.00 98.37           H  
ATOM   1099 HD22 LEU A  76       1.744  -7.272  10.783  1.00 98.37           H  
ATOM   1100 HD23 LEU A  76       0.870  -5.722  10.773  1.00 98.37           H  
ATOM   1101  N   SER A  77       2.691  -4.898   5.745  1.00 98.26           N  
ATOM   1102  H   SER A  77       1.962  -5.505   5.400  1.00 98.26           H  
ATOM   1103  CA  SER A  77       2.611  -3.485   5.391  1.00 98.26           C  
ATOM   1104  HA  SER A  77       3.603  -3.043   5.480  1.00 98.26           H  
ATOM   1105  C   SER A  77       1.703  -2.721   6.353  1.00 98.26           C  
ATOM   1106  CB  SER A  77       2.195  -3.334   3.934  1.00 98.26           C  
ATOM   1107  HB2 SER A  77       2.840  -3.944   3.302  1.00 98.26           H  
ATOM   1108  HB3 SER A  77       1.161  -3.656   3.808  1.00 98.26           H  
ATOM   1109  O   SER A  77       0.583  -3.148   6.654  1.00 98.26           O  
ATOM   1110  OG  SER A  77       2.329  -1.986   3.567  1.00 98.26           O  
ATOM   1111  HG  SER A  77       3.197  -1.851   3.180  1.00 98.26           H  
ATOM   1112  N   LEU A  78       2.225  -1.615   6.877  1.00 98.07           N  
ATOM   1113  H   LEU A  78       3.145  -1.345   6.557  1.00 98.07           H  
ATOM   1114  CA  LEU A  78       1.550  -0.682   7.769  1.00 98.07           C  
ATOM   1115  HA  LEU A  78       0.735  -1.185   8.290  1.00 98.07           H  
ATOM   1116  C   LEU A  78       0.984   0.476   6.953  1.00 98.07           C  
ATOM   1117  CB  LEU A  78       2.549  -0.113   8.794  1.00 98.07           C  
ATOM   1118  HB2 LEU A  78       1.989   0.510   9.491  1.00 98.07           H  
ATOM   1119  HB3 LEU A  78       3.246   0.538   8.267  1.00 98.07           H  
ATOM   1120  O   LEU A  78       1.729   1.095   6.199  1.00 98.07           O  
ATOM   1121  CG  LEU A  78       3.388  -1.116   9.594  1.00 98.07           C  
ATOM   1122  HG  LEU A  78       4.071  -1.635   8.921  1.00 98.07           H  
ATOM   1123  CD1 LEU A  78       4.205  -0.341  10.630  1.00 98.07           C  
ATOM   1124 HD11 LEU A  78       3.543   0.217  11.292  1.00 98.07           H  
ATOM   1125 HD12 LEU A  78       4.868   0.356  10.116  1.00 98.07           H  
ATOM   1126 HD13 LEU A  78       4.811  -1.028  11.221  1.00 98.07           H  
ATOM   1127  CD2 LEU A  78       2.548  -2.159  10.326  1.00 98.07           C  
ATOM   1128 HD21 LEU A  78       3.207  -2.827  10.881  1.00 98.07           H  
ATOM   1129 HD22 LEU A  78       1.986  -2.749   9.602  1.00 98.07           H  
ATOM   1130 HD23 LEU A  78       1.863  -1.653  11.007  1.00 98.07           H  
ATOM   1131  N   GLY A  79      -0.280   0.821   7.185  1.00 96.80           N  
ATOM   1132  H   GLY A  79      -0.851   0.242   7.785  1.00 96.80           H  
ATOM   1133  CA  GLY A  79      -0.915   1.974   6.560  1.00 96.80           C  
ATOM   1134  HA2 GLY A  79      -1.567   2.435   7.302  1.00 96.80           H  
ATOM   1135  HA3 GLY A  79      -0.168   2.713   6.270  1.00 96.80           H  
ATOM   1136  C   GLY A  79      -1.768   1.606   5.348  1.00 96.80           C  
ATOM   1137  O   GLY A  79      -2.774   0.912   5.503  1.00 96.80           O  
ATOM   1138  N   GLY A  80      -1.393   2.114   4.175  1.00 94.39           N  
ATOM   1139  H   GLY A  80      -0.514   2.611   4.138  1.00 94.39           H  
ATOM   1140  CA  GLY A  80      -2.203   2.135   2.957  1.00 94.39           C  
ATOM   1141  HA2 GLY A  80      -1.536   2.201   2.097  1.00 94.39           H  
ATOM   1142  HA3 GLY A  80      -2.769   1.208   2.877  1.00 94.39           H  
ATOM   1143  C   GLY A  80      -3.178   3.320   2.917  1.00 94.39           C  
ATOM   1144  O   GLY A  80      -3.384   4.025   3.908  1.00 94.39           O  
ATOM   1145  N   GLY A  81      -3.813   3.558   1.767  1.00 91.09           N  
ATOM   1146  H   GLY A  81      -3.533   3.016   0.962  1.00 91.09           H  
ATOM   1147  CA  GLY A  81      -4.620   4.767   1.532  1.00 91.09           C  
ATOM   1148  HA2 GLY A  81      -3.975   5.640   1.638  1.00 91.09           H  
ATOM   1149  HA3 GLY A  81      -4.970   4.736   0.500  1.00 91.09           H  
ATOM   1150  C   GLY A  81      -5.849   4.970   2.441  1.00 91.09           C  
ATOM   1151  O   GLY A  81      -6.338   6.093   2.561  1.00 91.09           O  
ATOM   1152  N   VAL A  82      -6.341   3.922   3.116  1.00 89.05           N  
ATOM   1153  H   VAL A  82      -5.837   3.049   3.052  1.00 89.05           H  
ATOM   1154  CA  VAL A  82      -7.486   3.979   4.048  1.00 89.05           C  
ATOM   1155  HA  VAL A  82      -7.750   5.023   4.214  1.00 89.05           H  
ATOM   1156  C   VAL A  82      -7.097   3.376   5.397  1.00 89.05           C  
ATOM   1157  CB  VAL A  82      -8.739   3.273   3.480  1.00 89.05           C  
ATOM   1158  HB  VAL A  82      -8.529   2.211   3.352  1.00 89.05           H  
ATOM   1159  O   VAL A  82      -6.491   2.311   5.465  1.00 89.05           O  
ATOM   1160  CG1 VAL A  82      -9.948   3.427   4.416  1.00 89.05           C  
ATOM   1161 HG11 VAL A  82     -10.827   2.975   3.955  1.00 89.05           H  
ATOM   1162 HG12 VAL A  82      -9.778   2.902   5.356  1.00 89.05           H  
ATOM   1163 HG13 VAL A  82     -10.157   4.480   4.607  1.00 89.05           H  
ATOM   1164  CG2 VAL A  82      -9.147   3.857   2.123  1.00 89.05           C  
ATOM   1165 HG21 VAL A  82     -10.057   3.373   1.767  1.00 89.05           H  
ATOM   1166 HG22 VAL A  82      -8.363   3.678   1.387  1.00 89.05           H  
ATOM   1167 HG23 VAL A  82      -9.323   4.928   2.219  1.00 89.05           H  
ATOM   1168  N   GLY A  83      -7.476   4.047   6.487  1.00 90.82           N  
ATOM   1169  H   GLY A  83      -7.967   4.922   6.370  1.00 90.82           H  
ATOM   1170  CA  GLY A  83      -7.218   3.572   7.844  1.00 90.82           C  
ATOM   1171  HA2 GLY A  83      -7.992   2.858   8.124  1.00 90.82           H  
ATOM   1172  HA3 GLY A  83      -6.260   3.051   7.861  1.00 90.82           H  
ATOM   1173  C   GLY A  83      -7.164   4.684   8.890  1.00 90.82           C  
ATOM   1174  O   GLY A  83      -7.158   5.874   8.562  1.00 90.82           O  
ATOM   1175  N   SER A  84      -7.110   4.273  10.157  1.00 92.70           N  
ATOM   1176  H   SER A  84      -6.996   3.278  10.290  1.00 92.70           H  
ATOM   1177  CA  SER A  84      -6.891   5.125  11.334  1.00 92.70           C  
ATOM   1178  HA  SER A  84      -6.790   6.163  11.016  1.00 92.70           H  
ATOM   1179  C   SER A  84      -5.574   4.718  11.992  1.00 92.70           C  
ATOM   1180  CB  SER A  84      -8.080   5.058  12.299  1.00 92.70           C  
ATOM   1181  HB2 SER A  84      -8.994   5.301  11.757  1.00 92.70           H  
ATOM   1182  HB3 SER A  84      -8.171   4.054  12.713  1.00 92.70           H  
ATOM   1183  O   SER A  84      -5.534   4.140  13.078  1.00 92.70           O  
ATOM   1184  OG  SER A  84      -7.914   5.991  13.347  1.00 92.70           O  
ATOM   1185  HG  SER A  84      -7.825   5.499  14.166  1.00 92.70           H  
ATOM   1186  N   TYR A  85      -4.478   4.951  11.279  1.00 96.34           N  
ATOM   1187  H   TYR A  85      -4.563   5.410  10.383  1.00 96.34           H  
ATOM   1188  CA  TYR A  85      -3.124   4.708  11.756  1.00 96.34           C  
ATOM   1189  HA  TYR A  85      -3.158   4.165  12.701  1.00 96.34           H  
ATOM   1190  C   TYR A  85      -2.417   6.038  12.020  1.00 96.34           C  
ATOM   1191  CB  TYR A  85      -2.374   3.819  10.765  1.00 96.34           C  
ATOM   1192  HB2 TYR A  85      -2.840   2.834  10.752  1.00 96.34           H  
ATOM   1193  HB3 TYR A  85      -1.357   3.700  11.139  1.00 96.34           H  
ATOM   1194  O   TYR A  85      -2.539   6.992  11.253  1.00 96.34           O  
ATOM   1195  CG  TYR A  85      -2.304   4.351   9.347  1.00 96.34           C  
ATOM   1196  CD1 TYR A  85      -3.276   3.977   8.399  1.00 96.34           C  
ATOM   1197  HD1 TYR A  85      -4.067   3.295   8.675  1.00 96.34           H  
ATOM   1198  CD2 TYR A  85      -1.258   5.217   8.976  1.00 96.34           C  
ATOM   1199  HD2 TYR A  85      -0.521   5.529   9.701  1.00 96.34           H  
ATOM   1200  CE1 TYR A  85      -3.180   4.435   7.071  1.00 96.34           C  
ATOM   1201  HE1 TYR A  85      -3.895   4.103   6.332  1.00 96.34           H  
ATOM   1202  CE2 TYR A  85      -1.170   5.690   7.656  1.00 96.34           C  
ATOM   1203  HE2 TYR A  85      -0.374   6.357   7.360  1.00 96.34           H  
ATOM   1204  OH  TYR A  85      -1.952   5.681   5.407  1.00 96.34           O  
ATOM   1205  HH  TYR A  85      -2.501   5.160   4.815  1.00 96.34           H  
ATOM   1206  CZ  TYR A  85      -2.108   5.275   6.692  1.00 96.34           C  
ATOM   1207  N   SER A  86      -1.704   6.119  13.139  1.00 95.30           N  
ATOM   1208  H   SER A  86      -1.653   5.314  13.747  1.00 95.30           H  
ATOM   1209  CA  SER A  86      -0.910   7.286  13.523  1.00 95.30           C  
ATOM   1210  HA  SER A  86      -0.365   7.657  12.655  1.00 95.30           H  
ATOM   1211  C   SER A  86       0.095   6.883  14.602  1.00 95.30           C  
ATOM   1212  CB  SER A  86      -1.834   8.396  14.048  1.00 95.30           C  
ATOM   1213  HB2 SER A  86      -2.706   8.485  13.399  1.00 95.30           H  
ATOM   1214  HB3 SER A  86      -2.173   8.144  15.053  1.00 95.30           H  
ATOM   1215  O   SER A  86       0.078   5.746  15.069  1.00 95.30           O  
ATOM   1216  OG  SER A  86      -1.159   9.643  14.058  1.00 95.30           O  
ATOM   1217  HG  SER A  86      -1.684  10.263  14.569  1.00 95.30           H  
ATOM   1218  N   LEU A  87       0.940   7.822  15.018  1.00 97.37           N  
ATOM   1219  H   LEU A  87       0.863   8.735  14.594  1.00 97.37           H  
ATOM   1220  CA  LEU A  87       1.788   7.718  16.202  1.00 97.37           C  
ATOM   1221  HA  LEU A  87       1.443   6.896  16.829  1.00 97.37           H  
ATOM   1222  C   LEU A  87       1.657   9.021  16.999  1.00 97.37           C  
ATOM   1223  CB  LEU A  87       3.243   7.445  15.780  1.00 97.37           C  
ATOM   1224  HB2 LEU A  87       3.873   7.504  16.668  1.00 97.37           H  
ATOM   1225  HB3 LEU A  87       3.553   8.234  15.095  1.00 97.37           H  
ATOM   1226  O   LEU A  87       1.955  10.095  16.479  1.00 97.37           O  
ATOM   1227  CG  LEU A  87       3.479   6.084  15.099  1.00 97.37           C  
ATOM   1228  HG  LEU A  87       2.839   5.990  14.222  1.00 97.37           H  
ATOM   1229  CD1 LEU A  87       4.931   6.002  14.631  1.00 97.37           C  
ATOM   1230 HD11 LEU A  87       5.612   6.068  15.480  1.00 97.37           H  
ATOM   1231 HD12 LEU A  87       5.132   6.824  13.944  1.00 97.37           H  
ATOM   1232 HD13 LEU A  87       5.093   5.065  14.097  1.00 97.37           H  
ATOM   1233  CD2 LEU A  87       3.209   4.912  16.044  1.00 97.37           C  
ATOM   1234 HD21 LEU A  87       2.140   4.837  16.244  1.00 97.37           H  
ATOM   1235 HD22 LEU A  87       3.542   3.978  15.591  1.00 97.37           H  
ATOM   1236 HD23 LEU A  87       3.719   5.076  16.993  1.00 97.37           H  
ATOM   1237  N   SER A  88       1.181   8.954  18.242  1.00 96.74           N  
ATOM   1238  H   SER A  88       0.924   8.052  18.616  1.00 96.74           H  
ATOM   1239  CA  SER A  88       0.944  10.158  19.060  1.00 96.74           C  
ATOM   1240  HA  SER A  88       0.686  10.983  18.396  1.00 96.74           H  
ATOM   1241  C   SER A  88       2.165  10.623  19.858  1.00 96.74           C  
ATOM   1242  CB  SER A  88      -0.257   9.948  19.982  1.00 96.74           C  
ATOM   1243  HB2 SER A  88      -0.474  10.878  20.508  1.00 96.74           H  
ATOM   1244  HB3 SER A  88      -1.123   9.684  19.375  1.00 96.74           H  
ATOM   1245  O   SER A  88       2.166  11.732  20.386  1.00 96.74           O  
ATOM   1246  OG  SER A  88      -0.021   8.922  20.928  1.00 96.74           O  
ATOM   1247  HG  SER A  88      -0.843   8.810  21.412  1.00 96.74           H  
ATOM   1248  N   SER A  89       3.190   9.775  19.983  1.00 97.43           N  
ATOM   1249  H   SER A  89       3.130   8.884  19.511  1.00 97.43           H  
ATOM   1250  CA  SER A  89       4.422  10.072  20.717  1.00 97.43           C  
ATOM   1251  HA  SER A  89       4.776  11.062  20.428  1.00 97.43           H  
ATOM   1252  C   SER A  89       5.531   9.053  20.431  1.00 97.43           C  
ATOM   1253  CB  SER A  89       4.135  10.073  22.227  1.00 97.43           C  
ATOM   1254  HB2 SER A  89       5.042  10.332  22.774  1.00 97.43           H  
ATOM   1255  HB3 SER A  89       3.374  10.817  22.462  1.00 97.43           H  
ATOM   1256  O   SER A  89       5.295   7.978  19.873  1.00 97.43           O  
ATOM   1257  OG  SER A  89       3.691   8.795  22.643  1.00 97.43           O  
ATOM   1258  HG  SER A  89       2.782   8.710  22.345  1.00 97.43           H  
ATOM   1259  N   ALA A  90       6.732   9.346  20.932  1.00 97.20           N  
ATOM   1260  H   ALA A  90       6.878  10.273  21.306  1.00 97.20           H  
ATOM   1261  CA  ALA A  90       7.859   8.419  20.984  1.00 97.20           C  
ATOM   1262  HA  ALA A  90       8.157   8.161  19.968  1.00 97.20           H  
ATOM   1263  C   ALA A  90       7.548   7.111  21.744  1.00 97.20           C  
ATOM   1264  CB  ALA A  90       9.002   9.169  21.675  1.00 97.20           C  
ATOM   1265  HB1 ALA A  90       9.218  10.090  21.133  1.00 97.20           H  
ATOM   1266  HB2 ALA A  90       9.899   8.551  21.663  1.00 97.20           H  
ATOM   1267  HB3 ALA A  90       8.733   9.410  22.703  1.00 97.20           H  
ATOM   1268  O   ALA A  90       8.052   6.044  21.386  1.00 97.20           O  
ATOM   1269  N   ASP A  91       6.723   7.175  22.795  1.00 97.53           N  
ATOM   1270  H   ASP A  91       6.312   8.064  23.043  1.00 97.53           H  
ATOM   1271  CA  ASP A  91       6.282   5.987  23.534  1.00 97.53           C  
ATOM   1272  HA  ASP A  91       7.131   5.315  23.660  1.00 97.53           H  
ATOM   1273  C   ASP A  91       5.236   5.188  22.758  1.00 97.53           C  
ATOM   1274  CB  ASP A  91       5.770   6.371  24.930  1.00 97.53           C  
ATOM   1275  HB2 ASP A  91       5.220   5.529  25.352  1.00 97.53           H  
ATOM   1276  HB3 ASP A  91       5.092   7.221  24.856  1.00 97.53           H  
ATOM   1277  O   ASP A  91       5.287   3.961  22.758  1.00 97.53           O  
ATOM   1278  CG  ASP A  91       6.938   6.689  25.860  1.00 97.53           C  
ATOM   1279  OD1 ASP A  91       6.968   7.798  26.424  1.00 97.53           O  
ATOM   1280  OD2 ASP A  91       7.881   5.859  25.918  1.00 97.53           O  
ATOM   1281  N   ASP A  92       4.347   5.853  22.020  1.00 97.69           N  
ATOM   1282  H   ASP A  92       4.356   6.862  22.047  1.00 97.69           H  
ATOM   1283  CA  ASP A  92       3.403   5.187  21.119  1.00 97.69           C  
ATOM   1284  HA  ASP A  92       2.846   4.446  21.693  1.00 97.69           H  
ATOM   1285  C   ASP A  92       4.142   4.442  19.989  1.00 97.69           C  
ATOM   1286  CB  ASP A  92       2.404   6.230  20.606  1.00 97.69           C  
ATOM   1287  HB2 ASP A  92       2.902   6.886  19.893  1.00 97.69           H  
ATOM   1288  HB3 ASP A  92       2.065   6.838  21.445  1.00 97.69           H  
ATOM   1289  O   ASP A  92       3.853   3.276  19.722  1.00 97.69           O  
ATOM   1290  CG  ASP A  92       1.166   5.617  19.954  1.00 97.69           C  
ATOM   1291  OD1 ASP A  92       0.705   6.211  18.957  1.00 97.69           O  
ATOM   1292  OD2 ASP A  92       0.624   4.614  20.472  1.00 97.69           O  
ATOM   1293  N   ALA A  93       5.200   5.035  19.423  1.00 97.84           N  
ATOM   1294  H   ALA A  93       5.383   6.001  19.657  1.00 97.84           H  
ATOM   1295  CA  ALA A  93       6.092   4.362  18.473  1.00 97.84           C  
ATOM   1296  HA  ALA A  93       5.507   4.028  17.616  1.00 97.84           H  
ATOM   1297  C   ALA A  93       6.766   3.110  19.066  1.00 97.84           C  
ATOM   1298  CB  ALA A  93       7.125   5.379  17.981  1.00 97.84           C  
ATOM   1299  HB1 ALA A  93       7.741   4.930  17.202  1.00 97.84           H  
ATOM   1300  HB2 ALA A  93       6.607   6.245  17.567  1.00 97.84           H  
ATOM   1301  HB3 ALA A  93       7.764   5.708  18.800  1.00 97.84           H  
ATOM   1302  O   ALA A  93       6.800   2.056  18.423  1.00 97.84           O  
ATOM   1303  N   ARG A  94       7.246   3.181  20.317  1.00 97.34           N  
ATOM   1304  H   ARG A  94       7.182   4.072  20.790  1.00 97.34           H  
ATOM   1305  CA  ARG A  94       7.783   2.016  21.047  1.00 97.34           C  
ATOM   1306  HA  ARG A  94       8.529   1.523  20.424  1.00 97.34           H  
ATOM   1307  C   ARG A  94       6.708   0.959  21.321  1.00 97.34           C  
ATOM   1308  CB  ARG A  94       8.444   2.473  22.360  1.00 97.34           C  
ATOM   1309  HB2 ARG A  94       8.613   1.597  22.986  1.00 97.34           H  
ATOM   1310  HB3 ARG A  94       7.777   3.147  22.897  1.00 97.34           H  
ATOM   1311  O   ARG A  94       6.976  -0.232  21.172  1.00 97.34           O  
ATOM   1312  CG  ARG A  94       9.796   3.161  22.124  1.00 97.34           C  
ATOM   1313  HG2 ARG A  94       9.675   4.032  21.481  1.00 97.34           H  
ATOM   1314  HG3 ARG A  94      10.453   2.454  21.617  1.00 97.34           H  
ATOM   1315  CD  ARG A  94      10.465   3.572  23.448  1.00 97.34           C  
ATOM   1316  HD2 ARG A  94      10.367   2.758  24.166  1.00 97.34           H  
ATOM   1317  HD3 ARG A  94      11.530   3.716  23.267  1.00 97.34           H  
ATOM   1318  NE  ARG A  94       9.910   4.811  24.039  1.00 97.34           N  
ATOM   1319  HE  ARG A  94       9.227   4.740  24.780  1.00 97.34           H  
ATOM   1320  NH1 ARG A  94      11.057   6.348  22.767  1.00 97.34           N  
ATOM   1321 HH11 ARG A  94      11.218   7.316  22.529  1.00 97.34           H  
ATOM   1322 HH12 ARG A  94      11.204   5.636  22.066  1.00 97.34           H  
ATOM   1323  NH2 ARG A  94       9.880   7.021  24.533  1.00 97.34           N  
ATOM   1324 HH21 ARG A  94      10.098   7.989  24.343  1.00 97.34           H  
ATOM   1325 HH22 ARG A  94       9.204   6.796  25.249  1.00 97.34           H  
ATOM   1326  CZ  ARG A  94      10.283   6.050  23.775  1.00 97.34           C  
ATOM   1327  N   ASN A  95       5.491   1.367  21.674  1.00 97.54           N  
ATOM   1328  H   ASN A  95       5.350   2.357  21.816  1.00 97.54           H  
ATOM   1329  CA  ASN A  95       4.367   0.465  21.929  1.00 97.54           C  
ATOM   1330  HA  ASN A  95       4.684  -0.300  22.638  1.00 97.54           H  
ATOM   1331  C   ASN A  95       3.929  -0.274  20.657  1.00 97.54           C  
ATOM   1332  CB  ASN A  95       3.215   1.264  22.562  1.00 97.54           C  
ATOM   1333  HB2 ASN A  95       2.998   2.142  21.955  1.00 97.54           H  
ATOM   1334  HB3 ASN A  95       2.318   0.646  22.590  1.00 97.54           H  
ATOM   1335  O   ASN A  95       3.752  -1.494  20.691  1.00 97.54           O  
ATOM   1336  CG  ASN A  95       3.513   1.692  23.988  1.00 97.54           C  
ATOM   1337  ND2 ASN A  95       2.890   2.747  24.455  1.00 97.54           N  
ATOM   1338 HD21 ASN A  95       3.174   3.063  25.371  1.00 97.54           H  
ATOM   1339 HD22 ASN A  95       2.335   3.319  23.835  1.00 97.54           H  
ATOM   1340  OD1 ASN A  95       4.271   1.059  24.707  1.00 97.54           O  
ATOM   1341  N   VAL A  96       3.838   0.424  19.521  1.00 97.85           N  
ATOM   1342  H   VAL A  96       3.948   1.427  19.567  1.00 97.85           H  
ATOM   1343  CA  VAL A  96       3.563  -0.187  18.211  1.00 97.85           C  
ATOM   1344  HA  VAL A  96       2.664  -0.796  18.302  1.00 97.85           H  
ATOM   1345  C   VAL A  96       4.696  -1.138  17.808  1.00 97.85           C  
ATOM   1346  CB  VAL A  96       3.279   0.896  17.148  1.00 97.85           C  
ATOM   1347  HB  VAL A  96       4.089   1.626  17.148  1.00 97.85           H  
ATOM   1348  O   VAL A  96       4.412  -2.266  17.405  1.00 97.85           O  
ATOM   1349  CG1 VAL A  96       3.148   0.312  15.734  1.00 97.85           C  
ATOM   1350 HG11 VAL A  96       4.095  -0.120  15.413  1.00 97.85           H  
ATOM   1351 HG12 VAL A  96       2.889   1.105  15.032  1.00 97.85           H  
ATOM   1352 HG13 VAL A  96       2.372  -0.454  15.710  1.00 97.85           H  
ATOM   1353  CG2 VAL A  96       1.954   1.609  17.458  1.00 97.85           C  
ATOM   1354 HG21 VAL A  96       1.780   2.399  16.729  1.00 97.85           H  
ATOM   1355 HG22 VAL A  96       1.987   2.073  18.444  1.00 97.85           H  
ATOM   1356 HG23 VAL A  96       1.125   0.902  17.428  1.00 97.85           H  
ATOM   1357  N   ALA A  97       5.968  -0.771  18.006  1.00 98.06           N  
ATOM   1358  H   ALA A  97       6.162   0.173  18.309  1.00 98.06           H  
ATOM   1359  CA  ALA A  97       7.101  -1.670  17.755  1.00 98.06           C  
ATOM   1360  HA  ALA A  97       7.085  -1.952  16.702  1.00 98.06           H  
ATOM   1361  C   ALA A  97       7.023  -2.965  18.590  1.00 98.06           C  
ATOM   1362  CB  ALA A  97       8.410  -0.924  18.033  1.00 98.06           C  
ATOM   1363  HB1 ALA A  97       9.253  -1.523  17.690  1.00 98.06           H  
ATOM   1364  HB2 ALA A  97       8.419   0.033  17.511  1.00 98.06           H  
ATOM   1365  HB3 ALA A  97       8.519  -0.735  19.101  1.00 98.06           H  
ATOM   1366  O   ALA A  97       7.172  -4.062  18.050  1.00 98.06           O  
ATOM   1367  N   ASN A  98       6.728  -2.851  19.891  1.00 97.80           N  
ATOM   1368  H   ASN A  98       6.655  -1.919  20.273  1.00 97.80           H  
ATOM   1369  CA  ASN A  98       6.536  -3.988  20.797  1.00 97.80           C  
ATOM   1370  HA  ASN A  98       7.421  -4.623  20.769  1.00 97.80           H  
ATOM   1371  C   ASN A  98       5.338  -4.865  20.388  1.00 97.80           C  
ATOM   1372  CB  ASN A  98       6.341  -3.451  22.230  1.00 97.80           C  
ATOM   1373  HB2 ASN A  98       5.932  -4.243  22.857  1.00 97.80           H  
ATOM   1374  HB3 ASN A  98       5.623  -2.630  22.219  1.00 97.80           H  
ATOM   1375  O   ASN A  98       5.415  -6.095  20.448  1.00 97.80           O  
ATOM   1376  CG  ASN A  98       7.626  -2.993  22.894  1.00 97.80           C  
ATOM   1377  ND2 ASN A  98       7.576  -1.978  23.722  1.00 97.80           N  
ATOM   1378 HD21 ASN A  98       8.451  -1.699  24.141  1.00 97.80           H  
ATOM   1379 HD22 ASN A  98       6.728  -1.440  23.833  1.00 97.80           H  
ATOM   1380  OD1 ASN A  98       8.681  -3.577  22.728  1.00 97.80           O  
ATOM   1381  N   TYR A  99       4.231  -4.256  19.953  1.00 97.72           N  
ATOM   1382  H   TYR A  99       4.196  -3.247  19.968  1.00 97.72           H  
ATOM   1383  CA  TYR A  99       3.070  -4.985  19.444  1.00 97.72           C  
ATOM   1384  HA  TYR A  99       2.753  -5.705  20.198  1.00 97.72           H  
ATOM   1385  C   TYR A  99       3.418  -5.779  18.176  1.00 97.72           C  
ATOM   1386  CB  TYR A  99       1.905  -4.013  19.201  1.00 97.72           C  
ATOM   1387  HB2 TYR A  99       1.552  -3.632  20.160  1.00 97.72           H  
ATOM   1388  HB3 TYR A  99       2.258  -3.161  18.620  1.00 97.72           H  
ATOM   1389  O   TYR A  99       3.117  -6.975  18.107  1.00 97.72           O  
ATOM   1390  CG  TYR A  99       0.752  -4.660  18.460  1.00 97.72           C  
ATOM   1391  CD1 TYR A  99       0.684  -4.553  17.058  1.00 97.72           C  
ATOM   1392  HD1 TYR A  99       1.402  -3.948  16.524  1.00 97.72           H  
ATOM   1393  CD2 TYR A  99      -0.207  -5.422  19.156  1.00 97.72           C  
ATOM   1394  HD2 TYR A  99      -0.162  -5.489  20.233  1.00 97.72           H  
ATOM   1395  CE1 TYR A  99      -0.320  -5.235  16.349  1.00 97.72           C  
ATOM   1396  HE1 TYR A  99      -0.393  -5.122  15.277  1.00 97.72           H  
ATOM   1397  CE2 TYR A  99      -1.210  -6.115  18.447  1.00 97.72           C  
ATOM   1398  HE2 TYR A  99      -1.932  -6.717  18.979  1.00 97.72           H  
ATOM   1399  OH  TYR A  99      -2.192  -6.727  16.336  1.00 97.72           O  
ATOM   1400  HH  TYR A  99      -2.824  -7.162  16.913  1.00 97.72           H  
ATOM   1401  CZ  TYR A  99      -1.252  -6.040  17.037  1.00 97.72           C  
ATOM   1402  N   LEU A 100       4.089  -5.151  17.205  1.00 98.25           N  
ATOM   1403  H   LEU A 100       4.303  -4.172  17.335  1.00 98.25           H  
ATOM   1404  CA  LEU A 100       4.524  -5.790  15.959  1.00 98.25           C  
ATOM   1405  HA  LEU A 100       3.656  -6.227  15.465  1.00 98.25           H  
ATOM   1406  C   LEU A 100       5.506  -6.936  16.226  1.00 98.25           C  
ATOM   1407  CB  LEU A 100       5.152  -4.728  15.039  1.00 98.25           C  
ATOM   1408  HB2 LEU A 100       5.916  -4.194  15.603  1.00 98.25           H  
ATOM   1409  HB3 LEU A 100       5.645  -5.229  14.206  1.00 98.25           H  
ATOM   1410  O   LEU A 100       5.346  -8.027  15.669  1.00 98.25           O  
ATOM   1411  CG  LEU A 100       4.150  -3.707  14.468  1.00 98.25           C  
ATOM   1412  HG  LEU A 100       3.568  -3.258  15.274  1.00 98.25           H  
ATOM   1413  CD1 LEU A 100       4.906  -2.598  13.741  1.00 98.25           C  
ATOM   1414 HD11 LEU A 100       5.584  -2.102  14.435  1.00 98.25           H  
ATOM   1415 HD12 LEU A 100       5.472  -3.008  12.904  1.00 98.25           H  
ATOM   1416 HD13 LEU A 100       4.197  -1.859  13.369  1.00 98.25           H  
ATOM   1417  CD2 LEU A 100       3.173  -4.352  13.489  1.00 98.25           C  
ATOM   1418 HD21 LEU A 100       2.550  -3.575  13.046  1.00 98.25           H  
ATOM   1419 HD22 LEU A 100       2.521  -5.059  14.002  1.00 98.25           H  
ATOM   1420 HD23 LEU A 100       3.723  -4.863  12.699  1.00 98.25           H  
ATOM   1421  N   TRP A 101       6.463  -6.726  17.138  1.00 98.12           N  
ATOM   1422  H   TRP A 101       6.560  -5.800  17.530  1.00 98.12           H  
ATOM   1423  CA  TRP A 101       7.407  -7.758  17.561  1.00 98.12           C  
ATOM   1424  HA  TRP A 101       8.008  -8.032  16.694  1.00 98.12           H  
ATOM   1425  C   TRP A 101       6.696  -9.017  18.064  1.00 98.12           C  
ATOM   1426  CB  TRP A 101       8.376  -7.216  18.614  1.00 98.12           C  
ATOM   1427  HB2 TRP A 101       7.814  -6.808  19.453  1.00 98.12           H  
ATOM   1428  HB3 TRP A 101       8.948  -6.403  18.167  1.00 98.12           H  
ATOM   1429  O   TRP A 101       6.967 -10.120  17.588  1.00 98.12           O  
ATOM   1430  CG  TRP A 101       9.336  -8.247  19.126  1.00 98.12           C  
ATOM   1431  CD1 TRP A 101       9.373  -8.725  20.391  1.00 98.12           C  
ATOM   1432  HD1 TRP A 101       8.723  -8.403  21.191  1.00 98.12           H  
ATOM   1433  CD2 TRP A 101      10.370  -8.981  18.393  1.00 98.12           C  
ATOM   1434  CE2 TRP A 101      10.995  -9.895  19.292  1.00 98.12           C  
ATOM   1435  CE3 TRP A 101      10.844  -8.972  17.061  1.00 98.12           C  
ATOM   1436  HE3 TRP A 101      10.433  -8.254  16.366  1.00 98.12           H  
ATOM   1437  NE1 TRP A 101      10.362  -9.684  20.497  1.00 98.12           N  
ATOM   1438  HE1 TRP A 101      10.584 -10.169  21.354  1.00 98.12           H  
ATOM   1439  CH2 TRP A 101      12.473 -10.723  17.563  1.00 98.12           C  
ATOM   1440  HH2 TRP A 101      13.289 -11.360  17.254  1.00 98.12           H  
ATOM   1441  CZ2 TRP A 101      12.023 -10.760  18.892  1.00 98.12           C  
ATOM   1442  HZ2 TRP A 101      12.472 -11.434  19.607  1.00 98.12           H  
ATOM   1443  CZ3 TRP A 101      11.880  -9.835  16.647  1.00 98.12           C  
ATOM   1444  HZ3 TRP A 101      12.259  -9.778  15.637  1.00 98.12           H  
ATOM   1445  N   ASN A 102       5.739  -8.843  18.977  1.00 97.96           N  
ATOM   1446  H   ASN A 102       5.576  -7.903  19.308  1.00 97.96           H  
ATOM   1447  CA  ASN A 102       5.038  -9.941  19.639  1.00 97.96           C  
ATOM   1448  HA  ASN A 102       5.759 -10.722  19.880  1.00 97.96           H  
ATOM   1449  C   ASN A 102       3.973 -10.634  18.774  1.00 97.96           C  
ATOM   1450  CB  ASN A 102       4.468  -9.390  20.954  1.00 97.96           C  
ATOM   1451  HB2 ASN A 102       3.741 -10.092  21.362  1.00 97.96           H  
ATOM   1452  HB3 ASN A 102       3.949  -8.449  20.769  1.00 97.96           H  
ATOM   1453  O   ASN A 102       3.746 -11.837  18.929  1.00 97.96           O  
ATOM   1454  CG  ASN A 102       5.555  -9.195  21.999  1.00 97.96           C  
ATOM   1455  ND2 ASN A 102       5.555  -8.085  22.695  1.00 97.96           N  
ATOM   1456 HD21 ASN A 102       4.957  -7.321  22.414  1.00 97.96           H  
ATOM   1457 HD22 ASN A 102       6.291  -7.978  23.379  1.00 97.96           H  
ATOM   1458  OD1 ASN A 102       6.438 -10.019  22.181  1.00 97.96           O  
ATOM   1459  N   ASN A 103       3.323  -9.905  17.861  1.00 97.89           N  
ATOM   1460  H   ASN A 103       3.540  -8.921  17.796  1.00 97.89           H  
ATOM   1461  CA  ASN A 103       2.174 -10.420  17.107  1.00 97.89           C  
ATOM   1462  HA  ASN A 103       1.794 -11.300  17.628  1.00 97.89           H  
ATOM   1463  C   ASN A 103       2.501 -10.905  15.687  1.00 97.89           C  
ATOM   1464  CB  ASN A 103       1.030  -9.398  17.144  1.00 97.89           C  
ATOM   1465  HB2 ASN A 103       0.231  -9.725  16.478  1.00 97.89           H  
ATOM   1466  HB3 ASN A 103       1.372  -8.420  16.807  1.00 97.89           H  
ATOM   1467  O   ASN A 103       1.735 -11.702  15.147  1.00 97.89           O  
ATOM   1468  CG  ASN A 103       0.457  -9.306  18.543  1.00 97.89           C  
ATOM   1469  ND2 ASN A 103       0.952  -8.407  19.355  1.00 97.89           N  
ATOM   1470 HD21 ASN A 103       1.648  -7.766  19.001  1.00 97.89           H  
ATOM   1471 HD22 ASN A 103       0.565  -8.353  20.286  1.00 97.89           H  
ATOM   1472  OD1 ASN A 103      -0.386 -10.090  18.946  1.00 97.89           O  
ATOM   1473  N   TYR A 104       3.619 -10.462  15.101  1.00 97.89           N  
ATOM   1474  H   TYR A 104       4.173  -9.776  15.594  1.00 97.89           H  
ATOM   1475  CA  TYR A 104       3.976 -10.755  13.704  1.00 97.89           C  
ATOM   1476  HA  TYR A 104       3.364 -11.577  13.332  1.00 97.89           H  
ATOM   1477  C   TYR A 104       5.439 -11.175  13.505  1.00 97.89           C  
ATOM   1478  CB  TYR A 104       3.667  -9.516  12.856  1.00 97.89           C  
ATOM   1479  HB2 TYR A 104       3.983  -9.714  11.832  1.00 97.89           H  
ATOM   1480  HB3 TYR A 104       4.259  -8.674  13.216  1.00 97.89           H  
ATOM   1481  O   TYR A 104       5.734 -11.965  12.607  1.00 97.89           O  
ATOM   1482  CG  TYR A 104       2.202  -9.125  12.837  1.00 97.89           C  
ATOM   1483  CD1 TYR A 104       1.335  -9.701  11.890  1.00 97.89           C  
ATOM   1484  HD1 TYR A 104       1.721 -10.424  11.186  1.00 97.89           H  
ATOM   1485  CD2 TYR A 104       1.710  -8.178  13.756  1.00 97.89           C  
ATOM   1486  HD2 TYR A 104       2.376  -7.743  14.487  1.00 97.89           H  
ATOM   1487  CE1 TYR A 104      -0.014  -9.299  11.833  1.00 97.89           C  
ATOM   1488  HE1 TYR A 104      -0.679  -9.690  11.077  1.00 97.89           H  
ATOM   1489  CE2 TYR A 104       0.357  -7.796  13.717  1.00 97.89           C  
ATOM   1490  HE2 TYR A 104      -0.026  -7.078  14.427  1.00 97.89           H  
ATOM   1491  OH  TYR A 104      -1.797  -7.942  12.671  1.00 97.89           O  
ATOM   1492  HH  TYR A 104      -1.993  -7.254  13.311  1.00 97.89           H  
ATOM   1493  CZ  TYR A 104      -0.502  -8.341  12.741  1.00 97.89           C  
ATOM   1494  N   LEU A 105       6.355 -10.697  14.353  1.00 98.10           N  
ATOM   1495  H   LEU A 105       6.058 -10.037  15.058  1.00 98.10           H  
ATOM   1496  CA  LEU A 105       7.780 -11.037  14.296  1.00 98.10           C  
ATOM   1497  HA  LEU A 105       7.996 -11.497  13.332  1.00 98.10           H  
ATOM   1498  C   LEU A 105       8.123 -12.094  15.370  1.00 98.10           C  
ATOM   1499  CB  LEU A 105       8.625  -9.750  14.357  1.00 98.10           C  
ATOM   1500  HB2 LEU A 105       9.668 -10.002  14.167  1.00 98.10           H  
ATOM   1501  HB3 LEU A 105       8.562  -9.377  15.379  1.00 98.10           H  
ATOM   1502  O   LEU A 105       7.306 -12.979  15.634  1.00 98.10           O  
ATOM   1503  CG  LEU A 105       8.217  -8.628  13.378  1.00 98.10           C  
ATOM   1504  HG  LEU A 105       7.149  -8.422  13.455  1.00 98.10           H  
ATOM   1505  CD1 LEU A 105       8.957  -7.339  13.732  1.00 98.10           C  
ATOM   1506 HD11 LEU A 105       8.695  -6.559  13.017  1.00 98.10           H  
ATOM   1507 HD12 LEU A 105       8.667  -7.001  14.726  1.00 98.10           H  
ATOM   1508 HD13 LEU A 105      10.034  -7.505  13.703  1.00 98.10           H  
ATOM   1509  CD2 LEU A 105       8.545  -9.002  11.933  1.00 98.10           C  
ATOM   1510 HD21 LEU A 105       8.230  -8.202  11.262  1.00 98.10           H  
ATOM   1511 HD22 LEU A 105       9.616  -9.168  11.812  1.00 98.10           H  
ATOM   1512 HD23 LEU A 105       8.014  -9.911  11.652  1.00 98.10           H  
ATOM   1513  N   GLY A 106       9.338 -12.060  15.931  1.00 97.03           N  
ATOM   1514  H   GLY A 106       9.925 -11.260  15.744  1.00 97.03           H  
ATOM   1515  CA  GLY A 106       9.903 -13.121  16.778  1.00 97.03           C  
ATOM   1516  HA2 GLY A 106       9.608 -14.088  16.371  1.00 97.03           H  
ATOM   1517  HA3 GLY A 106      10.990 -13.054  16.741  1.00 97.03           H  
ATOM   1518  C   GLY A 106       9.499 -13.118  18.258  1.00 97.03           C  
ATOM   1519  O   GLY A 106       9.979 -13.972  19.000  1.00 97.03           O  
ATOM   1520  N   GLY A 107       8.655 -12.183  18.699  1.00 97.60           N  
ATOM   1521  H   GLY A 107       8.282 -11.515  18.040  1.00 97.60           H  
ATOM   1522  CA  GLY A 107       8.108 -12.161  20.057  1.00 97.60           C  
ATOM   1523  HA2 GLY A 107       8.885 -12.439  20.769  1.00 97.60           H  
ATOM   1524  HA3 GLY A 107       7.794 -11.144  20.295  1.00 97.60           H  
ATOM   1525  C   GLY A 107       6.923 -13.116  20.242  1.00 97.60           C  
ATOM   1526  O   GLY A 107       6.617 -13.935  19.374  1.00 97.60           O  
ATOM   1527  N   GLN A 108       6.235 -13.009  21.381  1.00 96.82           N  
ATOM   1528  H   GLN A 108       6.440 -12.240  22.004  1.00 96.82           H  
ATOM   1529  CA  GLN A 108       5.172 -13.943  21.772  1.00 96.82           C  
ATOM   1530  HA  GLN A 108       5.005 -14.651  20.959  1.00 96.82           H  
ATOM   1531  C   GLN A 108       3.832 -13.245  22.024  1.00 96.82           C  
ATOM   1532  CB  GLN A 108       5.600 -14.767  22.997  1.00 96.82           C  
ATOM   1533  HB2 GLN A 108       4.761 -15.395  23.297  1.00 96.82           H  
ATOM   1534  HB3 GLN A 108       5.840 -14.096  23.822  1.00 96.82           H  
ATOM   1535  O   GLN A 108       3.761 -12.205  22.673  1.00 96.82           O  
ATOM   1536  CG  GLN A 108       6.809 -15.672  22.703  1.00 96.82           C  
ATOM   1537  HG2 GLN A 108       7.681 -15.056  22.485  1.00 96.82           H  
ATOM   1538  HG3 GLN A 108       6.595 -16.281  21.824  1.00 96.82           H  
ATOM   1539  CD  GLN A 108       7.160 -16.606  23.858  1.00 96.82           C  
ATOM   1540  NE2 GLN A 108       8.201 -17.397  23.725  1.00 96.82           N  
ATOM   1541 HE21 GLN A 108       8.401 -17.992  24.516  1.00 96.82           H  
ATOM   1542 HE22 GLN A 108       8.766 -17.371  22.889  1.00 96.82           H  
ATOM   1543  OE1 GLN A 108       6.518 -16.660  24.891  1.00 96.82           O  
ATOM   1544  N   SER A 109       2.756 -13.861  21.537  1.00 97.04           N  
ATOM   1545  H   SER A 109       2.889 -14.720  21.022  1.00 97.04           H  
ATOM   1546  CA  SER A 109       1.369 -13.452  21.757  1.00 97.04           C  
ATOM   1547  HA  SER A 109       1.261 -13.046  22.763  1.00 97.04           H  
ATOM   1548  C   SER A 109       0.458 -14.672  21.611  1.00 97.04           C  
ATOM   1549  CB  SER A 109       0.979 -12.368  20.746  1.00 97.04           C  
ATOM   1550  HB2 SER A 109       1.235 -12.700  19.740  1.00 97.04           H  
ATOM   1551  HB3 SER A 109       1.535 -11.457  20.963  1.00 97.04           H  
ATOM   1552  O   SER A 109       0.709 -15.536  20.770  1.00 97.04           O  
ATOM   1553  OG  SER A 109      -0.408 -12.101  20.802  1.00 97.04           O  
ATOM   1554  HG  SER A 109      -0.591 -11.383  20.192  1.00 97.04           H  
ATOM   1555  N   THR A 110      -0.610 -14.743  22.405  1.00 95.77           N  
ATOM   1556  H   THR A 110      -0.788 -13.989  23.054  1.00 95.77           H  
ATOM   1557  CA  THR A 110      -1.651 -15.782  22.298  1.00 95.77           C  
ATOM   1558  HA  THR A 110      -1.183 -16.730  22.037  1.00 95.77           H  
ATOM   1559  C   THR A 110      -2.681 -15.489  21.201  1.00 95.77           C  
ATOM   1560  CB  THR A 110      -2.374 -15.964  23.641  1.00 95.77           C  
ATOM   1561  HB  THR A 110      -3.232 -16.623  23.510  1.00 95.77           H  
ATOM   1562  O   THR A 110      -3.531 -16.331  20.924  1.00 95.77           O  
ATOM   1563  CG2 THR A 110      -1.459 -16.562  24.710  1.00 95.77           C  
ATOM   1564 HG21 THR A 110      -0.625 -15.892  24.916  1.00 95.77           H  
ATOM   1565 HG22 THR A 110      -2.024 -16.725  25.628  1.00 95.77           H  
ATOM   1566 HG23 THR A 110      -1.071 -17.520  24.364  1.00 95.77           H  
ATOM   1567  OG1 THR A 110      -2.810 -14.714  24.127  1.00 95.77           O  
ATOM   1568  HG1 THR A 110      -3.320 -14.874  24.924  1.00 95.77           H  
ATOM   1569  N   SER A 111      -2.613 -14.315  20.564  1.00 95.17           N  
ATOM   1570  H   SER A 111      -1.927 -13.647  20.885  1.00 95.17           H  
ATOM   1571  CA  SER A 111      -3.612 -13.804  19.615  1.00 95.17           C  
ATOM   1572  HA  SER A 111      -4.254 -14.630  19.309  1.00 95.17           H  
ATOM   1573  C   SER A 111      -2.998 -13.258  18.316  1.00 95.17           C  
ATOM   1574  CB  SER A 111      -4.509 -12.779  20.322  1.00 95.17           C  
ATOM   1575  HB2 SER A 111      -5.075 -13.287  21.102  1.00 95.17           H  
ATOM   1576  HB3 SER A 111      -5.213 -12.348  19.609  1.00 95.17           H  
ATOM   1577  O   SER A 111      -3.548 -12.347  17.698  1.00 95.17           O  
ATOM   1578  OG  SER A 111      -3.734 -11.752  20.915  1.00 95.17           O  
ATOM   1579  HG  SER A 111      -4.324 -11.081  21.265  1.00 95.17           H  
ATOM   1580  N   ARG A 112      -1.863 -13.827  17.876  1.00 97.22           N  
ATOM   1581  H   ARG A 112      -1.482 -14.575  18.439  1.00 97.22           H  
ATOM   1582  CA  ARG A 112      -1.165 -13.462  16.624  1.00 97.22           C  
ATOM   1583  HA  ARG A 112      -0.752 -12.459  16.730  1.00 97.22           H  
ATOM   1584  C   ARG A 112      -2.125 -13.498  15.415  1.00 97.22           C  
ATOM   1585  CB  ARG A 112       0.013 -14.416  16.362  1.00 97.22           C  
ATOM   1586  HB2 ARG A 112       0.447 -14.140  15.401  1.00 97.22           H  
ATOM   1587  HB3 ARG A 112      -0.352 -15.441  16.296  1.00 97.22           H  
ATOM   1588  O   ARG A 112      -2.555 -14.592  15.039  1.00 97.22           O  
ATOM   1589  CG  ARG A 112       1.110 -14.342  17.430  1.00 97.22           C  
ATOM   1590  HG2 ARG A 112       1.472 -13.316  17.508  1.00 97.22           H  
ATOM   1591  HG3 ARG A 112       0.688 -14.634  18.391  1.00 97.22           H  
ATOM   1592  CD  ARG A 112       2.303 -15.256  17.132  1.00 97.22           C  
ATOM   1593  HD2 ARG A 112       1.940 -16.279  17.034  1.00 97.22           H  
ATOM   1594  HD3 ARG A 112       2.986 -15.230  17.980  1.00 97.22           H  
ATOM   1595  NE  ARG A 112       3.015 -14.880  15.894  1.00 97.22           N  
ATOM   1596  HE  ARG A 112       2.614 -15.219  15.032  1.00 97.22           H  
ATOM   1597  NH1 ARG A 112       4.748 -13.632  16.797  1.00 97.22           N  
ATOM   1598 HH11 ARG A 112       5.695 -13.299  16.681  1.00 97.22           H  
ATOM   1599 HH12 ARG A 112       4.304 -13.543  17.699  1.00 97.22           H  
ATOM   1600  NH2 ARG A 112       4.801 -14.161  14.670  1.00 97.22           N  
ATOM   1601 HH21 ARG A 112       5.699 -13.699  14.657  1.00 97.22           H  
ATOM   1602 HH22 ARG A 112       4.457 -14.627  13.843  1.00 97.22           H  
ATOM   1603  CZ  ARG A 112       4.164 -14.230  15.797  1.00 97.22           C  
ATOM   1604  N   PRO A 113      -2.444 -12.365  14.753  1.00 97.45           N  
ATOM   1605  CA  PRO A 113      -3.524 -12.325  13.755  1.00 97.45           C  
ATOM   1606  HA  PRO A 113      -4.438 -12.669  14.239  1.00 97.45           H  
ATOM   1607  C   PRO A 113      -3.301 -13.191  12.506  1.00 97.45           C  
ATOM   1608  CB  PRO A 113      -3.694 -10.843  13.403  1.00 97.45           C  
ATOM   1609  HB2 PRO A 113      -4.721 -10.609  13.122  1.00 97.45           H  
ATOM   1610  HB3 PRO A 113      -3.004 -10.558  12.609  1.00 97.45           H  
ATOM   1611  O   PRO A 113      -4.264 -13.684  11.920  1.00 97.45           O  
ATOM   1612  CG  PRO A 113      -3.293 -10.158  14.708  1.00 97.45           C  
ATOM   1613  HG2 PRO A 113      -4.098 -10.253  15.437  1.00 97.45           H  
ATOM   1614  HG3 PRO A 113      -3.028  -9.110  14.573  1.00 97.45           H  
ATOM   1615  CD  PRO A 113      -2.102 -11.002  15.146  1.00 97.45           C  
ATOM   1616  HD2 PRO A 113      -1.202 -10.684  14.620  1.00 97.45           H  
ATOM   1617  HD3 PRO A 113      -1.971 -10.893  16.222  1.00 97.45           H  
ATOM   1618  N   LEU A 114      -2.040 -13.413  12.118  1.00 97.62           N  
ATOM   1619  H   LEU A 114      -1.302 -12.965  12.643  1.00 97.62           H  
ATOM   1620  CA  LEU A 114      -1.648 -14.295  11.006  1.00 97.62           C  
ATOM   1621  HA  LEU A 114      -2.505 -14.443  10.350  1.00 97.62           H  
ATOM   1622  C   LEU A 114      -1.245 -15.708  11.456  1.00 97.62           C  
ATOM   1623  CB  LEU A 114      -0.525 -13.626  10.190  1.00 97.62           C  
ATOM   1624  HB2 LEU A 114       0.308 -13.408  10.859  1.00 97.62           H  
ATOM   1625  HB3 LEU A 114      -0.167 -14.329   9.438  1.00 97.62           H  
ATOM   1626  O   LEU A 114      -0.891 -16.530  10.613  1.00 97.62           O  
ATOM   1627  CG  LEU A 114      -0.947 -12.334   9.470  1.00 97.62           C  
ATOM   1628  HG  LEU A 114      -1.318 -11.615  10.201  1.00 97.62           H  
ATOM   1629  CD1 LEU A 114       0.251 -11.724   8.747  1.00 97.62           C  
ATOM   1630 HD11 LEU A 114      -0.006 -10.731   8.377  1.00 97.62           H  
ATOM   1631 HD12 LEU A 114       0.545 -12.351   7.905  1.00 97.62           H  
ATOM   1632 HD13 LEU A 114       1.093 -11.640   9.433  1.00 97.62           H  
ATOM   1633  CD2 LEU A 114      -2.033 -12.583   8.428  1.00 97.62           C  
ATOM   1634 HD21 LEU A 114      -2.978 -12.816   8.920  1.00 97.62           H  
ATOM   1635 HD22 LEU A 114      -2.164 -11.688   7.821  1.00 97.62           H  
ATOM   1636 HD23 LEU A 114      -1.737 -13.405   7.776  1.00 97.62           H  
ATOM   1637  N   GLY A 115      -1.326 -16.010  12.756  1.00 97.45           N  
ATOM   1638  H   GLY A 115      -1.677 -15.306  13.389  1.00 97.45           H  
ATOM   1639  CA  GLY A 115      -0.860 -17.259  13.360  1.00 97.45           C  
ATOM   1640  HA2 GLY A 115      -1.461 -17.471  14.244  1.00 97.45           H  
ATOM   1641  HA3 GLY A 115      -1.001 -18.084  12.662  1.00 97.45           H  
ATOM   1642  C   GLY A 115       0.610 -17.215  13.797  1.00 97.45           C  
ATOM   1643  O   GLY A 115       1.190 -16.154  14.028  1.00 97.45           O  
ATOM   1644  N   ASP A 116       1.207 -18.390  13.963  1.00 97.19           N  
ATOM   1645  H   ASP A 116       0.754 -19.221  13.611  1.00 97.19           H  
ATOM   1646  CA  ASP A 116       2.520 -18.598  14.578  1.00 97.19           C  
ATOM   1647  HA  ASP A 116       2.649 -17.850  15.361  1.00 97.19           H  
ATOM   1648  C   ASP A 116       3.720 -18.429  13.623  1.00 97.19           C  
ATOM   1649  CB  ASP A 116       2.501 -19.971  15.267  1.00 97.19           C  
ATOM   1650  HB2 ASP A 116       3.382 -20.046  15.904  1.00 97.19           H  
ATOM   1651  HB3 ASP A 116       1.624 -20.041  15.910  1.00 97.19           H  
ATOM   1652  O   ASP A 116       4.870 -18.474  14.063  1.00 97.19           O  
ATOM   1653  CG  ASP A 116       2.495 -21.145  14.281  1.00 97.19           C  
ATOM   1654  OD1 ASP A 116       3.227 -22.123  14.527  1.00 97.19           O  
ATOM   1655  OD2 ASP A 116       1.878 -21.070  13.191  1.00 97.19           O  
ATOM   1656  N   ALA A 117       3.492 -18.195  12.327  1.00 97.69           N  
ATOM   1657  H   ALA A 117       2.537 -18.184  11.999  1.00 97.69           H  
ATOM   1658  CA  ALA A 117       4.560 -17.820  11.405  1.00 97.69           C  
ATOM   1659  HA  ALA A 117       5.339 -18.579  11.482  1.00 97.69           H  
ATOM   1660  C   ALA A 117       5.188 -16.469  11.789  1.00 97.69           C  
ATOM   1661  CB  ALA A 117       4.053 -17.821   9.962  1.00 97.69           C  
ATOM   1662  HB1 ALA A 117       4.869 -17.568   9.285  1.00 97.69           H  
ATOM   1663  HB2 ALA A 117       3.256 -17.086   9.853  1.00 97.69           H  
ATOM   1664  HB3 ALA A 117       3.684 -18.815   9.709  1.00 97.69           H  
ATOM   1665  O   ALA A 117       4.516 -15.541  12.245  1.00 97.69           O  
ATOM   1666  N   ILE A 118       6.501 -16.367  11.579  1.00 98.13           N  
ATOM   1667  H   ILE A 118       6.970 -17.146  11.140  1.00 98.13           H  
ATOM   1668  CA  ILE A 118       7.298 -15.165  11.832  1.00 98.13           C  
ATOM   1669  HA  ILE A 118       6.732 -14.464  12.445  1.00 98.13           H  
ATOM   1670  C   ILE A 118       7.572 -14.506  10.482  1.00 98.13           C  
ATOM   1671  CB  ILE A 118       8.594 -15.531  12.595  1.00 98.13           C  
ATOM   1672  HB  ILE A 118       9.130 -16.288  12.022  1.00 98.13           H  
ATOM   1673  O   ILE A 118       8.225 -15.111   9.628  1.00 98.13           O  
ATOM   1674  CG1 ILE A 118       8.261 -16.120  13.987  1.00 98.13           C  
ATOM   1675 HG12 ILE A 118       7.535 -16.925  13.877  1.00 98.13           H  
ATOM   1676 HG13 ILE A 118       7.804 -15.350  14.609  1.00 98.13           H  
ATOM   1677  CG2 ILE A 118       9.505 -14.298  12.726  1.00 98.13           C  
ATOM   1678 HG21 ILE A 118       8.949 -13.478  13.181  1.00 98.13           H  
ATOM   1679 HG22 ILE A 118       9.852 -13.978  11.743  1.00 98.13           H  
ATOM   1680 HG23 ILE A 118      10.381 -14.515  13.338  1.00 98.13           H  
ATOM   1681  CD1 ILE A 118       9.468 -16.711  14.727  1.00 98.13           C  
ATOM   1682 HD11 ILE A 118       9.122 -17.197  15.639  1.00 98.13           H  
ATOM   1683 HD12 ILE A 118       9.962 -17.452  14.099  1.00 98.13           H  
ATOM   1684 HD13 ILE A 118      10.177 -15.931  15.005  1.00 98.13           H  
ATOM   1685  N   LEU A 119       7.078 -13.283  10.296  1.00 98.34           N  
ATOM   1686  H   LEU A 119       6.563 -12.848  11.048  1.00 98.34           H  
ATOM   1687  CA  LEU A 119       7.358 -12.486   9.103  1.00 98.34           C  
ATOM   1688  HA  LEU A 119       7.181 -13.100   8.219  1.00 98.34           H  
ATOM   1689  C   LEU A 119       8.832 -12.069   9.047  1.00 98.34           C  
ATOM   1690  CB  LEU A 119       6.418 -11.269   9.057  1.00 98.34           C  
ATOM   1691  HB2 LEU A 119       6.559 -10.683   9.965  1.00 98.34           H  
ATOM   1692  HB3 LEU A 119       6.700 -10.639   8.214  1.00 98.34           H  
ATOM   1693  O   LEU A 119       9.519 -11.999  10.069  1.00 98.34           O  
ATOM   1694  CG  LEU A 119       4.927 -11.625   8.923  1.00 98.34           C  
ATOM   1695  HG  LEU A 119       4.596 -12.176   9.803  1.00 98.34           H  
ATOM   1696  CD1 LEU A 119       4.123 -10.339   8.822  1.00 98.34           C  
ATOM   1697 HD11 LEU A 119       4.346  -9.847   7.876  1.00 98.34           H  
ATOM   1698 HD12 LEU A 119       4.391  -9.669   9.639  1.00 98.34           H  
ATOM   1699 HD13 LEU A 119       3.056 -10.558   8.865  1.00 98.34           H  
ATOM   1700  CD2 LEU A 119       4.618 -12.441   7.668  1.00 98.34           C  
ATOM   1701 HD21 LEU A 119       5.054 -13.436   7.757  1.00 98.34           H  
ATOM   1702 HD22 LEU A 119       5.037 -11.940   6.796  1.00 98.34           H  
ATOM   1703 HD23 LEU A 119       3.539 -12.539   7.544  1.00 98.34           H  
ATOM   1704  N   ASP A 120       9.319 -11.790   7.841  1.00 98.10           N  
ATOM   1705  H   ASP A 120       8.699 -11.821   7.044  1.00 98.10           H  
ATOM   1706  CA  ASP A 120      10.697 -11.351   7.616  1.00 98.10           C  
ATOM   1707  HA  ASP A 120      11.371 -11.957   8.222  1.00 98.10           H  
ATOM   1708  C   ASP A 120      10.902  -9.887   8.029  1.00 98.10           C  
ATOM   1709  CB  ASP A 120      11.057 -11.567   6.140  1.00 98.10           C  
ATOM   1710  HB2 ASP A 120      10.350 -11.030   5.507  1.00 98.10           H  
ATOM   1711  HB3 ASP A 120      12.051 -11.161   5.951  1.00 98.10           H  
ATOM   1712  O   ASP A 120      12.002  -9.497   8.422  1.00 98.10           O  
ATOM   1713  CG  ASP A 120      11.053 -13.051   5.777  1.00 98.10           C  
ATOM   1714  OD1 ASP A 120      10.011 -13.527   5.266  1.00 98.10           O  
ATOM   1715  OD2 ASP A 120      12.094 -13.706   6.001  1.00 98.10           O  
ATOM   1716  N   GLY A 121       9.853  -9.065   7.975  1.00 98.29           N  
ATOM   1717  H   GLY A 121       8.963  -9.423   7.657  1.00 98.29           H  
ATOM   1718  CA  GLY A 121       9.977  -7.640   8.241  1.00 98.29           C  
ATOM   1719  HA2 GLY A 121      10.593  -7.214   7.450  1.00 98.29           H  
ATOM   1720  HA3 GLY A 121      10.486  -7.485   9.192  1.00 98.29           H  
ATOM   1721  C   GLY A 121       8.668  -6.863   8.268  1.00 98.29           C  
ATOM   1722  O   GLY A 121       7.573  -7.430   8.251  1.00 98.29           O  
ATOM   1723  N   ILE A 122       8.824  -5.542   8.277  1.00 98.41           N  
ATOM   1724  H   ILE A 122       9.767  -5.187   8.204  1.00 98.41           H  
ATOM   1725  CA  ILE A 122       7.753  -4.547   8.275  1.00 98.41           C  
ATOM   1726  HA  ILE A 122       6.793  -5.048   8.147  1.00 98.41           H  
ATOM   1727  C   ILE A 122       7.946  -3.604   7.077  1.00 98.41           C  
ATOM   1728  CB  ILE A 122       7.733  -3.800   9.629  1.00 98.41           C  
ATOM   1729  HB  ILE A 122       8.692  -3.295   9.740  1.00 98.41           H  
ATOM   1730  O   ILE A 122       9.061  -3.155   6.793  1.00 98.41           O  
ATOM   1731  CG1 ILE A 122       7.563  -4.735  10.855  1.00 98.41           C  
ATOM   1732 HG12 ILE A 122       7.617  -4.131  11.760  1.00 98.41           H  
ATOM   1733 HG13 ILE A 122       8.403  -5.429  10.890  1.00 98.41           H  
ATOM   1734  CG2 ILE A 122       6.646  -2.720   9.656  1.00 98.41           C  
ATOM   1735 HG21 ILE A 122       6.846  -1.952   8.909  1.00 98.41           H  
ATOM   1736 HG22 ILE A 122       5.672  -3.160   9.442  1.00 98.41           H  
ATOM   1737 HG23 ILE A 122       6.630  -2.238  10.633  1.00 98.41           H  
ATOM   1738  CD1 ILE A 122       6.261  -5.549  10.915  1.00 98.41           C  
ATOM   1739 HD11 ILE A 122       6.176  -6.202  10.046  1.00 98.41           H  
ATOM   1740 HD12 ILE A 122       6.264  -6.166  11.814  1.00 98.41           H  
ATOM   1741 HD13 ILE A 122       5.398  -4.884  10.952  1.00 98.41           H  
ATOM   1742  N   ASP A 123       6.855  -3.319   6.377  1.00 98.38           N  
ATOM   1743  H   ASP A 123       5.975  -3.695   6.701  1.00 98.38           H  
ATOM   1744  CA  ASP A 123       6.756  -2.346   5.290  1.00 98.38           C  
ATOM   1745  HA  ASP A 123       7.754  -2.006   5.015  1.00 98.38           H  
ATOM   1746  C   ASP A 123       5.975  -1.108   5.757  1.00 98.38           C  
ATOM   1747  CB  ASP A 123       6.162  -3.021   4.046  1.00 98.38           C  
ATOM   1748  HB2 ASP A 123       6.850  -3.784   3.680  1.00 98.38           H  
ATOM   1749  HB3 ASP A 123       5.241  -3.541   4.308  1.00 98.38           H  
ATOM   1750  O   ASP A 123       4.995  -1.224   6.490  1.00 98.38           O  
ATOM   1751  CG  ASP A 123       5.887  -2.024   2.923  1.00 98.38           C  
ATOM   1752  OD1 ASP A 123       4.715  -1.964   2.491  1.00 98.38           O  
ATOM   1753  OD2 ASP A 123       6.840  -1.351   2.476  1.00 98.38           O  
ATOM   1754  N   PHE A 124       6.444   0.077   5.377  1.00 98.18           N  
ATOM   1755  H   PHE A 124       7.254   0.083   4.773  1.00 98.18           H  
ATOM   1756  CA  PHE A 124       5.899   1.371   5.780  1.00 98.18           C  
ATOM   1757  HA  PHE A 124       5.137   1.244   6.548  1.00 98.18           H  
ATOM   1758  C   PHE A 124       5.240   2.034   4.564  1.00 98.18           C  
ATOM   1759  CB  PHE A 124       7.025   2.259   6.351  1.00 98.18           C  
ATOM   1760  HB2 PHE A 124       6.649   3.282   6.356  1.00 98.18           H  
ATOM   1761  HB3 PHE A 124       7.871   2.243   5.664  1.00 98.18           H  
ATOM   1762  O   PHE A 124       5.933   2.641   3.745  1.00 98.18           O  
ATOM   1763  CG  PHE A 124       7.546   1.956   7.750  1.00 98.18           C  
ATOM   1764  CD1 PHE A 124       7.521   2.966   8.734  1.00 98.18           C  
ATOM   1765  HD1 PHE A 124       7.078   3.926   8.512  1.00 98.18           H  
ATOM   1766  CD2 PHE A 124       8.143   0.716   8.054  1.00 98.18           C  
ATOM   1767  HD2 PHE A 124       8.193  -0.062   7.306  1.00 98.18           H  
ATOM   1768  CE1 PHE A 124       8.102   2.747   9.997  1.00 98.18           C  
ATOM   1769  HE1 PHE A 124       8.107   3.537  10.733  1.00 98.18           H  
ATOM   1770  CE2 PHE A 124       8.702   0.487   9.323  1.00 98.18           C  
ATOM   1771  HE2 PHE A 124       9.150  -0.471   9.544  1.00 98.18           H  
ATOM   1772  CZ  PHE A 124       8.696   1.508  10.289  1.00 98.18           C  
ATOM   1773  HZ  PHE A 124       9.157   1.349  11.252  1.00 98.18           H  
ATOM   1774  N   ASP A 125       3.916   1.939   4.468  1.00 98.04           N  
ATOM   1775  H   ASP A 125       3.399   1.421   5.164  1.00 98.04           H  
ATOM   1776  CA  ASP A 125       3.091   2.559   3.426  1.00 98.04           C  
ATOM   1777  HA  ASP A 125       3.741   3.032   2.689  1.00 98.04           H  
ATOM   1778  C   ASP A 125       2.232   3.677   4.044  1.00 98.04           C  
ATOM   1779  CB  ASP A 125       2.287   1.469   2.697  1.00 98.04           C  
ATOM   1780  HB2 ASP A 125       1.548   1.042   3.375  1.00 98.04           H  
ATOM   1781  HB3 ASP A 125       2.968   0.674   2.394  1.00 98.04           H  
ATOM   1782  O   ASP A 125       1.021   3.563   4.239  1.00 98.04           O  
ATOM   1783  CG  ASP A 125       1.592   2.001   1.441  1.00 98.04           C  
ATOM   1784  OD1 ASP A 125       0.686   1.294   0.947  1.00 98.04           O  
ATOM   1785  OD2 ASP A 125       2.015   3.074   0.960  1.00 98.04           O  
ATOM   1786  N   ILE A 126       2.905   4.737   4.499  1.00 97.41           N  
ATOM   1787  H   ILE A 126       3.883   4.808   4.255  1.00 97.41           H  
ATOM   1788  CA  ILE A 126       2.305   5.797   5.318  1.00 97.41           C  
ATOM   1789  HA  ILE A 126       1.377   5.428   5.755  1.00 97.41           H  
ATOM   1790  C   ILE A 126       1.952   6.994   4.434  1.00 97.41           C  
ATOM   1791  CB  ILE A 126       3.242   6.181   6.482  1.00 97.41           C  
ATOM   1792  HB  ILE A 126       4.141   6.622   6.050  1.00 97.41           H  
ATOM   1793  O   ILE A 126       2.817   7.793   4.087  1.00 97.41           O  
ATOM   1794  CG1 ILE A 126       3.697   4.973   7.340  1.00 97.41           C  
ATOM   1795 HG12 ILE A 126       4.330   4.328   6.731  1.00 97.41           H  
ATOM   1796 HG13 ILE A 126       4.313   5.342   8.161  1.00 97.41           H  
ATOM   1797  CG2 ILE A 126       2.603   7.259   7.373  1.00 97.41           C  
ATOM   1798 HG21 ILE A 126       2.270   8.111   6.780  1.00 97.41           H  
ATOM   1799 HG22 ILE A 126       1.753   6.862   7.928  1.00 97.41           H  
ATOM   1800 HG23 ILE A 126       3.355   7.624   8.072  1.00 97.41           H  
ATOM   1801  CD1 ILE A 126       2.579   4.098   7.926  1.00 97.41           C  
ATOM   1802 HD11 ILE A 126       1.988   3.653   7.125  1.00 97.41           H  
ATOM   1803 HD12 ILE A 126       3.024   3.296   8.515  1.00 97.41           H  
ATOM   1804 HD13 ILE A 126       1.926   4.687   8.570  1.00 97.41           H  
ATOM   1805  N   GLU A 127       0.667   7.134   4.108  1.00 94.36           N  
ATOM   1806  H   GLU A 127       0.042   6.379   4.350  1.00 94.36           H  
ATOM   1807  CA  GLU A 127       0.173   8.152   3.165  1.00 94.36           C  
ATOM   1808  HA  GLU A 127       1.018   8.642   2.680  1.00 94.36           H  
ATOM   1809  C   GLU A 127      -0.663   9.263   3.823  1.00 94.36           C  
ATOM   1810  CB  GLU A 127      -0.660   7.469   2.072  1.00 94.36           C  
ATOM   1811  HB2 GLU A 127      -1.581   7.091   2.517  1.00 94.36           H  
ATOM   1812  HB3 GLU A 127      -0.919   8.221   1.327  1.00 94.36           H  
ATOM   1813  O   GLU A 127      -1.115  10.193   3.153  1.00 94.36           O  
ATOM   1814  CG  GLU A 127       0.064   6.313   1.367  1.00 94.36           C  
ATOM   1815  HG2 GLU A 127       0.174   5.477   2.058  1.00 94.36           H  
ATOM   1816  HG3 GLU A 127       1.055   6.655   1.068  1.00 94.36           H  
ATOM   1817  CD  GLU A 127      -0.705   5.846   0.128  1.00 94.36           C  
ATOM   1818  OE1 GLU A 127      -0.058   5.313  -0.794  1.00 94.36           O  
ATOM   1819  OE2 GLU A 127      -1.928   6.113   0.025  1.00 94.36           O  
ATOM   1820  N   ARG A 128      -0.934   9.150   5.130  1.00 92.15           N  
ATOM   1821  H   ARG A 128      -0.506   8.377   5.620  1.00 92.15           H  
ATOM   1822  CA  ARG A 128      -1.748  10.099   5.903  1.00 92.15           C  
ATOM   1823  HA  ARG A 128      -1.502  11.099   5.544  1.00 92.15           H  
ATOM   1824  C   ARG A 128      -1.415  10.049   7.395  1.00 92.15           C  
ATOM   1825  CB  ARG A 128      -3.245   9.838   5.622  1.00 92.15           C  
ATOM   1826  HB2 ARG A 128      -3.385   9.724   4.547  1.00 92.15           H  
ATOM   1827  HB3 ARG A 128      -3.818  10.712   5.931  1.00 92.15           H  
ATOM   1828  O   ARG A 128      -0.646   9.208   7.852  1.00 92.15           O  
ATOM   1829  CG  ARG A 128      -3.811   8.599   6.339  1.00 92.15           C  
ATOM   1830  HG2 ARG A 128      -3.086   7.788   6.271  1.00 92.15           H  
ATOM   1831  HG3 ARG A 128      -3.965   8.825   7.394  1.00 92.15           H  
ATOM   1832  CD  ARG A 128      -5.134   8.107   5.733  1.00 92.15           C  
ATOM   1833  HD2 ARG A 128      -5.475   7.238   6.297  1.00 92.15           H  
ATOM   1834  HD3 ARG A 128      -4.943   7.774   4.713  1.00 92.15           H  
ATOM   1835  NE  ARG A 128      -6.166   9.166   5.705  1.00 92.15           N  
ATOM   1836  HE  ARG A 128      -6.028   9.880   5.004  1.00 92.15           H  
ATOM   1837  NH1 ARG A 128      -7.649   8.344   7.279  1.00 92.15           N  
ATOM   1838 HH11 ARG A 128      -8.517   8.431   7.787  1.00 92.15           H  
ATOM   1839 HH12 ARG A 128      -7.061   7.546   7.477  1.00 92.15           H  
ATOM   1840  NH2 ARG A 128      -8.095  10.241   6.209  1.00 92.15           N  
ATOM   1841 HH21 ARG A 128      -7.900  10.907   5.476  1.00 92.15           H  
ATOM   1842 HH22 ARG A 128      -8.978  10.291   6.697  1.00 92.15           H  
ATOM   1843  CZ  ARG A 128      -7.287   9.236   6.399  1.00 92.15           C  
ATOM   1844  N   GLY A 129      -2.045  10.935   8.165  1.00 90.50           N  
ATOM   1845  H   GLY A 129      -2.631  11.621   7.711  1.00 90.50           H  
ATOM   1846  CA  GLY A 129      -1.838  11.037   9.611  1.00 90.50           C  
ATOM   1847  HA2 GLY A 129      -2.708  11.500  10.076  1.00 90.50           H  
ATOM   1848  HA3 GLY A 129      -1.720  10.038  10.031  1.00 90.50           H  
ATOM   1849  C   GLY A 129      -0.603  11.870   9.956  1.00 90.50           C  
ATOM   1850  O   GLY A 129      -0.247  12.792   9.219  1.00 90.50           O  
ATOM   1851  N   THR A 130       0.028  11.569  11.094  1.00 95.39           N  
ATOM   1852  H   THR A 130      -0.290  10.769  11.622  1.00 95.39           H  
ATOM   1853  CA  THR A 130       1.225  12.282  11.572  1.00 95.39           C  
ATOM   1854  HA  THR A 130       0.991  13.345  11.625  1.00 95.39           H  
ATOM   1855  C   THR A 130       2.421  12.110  10.634  1.00 95.39           C  
ATOM   1856  CB  THR A 130       1.609  11.818  12.986  1.00 95.39           C  
ATOM   1857  HB  THR A 130       0.738  11.910  13.633  1.00 95.39           H  
ATOM   1858  O   THR A 130       2.626  11.029  10.094  1.00 95.39           O  
ATOM   1859  CG2 THR A 130       2.125  10.379  13.054  1.00 95.39           C  
ATOM   1860 HG21 THR A 130       3.056  10.270  12.496  1.00 95.39           H  
ATOM   1861 HG22 THR A 130       2.340  10.115  14.089  1.00 95.39           H  
ATOM   1862 HG23 THR A 130       1.384   9.689  12.651  1.00 95.39           H  
ATOM   1863  OG1 THR A 130       2.624  12.654  13.482  1.00 95.39           O  
ATOM   1864  HG1 THR A 130       2.757  12.413  14.401  1.00 95.39           H  
ATOM   1865  N   THR A 131       3.269  13.130  10.500  1.00 95.37           N  
ATOM   1866  H   THR A 131       3.056  14.003  10.961  1.00 95.37           H  
ATOM   1867  CA  THR A 131       4.588  13.030   9.841  1.00 95.37           C  
ATOM   1868  HA  THR A 131       4.575  12.203   9.131  1.00 95.37           H  
ATOM   1869  C   THR A 131       5.724  12.729  10.834  1.00 95.37           C  
ATOM   1870  CB  THR A 131       4.895  14.306   9.044  1.00 95.37           C  
ATOM   1871  HB  THR A 131       5.867  14.208   8.562  1.00 95.37           H  
ATOM   1872  O   THR A 131       6.897  12.717  10.463  1.00 95.37           O  
ATOM   1873  CG2 THR A 131       3.839  14.596   7.976  1.00 95.37           C  
ATOM   1874 HG21 THR A 131       3.736  13.731   7.320  1.00 95.37           H  
ATOM   1875 HG22 THR A 131       4.152  15.448   7.373  1.00 95.37           H  
ATOM   1876 HG23 THR A 131       2.873  14.812   8.432  1.00 95.37           H  
ATOM   1877  OG1 THR A 131       4.909  15.423   9.907  1.00 95.37           O  
ATOM   1878  HG1 THR A 131       5.126  16.179   9.356  1.00 95.37           H  
ATOM   1879  N   GLN A 132       5.393  12.503  12.111  1.00 96.12           N  
ATOM   1880  H   GLN A 132       4.411  12.476  12.346  1.00 96.12           H  
ATOM   1881  CA  GLN A 132       6.337  12.353  13.224  1.00 96.12           C  
ATOM   1882  HA  GLN A 132       7.332  12.644  12.887  1.00 96.12           H  
ATOM   1883  C   GLN A 132       6.435  10.898  13.714  1.00 96.12           C  
ATOM   1884  CB  GLN A 132       5.934  13.308  14.366  1.00 96.12           C  
ATOM   1885  HB2 GLN A 132       4.951  13.025  14.744  1.00 96.12           H  
ATOM   1886  HB3 GLN A 132       6.649  13.205  15.182  1.00 96.12           H  
ATOM   1887  O   GLN A 132       5.578  10.069  13.422  1.00 96.12           O  
ATOM   1888  CG  GLN A 132       5.910  14.783  13.923  1.00 96.12           C  
ATOM   1889  HG2 GLN A 132       5.179  14.923  13.126  1.00 96.12           H  
ATOM   1890  HG3 GLN A 132       6.893  15.043  13.531  1.00 96.12           H  
ATOM   1891  CD  GLN A 132       5.553  15.749  15.049  1.00 96.12           C  
ATOM   1892  NE2 GLN A 132       6.016  16.978  14.992  1.00 96.12           N  
ATOM   1893 HE21 GLN A 132       6.586  17.281  14.216  1.00 96.12           H  
ATOM   1894 HE22 GLN A 132       5.733  17.575  15.756  1.00 96.12           H  
ATOM   1895  OE1 GLN A 132       4.842  15.450  15.988  1.00 96.12           O  
ATOM   1896  N   HIS A 133       7.482  10.595  14.488  1.00 97.32           N  
ATOM   1897  H   HIS A 133       8.153  11.326  14.675  1.00 97.32           H  
ATOM   1898  CA  HIS A 133       7.705   9.328  15.208  1.00 97.32           C  
ATOM   1899  HA  HIS A 133       8.641   9.457  15.751  1.00 97.32           H  
ATOM   1900  C   HIS A 133       7.920   8.059  14.353  1.00 97.32           C  
ATOM   1901  CB  HIS A 133       6.615   9.138  16.277  1.00 97.32           C  
ATOM   1902  HB2 HIS A 133       5.680   8.863  15.788  1.00 97.32           H  
ATOM   1903  HB3 HIS A 133       6.913   8.322  16.935  1.00 97.32           H  
ATOM   1904  O   HIS A 133       8.305   7.017  14.889  1.00 97.32           O  
ATOM   1905  CG  HIS A 133       6.381  10.354  17.133  1.00 97.32           C  
ATOM   1906  CD2 HIS A 133       5.253  11.127  17.190  1.00 97.32           C  
ATOM   1907  HD2 HIS A 133       4.341  10.966  16.634  1.00 97.32           H  
ATOM   1908  ND1 HIS A 133       7.306  10.924  17.971  1.00 97.32           N  
ATOM   1909  HD1 HIS A 133       8.219  10.544  18.174  1.00 97.32           H  
ATOM   1910  CE1 HIS A 133       6.764  12.026  18.508  1.00 97.32           C  
ATOM   1911  HE1 HIS A 133       7.262  12.685  19.204  1.00 97.32           H  
ATOM   1912  NE2 HIS A 133       5.505  12.184  18.073  1.00 97.32           N  
ATOM   1913  N   TRP A 134       7.758   8.113  13.026  1.00 97.94           N  
ATOM   1914  H   TRP A 134       7.292   8.924  12.643  1.00 97.94           H  
ATOM   1915  CA  TRP A 134       8.059   6.988  12.124  1.00 97.94           C  
ATOM   1916  HA  TRP A 134       7.471   6.127  12.441  1.00 97.94           H  
ATOM   1917  C   TRP A 134       9.535   6.568  12.153  1.00 97.94           C  
ATOM   1918  CB  TRP A 134       7.645   7.359  10.696  1.00 97.94           C  
ATOM   1919  HB2 TRP A 134       8.236   8.210  10.357  1.00 97.94           H  
ATOM   1920  HB3 TRP A 134       7.855   6.516  10.038  1.00 97.94           H  
ATOM   1921  O   TRP A 134       9.858   5.392  11.982  1.00 97.94           O  
ATOM   1922  CG  TRP A 134       6.197   7.690  10.562  1.00 97.94           C  
ATOM   1923  CD1 TRP A 134       5.687   8.893  10.220  1.00 97.94           C  
ATOM   1924  HD1 TRP A 134       6.264   9.769   9.962  1.00 97.94           H  
ATOM   1925  CD2 TRP A 134       5.050   6.821  10.810  1.00 97.94           C  
ATOM   1926  CE2 TRP A 134       3.862   7.591  10.667  1.00 97.94           C  
ATOM   1927  CE3 TRP A 134       4.896   5.458  11.136  1.00 97.94           C  
ATOM   1928  HE3 TRP A 134       5.777   4.839  11.221  1.00 97.94           H  
ATOM   1929  NE1 TRP A 134       4.311   8.835  10.288  1.00 97.94           N  
ATOM   1930  HE1 TRP A 134       3.709   9.624  10.099  1.00 97.94           H  
ATOM   1931  CH2 TRP A 134       2.463   5.691  11.192  1.00 97.94           C  
ATOM   1932  HH2 TRP A 134       1.483   5.255  11.322  1.00 97.94           H  
ATOM   1933  CZ2 TRP A 134       2.583   7.050  10.859  1.00 97.94           C  
ATOM   1934  HZ2 TRP A 134       1.708   7.668  10.716  1.00 97.94           H  
ATOM   1935  CZ3 TRP A 134       3.618   4.896  11.322  1.00 97.94           C  
ATOM   1936  HZ3 TRP A 134       3.528   3.844  11.547  1.00 97.94           H  
ATOM   1937  N   ASP A 135      10.438   7.512  12.415  1.00 97.76           N  
ATOM   1938  H   ASP A 135      10.103   8.435  12.651  1.00 97.76           H  
ATOM   1939  CA  ASP A 135      11.862   7.270  12.634  1.00 97.76           C  
ATOM   1940  HA  ASP A 135      12.233   6.618  11.843  1.00 97.76           H  
ATOM   1941  C   ASP A 135      12.134   6.555  13.965  1.00 97.76           C  
ATOM   1942  CB  ASP A 135      12.600   8.615  12.549  1.00 97.76           C  
ATOM   1943  HB2 ASP A 135      12.342   9.097  11.606  1.00 97.76           H  
ATOM   1944  HB3 ASP A 135      13.673   8.423  12.549  1.00 97.76           H  
ATOM   1945  O   ASP A 135      13.005   5.689  14.042  1.00 97.76           O  
ATOM   1946  CG  ASP A 135      12.260   9.586  13.684  1.00 97.76           C  
ATOM   1947  OD1 ASP A 135      13.228  10.098  14.297  1.00 97.76           O  
ATOM   1948  OD2 ASP A 135      11.054   9.769  13.954  1.00 97.76           O  
ATOM   1949  N   GLU A 136      11.362   6.857  15.006  1.00 97.79           N  
ATOM   1950  H   GLU A 136      10.682   7.595  14.892  1.00 97.79           H  
ATOM   1951  CA  GLU A 136      11.421   6.161  16.292  1.00 97.79           C  
ATOM   1952  HA  GLU A 136      12.466   6.052  16.582  1.00 97.79           H  
ATOM   1953  C   GLU A 136      10.851   4.740  16.195  1.00 97.79           C  
ATOM   1954  CB  GLU A 136      10.721   6.991  17.375  1.00 97.79           C  
ATOM   1955  HB2 GLU A 136      10.762   6.444  18.317  1.00 97.79           H  
ATOM   1956  HB3 GLU A 136       9.676   7.148  17.110  1.00 97.79           H  
ATOM   1957  O   GLU A 136      11.456   3.813  16.738  1.00 97.79           O  
ATOM   1958  CG  GLU A 136      11.422   8.345  17.557  1.00 97.79           C  
ATOM   1959  HG2 GLU A 136      12.473   8.166  17.786  1.00 97.79           H  
ATOM   1960  HG3 GLU A 136      11.372   8.920  16.632  1.00 97.79           H  
ATOM   1961  CD  GLU A 136      10.773   9.151  18.678  1.00 97.79           C  
ATOM   1962  OE1 GLU A 136      11.432   9.302  19.731  1.00 97.79           O  
ATOM   1963  OE2 GLU A 136       9.609   9.569  18.498  1.00 97.79           O  
ATOM   1964  N   LEU A 137       9.772   4.538  15.426  1.00 98.16           N  
ATOM   1965  H   LEU A 137       9.304   5.350  15.050  1.00 98.16           H  
ATOM   1966  CA  LEU A 137       9.250   3.207  15.097  1.00 98.16           C  
ATOM   1967  HA  LEU A 137       9.060   2.684  16.034  1.00 98.16           H  
ATOM   1968  C   LEU A 137      10.288   2.385  14.313  1.00 98.16           C  
ATOM   1969  CB  LEU A 137       7.912   3.350  14.338  1.00 98.16           C  
ATOM   1970  HB2 LEU A 137       8.076   3.958  13.448  1.00 98.16           H  
ATOM   1971  HB3 LEU A 137       7.206   3.881  14.977  1.00 98.16           H  
ATOM   1972  O   LEU A 137      10.549   1.234  14.666  1.00 98.16           O  
ATOM   1973  CG  LEU A 137       7.276   2.014  13.898  1.00 98.16           C  
ATOM   1974  HG  LEU A 137       7.955   1.503  13.216  1.00 98.16           H  
ATOM   1975  CD1 LEU A 137       6.985   1.082  15.071  1.00 98.16           C  
ATOM   1976 HD11 LEU A 137       6.362   1.592  15.807  1.00 98.16           H  
ATOM   1977 HD12 LEU A 137       7.926   0.780  15.529  1.00 98.16           H  
ATOM   1978 HD13 LEU A 137       6.473   0.188  14.716  1.00 98.16           H  
ATOM   1979  CD2 LEU A 137       5.959   2.245  13.162  1.00 98.16           C  
ATOM   1980 HD21 LEU A 137       5.555   1.294  12.816  1.00 98.16           H  
ATOM   1981 HD22 LEU A 137       6.133   2.876  12.290  1.00 98.16           H  
ATOM   1982 HD23 LEU A 137       5.234   2.724  13.820  1.00 98.16           H  
ATOM   1983  N   ALA A 138      10.937   2.978  13.304  1.00 98.02           N  
ATOM   1984  H   ALA A 138      10.655   3.909  13.032  1.00 98.02           H  
ATOM   1985  CA  ALA A 138      12.004   2.326  12.543  1.00 98.02           C  
ATOM   1986  HA  ALA A 138      11.612   1.400  12.124  1.00 98.02           H  
ATOM   1987  C   ALA A 138      13.208   1.951  13.430  1.00 98.02           C  
ATOM   1988  CB  ALA A 138      12.409   3.237  11.376  1.00 98.02           C  
ATOM   1989  HB1 ALA A 138      12.799   4.183  11.752  1.00 98.02           H  
ATOM   1990  HB2 ALA A 138      11.543   3.434  10.745  1.00 98.02           H  
ATOM   1991  HB3 ALA A 138      13.177   2.748  10.777  1.00 98.02           H  
ATOM   1992  O   ALA A 138      13.682   0.814  13.373  1.00 98.02           O  
ATOM   1993  N   ARG A 139      13.671   2.852  14.313  1.00 97.79           N  
ATOM   1994  H   ARG A 139      13.257   3.773  14.306  1.00 97.79           H  
ATOM   1995  CA  ARG A 139      14.749   2.553  15.279  1.00 97.79           C  
ATOM   1996  HA  ARG A 139      15.618   2.183  14.736  1.00 97.79           H  
ATOM   1997  C   ARG A 139      14.361   1.436  16.251  1.00 97.79           C  
ATOM   1998  CB  ARG A 139      15.152   3.815  16.061  1.00 97.79           C  
ATOM   1999  HB2 ARG A 139      14.253   4.292  16.452  1.00 97.79           H  
ATOM   2000  HB3 ARG A 139      15.770   3.516  16.907  1.00 97.79           H  
ATOM   2001  O   ARG A 139      15.163   0.530  16.472  1.00 97.79           O  
ATOM   2002  CG  ARG A 139      15.952   4.829  15.227  1.00 97.79           C  
ATOM   2003  HG2 ARG A 139      16.873   4.368  14.872  1.00 97.79           H  
ATOM   2004  HG3 ARG A 139      15.367   5.136  14.360  1.00 97.79           H  
ATOM   2005  CD  ARG A 139      16.308   6.055  16.083  1.00 97.79           C  
ATOM   2006  HD2 ARG A 139      15.518   6.219  16.815  1.00 97.79           H  
ATOM   2007  HD3 ARG A 139      17.223   5.845  16.636  1.00 97.79           H  
ATOM   2008  NE  ARG A 139      16.493   7.267  15.260  1.00 97.79           N  
ATOM   2009  HE  ARG A 139      17.301   7.301  14.655  1.00 97.79           H  
ATOM   2010  NH1 ARG A 139      14.569   8.384  15.889  1.00 97.79           N  
ATOM   2011 HH11 ARG A 139      14.298   7.686  16.566  1.00 97.79           H  
ATOM   2012 HH12 ARG A 139      13.922   9.118  15.639  1.00 97.79           H  
ATOM   2013  NH2 ARG A 139      15.820   9.239  14.310  1.00 97.79           N  
ATOM   2014 HH21 ARG A 139      16.590   9.269  13.658  1.00 97.79           H  
ATOM   2015 HH22 ARG A 139      15.033   9.865  14.212  1.00 97.79           H  
ATOM   2016  CZ  ARG A 139      15.641   8.277  15.165  1.00 97.79           C  
ATOM   2017  N   ALA A 140      13.146   1.466  16.800  1.00 97.90           N  
ATOM   2018  H   ALA A 140      12.537   2.243  16.586  1.00 97.90           H  
ATOM   2019  CA  ALA A 140      12.665   0.450  17.735  1.00 97.90           C  
ATOM   2020  HA  ALA A 140      13.385   0.356  18.547  1.00 97.90           H  
ATOM   2021  C   ALA A 140      12.548  -0.934  17.069  1.00 97.90           C  
ATOM   2022  CB  ALA A 140      11.336   0.929  18.332  1.00 97.90           C  
ATOM   2023  HB1 ALA A 140      10.600   1.070  17.540  1.00 97.90           H  
ATOM   2024  HB2 ALA A 140      10.968   0.193  19.046  1.00 97.90           H  
ATOM   2025  HB3 ALA A 140      11.482   1.879  18.846  1.00 97.90           H  
ATOM   2026  O   ALA A 140      13.057  -1.917  17.607  1.00 97.90           O  
ATOM   2027  N   LEU A 141      11.972  -1.007  15.862  1.00 98.16           N  
ATOM   2028  H   LEU A 141      11.569  -0.169  15.469  1.00 98.16           H  
ATOM   2029  CA  LEU A 141      11.907  -2.246  15.080  1.00 98.16           C  
ATOM   2030  HA  LEU A 141      11.450  -3.020  15.698  1.00 98.16           H  
ATOM   2031  C   LEU A 141      13.300  -2.759  14.685  1.00 98.16           C  
ATOM   2032  CB  LEU A 141      11.029  -2.034  13.839  1.00 98.16           C  
ATOM   2033  HB2 LEU A 141      11.172  -2.886  13.175  1.00 98.16           H  
ATOM   2034  HB3 LEU A 141      11.372  -1.138  13.322  1.00 98.16           H  
ATOM   2035  O   LEU A 141      13.570  -3.956  14.794  1.00 98.16           O  
ATOM   2036  CG  LEU A 141       9.522  -1.912  14.124  1.00 98.16           C  
ATOM   2037  HG  LEU A 141       9.342  -1.154  14.886  1.00 98.16           H  
ATOM   2038  CD1 LEU A 141       8.816  -1.496  12.836  1.00 98.16           C  
ATOM   2039 HD11 LEU A 141       7.743  -1.408  13.006  1.00 98.16           H  
ATOM   2040 HD12 LEU A 141       9.006  -2.221  12.045  1.00 98.16           H  
ATOM   2041 HD13 LEU A 141       9.195  -0.523  12.522  1.00 98.16           H  
ATOM   2042  CD2 LEU A 141       8.917  -3.238  14.595  1.00 98.16           C  
ATOM   2043 HD21 LEU A 141       9.141  -4.030  13.880  1.00 98.16           H  
ATOM   2044 HD22 LEU A 141       9.310  -3.507  15.576  1.00 98.16           H  
ATOM   2045 HD23 LEU A 141       7.835  -3.131  14.680  1.00 98.16           H  
ATOM   2046  N   SER A 142      14.214  -1.865  14.294  1.00 97.75           N  
ATOM   2047  H   SER A 142      13.930  -0.903  14.174  1.00 97.75           H  
ATOM   2048  CA  SER A 142      15.608  -2.226  14.015  1.00 97.75           C  
ATOM   2049  HA  SER A 142      15.611  -2.999  13.247  1.00 97.75           H  
ATOM   2050  C   SER A 142      16.324  -2.779  15.252  1.00 97.75           C  
ATOM   2051  CB  SER A 142      16.384  -1.024  13.473  1.00 97.75           C  
ATOM   2052  HB2 SER A 142      16.477  -0.261  14.246  1.00 97.75           H  
ATOM   2053  HB3 SER A 142      15.856  -0.601  12.618  1.00 97.75           H  
ATOM   2054  O   SER A 142      17.173  -3.658  15.104  1.00 97.75           O  
ATOM   2055  OG  SER A 142      17.669  -1.442  13.052  1.00 97.75           O  
ATOM   2056  HG  SER A 142      18.097  -1.919  13.767  1.00 97.75           H  
ATOM   2057  N   GLY A 143      15.981  -2.322  16.462  1.00 97.53           N  
ATOM   2058  H   GLY A 143      15.306  -1.573  16.516  1.00 97.53           H  
ATOM   2059  CA  GLY A 143      16.543  -2.825  17.720  1.00 97.53           C  
ATOM   2060  HA2 GLY A 143      17.612  -2.612  17.752  1.00 97.53           H  
ATOM   2061  HA3 GLY A 143      16.057  -2.309  18.548  1.00 97.53           H  
ATOM   2062  C   GLY A 143      16.337  -4.332  17.916  1.00 97.53           C  
ATOM   2063  O   GLY A 143      17.263  -5.034  18.326  1.00 97.53           O  
ATOM   2064  N   PHE A 144      15.179  -4.867  17.514  1.00 97.94           N  
ATOM   2065  H   PHE A 144      14.451  -4.254  17.175  1.00 97.94           H  
ATOM   2066  CA  PHE A 144      14.910  -6.311  17.566  1.00 97.94           C  
ATOM   2067  HA  PHE A 144      15.127  -6.658  18.576  1.00 97.94           H  
ATOM   2068  C   PHE A 144      15.794  -7.147  16.626  1.00 97.94           C  
ATOM   2069  CB  PHE A 144      13.432  -6.586  17.285  1.00 97.94           C  
ATOM   2070  HB2 PHE A 144      13.293  -7.667  17.265  1.00 97.94           H  
ATOM   2071  HB3 PHE A 144      13.176  -6.202  16.298  1.00 97.94           H  
ATOM   2072  O   PHE A 144      15.929  -8.355  16.837  1.00 97.94           O  
ATOM   2073  CG  PHE A 144      12.483  -6.023  18.321  1.00 97.94           C  
ATOM   2074  CD1 PHE A 144      12.489  -6.528  19.635  1.00 97.94           C  
ATOM   2075  HD1 PHE A 144      13.154  -7.336  19.903  1.00 97.94           H  
ATOM   2076  CD2 PHE A 144      11.587  -4.999  17.971  1.00 97.94           C  
ATOM   2077  HD2 PHE A 144      11.572  -4.627  16.957  1.00 97.94           H  
ATOM   2078  CE1 PHE A 144      11.616  -5.992  20.598  1.00 97.94           C  
ATOM   2079  HE1 PHE A 144      11.615  -6.377  21.607  1.00 97.94           H  
ATOM   2080  CE2 PHE A 144      10.717  -4.458  18.932  1.00 97.94           C  
ATOM   2081  HE2 PHE A 144      10.034  -3.666  18.664  1.00 97.94           H  
ATOM   2082  CZ  PHE A 144      10.735  -4.955  20.246  1.00 97.94           C  
ATOM   2083  HZ  PHE A 144      10.068  -4.540  20.987  1.00 97.94           H  
ATOM   2084  N   SER A 145      16.480  -6.527  15.654  1.00 97.27           N  
ATOM   2085  H   SER A 145      16.384  -5.526  15.559  1.00 97.27           H  
ATOM   2086  CA  SER A 145      17.436  -7.233  14.786  1.00 97.27           C  
ATOM   2087  HA  SER A 145      16.910  -8.074  14.335  1.00 97.27           H  
ATOM   2088  C   SER A 145      18.627  -7.834  15.538  1.00 97.27           C  
ATOM   2089  CB  SER A 145      17.929  -6.364  13.628  1.00 97.27           C  
ATOM   2090  HB2 SER A 145      18.667  -6.926  13.057  1.00 97.27           H  
ATOM   2091  HB3 SER A 145      18.405  -5.458  14.002  1.00 97.27           H  
ATOM   2092  O   SER A 145      19.278  -8.723  14.996  1.00 97.27           O  
ATOM   2093  OG  SER A 145      16.849  -6.050  12.770  1.00 97.27           O  
ATOM   2094  HG  SER A 145      16.369  -5.316  13.161  1.00 97.27           H  
ATOM   2095  N   GLN A 146      18.876  -7.421  16.788  1.00 97.01           N  
ATOM   2096  H   GLN A 146      18.311  -6.676  17.170  1.00 97.01           H  
ATOM   2097  CA  GLN A 146      19.833  -8.080  17.687  1.00 97.01           C  
ATOM   2098  HA  GLN A 146      20.796  -8.166  17.183  1.00 97.01           H  
ATOM   2099  C   GLN A 146      19.404  -9.505  18.091  1.00 97.01           C  
ATOM   2100  CB  GLN A 146      20.013  -7.228  18.955  1.00 97.01           C  
ATOM   2101  HB2 GLN A 146      20.669  -7.767  19.639  1.00 97.01           H  
ATOM   2102  HB3 GLN A 146      19.047  -7.097  19.440  1.00 97.01           H  
ATOM   2103  O   GLN A 146      20.257 -10.325  18.414  1.00 97.01           O  
ATOM   2104  CG  GLN A 146      20.633  -5.848  18.679  1.00 97.01           C  
ATOM   2105  HG2 GLN A 146      21.591  -5.981  18.176  1.00 97.01           H  
ATOM   2106  HG3 GLN A 146      19.979  -5.274  18.023  1.00 97.01           H  
ATOM   2107  CD  GLN A 146      20.866  -5.037  19.953  1.00 97.01           C  
ATOM   2108  NE2 GLN A 146      21.355  -3.823  19.841  1.00 97.01           N  
ATOM   2109 HE21 GLN A 146      21.556  -3.422  18.936  1.00 97.01           H  
ATOM   2110 HE22 GLN A 146      21.488  -3.328  20.712  1.00 97.01           H  
ATOM   2111  OE1 GLN A 146      20.632  -5.464  21.069  1.00 97.01           O  
ATOM   2112  N   GLN A 147      18.100  -9.807  18.068  1.00 96.86           N  
ATOM   2113  H   GLN A 147      17.454  -9.090  17.772  1.00 96.86           H  
ATOM   2114  CA  GLN A 147      17.546 -11.133  18.380  1.00 96.86           C  
ATOM   2115  HA  GLN A 147      18.263 -11.701  18.972  1.00 96.86           H  
ATOM   2116  C   GLN A 147      17.268 -11.936  17.101  1.00 96.86           C  
ATOM   2117  CB  GLN A 147      16.253 -10.980  19.203  1.00 96.86           C  
ATOM   2118  HB2 GLN A 147      15.504 -10.459  18.607  1.00 96.86           H  
ATOM   2119  HB3 GLN A 147      15.873 -11.976  19.429  1.00 96.86           H  
ATOM   2120  O   GLN A 147      17.602 -13.115  17.006  1.00 96.86           O  
ATOM   2121  CG  GLN A 147      16.453 -10.214  20.521  1.00 96.86           C  
ATOM   2122  HG2 GLN A 147      16.828  -9.214  20.305  1.00 96.86           H  
ATOM   2123  HG3 GLN A 147      17.192 -10.731  21.135  1.00 96.86           H  
ATOM   2124  CD  GLN A 147      15.162 -10.081  21.323  1.00 96.86           C  
ATOM   2125  NE2 GLN A 147      14.980  -9.000  22.049  1.00 96.86           N  
ATOM   2126 HE21 GLN A 147      15.685  -8.277  22.089  1.00 96.86           H  
ATOM   2127 HE22 GLN A 147      14.120  -8.960  22.576  1.00 96.86           H  
ATOM   2128  OE1 GLN A 147      14.293 -10.936  21.327  1.00 96.86           O  
ATOM   2129  N   ARG A 148      16.659 -11.290  16.099  1.00 96.07           N  
ATOM   2130  H   ARG A 148      16.376 -10.336  16.271  1.00 96.07           H  
ATOM   2131  CA  ARG A 148      16.414 -11.836  14.757  1.00 96.07           C  
ATOM   2132  HA  ARG A 148      17.263 -12.451  14.456  1.00 96.07           H  
ATOM   2133  C   ARG A 148      16.252 -10.673  13.790  1.00 96.07           C  
ATOM   2134  CB  ARG A 148      15.133 -12.691  14.789  1.00 96.07           C  
ATOM   2135  HB2 ARG A 148      14.312 -12.085  15.172  1.00 96.07           H  
ATOM   2136  HB3 ARG A 148      15.285 -13.527  15.472  1.00 96.07           H  
ATOM   2137  O   ARG A 148      15.405  -9.823  14.044  1.00 96.07           O  
ATOM   2138  CG  ARG A 148      14.734 -13.241  13.410  1.00 96.07           C  
ATOM   2139  HG2 ARG A 148      14.552 -12.417  12.719  1.00 96.07           H  
ATOM   2140  HG3 ARG A 148      15.540 -13.863  13.019  1.00 96.07           H  
ATOM   2141  CD  ARG A 148      13.453 -14.074  13.521  1.00 96.07           C  
ATOM   2142  HD2 ARG A 148      13.638 -14.902  14.204  1.00 96.07           H  
ATOM   2143  HD3 ARG A 148      12.668 -13.449  13.948  1.00 96.07           H  
ATOM   2144  NE  ARG A 148      13.008 -14.556  12.197  1.00 96.07           N  
ATOM   2145  HE  ARG A 148      12.909 -13.850  11.481  1.00 96.07           H  
ATOM   2146  NH1 ARG A 148      12.694 -16.780  12.702  1.00 96.07           N  
ATOM   2147 HH11 ARG A 148      12.403 -17.704  12.415  1.00 96.07           H  
ATOM   2148 HH12 ARG A 148      13.015 -16.608  13.644  1.00 96.07           H  
ATOM   2149  NH2 ARG A 148      12.207 -16.026  10.659  1.00 96.07           N  
ATOM   2150 HH21 ARG A 148      11.881 -16.944  10.390  1.00 96.07           H  
ATOM   2151 HH22 ARG A 148      12.090 -15.271   9.999  1.00 96.07           H  
ATOM   2152  CZ  ARG A 148      12.644 -15.782  11.861  1.00 96.07           C  
ATOM   2153  N   LYS A 149      17.006 -10.654  12.681  1.00 96.82           N  
ATOM   2154  H   LYS A 149      17.694 -11.385  12.566  1.00 96.82           H  
ATOM   2155  CA  LYS A 149      16.907  -9.611  11.642  1.00 96.82           C  
ATOM   2156  HA  LYS A 149      17.323  -8.689  12.047  1.00 96.82           H  
ATOM   2157  C   LYS A 149      15.442  -9.342  11.284  1.00 96.82           C  
ATOM   2158  CB  LYS A 149      17.730 -10.004  10.396  1.00 96.82           C  
ATOM   2159  HB2 LYS A 149      17.447 -11.014  10.097  1.00 96.82           H  
ATOM   2160  HB3 LYS A 149      18.785 -10.023  10.669  1.00 96.82           H  
ATOM   2161  O   LYS A 149      14.752 -10.228  10.787  1.00 96.82           O  
ATOM   2162  CG  LYS A 149      17.557  -9.091   9.160  1.00 96.82           C  
ATOM   2163  HG2 LYS A 149      16.529  -9.168   8.806  1.00 96.82           H  
ATOM   2164  HG3 LYS A 149      18.201  -9.472   8.367  1.00 96.82           H  
ATOM   2165  CD  LYS A 149      17.890  -7.604   9.384  1.00 96.82           C  
ATOM   2166  HD2 LYS A 149      18.931  -7.495   9.688  1.00 96.82           H  
ATOM   2167  HD3 LYS A 149      17.251  -7.203  10.170  1.00 96.82           H  
ATOM   2168  CE  LYS A 149      17.642  -6.818   8.084  1.00 96.82           C  
ATOM   2169  HE2 LYS A 149      16.725  -7.186   7.625  1.00 96.82           H  
ATOM   2170  HE3 LYS A 149      18.455  -6.996   7.381  1.00 96.82           H  
ATOM   2171  NZ  LYS A 149      17.488  -5.362   8.317  1.00 96.82           N  
ATOM   2172  HZ1 LYS A 149      18.312  -4.921   8.702  1.00 96.82           H  
ATOM   2173  HZ2 LYS A 149      17.302  -4.906   7.436  1.00 96.82           H  
ATOM   2174  HZ3 LYS A 149      16.675  -5.172   8.886  1.00 96.82           H  
ATOM   2175  N   VAL A 150      15.025  -8.102  11.518  1.00 98.11           N  
ATOM   2176  H   VAL A 150      15.663  -7.470  11.980  1.00 98.11           H  
ATOM   2177  CA  VAL A 150      13.783  -7.519  11.017  1.00 98.11           C  
ATOM   2178  HA  VAL A 150      13.086  -8.309  10.736  1.00 98.11           H  
ATOM   2179  C   VAL A 150      14.159  -6.719   9.775  1.00 98.11           C  
ATOM   2180  CB  VAL A 150      13.116  -6.634  12.093  1.00 98.11           C  
ATOM   2181  HB  VAL A 150      13.776  -5.799  12.331  1.00 98.11           H  
ATOM   2182  O   VAL A 150      14.991  -5.808   9.845  1.00 98.11           O  
ATOM   2183  CG1 VAL A 150      11.775  -6.070  11.607  1.00 98.11           C  
ATOM   2184 HG11 VAL A 150      11.336  -5.445  12.385  1.00 98.11           H  
ATOM   2185 HG12 VAL A 150      11.089  -6.883  11.370  1.00 98.11           H  
ATOM   2186 HG13 VAL A 150      11.924  -5.452  10.722  1.00 98.11           H  
ATOM   2187  CG2 VAL A 150      12.858  -7.421  13.386  1.00 98.11           C  
ATOM   2188 HG21 VAL A 150      13.803  -7.712  13.845  1.00 98.11           H  
ATOM   2189 HG22 VAL A 150      12.323  -6.791  14.098  1.00 98.11           H  
ATOM   2190 HG23 VAL A 150      12.273  -8.315  13.171  1.00 98.11           H  
ATOM   2191  N   TYR A 151      13.611  -7.085   8.620  1.00 98.23           N  
ATOM   2192  H   TYR A 151      12.978  -7.872   8.598  1.00 98.23           H  
ATOM   2193  CA  TYR A 151      13.739  -6.260   7.422  1.00 98.23           C  
ATOM   2194  HA  TYR A 151      14.771  -5.916   7.350  1.00 98.23           H  
ATOM   2195  C   TYR A 151      12.853  -5.015   7.561  1.00 98.23           C  
ATOM   2196  CB  TYR A 151      13.451  -7.080   6.157  1.00 98.23           C  
ATOM   2197  HB2 TYR A 151      12.529  -7.647   6.284  1.00 98.23           H  
ATOM   2198  HB3 TYR A 151      13.294  -6.390   5.328  1.00 98.23           H  
ATOM   2199  O   TYR A 151      11.697  -5.117   7.973  1.00 98.23           O  
ATOM   2200  CG  TYR A 151      14.584  -8.024   5.783  1.00 98.23           C  
ATOM   2201  CD1 TYR A 151      15.615  -7.574   4.937  1.00 98.23           C  
ATOM   2202  HD1 TYR A 151      15.583  -6.567   4.550  1.00 98.23           H  
ATOM   2203  CD2 TYR A 151      14.632  -9.335   6.296  1.00 98.23           C  
ATOM   2204  HD2 TYR A 151      13.849  -9.688   6.951  1.00 98.23           H  
ATOM   2205  CE1 TYR A 151      16.691  -8.422   4.611  1.00 98.23           C  
ATOM   2206  HE1 TYR A 151      17.478  -8.053   3.969  1.00 98.23           H  
ATOM   2207  CE2 TYR A 151      15.697 -10.193   5.967  1.00 98.23           C  
ATOM   2208  HE2 TYR A 151      15.727 -11.196   6.366  1.00 98.23           H  
ATOM   2209  OH  TYR A 151      17.748 -10.568   4.783  1.00 98.23           O  
ATOM   2210  HH  TYR A 151      18.458 -10.084   4.355  1.00 98.23           H  
ATOM   2211  CZ  TYR A 151      16.732  -9.735   5.127  1.00 98.23           C  
ATOM   2212  N   LEU A 152      13.400  -3.844   7.238  1.00 98.42           N  
ATOM   2213  H   LEU A 152      14.351  -3.836   6.900  1.00 98.42           H  
ATOM   2214  CA  LEU A 152      12.661  -2.584   7.208  1.00 98.42           C  
ATOM   2215  HA  LEU A 152      11.649  -2.738   7.583  1.00 98.42           H  
ATOM   2216  C   LEU A 152      12.523  -2.121   5.770  1.00 98.42           C  
ATOM   2217  CB  LEU A 152      13.340  -1.519   8.079  1.00 98.42           C  
ATOM   2218  HB2 LEU A 152      12.826  -0.570   7.926  1.00 98.42           H  
ATOM   2219  HB3 LEU A 152      14.371  -1.401   7.747  1.00 98.42           H  
ATOM   2220  O   LEU A 152      13.509  -2.013   5.037  1.00 98.42           O  
ATOM   2221  CG  LEU A 152      13.335  -1.844   9.579  1.00 98.42           C  
ATOM   2222  HG  LEU A 152      13.910  -2.753   9.761  1.00 98.42           H  
ATOM   2223  CD1 LEU A 152      13.994  -0.695  10.335  1.00 98.42           C  
ATOM   2224 HD11 LEU A 152      13.457   0.236  10.154  1.00 98.42           H  
ATOM   2225 HD12 LEU A 152      15.023  -0.592   9.993  1.00 98.42           H  
ATOM   2226 HD13 LEU A 152      13.993  -0.912  11.403  1.00 98.42           H  
ATOM   2227  CD2 LEU A 152      11.930  -2.028  10.153  1.00 98.42           C  
ATOM   2228 HD21 LEU A 152      11.453  -2.907   9.721  1.00 98.42           H  
ATOM   2229 HD22 LEU A 152      11.329  -1.142   9.948  1.00 98.42           H  
ATOM   2230 HD23 LEU A 152      12.005  -2.177  11.230  1.00 98.42           H  
ATOM   2231  N   THR A 153      11.283  -1.876   5.368  1.00 98.40           N  
ATOM   2232  H   THR A 153      10.524  -1.966   6.028  1.00 98.40           H  
ATOM   2233  CA  THR A 153      10.935  -1.562   3.985  1.00 98.40           C  
ATOM   2234  HA  THR A 153      11.836  -1.179   3.505  1.00 98.40           H  
ATOM   2235  C   THR A 153       9.904  -0.439   3.917  1.00 98.40           C  
ATOM   2236  CB  THR A 153      10.507  -2.825   3.231  1.00 98.40           C  
ATOM   2237  HB  THR A 153      10.286  -2.549   2.199  1.00 98.40           H  
ATOM   2238  O   THR A 153       9.246  -0.171   4.920  1.00 98.40           O  
ATOM   2239  CG2 THR A 153      11.581  -3.914   3.240  1.00 98.40           C  
ATOM   2240 HG21 THR A 153      12.534  -3.498   2.915  1.00 98.40           H  
ATOM   2241 HG22 THR A 153      11.698  -4.326   4.242  1.00 98.40           H  
ATOM   2242 HG23 THR A 153      11.272  -4.720   2.574  1.00 98.40           H  
ATOM   2243  OG1 THR A 153       9.401  -3.449   3.823  1.00 98.40           O  
ATOM   2244  HG1 THR A 153       9.388  -3.233   4.759  1.00 98.40           H  
ATOM   2245  N   ALA A 154       9.832   0.293   2.806  1.00 98.37           N  
ATOM   2246  H   ALA A 154      10.377   0.028   1.998  1.00 98.37           H  
ATOM   2247  CA  ALA A 154       8.978   1.479   2.701  1.00 98.37           C  
ATOM   2248  HA  ALA A 154       8.103   1.344   3.336  1.00 98.37           H  
ATOM   2249  C   ALA A 154       8.465   1.737   1.282  1.00 98.37           C  
ATOM   2250  CB  ALA A 154       9.765   2.698   3.196  1.00 98.37           C  
ATOM   2251  HB1 ALA A 154      10.693   2.794   2.632  1.00 98.37           H  
ATOM   2252  HB2 ALA A 154       9.986   2.590   4.258  1.00 98.37           H  
ATOM   2253  HB3 ALA A 154       9.167   3.600   3.063  1.00 98.37           H  
ATOM   2254  O   ALA A 154       9.196   1.529   0.307  1.00 98.37           O  
ATOM   2255  N   ALA A 155       7.263   2.310   1.201  1.00 98.04           N  
ATOM   2256  H   ALA A 155       6.744   2.434   2.059  1.00 98.04           H  
ATOM   2257  CA  ALA A 155       6.557   2.668  -0.024  1.00 98.04           C  
ATOM   2258  HA  ALA A 155       7.171   2.382  -0.879  1.00 98.04           H  
ATOM   2259  C   ALA A 155       6.288   4.187  -0.153  1.00 98.04           C  
ATOM   2260  CB  ALA A 155       5.274   1.832  -0.065  1.00 98.04           C  
ATOM   2261  HB1 ALA A 155       5.509   0.789   0.149  1.00 98.04           H  
ATOM   2262  HB2 ALA A 155       4.573   2.183   0.692  1.00 98.04           H  
ATOM   2263  HB3 ALA A 155       4.800   1.912  -1.044  1.00 98.04           H  
ATOM   2264  O   ALA A 155       5.135   4.590  -0.272  1.00 98.04           O  
ATOM   2265  N   PRO A 156       7.313   5.063  -0.124  1.00 97.98           N  
ATOM   2266  CA  PRO A 156       7.103   6.505  -0.247  1.00 97.98           C  
ATOM   2267  HA  PRO A 156       6.400   6.854   0.510  1.00 97.98           H  
ATOM   2268  C   PRO A 156       6.549   6.890  -1.623  1.00 97.98           C  
ATOM   2269  CB  PRO A 156       8.475   7.136  -0.008  1.00 97.98           C  
ATOM   2270  HB2 PRO A 156       8.634   7.279   1.061  1.00 97.98           H  
ATOM   2271  HB3 PRO A 156       8.588   8.076  -0.547  1.00 97.98           H  
ATOM   2272  O   PRO A 156       6.858   6.251  -2.634  1.00 97.98           O  
ATOM   2273  CG  PRO A 156       9.425   6.067  -0.539  1.00 97.98           C  
ATOM   2274  HG2 PRO A 156      10.421   6.155  -0.105  1.00 97.98           H  
ATOM   2275  HG3 PRO A 156       9.469   6.137  -1.626  1.00 97.98           H  
ATOM   2276  CD  PRO A 156       8.735   4.764  -0.137  1.00 97.98           C  
ATOM   2277  HD2 PRO A 156       9.052   4.480   0.866  1.00 97.98           H  
ATOM   2278  HD3 PRO A 156       8.969   3.976  -0.853  1.00 97.98           H  
ATOM   2279  N   GLN A 157       5.798   7.986  -1.684  1.00 97.62           N  
ATOM   2280  H   GLN A 157       5.691   8.524  -0.836  1.00 97.62           H  
ATOM   2281  CA  GLN A 157       5.338   8.577  -2.941  1.00 97.62           C  
ATOM   2282  HA  GLN A 157       4.883   7.793  -3.547  1.00 97.62           H  
ATOM   2283  C   GLN A 157       6.526   9.146  -3.738  1.00 97.62           C  
ATOM   2284  CB  GLN A 157       4.266   9.643  -2.651  1.00 97.62           C  
ATOM   2285  HB2 GLN A 157       3.941  10.083  -3.593  1.00 97.62           H  
ATOM   2286  HB3 GLN A 157       4.704  10.431  -2.038  1.00 97.62           H  
ATOM   2287  O   GLN A 157       7.557   9.507  -3.170  1.00 97.62           O  
ATOM   2288  CG  GLN A 157       3.026   9.089  -1.926  1.00 97.62           C  
ATOM   2289  HG2 GLN A 157       2.326   9.904  -1.747  1.00 97.62           H  
ATOM   2290  HG3 GLN A 157       3.319   8.690  -0.955  1.00 97.62           H  
ATOM   2291  CD  GLN A 157       2.299   8.008  -2.722  1.00 97.62           C  
ATOM   2292  NE2 GLN A 157       1.762   7.013  -2.069  1.00 97.62           N  
ATOM   2293 HE21 GLN A 157       1.834   6.897  -1.068  1.00 97.62           H  
ATOM   2294 HE22 GLN A 157       1.393   6.213  -2.563  1.00 97.62           H  
ATOM   2295  OE1 GLN A 157       2.182   8.057  -3.938  1.00 97.62           O  
ATOM   2296  N   CYS A 158       6.426   9.252  -5.070  1.00 97.11           N  
ATOM   2297  H   CYS A 158       5.616   8.868  -5.537  1.00 97.11           H  
ATOM   2298  CA  CYS A 158       7.555   9.760  -5.863  1.00 97.11           C  
ATOM   2299  HA  CYS A 158       8.422   9.214  -5.491  1.00 97.11           H  
ATOM   2300  C   CYS A 158       7.960  11.241  -5.672  1.00 97.11           C  
ATOM   2301  CB  CYS A 158       7.453   9.363  -7.342  1.00 97.11           C  
ATOM   2302  HB2 CYS A 158       8.407   9.605  -7.810  1.00 97.11           H  
ATOM   2303  HB3 CYS A 158       7.352   8.278  -7.382  1.00 97.11           H  
ATOM   2304  O   CYS A 158       9.120  11.535  -6.000  1.00 97.11           O  
ATOM   2305  SG  CYS A 158       6.142  10.081  -8.373  1.00 97.11           S  
ATOM   2306  N   PRO A 159       7.127  12.182  -5.168  1.00 97.16           N  
ATOM   2307  CA  PRO A 159       7.597  13.510  -4.779  1.00 97.16           C  
ATOM   2308  HA  PRO A 159       7.970  14.016  -5.670  1.00 97.16           H  
ATOM   2309  C   PRO A 159       8.713  13.407  -3.735  1.00 97.16           C  
ATOM   2310  CB  PRO A 159       6.374  14.266  -4.249  1.00 97.16           C  
ATOM   2311  HB2 PRO A 159       6.284  14.130  -3.171  1.00 97.16           H  
ATOM   2312  HB3 PRO A 159       6.411  15.327  -4.498  1.00 97.16           H  
ATOM   2313  O   PRO A 159       8.662  12.581  -2.834  1.00 97.16           O  
ATOM   2314  CG  PRO A 159       5.211  13.562  -4.942  1.00 97.16           C  
ATOM   2315  HG2 PRO A 159       4.283  13.675  -4.381  1.00 97.16           H  
ATOM   2316  HG3 PRO A 159       5.100  13.931  -5.962  1.00 97.16           H  
ATOM   2317  CD  PRO A 159       5.690  12.114  -4.961  1.00 97.16           C  
ATOM   2318  HD2 PRO A 159       5.493  11.670  -3.985  1.00 97.16           H  
ATOM   2319  HD3 PRO A 159       5.187  11.554  -5.749  1.00 97.16           H  
ATOM   2320  N   PHE A 160       9.757  14.223  -3.883  1.00 96.09           N  
ATOM   2321  H   PHE A 160       9.696  14.975  -4.555  1.00 96.09           H  
ATOM   2322  CA  PHE A 160      10.967  14.111  -3.069  1.00 96.09           C  
ATOM   2323  HA  PHE A 160      10.820  13.322  -2.331  1.00 96.09           H  
ATOM   2324  C   PHE A 160      11.276  15.434  -2.353  1.00 96.09           C  
ATOM   2325  CB  PHE A 160      12.148  13.671  -3.943  1.00 96.09           C  
ATOM   2326  HB2 PHE A 160      11.881  12.746  -4.455  1.00 96.09           H  
ATOM   2327  HB3 PHE A 160      12.341  14.429  -4.703  1.00 96.09           H  
ATOM   2328  O   PHE A 160      11.419  16.446  -3.051  1.00 96.09           O  
ATOM   2329  CG  PHE A 160      13.410  13.437  -3.136  1.00 96.09           C  
ATOM   2330  CD1 PHE A 160      14.290  14.498  -2.844  1.00 96.09           C  
ATOM   2331  HD1 PHE A 160      14.083  15.492  -3.213  1.00 96.09           H  
ATOM   2332  CD2 PHE A 160      13.662  12.164  -2.599  1.00 96.09           C  
ATOM   2333  HD2 PHE A 160      12.968  11.356  -2.779  1.00 96.09           H  
ATOM   2334  CE1 PHE A 160      15.414  14.279  -2.025  1.00 96.09           C  
ATOM   2335  HE1 PHE A 160      16.073  15.098  -1.779  1.00 96.09           H  
ATOM   2336  CE2 PHE A 160      14.782  11.943  -1.786  1.00 96.09           C  
ATOM   2337  HE2 PHE A 160      14.941  10.964  -1.359  1.00 96.09           H  
ATOM   2338  CZ  PHE A 160      15.661  13.000  -1.497  1.00 96.09           C  
ATOM   2339  HZ  PHE A 160      16.510  12.834  -0.851  1.00 96.09           H  
ATOM   2340  N   PRO A 161      11.487  15.432  -1.021  1.00 95.56           N  
ATOM   2341  CA  PRO A 161      11.334  14.293  -0.103  1.00 95.56           C  
ATOM   2342  HA  PRO A 161      11.877  13.422  -0.472  1.00 95.56           H  
ATOM   2343  C   PRO A 161       9.858  13.905   0.119  1.00 95.56           C  
ATOM   2344  CB  PRO A 161      11.991  14.757   1.197  1.00 95.56           C  
ATOM   2345  HB2 PRO A 161      11.554  14.276   2.072  1.00 95.56           H  
ATOM   2346  HB3 PRO A 161      13.065  14.573   1.154  1.00 95.56           H  
ATOM   2347  O   PRO A 161       8.967  14.715  -0.123  1.00 95.56           O  
ATOM   2348  CG  PRO A 161      11.725  16.260   1.202  1.00 95.56           C  
ATOM   2349  HG2 PRO A 161      10.709  16.452   1.546  1.00 95.56           H  
ATOM   2350  HG3 PRO A 161      12.448  16.799   1.815  1.00 95.56           H  
ATOM   2351  CD  PRO A 161      11.846  16.629  -0.276  1.00 95.56           C  
ATOM   2352  HD2 PRO A 161      12.877  16.900  -0.506  1.00 95.56           H  
ATOM   2353  HD3 PRO A 161      11.177  17.455  -0.514  1.00 95.56           H  
ATOM   2354  N   ASP A 162       9.612  12.683   0.598  1.00 97.56           N  
ATOM   2355  H   ASP A 162      10.383  12.059   0.787  1.00 97.56           H  
ATOM   2356  CA  ASP A 162       8.267  12.219   0.977  1.00 97.56           C  
ATOM   2357  HA  ASP A 162       7.570  12.485   0.182  1.00 97.56           H  
ATOM   2358  C   ASP A 162       7.789  12.886   2.280  1.00 97.56           C  
ATOM   2359  CB  ASP A 162       8.268  10.690   1.099  1.00 97.56           C  
ATOM   2360  HB2 ASP A 162       9.003  10.382   1.842  1.00 97.56           H  
ATOM   2361  HB3 ASP A 162       8.557  10.272   0.135  1.00 97.56           H  
ATOM   2362  O   ASP A 162       8.541  12.974   3.253  1.00 97.56           O  
ATOM   2363  CG  ASP A 162       6.893  10.142   1.490  1.00 97.56           C  
ATOM   2364  OD1 ASP A 162       6.543  10.283   2.683  1.00 97.56           O  
ATOM   2365  OD2 ASP A 162       6.214   9.597   0.599  1.00 97.56           O  
ATOM   2366  N   SER A 163       6.539  13.349   2.314  1.00 94.21           N  
ATOM   2367  H   SER A 163       5.961  13.249   1.492  1.00 94.21           H  
ATOM   2368  CA  SER A 163       6.005  14.148   3.424  1.00 94.21           C  
ATOM   2369  HA  SER A 163       6.661  15.005   3.579  1.00 94.21           H  
ATOM   2370  C   SER A 163       5.907  13.402   4.761  1.00 94.21           C  
ATOM   2371  CB  SER A 163       4.617  14.675   3.057  1.00 94.21           C  
ATOM   2372  HB2 SER A 163       4.241  15.304   3.865  1.00 94.21           H  
ATOM   2373  HB3 SER A 163       3.939  13.832   2.926  1.00 94.21           H  
ATOM   2374  O   SER A 163       6.044  14.036   5.807  1.00 94.21           O  
ATOM   2375  OG  SER A 163       4.660  15.424   1.856  1.00 94.21           O  
ATOM   2376  HG  SER A 163       3.757  15.548   1.556  1.00 94.21           H  
ATOM   2377  N   TRP A 164       5.684  12.083   4.753  1.00 96.47           N  
ATOM   2378  H   TRP A 164       5.685  11.600   3.866  1.00 96.47           H  
ATOM   2379  CA  TRP A 164       5.490  11.268   5.962  1.00 96.47           C  
ATOM   2380  HA  TRP A 164       5.281  11.914   6.815  1.00 96.47           H  
ATOM   2381  C   TRP A 164       6.737  10.460   6.322  1.00 96.47           C  
ATOM   2382  CB  TRP A 164       4.273  10.351   5.763  1.00 96.47           C  
ATOM   2383  HB2 TRP A 164       4.382   9.808   4.824  1.00 96.47           H  
ATOM   2384  HB3 TRP A 164       4.259   9.614   6.566  1.00 96.47           H  
ATOM   2385  O   TRP A 164       7.121  10.379   7.490  1.00 96.47           O  
ATOM   2386  CG  TRP A 164       2.960  11.071   5.767  1.00 96.47           C  
ATOM   2387  CD1 TRP A 164       2.202  11.292   6.859  1.00 96.47           C  
ATOM   2388  HD1 TRP A 164       2.441  10.920   7.843  1.00 96.47           H  
ATOM   2389  CD2 TRP A 164       2.241  11.694   4.661  1.00 96.47           C  
ATOM   2390  CE2 TRP A 164       1.102  12.376   5.191  1.00 96.47           C  
ATOM   2391  CE3 TRP A 164       2.438  11.751   3.265  1.00 96.47           C  
ATOM   2392  HE3 TRP A 164       3.260  11.200   2.832  1.00 96.47           H  
ATOM   2393  NE1 TRP A 164       1.133  12.103   6.543  1.00 96.47           N  
ATOM   2394  HE1 TRP A 164       0.500  12.463   7.243  1.00 96.47           H  
ATOM   2395  CH2 TRP A 164       0.464  13.167   2.994  1.00 96.47           C  
ATOM   2396  HH2 TRP A 164      -0.218  13.700   2.349  1.00 96.47           H  
ATOM   2397  CZ2 TRP A 164       0.231  13.119   4.381  1.00 96.47           C  
ATOM   2398  HZ2 TRP A 164      -0.623  13.621   4.811  1.00 96.47           H  
ATOM   2399  CZ3 TRP A 164       1.559  12.479   2.440  1.00 96.47           C  
ATOM   2400  HZ3 TRP A 164       1.710  12.480   1.370  1.00 96.47           H  
ATOM   2401  N   LEU A 165       7.404   9.884   5.321  1.00 97.21           N  
ATOM   2402  H   LEU A 165       7.025   9.996   4.391  1.00 97.21           H  
ATOM   2403  CA  LEU A 165       8.478   8.913   5.511  1.00 97.21           C  
ATOM   2404  HA  LEU A 165       8.375   8.483   6.507  1.00 97.21           H  
ATOM   2405  C   LEU A 165       9.885   9.519   5.496  1.00 97.21           C  
ATOM   2406  CB  LEU A 165       8.308   7.779   4.485  1.00 97.21           C  
ATOM   2407  HB2 LEU A 165       9.173   7.117   4.534  1.00 97.21           H  
ATOM   2408  HB3 LEU A 165       8.274   8.214   3.486  1.00 97.21           H  
ATOM   2409  O   LEU A 165      10.829   8.821   5.863  1.00 97.21           O  
ATOM   2410  CG  LEU A 165       7.037   6.937   4.715  1.00 97.21           C  
ATOM   2411  HG  LEU A 165       6.158   7.581   4.728  1.00 97.21           H  
ATOM   2412  CD1 LEU A 165       6.878   5.932   3.581  1.00 97.21           C  
ATOM   2413 HD11 LEU A 165       5.956   5.367   3.716  1.00 97.21           H  
ATOM   2414 HD12 LEU A 165       6.798   6.471   2.637  1.00 97.21           H  
ATOM   2415 HD13 LEU A 165       7.723   5.244   3.551  1.00 97.21           H  
ATOM   2416  CD2 LEU A 165       7.108   6.157   6.031  1.00 97.21           C  
ATOM   2417 HD21 LEU A 165       6.246   5.491   6.089  1.00 97.21           H  
ATOM   2418 HD22 LEU A 165       8.022   5.565   6.074  1.00 97.21           H  
ATOM   2419 HD23 LEU A 165       7.056   6.838   6.880  1.00 97.21           H  
ATOM   2420  N   ASN A 166      10.070  10.798   5.148  1.00 96.29           N  
ATOM   2421  H   ASN A 166       9.276  11.326   4.816  1.00 96.29           H  
ATOM   2422  CA  ASN A 166      11.405  11.415   5.105  1.00 96.29           C  
ATOM   2423  HA  ASN A 166      11.997  10.894   4.352  1.00 96.29           H  
ATOM   2424  C   ASN A 166      12.181  11.300   6.430  1.00 96.29           C  
ATOM   2425  CB  ASN A 166      11.269  12.877   4.668  1.00 96.29           C  
ATOM   2426  HB2 ASN A 166      10.889  12.890   3.647  1.00 96.29           H  
ATOM   2427  HB3 ASN A 166      10.561  13.399   5.313  1.00 96.29           H  
ATOM   2428  O   ASN A 166      13.379  11.013   6.409  1.00 96.29           O  
ATOM   2429  CG  ASN A 166      12.600  13.598   4.654  1.00 96.29           C  
ATOM   2430  ND2 ASN A 166      12.788  14.583   5.499  1.00 96.29           N  
ATOM   2431 HD21 ASN A 166      12.049  14.873   6.122  1.00 96.29           H  
ATOM   2432 HD22 ASN A 166      13.708  15.002   5.494  1.00 96.29           H  
ATOM   2433  OD1 ASN A 166      13.494  13.274   3.894  1.00 96.29           O  
ATOM   2434  N   GLY A 167      11.514  11.464   7.578  1.00 96.27           N  
ATOM   2435  H   GLY A 167      10.526  11.669   7.535  1.00 96.27           H  
ATOM   2436  CA  GLY A 167      12.141  11.272   8.892  1.00 96.27           C  
ATOM   2437  HA2 GLY A 167      12.978  11.961   9.005  1.00 96.27           H  
ATOM   2438  HA3 GLY A 167      11.407  11.481   9.670  1.00 96.27           H  
ATOM   2439  C   GLY A 167      12.651   9.841   9.085  1.00 96.27           C  
ATOM   2440  O   GLY A 167      13.806   9.634   9.459  1.00 96.27           O  
ATOM   2441  N   ALA A 168      11.820   8.848   8.755  1.00 97.82           N  
ATOM   2442  H   ALA A 168      10.911   9.081   8.382  1.00 97.82           H  
ATOM   2443  CA  ALA A 168      12.174   7.435   8.860  1.00 97.82           C  
ATOM   2444  HA  ALA A 168      12.545   7.246   9.867  1.00 97.82           H  
ATOM   2445  C   ALA A 168      13.297   7.049   7.886  1.00 97.82           C  
ATOM   2446  CB  ALA A 168      10.907   6.599   8.646  1.00 97.82           C  
ATOM   2447  HB1 ALA A 168      10.129   6.927   9.336  1.00 97.82           H  
ATOM   2448  HB2 ALA A 168      10.544   6.706   7.624  1.00 97.82           H  
ATOM   2449  HB3 ALA A 168      11.120   5.549   8.843  1.00 97.82           H  
ATOM   2450  O   ALA A 168      14.287   6.438   8.289  1.00 97.82           O  
ATOM   2451  N   LEU A 169      13.200   7.458   6.621  1.00 97.65           N  
ATOM   2452  H   LEU A 169      12.364   7.957   6.351  1.00 97.65           H  
ATOM   2453  CA  LEU A 169      14.201   7.171   5.590  1.00 97.65           C  
ATOM   2454  HA  LEU A 169      14.398   6.099   5.586  1.00 97.65           H  
ATOM   2455  C   LEU A 169      15.551   7.850   5.878  1.00 97.65           C  
ATOM   2456  CB  LEU A 169      13.622   7.578   4.224  1.00 97.65           C  
ATOM   2457  HB2 LEU A 169      13.322   8.624   4.273  1.00 97.65           H  
ATOM   2458  HB3 LEU A 169      14.403   7.488   3.469  1.00 97.65           H  
ATOM   2459  O   LEU A 169      16.598   7.290   5.559  1.00 97.65           O  
ATOM   2460  CG  LEU A 169      12.411   6.724   3.791  1.00 97.65           C  
ATOM   2461  HG  LEU A 169      11.648   6.725   4.569  1.00 97.65           H  
ATOM   2462  CD1 LEU A 169      11.801   7.302   2.519  1.00 97.65           C  
ATOM   2463 HD11 LEU A 169      10.884   6.764   2.282  1.00 97.65           H  
ATOM   2464 HD12 LEU A 169      12.512   7.189   1.700  1.00 97.65           H  
ATOM   2465 HD13 LEU A 169      11.554   8.353   2.668  1.00 97.65           H  
ATOM   2466  CD2 LEU A 169      12.802   5.275   3.495  1.00 97.65           C  
ATOM   2467 HD21 LEU A 169      11.948   4.747   3.071  1.00 97.65           H  
ATOM   2468 HD22 LEU A 169      13.079   4.769   4.420  1.00 97.65           H  
ATOM   2469 HD23 LEU A 169      13.636   5.241   2.793  1.00 97.65           H  
ATOM   2470  N   SER A 170      15.549   8.994   6.570  1.00 97.02           N  
ATOM   2471  H   SER A 170      14.660   9.424   6.780  1.00 97.02           H  
ATOM   2472  CA  SER A 170      16.770   9.667   7.039  1.00 97.02           C  
ATOM   2473  HA  SER A 170      17.454   9.768   6.196  1.00 97.02           H  
ATOM   2474  C   SER A 170      17.529   8.897   8.132  1.00 97.02           C  
ATOM   2475  CB  SER A 170      16.448  11.077   7.545  1.00 97.02           C  
ATOM   2476  HB2 SER A 170      17.361  11.542   7.917  1.00 97.02           H  
ATOM   2477  HB3 SER A 170      15.725  11.025   8.359  1.00 97.02           H  
ATOM   2478  O   SER A 170      18.660   9.258   8.445  1.00 97.02           O  
ATOM   2479  OG  SER A 170      15.935  11.877   6.499  1.00 97.02           O  
ATOM   2480  HG  SER A 170      15.024  11.616   6.346  1.00 97.02           H  
ATOM   2481  N   THR A 171      16.959   7.830   8.709  1.00 97.25           N  
ATOM   2482  H   THR A 171      16.021   7.575   8.435  1.00 97.25           H  
ATOM   2483  CA  THR A 171      17.666   6.983   9.692  1.00 97.25           C  
ATOM   2484  HA  THR A 171      18.192   7.634  10.391  1.00 97.25           H  
ATOM   2485  C   THR A 171      18.727   6.068   9.074  1.00 97.25           C  
ATOM   2486  CB  THR A 171      16.714   6.094  10.507  1.00 97.25           C  
ATOM   2487  HB  THR A 171      17.308   5.560  11.248  1.00 97.25           H  
ATOM   2488  O   THR A 171      19.568   5.550   9.806  1.00 97.25           O  
ATOM   2489  CG2 THR A 171      15.641   6.870  11.267  1.00 97.25           C  
ATOM   2490 HG21 THR A 171      15.017   7.444  10.582  1.00 97.25           H  
ATOM   2491 HG22 THR A 171      15.014   6.174  11.824  1.00 97.25           H  
ATOM   2492 HG23 THR A 171      16.118   7.557  11.967  1.00 97.25           H  
ATOM   2493  OG1 THR A 171      16.090   5.136   9.684  1.00 97.25           O  
ATOM   2494  HG1 THR A 171      15.390   5.583   9.202  1.00 97.25           H  
ATOM   2495  N   GLY A 172      18.679   5.822   7.760  1.00 97.28           N  
ATOM   2496  H   GLY A 172      17.994   6.307   7.199  1.00 97.28           H  
ATOM   2497  CA  GLY A 172      19.568   4.867   7.089  1.00 97.28           C  
ATOM   2498  HA2 GLY A 172      19.555   5.074   6.019  1.00 97.28           H  
ATOM   2499  HA3 GLY A 172      20.586   5.023   7.444  1.00 97.28           H  
ATOM   2500  C   GLY A 172      19.219   3.384   7.300  1.00 97.28           C  
ATOM   2501  O   GLY A 172      19.947   2.519   6.821  1.00 97.28           O  
ATOM   2502  N   LEU A 173      18.130   3.068   8.016  1.00 97.67           N  
ATOM   2503  H   LEU A 173      17.586   3.828   8.400  1.00 97.67           H  
ATOM   2504  CA  LEU A 173      17.816   1.706   8.484  1.00 97.67           C  
ATOM   2505  HA  LEU A 173      18.754   1.184   8.672  1.00 97.67           H  
ATOM   2506  C   LEU A 173      17.052   0.826   7.475  1.00 97.67           C  
ATOM   2507  CB  LEU A 173      17.039   1.801   9.813  1.00 97.67           C  
ATOM   2508  HB2 LEU A 173      16.787   0.792  10.137  1.00 97.67           H  
ATOM   2509  HB3 LEU A 173      16.106   2.334   9.628  1.00 97.67           H  
ATOM   2510  O   LEU A 173      16.841  -0.356   7.742  1.00 97.67           O  
ATOM   2511  CG  LEU A 173      17.790   2.485  10.968  1.00 97.67           C  
ATOM   2512  HG  LEU A 173      18.120   3.478  10.662  1.00 97.67           H  
ATOM   2513  CD1 LEU A 173      16.853   2.643  12.166  1.00 97.67           C  
ATOM   2514 HD11 LEU A 173      16.007   3.270  11.885  1.00 97.67           H  
ATOM   2515 HD12 LEU A 173      16.484   1.667  12.481  1.00 97.67           H  
ATOM   2516 HD13 LEU A 173      17.393   3.117  12.986  1.00 97.67           H  
ATOM   2517  CD2 LEU A 173      19.015   1.686  11.418  1.00 97.67           C  
ATOM   2518 HD21 LEU A 173      18.723   0.670  11.683  1.00 97.67           H  
ATOM   2519 HD22 LEU A 173      19.749   1.655  10.613  1.00 97.67           H  
ATOM   2520 HD23 LEU A 173      19.476   2.172  12.278  1.00 97.67           H  
ATOM   2521  N   PHE A 174      16.614   1.381   6.343  1.00 98.20           N  
ATOM   2522  H   PHE A 174      16.879   2.336   6.149  1.00 98.20           H  
ATOM   2523  CA  PHE A 174      15.736   0.692   5.394  1.00 98.20           C  
ATOM   2524  HA  PHE A 174      15.089   0.020   5.958  1.00 98.20           H  
ATOM   2525  C   PHE A 174      16.520  -0.184   4.405  1.00 98.20           C  
ATOM   2526  CB  PHE A 174      14.809   1.705   4.705  1.00 98.20           C  
ATOM   2527  HB2 PHE A 174      14.361   1.228   3.833  1.00 98.20           H  
ATOM   2528  HB3 PHE A 174      15.388   2.557   4.351  1.00 98.20           H  
ATOM   2529  O   PHE A 174      17.358   0.294   3.633  1.00 98.20           O  
ATOM   2530  CG  PHE A 174      13.691   2.183   5.617  1.00 98.20           C  
ATOM   2531  CD1 PHE A 174      12.416   1.596   5.522  1.00 98.20           C  
ATOM   2532  HD1 PHE A 174      12.225   0.847   4.768  1.00 98.20           H  
ATOM   2533  CD2 PHE A 174      13.931   3.155   6.609  1.00 98.20           C  
ATOM   2534  HD2 PHE A 174      14.906   3.610   6.704  1.00 98.20           H  
ATOM   2535  CE1 PHE A 174      11.394   1.967   6.413  1.00 98.20           C  
ATOM   2536  HE1 PHE A 174      10.418   1.509   6.347  1.00 98.20           H  
ATOM   2537  CE2 PHE A 174      12.907   3.518   7.503  1.00 98.20           C  
ATOM   2538  HE2 PHE A 174      13.104   4.232   8.290  1.00 98.20           H  
ATOM   2539  CZ  PHE A 174      11.636   2.931   7.402  1.00 98.20           C  
ATOM   2540  HZ  PHE A 174      10.848   3.201   8.089  1.00 98.20           H  
ATOM   2541  N   ASP A 175      16.212  -1.482   4.397  1.00 98.26           N  
ATOM   2542  H   ASP A 175      15.476  -1.796   5.013  1.00 98.26           H  
ATOM   2543  CA  ASP A 175      16.814  -2.468   3.499  1.00 98.26           C  
ATOM   2544  HA  ASP A 175      17.898  -2.352   3.518  1.00 98.26           H  
ATOM   2545  C   ASP A 175      16.331  -2.266   2.054  1.00 98.26           C  
ATOM   2546  CB  ASP A 175      16.465  -3.893   3.961  1.00 98.26           C  
ATOM   2547  HB2 ASP A 175      16.930  -4.601   3.275  1.00 98.26           H  
ATOM   2548  HB3 ASP A 175      15.387  -4.035   3.892  1.00 98.26           H  
ATOM   2549  O   ASP A 175      17.141  -2.275   1.122  1.00 98.26           O  
ATOM   2550  CG  ASP A 175      16.916  -4.228   5.385  1.00 98.26           C  
ATOM   2551  OD1 ASP A 175      16.067  -4.214   6.302  1.00 98.26           O  
ATOM   2552  OD2 ASP A 175      18.072  -4.655   5.598  1.00 98.26           O  
ATOM   2553  N   TYR A 176      15.021  -2.056   1.865  1.00 98.19           N  
ATOM   2554  H   TYR A 176      14.431  -1.999   2.683  1.00 98.19           H  
ATOM   2555  CA  TYR A 176      14.378  -1.905   0.554  1.00 98.19           C  
ATOM   2556  HA  TYR A 176      15.149  -1.686  -0.185  1.00 98.19           H  
ATOM   2557  C   TYR A 176      13.378  -0.741   0.546  1.00 98.19           C  
ATOM   2558  CB  TYR A 176      13.675  -3.212   0.133  1.00 98.19           C  
ATOM   2559  HB2 TYR A 176      13.373  -3.111  -0.910  1.00 98.19           H  
ATOM   2560  HB3 TYR A 176      12.755  -3.310   0.709  1.00 98.19           H  
ATOM   2561  O   TYR A 176      12.596  -0.591   1.477  1.00 98.19           O  
ATOM   2562  CG  TYR A 176      14.483  -4.498   0.273  1.00 98.19           C  
ATOM   2563  CD1 TYR A 176      15.775  -4.584  -0.274  1.00 98.19           C  
ATOM   2564  HD1 TYR A 176      16.198  -3.711  -0.749  1.00 98.19           H  
ATOM   2565  CD2 TYR A 176      13.959  -5.604   0.970  1.00 98.19           C  
ATOM   2566  HD2 TYR A 176      12.967  -5.552   1.394  1.00 98.19           H  
ATOM   2567  CE1 TYR A 176      16.548  -5.750  -0.129  1.00 98.19           C  
ATOM   2568  HE1 TYR A 176      17.552  -5.780  -0.525  1.00 98.19           H  
ATOM   2569  CE2 TYR A 176      14.726  -6.775   1.130  1.00 98.19           C  
ATOM   2570  HE2 TYR A 176      14.328  -7.611   1.687  1.00 98.19           H  
ATOM   2571  OH  TYR A 176      16.774  -7.974   0.742  1.00 98.19           O  
ATOM   2572  HH  TYR A 176      17.648  -7.841   0.367  1.00 98.19           H  
ATOM   2573  CZ  TYR A 176      16.023  -6.851   0.581  1.00 98.19           C  
ATOM   2574  N   VAL A 177      13.367   0.070  -0.511  1.00 98.14           N  
ATOM   2575  H   VAL A 177      14.070  -0.062  -1.225  1.00 98.14           H  
ATOM   2576  CA  VAL A 177      12.414   1.181  -0.678  1.00 98.14           C  
ATOM   2577  HA  VAL A 177      11.603   1.078   0.044  1.00 98.14           H  
ATOM   2578  C   VAL A 177      11.807   1.114  -2.076  1.00 98.14           C  
ATOM   2579  CB  VAL A 177      13.090   2.544  -0.424  1.00 98.14           C  
ATOM   2580  HB  VAL A 177      13.864   2.699  -1.176  1.00 98.14           H  
ATOM   2581  O   VAL A 177      12.528   1.210  -3.069  1.00 98.14           O  
ATOM   2582  CG1 VAL A 177      12.092   3.702  -0.516  1.00 98.14           C  
ATOM   2583 HG11 VAL A 177      12.599   4.650  -0.335  1.00 98.14           H  
ATOM   2584 HG12 VAL A 177      11.309   3.569   0.231  1.00 98.14           H  
ATOM   2585 HG13 VAL A 177      11.636   3.740  -1.505  1.00 98.14           H  
ATOM   2586  CG2 VAL A 177      13.747   2.614   0.962  1.00 98.14           C  
ATOM   2587 HG21 VAL A 177      14.536   1.865   1.047  1.00 98.14           H  
ATOM   2588 HG22 VAL A 177      13.003   2.430   1.736  1.00 98.14           H  
ATOM   2589 HG23 VAL A 177      14.191   3.597   1.117  1.00 98.14           H  
ATOM   2590  N   TRP A 178      10.493   0.943  -2.176  1.00 97.93           N  
ATOM   2591  H   TRP A 178       9.948   0.903  -1.326  1.00 97.93           H  
ATOM   2592  CA  TRP A 178       9.745   0.886  -3.435  1.00 97.93           C  
ATOM   2593  HA  TRP A 178      10.440   0.848  -4.274  1.00 97.93           H  
ATOM   2594  C   TRP A 178       8.939   2.164  -3.620  1.00 97.93           C  
ATOM   2595  CB  TRP A 178       8.883  -0.378  -3.511  1.00 97.93           C  
ATOM   2596  HB2 TRP A 178       9.433  -1.137  -4.068  1.00 97.93           H  
ATOM   2597  HB3 TRP A 178       7.980  -0.160  -4.080  1.00 97.93           H  
ATOM   2598  O   TRP A 178       7.792   2.276  -3.204  1.00 97.93           O  
ATOM   2599  CG  TRP A 178       8.495  -1.004  -2.218  1.00 97.93           C  
ATOM   2600  CD1 TRP A 178       7.491  -0.596  -1.416  1.00 97.93           C  
ATOM   2601  HD1 TRP A 178       6.839   0.243  -1.612  1.00 97.93           H  
ATOM   2602  CD2 TRP A 178       9.110  -2.142  -1.547  1.00 97.93           C  
ATOM   2603  CE2 TRP A 178       8.391  -2.392  -0.345  1.00 97.93           C  
ATOM   2604  CE3 TRP A 178      10.199  -2.994  -1.834  1.00 97.93           C  
ATOM   2605  HE3 TRP A 178      10.791  -2.804  -2.718  1.00 97.93           H  
ATOM   2606  NE1 TRP A 178       7.462  -1.383  -0.282  1.00 97.93           N  
ATOM   2607  HE1 TRP A 178       6.874  -1.204   0.519  1.00 97.93           H  
ATOM   2608  CH2 TRP A 178       9.728  -4.343   0.144  1.00 97.93           C  
ATOM   2609  HH2 TRP A 178       9.947  -5.185   0.784  1.00 97.93           H  
ATOM   2610  CZ2 TRP A 178       8.684  -3.475   0.491  1.00 97.93           C  
ATOM   2611  HZ2 TRP A 178       8.124  -3.619   1.402  1.00 97.93           H  
ATOM   2612  CZ3 TRP A 178      10.498  -4.092  -1.005  1.00 97.93           C  
ATOM   2613  HZ3 TRP A 178      11.322  -4.745  -1.252  1.00 97.93           H  
ATOM   2614  N   VAL A 179       9.573   3.136  -4.265  1.00 98.12           N  
ATOM   2615  H   VAL A 179      10.487   2.940  -4.648  1.00 98.12           H  
ATOM   2616  CA  VAL A 179       8.999   4.464  -4.481  1.00 98.12           C  
ATOM   2617  HA  VAL A 179       8.634   4.848  -3.529  1.00 98.12           H  
ATOM   2618  C   VAL A 179       7.829   4.366  -5.461  1.00 98.12           C  
ATOM   2619  CB  VAL A 179      10.070   5.417  -5.022  1.00 98.12           C  
ATOM   2620  HB  VAL A 179      10.395   5.036  -5.990  1.00 98.12           H  
ATOM   2621  O   VAL A 179       7.994   3.842  -6.565  1.00 98.12           O  
ATOM   2622  CG1 VAL A 179       9.520   6.829  -5.212  1.00 98.12           C  
ATOM   2623 HG11 VAL A 179       9.220   7.247  -4.251  1.00 98.12           H  
ATOM   2624 HG12 VAL A 179      10.289   7.456  -5.664  1.00 98.12           H  
ATOM   2625 HG13 VAL A 179       8.661   6.819  -5.882  1.00 98.12           H  
ATOM   2626  CG2 VAL A 179      11.319   5.488  -4.133  1.00 98.12           C  
ATOM   2627 HG21 VAL A 179      11.070   5.926  -3.166  1.00 98.12           H  
ATOM   2628 HG22 VAL A 179      11.751   4.498  -3.982  1.00 98.12           H  
ATOM   2629 HG23 VAL A 179      12.066   6.113  -4.623  1.00 98.12           H  
ATOM   2630  N   GLN A 180       6.667   4.889  -5.083  1.00 98.08           N  
ATOM   2631  H   GLN A 180       6.612   5.304  -4.164  1.00 98.08           H  
ATOM   2632  CA  GLN A 180       5.440   4.849  -5.871  1.00 98.08           C  
ATOM   2633  HA  GLN A 180       5.343   3.862  -6.324  1.00 98.08           H  
ATOM   2634  C   GLN A 180       5.478   5.901  -6.997  1.00 98.08           C  
ATOM   2635  CB  GLN A 180       4.231   5.053  -4.944  1.00 98.08           C  
ATOM   2636  HB2 GLN A 180       4.214   6.082  -4.586  1.00 98.08           H  
ATOM   2637  HB3 GLN A 180       3.341   4.913  -5.557  1.00 98.08           H  
ATOM   2638  O   GLN A 180       5.237   7.087  -6.776  1.00 98.08           O  
ATOM   2639  CG  GLN A 180       4.168   4.122  -3.710  1.00 98.08           C  
ATOM   2640  HG2 GLN A 180       4.951   4.391  -3.001  1.00 98.08           H  
ATOM   2641  HG3 GLN A 180       4.319   3.088  -4.018  1.00 98.08           H  
ATOM   2642  CD  GLN A 180       2.810   4.216  -3.012  1.00 98.08           C  
ATOM   2643  NE2 GLN A 180       2.706   4.066  -1.715  1.00 98.08           N  
ATOM   2644 HE21 GLN A 180       1.791   4.084  -1.287  1.00 98.08           H  
ATOM   2645 HE22 GLN A 180       3.493   3.977  -1.087  1.00 98.08           H  
ATOM   2646  OE1 GLN A 180       1.811   4.452  -3.665  1.00 98.08           O  
ATOM   2647  N   PHE A 181       5.794   5.488  -8.231  1.00 97.86           N  
ATOM   2648  H   PHE A 181       5.982   4.505  -8.368  1.00 97.86           H  
ATOM   2649  CA  PHE A 181       5.868   6.369  -9.410  1.00 97.86           C  
ATOM   2650  HA  PHE A 181       6.067   7.382  -9.060  1.00 97.86           H  
ATOM   2651  C   PHE A 181       4.526   6.476 -10.156  1.00 97.86           C  
ATOM   2652  CB  PHE A 181       7.057   5.980 -10.304  1.00 97.86           C  
ATOM   2653  HB2 PHE A 181       7.036   4.907 -10.495  1.00 97.86           H  
ATOM   2654  HB3 PHE A 181       6.957   6.480 -11.268  1.00 97.86           H  
ATOM   2655  O   PHE A 181       4.467   6.393 -11.385  1.00 97.86           O  
ATOM   2656  CG  PHE A 181       8.405   6.381  -9.741  1.00 97.86           C  
ATOM   2657  CD1 PHE A 181       8.890   7.685  -9.945  1.00 97.86           C  
ATOM   2658  HD1 PHE A 181       8.278   8.401 -10.473  1.00 97.86           H  
ATOM   2659  CD2 PHE A 181       9.190   5.455  -9.036  1.00 97.86           C  
ATOM   2660  HD2 PHE A 181       8.815   4.457  -8.867  1.00 97.86           H  
ATOM   2661  CE1 PHE A 181      10.157   8.059  -9.467  1.00 97.86           C  
ATOM   2662  HE1 PHE A 181      10.518   9.063  -9.634  1.00 97.86           H  
ATOM   2663  CE2 PHE A 181      10.464   5.823  -8.566  1.00 97.86           C  
ATOM   2664  HE2 PHE A 181      11.069   5.100  -8.039  1.00 97.86           H  
ATOM   2665  CZ  PHE A 181      10.945   7.127  -8.771  1.00 97.86           C  
ATOM   2666  HZ  PHE A 181      11.912   7.412  -8.385  1.00 97.86           H  
ATOM   2667  N   TYR A 182       3.445   6.657  -9.401  1.00 97.42           N  
ATOM   2668  H   TYR A 182       3.577   6.762  -8.405  1.00 97.42           H  
ATOM   2669  CA  TYR A 182       2.065   6.758  -9.876  1.00 97.42           C  
ATOM   2670  HA  TYR A 182       2.057   7.206 -10.870  1.00 97.42           H  
ATOM   2671  C   TYR A 182       1.237   7.665  -8.959  1.00 97.42           C  
ATOM   2672  CB  TYR A 182       1.472   5.350  -9.979  1.00 97.42           C  
ATOM   2673  HB2 TYR A 182       0.422   5.410 -10.265  1.00 97.42           H  
ATOM   2674  HB3 TYR A 182       1.997   4.844 -10.789  1.00 97.42           H  
ATOM   2675  O   TYR A 182       1.713   8.065  -7.899  1.00 97.42           O  
ATOM   2676  CG  TYR A 182       1.561   4.514  -8.716  1.00 97.42           C  
ATOM   2677  CD1 TYR A 182       2.551   3.519  -8.593  1.00 97.42           C  
ATOM   2678  HD1 TYR A 182       3.290   3.401  -9.372  1.00 97.42           H  
ATOM   2679  CD2 TYR A 182       0.662   4.739  -7.659  1.00 97.42           C  
ATOM   2680  HD2 TYR A 182      -0.075   5.527  -7.713  1.00 97.42           H  
ATOM   2681  CE1 TYR A 182       2.582   2.685  -7.460  1.00 97.42           C  
ATOM   2682  HE1 TYR A 182       3.309   1.891  -7.364  1.00 97.42           H  
ATOM   2683  CE2 TYR A 182       0.748   3.962  -6.493  1.00 97.42           C  
ATOM   2684  HE2 TYR A 182       0.108   4.179  -5.651  1.00 97.42           H  
ATOM   2685  OH  TYR A 182       1.712   2.099  -5.312  1.00 97.42           O  
ATOM   2686  HH  TYR A 182       1.145   2.439  -4.615  1.00 97.42           H  
ATOM   2687  CZ  TYR A 182       1.676   2.903  -6.404  1.00 97.42           C  
ATOM   2688  N   ASN A 183       0.025   8.037  -9.387  1.00 96.76           N  
ATOM   2689  H   ASN A 183      -0.286   7.661 -10.272  1.00 96.76           H  
ATOM   2690  CA  ASN A 183      -0.842   9.037  -8.737  1.00 96.76           C  
ATOM   2691  HA  ASN A 183      -1.644   9.261  -9.439  1.00 96.76           H  
ATOM   2692  C   ASN A 183      -0.191  10.417  -8.484  1.00 96.76           C  
ATOM   2693  CB  ASN A 183      -1.499   8.416  -7.490  1.00 96.76           C  
ATOM   2694  HB2 ASN A 183      -2.028   9.187  -6.929  1.00 96.76           H  
ATOM   2695  HB3 ASN A 183      -0.731   8.009  -6.832  1.00 96.76           H  
ATOM   2696  O   ASN A 183      -0.776  11.277  -7.834  1.00 96.76           O  
ATOM   2697  CG  ASN A 183      -2.513   7.341  -7.833  1.00 96.76           C  
ATOM   2698  ND2 ASN A 183      -2.833   6.472  -6.909  1.00 96.76           N  
ATOM   2699 HD21 ASN A 183      -3.636   5.874  -7.042  1.00 96.76           H  
ATOM   2700 HD22 ASN A 183      -2.375   6.525  -6.010  1.00 96.76           H  
ATOM   2701  OD1 ASN A 183      -3.045   7.277  -8.935  1.00 96.76           O  
ATOM   2702  N   ASN A 184       0.982  10.667  -9.070  1.00 96.26           N  
ATOM   2703  H   ASN A 184       1.343   9.944  -9.676  1.00 96.26           H  
ATOM   2704  CA  ASN A 184       1.831  11.825  -8.816  1.00 96.26           C  
ATOM   2705  HA  ASN A 184       1.259  12.599  -8.305  1.00 96.26           H  
ATOM   2706  C   ASN A 184       2.342  12.408 -10.150  1.00 96.26           C  
ATOM   2707  CB  ASN A 184       2.955  11.391  -7.868  1.00 96.26           C  
ATOM   2708  HB2 ASN A 184       3.746  12.141  -7.887  1.00 96.26           H  
ATOM   2709  HB3 ASN A 184       3.361  10.428  -8.178  1.00 96.26           H  
ATOM   2710  O   ASN A 184       3.474  12.131 -10.573  1.00 96.26           O  
ATOM   2711  CG  ASN A 184       2.479  11.306  -6.434  1.00 96.26           C  
ATOM   2712  ND2 ASN A 184       2.116  10.142  -5.963  1.00 96.26           N  
ATOM   2713 HD21 ASN A 184       2.097   9.310  -6.537  1.00 96.26           H  
ATOM   2714 HD22 ASN A 184       1.697  10.102  -5.045  1.00 96.26           H  
ATOM   2715  OD1 ASN A 184       2.453  12.311  -5.748  1.00 96.26           O  
ATOM   2716  N   PRO A 185       1.529  13.235 -10.841  1.00 95.15           N  
ATOM   2717  CA  PRO A 185       1.850  13.803 -12.155  1.00 95.15           C  
ATOM   2718  HA  PRO A 185       1.775  12.998 -12.885  1.00 95.15           H  
ATOM   2719  C   PRO A 185       3.249  14.437 -12.317  1.00 95.15           C  
ATOM   2720  CB  PRO A 185       0.725  14.799 -12.457  1.00 95.15           C  
ATOM   2721  HB2 PRO A 185       0.530  14.871 -13.527  1.00 95.15           H  
ATOM   2722  HB3 PRO A 185       0.960  15.783 -12.050  1.00 95.15           H  
ATOM   2723  O   PRO A 185       3.826  14.273 -13.395  1.00 95.15           O  
ATOM   2724  CG  PRO A 185      -0.468  14.208 -11.707  1.00 95.15           C  
ATOM   2725  HG2 PRO A 185      -0.916  13.411 -12.299  1.00 95.15           H  
ATOM   2726  HG3 PRO A 185      -1.210  14.967 -11.458  1.00 95.15           H  
ATOM   2727  CD  PRO A 185       0.173  13.614 -10.456  1.00 95.15           C  
ATOM   2728  HD2 PRO A 185      -0.410  12.756 -10.122  1.00 95.15           H  
ATOM   2729  HD3 PRO A 185       0.212  14.365  -9.667  1.00 95.15           H  
ATOM   2730  N   PRO A 186       3.852  15.105 -11.306  1.00 95.19           N  
ATOM   2731  CA  PRO A 186       5.186  15.697 -11.443  1.00 95.19           C  
ATOM   2732  HA  PRO A 186       5.182  16.352 -12.314  1.00 95.19           H  
ATOM   2733  C   PRO A 186       6.342  14.699 -11.596  1.00 95.19           C  
ATOM   2734  CB  PRO A 186       5.396  16.550 -10.185  1.00 95.19           C  
ATOM   2735  HB2 PRO A 186       5.957  17.458 -10.403  1.00 95.19           H  
ATOM   2736  HB3 PRO A 186       5.902  15.968  -9.415  1.00 95.19           H  
ATOM   2737  O   PRO A 186       7.416  15.106 -12.040  1.00 95.19           O  
ATOM   2738  CG  PRO A 186       3.978  16.864  -9.718  1.00 95.19           C  
ATOM   2739  HG2 PRO A 186       3.937  17.079  -8.651  1.00 95.19           H  
ATOM   2740  HG3 PRO A 186       3.568  17.690 -10.299  1.00 95.19           H  
ATOM   2741  CD  PRO A 186       3.245  15.574 -10.065  1.00 95.19           C  
ATOM   2742  HD2 PRO A 186       3.409  14.839  -9.276  1.00 95.19           H  
ATOM   2743  HD3 PRO A 186       2.180  15.779 -10.170  1.00 95.19           H  
ATOM   2744  N   CYS A 187       6.165  13.429 -11.214  1.00 96.75           N  
ATOM   2745  H   CYS A 187       5.267  13.161 -10.837  1.00 96.75           H  
ATOM   2746  CA  CYS A 187       7.249  12.440 -11.151  1.00 96.75           C  
ATOM   2747  HA  CYS A 187       8.092  12.807 -11.737  1.00 96.75           H  
ATOM   2748  C   CYS A 187       6.922  11.069 -11.764  1.00 96.75           C  
ATOM   2749  CB  CYS A 187       7.743  12.336  -9.703  1.00 96.75           C  
ATOM   2750  HB2 CYS A 187       8.237  13.277  -9.462  1.00 96.75           H  
ATOM   2751  HB3 CYS A 187       8.486  11.542  -9.626  1.00 96.75           H  
ATOM   2752  O   CYS A 187       7.833  10.269 -11.938  1.00 96.75           O  
ATOM   2753  SG  CYS A 187       6.487  12.087  -8.431  1.00 96.75           S  
ATOM   2754  N   GLN A 188       5.681  10.794 -12.157  1.00 97.43           N  
ATOM   2755  H   GLN A 188       4.943  11.439 -11.913  1.00 97.43           H  
ATOM   2756  CA  GLN A 188       5.312   9.560 -12.864  1.00 97.43           C  
ATOM   2757  HA  GLN A 188       5.886   8.738 -12.436  1.00 97.43           H  
ATOM   2758  C   GLN A 188       5.618   9.589 -14.376  1.00 97.43           C  
ATOM   2759  CB  GLN A 188       3.839   9.262 -12.571  1.00 97.43           C  
ATOM   2760  HB2 GLN A 188       3.592   8.262 -12.929  1.00 97.43           H  
ATOM   2761  HB3 GLN A 188       3.705   9.276 -11.489  1.00 97.43           H  
ATOM   2762  O   GLN A 188       6.031  10.604 -14.943  1.00 97.43           O  
ATOM   2763  CG  GLN A 188       2.875  10.259 -13.228  1.00 97.43           C  
ATOM   2764  HG2 GLN A 188       2.869  10.107 -14.307  1.00 97.43           H  
ATOM   2765  HG3 GLN A 188       3.204  11.281 -13.039  1.00 97.43           H  
ATOM   2766  CD  GLN A 188       1.457  10.107 -12.705  1.00 97.43           C  
ATOM   2767  NE2 GLN A 188       0.483  10.700 -13.350  1.00 97.43           N  
ATOM   2768 HE21 GLN A 188       0.648  11.234 -14.191  1.00 97.43           H  
ATOM   2769 HE22 GLN A 188      -0.424  10.596 -12.919  1.00 97.43           H  
ATOM   2770  OE1 GLN A 188       1.190   9.473 -11.702  1.00 97.43           O  
ATOM   2771  N   TYR A 189       5.377   8.462 -15.051  1.00 96.70           N  
ATOM   2772  H   TYR A 189       5.016   7.673 -14.533  1.00 96.70           H  
ATOM   2773  CA  TYR A 189       5.292   8.399 -16.514  1.00 96.70           C  
ATOM   2774  HA  TYR A 189       6.146   8.918 -16.951  1.00 96.70           H  
ATOM   2775  C   TYR A 189       4.002   9.070 -17.010  1.00 96.70           C  
ATOM   2776  CB  TYR A 189       5.333   6.933 -16.942  1.00 96.70           C  
ATOM   2777  HB2 TYR A 189       6.290   6.508 -16.638  1.00 96.70           H  
ATOM   2778  HB3 TYR A 189       4.550   6.411 -16.392  1.00 96.70           H  
ATOM   2779  O   TYR A 189       2.921   8.815 -16.478  1.00 96.70           O  
ATOM   2780  CG  TYR A 189       5.138   6.675 -18.427  1.00 96.70           C  
ATOM   2781  CD1 TYR A 189       3.887   6.243 -18.907  1.00 96.70           C  
ATOM   2782  HD1 TYR A 189       3.062   6.118 -18.221  1.00 96.70           H  
ATOM   2783  CD2 TYR A 189       6.213   6.830 -19.321  1.00 96.70           C  
ATOM   2784  HD2 TYR A 189       7.168   7.171 -18.949  1.00 96.70           H  
ATOM   2785  CE1 TYR A 189       3.715   5.940 -20.271  1.00 96.70           C  
ATOM   2786  HE1 TYR A 189       2.758   5.582 -20.619  1.00 96.70           H  
ATOM   2787  CE2 TYR A 189       6.046   6.543 -20.690  1.00 96.70           C  
ATOM   2788  HE2 TYR A 189       6.865   6.651 -21.386  1.00 96.70           H  
ATOM   2789  OH  TYR A 189       4.646   5.754 -22.470  1.00 96.70           O  
ATOM   2790  HH  TYR A 189       3.777   5.390 -22.654  1.00 96.70           H  
ATOM   2791  CZ  TYR A 189       4.800   6.081 -21.162  1.00 96.70           C  
ATOM   2792  N   SER A 190       4.100   9.919 -18.035  1.00 94.15           N  
ATOM   2793  H   SER A 190       5.003  10.069 -18.461  1.00 94.15           H  
ATOM   2794  CA  SER A 190       2.946  10.642 -18.585  1.00 94.15           C  
ATOM   2795  HA  SER A 190       2.054  10.027 -18.472  1.00 94.15           H  
ATOM   2796  C   SER A 190       3.132  10.953 -20.068  1.00 94.15           C  
ATOM   2797  CB  SER A 190       2.729  11.941 -17.805  1.00 94.15           C  
ATOM   2798  HB2 SER A 190       2.658  11.717 -16.740  1.00 94.15           H  
ATOM   2799  HB3 SER A 190       3.569  12.615 -17.972  1.00 94.15           H  
ATOM   2800  O   SER A 190       4.237  11.277 -20.497  1.00 94.15           O  
ATOM   2801  OG  SER A 190       1.528  12.550 -18.233  1.00 94.15           O  
ATOM   2802  HG  SER A 190       1.413  13.375 -17.755  1.00 94.15           H  
ATOM   2803  N   ALA A 191       2.050  10.860 -20.850  1.00 90.38           N  
ATOM   2804  H   ALA A 191       1.173  10.668 -20.387  1.00 90.38           H  
ATOM   2805  CA  ALA A 191       1.990  11.256 -22.263  1.00 90.38           C  
ATOM   2806  HA  ALA A 191       1.096  10.794 -22.681  1.00 90.38           H  
ATOM   2807  C   ALA A 191       3.163  10.745 -23.138  1.00 90.38           C  
ATOM   2808  CB  ALA A 191       1.770  12.775 -22.334  1.00 90.38           C  
ATOM   2809  HB1 ALA A 191       0.900  13.057 -21.742  1.00 90.38           H  
ATOM   2810  HB2 ALA A 191       1.606  13.076 -23.369  1.00 90.38           H  
ATOM   2811  HB3 ALA A 191       2.649  13.294 -21.951  1.00 90.38           H  
ATOM   2812  O   ALA A 191       3.737  11.489 -23.929  1.00 90.38           O  
ATOM   2813  N   GLY A 192       3.554   9.474 -22.975  1.00 93.17           N  
ATOM   2814  H   GLY A 192       3.081   8.912 -22.283  1.00 93.17           H  
ATOM   2815  CA  GLY A 192       4.673   8.872 -23.718  1.00 93.17           C  
ATOM   2816  HA2 GLY A 192       4.528   7.794 -23.788  1.00 93.17           H  
ATOM   2817  HA3 GLY A 192       4.671   9.264 -24.736  1.00 93.17           H  
ATOM   2818  C   GLY A 192       6.067   9.141 -23.132  1.00 93.17           C  
ATOM   2819  O   GLY A 192       7.046   8.577 -23.612  1.00 93.17           O  
ATOM   2820  N   SER A 193       6.182   9.978 -22.097  1.00 94.95           N  
ATOM   2821  H   SER A 193       5.340  10.392 -21.722  1.00 94.95           H  
ATOM   2822  CA  SER A 193       7.454  10.440 -21.539  1.00 94.95           C  
ATOM   2823  HA  SER A 193       8.256  10.145 -22.215  1.00 94.95           H  
ATOM   2824  C   SER A 193       7.755   9.860 -20.157  1.00 94.95           C  
ATOM   2825  CB  SER A 193       7.472  11.966 -21.479  1.00 94.95           C  
ATOM   2826  HB2 SER A 193       7.278  12.366 -22.474  1.00 94.95           H  
ATOM   2827  HB3 SER A 193       6.695  12.316 -20.800  1.00 94.95           H  
ATOM   2828  O   SER A 193       6.957   9.939 -19.224  1.00 94.95           O  
ATOM   2829  OG  SER A 193       8.740  12.418 -21.027  1.00 94.95           O  
ATOM   2830  HG  SER A 193       8.743  13.372 -21.133  1.00 94.95           H  
ATOM   2831  N   ALA A 194       8.981   9.353 -20.012  1.00 95.36           N  
ATOM   2832  H   ALA A 194       9.547   9.289 -20.846  1.00 95.36           H  
ATOM   2833  CA  ALA A 194       9.575   8.933 -18.742  1.00 95.36           C  
ATOM   2834  HA  ALA A 194       8.787   8.861 -17.992  1.00 95.36           H  
ATOM   2835  C   ALA A 194      10.609   9.942 -18.192  1.00 95.36           C  
ATOM   2836  CB  ALA A 194      10.169   7.530 -18.931  1.00 95.36           C  
ATOM   2837  HB1 ALA A 194      10.537   7.156 -17.976  1.00 95.36           H  
ATOM   2838  HB2 ALA A 194       9.405   6.846 -19.302  1.00 95.36           H  
ATOM   2839  HB3 ALA A 194      10.987   7.568 -19.650  1.00 95.36           H  
ATOM   2840  O   ALA A 194      11.359   9.602 -17.278  1.00 95.36           O  
ATOM   2841  N   VAL A 195      10.709  11.157 -18.752  1.00 95.66           N  
ATOM   2842  H   VAL A 195      10.059  11.404 -19.485  1.00 95.66           H  
ATOM   2843  CA  VAL A 195      11.754  12.138 -18.378  1.00 95.66           C  
ATOM   2844  HA  VAL A 195      12.731  11.673 -18.505  1.00 95.66           H  
ATOM   2845  C   VAL A 195      11.655  12.533 -16.901  1.00 95.66           C  
ATOM   2846  CB  VAL A 195      11.700  13.378 -19.296  1.00 95.66           C  
ATOM   2847  HB  VAL A 195      10.682  13.770 -19.307  1.00 95.66           H  
ATOM   2848  O   VAL A 195      12.655  12.483 -16.183  1.00 95.66           O  
ATOM   2849  CG1 VAL A 195      12.643  14.500 -18.845  1.00 95.66           C  
ATOM   2850 HG11 VAL A 195      12.629  15.312 -19.572  1.00 95.66           H  
ATOM   2851 HG12 VAL A 195      13.662  14.124 -18.748  1.00 95.66           H  
ATOM   2852 HG13 VAL A 195      12.316  14.910 -17.889  1.00 95.66           H  
ATOM   2853  CG2 VAL A 195      12.098  12.995 -20.729  1.00 95.66           C  
ATOM   2854 HG21 VAL A 195      11.439  12.217 -21.117  1.00 95.66           H  
ATOM   2855 HG22 VAL A 195      12.013  13.866 -21.379  1.00 95.66           H  
ATOM   2856 HG23 VAL A 195      13.127  12.636 -20.751  1.00 95.66           H  
ATOM   2857  N   ASN A 196      10.448  12.846 -16.424  1.00 95.57           N  
ATOM   2858  H   ASN A 196       9.670  12.897 -17.068  1.00 95.57           H  
ATOM   2859  CA  ASN A 196      10.216  13.222 -15.029  1.00 95.57           C  
ATOM   2860  HA  ASN A 196      10.905  14.023 -14.760  1.00 95.57           H  
ATOM   2861  C   ASN A 196      10.505  12.055 -14.074  1.00 95.57           C  
ATOM   2862  CB  ASN A 196       8.782  13.754 -14.883  1.00 95.57           C  
ATOM   2863  HB2 ASN A 196       8.565  13.864 -13.820  1.00 95.57           H  
ATOM   2864  HB3 ASN A 196       8.067  13.041 -15.294  1.00 95.57           H  
ATOM   2865  O   ASN A 196      11.252  12.226 -13.112  1.00 95.57           O  
ATOM   2866  CG  ASN A 196       8.572  15.111 -15.535  1.00 95.57           C  
ATOM   2867  ND2 ASN A 196       7.358  15.604 -15.538  1.00 95.57           N  
ATOM   2868 HD21 ASN A 196       7.241  16.522 -15.943  1.00 95.57           H  
ATOM   2869 HD22 ASN A 196       6.617  15.133 -15.039  1.00 95.57           H  
ATOM   2870  OD1 ASN A 196       9.480  15.730 -16.064  1.00 95.57           O  
ATOM   2871  N   LEU A 197      10.020  10.853 -14.398  1.00 96.94           N  
ATOM   2872  H   LEU A 197       9.364  10.796 -15.163  1.00 96.94           H  
ATOM   2873  CA  LEU A 197      10.313   9.621 -13.658  1.00 96.94           C  
ATOM   2874  HA  LEU A 197       9.949   9.725 -12.635  1.00 96.94           H  
ATOM   2875  C   LEU A 197      11.817   9.377 -13.516  1.00 96.94           C  
ATOM   2876  CB  LEU A 197       9.534   8.477 -14.334  1.00 96.94           C  
ATOM   2877  HB2 LEU A 197       9.829   8.398 -15.381  1.00 96.94           H  
ATOM   2878  HB3 LEU A 197       8.483   8.766 -14.316  1.00 96.94           H  
ATOM   2879  O   LEU A 197      12.298   9.165 -12.406  1.00 96.94           O  
ATOM   2880  CG  LEU A 197       9.651   7.089 -13.671  1.00 96.94           C  
ATOM   2881  HG  LEU A 197       9.591   7.186 -12.587  1.00 96.94           H  
ATOM   2882  CD1 LEU A 197       8.488   6.219 -14.150  1.00 96.94           C  
ATOM   2883 HD11 LEU A 197       7.543   6.678 -13.861  1.00 96.94           H  
ATOM   2884 HD12 LEU A 197       8.536   5.240 -13.674  1.00 96.94           H  
ATOM   2885 HD13 LEU A 197       8.519   6.101 -15.233  1.00 96.94           H  
ATOM   2886  CD2 LEU A 197      10.946   6.359 -14.053  1.00 96.94           C  
ATOM   2887 HD21 LEU A 197      11.116   6.424 -15.128  1.00 96.94           H  
ATOM   2888 HD22 LEU A 197      10.875   5.309 -13.770  1.00 96.94           H  
ATOM   2889 HD23 LEU A 197      11.793   6.780 -13.512  1.00 96.94           H  
ATOM   2890  N   LYS A 198      12.589   9.492 -14.603  1.00 96.38           N  
ATOM   2891  H   LYS A 198      12.135   9.685 -15.485  1.00 96.38           H  
ATOM   2892  CA  LYS A 198      14.055   9.344 -14.568  1.00 96.38           C  
ATOM   2893  HA  LYS A 198      14.302   8.397 -14.086  1.00 96.38           H  
ATOM   2894  C   LYS A 198      14.731  10.428 -13.715  1.00 96.38           C  
ATOM   2895  CB  LYS A 198      14.602   9.321 -16.004  1.00 96.38           C  
ATOM   2896  HB2 LYS A 198      15.690   9.378 -15.972  1.00 96.38           H  
ATOM   2897  HB3 LYS A 198      14.227  10.190 -16.546  1.00 96.38           H  
ATOM   2898  O   LYS A 198      15.672  10.130 -12.986  1.00 96.38           O  
ATOM   2899  CG  LYS A 198      14.200   8.030 -16.738  1.00 96.38           C  
ATOM   2900  HG2 LYS A 198      14.697   7.184 -16.263  1.00 96.38           H  
ATOM   2901  HG3 LYS A 198      13.124   7.875 -16.658  1.00 96.38           H  
ATOM   2902  CD  LYS A 198      14.585   8.073 -18.222  1.00 96.38           C  
ATOM   2903  HD2 LYS A 198      15.672   8.107 -18.305  1.00 96.38           H  
ATOM   2904  HD3 LYS A 198      14.156   8.960 -18.688  1.00 96.38           H  
ATOM   2905  CE  LYS A 198      14.035   6.815 -18.906  1.00 96.38           C  
ATOM   2906  HE2 LYS A 198      14.303   5.951 -18.297  1.00 96.38           H  
ATOM   2907  HE3 LYS A 198      12.947   6.869 -18.922  1.00 96.38           H  
ATOM   2908  NZ  LYS A 198      14.565   6.631 -20.280  1.00 96.38           N  
ATOM   2909  HZ1 LYS A 198      14.291   5.719 -20.615  1.00 96.38           H  
ATOM   2910  HZ2 LYS A 198      14.210   7.330 -20.916  1.00 96.38           H  
ATOM   2911  HZ3 LYS A 198      15.575   6.646 -20.280  1.00 96.38           H  
ATOM   2912  N   SER A 199      14.229  11.664 -13.751  1.00 96.81           N  
ATOM   2913  H   SER A 199      13.457  11.842 -14.378  1.00 96.81           H  
ATOM   2914  CA  SER A 199      14.731  12.765 -12.916  1.00 96.81           C  
ATOM   2915  HA  SER A 199      15.803  12.867 -13.081  1.00 96.81           H  
ATOM   2916  C   SER A 199      14.521  12.503 -11.417  1.00 96.81           C  
ATOM   2917  CB  SER A 199      14.061  14.074 -13.348  1.00 96.81           C  
ATOM   2918  HB2 SER A 199      14.218  14.215 -14.417  1.00 96.81           H  
ATOM   2919  HB3 SER A 199      12.989  14.029 -13.155  1.00 96.81           H  
ATOM   2920  O   SER A 199      15.454  12.639 -10.624  1.00 96.81           O  
ATOM   2921  OG  SER A 199      14.611  15.175 -12.653  1.00 96.81           O  
ATOM   2922  HG  SER A 199      14.343  15.978 -13.106  1.00 96.81           H  
ATOM   2923  N   TYR A 200      13.329  12.053 -11.014  1.00 97.47           N  
ATOM   2924  H   TYR A 200      12.595  11.935 -11.698  1.00 97.47           H  
ATOM   2925  CA  TYR A 200      13.041  11.731  -9.612  1.00 97.47           C  
ATOM   2926  HA  TYR A 200      13.487  12.504  -8.986  1.00 97.47           H  
ATOM   2927  C   TYR A 200      13.689  10.415  -9.156  1.00 97.47           C  
ATOM   2928  CB  TYR A 200      11.531  11.772  -9.359  1.00 97.47           C  
ATOM   2929  HB2 TYR A 200      11.306  11.184  -8.469  1.00 97.47           H  
ATOM   2930  HB3 TYR A 200      11.003  11.313 -10.195  1.00 97.47           H  
ATOM   2931  O   TYR A 200      14.159  10.346  -8.023  1.00 97.47           O  
ATOM   2932  CG  TYR A 200      11.008  13.180  -9.139  1.00 97.47           C  
ATOM   2933  CD1 TYR A 200      10.781  13.651  -7.830  1.00 97.47           C  
ATOM   2934  HD1 TYR A 200      10.961  13.004  -6.984  1.00 97.47           H  
ATOM   2935  CD2 TYR A 200      10.727  14.016 -10.237  1.00 97.47           C  
ATOM   2936  HD2 TYR A 200      10.878  13.655 -11.244  1.00 97.47           H  
ATOM   2937  CE1 TYR A 200      10.262  14.943  -7.625  1.00 97.47           C  
ATOM   2938  HE1 TYR A 200      10.047  15.296  -6.628  1.00 97.47           H  
ATOM   2939  CE2 TYR A 200      10.186  15.299 -10.039  1.00 97.47           C  
ATOM   2940  HE2 TYR A 200       9.922  15.909 -10.890  1.00 97.47           H  
ATOM   2941  OH  TYR A 200       9.449  17.004  -8.524  1.00 97.47           O  
ATOM   2942  HH  TYR A 200       9.099  17.396  -9.327  1.00 97.47           H  
ATOM   2943  CZ  TYR A 200       9.944  15.759  -8.730  1.00 97.47           C  
ATOM   2944  N   TRP A 201      13.830   9.415 -10.032  1.00 97.62           N  
ATOM   2945  H   TRP A 201      13.378   9.492 -10.931  1.00 97.62           H  
ATOM   2946  CA  TRP A 201      14.613   8.202  -9.761  1.00 97.62           C  
ATOM   2947  HA  TRP A 201      14.149   7.645  -8.947  1.00 97.62           H  
ATOM   2948  C   TRP A 201      16.055   8.515  -9.330  1.00 97.62           C  
ATOM   2949  CB  TRP A 201      14.621   7.317 -11.012  1.00 97.62           C  
ATOM   2950  HB2 TRP A 201      14.996   7.889 -11.861  1.00 97.62           H  
ATOM   2951  HB3 TRP A 201      13.600   7.009 -11.237  1.00 97.62           H  
ATOM   2952  O   TRP A 201      16.574   7.911  -8.388  1.00 97.62           O  
ATOM   2953  CG  TRP A 201      15.464   6.094 -10.859  1.00 97.62           C  
ATOM   2954  CD1 TRP A 201      16.755   5.967 -11.242  1.00 97.62           C  
ATOM   2955  HD1 TRP A 201      17.331   6.731 -11.743  1.00 97.62           H  
ATOM   2956  CD2 TRP A 201      15.116   4.849 -10.187  1.00 97.62           C  
ATOM   2957  CE2 TRP A 201      16.272   4.015 -10.162  1.00 97.62           C  
ATOM   2958  CE3 TRP A 201      13.945   4.355  -9.577  1.00 97.62           C  
ATOM   2959  HE3 TRP A 201      13.054   4.964  -9.576  1.00 97.62           H  
ATOM   2960  NE1 TRP A 201      17.230   4.730 -10.851  1.00 97.62           N  
ATOM   2961  HE1 TRP A 201      18.161   4.403 -11.065  1.00 97.62           H  
ATOM   2962  CH2 TRP A 201      15.085   2.285  -8.959  1.00 97.62           C  
ATOM   2963  HH2 TRP A 201      15.055   1.315  -8.486  1.00 97.62           H  
ATOM   2964  CZ2 TRP A 201      16.270   2.751  -9.556  1.00 97.62           C  
ATOM   2965  HZ2 TRP A 201      17.169   2.153  -9.555  1.00 97.62           H  
ATOM   2966  CZ3 TRP A 201      13.929   3.086  -8.971  1.00 97.62           C  
ATOM   2967  HZ3 TRP A 201      13.023   2.736  -8.498  1.00 97.62           H  
ATOM   2968  N   ASN A 202      16.692   9.501  -9.965  1.00 96.67           N  
ATOM   2969  H   ASN A 202      16.247   9.922 -10.769  1.00 96.67           H  
ATOM   2970  CA  ASN A 202      18.049   9.924  -9.612  1.00 96.67           C  
ATOM   2971  HA  ASN A 202      18.688   9.043  -9.554  1.00 96.67           H  
ATOM   2972  C   ASN A 202      18.121  10.598  -8.227  1.00 96.67           C  
ATOM   2973  CB  ASN A 202      18.592  10.823 -10.734  1.00 96.67           C  
ATOM   2974  HB2 ASN A 202      17.899  11.645 -10.914  1.00 96.67           H  
ATOM   2975  HB3 ASN A 202      19.546  11.243 -10.417  1.00 96.67           H  
ATOM   2976  O   ASN A 202      19.117  10.432  -7.527  1.00 96.67           O  
ATOM   2977  CG  ASN A 202      18.833  10.076 -12.036  1.00 96.67           C  
ATOM   2978  ND2 ASN A 202      19.059  10.790 -13.113  1.00 96.67           N  
ATOM   2979 HD21 ASN A 202      19.220  10.264 -13.959  1.00 96.67           H  
ATOM   2980 HD22 ASN A 202      19.045  11.799 -13.071  1.00 96.67           H  
ATOM   2981  OD1 ASN A 202      18.852   8.859 -12.114  1.00 96.67           O  
ATOM   2982  N   LYS A 203      17.060  11.295  -7.789  1.00 97.08           N  
ATOM   2983  H   LYS A 203      16.262  11.374  -8.403  1.00 97.08           H  
ATOM   2984  CA  LYS A 203      16.950  11.813  -6.409  1.00 97.08           C  
ATOM   2985  HA  LYS A 203      17.874  12.325  -6.140  1.00 97.08           H  
ATOM   2986  C   LYS A 203      16.782  10.667  -5.410  1.00 97.08           C  
ATOM   2987  CB  LYS A 203      15.773  12.795  -6.267  1.00 97.08           C  
ATOM   2988  HB2 LYS A 203      15.744  13.141  -5.234  1.00 97.08           H  
ATOM   2989  HB3 LYS A 203      14.839  12.267  -6.460  1.00 97.08           H  
ATOM   2990  O   LYS A 203      17.527  10.566  -4.441  1.00 97.08           O  
ATOM   2991  CG  LYS A 203      15.853  14.019  -7.190  1.00 97.08           C  
ATOM   2992  HG2 LYS A 203      15.904  13.696  -8.230  1.00 97.08           H  
ATOM   2993  HG3 LYS A 203      16.743  14.602  -6.951  1.00 97.08           H  
ATOM   2994  CD  LYS A 203      14.598  14.877  -6.993  1.00 97.08           C  
ATOM   2995  HD2 LYS A 203      13.718  14.257  -7.166  1.00 97.08           H  
ATOM   2996  HD3 LYS A 203      14.572  15.240  -5.966  1.00 97.08           H  
ATOM   2997  CE  LYS A 203      14.569  16.065  -7.959  1.00 97.08           C  
ATOM   2998  HE2 LYS A 203      15.425  16.708  -7.751  1.00 97.08           H  
ATOM   2999  HE3 LYS A 203      14.666  15.686  -8.977  1.00 97.08           H  
ATOM   3000  NZ  LYS A 203      13.298  16.822  -7.813  1.00 97.08           N  
ATOM   3001  HZ1 LYS A 203      13.267  17.611  -8.443  1.00 97.08           H  
ATOM   3002  HZ2 LYS A 203      13.190  17.160  -6.867  1.00 97.08           H  
ATOM   3003  HZ3 LYS A 203      12.508  16.225  -8.011  1.00 97.08           H  
ATOM   3004  N   TRP A 204      15.851   9.756  -5.687  1.00 97.78           N  
ATOM   3005  H   TRP A 204      15.260   9.911  -6.492  1.00 97.78           H  
ATOM   3006  CA  TRP A 204      15.550   8.619  -4.820  1.00 97.78           C  
ATOM   3007  HA  TRP A 204      15.350   8.995  -3.817  1.00 97.78           H  
ATOM   3008  C   TRP A 204      16.718   7.639  -4.674  1.00 97.78           C  
ATOM   3009  CB  TRP A 204      14.277   7.942  -5.333  1.00 97.78           C  
ATOM   3010  HB2 TRP A 204      14.242   6.927  -4.937  1.00 97.78           H  
ATOM   3011  HB3 TRP A 204      14.291   7.873  -6.421  1.00 97.78           H  
ATOM   3012  O   TRP A 204      16.961   7.129  -3.586  1.00 97.78           O  
ATOM   3013  CG  TRP A 204      13.041   8.646  -4.872  1.00 97.78           C  
ATOM   3014  CD1 TRP A 204      12.166   9.363  -5.615  1.00 97.78           C  
ATOM   3015  HD1 TRP A 204      12.224   9.509  -6.684  1.00 97.78           H  
ATOM   3016  CD2 TRP A 204      12.559   8.733  -3.501  1.00 97.78           C  
ATOM   3017  CE2 TRP A 204      11.359   9.501  -3.480  1.00 97.78           C  
ATOM   3018  CE3 TRP A 204      13.048   8.254  -2.271  1.00 97.78           C  
ATOM   3019  HE3 TRP A 204      13.951   7.661  -2.258  1.00 97.78           H  
ATOM   3020  NE1 TRP A 204      11.173   9.872  -4.794  1.00 97.78           N  
ATOM   3021  HE1 TRP A 204      10.399  10.435  -5.115  1.00 97.78           H  
ATOM   3022  CH2 TRP A 204      11.191   9.294  -1.077  1.00 97.78           C  
ATOM   3023  HH2 TRP A 204      10.672   9.493  -0.151  1.00 97.78           H  
ATOM   3024  CZ2 TRP A 204      10.674   9.777  -2.290  1.00 97.78           C  
ATOM   3025  HZ2 TRP A 204       9.758  10.350  -2.303  1.00 97.78           H  
ATOM   3026  CZ3 TRP A 204      12.379   8.544  -1.071  1.00 97.78           C  
ATOM   3027  HZ3 TRP A 204      12.779   8.186  -0.134  1.00 97.78           H  
ATOM   3028  N   THR A 205      17.523   7.438  -5.717  1.00 97.27           N  
ATOM   3029  H   THR A 205      17.281   7.866  -6.599  1.00 97.27           H  
ATOM   3030  CA  THR A 205      18.744   6.618  -5.626  1.00 97.27           C  
ATOM   3031  HA  THR A 205      18.509   5.766  -4.988  1.00 97.27           H  
ATOM   3032  C   THR A 205      19.913   7.300  -4.900  1.00 97.27           C  
ATOM   3033  CB  THR A 205      19.157   6.021  -6.979  1.00 97.27           C  
ATOM   3034  HB  THR A 205      20.147   5.576  -6.882  1.00 97.27           H  
ATOM   3035  O   THR A 205      20.928   6.647  -4.643  1.00 97.27           O  
ATOM   3036  CG2 THR A 205      18.193   4.926  -7.427  1.00 97.27           C  
ATOM   3037 HG21 THR A 205      18.176   4.125  -6.688  1.00 97.27           H  
ATOM   3038 HG22 THR A 205      17.185   5.324  -7.544  1.00 97.27           H  
ATOM   3039 HG23 THR A 205      18.528   4.513  -8.378  1.00 97.27           H  
ATOM   3040  OG1 THR A 205      19.193   6.973  -8.008  1.00 97.27           O  
ATOM   3041  HG1 THR A 205      18.286   7.218  -8.208  1.00 97.27           H  
ATOM   3042  N   ALA A 206      19.777   8.553  -4.452  1.00 95.49           N  
ATOM   3043  H   ALA A 206      18.946   9.078  -4.687  1.00 95.49           H  
ATOM   3044  CA  ALA A 206      20.759   9.199  -3.580  1.00 95.49           C  
ATOM   3045  HA  ALA A 206      21.754   8.883  -3.892  1.00 95.49           H  
ATOM   3046  C   ALA A 206      20.612   8.814  -2.090  1.00 95.49           C  
ATOM   3047  CB  ALA A 206      20.699  10.715  -3.793  1.00 95.49           C  
ATOM   3048  HB1 ALA A 206      21.531  11.189  -3.272  1.00 95.49           H  
ATOM   3049  HB2 ALA A 206      19.767  11.117  -3.395  1.00 95.49           H  
ATOM   3050  HB3 ALA A 206      20.769  10.947  -4.856  1.00 95.49           H  
ATOM   3051  O   ALA A 206      21.629   8.759  -1.399  1.00 95.49           O  
ATOM   3052  N   ILE A 207      19.409   8.466  -1.601  1.00 95.92           N  
ATOM   3053  H   ILE A 207      18.615   8.467  -2.226  1.00 95.92           H  
ATOM   3054  CA  ILE A 207      19.139   8.268  -0.156  1.00 95.92           C  
ATOM   3055  HA  ILE A 207      19.449   9.186   0.344  1.00 95.92           H  
ATOM   3056  C   ILE A 207      19.952   7.132   0.481  1.00 95.92           C  
ATOM   3057  CB  ILE A 207      17.631   8.084   0.161  1.00 95.92           C  
ATOM   3058  HB  ILE A 207      17.520   8.217   1.237  1.00 95.92           H  
ATOM   3059  O   ILE A 207      20.375   6.193  -0.199  1.00 95.92           O  
ATOM   3060  CG1 ILE A 207      17.103   6.667  -0.167  1.00 95.92           C  
ATOM   3061 HG12 ILE A 207      17.218   6.468  -1.233  1.00 95.92           H  
ATOM   3062 HG13 ILE A 207      17.693   5.926   0.372  1.00 95.92           H  
ATOM   3063  CG2 ILE A 207      16.803   9.194  -0.506  1.00 95.92           C  
ATOM   3064 HG21 ILE A 207      17.262  10.166  -0.323  1.00 95.92           H  
ATOM   3065 HG22 ILE A 207      16.723   9.026  -1.580  1.00 95.92           H  
ATOM   3066 HG23 ILE A 207      15.802   9.211  -0.076  1.00 95.92           H  
ATOM   3067  CD1 ILE A 207      15.643   6.425   0.233  1.00 95.92           C  
ATOM   3068 HD11 ILE A 207      14.977   7.078  -0.331  1.00 95.92           H  
ATOM   3069 HD12 ILE A 207      15.516   6.607   1.300  1.00 95.92           H  
ATOM   3070 HD13 ILE A 207      15.379   5.390   0.015  1.00 95.92           H  
ATOM   3071  N   GLN A 208      20.134   7.175   1.802  1.00 94.65           N  
ATOM   3072  H   GLN A 208      19.714   7.925   2.331  1.00 94.65           H  
ATOM   3073  CA  GLN A 208      20.745   6.081   2.560  1.00 94.65           C  
ATOM   3074  HA  GLN A 208      21.573   5.665   1.985  1.00 94.65           H  
ATOM   3075  C   GLN A 208      19.727   4.947   2.771  1.00 94.65           C  
ATOM   3076  CB  GLN A 208      21.334   6.614   3.878  1.00 94.65           C  
ATOM   3077  HB2 GLN A 208      21.708   5.767   4.454  1.00 94.65           H  
ATOM   3078  HB3 GLN A 208      20.554   7.107   4.458  1.00 94.65           H  
ATOM   3079  O   GLN A 208      18.994   4.920   3.749  1.00 94.65           O  
ATOM   3080  CG  GLN A 208      22.496   7.598   3.637  1.00 94.65           C  
ATOM   3081  HG2 GLN A 208      22.123   8.480   3.117  1.00 94.65           H  
ATOM   3082  HG3 GLN A 208      23.245   7.119   3.007  1.00 94.65           H  
ATOM   3083  CD  GLN A 208      23.178   8.057   4.923  1.00 94.65           C  
ATOM   3084  NE2 GLN A 208      24.155   8.933   4.841  1.00 94.65           N  
ATOM   3085 HE21 GLN A 208      24.544   9.213   5.730  1.00 94.65           H  
ATOM   3086 HE22 GLN A 208      24.430   9.341   3.959  1.00 94.65           H  
ATOM   3087  OE1 GLN A 208      22.873   7.640   6.022  1.00 94.65           O  
ATOM   3088  N   ALA A 209      19.664   4.021   1.815  1.00 96.44           N  
ATOM   3089  H   ALA A 209      20.245   4.137   0.996  1.00 96.44           H  
ATOM   3090  CA  ALA A 209      18.885   2.786   1.888  1.00 96.44           C  
ATOM   3091  HA  ALA A 209      18.824   2.457   2.926  1.00 96.44           H  
ATOM   3092  C   ALA A 209      19.583   1.684   1.074  1.00 96.44           C  
ATOM   3093  CB  ALA A 209      17.464   3.047   1.374  1.00 96.44           C  
ATOM   3094  HB1 ALA A 209      16.988   3.818   1.980  1.00 96.44           H  
ATOM   3095  HB2 ALA A 209      17.494   3.369   0.333  1.00 96.44           H  
ATOM   3096  HB3 ALA A 209      16.876   2.133   1.452  1.00 96.44           H  
ATOM   3097  O   ALA A 209      20.382   1.987   0.179  1.00 96.44           O  
ATOM   3098  N   GLY A 210      19.279   0.416   1.365  1.00 96.78           N  
ATOM   3099  H   GLY A 210      18.616   0.249   2.109  1.00 96.78           H  
ATOM   3100  CA  GLY A 210      19.934  -0.738   0.738  1.00 96.78           C  
ATOM   3101  HA2 GLY A 210      19.586  -1.650   1.223  1.00 96.78           H  
ATOM   3102  HA3 GLY A 210      21.010  -0.660   0.891  1.00 96.78           H  
ATOM   3103  C   GLY A 210      19.669  -0.849  -0.768  1.00 96.78           C  
ATOM   3104  O   GLY A 210      20.598  -0.754  -1.575  1.00 96.78           O  
ATOM   3105  N   LYS A 211      18.405  -1.042  -1.168  1.00 97.73           N  
ATOM   3106  H   LYS A 211      17.708  -1.165  -0.447  1.00 97.73           H  
ATOM   3107  CA  LYS A 211      17.979  -1.057  -2.579  1.00 97.73           C  
ATOM   3108  HA  LYS A 211      18.758  -0.577  -3.171  1.00 97.73           H  
ATOM   3109  C   LYS A 211      16.710  -0.243  -2.818  1.00 97.73           C  
ATOM   3110  CB  LYS A 211      17.776  -2.492  -3.094  1.00 97.73           C  
ATOM   3111  HB2 LYS A 211      17.010  -2.977  -2.489  1.00 97.73           H  
ATOM   3112  HB3 LYS A 211      17.383  -2.438  -4.109  1.00 97.73           H  
ATOM   3113  O   LYS A 211      15.777  -0.290  -2.026  1.00 97.73           O  
ATOM   3114  CG  LYS A 211      19.029  -3.380  -3.107  1.00 97.73           C  
ATOM   3115  HG2 LYS A 211      18.725  -4.394  -3.367  1.00 97.73           H  
ATOM   3116  HG3 LYS A 211      19.495  -3.403  -2.122  1.00 97.73           H  
ATOM   3117  CD  LYS A 211      20.026  -2.878  -4.155  1.00 97.73           C  
ATOM   3118  HD2 LYS A 211      20.408  -1.898  -3.871  1.00 97.73           H  
ATOM   3119  HD3 LYS A 211      19.494  -2.783  -5.102  1.00 97.73           H  
ATOM   3120  CE  LYS A 211      21.203  -3.835  -4.336  1.00 97.73           C  
ATOM   3121  HE2 LYS A 211      21.862  -3.752  -3.473  1.00 97.73           H  
ATOM   3122  HE3 LYS A 211      20.817  -4.853  -4.386  1.00 97.73           H  
ATOM   3123  NZ  LYS A 211      21.924  -3.510  -5.591  1.00 97.73           N  
ATOM   3124  HZ1 LYS A 211      21.285  -3.506  -6.373  1.00 97.73           H  
ATOM   3125  HZ2 LYS A 211      22.676  -4.160  -5.774  1.00 97.73           H  
ATOM   3126  HZ3 LYS A 211      22.325  -2.584  -5.555  1.00 97.73           H  
ATOM   3127  N   ILE A 212      16.666   0.435  -3.960  1.00 98.02           N  
ATOM   3128  H   ILE A 212      17.455   0.337  -4.583  1.00 98.02           H  
ATOM   3129  CA  ILE A 212      15.518   1.193  -4.455  1.00 98.02           C  
ATOM   3130  HA  ILE A 212      14.808   1.313  -3.636  1.00 98.02           H  
ATOM   3131  C   ILE A 212      14.838   0.404  -5.579  1.00 98.02           C  
ATOM   3132  CB  ILE A 212      15.931   2.610  -4.911  1.00 98.02           C  
ATOM   3133  HB  ILE A 212      16.520   2.509  -5.823  1.00 98.02           H  
ATOM   3134  O   ILE A 212      15.501  -0.112  -6.484  1.00 98.02           O  
ATOM   3135  CG1 ILE A 212      16.808   3.370  -3.888  1.00 98.02           C  
ATOM   3136 HG12 ILE A 212      17.014   4.363  -4.287  1.00 98.02           H  
ATOM   3137 HG13 ILE A 212      17.766   2.860  -3.790  1.00 98.02           H  
ATOM   3138  CG2 ILE A 212      14.690   3.454  -5.254  1.00 98.02           C  
ATOM   3139 HG21 ILE A 212      14.150   3.020  -6.095  1.00 98.02           H  
ATOM   3140 HG22 ILE A 212      14.015   3.504  -4.399  1.00 98.02           H  
ATOM   3141 HG23 ILE A 212      14.987   4.465  -5.532  1.00 98.02           H  
ATOM   3142  CD1 ILE A 212      16.218   3.547  -2.485  1.00 98.02           C  
ATOM   3143 HD11 ILE A 212      16.926   4.106  -1.873  1.00 98.02           H  
ATOM   3144 HD12 ILE A 212      15.284   4.108  -2.532  1.00 98.02           H  
ATOM   3145 HD13 ILE A 212      16.046   2.577  -2.018  1.00 98.02           H  
ATOM   3146  N   PHE A 213      13.515   0.316  -5.530  1.00 98.14           N  
ATOM   3147  H   PHE A 213      13.050   0.777  -4.761  1.00 98.14           H  
ATOM   3148  CA  PHE A 213      12.658  -0.362  -6.498  1.00 98.14           C  
ATOM   3149  HA  PHE A 213      13.264  -0.823  -7.278  1.00 98.14           H  
ATOM   3150  C   PHE A 213      11.726   0.658  -7.159  1.00 98.14           C  
ATOM   3151  CB  PHE A 213      11.849  -1.461  -5.795  1.00 98.14           C  
ATOM   3152  HB2 PHE A 213      11.066  -1.807  -6.469  1.00 98.14           H  
ATOM   3153  HB3 PHE A 213      11.366  -1.013  -4.927  1.00 98.14           H  
ATOM   3154  O   PHE A 213      11.297   1.625  -6.529  1.00 98.14           O  
ATOM   3155  CG  PHE A 213      12.632  -2.661  -5.298  1.00 98.14           C  
ATOM   3156  CD1 PHE A 213      12.478  -3.913  -5.924  1.00 98.14           C  
ATOM   3157  HD1 PHE A 213      11.799  -4.025  -6.757  1.00 98.14           H  
ATOM   3158  CD2 PHE A 213      13.454  -2.552  -4.159  1.00 98.14           C  
ATOM   3159  HD2 PHE A 213      13.533  -1.612  -3.634  1.00 98.14           H  
ATOM   3160  CE1 PHE A 213      13.169  -5.037  -5.441  1.00 98.14           C  
ATOM   3161  HE1 PHE A 213      13.034  -5.995  -5.920  1.00 98.14           H  
ATOM   3162  CE2 PHE A 213      14.142  -3.678  -3.674  1.00 98.14           C  
ATOM   3163  HE2 PHE A 213      14.749  -3.594  -2.785  1.00 98.14           H  
ATOM   3164  CZ  PHE A 213      14.004  -4.920  -4.317  1.00 98.14           C  
ATOM   3165  HZ  PHE A 213      14.512  -5.789  -3.927  1.00 98.14           H  
ATOM   3166  N   LEU A 214      11.408   0.438  -8.434  1.00 98.27           N  
ATOM   3167  H   LEU A 214      11.789  -0.376  -8.894  1.00 98.27           H  
ATOM   3168  CA  LEU A 214      10.448   1.259  -9.171  1.00 98.27           C  
ATOM   3169  HA  LEU A 214      10.519   2.292  -8.832  1.00 98.27           H  
ATOM   3170  C   LEU A 214       9.025   0.752  -8.886  1.00 98.27           C  
ATOM   3171  CB  LEU A 214      10.819   1.189 -10.667  1.00 98.27           C  
ATOM   3172  HB2 LEU A 214      11.880   1.410 -10.789  1.00 98.27           H  
ATOM   3173  HB3 LEU A 214      10.652   0.170 -11.015  1.00 98.27           H  
ATOM   3174  O   LEU A 214       8.647  -0.290  -9.415  1.00 98.27           O  
ATOM   3175  CG  LEU A 214      10.002   2.163 -11.533  1.00 98.27           C  
ATOM   3176  HG  LEU A 214       8.968   2.186 -11.190  1.00 98.27           H  
ATOM   3177  CD1 LEU A 214      10.586   3.572 -11.460  1.00 98.27           C  
ATOM   3178 HD11 LEU A 214      11.534   3.625 -11.995  1.00 98.27           H  
ATOM   3179 HD12 LEU A 214      10.768   3.844 -10.421  1.00 98.27           H  
ATOM   3180 HD13 LEU A 214       9.876   4.282 -11.884  1.00 98.27           H  
ATOM   3181  CD2 LEU A 214      10.019   1.725 -12.997  1.00 98.27           C  
ATOM   3182 HD21 LEU A 214       9.399   2.403 -13.584  1.00 98.27           H  
ATOM   3183 HD22 LEU A 214       9.612   0.717 -13.070  1.00 98.27           H  
ATOM   3184 HD23 LEU A 214      11.036   1.726 -13.389  1.00 98.27           H  
ATOM   3185  N   GLY A 215       8.256   1.445  -8.045  1.00 98.20           N  
ATOM   3186  H   GLY A 215       8.611   2.287  -7.614  1.00 98.20           H  
ATOM   3187  CA  GLY A 215       6.854   1.124  -7.761  1.00 98.20           C  
ATOM   3188  HA2 GLY A 215       6.548   1.620  -6.840  1.00 98.20           H  
ATOM   3189  HA3 GLY A 215       6.736   0.049  -7.629  1.00 98.20           H  
ATOM   3190  C   GLY A 215       5.922   1.586  -8.876  1.00 98.20           C  
ATOM   3191  O   GLY A 215       5.954   2.755  -9.260  1.00 98.20           O  
ATOM   3192  N   LEU A 216       5.104   0.672  -9.401  1.00 97.94           N  
ATOM   3193  H   LEU A 216       5.152  -0.267  -9.031  1.00 97.94           H  
ATOM   3194  CA  LEU A 216       4.210   0.877 -10.542  1.00 97.94           C  
ATOM   3195  HA  LEU A 216       4.046   1.946 -10.684  1.00 97.94           H  
ATOM   3196  C   LEU A 216       2.842   0.198 -10.329  1.00 97.94           C  
ATOM   3197  CB  LEU A 216       4.864   0.305 -11.812  1.00 97.94           C  
ATOM   3198  HB2 LEU A 216       5.091  -0.746 -11.633  1.00 97.94           H  
ATOM   3199  HB3 LEU A 216       4.137   0.348 -12.623  1.00 97.94           H  
ATOM   3200  O   LEU A 216       2.766  -0.835  -9.661  1.00 97.94           O  
ATOM   3201  CG  LEU A 216       6.149   1.010 -12.277  1.00 97.94           C  
ATOM   3202  HG  LEU A 216       6.918   0.936 -11.508  1.00 97.94           H  
ATOM   3203  CD1 LEU A 216       6.646   0.292 -13.530  1.00 97.94           C  
ATOM   3204 HD11 LEU A 216       5.860   0.275 -14.285  1.00 97.94           H  
ATOM   3205 HD12 LEU A 216       6.918  -0.731 -13.270  1.00 97.94           H  
ATOM   3206 HD13 LEU A 216       7.517   0.806 -13.938  1.00 97.94           H  
ATOM   3207  CD2 LEU A 216       5.936   2.481 -12.637  1.00 97.94           C  
ATOM   3208 HD21 LEU A 216       5.641   3.050 -11.755  1.00 97.94           H  
ATOM   3209 HD22 LEU A 216       6.864   2.912 -13.011  1.00 97.94           H  
ATOM   3210 HD23 LEU A 216       5.149   2.575 -13.386  1.00 97.94           H  
ATOM   3211  N   PRO A 217       1.764   0.698 -10.955  1.00 97.64           N  
ATOM   3212  CA  PRO A 217       0.505  -0.028 -11.033  1.00 97.64           C  
ATOM   3213  HA  PRO A 217       0.248  -0.441 -10.058  1.00 97.64           H  
ATOM   3214  C   PRO A 217       0.620  -1.163 -12.063  1.00 97.64           C  
ATOM   3215  CB  PRO A 217      -0.532   1.026 -11.419  1.00 97.64           C  
ATOM   3216  HB2 PRO A 217      -1.362   0.602 -11.984  1.00 97.64           H  
ATOM   3217  HB3 PRO A 217      -0.888   1.522 -10.516  1.00 97.64           H  
ATOM   3218  O   PRO A 217       1.117  -0.964 -13.172  1.00 97.64           O  
ATOM   3219  CG  PRO A 217       0.265   2.007 -12.272  1.00 97.64           C  
ATOM   3220  HG2 PRO A 217       0.285   1.632 -13.295  1.00 97.64           H  
ATOM   3221  HG3 PRO A 217      -0.150   3.014 -12.238  1.00 97.64           H  
ATOM   3222  CD  PRO A 217       1.672   1.953 -11.684  1.00 97.64           C  
ATOM   3223  HD2 PRO A 217       1.796   2.775 -10.978  1.00 97.64           H  
ATOM   3224  HD3 PRO A 217       2.416   2.017 -12.477  1.00 97.64           H  
ATOM   3225  N   ALA A 218       0.128  -2.352 -11.719  1.00 97.72           N  
ATOM   3226  H   ALA A 218      -0.247  -2.453 -10.787  1.00 97.72           H  
ATOM   3227  CA  ALA A 218       0.172  -3.541 -12.574  1.00 97.72           C  
ATOM   3228  HA  ALA A 218       1.168  -3.619 -13.010  1.00 97.72           H  
ATOM   3229  C   ALA A 218      -0.830  -3.490 -13.747  1.00 97.72           C  
ATOM   3230  CB  ALA A 218      -0.064  -4.767 -11.686  1.00 97.72           C  
ATOM   3231  HB1 ALA A 218       0.653  -4.779 -10.865  1.00 97.72           H  
ATOM   3232  HB2 ALA A 218      -1.074  -4.748 -11.277  1.00 97.72           H  
ATOM   3233  HB3 ALA A 218       0.065  -5.670 -12.282  1.00 97.72           H  
ATOM   3234  O   ALA A 218      -0.650  -4.182 -14.747  1.00 97.72           O  
ATOM   3235  N   ALA A 219      -1.864  -2.649 -13.645  1.00 97.13           N  
ATOM   3236  H   ALA A 219      -1.936  -2.094 -12.804  1.00 97.13           H  
ATOM   3237  CA  ALA A 219      -2.838  -2.379 -14.702  1.00 97.13           C  
ATOM   3238  HA  ALA A 219      -2.350  -2.528 -15.665  1.00 97.13           H  
ATOM   3239  C   ALA A 219      -3.355  -0.928 -14.613  1.00 97.13           C  
ATOM   3240  CB  ALA A 219      -3.996  -3.379 -14.576  1.00 97.13           C  
ATOM   3241  HB1 ALA A 219      -3.606  -4.397 -14.571  1.00 97.13           H  
ATOM   3242  HB2 ALA A 219      -4.547  -3.196 -13.654  1.00 97.13           H  
ATOM   3243  HB3 ALA A 219      -4.677  -3.276 -15.421  1.00 97.13           H  
ATOM   3244  O   ALA A 219      -3.286  -0.330 -13.536  1.00 97.13           O  
ATOM   3245  N   PRO A 220      -3.942  -0.364 -15.689  1.00 96.07           N  
ATOM   3246  CA  PRO A 220      -4.483   0.998 -15.680  1.00 96.07           C  
ATOM   3247  HA  PRO A 220      -3.658   1.696 -15.540  1.00 96.07           H  
ATOM   3248  C   PRO A 220      -5.535   1.272 -14.595  1.00 96.07           C  
ATOM   3249  CB  PRO A 220      -5.087   1.210 -17.072  1.00 96.07           C  
ATOM   3250  HB2 PRO A 220      -6.132   0.903 -17.081  1.00 96.07           H  
ATOM   3251  HB3 PRO A 220      -4.994   2.247 -17.395  1.00 96.07           H  
ATOM   3252  O   PRO A 220      -5.609   2.391 -14.115  1.00 96.07           O  
ATOM   3253  CG  PRO A 220      -4.280   0.267 -17.959  1.00 96.07           C  
ATOM   3254  HG2 PRO A 220      -3.342   0.746 -18.241  1.00 96.07           H  
ATOM   3255  HG3 PRO A 220      -4.839  -0.034 -18.845  1.00 96.07           H  
ATOM   3256  CD  PRO A 220      -4.001  -0.917 -17.036  1.00 96.07           C  
ATOM   3257  HD2 PRO A 220      -3.062  -1.390 -17.324  1.00 96.07           H  
ATOM   3258  HD3 PRO A 220      -4.821  -1.632 -17.101  1.00 96.07           H  
ATOM   3259  N   GLY A 221      -6.332   0.275 -14.190  1.00 94.22           N  
ATOM   3260  H   GLY A 221      -6.227  -0.632 -14.624  1.00 94.22           H  
ATOM   3261  CA  GLY A 221      -7.373   0.435 -13.160  1.00 94.22           C  
ATOM   3262  HA2 GLY A 221      -7.893   1.379 -13.324  1.00 94.22           H  
ATOM   3263  HA3 GLY A 221      -8.096  -0.374 -13.261  1.00 94.22           H  
ATOM   3264  C   GLY A 221      -6.870   0.430 -11.708  1.00 94.22           C  
ATOM   3265  O   GLY A 221      -7.665   0.644 -10.791  1.00 94.22           O  
ATOM   3266  N   ALA A 222      -5.575   0.169 -11.498  1.00 97.02           N  
ATOM   3267  H   ALA A 222      -4.975   0.035 -12.300  1.00 97.02           H  
ATOM   3268  CA  ALA A 222      -4.974   0.011 -10.176  1.00 97.02           C  
ATOM   3269  HA  ALA A 222      -5.696  -0.481  -9.524  1.00 97.02           H  
ATOM   3270  C   ALA A 222      -4.603   1.357  -9.519  1.00 97.02           C  
ATOM   3271  CB  ALA A 222      -3.763  -0.917 -10.344  1.00 97.02           C  
ATOM   3272  HB1 ALA A 222      -3.992  -1.715 -11.051  1.00 97.02           H  
ATOM   3273  HB2 ALA A 222      -2.905  -0.354 -10.711  1.00 97.02           H  
ATOM   3274  HB3 ALA A 222      -3.513  -1.377  -9.389  1.00 97.02           H  
ATOM   3275  O   ALA A 222      -4.658   1.485  -8.296  1.00 97.02           O  
ATOM   3276  N   ALA A 223      -4.272   2.363 -10.335  1.00 96.92           N  
ATOM   3277  H   ALA A 223      -4.367   2.203 -11.328  1.00 96.92           H  
ATOM   3278  CA  ALA A 223      -3.957   3.741  -9.952  1.00 96.92           C  
ATOM   3279  HA  ALA A 223      -4.207   3.907  -8.904  1.00 96.92           H  
ATOM   3280  C   ALA A 223      -4.782   4.718 -10.813  1.00 96.92           C  
ATOM   3281  CB  ALA A 223      -2.451   3.973 -10.119  1.00 96.92           C  
ATOM   3282  HB1 ALA A 223      -2.163   3.814 -11.158  1.00 96.92           H  
ATOM   3283  HB2 ALA A 223      -1.896   3.292  -9.474  1.00 96.92           H  
ATOM   3284  HB3 ALA A 223      -2.195   4.994  -9.838  1.00 96.92           H  
ATOM   3285  O   ALA A 223      -5.182   4.372 -11.920  1.00 96.92           O  
ATOM   3286  N   GLY A 224      -5.012   5.945 -10.345  1.00 95.21           N  
ATOM   3287  H   GLY A 224      -4.594   6.221  -9.468  1.00 95.21           H  
ATOM   3288  CA  GLY A 224      -5.689   6.983 -11.127  1.00 95.21           C  
ATOM   3289  HA2 GLY A 224      -5.943   7.810 -10.464  1.00 95.21           H  
ATOM   3290  HA3 GLY A 224      -6.609   6.580 -11.551  1.00 95.21           H  
ATOM   3291  C   GLY A 224      -4.825   7.531 -12.269  1.00 95.21           C  
ATOM   3292  O   GLY A 224      -5.351   8.006 -13.273  1.00 95.21           O  
ATOM   3293  N   SER A 225      -3.494   7.461 -12.148  1.00 96.31           N  
ATOM   3294  H   SER A 225      -3.115   7.078 -11.294  1.00 96.31           H  
ATOM   3295  CA  SER A 225      -2.558   7.816 -13.224  1.00 96.31           C  
ATOM   3296  HA  SER A 225      -2.955   7.422 -14.160  1.00 96.31           H  
ATOM   3297  C   SER A 225      -1.162   7.203 -13.020  1.00 96.31           C  
ATOM   3298  CB  SER A 225      -2.487   9.343 -13.355  1.00 96.31           C  
ATOM   3299  HB2 SER A 225      -3.477   9.736 -13.585  1.00 96.31           H  
ATOM   3300  HB3 SER A 225      -1.826   9.602 -14.182  1.00 96.31           H  
ATOM   3301  O   SER A 225      -0.853   6.712 -11.939  1.00 96.31           O  
ATOM   3302  OG  SER A 225      -2.019   9.950 -12.167  1.00 96.31           O  
ATOM   3303  HG  SER A 225      -2.639   9.734 -11.467  1.00 96.31           H  
ATOM   3304  N   GLY A 226      -0.317   7.214 -14.061  1.00 96.20           N  
ATOM   3305  H   GLY A 226      -0.620   7.659 -14.916  1.00 96.20           H  
ATOM   3306  CA  GLY A 226       1.082   6.753 -13.994  1.00 96.20           C  
ATOM   3307  HA2 GLY A 226       1.432   6.796 -12.963  1.00 96.20           H  
ATOM   3308  HA3 GLY A 226       1.698   7.442 -14.574  1.00 96.20           H  
ATOM   3309  C   GLY A 226       1.365   5.337 -14.519  1.00 96.20           C  
ATOM   3310  O   GLY A 226       2.504   4.881 -14.441  1.00 96.20           O  
ATOM   3311  N   PHE A 227       0.375   4.634 -15.082  1.00 97.42           N  
ATOM   3312  H   PHE A 227      -0.551   5.037 -15.109  1.00 97.42           H  
ATOM   3313  CA  PHE A 227       0.588   3.311 -15.687  1.00 97.42           C  
ATOM   3314  HA  PHE A 227       1.053   2.675 -14.934  1.00 97.42           H  
ATOM   3315  C   PHE A 227       1.563   3.348 -16.875  1.00 97.42           C  
ATOM   3316  CB  PHE A 227      -0.753   2.675 -16.086  1.00 97.42           C  
ATOM   3317  HB2 PHE A 227      -1.289   3.360 -16.743  1.00 97.42           H  
ATOM   3318  HB3 PHE A 227      -1.358   2.537 -15.189  1.00 97.42           H  
ATOM   3319  O   PHE A 227       1.444   4.186 -17.772  1.00 97.42           O  
ATOM   3320  CG  PHE A 227      -0.607   1.335 -16.788  1.00 97.42           C  
ATOM   3321  CD1 PHE A 227      -0.672   1.258 -18.194  1.00 97.42           C  
ATOM   3322  HD1 PHE A 227      -0.853   2.150 -18.774  1.00 97.42           H  
ATOM   3323  CD2 PHE A 227      -0.344   0.170 -16.044  1.00 97.42           C  
ATOM   3324  HD2 PHE A 227      -0.279   0.212 -14.967  1.00 97.42           H  
ATOM   3325  CE1 PHE A 227      -0.495   0.023 -18.846  1.00 97.42           C  
ATOM   3326  HE1 PHE A 227      -0.552  -0.032 -19.923  1.00 97.42           H  
ATOM   3327  CE2 PHE A 227      -0.146  -1.060 -16.696  1.00 97.42           C  
ATOM   3328  HE2 PHE A 227       0.081  -1.943 -16.117  1.00 97.42           H  
ATOM   3329  CZ  PHE A 227      -0.231  -1.136 -18.096  1.00 97.42           C  
ATOM   3330  HZ  PHE A 227      -0.084  -2.085 -18.592  1.00 97.42           H  
ATOM   3331  N   ILE A 228       2.493   2.388 -16.902  1.00 97.38           N  
ATOM   3332  H   ILE A 228       2.488   1.704 -16.159  1.00 97.38           H  
ATOM   3333  CA  ILE A 228       3.493   2.215 -17.964  1.00 97.38           C  
ATOM   3334  HA  ILE A 228       3.415   3.054 -18.656  1.00 97.38           H  
ATOM   3335  C   ILE A 228       3.206   0.900 -18.698  1.00 97.38           C  
ATOM   3336  CB  ILE A 228       4.940   2.222 -17.407  1.00 97.38           C  
ATOM   3337  HB  ILE A 228       5.126   1.288 -16.876  1.00 97.38           H  
ATOM   3338  O   ILE A 228       3.237  -0.152 -18.056  1.00 97.38           O  
ATOM   3339  CG1 ILE A 228       5.146   3.379 -16.410  1.00 97.38           C  
ATOM   3340 HG12 ILE A 228       4.533   3.198 -15.527  1.00 97.38           H  
ATOM   3341 HG13 ILE A 228       4.791   4.296 -16.880  1.00 97.38           H  
ATOM   3342  CG2 ILE A 228       5.936   2.327 -18.579  1.00 97.38           C  
ATOM   3343 HG21 ILE A 228       6.958   2.209 -18.220  1.00 97.38           H  
ATOM   3344 HG22 ILE A 228       5.753   1.535 -19.305  1.00 97.38           H  
ATOM   3345 HG23 ILE A 228       5.833   3.293 -19.072  1.00 97.38           H  
ATOM   3346  CD1 ILE A 228       6.587   3.591 -15.930  1.00 97.38           C  
ATOM   3347 HD11 ILE A 228       7.198   4.000 -16.735  1.00 97.38           H  
ATOM   3348 HD12 ILE A 228       7.010   2.647 -15.586  1.00 97.38           H  
ATOM   3349 HD13 ILE A 228       6.581   4.303 -15.105  1.00 97.38           H  
ATOM   3350  N   PRO A 229       2.986   0.903 -20.025  1.00 97.20           N  
ATOM   3351  CA  PRO A 229       2.940  -0.325 -20.817  1.00 97.20           C  
ATOM   3352  HA  PRO A 229       2.071  -0.905 -20.508  1.00 97.20           H  
ATOM   3353  C   PRO A 229       4.213  -1.170 -20.632  1.00 97.20           C  
ATOM   3354  CB  PRO A 229       2.747   0.141 -22.263  1.00 97.20           C  
ATOM   3355  HB2 PRO A 229       2.159  -0.568 -22.846  1.00 97.20           H  
ATOM   3356  HB3 PRO A 229       3.718   0.310 -22.729  1.00 97.20           H  
ATOM   3357  O   PRO A 229       5.318  -0.631 -20.536  1.00 97.20           O  
ATOM   3358  CG  PRO A 229       2.039   1.486 -22.111  1.00 97.20           C  
ATOM   3359  HG2 PRO A 229       0.976   1.327 -21.931  1.00 97.20           H  
ATOM   3360  HG3 PRO A 229       2.194   2.125 -22.980  1.00 97.20           H  
ATOM   3361  CD  PRO A 229       2.699   2.058 -20.859  1.00 97.20           C  
ATOM   3362  HD2 PRO A 229       3.631   2.557 -21.123  1.00 97.20           H  
ATOM   3363  HD3 PRO A 229       2.020   2.752 -20.364  1.00 97.20           H  
ATOM   3364  N   SER A 230       4.077  -2.497 -20.542  1.00 96.90           N  
ATOM   3365  H   SER A 230       3.175  -2.916 -20.714  1.00 96.90           H  
ATOM   3366  CA  SER A 230       5.191  -3.388 -20.170  1.00 96.90           C  
ATOM   3367  HA  SER A 230       5.596  -3.043 -19.219  1.00 96.90           H  
ATOM   3368  C   SER A 230       6.346  -3.372 -21.182  1.00 96.90           C  
ATOM   3369  CB  SER A 230       4.678  -4.818 -19.961  1.00 96.90           C  
ATOM   3370  HB2 SER A 230       5.519  -5.475 -19.741  1.00 96.90           H  
ATOM   3371  HB3 SER A 230       3.998  -4.829 -19.109  1.00 96.90           H  
ATOM   3372  O   SER A 230       7.510  -3.479 -20.795  1.00 96.90           O  
ATOM   3373  OG  SER A 230       3.995  -5.289 -21.108  1.00 96.90           O  
ATOM   3374  HG  SER A 230       3.602  -6.141 -20.904  1.00 96.90           H  
ATOM   3375  N   ASP A 231       6.048  -3.157 -22.462  1.00 96.94           N  
ATOM   3376  H   ASP A 231       5.083  -2.980 -22.700  1.00 96.94           H  
ATOM   3377  CA  ASP A 231       7.014  -2.957 -23.542  1.00 96.94           C  
ATOM   3378  HA  ASP A 231       7.739  -3.771 -23.512  1.00 96.94           H  
ATOM   3379  C   ASP A 231       7.792  -1.639 -23.390  1.00 96.94           C  
ATOM   3380  CB  ASP A 231       6.274  -3.024 -24.890  1.00 96.94           C  
ATOM   3381  HB2 ASP A 231       5.754  -3.979 -24.964  1.00 96.94           H  
ATOM   3382  HB3 ASP A 231       7.015  -2.988 -25.690  1.00 96.94           H  
ATOM   3383  O   ASP A 231       9.017  -1.632 -23.532  1.00 96.94           O  
ATOM   3384  CG  ASP A 231       5.261  -1.887 -25.082  1.00 96.94           C  
ATOM   3385  OD1 ASP A 231       5.338  -1.216 -26.130  1.00 96.94           O  
ATOM   3386  OD2 ASP A 231       4.455  -1.668 -24.147  1.00 96.94           O  
ATOM   3387  N   VAL A 232       7.123  -0.540 -23.021  1.00 97.00           N  
ATOM   3388  H   VAL A 232       6.118  -0.616 -22.955  1.00 97.00           H  
ATOM   3389  CA  VAL A 232       7.760   0.758 -22.724  1.00 97.00           C  
ATOM   3390  HA  VAL A 232       8.403   1.030 -23.561  1.00 97.00           H  
ATOM   3391  C   VAL A 232       8.645   0.659 -21.480  1.00 97.00           C  
ATOM   3392  CB  VAL A 232       6.706   1.872 -22.555  1.00 97.00           C  
ATOM   3393  HB  VAL A 232       5.997   1.591 -21.776  1.00 97.00           H  
ATOM   3394  O   VAL A 232       9.780   1.147 -21.489  1.00 97.00           O  
ATOM   3395  CG1 VAL A 232       7.347   3.210 -22.158  1.00 97.00           C  
ATOM   3396 HG11 VAL A 232       8.111   3.491 -22.883  1.00 97.00           H  
ATOM   3397 HG12 VAL A 232       7.791   3.143 -21.165  1.00 97.00           H  
ATOM   3398 HG13 VAL A 232       6.584   3.987 -22.131  1.00 97.00           H  
ATOM   3399  CG2 VAL A 232       5.929   2.100 -23.858  1.00 97.00           C  
ATOM   3400 HG21 VAL A 232       6.609   2.411 -24.651  1.00 97.00           H  
ATOM   3401 HG22 VAL A 232       5.429   1.183 -24.169  1.00 97.00           H  
ATOM   3402 HG23 VAL A 232       5.172   2.869 -23.710  1.00 97.00           H  
ATOM   3403  N   LEU A 233       8.178  -0.025 -20.430  1.00 97.95           N  
ATOM   3404  H   LEU A 233       7.237  -0.387 -20.481  1.00 97.95           H  
ATOM   3405  CA  LEU A 233       8.974  -0.285 -19.230  1.00 97.95           C  
ATOM   3406  HA  LEU A 233       9.258   0.677 -18.805  1.00 97.95           H  
ATOM   3407  C   LEU A 233      10.264  -1.040 -19.590  1.00 97.95           C  
ATOM   3408  CB  LEU A 233       8.107  -1.026 -18.193  1.00 97.95           C  
ATOM   3409  HB2 LEU A 233       7.277  -0.378 -17.910  1.00 97.95           H  
ATOM   3410  HB3 LEU A 233       7.682  -1.913 -18.663  1.00 97.95           H  
ATOM   3411  O   LEU A 233      11.357  -0.570 -19.271  1.00 97.95           O  
ATOM   3412  CG  LEU A 233       8.847  -1.474 -16.916  1.00 97.95           C  
ATOM   3413  HG  LEU A 233       9.596  -2.221 -17.179  1.00 97.95           H  
ATOM   3414  CD1 LEU A 233       9.522  -0.331 -16.159  1.00 97.95           C  
ATOM   3415 HD11 LEU A 233       9.832  -0.673 -15.171  1.00 97.95           H  
ATOM   3416 HD12 LEU A 233       8.831   0.505 -16.046  1.00 97.95           H  
ATOM   3417 HD13 LEU A 233      10.415  -0.013 -16.697  1.00 97.95           H  
ATOM   3418  CD2 LEU A 233       7.860  -2.119 -15.957  1.00 97.95           C  
ATOM   3419 HD21 LEU A 233       7.267  -2.860 -16.493  1.00 97.95           H  
ATOM   3420 HD22 LEU A 233       7.169  -1.366 -15.578  1.00 97.95           H  
ATOM   3421 HD23 LEU A 233       8.383  -2.591 -15.125  1.00 97.95           H  
ATOM   3422  N   VAL A 234      10.151  -2.156 -20.315  1.00 96.70           N  
ATOM   3423  H   VAL A 234       9.221  -2.468 -20.553  1.00 96.70           H  
ATOM   3424  CA  VAL A 234      11.287  -3.009 -20.710  1.00 96.70           C  
ATOM   3425  HA  VAL A 234      11.862  -3.250 -19.816  1.00 96.70           H  
ATOM   3426  C   VAL A 234      12.264  -2.320 -21.671  1.00 96.70           C  
ATOM   3427  CB  VAL A 234      10.750  -4.329 -21.306  1.00 96.70           C  
ATOM   3428  HB  VAL A 234       9.934  -4.107 -21.993  1.00 96.70           H  
ATOM   3429  O   VAL A 234      13.473  -2.537 -21.559  1.00 96.70           O  
ATOM   3430  CG1 VAL A 234      11.806  -5.126 -22.083  1.00 96.70           C  
ATOM   3431 HG11 VAL A 234      11.408  -6.108 -22.342  1.00 96.70           H  
ATOM   3432 HG12 VAL A 234      12.049  -4.610 -23.012  1.00 96.70           H  
ATOM   3433 HG13 VAL A 234      12.707  -5.230 -21.480  1.00 96.70           H  
ATOM   3434  CG2 VAL A 234      10.220  -5.227 -20.179  1.00 96.70           C  
ATOM   3435 HG21 VAL A 234      11.030  -5.513 -19.507  1.00 96.70           H  
ATOM   3436 HG22 VAL A 234       9.763  -6.123 -20.600  1.00 96.70           H  
ATOM   3437 HG23 VAL A 234       9.460  -4.700 -19.603  1.00 96.70           H  
ATOM   3438  N   SER A 235      11.770  -1.514 -22.615  1.00 96.33           N  
ATOM   3439  H   SER A 235      10.767  -1.403 -22.670  1.00 96.33           H  
ATOM   3440  CA  SER A 235      12.594  -0.919 -23.679  1.00 96.33           C  
ATOM   3441  HA  SER A 235      13.452  -1.569 -23.853  1.00 96.33           H  
ATOM   3442  C   SER A 235      13.169   0.460 -23.345  1.00 96.33           C  
ATOM   3443  CB  SER A 235      11.818  -0.865 -25.000  1.00 96.33           C  
ATOM   3444  HB2 SER A 235      12.461  -0.444 -25.773  1.00 96.33           H  
ATOM   3445  HB3 SER A 235      11.532  -1.874 -25.296  1.00 96.33           H  
ATOM   3446  O   SER A 235      14.263   0.773 -23.808  1.00 96.33           O  
ATOM   3447  OG  SER A 235      10.661  -0.067 -24.884  1.00 96.33           O  
ATOM   3448  HG  SER A 235       9.974  -0.606 -24.484  1.00 96.33           H  
ATOM   3449  N   GLN A 236      12.480   1.277 -22.539  1.00 96.03           N  
ATOM   3450  H   GLN A 236      11.564   0.978 -22.238  1.00 96.03           H  
ATOM   3451  CA  GLN A 236      12.853   2.684 -22.320  1.00 96.03           C  
ATOM   3452  HA  GLN A 236      13.748   2.920 -22.894  1.00 96.03           H  
ATOM   3453  C   GLN A 236      13.150   3.043 -20.863  1.00 96.03           C  
ATOM   3454  CB  GLN A 236      11.732   3.611 -22.807  1.00 96.03           C  
ATOM   3455  HB2 GLN A 236      10.852   3.477 -22.178  1.00 96.03           H  
ATOM   3456  HB3 GLN A 236      12.077   4.638 -22.682  1.00 96.03           H  
ATOM   3457  O   GLN A 236      13.954   3.948 -20.617  1.00 96.03           O  
ATOM   3458  CG  GLN A 236      11.323   3.409 -24.271  1.00 96.03           C  
ATOM   3459  HG2 GLN A 236      10.903   2.410 -24.392  1.00 96.03           H  
ATOM   3460  HG3 GLN A 236      12.193   3.505 -24.920  1.00 96.03           H  
ATOM   3461  CD  GLN A 236      10.272   4.423 -24.700  1.00 96.03           C  
ATOM   3462  NE2 GLN A 236       9.421   4.090 -25.644  1.00 96.03           N  
ATOM   3463 HE21 GLN A 236       9.439   3.169 -26.058  1.00 96.03           H  
ATOM   3464 HE22 GLN A 236       8.725   4.783 -25.878  1.00 96.03           H  
ATOM   3465  OE1 GLN A 236      10.196   5.529 -24.190  1.00 96.03           O  
ATOM   3466  N   VAL A 237      12.486   2.399 -19.897  1.00 97.12           N  
ATOM   3467  H   VAL A 237      11.829   1.681 -20.164  1.00 97.12           H  
ATOM   3468  CA  VAL A 237      12.590   2.767 -18.475  1.00 97.12           C  
ATOM   3469  HA  VAL A 237      12.951   3.793 -18.404  1.00 97.12           H  
ATOM   3470  C   VAL A 237      13.632   1.907 -17.766  1.00 97.12           C  
ATOM   3471  CB  VAL A 237      11.221   2.749 -17.775  1.00 97.12           C  
ATOM   3472  HB  VAL A 237      10.824   1.734 -17.817  1.00 97.12           H  
ATOM   3473  O   VAL A 237      14.601   2.466 -17.257  1.00 97.12           O  
ATOM   3474  CG1 VAL A 237      11.327   3.177 -16.306  1.00 97.12           C  
ATOM   3475 HG11 VAL A 237      10.336   3.189 -15.853  1.00 97.12           H  
ATOM   3476 HG12 VAL A 237      11.765   4.172 -16.230  1.00 97.12           H  
ATOM   3477 HG13 VAL A 237      11.942   2.471 -15.747  1.00 97.12           H  
ATOM   3478  CG2 VAL A 237      10.223   3.681 -18.472  1.00 97.12           C  
ATOM   3479 HG21 VAL A 237      10.612   4.699 -18.494  1.00 97.12           H  
ATOM   3480 HG22 VAL A 237       9.273   3.671 -17.937  1.00 97.12           H  
ATOM   3481 HG23 VAL A 237      10.034   3.342 -19.491  1.00 97.12           H  
ATOM   3482  N   LEU A 238      13.506   0.573 -17.800  1.00 96.53           N  
ATOM   3483  H   LEU A 238      12.715   0.175 -18.286  1.00 96.53           H  
ATOM   3484  CA  LEU A 238      14.458  -0.346 -17.158  1.00 96.53           C  
ATOM   3485  HA  LEU A 238      14.438  -0.139 -16.088  1.00 96.53           H  
ATOM   3486  C   LEU A 238      15.918  -0.093 -17.583  1.00 96.53           C  
ATOM   3487  CB  LEU A 238      14.047  -1.827 -17.334  1.00 96.53           C  
ATOM   3488  HB2 LEU A 238      14.853  -2.443 -16.934  1.00 96.53           H  
ATOM   3489  HB3 LEU A 238      13.950  -2.066 -18.393  1.00 96.53           H  
ATOM   3490  O   LEU A 238      16.744   0.057 -16.682  1.00 96.53           O  
ATOM   3491  CG  LEU A 238      12.743  -2.248 -16.632  1.00 96.53           C  
ATOM   3492  HG  LEU A 238      11.902  -1.741 -17.105  1.00 96.53           H  
ATOM   3493  CD1 LEU A 238      12.529  -3.754 -16.774  1.00 96.53           C  
ATOM   3494 HD11 LEU A 238      12.588  -4.048 -17.822  1.00 96.53           H  
ATOM   3495 HD12 LEU A 238      11.547  -4.027 -16.387  1.00 96.53           H  
ATOM   3496 HD13 LEU A 238      13.291  -4.291 -16.209  1.00 96.53           H  
ATOM   3497  CD2 LEU A 238      12.737  -1.909 -15.143  1.00 96.53           C  
ATOM   3498 HD21 LEU A 238      11.889  -2.391 -14.657  1.00 96.53           H  
ATOM   3499 HD22 LEU A 238      13.667  -2.256 -14.693  1.00 96.53           H  
ATOM   3500 HD23 LEU A 238      12.637  -0.832 -15.009  1.00 96.53           H  
ATOM   3501  N   PRO A 239      16.260   0.074 -18.883  1.00 96.40           N  
ATOM   3502  CA  PRO A 239      17.642   0.332 -19.307  1.00 96.40           C  
ATOM   3503  HA  PRO A 239      18.278  -0.468 -18.928  1.00 96.40           H  
ATOM   3504  C   PRO A 239      18.224   1.670 -18.827  1.00 96.40           C  
ATOM   3505  CB  PRO A 239      17.624   0.279 -20.842  1.00 96.40           C  
ATOM   3506  HB2 PRO A 239      17.506   1.281 -21.252  1.00 96.40           H  
ATOM   3507  HB3 PRO A 239      18.528  -0.186 -21.237  1.00 96.40           H  
ATOM   3508  O   PRO A 239      19.430   1.874 -18.908  1.00 96.40           O  
ATOM   3509  CG  PRO A 239      16.379  -0.542 -21.165  1.00 96.40           C  
ATOM   3510  HG2 PRO A 239      15.992  -0.320 -22.159  1.00 96.40           H  
ATOM   3511  HG3 PRO A 239      16.595  -1.605 -21.060  1.00 96.40           H  
ATOM   3512  CD  PRO A 239      15.423  -0.098 -20.065  1.00 96.40           C  
ATOM   3513  HD2 PRO A 239      14.642  -0.847 -19.932  1.00 96.40           H  
ATOM   3514  HD3 PRO A 239      14.976   0.858 -20.335  1.00 96.40           H  
ATOM   3515  N   ALA A 240      17.383   2.598 -18.357  1.00 94.51           N  
ATOM   3516  H   ALA A 240      16.403   2.366 -18.279  1.00 94.51           H  
ATOM   3517  CA  ALA A 240      17.816   3.892 -17.836  1.00 94.51           C  
ATOM   3518  HA  ALA A 240      18.791   4.142 -18.254  1.00 94.51           H  
ATOM   3519  C   ALA A 240      17.971   3.913 -16.306  1.00 94.51           C  
ATOM   3520  CB  ALA A 240      16.814   4.945 -18.311  1.00 94.51           C  
ATOM   3521  HB1 ALA A 240      15.841   4.734 -17.868  1.00 94.51           H  
ATOM   3522  HB2 ALA A 240      17.153   5.931 -17.993  1.00 94.51           H  
ATOM   3523  HB3 ALA A 240      16.746   4.913 -19.399  1.00 94.51           H  
ATOM   3524  O   ALA A 240      18.597   4.832 -15.784  1.00 94.51           O  
ATOM   3525  N   ILE A 241      17.399   2.936 -15.590  1.00 95.17           N  
ATOM   3526  H   ILE A 241      16.882   2.224 -16.086  1.00 95.17           H  
ATOM   3527  CA  ILE A 241      17.422   2.886 -14.118  1.00 95.17           C  
ATOM   3528  HA  ILE A 241      17.892   3.796 -13.746  1.00 95.17           H  
ATOM   3529  C   ILE A 241      18.274   1.740 -13.559  1.00 95.17           C  
ATOM   3530  CB  ILE A 241      15.992   2.873 -13.535  1.00 95.17           C  
ATOM   3531  HB  ILE A 241      16.103   2.908 -12.451  1.00 95.17           H  
ATOM   3532  O   ILE A 241      18.827   1.869 -12.464  1.00 95.17           O  
ATOM   3533  CG1 ILE A 241      15.196   1.589 -13.841  1.00 95.17           C  
ATOM   3534 HG12 ILE A 241      15.799   0.712 -13.607  1.00 95.17           H  
ATOM   3535 HG13 ILE A 241      14.945   1.567 -14.901  1.00 95.17           H  
ATOM   3536  CG2 ILE A 241      15.229   4.140 -13.971  1.00 95.17           C  
ATOM   3537 HG21 ILE A 241      14.340   4.274 -13.354  1.00 95.17           H  
ATOM   3538 HG22 ILE A 241      15.862   5.017 -13.836  1.00 95.17           H  
ATOM   3539 HG23 ILE A 241      14.936   4.068 -15.018  1.00 95.17           H  
ATOM   3540  CD1 ILE A 241      13.909   1.487 -13.018  1.00 95.17           C  
ATOM   3541 HD11 ILE A 241      13.226   2.292 -13.292  1.00 95.17           H  
ATOM   3542 HD12 ILE A 241      13.424   0.531 -13.215  1.00 95.17           H  
ATOM   3543 HD13 ILE A 241      14.140   1.554 -11.955  1.00 95.17           H  
ATOM   3544  N   ASN A 242      18.423   0.641 -14.308  1.00 95.10           N  
ATOM   3545  H   ASN A 242      17.972   0.601 -15.211  1.00 95.10           H  
ATOM   3546  CA  ASN A 242      19.100  -0.572 -13.841  1.00 95.10           C  
ATOM   3547  HA  ASN A 242      18.762  -0.750 -12.820  1.00 95.10           H  
ATOM   3548  C   ASN A 242      20.632  -0.449 -13.740  1.00 95.10           C  
ATOM   3549  CB  ASN A 242      18.638  -1.779 -14.680  1.00 95.10           C  
ATOM   3550  HB2 ASN A 242      17.548  -1.818 -14.684  1.00 95.10           H  
ATOM   3551  HB3 ASN A 242      18.999  -2.687 -14.198  1.00 95.10           H  
ATOM   3552  O   ASN A 242      21.259  -1.268 -13.074  1.00 95.10           O  
ATOM   3553  CG  ASN A 242      19.129  -1.793 -16.119  1.00 95.10           C  
ATOM   3554  ND2 ASN A 242      18.791  -2.820 -16.863  1.00 95.10           N  
ATOM   3555 HD21 ASN A 242      19.181  -2.833 -17.795  1.00 95.10           H  
ATOM   3556 HD22 ASN A 242      18.232  -3.565 -16.474  1.00 95.10           H  
ATOM   3557  OD1 ASN A 242      19.813  -0.909 -16.604  1.00 95.10           O  
ATOM   3558  N   GLY A 243      21.225   0.597 -14.327  1.00 92.92           N  
ATOM   3559  H   GLY A 243      20.664   1.159 -14.951  1.00 92.92           H  
ATOM   3560  CA  GLY A 243      22.636   0.951 -14.141  1.00 92.92           C  
ATOM   3561  HA2 GLY A 243      22.917   1.684 -14.898  1.00 92.92           H  
ATOM   3562  HA3 GLY A 243      23.249   0.061 -14.282  1.00 92.92           H  
ATOM   3563  C   GLY A 243      22.967   1.542 -12.762  1.00 92.92           C  
ATOM   3564  O   GLY A 243      24.141   1.677 -12.427  1.00 92.92           O  
ATOM   3565  N   SER A 244      21.966   1.892 -11.942  1.00 94.69           N  
ATOM   3566  H   SER A 244      21.016   1.723 -12.238  1.00 94.69           H  
ATOM   3567  CA  SER A 244      22.210   2.357 -10.572  1.00 94.69           C  
ATOM   3568  HA  SER A 244      23.005   3.102 -10.613  1.00 94.69           H  
ATOM   3569  C   SER A 244      22.632   1.191  -9.666  1.00 94.69           C  
ATOM   3570  CB  SER A 244      20.966   3.039  -9.998  1.00 94.69           C  
ATOM   3571  HB2 SER A 244      20.706   3.893 -10.623  1.00 94.69           H  
ATOM   3572  HB3 SER A 244      20.130   2.339  -9.992  1.00 94.69           H  
ATOM   3573  O   SER A 244      21.905   0.198  -9.590  1.00 94.69           O  
ATOM   3574  OG  SER A 244      21.220   3.481  -8.673  1.00 94.69           O  
ATOM   3575  HG  SER A 244      20.859   4.367  -8.591  1.00 94.69           H  
ATOM   3576  N   PRO A 245      23.720   1.300  -8.877  1.00 95.79           N  
ATOM   3577  CA  PRO A 245      24.124   0.242  -7.945  1.00 95.79           C  
ATOM   3578  HA  PRO A 245      24.272  -0.688  -8.493  1.00 95.79           H  
ATOM   3579  C   PRO A 245      23.080  -0.015  -6.843  1.00 95.79           C  
ATOM   3580  CB  PRO A 245      25.466   0.705  -7.368  1.00 95.79           C  
ATOM   3581  HB2 PRO A 245      26.275   0.334  -7.997  1.00 95.79           H  
ATOM   3582  HB3 PRO A 245      25.612   0.379  -6.338  1.00 95.79           H  
ATOM   3583  O   PRO A 245      23.065  -1.096  -6.248  1.00 95.79           O  
ATOM   3584  CG  PRO A 245      25.399   2.228  -7.476  1.00 95.79           C  
ATOM   3585  HG2 PRO A 245      24.834   2.633  -6.637  1.00 95.79           H  
ATOM   3586  HG3 PRO A 245      26.392   2.676  -7.525  1.00 95.79           H  
ATOM   3587  CD  PRO A 245      24.620   2.440  -8.773  1.00 95.79           C  
ATOM   3588  HD2 PRO A 245      24.075   3.383  -8.725  1.00 95.79           H  
ATOM   3589  HD3 PRO A 245      25.302   2.440  -9.623  1.00 95.79           H  
ATOM   3590  N   LYS A 246      22.168   0.937  -6.592  1.00 96.45           N  
ATOM   3591  H   LYS A 246      22.212   1.786  -7.138  1.00 96.45           H  
ATOM   3592  CA  LYS A 246      21.035   0.761  -5.672  1.00 96.45           C  
ATOM   3593  HA  LYS A 246      21.324   0.055  -4.894  1.00 96.45           H  
ATOM   3594  C   LYS A 246      19.793   0.153  -6.325  1.00 96.45           C  
ATOM   3595  CB  LYS A 246      20.686   2.074  -4.958  1.00 96.45           C  
ATOM   3596  HB2 LYS A 246      19.818   1.898  -4.323  1.00 96.45           H  
ATOM   3597  HB3 LYS A 246      20.428   2.839  -5.691  1.00 96.45           H  
ATOM   3598  O   LYS A 246      18.849  -0.133  -5.600  1.00 96.45           O  
ATOM   3599  CG  LYS A 246      21.828   2.571  -4.063  1.00 96.45           C  
ATOM   3600  HG2 LYS A 246      22.635   2.943  -4.694  1.00 96.45           H  
ATOM   3601  HG3 LYS A 246      22.202   1.755  -3.445  1.00 96.45           H  
ATOM   3602  CD  LYS A 246      21.320   3.693  -3.153  1.00 96.45           C  
ATOM   3603  HD2 LYS A 246      20.683   3.282  -2.371  1.00 96.45           H  
ATOM   3604  HD3 LYS A 246      20.722   4.378  -3.754  1.00 96.45           H  
ATOM   3605  CE  LYS A 246      22.500   4.439  -2.517  1.00 96.45           C  
ATOM   3606  HE2 LYS A 246      23.340   4.423  -3.212  1.00 96.45           H  
ATOM   3607  HE3 LYS A 246      22.795   3.921  -1.604  1.00 96.45           H  
ATOM   3608  NZ  LYS A 246      22.138   5.846  -2.230  1.00 96.45           N  
ATOM   3609  HZ1 LYS A 246      21.385   5.887  -1.558  1.00 96.45           H  
ATOM   3610  HZ2 LYS A 246      22.899   6.385  -1.844  1.00 96.45           H  
ATOM   3611  HZ3 LYS A 246      21.805   6.299  -3.069  1.00 96.45           H  
ATOM   3612  N   TYR A 247      19.765  -0.092  -7.635  1.00 97.73           N  
ATOM   3613  H   TYR A 247      20.577   0.108  -8.203  1.00 97.73           H  
ATOM   3614  CA  TYR A 247      18.618  -0.734  -8.279  1.00 97.73           C  
ATOM   3615  HA  TYR A 247      17.739  -0.113  -8.104  1.00 97.73           H  
ATOM   3616  C   TYR A 247      18.349  -2.123  -7.670  1.00 97.73           C  
ATOM   3617  CB  TYR A 247      18.843  -0.810  -9.794  1.00 97.73           C  
ATOM   3618  HB2 TYR A 247      18.967   0.199 -10.186  1.00 97.73           H  
ATOM   3619  HB3 TYR A 247      19.767  -1.355  -9.988  1.00 97.73           H  
ATOM   3620  O   TYR A 247      19.237  -2.983  -7.618  1.00 97.73           O  
ATOM   3621  CG  TYR A 247      17.710  -1.481 -10.543  1.00 97.73           C  
ATOM   3622  CD1 TYR A 247      17.910  -2.737 -11.145  1.00 97.73           C  
ATOM   3623  HD1 TYR A 247      18.874  -3.220 -11.087  1.00 97.73           H  
ATOM   3624  CD2 TYR A 247      16.457  -0.846 -10.643  1.00 97.73           C  
ATOM   3625  HD2 TYR A 247      16.300   0.121 -10.190  1.00 97.73           H  
ATOM   3626  CE1 TYR A 247      16.856  -3.352 -11.847  1.00 97.73           C  
ATOM   3627  HE1 TYR A 247      17.001  -4.305 -12.334  1.00 97.73           H  
ATOM   3628  CE2 TYR A 247      15.398  -1.468 -11.327  1.00 97.73           C  
ATOM   3629  HE2 TYR A 247      14.432  -0.988 -11.377  1.00 97.73           H  
ATOM   3630  OH  TYR A 247      14.568  -3.328 -12.577  1.00 97.73           O  
ATOM   3631  HH  TYR A 247      13.771  -2.794 -12.560  1.00 97.73           H  
ATOM   3632  CZ  TYR A 247      15.597  -2.724 -11.933  1.00 97.73           C  
ATOM   3633  N   GLY A 248      17.130  -2.309  -7.159  1.00 96.90           N  
ATOM   3634  H   GLY A 248      16.521  -1.505  -7.114  1.00 96.90           H  
ATOM   3635  CA  GLY A 248      16.615  -3.565  -6.610  1.00 96.90           C  
ATOM   3636  HA2 GLY A 248      17.435  -4.228  -6.335  1.00 96.90           H  
ATOM   3637  HA3 GLY A 248      16.037  -3.336  -5.715  1.00 96.90           H  
ATOM   3638  C   GLY A 248      15.686  -4.303  -7.571  1.00 96.90           C  
ATOM   3639  O   GLY A 248      15.727  -5.532  -7.641  1.00 96.90           O  
ATOM   3640  N   GLY A 249      14.888  -3.569  -8.350  1.00 97.78           N  
ATOM   3641  H   GLY A 249      14.915  -2.562  -8.268  1.00 97.78           H  
ATOM   3642  CA  GLY A 249      13.895  -4.146  -9.250  1.00 97.78           C  
ATOM   3643  HA2 GLY A 249      13.579  -5.107  -8.846  1.00 97.78           H  
ATOM   3644  HA3 GLY A 249      14.345  -4.333 -10.225  1.00 97.78           H  
ATOM   3645  C   GLY A 249      12.656  -3.268  -9.429  1.00 97.78           C  
ATOM   3646  O   GLY A 249      12.752  -2.042  -9.504  1.00 97.78           O  
ATOM   3647  N   VAL A 250      11.490  -3.911  -9.484  1.00 98.10           N  
ATOM   3648  H   VAL A 250      11.493  -4.905  -9.304  1.00 98.10           H  
ATOM   3649  CA  VAL A 250      10.170  -3.282  -9.670  1.00 98.10           C  
ATOM   3650  HA  VAL A 250      10.272  -2.197  -9.641  1.00 98.10           H  
ATOM   3651  C   VAL A 250       9.249  -3.694  -8.520  1.00 98.10           C  
ATOM   3652  CB  VAL A 250       9.578  -3.668 -11.046  1.00 98.10           C  
ATOM   3653  HB  VAL A 250       9.528  -4.755 -11.114  1.00 98.10           H  
ATOM   3654  O   VAL A 250       9.301  -4.836  -8.072  1.00 98.10           O  
ATOM   3655  CG1 VAL A 250       8.170  -3.112 -11.295  1.00 98.10           C  
ATOM   3656 HG11 VAL A 250       7.464  -3.522 -10.572  1.00 98.10           H  
ATOM   3657 HG12 VAL A 250       7.824  -3.390 -12.291  1.00 98.10           H  
ATOM   3658 HG13 VAL A 250       8.167  -2.025 -11.216  1.00 98.10           H  
ATOM   3659  CG2 VAL A 250      10.472  -3.155 -12.186  1.00 98.10           C  
ATOM   3660 HG21 VAL A 250      10.569  -2.071 -12.121  1.00 98.10           H  
ATOM   3661 HG22 VAL A 250      10.032  -3.418 -13.147  1.00 98.10           H  
ATOM   3662 HG23 VAL A 250      11.459  -3.613 -12.127  1.00 98.10           H  
ATOM   3663  N   MET A 251       8.400  -2.786  -8.048  1.00 98.45           N  
ATOM   3664  H   MET A 251       8.366  -1.888  -8.509  1.00 98.45           H  
ATOM   3665  CA  MET A 251       7.275  -3.096  -7.164  1.00 98.45           C  
ATOM   3666  HA  MET A 251       7.318  -4.149  -6.884  1.00 98.45           H  
ATOM   3667  C   MET A 251       5.972  -2.911  -7.935  1.00 98.45           C  
ATOM   3668  CB  MET A 251       7.370  -2.266  -5.873  1.00 98.45           C  
ATOM   3669  HB2 MET A 251       8.256  -2.601  -5.334  1.00 98.45           H  
ATOM   3670  HB3 MET A 251       7.514  -1.213  -6.115  1.00 98.45           H  
ATOM   3671  O   MET A 251       5.870  -2.007  -8.761  1.00 98.45           O  
ATOM   3672  CG  MET A 251       6.160  -2.403  -4.937  1.00 98.45           C  
ATOM   3673  HG2 MET A 251       5.870  -3.452  -4.893  1.00 98.45           H  
ATOM   3674  HG3 MET A 251       6.457  -2.106  -3.931  1.00 98.45           H  
ATOM   3675  SD  MET A 251       4.704  -1.422  -5.409  1.00 98.45           S  
ATOM   3676  CE  MET A 251       5.037   0.166  -4.592  1.00 98.45           C  
ATOM   3677  HE1 MET A 251       5.969   0.597  -4.956  1.00 98.45           H  
ATOM   3678  HE2 MET A 251       4.216   0.852  -4.798  1.00 98.45           H  
ATOM   3679  HE3 MET A 251       5.106   0.029  -3.513  1.00 98.45           H  
ATOM   3680  N   LEU A 252       5.002  -3.791  -7.694  1.00 98.17           N  
ATOM   3681  H   LEU A 252       5.169  -4.525  -7.021  1.00 98.17           H  
ATOM   3682  CA  LEU A 252       3.707  -3.775  -8.358  1.00 98.17           C  
ATOM   3683  HA  LEU A 252       3.647  -2.902  -9.007  1.00 98.17           H  
ATOM   3684  C   LEU A 252       2.555  -3.661  -7.355  1.00 98.17           C  
ATOM   3685  CB  LEU A 252       3.572  -5.026  -9.241  1.00 98.17           C  
ATOM   3686  HB2 LEU A 252       2.555  -5.067  -9.632  1.00 98.17           H  
ATOM   3687  HB3 LEU A 252       3.730  -5.899  -8.608  1.00 98.17           H  
ATOM   3688  O   LEU A 252       2.394  -4.508  -6.470  1.00 98.17           O  
ATOM   3689  CG  LEU A 252       4.560  -5.113 -10.417  1.00 98.17           C  
ATOM   3690  HG  LEU A 252       5.579  -5.138 -10.031  1.00 98.17           H  
ATOM   3691  CD1 LEU A 252       4.312  -6.412 -11.188  1.00 98.17           C  
ATOM   3692 HD11 LEU A 252       4.377  -7.257 -10.502  1.00 98.17           H  
ATOM   3693 HD12 LEU A 252       5.062  -6.527 -11.970  1.00 98.17           H  
ATOM   3694 HD13 LEU A 252       3.317  -6.399 -11.631  1.00 98.17           H  
ATOM   3695  CD2 LEU A 252       4.439  -3.952 -11.403  1.00 98.17           C  
ATOM   3696 HD21 LEU A 252       3.424  -3.891 -11.796  1.00 98.17           H  
ATOM   3697 HD22 LEU A 252       5.147  -4.093 -12.220  1.00 98.17           H  
ATOM   3698 HD23 LEU A 252       4.682  -3.012 -10.908  1.00 98.17           H  
ATOM   3699  N   TRP A 253       1.695  -2.667  -7.580  1.00 97.52           N  
ATOM   3700  H   TRP A 253       1.941  -1.971  -8.269  1.00 97.52           H  
ATOM   3701  CA  TRP A 253       0.338  -2.653  -7.046  1.00 97.52           C  
ATOM   3702  HA  TRP A 253       0.295  -3.288  -6.161  1.00 97.52           H  
ATOM   3703  C   TRP A 253      -0.653  -3.163  -8.103  1.00 97.52           C  
ATOM   3704  CB  TRP A 253      -0.064  -1.261  -6.574  1.00 97.52           C  
ATOM   3705  HB2 TRP A 253      -0.107  -0.571  -7.416  1.00 97.52           H  
ATOM   3706  HB3 TRP A 253       0.673  -0.890  -5.863  1.00 97.52           H  
ATOM   3707  O   TRP A 253      -0.881  -2.508  -9.117  1.00 97.52           O  
ATOM   3708  CG  TRP A 253      -1.394  -1.332  -5.901  1.00 97.52           C  
ATOM   3709  CD1 TRP A 253      -2.601  -1.200  -6.491  1.00 97.52           C  
ATOM   3710  HD1 TRP A 253      -2.743  -0.952  -7.532  1.00 97.52           H  
ATOM   3711  CD2 TRP A 253      -1.665  -1.623  -4.503  1.00 97.52           C  
ATOM   3712  CE2 TRP A 253      -3.079  -1.642  -4.310  1.00 97.52           C  
ATOM   3713  CE3 TRP A 253      -0.846  -1.848  -3.382  1.00 97.52           C  
ATOM   3714  HE3 TRP A 253       0.227  -1.770  -3.477  1.00 97.52           H  
ATOM   3715  NE1 TRP A 253      -3.602  -1.368  -5.556  1.00 97.52           N  
ATOM   3716  HE1 TRP A 253      -4.577  -1.186  -5.746  1.00 97.52           H  
ATOM   3717  CH2 TRP A 253      -2.805  -2.106  -1.962  1.00 97.52           C  
ATOM   3718  HH2 TRP A 253      -3.208  -2.237  -0.969  1.00 97.52           H  
ATOM   3719  CZ2 TRP A 253      -3.653  -1.872  -3.054  1.00 97.52           C  
ATOM   3720  HZ2 TRP A 253      -4.720  -1.792  -2.906  1.00 97.52           H  
ATOM   3721  CZ3 TRP A 253      -1.412  -2.096  -2.124  1.00 97.52           C  
ATOM   3722  HZ3 TRP A 253      -0.770  -2.212  -1.263  1.00 97.52           H  
ATOM   3723  N   SER A 254      -1.288  -4.318  -7.952  1.00 97.26           N  
ATOM   3724  H   SER A 254      -1.897  -4.572  -8.717  1.00 97.26           H  
ATOM   3725  CA  SER A 254      -1.219  -5.308  -6.870  1.00 97.26           C  
ATOM   3726  HA  SER A 254      -0.271  -5.254  -6.334  1.00 97.26           H  
ATOM   3727  C   SER A 254      -1.338  -6.710  -7.469  1.00 97.26           C  
ATOM   3728  CB  SER A 254      -2.373  -5.064  -5.890  1.00 97.26           C  
ATOM   3729  HB2 SER A 254      -2.315  -4.045  -5.506  1.00 97.26           H  
ATOM   3730  HB3 SER A 254      -2.301  -5.755  -5.051  1.00 97.26           H  
ATOM   3731  O   SER A 254      -1.506  -6.857  -8.684  1.00 97.26           O  
ATOM   3732  OG  SER A 254      -3.608  -5.255  -6.557  1.00 97.26           O  
ATOM   3733  HG  SER A 254      -4.313  -5.050  -5.938  1.00 97.26           H  
ATOM   3734  N   LYS A 255      -1.293  -7.759  -6.640  1.00 97.59           N  
ATOM   3735  H   LYS A 255      -1.148  -7.599  -5.653  1.00 97.59           H  
ATOM   3736  CA  LYS A 255      -1.473  -9.140  -7.105  1.00 97.59           C  
ATOM   3737  HA  LYS A 255      -0.715  -9.323  -7.867  1.00 97.59           H  
ATOM   3738  C   LYS A 255      -2.825  -9.360  -7.795  1.00 97.59           C  
ATOM   3739  CB  LYS A 255      -1.255 -10.107  -5.930  1.00 97.59           C  
ATOM   3740  HB2 LYS A 255      -0.225 -10.036  -5.582  1.00 97.59           H  
ATOM   3741  HB3 LYS A 255      -1.899  -9.815  -5.100  1.00 97.59           H  
ATOM   3742  O   LYS A 255      -2.910 -10.208  -8.686  1.00 97.59           O  
ATOM   3743  CG  LYS A 255      -1.554 -11.570  -6.276  1.00 97.59           C  
ATOM   3744  HG2 LYS A 255      -2.630 -11.673  -6.411  1.00 97.59           H  
ATOM   3745  HG3 LYS A 255      -1.281 -12.177  -5.412  1.00 97.59           H  
ATOM   3746  CD  LYS A 255      -0.792 -12.125  -7.497  1.00 97.59           C  
ATOM   3747  HD2 LYS A 255       0.222 -12.391  -7.197  1.00 97.59           H  
ATOM   3748  HD3 LYS A 255      -0.697 -11.384  -8.290  1.00 97.59           H  
ATOM   3749  CE  LYS A 255      -1.481 -13.353  -8.101  1.00 97.59           C  
ATOM   3750  HE2 LYS A 255      -1.553 -14.135  -7.345  1.00 97.59           H  
ATOM   3751  HE3 LYS A 255      -0.860 -13.707  -8.924  1.00 97.59           H  
ATOM   3752  NZ  LYS A 255      -2.832 -13.003  -8.609  1.00 97.59           N  
ATOM   3753  HZ1 LYS A 255      -2.846 -12.052  -8.951  1.00 97.59           H  
ATOM   3754  HZ2 LYS A 255      -3.501 -13.044  -7.853  1.00 97.59           H  
ATOM   3755  HZ3 LYS A 255      -3.150 -13.627  -9.336  1.00 97.59           H  
ATOM   3756  N   PHE A 256      -3.857  -8.605  -7.431  1.00 97.13           N  
ATOM   3757  H   PHE A 256      -3.776  -8.045  -6.594  1.00 97.13           H  
ATOM   3758  CA  PHE A 256      -5.119  -8.617  -8.159  1.00 97.13           C  
ATOM   3759  HA  PHE A 256      -5.479  -9.643  -8.231  1.00 97.13           H  
ATOM   3760  C   PHE A 256      -4.980  -8.103  -9.598  1.00 97.13           C  
ATOM   3761  CB  PHE A 256      -6.160  -7.794  -7.410  1.00 97.13           C  
ATOM   3762  HB2 PHE A 256      -5.834  -6.757  -7.333  1.00 97.13           H  
ATOM   3763  HB3 PHE A 256      -6.285  -8.182  -6.399  1.00 97.13           H  
ATOM   3764  O   PHE A 256      -5.311  -8.809 -10.547  1.00 97.13           O  
ATOM   3765  CG  PHE A 256      -7.457  -7.868  -8.169  1.00 97.13           C  
ATOM   3766  CD1 PHE A 256      -7.821  -6.802  -9.007  1.00 97.13           C  
ATOM   3767  HD1 PHE A 256      -7.260  -5.879  -9.005  1.00 97.13           H  
ATOM   3768  CD2 PHE A 256      -8.195  -9.069  -8.182  1.00 97.13           C  
ATOM   3769  HD2 PHE A 256      -7.920  -9.890  -7.536  1.00 97.13           H  
ATOM   3770  CE1 PHE A 256      -8.898  -6.956  -9.890  1.00 97.13           C  
ATOM   3771  HE1 PHE A 256      -9.193  -6.143 -10.537  1.00 97.13           H  
ATOM   3772  CE2 PHE A 256      -9.306  -9.199  -9.028  1.00 97.13           C  
ATOM   3773  HE2 PHE A 256      -9.900 -10.101  -9.017  1.00 97.13           H  
ATOM   3774  CZ  PHE A 256      -9.643  -8.148  -9.894  1.00 97.13           C  
ATOM   3775  HZ  PHE A 256     -10.511  -8.227 -10.532  1.00 97.13           H  
ATOM   3776  N   TYR A 257      -4.459  -6.884  -9.756  1.00 97.27           N  
ATOM   3777  H   TYR A 257      -4.199  -6.366  -8.928  1.00 97.27           H  
ATOM   3778  CA  TYR A 257      -4.346  -6.229 -11.060  1.00 97.27           C  
ATOM   3779  HA  TYR A 257      -5.288  -6.364 -11.591  1.00 97.27           H  
ATOM   3780  C   TYR A 257      -3.255  -6.844 -11.958  1.00 97.27           C  
ATOM   3781  CB  TYR A 257      -4.134  -4.725 -10.841  1.00 97.27           C  
ATOM   3782  HB2 TYR A 257      -3.840  -4.273 -11.788  1.00 97.27           H  
ATOM   3783  HB3 TYR A 257      -3.304  -4.577 -10.149  1.00 97.27           H  
ATOM   3784  O   TYR A 257      -3.269  -6.636 -13.170  1.00 97.27           O  
ATOM   3785  CG  TYR A 257      -5.363  -3.987 -10.330  1.00 97.27           C  
ATOM   3786  CD1 TYR A 257      -6.446  -3.737 -11.197  1.00 97.27           C  
ATOM   3787  HD1 TYR A 257      -6.423  -4.105 -12.212  1.00 97.27           H  
ATOM   3788  CD2 TYR A 257      -5.422  -3.538  -8.996  1.00 97.27           C  
ATOM   3789  HD2 TYR A 257      -4.597  -3.725  -8.325  1.00 97.27           H  
ATOM   3790  CE1 TYR A 257      -7.576  -3.030 -10.736  1.00 97.27           C  
ATOM   3791  HE1 TYR A 257      -8.423  -2.858 -11.384  1.00 97.27           H  
ATOM   3792  CE2 TYR A 257      -6.557  -2.845  -8.528  1.00 97.27           C  
ATOM   3793  HE2 TYR A 257      -6.608  -2.518  -7.500  1.00 97.27           H  
ATOM   3794  OH  TYR A 257      -8.717  -1.889  -8.953  1.00 97.27           O  
ATOM   3795  HH  TYR A 257      -8.687  -1.772  -8.001  1.00 97.27           H  
ATOM   3796  CZ  TYR A 257      -7.635  -2.582  -9.400  1.00 97.27           C  
ATOM   3797  N   ASP A 258      -2.322  -7.619 -11.396  1.00 97.39           N  
ATOM   3798  H   ASP A 258      -2.323  -7.698 -10.390  1.00 97.39           H  
ATOM   3799  CA  ASP A 258      -1.280  -8.338 -12.134  1.00 97.39           C  
ATOM   3800  HA  ASP A 258      -0.894  -7.664 -12.898  1.00 97.39           H  
ATOM   3801  C   ASP A 258      -1.812  -9.576 -12.882  1.00 97.39           C  
ATOM   3802  CB  ASP A 258      -0.107  -8.663 -11.200  1.00 97.39           C  
ATOM   3803  HB2 ASP A 258      -0.451  -9.323 -10.403  1.00 97.39           H  
ATOM   3804  HB3 ASP A 258       0.257  -7.741 -10.746  1.00 97.39           H  
ATOM   3805  O   ASP A 258      -1.513 -10.728 -12.558  1.00 97.39           O  
ATOM   3806  CG  ASP A 258       1.056  -9.326 -11.942  1.00 97.39           C  
ATOM   3807  OD1 ASP A 258       1.889  -9.972 -11.265  1.00 97.39           O  
ATOM   3808  OD2 ASP A 258       1.184  -9.185 -13.181  1.00 97.39           O  
ATOM   3809  N   ASN A 259      -2.566  -9.327 -13.953  1.00 95.97           N  
ATOM   3810  H   ASN A 259      -2.849  -8.369 -14.099  1.00 95.97           H  
ATOM   3811  CA  ASN A 259      -2.996 -10.344 -14.913  1.00 95.97           C  
ATOM   3812  HA  ASN A 259      -3.078 -11.289 -14.377  1.00 95.97           H  
ATOM   3813  C   ASN A 259      -1.938 -10.567 -16.020  1.00 95.97           C  
ATOM   3814  CB  ASN A 259      -4.404  -9.992 -15.422  1.00 95.97           C  
ATOM   3815  HB2 ASN A 259      -5.046  -9.751 -14.575  1.00 95.97           H  
ATOM   3816  HB3 ASN A 259      -4.342  -9.118 -16.070  1.00 95.97           H  
ATOM   3817  O   ASN A 259      -2.237 -10.525 -17.213  1.00 95.97           O  
ATOM   3818  CG  ASN A 259      -5.049 -11.142 -16.177  1.00 95.97           C  
ATOM   3819  ND2 ASN A 259      -5.946 -10.847 -17.089  1.00 95.97           N  
ATOM   3820 HD21 ASN A 259      -6.314 -11.621 -17.622  1.00 95.97           H  
ATOM   3821 HD22 ASN A 259      -6.152  -9.881 -17.299  1.00 95.97           H  
ATOM   3822  OD1 ASN A 259      -4.787 -12.313 -15.955  1.00 95.97           O  
ATOM   3823  N   GLY A 260      -0.674 -10.762 -15.619  1.00 96.16           N  
ATOM   3824  H   GLY A 260      -0.504 -10.745 -14.623  1.00 96.16           H  
ATOM   3825  CA  GLY A 260       0.449 -11.077 -16.515  1.00 96.16           C  
ATOM   3826  HA2 GLY A 260       0.972 -11.941 -16.106  1.00 96.16           H  
ATOM   3827  HA3 GLY A 260       0.067 -11.351 -17.498  1.00 96.16           H  
ATOM   3828  C   GLY A 260       1.486  -9.965 -16.715  1.00 96.16           C  
ATOM   3829  O   GLY A 260       2.440 -10.166 -17.471  1.00 96.16           O  
ATOM   3830  N   TYR A 261       1.361  -8.829 -16.022  1.00 97.59           N  
ATOM   3831  H   TYR A 261       0.663  -8.790 -15.293  1.00 97.59           H  
ATOM   3832  CA  TYR A 261       2.336  -7.737 -16.083  1.00 97.59           C  
ATOM   3833  HA  TYR A 261       2.472  -7.454 -17.127  1.00 97.59           H  
ATOM   3834  C   TYR A 261       3.699  -8.182 -15.537  1.00 97.59           C  
ATOM   3835  CB  TYR A 261       1.795  -6.515 -15.325  1.00 97.59           C  
ATOM   3836  HB2 TYR A 261       1.796  -6.715 -14.253  1.00 97.59           H  
ATOM   3837  HB3 TYR A 261       0.758  -6.354 -15.619  1.00 97.59           H  
ATOM   3838  O   TYR A 261       4.719  -7.999 -16.203  1.00 97.59           O  
ATOM   3839  CG  TYR A 261       2.569  -5.237 -15.598  1.00 97.59           C  
ATOM   3840  CD1 TYR A 261       3.670  -4.877 -14.796  1.00 97.59           C  
ATOM   3841  HD1 TYR A 261       3.967  -5.512 -13.974  1.00 97.59           H  
ATOM   3842  CD2 TYR A 261       2.173  -4.400 -16.658  1.00 97.59           C  
ATOM   3843  HD2 TYR A 261       1.305  -4.659 -17.247  1.00 97.59           H  
ATOM   3844  CE1 TYR A 261       4.366  -3.678 -15.050  1.00 97.59           C  
ATOM   3845  HE1 TYR A 261       5.194  -3.370 -14.428  1.00 97.59           H  
ATOM   3846  CE2 TYR A 261       2.867  -3.203 -16.915  1.00 97.59           C  
ATOM   3847  HE2 TYR A 261       2.539  -2.547 -17.707  1.00 97.59           H  
ATOM   3848  OH  TYR A 261       4.623  -1.677 -16.342  1.00 97.59           O  
ATOM   3849  HH  TYR A 261       4.144  -1.146 -16.982  1.00 97.59           H  
ATOM   3850  CZ  TYR A 261       3.963  -2.838 -16.106  1.00 97.59           C  
ATOM   3851  N   SER A 262       3.727  -8.865 -14.385  1.00 97.65           N  
ATOM   3852  H   SER A 262       2.854  -9.014 -13.898  1.00 97.65           H  
ATOM   3853  CA  SER A 262       4.959  -9.430 -13.821  1.00 97.65           C  
ATOM   3854  HA  SER A 262       5.665  -8.614 -13.670  1.00 97.65           H  
ATOM   3855  C   SER A 262       5.611 -10.439 -14.765  1.00 97.65           C  
ATOM   3856  CB  SER A 262       4.717 -10.070 -12.453  1.00 97.65           C  
ATOM   3857  HB2 SER A 262       4.340  -9.312 -11.767  1.00 97.65           H  
ATOM   3858  HB3 SER A 262       5.663 -10.447 -12.063  1.00 97.65           H  
ATOM   3859  O   SER A 262       6.811 -10.348 -15.018  1.00 97.65           O  
ATOM   3860  OG  SER A 262       3.798 -11.140 -12.526  1.00 97.65           O  
ATOM   3861  HG  SER A 262       2.991 -10.790 -12.142  1.00 97.65           H  
ATOM   3862  N   SER A 263       4.829 -11.346 -15.358  1.00 97.50           N  
ATOM   3863  H   SER A 263       3.865 -11.389 -15.060  1.00 97.50           H  
ATOM   3864  CA  SER A 263       5.314 -12.335 -16.331  1.00 97.50           C  
ATOM   3865  HA  SER A 263       6.075 -12.953 -15.855  1.00 97.50           H  
ATOM   3866  C   SER A 263       5.949 -11.691 -17.567  1.00 97.50           C  
ATOM   3867  CB  SER A 263       4.166 -13.243 -16.782  1.00 97.50           C  
ATOM   3868  HB2 SER A 263       4.525 -13.920 -17.558  1.00 97.50           H  
ATOM   3869  HB3 SER A 263       3.358 -12.636 -17.191  1.00 97.50           H  
ATOM   3870  O   SER A 263       6.946 -12.207 -18.071  1.00 97.50           O  
ATOM   3871  OG  SER A 263       3.685 -14.006 -15.691  1.00 97.50           O  
ATOM   3872  HG  SER A 263       2.856 -14.416 -15.948  1.00 97.50           H  
ATOM   3873  N   ALA A 264       5.412 -10.562 -18.041  1.00 97.11           N  
ATOM   3874  H   ALA A 264       4.579 -10.197 -17.601  1.00 97.11           H  
ATOM   3875  CA  ALA A 264       5.953  -9.836 -19.188  1.00 97.11           C  
ATOM   3876  HA  ALA A 264       6.134 -10.546 -19.995  1.00 97.11           H  
ATOM   3877  C   ALA A 264       7.296  -9.144 -18.883  1.00 97.11           C  
ATOM   3878  CB  ALA A 264       4.896  -8.830 -19.663  1.00 97.11           C  
ATOM   3879  HB1 ALA A 264       4.694  -8.098 -18.880  1.00 97.11           H  
ATOM   3880  HB2 ALA A 264       3.971  -9.352 -19.907  1.00 97.11           H  
ATOM   3881  HB3 ALA A 264       5.258  -8.311 -20.550  1.00 97.11           H  
ATOM   3882  O   ALA A 264       8.181  -9.124 -19.738  1.00 97.11           O  
ATOM   3883  N   ILE A 265       7.464  -8.586 -17.677  1.00 97.48           N  
ATOM   3884  H   ILE A 265       6.683  -8.602 -17.037  1.00 97.48           H  
ATOM   3885  CA  ILE A 265       8.638  -7.760 -17.337  1.00 97.48           C  
ATOM   3886  HA  ILE A 265       9.051  -7.366 -18.265  1.00 97.48           H  
ATOM   3887  C   ILE A 265       9.773  -8.561 -16.686  1.00 97.48           C  
ATOM   3888  CB  ILE A 265       8.234  -6.527 -16.492  1.00 97.48           C  
ATOM   3889  HB  ILE A 265       9.109  -5.880 -16.430  1.00 97.48           H  
ATOM   3890  O   ILE A 265      10.943  -8.240 -16.888  1.00 97.48           O  
ATOM   3891  CG1 ILE A 265       7.836  -6.895 -15.044  1.00 97.48           C  
ATOM   3892 HG12 ILE A 265       8.641  -7.471 -14.588  1.00 97.48           H  
ATOM   3893 HG13 ILE A 265       6.941  -7.517 -15.061  1.00 97.48           H  
ATOM   3894  CG2 ILE A 265       7.132  -5.742 -17.231  1.00 97.48           C  
ATOM   3895 HG21 ILE A 265       7.503  -5.397 -18.196  1.00 97.48           H  
ATOM   3896 HG22 ILE A 265       6.817  -4.881 -16.641  1.00 97.48           H  
ATOM   3897 HG23 ILE A 265       6.243  -6.353 -17.385  1.00 97.48           H  
ATOM   3898  CD1 ILE A 265       7.595  -5.698 -14.122  1.00 97.48           C  
ATOM   3899 HD11 ILE A 265       8.452  -5.025 -14.156  1.00 97.48           H  
ATOM   3900 HD12 ILE A 265       6.694  -5.163 -14.421  1.00 97.48           H  
ATOM   3901 HD13 ILE A 265       7.462  -6.050 -13.099  1.00 97.48           H  
ATOM   3902  N   LYS A 266       9.449  -9.620 -15.931  1.00 96.64           N  
ATOM   3903  H   LYS A 266       8.464  -9.824 -15.835  1.00 96.64           H  
ATOM   3904  CA  LYS A 266      10.377 -10.394 -15.087  1.00 96.64           C  
ATOM   3905  HA  LYS A 266      10.671  -9.769 -14.244  1.00 96.64           H  
ATOM   3906  C   LYS A 266      11.692 -10.813 -15.761  1.00 96.64           C  
ATOM   3907  CB  LYS A 266       9.611 -11.602 -14.535  1.00 96.64           C  
ATOM   3908  HB2 LYS A 266       9.133 -12.123 -15.365  1.00 96.64           H  
ATOM   3909  HB3 LYS A 266       8.821 -11.235 -13.881  1.00 96.64           H  
ATOM   3910  O   LYS A 266      12.714 -10.694 -15.093  1.00 96.64           O  
ATOM   3911  CG  LYS A 266      10.441 -12.606 -13.726  1.00 96.64           C  
ATOM   3912  HG2 LYS A 266      11.311 -12.946 -14.288  1.00 96.64           H  
ATOM   3913  HG3 LYS A 266      10.755 -12.157 -12.784  1.00 96.64           H  
ATOM   3914  CD  LYS A 266       9.523 -13.798 -13.474  1.00 96.64           C  
ATOM   3915  HD2 LYS A 266       8.615 -13.434 -12.993  1.00 96.64           H  
ATOM   3916  HD3 LYS A 266       9.252 -14.242 -14.432  1.00 96.64           H  
ATOM   3917  CE  LYS A 266      10.160 -14.866 -12.592  1.00 96.64           C  
ATOM   3918  HE2 LYS A 266      11.148 -15.125 -12.972  1.00 96.64           H  
ATOM   3919  HE3 LYS A 266      10.273 -14.457 -11.588  1.00 96.64           H  
ATOM   3920  NZ  LYS A 266       9.280 -16.058 -12.559  1.00 96.64           N  
ATOM   3921  HZ1 LYS A 266       9.434 -16.674 -13.344  1.00 96.64           H  
ATOM   3922  HZ2 LYS A 266       8.312 -15.772 -12.577  1.00 96.64           H  
ATOM   3923  HZ3 LYS A 266       9.412 -16.540 -11.681  1.00 96.64           H  
ATOM   3924  N   PRO A 267      11.745 -11.243 -17.041  1.00 96.42           N  
ATOM   3925  CA  PRO A 267      13.012 -11.604 -17.691  1.00 96.42           C  
ATOM   3926  HA  PRO A 267      13.498 -12.375 -17.093  1.00 96.42           H  
ATOM   3927  C   PRO A 267      14.006 -10.440 -17.869  1.00 96.42           C  
ATOM   3928  CB  PRO A 267      12.621 -12.197 -19.053  1.00 96.42           C  
ATOM   3929  HB2 PRO A 267      13.266 -13.032 -19.326  1.00 96.42           H  
ATOM   3930  HB3 PRO A 267      12.657 -11.426 -19.822  1.00 96.42           H  
ATOM   3931  O   PRO A 267      15.102 -10.648 -18.386  1.00 96.42           O  
ATOM   3932  CG  PRO A 267      11.173 -12.642 -18.863  1.00 96.42           C  
ATOM   3933  HG2 PRO A 267      10.626 -12.667 -19.806  1.00 96.42           H  
ATOM   3934  HG3 PRO A 267      11.144 -13.614 -18.371  1.00 96.42           H  
ATOM   3935  CD  PRO A 267      10.632 -11.572 -17.924  1.00 96.42           C  
ATOM   3936  HD2 PRO A 267       9.765 -11.959 -17.388  1.00 96.42           H  
ATOM   3937  HD3 PRO A 267      10.348 -10.690 -18.499  1.00 96.42           H  
ATOM   3938  N   ARG A 268      13.610  -9.207 -17.528  1.00 95.88           N  
ATOM   3939  H   ARG A 268      12.679  -9.106 -17.152  1.00 95.88           H  
ATOM   3940  CA  ARG A 268      14.354  -7.961 -17.771  1.00 95.88           C  
ATOM   3941  HA  ARG A 268      15.364  -8.201 -18.103  1.00 95.88           H  
ATOM   3942  C   ARG A 268      14.551  -7.105 -16.509  1.00 95.88           C  
ATOM   3943  CB  ARG A 268      13.610  -7.176 -18.868  1.00 95.88           C  
ATOM   3944  HB2 ARG A 268      12.603  -6.956 -18.512  1.00 95.88           H  
ATOM   3945  HB3 ARG A 268      14.105  -6.219 -19.036  1.00 95.88           H  
ATOM   3946  O   ARG A 268      15.167  -6.046 -16.623  1.00 95.88           O  
ATOM   3947  CG  ARG A 268      13.496  -7.937 -20.205  1.00 95.88           C  
ATOM   3948  HG2 ARG A 268      12.838  -7.382 -20.874  1.00 95.88           H  
ATOM   3949  HG3 ARG A 268      13.023  -8.905 -20.046  1.00 95.88           H  
ATOM   3950  CD  ARG A 268      14.845  -8.150 -20.906  1.00 95.88           C  
ATOM   3951  HD2 ARG A 268      14.669  -8.759 -21.792  1.00 95.88           H  
ATOM   3952  HD3 ARG A 268      15.509  -8.711 -20.249  1.00 95.88           H  
ATOM   3953  NE  ARG A 268      15.470  -6.857 -21.261  1.00 95.88           N  
ATOM   3954  HE  ARG A 268      15.589  -6.210 -20.495  1.00 95.88           H  
ATOM   3955  NH1 ARG A 268      15.792  -7.192 -23.514  1.00 95.88           N  
ATOM   3956 HH11 ARG A 268      15.482  -8.147 -23.408  1.00 95.88           H  
ATOM   3957 HH12 ARG A 268      16.086  -6.844 -24.416  1.00 95.88           H  
ATOM   3958  NH2 ARG A 268      16.271  -5.214 -22.608  1.00 95.88           N  
ATOM   3959 HH21 ARG A 268      16.539  -4.875 -23.521  1.00 95.88           H  
ATOM   3960 HH22 ARG A 268      16.221  -4.564 -21.836  1.00 95.88           H  
ATOM   3961  CZ  ARG A 268      15.842  -6.433 -22.455  1.00 95.88           C  
ATOM   3962  N   VAL A 269      14.034  -7.554 -15.358  1.00 94.60           N  
ATOM   3963  H   VAL A 269      13.651  -8.489 -15.366  1.00 94.60           H  
ATOM   3964  CA  VAL A 269      14.098  -6.889 -14.038  1.00 94.60           C  
ATOM   3965  HA  VAL A 269      14.199  -5.812 -14.174  1.00 94.60           H  
ATOM   3966  C   VAL A 269      15.342  -7.313 -13.274  1.00 94.60           C  
ATOM   3967  CB  VAL A 269      12.811  -7.164 -13.237  1.00 94.60           C  
ATOM   3968  HB  VAL A 269      12.629  -8.239 -13.205  1.00 94.60           H  
ATOM   3969  O   VAL A 269      15.602  -8.524 -13.132  1.00 94.60           O  
ATOM   3970  CG1 VAL A 269      12.881  -6.637 -11.800  1.00 94.60           C  
ATOM   3971 HG11 VAL A 269      13.139  -5.578 -11.813  1.00 94.60           H  
ATOM   3972 HG12 VAL A 269      11.922  -6.774 -11.300  1.00 94.60           H  
ATOM   3973 HG13 VAL A 269      13.641  -7.187 -11.244  1.00 94.60           H  
ATOM   3974  CG2 VAL A 269      11.614  -6.469 -13.896  1.00 94.60           C  
ATOM   3975 HG21 VAL A 269      10.701  -6.688 -13.343  1.00 94.60           H  
ATOM   3976 HG22 VAL A 269      11.776  -5.391 -13.916  1.00 94.60           H  
ATOM   3977 HG23 VAL A 269      11.495  -6.818 -14.922  1.00 94.60           H  
ATOM   3978  OXT VAL A 269      16.030  -6.436 -12.716  1.00 94.60           O  
TER    3979      VAL A 269                                                       
ATOM   3979  N   GLY B   1     -11.175  -1.323 -40.078  1.00 31.63           N  
ATOM   3980  H   GLY B   1     -10.642  -2.139 -40.342  1.00 31.63           H  
ATOM   3981  H2  GLY B   1     -11.678  -0.968 -40.878  1.00 31.63           H  
ATOM   3982  H3  GLY B   1     -11.834  -1.587 -39.359  1.00 31.63           H  
ATOM   3983  CA  GLY B   1     -10.279  -0.283 -39.533  1.00 31.63           C  
ATOM   3984  HA2 GLY B   1      -9.507  -0.021 -40.256  1.00 31.63           H  
ATOM   3985  HA3 GLY B   1     -10.854   0.603 -39.265  1.00 31.63           H  
ATOM   3986  C   GLY B   1      -9.648  -0.830 -38.284  1.00 31.63           C  
ATOM   3987  O   GLY B   1     -10.428  -1.326 -37.483  1.00 31.63           O  
ATOM   3988  N   SER B   2      -8.302  -0.863 -38.228  1.00 38.44           N  
ATOM   3989  H   SER B   2      -7.769  -0.274 -38.852  1.00 38.44           H  
ATOM   3990  CA  SER B   2      -7.483  -1.755 -37.375  1.00 38.44           C  
ATOM   3991  HA  SER B   2      -6.610  -2.090 -37.934  1.00 38.44           H  
ATOM   3992  C   SER B   2      -8.303  -2.979 -37.007  1.00 38.44           C  
ATOM   3993  CB  SER B   2      -6.979  -1.033 -36.109  1.00 38.44           C  
ATOM   3994  HB2 SER B   2      -7.824  -0.657 -35.532  1.00 38.44           H  
ATOM   3995  HB3 SER B   2      -6.406  -1.728 -35.496  1.00 38.44           H  
ATOM   3996  O   SER B   2      -8.609  -3.060 -35.828  1.00 38.44           O  
ATOM   3997  OG  SER B   2      -6.153   0.044 -36.487  1.00 38.44           O  
ATOM   3998  HG  SER B   2      -5.787   0.441 -35.693  1.00 38.44           H  
ATOM   3999  N   PRO B   3      -8.879  -3.695 -38.018  1.00 37.43           N  
ATOM   4000  CA  PRO B   3     -10.239  -4.274 -37.969  1.00 37.43           C  
ATOM   4001  HA  PRO B   3     -10.993  -3.526 -38.216  1.00 37.43           H  
ATOM   4002  C   PRO B   3     -10.478  -4.804 -36.569  1.00 37.43           C  
ATOM   4003  CB  PRO B   3     -10.230  -5.358 -39.053  1.00 37.43           C  
ATOM   4004  HB2 PRO B   3     -11.231  -5.555 -39.439  1.00 37.43           H  
ATOM   4005  HB3 PRO B   3      -9.776  -6.277 -38.681  1.00 37.43           H  
ATOM   4006  O   PRO B   3      -9.640  -5.592 -36.208  1.00 37.43           O  
ATOM   4007  CG  PRO B   3      -9.315  -4.745 -40.115  1.00 37.43           C  
ATOM   4008  HG2 PRO B   3      -9.881  -4.036 -40.720  1.00 37.43           H  
ATOM   4009  HG3 PRO B   3      -8.866  -5.510 -40.749  1.00 37.43           H  
ATOM   4010  CD  PRO B   3      -8.256  -3.998 -39.299  1.00 37.43           C  
ATOM   4011  HD2 PRO B   3      -7.399  -4.651 -39.132  1.00 37.43           H  
ATOM   4012  HD3 PRO B   3      -7.937  -3.097 -39.823  1.00 37.43           H  
ATOM   4013  N   PRO B   4     -11.376  -4.250 -35.733  1.00 36.73           N  
ATOM   4014  CA  PRO B   4     -11.113  -3.959 -34.310  1.00 36.73           C  
ATOM   4015  HA  PRO B   4     -10.617  -2.989 -34.264  1.00 36.73           H  
ATOM   4016  C   PRO B   4     -10.194  -4.984 -33.611  1.00 36.73           C  
ATOM   4017  CB  PRO B   4     -12.498  -3.795 -33.665  1.00 36.73           C  
ATOM   4018  HB2 PRO B   4     -12.681  -4.537 -32.887  1.00 36.73           H  
ATOM   4019  HB3 PRO B   4     -12.583  -2.793 -33.245  1.00 36.73           H  
ATOM   4020  O   PRO B   4     -10.643  -6.088 -33.304  1.00 36.73           O  
ATOM   4021  CG  PRO B   4     -13.501  -3.971 -34.815  1.00 36.73           C  
ATOM   4022  HG2 PRO B   4     -14.332  -3.270 -34.738  1.00 36.73           H  
ATOM   4023  HG3 PRO B   4     -13.869  -4.997 -34.815  1.00 36.73           H  
ATOM   4024  CD  PRO B   4     -12.679  -3.735 -36.080  1.00 36.73           C  
ATOM   4025  HD2 PRO B   4     -13.112  -4.272 -36.924  1.00 36.73           H  
ATOM   4026  HD3 PRO B   4     -12.608  -2.668 -36.289  1.00 36.73           H  
ATOM   4027  N   PRO B   5      -8.891  -4.653 -33.462  1.00 33.24           N  
ATOM   4028  CA  PRO B   5      -7.754  -5.414 -34.018  1.00 33.24           C  
ATOM   4029  HA  PRO B   5      -7.659  -5.196 -35.082  1.00 33.24           H  
ATOM   4030  C   PRO B   5      -7.960  -6.941 -33.893  1.00 33.24           C  
ATOM   4031  CB  PRO B   5      -6.500  -4.806 -33.372  1.00 33.24           C  
ATOM   4032  HB2 PRO B   5      -6.038  -4.108 -34.070  1.00 33.24           H  
ATOM   4033  HB3 PRO B   5      -5.773  -5.559 -33.066  1.00 33.24           H  
ATOM   4034  O   PRO B   5      -8.048  -7.453 -32.777  1.00 33.24           O  
ATOM   4035  CG  PRO B   5      -7.063  -4.030 -32.189  1.00 33.24           C  
ATOM   4036  HG2 PRO B   5      -7.258  -4.755 -31.399  1.00 33.24           H  
ATOM   4037  HG3 PRO B   5      -6.407  -3.220 -31.870  1.00 33.24           H  
ATOM   4038  CD  PRO B   5      -8.402  -3.525 -32.699  1.00 33.24           C  
ATOM   4039  HD2 PRO B   5      -8.265  -2.656 -33.343  1.00 33.24           H  
ATOM   4040  HD3 PRO B   5      -9.068  -3.285 -31.870  1.00 33.24           H  
ATOM   4041  N   THR B   6      -8.031  -7.661 -35.033  1.00 33.78           N  
ATOM   4042  H   THR B   6      -7.523  -7.237 -35.796  1.00 33.78           H  
ATOM   4043  CA  THR B   6      -9.231  -8.372 -35.610  1.00 33.78           C  
ATOM   4044  HA  THR B   6      -9.869  -7.665 -36.140  1.00 33.78           H  
ATOM   4045  C   THR B   6     -10.287  -9.019 -34.724  1.00 33.78           C  
ATOM   4046  CB  THR B   6      -8.855  -9.319 -36.775  1.00 33.78           C  
ATOM   4047  HB  THR B   6      -8.530 -10.298 -36.423  1.00 33.78           H  
ATOM   4048  O   THR B   6     -11.437  -9.090 -35.132  1.00 33.78           O  
ATOM   4049  CG2 THR B   6      -9.996  -9.606 -37.752  1.00 33.78           C  
ATOM   4050 HG21 THR B   6      -9.610 -10.130 -38.626  1.00 33.78           H  
ATOM   4051 HG22 THR B   6     -10.463  -8.675 -38.073  1.00 33.78           H  
ATOM   4052 HG23 THR B   6     -10.745 -10.242 -37.279  1.00 33.78           H  
ATOM   4053  OG1 THR B   6      -7.794  -8.796 -37.535  1.00 33.78           O  
ATOM   4054  HG1 THR B   6      -7.088  -9.439 -37.434  1.00 33.78           H  
ATOM   4055  N   ALA B   7      -9.945  -9.624 -33.603  1.00 32.11           N  
ATOM   4056  H   ALA B   7      -9.138  -9.199 -33.169  1.00 32.11           H  
ATOM   4057  CA  ALA B   7      -9.952 -11.095 -33.567  1.00 32.11           C  
ATOM   4058  HA  ALA B   7      -9.846 -11.294 -32.500  1.00 32.11           H  
ATOM   4059  C   ALA B   7      -8.708 -11.659 -34.304  1.00 32.11           C  
ATOM   4060  CB  ALA B   7     -11.295 -11.732 -33.968  1.00 32.11           C  
ATOM   4061  HB1 ALA B   7     -11.309 -12.785 -33.687  1.00 32.11           H  
ATOM   4062  HB2 ALA B   7     -12.108 -11.225 -33.447  1.00 32.11           H  
ATOM   4063  HB3 ALA B   7     -11.452 -11.650 -35.043  1.00 32.11           H  
ATOM   4064  O   ALA B   7      -7.758 -10.900 -34.434  1.00 32.11           O  
ATOM   4065  N   GLN B   8      -8.589 -12.941 -34.695  1.00 31.26           N  
ATOM   4066  H   GLN B   8      -9.377 -13.564 -34.591  1.00 31.26           H  
ATOM   4067  CA  GLN B   8      -7.300 -13.504 -35.176  1.00 31.26           C  
ATOM   4068  HA  GLN B   8      -6.520 -12.779 -34.945  1.00 31.26           H  
ATOM   4069  C   GLN B   8      -6.894 -14.834 -34.470  1.00 31.26           C  
ATOM   4070  CB  GLN B   8      -7.337 -13.611 -36.715  1.00 31.26           C  
ATOM   4071  HB2 GLN B   8      -7.993 -12.842 -37.123  1.00 31.26           H  
ATOM   4072  HB3 GLN B   8      -7.765 -14.573 -36.998  1.00 31.26           H  
ATOM   4073  O   GLN B   8      -7.509 -15.864 -34.721  1.00 31.26           O  
ATOM   4074  CG  GLN B   8      -5.950 -13.463 -37.375  1.00 31.26           C  
ATOM   4075  HG2 GLN B   8      -5.197 -13.968 -36.771  1.00 31.26           H  
ATOM   4076  HG3 GLN B   8      -5.983 -13.960 -38.345  1.00 31.26           H  
ATOM   4077  CD  GLN B   8      -5.504 -12.017 -37.624  1.00 31.26           C  
ATOM   4078  NE2 GLN B   8      -4.378 -11.810 -38.270  1.00 31.26           N  
ATOM   4079 HE21 GLN B   8      -4.148 -10.841 -38.440  1.00 31.26           H  
ATOM   4080 HE22 GLN B   8      -3.831 -12.576 -38.635  1.00 31.26           H  
ATOM   4081  OE1 GLN B   8      -6.134 -11.041 -37.256  1.00 31.26           O  
ATOM   4082  N   ALA B   9      -5.918 -14.809 -33.534  1.00 32.01           N  
ATOM   4083  H   ALA B   9      -5.488 -13.922 -33.316  1.00 32.01           H  
ATOM   4084  CA  ALA B   9      -5.549 -15.925 -32.633  1.00 32.01           C  
ATOM   4085  HA  ALA B   9      -6.379 -16.632 -32.621  1.00 32.01           H  
ATOM   4086  C   ALA B   9      -5.318 -15.521 -31.135  1.00 32.01           C  
ATOM   4087  CB  ALA B   9      -4.349 -16.658 -33.252  1.00 32.01           C  
ATOM   4088  HB1 ALA B   9      -4.138 -17.558 -32.674  1.00 32.01           H  
ATOM   4089  HB2 ALA B   9      -4.581 -16.949 -34.277  1.00 32.01           H  
ATOM   4090  HB3 ALA B   9      -3.472 -16.011 -33.244  1.00 32.01           H  
ATOM   4091  O   ALA B   9      -4.252 -15.744 -30.560  1.00 32.01           O  
ATOM   4092  N   GLY B  10      -6.339 -14.932 -30.497  1.00 30.54           N  
ATOM   4093  H   GLY B  10      -7.175 -14.807 -31.048  1.00 30.54           H  
ATOM   4094  CA  GLY B  10      -6.414 -14.460 -29.109  1.00 30.54           C  
ATOM   4095  HA2 GLY B  10      -7.386 -14.010 -28.905  1.00 30.54           H  
ATOM   4096  HA3 GLY B  10      -6.374 -15.346 -28.476  1.00 30.54           H  
ATOM   4097  C   GLY B  10      -5.322 -13.486 -28.647  1.00 30.54           C  
ATOM   4098  O   GLY B  10      -5.424 -12.258 -28.649  1.00 30.54           O  
ATOM   4099  N   LYS B  11      -4.383 -14.166 -28.001  1.00 29.99           N  
ATOM   4100  H   LYS B  11      -4.303 -15.127 -28.303  1.00 29.99           H  
ATOM   4101  CA  LYS B  11      -3.762 -13.846 -26.707  1.00 29.99           C  
ATOM   4102  HA  LYS B  11      -3.715 -14.772 -26.133  1.00 29.99           H  
ATOM   4103  C   LYS B  11      -4.494 -12.856 -25.761  1.00 29.99           C  
ATOM   4104  CB  LYS B  11      -2.326 -13.371 -26.922  1.00 29.99           C  
ATOM   4105  HB2 LYS B  11      -2.360 -12.433 -27.476  1.00 29.99           H  
ATOM   4106  HB3 LYS B  11      -1.892 -13.174 -25.942  1.00 29.99           H  
ATOM   4107  O   LYS B  11      -3.827 -12.246 -24.938  1.00 29.99           O  
ATOM   4108  CG  LYS B  11      -1.365 -14.323 -27.618  1.00 29.99           C  
ATOM   4109  HG2 LYS B  11      -1.642 -14.436 -28.667  1.00 29.99           H  
ATOM   4110  HG3 LYS B  11      -1.365 -15.294 -27.122  1.00 29.99           H  
ATOM   4111  CD  LYS B  11       0.016 -13.668 -27.500  1.00 29.99           C  
ATOM   4112  HD2 LYS B  11       0.296 -13.580 -26.451  1.00 29.99           H  
ATOM   4113  HD3 LYS B  11      -0.031 -12.666 -27.926  1.00 29.99           H  
ATOM   4114  CE  LYS B  11       1.068 -14.491 -28.231  1.00 29.99           C  
ATOM   4115  HE2 LYS B  11       1.324 -15.352 -27.613  1.00 29.99           H  
ATOM   4116  HE3 LYS B  11       0.640 -14.860 -29.163  1.00 29.99           H  
ATOM   4117  NZ  LYS B  11       2.267 -13.670 -28.520  1.00 29.99           N  
ATOM   4118  HZ1 LYS B  11       2.043 -13.001 -29.242  1.00 29.99           H  
ATOM   4119  HZ2 LYS B  11       3.015 -14.245 -28.881  1.00 29.99           H  
ATOM   4120  HZ3 LYS B  11       2.579 -13.181 -27.694  1.00 29.99           H  
ATOM   4121  N   PRO B  12      -5.794 -12.580 -25.870  1.00 32.12           N  
ATOM   4122  CA  PRO B  12      -6.359 -11.246 -25.693  1.00 32.12           C  
ATOM   4123  HA  PRO B  12      -6.577 -11.140 -24.630  1.00 32.12           H  
ATOM   4124  C   PRO B  12      -5.516  -9.985 -26.075  1.00 32.12           C  
ATOM   4125  CB  PRO B  12      -7.693 -11.384 -26.423  1.00 32.12           C  
ATOM   4126  HB2 PRO B  12      -7.530 -11.401 -27.501  1.00 32.12           H  
ATOM   4127  HB3 PRO B  12      -8.406 -10.607 -26.148  1.00 32.12           H  
ATOM   4128  O   PRO B  12      -5.897  -8.901 -25.649  1.00 32.12           O  
ATOM   4129  CG  PRO B  12      -8.169 -12.770 -25.987  1.00 32.12           C  
ATOM   4130  HG2 PRO B  12      -8.704 -12.694 -25.040  1.00 32.12           H  
ATOM   4131  HG3 PRO B  12      -8.808 -13.234 -26.738  1.00 32.12           H  
ATOM   4132  CD  PRO B  12      -6.871 -13.559 -25.788  1.00 32.12           C  
ATOM   4133  HD2 PRO B  12      -6.775 -14.341 -26.542  1.00 32.12           H  
ATOM   4134  HD3 PRO B  12      -6.879 -14.014 -24.798  1.00 32.12           H  
ATOM   4135  N   ALA B  13      -4.330 -10.060 -26.713  1.00 30.89           N  
ATOM   4136  H   ALA B  13      -4.186 -10.896 -27.262  1.00 30.89           H  
ATOM   4137  CA  ALA B  13      -3.124  -9.460 -26.077  1.00 30.89           C  
ATOM   4138  HA  ALA B  13      -3.228  -9.640 -25.007  1.00 30.89           H  
ATOM   4139  C   ALA B  13      -1.758 -10.101 -26.439  1.00 30.89           C  
ATOM   4140  CB  ALA B  13      -3.058  -7.933 -26.228  1.00 30.89           C  
ATOM   4141  HB1 ALA B  13      -3.154  -7.640 -27.274  1.00 30.89           H  
ATOM   4142  HB2 ALA B  13      -2.111  -7.565 -25.833  1.00 30.89           H  
ATOM   4143  HB3 ALA B  13      -3.854  -7.470 -25.645  1.00 30.89           H  
ATOM   4144  O   ALA B  13      -1.096 -10.688 -25.591  1.00 30.89           O  
ATOM   4145  N   HIS B  14      -1.198 -10.047 -27.650  1.00 29.51           N  
ATOM   4146  H   HIS B  14      -0.305 -10.517 -27.680  1.00 29.51           H  
ATOM   4147  CA  HIS B  14      -1.613  -9.401 -28.895  1.00 29.51           C  
ATOM   4148  HA  HIS B  14      -1.816  -8.351 -28.683  1.00 29.51           H  
ATOM   4149  C   HIS B  14      -2.875 -10.045 -29.507  1.00 29.51           C  
ATOM   4150  CB  HIS B  14      -0.388  -9.464 -29.839  1.00 29.51           C  
ATOM   4151  HB2 HIS B  14      -0.612  -8.947 -30.772  1.00 29.51           H  
ATOM   4152  HB3 HIS B  14       0.425  -8.911 -29.370  1.00 29.51           H  
ATOM   4153  O   HIS B  14      -2.985 -11.260 -29.443  1.00 29.51           O  
ATOM   4154  CG  HIS B  14       0.137 -10.828 -30.243  1.00 29.51           C  
ATOM   4155  CD2 HIS B  14       1.427 -11.115 -30.596  1.00 29.51           C  
ATOM   4156  HD2 HIS B  14       2.252 -10.418 -30.589  1.00 29.51           H  
ATOM   4157  ND1 HIS B  14      -0.596 -11.967 -30.491  1.00 29.51           N  
ATOM   4158  HD1 HIS B  14      -1.588 -12.063 -30.327  1.00 29.51           H  
ATOM   4159  CE1 HIS B  14       0.213 -12.907 -30.993  1.00 29.51           C  
ATOM   4160  HE1 HIS B  14      -0.100 -13.895 -31.298  1.00 29.51           H  
ATOM   4161  NE2 HIS B  14       1.478 -12.452 -31.015  1.00 29.51           N  
ATOM   4162  N   ALA B  15      -3.808  -9.369 -30.183  1.00 30.07           N  
ATOM   4163  H   ALA B  15      -4.606  -9.939 -30.423  1.00 30.07           H  
ATOM   4164  CA  ALA B  15      -3.938  -7.933 -30.447  1.00 30.07           C  
ATOM   4165  HA  ALA B  15      -4.159  -7.485 -29.479  1.00 30.07           H  
ATOM   4166  C   ALA B  15      -2.668  -7.229 -30.953  1.00 30.07           C  
ATOM   4167  CB  ALA B  15      -5.158  -7.668 -31.331  1.00 30.07           C  
ATOM   4168  HB1 ALA B  15      -5.823  -8.530 -31.375  1.00 30.07           H  
ATOM   4169  HB2 ALA B  15      -4.884  -7.367 -32.342  1.00 30.07           H  
ATOM   4170  HB3 ALA B  15      -5.690  -6.798 -30.945  1.00 30.07           H  
ATOM   4171  O   ALA B  15      -2.084  -6.466 -30.196  1.00 30.07           O  
ATOM   4172  N   GLN B  16      -2.044  -7.506 -32.101  1.00 30.96           N  
ATOM   4173  H   GLN B  16      -1.145  -7.047 -32.082  1.00 30.96           H  
ATOM   4174  CA  GLN B  16      -2.502  -7.751 -33.482  1.00 30.96           C  
ATOM   4175  HA  GLN B  16      -2.919  -6.798 -33.807  1.00 30.96           H  
ATOM   4176  C   GLN B  16      -3.619  -8.785 -33.794  1.00 30.96           C  
ATOM   4177  CB  GLN B  16      -1.266  -7.989 -34.389  1.00 30.96           C  
ATOM   4178  HB2 GLN B  16      -1.038  -9.055 -34.426  1.00 30.96           H  
ATOM   4179  HB3 GLN B  16      -1.533  -7.690 -35.403  1.00 30.96           H  
ATOM   4180  O   GLN B  16      -4.411  -8.449 -34.671  1.00 30.96           O  
ATOM   4181  CG  GLN B  16       0.039  -7.258 -33.991  1.00 30.96           C  
ATOM   4182  HG2 GLN B  16       0.427  -7.696 -33.072  1.00 30.96           H  
ATOM   4183  HG3 GLN B  16       0.789  -7.425 -34.765  1.00 30.96           H  
ATOM   4184  CD  GLN B  16      -0.129  -5.752 -33.801  1.00 30.96           C  
ATOM   4185  NE2 GLN B  16       0.579  -5.150 -32.870  1.00 30.96           N  
ATOM   4186 HE21 GLN B  16       1.260  -5.637 -32.305  1.00 30.96           H  
ATOM   4187 HE22 GLN B  16       0.406  -4.161 -32.760  1.00 30.96           H  
ATOM   4188  OE1 GLN B  16      -0.929  -5.101 -34.443  1.00 30.96           O  
ATOM   4189  N   PRO B  17      -3.767  -9.956 -33.120  1.00 31.87           N  
ATOM   4190  CA  PRO B  17      -4.864 -10.885 -33.453  1.00 31.87           C  
ATOM   4191  HA  PRO B  17      -5.608 -10.365 -34.057  1.00 31.87           H  
ATOM   4192  C   PRO B  17      -5.598 -11.636 -32.277  1.00 31.87           C  
ATOM   4193  CB  PRO B  17      -4.083 -11.859 -34.359  1.00 31.87           C  
ATOM   4194  HB2 PRO B  17      -4.013 -11.426 -35.357  1.00 31.87           H  
ATOM   4195  HB3 PRO B  17      -4.523 -12.855 -34.420  1.00 31.87           H  
ATOM   4196  O   PRO B  17      -4.996 -12.568 -31.756  1.00 31.87           O  
ATOM   4197  CG  PRO B  17      -2.670 -11.947 -33.769  1.00 31.87           C  
ATOM   4198  HG2 PRO B  17      -1.920 -11.828 -34.551  1.00 31.87           H  
ATOM   4199  HG3 PRO B  17      -2.528 -12.888 -33.237  1.00 31.87           H  
ATOM   4200  CD  PRO B  17      -2.624 -10.786 -32.783  1.00 31.87           C  
ATOM   4201  HD2 PRO B  17      -1.668 -10.263 -32.821  1.00 31.87           H  
ATOM   4202  HD3 PRO B  17      -2.769 -11.205 -31.787  1.00 31.87           H  
ATOM   4203  N   ALA B  18      -6.897 -11.388 -31.937  1.00 32.43           N  
ATOM   4204  H   ALA B  18      -7.364 -10.672 -32.475  1.00 32.43           H  
ATOM   4205  CA  ALA B  18      -7.730 -12.217 -30.992  1.00 32.43           C  
ATOM   4206  HA  ALA B  18      -6.951 -12.572 -30.318  1.00 32.43           H  
ATOM   4207  C   ALA B  18      -8.809 -11.742 -29.983  1.00 32.43           C  
ATOM   4208  CB  ALA B  18      -8.443 -13.407 -31.675  1.00 32.43           C  
ATOM   4209  HB1 ALA B  18      -7.794 -13.859 -32.425  1.00 32.43           H  
ATOM   4210  HB2 ALA B  18      -9.407 -13.160 -32.119  1.00 32.43           H  
ATOM   4211  HB3 ALA B  18      -8.709 -14.172 -30.945  1.00 32.43           H  
ATOM   4212  O   ALA B  18      -9.294 -12.559 -29.206  1.00 32.43           O  
ATOM   4213  N   GLY B  19      -9.335 -10.544 -29.969  1.00 33.10           N  
ATOM   4214  H   GLY B  19     -10.152 -10.448 -29.383  1.00 33.10           H  
ATOM   4215  CA  GLY B  19      -8.757  -9.332 -30.496  1.00 33.10           C  
ATOM   4216  HA2 GLY B  19      -8.219  -9.494 -31.430  1.00 33.10           H  
ATOM   4217  HA3 GLY B  19      -9.573  -8.651 -30.740  1.00 33.10           H  
ATOM   4218  C   GLY B  19      -7.835  -8.635 -29.503  1.00 33.10           C  
ATOM   4219  O   GLY B  19      -7.323  -9.241 -28.568  1.00 33.10           O  
ATOM   4220  N   VAL B  20      -7.710  -7.315 -29.726  1.00 32.66           N  
ATOM   4221  H   VAL B  20      -8.012  -7.008 -30.640  1.00 32.66           H  
ATOM   4222  CA  VAL B  20      -7.815  -6.303 -28.666  1.00 32.66           C  
ATOM   4223  HA  VAL B  20      -7.948  -6.899 -27.763  1.00 32.66           H  
ATOM   4224  C   VAL B  20      -9.071  -5.443 -28.923  1.00 32.66           C  
ATOM   4225  CB  VAL B  20      -6.568  -5.445 -28.292  1.00 32.66           C  
ATOM   4226  HB  VAL B  20      -6.940  -4.798 -27.498  1.00 32.66           H  
ATOM   4227  O   VAL B  20      -8.995  -4.426 -29.594  1.00 32.66           O  
ATOM   4228  CG1 VAL B  20      -5.460  -6.268 -27.640  1.00 32.66           C  
ATOM   4229 HG11 VAL B  20      -4.480  -5.980 -28.019  1.00 32.66           H  
ATOM   4230 HG12 VAL B  20      -5.622  -7.335 -27.796  1.00 32.66           H  
ATOM   4231 HG13 VAL B  20      -5.449  -6.070 -26.568  1.00 32.66           H  
ATOM   4232  CG2 VAL B  20      -5.901  -4.436 -29.232  1.00 32.66           C  
ATOM   4233 HG21 VAL B  20      -5.133  -3.889 -28.684  1.00 32.66           H  
ATOM   4234 HG22 VAL B  20      -6.629  -3.694 -29.558  1.00 32.66           H  
ATOM   4235 HG23 VAL B  20      -5.419  -4.925 -30.079  1.00 32.66           H  
ATOM   4236  N   GLN B  21     -10.290  -5.761 -28.475  1.00 35.43           N  
ATOM   4237  H   GLN B  21     -10.992  -5.108 -28.793  1.00 35.43           H  
ATOM   4238  CA  GLN B  21     -10.778  -6.829 -27.591  1.00 35.43           C  
ATOM   4239  HA  GLN B  21     -11.643  -6.367 -27.115  1.00 35.43           H  
ATOM   4240  C   GLN B  21      -9.808  -7.245 -26.468  1.00 35.43           C  
ATOM   4241  CB  GLN B  21     -11.339  -8.055 -28.328  1.00 35.43           C  
ATOM   4242  HB2 GLN B  21     -11.807  -8.703 -27.588  1.00 35.43           H  
ATOM   4243  HB3 GLN B  21     -10.501  -8.611 -28.749  1.00 35.43           H  
ATOM   4244  O   GLN B  21      -9.521  -8.422 -26.316  1.00 35.43           O  
ATOM   4245  CG  GLN B  21     -12.373  -7.797 -29.428  1.00 35.43           C  
ATOM   4246  HG2 GLN B  21     -11.935  -7.190 -30.221  1.00 35.43           H  
ATOM   4247  HG3 GLN B  21     -13.228  -7.270 -29.006  1.00 35.43           H  
ATOM   4248  CD  GLN B  21     -12.830  -9.128 -30.019  1.00 35.43           C  
ATOM   4249  NE2 GLN B  21     -14.000  -9.619 -29.676  1.00 35.43           N  
ATOM   4250 HE21 GLN B  21     -14.607  -9.130 -29.034  1.00 35.43           H  
ATOM   4251 HE22 GLN B  21     -14.228 -10.522 -30.067  1.00 35.43           H  
ATOM   4252  OE1 GLN B  21     -12.113  -9.789 -30.749  1.00 35.43           O  
ATOM   4253  N   ALA B  22      -9.225  -6.269 -25.770  1.00 36.44           N  
ATOM   4254  H   ALA B  22      -9.602  -5.340 -25.890  1.00 36.44           H  
ATOM   4255  CA  ALA B  22      -7.978  -6.324 -25.001  1.00 36.44           C  
ATOM   4256  HA  ALA B  22      -7.200  -6.765 -25.625  1.00 36.44           H  
ATOM   4257  C   ALA B  22      -8.036  -7.166 -23.715  1.00 36.44           C  
ATOM   4258  CB  ALA B  22      -7.624  -4.862 -24.698  1.00 36.44           C  
ATOM   4259  HB1 ALA B  22      -6.654  -4.823 -24.202  1.00 36.44           H  
ATOM   4260  HB2 ALA B  22      -8.370  -4.437 -24.027  1.00 36.44           H  
ATOM   4261  HB3 ALA B  22      -7.592  -4.249 -25.598  1.00 36.44           H  
ATOM   4262  O   ALA B  22      -8.221  -6.621 -22.632  1.00 36.44           O  
ATOM   4263  N   ASP B  23      -7.976  -8.488 -23.882  1.00 37.28           N  
ATOM   4264  H   ASP B  23      -7.549  -8.775 -24.751  1.00 37.28           H  
ATOM   4265  CA  ASP B  23      -9.029  -9.391 -23.411  1.00 37.28           C  
ATOM   4266  HA  ASP B  23      -9.364  -9.948 -24.286  1.00 37.28           H  
ATOM   4267  C   ASP B  23     -10.249  -8.603 -22.933  1.00 37.28           C  
ATOM   4268  CB  ASP B  23      -8.524 -10.446 -22.419  1.00 37.28           C  
ATOM   4269  HB2 ASP B  23      -8.529 -10.057 -21.400  1.00 37.28           H  
ATOM   4270  HB3 ASP B  23      -7.497 -10.714 -22.668  1.00 37.28           H  
ATOM   4271  O   ASP B  23     -10.444  -8.394 -21.741  1.00 37.28           O  
ATOM   4272  CG  ASP B  23      -9.396 -11.703 -22.512  1.00 37.28           C  
ATOM   4273  OD1 ASP B  23      -8.857 -12.827 -22.398  1.00 37.28           O  
ATOM   4274  OD2 ASP B  23     -10.634 -11.588 -22.632  1.00 37.28           O  
ATOM   4275  N   ALA B  24     -11.034  -8.101 -23.895  1.00 38.53           N  
ATOM   4276  H   ALA B  24     -10.800  -8.350 -24.846  1.00 38.53           H  
ATOM   4277  CA  ALA B  24     -12.164  -7.213 -23.639  1.00 38.53           C  
ATOM   4278  HA  ALA B  24     -11.861  -6.568 -22.815  1.00 38.53           H  
ATOM   4279  C   ALA B  24     -13.382  -7.999 -23.152  1.00 38.53           C  
ATOM   4280  CB  ALA B  24     -12.506  -6.278 -24.797  1.00 38.53           C  
ATOM   4281  HB1 ALA B  24     -12.906  -6.870 -25.621  1.00 38.53           H  
ATOM   4282  HB2 ALA B  24     -13.285  -5.589 -24.472  1.00 38.53           H  
ATOM   4283  HB3 ALA B  24     -11.639  -5.675 -25.066  1.00 38.53           H  
ATOM   4284  O   ALA B  24     -14.521  -7.699 -23.513  1.00 38.53           O  
ATOM   4285  N   ARG B  25     -13.136  -8.918 -22.209  1.00 37.88           N  
ATOM   4286  H   ARG B  25     -12.162  -9.178 -22.141  1.00 37.88           H  
ATOM   4287  CA  ARG B  25     -13.753  -8.767 -20.888  1.00 37.88           C  
ATOM   4288  HA  ARG B  25     -14.720  -9.269 -20.868  1.00 37.88           H  
ATOM   4289  C   ARG B  25     -13.891  -7.260 -20.665  1.00 37.88           C  
ATOM   4290  CB  ARG B  25     -12.840  -9.352 -19.791  1.00 37.88           C  
ATOM   4291  HB2 ARG B  25     -13.301  -9.192 -18.816  1.00 37.88           H  
ATOM   4292  HB3 ARG B  25     -11.883  -8.831 -19.789  1.00 37.88           H  
ATOM   4293  O   ARG B  25     -12.856  -6.587 -20.638  1.00 37.88           O  
ATOM   4294  CG  ARG B  25     -12.615 -10.854 -19.992  1.00 37.88           C  
ATOM   4295  HG2 ARG B  25     -12.522 -11.068 -21.057  1.00 37.88           H  
ATOM   4296  HG3 ARG B  25     -13.481 -11.406 -19.626  1.00 37.88           H  
ATOM   4297  CD  ARG B  25     -11.354 -11.359 -19.289  1.00 37.88           C  
ATOM   4298  HD2 ARG B  25     -11.586 -11.584 -18.248  1.00 37.88           H  
ATOM   4299  HD3 ARG B  25     -10.586 -10.586 -19.326  1.00 37.88           H  
ATOM   4300  NE  ARG B  25     -10.846 -12.535 -20.007  1.00 37.88           N  
ATOM   4301  HE  ARG B  25     -10.860 -12.443 -21.013  1.00 37.88           H  
ATOM   4302  NH1 ARG B  25     -10.086 -13.825 -18.273  1.00 37.88           N  
ATOM   4303 HH11 ARG B  25     -10.480 -13.154 -17.630  1.00 37.88           H  
ATOM   4304 HH12 ARG B  25      -9.582 -14.637 -17.946  1.00 37.88           H  
ATOM   4305  NH2 ARG B  25      -9.684 -14.425 -20.388  1.00 37.88           N  
ATOM   4306 HH21 ARG B  25      -9.124 -15.205 -20.076  1.00 37.88           H  
ATOM   4307 HH22 ARG B  25      -9.527 -14.048 -21.311  1.00 37.88           H  
ATOM   4308  CZ  ARG B  25     -10.218 -13.593 -19.549  1.00 37.88           C  
ATOM   4309  N   PRO B  26     -15.124  -6.717 -20.656  1.00 40.27           N  
ATOM   4310  CA  PRO B  26     -15.345  -5.297 -20.420  1.00 40.27           C  
ATOM   4311  HA  PRO B  26     -15.083  -4.719 -21.306  1.00 40.27           H  
ATOM   4312  C   PRO B  26     -14.465  -4.949 -19.242  1.00 40.27           C  
ATOM   4313  CB  PRO B  26     -16.834  -5.150 -20.082  1.00 40.27           C  
ATOM   4314  HB2 PRO B  26     -17.244  -4.222 -20.480  1.00 40.27           H  
ATOM   4315  HB3 PRO B  26     -17.001  -5.202 -19.007  1.00 40.27           H  
ATOM   4316  O   PRO B  26     -14.604  -5.646 -18.235  1.00 40.27           O  
ATOM   4317  CG  PRO B  26     -17.468  -6.372 -20.743  1.00 40.27           C  
ATOM   4318  HG2 PRO B  26     -18.377  -6.684 -20.230  1.00 40.27           H  
ATOM   4319  HG3 PRO B  26     -17.678  -6.149 -21.789  1.00 40.27           H  
ATOM   4320  CD  PRO B  26     -16.382  -7.438 -20.664  1.00 40.27           C  
ATOM   4321  HD2 PRO B  26     -16.455  -8.105 -21.523  1.00 40.27           H  
ATOM   4322  HD3 PRO B  26     -16.484  -7.998 -19.734  1.00 40.27           H  
ATOM   4323  N   LEU B  27     -13.486  -4.051 -19.453  1.00 36.20           N  
ATOM   4324  H   LEU B  27     -13.447  -3.584 -20.348  1.00 36.20           H  
ATOM   4325  CA  LEU B  27     -12.384  -3.829 -18.515  1.00 36.20           C  
ATOM   4326  HA  LEU B  27     -11.702  -4.679 -18.523  1.00 36.20           H  
ATOM   4327  C   LEU B  27     -13.029  -3.717 -17.158  1.00 36.20           C  
ATOM   4328  CB  LEU B  27     -11.642  -2.517 -18.830  1.00 36.20           C  
ATOM   4329  HB2 LEU B  27     -12.379  -1.765 -19.111  1.00 36.20           H  
ATOM   4330  HB3 LEU B  27     -11.152  -2.162 -17.923  1.00 36.20           H  
ATOM   4331  O   LEU B  27     -13.745  -2.758 -16.924  1.00 36.20           O  
ATOM   4332  CG  LEU B  27     -10.580  -2.632 -19.929  1.00 36.20           C  
ATOM   4333  HG  LEU B  27     -10.997  -3.155 -20.790  1.00 36.20           H  
ATOM   4334  CD1 LEU B  27     -10.161  -1.229 -20.367  1.00 36.20           C  
ATOM   4335 HD11 LEU B  27      -9.409  -1.298 -21.153  1.00 36.20           H  
ATOM   4336 HD12 LEU B  27      -9.750  -0.679 -19.520  1.00 36.20           H  
ATOM   4337 HD13 LEU B  27     -11.026  -0.690 -20.756  1.00 36.20           H  
ATOM   4338  CD2 LEU B  27      -9.331  -3.367 -19.437  1.00 36.20           C  
ATOM   4339 HD21 LEU B  27      -9.583  -4.393 -19.171  1.00 36.20           H  
ATOM   4340 HD22 LEU B  27      -8.588  -3.403 -20.234  1.00 36.20           H  
ATOM   4341 HD23 LEU B  27      -8.909  -2.862 -18.568  1.00 36.20           H  
ATOM   4342  N   ALA B  28     -12.906  -4.751 -16.341  1.00 37.16           N  
ATOM   4343  H   ALA B  28     -12.380  -5.564 -16.626  1.00 37.16           H  
ATOM   4344  CA  ALA B  28     -13.729  -4.828 -15.160  1.00 37.16           C  
ATOM   4345  HA  ALA B  28     -14.736  -4.482 -15.391  1.00 37.16           H  
ATOM   4346  C   ALA B  28     -13.026  -3.838 -14.220  1.00 37.16           C  
ATOM   4347  CB  ALA B  28     -13.774  -6.318 -14.760  1.00 37.16           C  
ATOM   4348  HB1 ALA B  28     -13.940  -6.929 -15.648  1.00 37.16           H  
ATOM   4349  HB2 ALA B  28     -12.833  -6.611 -14.295  1.00 37.16           H  
ATOM   4350  HB3 ALA B  28     -14.602  -6.523 -14.082  1.00 37.16           H  
ATOM   4351  O   ALA B  28     -11.887  -4.098 -13.847  1.00 37.16           O  
ATOM   4352  N   THR B  29     -13.512  -2.633 -13.888  1.00 40.09           N  
ATOM   4353  H   THR B  29     -12.819  -2.154 -13.331  1.00 40.09           H  
ATOM   4354  CA  THR B  29     -14.843  -1.965 -13.880  1.00 40.09           C  
ATOM   4355  HA  THR B  29     -14.777  -1.404 -12.948  1.00 40.09           H  
ATOM   4356  C   THR B  29     -16.139  -2.777 -13.636  1.00 40.09           C  
ATOM   4357  CB  THR B  29     -15.069  -0.799 -14.880  1.00 40.09           C  
ATOM   4358  HB  THR B  29     -15.662  -0.066 -14.334  1.00 40.09           H  
ATOM   4359  O   THR B  29     -17.214  -2.245 -13.871  1.00 40.09           O  
ATOM   4360  CG2 THR B  29     -13.825  -0.037 -15.342  1.00 40.09           C  
ATOM   4361 HG21 THR B  29     -13.100  -0.707 -15.806  1.00 40.09           H  
ATOM   4362 HG22 THR B  29     -14.117   0.725 -16.065  1.00 40.09           H  
ATOM   4363 HG23 THR B  29     -13.358   0.446 -14.484  1.00 40.09           H  
ATOM   4364  OG1 THR B  29     -15.872  -1.139 -15.983  1.00 40.09           O  
ATOM   4365  HG1 THR B  29     -16.683  -1.499 -15.618  1.00 40.09           H  
ATOM   4366  N   GLY B  30     -16.204  -4.006 -13.112  1.00 39.08           N  
ATOM   4367  H   GLY B  30     -17.132  -4.403 -13.155  1.00 39.08           H  
ATOM   4368  CA  GLY B  30     -15.324  -4.593 -12.100  1.00 39.08           C  
ATOM   4369  HA2 GLY B  30     -15.922  -5.191 -11.412  1.00 39.08           H  
ATOM   4370  HA3 GLY B  30     -14.561  -5.241 -12.530  1.00 39.08           H  
ATOM   4371  C   GLY B  30     -14.604  -3.546 -11.286  1.00 39.08           C  
ATOM   4372  O   GLY B  30     -13.380  -3.530 -11.255  1.00 39.08           O  
ATOM   4373  N   THR B  31     -15.324  -2.572 -10.726  1.00 41.32           N  
ATOM   4374  H   THR B  31     -16.333  -2.592 -10.754  1.00 41.32           H  
ATOM   4375  CA  THR B  31     -14.715  -1.816  -9.646  1.00 41.32           C  
ATOM   4376  HA  THR B  31     -13.836  -1.284 -10.010  1.00 41.32           H  
ATOM   4377  C   THR B  31     -14.270  -2.882  -8.673  1.00 41.32           C  
ATOM   4378  CB  THR B  31     -15.685  -0.824  -8.969  1.00 41.32           C  
ATOM   4379  HB  THR B  31     -15.553  -0.850  -7.888  1.00 41.32           H  
ATOM   4380  O   THR B  31     -15.104  -3.576  -8.100  1.00 41.32           O  
ATOM   4381  CG2 THR B  31     -15.387   0.593  -9.450  1.00 41.32           C  
ATOM   4382 HG21 THR B  31     -15.420   0.628 -10.539  1.00 41.32           H  
ATOM   4383 HG22 THR B  31     -16.137   1.279  -9.056  1.00 41.32           H  
ATOM   4384 HG23 THR B  31     -14.402   0.904  -9.102  1.00 41.32           H  
ATOM   4385  OG1 THR B  31     -17.035  -1.091  -9.285  1.00 41.32           O  
ATOM   4386  HG1 THR B  31     -17.593  -0.467  -8.814  1.00 41.32           H  
ATOM   4387  N   ASP B  32     -12.959  -3.027  -8.493  1.00 46.24           N  
ATOM   4388  H   ASP B  32     -12.327  -2.681  -9.200  1.00 46.24           H  
ATOM   4389  CA  ASP B  32     -12.427  -3.923  -7.480  1.00 46.24           C  
ATOM   4390  HA  ASP B  32     -13.148  -4.739  -7.424  1.00 46.24           H  
ATOM   4391  C   ASP B  32     -12.510  -3.276  -6.086  1.00 46.24           C  
ATOM   4392  CB  ASP B  32     -11.139  -4.610  -7.939  1.00 46.24           C  
ATOM   4393  HB2 ASP B  32     -10.584  -3.972  -8.628  1.00 46.24           H  
ATOM   4394  HB3 ASP B  32     -10.505  -4.832  -7.081  1.00 46.24           H  
ATOM   4395  O   ASP B  32     -11.635  -3.371  -5.236  1.00 46.24           O  
ATOM   4396  CG  ASP B  32     -11.562  -5.917  -8.622  1.00 46.24           C  
ATOM   4397  OD1 ASP B  32     -11.673  -5.923  -9.864  1.00 46.24           O  
ATOM   4398  OD2 ASP B  32     -11.871  -6.874  -7.864  1.00 46.24           O  
ATOM   4399  N   ALA B  33     -13.673  -2.657  -5.866  1.00 45.63           N  
ATOM   4400  H   ALA B  33     -14.092  -2.334  -6.726  1.00 45.63           H  
ATOM   4401  CA  ALA B  33     -14.748  -3.165  -5.016  1.00 45.63           C  
ATOM   4402  HA  ALA B  33     -14.443  -2.962  -3.989  1.00 45.63           H  
ATOM   4403  C   ALA B  33     -15.059  -4.698  -5.106  1.00 45.63           C  
ATOM   4404  CB  ALA B  33     -15.996  -2.306  -5.296  1.00 45.63           C  
ATOM   4405  HB1 ALA B  33     -16.811  -2.586  -4.628  1.00 45.63           H  
ATOM   4406  HB2 ALA B  33     -15.767  -1.253  -5.137  1.00 45.63           H  
ATOM   4407  HB3 ALA B  33     -16.353  -2.451  -6.316  1.00 45.63           H  
ATOM   4408  O   ALA B  33     -16.154  -5.135  -4.752  1.00 45.63           O  
ATOM   4409  N   SER B  34     -14.042  -5.551  -5.277  1.00 45.42           N  
ATOM   4410  H   SER B  34     -13.224  -5.206  -5.757  1.00 45.42           H  
ATOM   4411  CA  SER B  34     -13.699  -6.467  -4.188  1.00 45.42           C  
ATOM   4412  HA  SER B  34     -14.549  -7.110  -3.959  1.00 45.42           H  
ATOM   4413  C   SER B  34     -13.372  -5.611  -2.967  1.00 45.42           C  
ATOM   4414  CB  SER B  34     -12.507  -7.341  -4.562  1.00 45.42           C  
ATOM   4415  HB2 SER B  34     -11.660  -6.693  -4.788  1.00 45.42           H  
ATOM   4416  HB3 SER B  34     -12.252  -7.984  -3.720  1.00 45.42           H  
ATOM   4417  O   SER B  34     -12.215  -5.453  -2.580  1.00 45.42           O  
ATOM   4418  OG  SER B  34     -12.822  -8.149  -5.679  1.00 45.42           O  
ATOM   4419  HG  SER B  34     -12.540  -7.683  -6.469  1.00 45.42           H  
ATOM   4420  N   VAL B  35     -14.434  -4.990  -2.438  1.00 45.13           N  
ATOM   4421  H   VAL B  35     -15.332  -5.179  -2.860  1.00 45.13           H  
ATOM   4422  CA  VAL B  35     -14.404  -4.056  -1.325  1.00 45.13           C  
ATOM   4423  HA  VAL B  35     -13.875  -3.147  -1.612  1.00 45.13           H  
ATOM   4424  C   VAL B  35     -13.641  -4.778  -0.246  1.00 45.13           C  
ATOM   4425  CB  VAL B  35     -15.828  -3.712  -0.832  1.00 45.13           C  
ATOM   4426  HB  VAL B  35     -16.288  -4.623  -0.450  1.00 45.13           H  
ATOM   4427  O   VAL B  35     -13.832  -5.989  -0.051  1.00 45.13           O  
ATOM   4428  CG1 VAL B  35     -15.881  -2.656   0.273  1.00 45.13           C  
ATOM   4429 HG11 VAL B  35     -16.829  -2.729   0.807  1.00 45.13           H  
ATOM   4430 HG12 VAL B  35     -15.069  -2.780   0.989  1.00 45.13           H  
ATOM   4431 HG13 VAL B  35     -15.787  -1.659  -0.155  1.00 45.13           H  
ATOM   4432  CG2 VAL B  35     -16.722  -3.164  -1.948  1.00 45.13           C  
ATOM   4433 HG21 VAL B  35     -16.252  -2.288  -2.395  1.00 45.13           H  
ATOM   4434 HG22 VAL B  35     -16.900  -3.932  -2.700  1.00 45.13           H  
ATOM   4435 HG23 VAL B  35     -17.689  -2.877  -1.536  1.00 45.13           H  
ATOM   4436  N   THR B  36     -12.790  -4.052   0.462  1.00 48.34           N  
ATOM   4437  H   THR B  36     -12.689  -3.064   0.279  1.00 48.34           H  
ATOM   4438  CA  THR B  36     -12.362  -4.534   1.757  1.00 48.34           C  
ATOM   4439  HA  THR B  36     -11.774  -5.437   1.594  1.00 48.34           H  
ATOM   4440  C   THR B  36     -13.611  -4.892   2.549  1.00 48.34           C  
ATOM   4441  CB  THR B  36     -11.497  -3.503   2.487  1.00 48.34           C  
ATOM   4442  HB  THR B  36     -11.573  -3.657   3.563  1.00 48.34           H  
ATOM   4443  O   THR B  36     -14.380  -4.015   2.934  1.00 48.34           O  
ATOM   4444  CG2 THR B  36     -10.042  -3.680   2.054  1.00 48.34           C  
ATOM   4445 HG21 THR B  36      -9.971  -3.698   0.967  1.00 48.34           H  
ATOM   4446 HG22 THR B  36      -9.636  -4.604   2.465  1.00 48.34           H  
ATOM   4447 HG23 THR B  36      -9.446  -2.842   2.416  1.00 48.34           H  
ATOM   4448  OG1 THR B  36     -11.845  -2.174   2.174  1.00 48.34           O  
ATOM   4449  HG1 THR B  36     -12.270  -1.758   2.928  1.00 48.34           H  
ATOM   4450  N   GLY B  37     -13.867  -6.199   2.707  1.00 48.33           N  
ATOM   4451  H   GLY B  37     -13.289  -6.862   2.210  1.00 48.33           H  
ATOM   4452  CA  GLY B  37     -15.016  -6.684   3.463  1.00 48.33           C  
ATOM   4453  HA2 GLY B  37     -14.920  -7.751   3.664  1.00 48.33           H  
ATOM   4454  HA3 GLY B  37     -15.923  -6.490   2.892  1.00 48.33           H  
ATOM   4455  C   GLY B  37     -15.051  -5.922   4.784  1.00 48.33           C  
ATOM   4456  O   GLY B  37     -13.971  -5.698   5.342  1.00 48.33           O  
ATOM   4457  N   PRO B  38     -16.239  -5.458   5.221  1.00 51.65           N  
ATOM   4458  CA  PRO B  38     -16.380  -4.371   6.185  1.00 51.65           C  
ATOM   4459  HA  PRO B  38     -16.195  -3.416   5.693  1.00 51.65           H  
ATOM   4460  C   PRO B  38     -15.392  -4.567   7.318  1.00 51.65           C  
ATOM   4461  CB  PRO B  38     -17.830  -4.432   6.681  1.00 51.65           C  
ATOM   4462  HB2 PRO B  38     -18.424  -3.699   6.135  1.00 51.65           H  
ATOM   4463  HB3 PRO B  38     -17.911  -4.257   7.754  1.00 51.65           H  
ATOM   4464  O   PRO B  38     -15.405  -5.646   7.925  1.00 51.65           O  
ATOM   4465  CG  PRO B  38     -18.286  -5.843   6.300  1.00 51.65           C  
ATOM   4466  HG2 PRO B  38     -19.365  -5.896   6.155  1.00 51.65           H  
ATOM   4467  HG3 PRO B  38     -17.959  -6.557   7.057  1.00 51.65           H  
ATOM   4468  CD  PRO B  38     -17.526  -6.084   4.998  1.00 51.65           C  
ATOM   4469  HD2 PRO B  38     -18.033  -5.591   4.168  1.00 51.65           H  
ATOM   4470  HD3 PRO B  38     -17.430  -7.153   4.808  1.00 51.65           H  
ATOM   4471  N   LEU B  39     -14.532  -3.554   7.520  1.00 54.44           N  
ATOM   4472  H   LEU B  39     -14.604  -2.760   6.901  1.00 54.44           H  
ATOM   4473  CA  LEU B  39     -13.343  -3.624   8.371  1.00 54.44           C  
ATOM   4474  HA  LEU B  39     -12.535  -4.029   7.761  1.00 54.44           H  
ATOM   4475  C   LEU B  39     -13.612  -4.537   9.562  1.00 54.44           C  
ATOM   4476  CB  LEU B  39     -12.969  -2.221   8.891  1.00 54.44           C  
ATOM   4477  HB2 LEU B  39     -13.886  -1.660   9.071  1.00 54.44           H  
ATOM   4478  HB3 LEU B  39     -12.454  -2.313   9.847  1.00 54.44           H  
ATOM   4479  O   LEU B  39     -14.586  -4.277  10.283  1.00 54.44           O  
ATOM   4480  CG  LEU B  39     -12.065  -1.429   7.940  1.00 54.44           C  
ATOM   4481  HG  LEU B  39     -12.458  -1.495   6.926  1.00 54.44           H  
ATOM   4482  CD1 LEU B  39     -11.999   0.035   8.372  1.00 54.44           C  
ATOM   4483 HD11 LEU B  39     -11.561   0.128   9.366  1.00 54.44           H  
ATOM   4484 HD12 LEU B  39     -11.405   0.597   7.652  1.00 54.44           H  
ATOM   4485 HD13 LEU B  39     -13.001   0.465   8.378  1.00 54.44           H  
ATOM   4486  CD2 LEU B  39     -10.639  -1.971   7.967  1.00 54.44           C  
ATOM   4487 HD21 LEU B  39     -10.218  -1.892   8.969  1.00 54.44           H  
ATOM   4488 HD22 LEU B  39     -10.632  -3.011   7.642  1.00 54.44           H  
ATOM   4489 HD23 LEU B  39     -10.048  -1.377   7.271  1.00 54.44           H  
ATOM   4490  N   PRO B  40     -12.812  -5.603   9.765  1.00 55.97           N  
ATOM   4491  CA  PRO B  40     -13.046  -6.550  10.838  1.00 55.97           C  
ATOM   4492  HA  PRO B  40     -14.017  -7.031  10.717  1.00 55.97           H  
ATOM   4493  C   PRO B  40     -13.011  -5.747  12.125  1.00 55.97           C  
ATOM   4494  CB  PRO B  40     -11.928  -7.589  10.726  1.00 55.97           C  
ATOM   4495  HB2 PRO B  40     -12.266  -8.393  10.073  1.00 55.97           H  
ATOM   4496  HB3 PRO B  40     -11.619  -7.981  11.695  1.00 55.97           H  
ATOM   4497  O   PRO B  40     -11.937  -5.320  12.554  1.00 55.97           O  
ATOM   4498  CG  PRO B  40     -10.801  -6.832  10.026  1.00 55.97           C  
ATOM   4499  HG2 PRO B  40     -10.229  -6.255  10.754  1.00 55.97           H  
ATOM   4500  HG3 PRO B  40     -10.142  -7.486   9.455  1.00 55.97           H  
ATOM   4501  CD  PRO B  40     -11.553  -5.893   9.095  1.00 55.97           C  
ATOM   4502  HD2 PRO B  40     -10.963  -4.990   8.936  1.00 55.97           H  
ATOM   4503  HD3 PRO B  40     -11.753  -6.386   8.144  1.00 55.97           H  
ATOM   4504  N   ARG B  41     -14.207  -5.457  12.668  1.00 52.88           N  
ATOM   4505  H   ARG B  41     -15.013  -5.683  12.103  1.00 52.88           H  
ATOM   4506  CA  ARG B  41     -14.351  -4.457  13.729  1.00 52.88           C  
ATOM   4507  HA  ARG B  41     -14.105  -3.486  13.301  1.00 52.88           H  
ATOM   4508  C   ARG B  41     -13.333  -4.800  14.797  1.00 52.88           C  
ATOM   4509  CB  ARG B  41     -15.769  -4.432  14.318  1.00 52.88           C  
ATOM   4510  HB2 ARG B  41     -16.139  -5.448  14.451  1.00 52.88           H  
ATOM   4511  HB3 ARG B  41     -15.734  -3.943  15.292  1.00 52.88           H  
ATOM   4512  O   ARG B  41     -13.273  -5.996  15.124  1.00 52.88           O  
ATOM   4513  CG  ARG B  41     -16.704  -3.634  13.408  1.00 52.88           C  
ATOM   4514  HG2 ARG B  41     -16.778  -4.122  12.436  1.00 52.88           H  
ATOM   4515  HG3 ARG B  41     -16.286  -2.637  13.264  1.00 52.88           H  
ATOM   4516  CD  ARG B  41     -18.103  -3.498  14.016  1.00 52.88           C  
ATOM   4517  HD2 ARG B  41     -18.008  -3.124  15.036  1.00 52.88           H  
ATOM   4518  HD3 ARG B  41     -18.582  -4.477  14.029  1.00 52.88           H  
ATOM   4519  NE  ARG B  41     -18.901  -2.550  13.220  1.00 52.88           N  
ATOM   4520  HE  ARG B  41     -18.463  -2.178  12.390  1.00 52.88           H  
ATOM   4521  NH1 ARG B  41     -20.800  -2.472  14.512  1.00 52.88           N  
ATOM   4522 HH11 ARG B  41     -21.728  -2.098  14.653  1.00 52.88           H  
ATOM   4523 HH12 ARG B  41     -20.423  -3.211  15.088  1.00 52.88           H  
ATOM   4524  NH2 ARG B  41     -20.603  -1.175  12.691  1.00 52.88           N  
ATOM   4525 HH21 ARG B  41     -20.041  -0.840  11.921  1.00 52.88           H  
ATOM   4526 HH22 ARG B  41     -21.511  -0.760  12.839  1.00 52.88           H  
ATOM   4527  CZ  ARG B  41     -20.099  -2.074  13.483  1.00 52.88           C  
ATOM   4528  N   PRO B  42     -12.553  -3.813  15.297  1.00 51.34           N  
ATOM   4529  CA  PRO B  42     -11.585  -4.072  16.341  1.00 51.34           C  
ATOM   4530  HA  PRO B  42     -10.713  -4.570  15.917  1.00 51.34           H  
ATOM   4531  C   PRO B  42     -12.283  -4.959  17.349  1.00 51.34           C  
ATOM   4532  CB  PRO B  42     -11.187  -2.721  16.946  1.00 51.34           C  
ATOM   4533  HB2 PRO B  42     -10.114  -2.674  17.133  1.00 51.34           H  
ATOM   4534  HB3 PRO B  42     -11.732  -2.538  17.872  1.00 51.34           H  
ATOM   4535  O   PRO B  42     -13.378  -4.608  17.819  1.00 51.34           O  
ATOM   4536  CG  PRO B  42     -11.610  -1.684  15.906  1.00 51.34           C  
ATOM   4537  HG2 PRO B  42     -10.750  -1.385  15.306  1.00 51.34           H  
ATOM   4538  HG3 PRO B  42     -12.040  -0.804  16.386  1.00 51.34           H  
ATOM   4539  CD  PRO B  42     -12.646  -2.385  15.022  1.00 51.34           C  
ATOM   4540  HD2 PRO B  42     -13.643  -2.029  15.278  1.00 51.34           H  
ATOM   4541  HD3 PRO B  42     -12.432  -2.178  13.974  1.00 51.34           H  
ATOM   4542  N   ALA B  43     -11.720  -6.149  17.588  1.00 48.33           N  
ATOM   4543  H   ALA B  43     -10.853  -6.392  17.131  1.00 48.33           H  
ATOM   4544  CA  ALA B  43     -12.217  -6.974  18.668  1.00 48.33           C  
ATOM   4545  HA  ALA B  43     -13.208  -7.350  18.413  1.00 48.33           H  
ATOM   4546  C   ALA B  43     -12.306  -6.026  19.855  1.00 48.33           C  
ATOM   4547  CB  ALA B  43     -11.266  -8.147  18.930  1.00 48.33           C  
ATOM   4548  HB1 ALA B  43     -10.269  -7.776  19.165  1.00 48.33           H  
ATOM   4549  HB2 ALA B  43     -11.633  -8.738  19.770  1.00 48.33           H  
ATOM   4550  HB3 ALA B  43     -11.214  -8.785  18.048  1.00 48.33           H  
ATOM   4551  O   ALA B  43     -11.364  -5.257  20.078  1.00 48.33           O  
ATOM   4552  N   LYS B  44     -13.451  -6.001  20.542  1.00 43.03           N  
ATOM   4553  H   LYS B  44     -14.204  -6.612  20.259  1.00 43.03           H  
ATOM   4554  CA  LYS B  44     -13.576  -5.210  21.758  1.00 43.03           C  
ATOM   4555  HA  LYS B  44     -13.212  -4.199  21.576  1.00 43.03           H  
ATOM   4556  C   LYS B  44     -12.628  -5.840  22.774  1.00 43.03           C  
ATOM   4557  CB  LYS B  44     -15.031  -5.127  22.254  1.00 43.03           C  
ATOM   4558  HB2 LYS B  44     -15.013  -4.743  23.274  1.00 43.03           H  
ATOM   4559  HB3 LYS B  44     -15.463  -6.128  22.279  1.00 43.03           H  
ATOM   4560  O   LYS B  44     -13.059  -6.602  23.636  1.00 43.03           O  
ATOM   4561  CG  LYS B  44     -15.920  -4.196  21.411  1.00 43.03           C  
ATOM   4562  HG2 LYS B  44     -15.472  -3.203  21.382  1.00 43.03           H  
ATOM   4563  HG3 LYS B  44     -15.998  -4.583  20.395  1.00 43.03           H  
ATOM   4564  CD  LYS B  44     -17.321  -4.105  22.039  1.00 43.03           C  
ATOM   4565  HD2 LYS B  44     -17.776  -5.095  22.034  1.00 43.03           H  
ATOM   4566  HD3 LYS B  44     -17.219  -3.769  23.071  1.00 43.03           H  
ATOM   4567  CE  LYS B  44     -18.215  -3.120  21.276  1.00 43.03           C  
ATOM   4568  HE2 LYS B  44     -17.712  -2.153  21.246  1.00 43.03           H  
ATOM   4569  HE3 LYS B  44     -18.322  -3.471  20.250  1.00 43.03           H  
ATOM   4570  NZ  LYS B  44     -19.546  -2.984  21.924  1.00 43.03           N  
ATOM   4571  HZ1 LYS B  44     -20.119  -2.320  21.423  1.00 43.03           H  
ATOM   4572  HZ2 LYS B  44     -19.437  -2.651  22.871  1.00 43.03           H  
ATOM   4573  HZ3 LYS B  44     -20.022  -3.874  21.952  1.00 43.03           H  
ATOM   4574  N   MET B  45     -11.338  -5.494  22.679  1.00 41.50           N  
ATOM   4575  H   MET B  45     -11.073  -4.976  21.854  1.00 41.50           H  
ATOM   4576  CA  MET B  45     -10.502  -5.335  23.849  1.00 41.50           C  
ATOM   4577  HA  MET B  45     -10.223  -6.322  24.219  1.00 41.50           H  
ATOM   4578  C   MET B  45     -11.394  -4.596  24.837  1.00 41.50           C  
ATOM   4579  CB  MET B  45      -9.244  -4.495  23.560  1.00 41.50           C  
ATOM   4580  HB2 MET B  45      -9.492  -3.662  22.903  1.00 41.50           H  
ATOM   4581  HB3 MET B  45      -8.887  -4.089  24.506  1.00 41.50           H  
ATOM   4582  O   MET B  45     -12.024  -3.611  24.426  1.00 41.50           O  
ATOM   4583  CG  MET B  45      -8.121  -5.338  22.945  1.00 41.50           C  
ATOM   4584  HG2 MET B  45      -7.948  -6.205  23.581  1.00 41.50           H  
ATOM   4585  HG3 MET B  45      -8.458  -5.699  21.973  1.00 41.50           H  
ATOM   4586  SD  MET B  45      -6.527  -4.490  22.713  1.00 41.50           S  
ATOM   4587  CE  MET B  45      -6.059  -4.075  24.415  1.00 41.50           C  
ATOM   4588  HE1 MET B  45      -6.777  -3.375  24.842  1.00 41.50           H  
ATOM   4589  HE2 MET B  45      -5.073  -3.609  24.415  1.00 41.50           H  
ATOM   4590  HE3 MET B  45      -6.026  -4.981  25.020  1.00 41.50           H  
ATOM   4591  N   PRO B  46     -11.539  -5.101  26.073  1.00 44.43           N  
ATOM   4592  CA  PRO B  46     -12.273  -4.376  27.096  1.00 44.43           C  
ATOM   4593  HA  PRO B  46     -13.336  -4.330  26.859  1.00 44.43           H  
ATOM   4594  C   PRO B  46     -11.661  -2.985  27.100  1.00 44.43           C  
ATOM   4595  CB  PRO B  46     -12.042  -5.152  28.396  1.00 44.43           C  
ATOM   4596  HB2 PRO B  46     -11.967  -4.492  29.260  1.00 44.43           H  
ATOM   4597  HB3 PRO B  46     -12.855  -5.865  28.537  1.00 44.43           H  
ATOM   4598  O   PRO B  46     -10.456  -2.886  27.341  1.00 44.43           O  
ATOM   4599  CG  PRO B  46     -10.739  -5.916  28.153  1.00 44.43           C  
ATOM   4600  HG2 PRO B  46      -9.886  -5.278  28.384  1.00 44.43           H  
ATOM   4601  HG3 PRO B  46     -10.694  -6.836  28.736  1.00 44.43           H  
ATOM   4602  CD  PRO B  46     -10.781  -6.199  26.656  1.00 44.43           C  
ATOM   4603  HD2 PRO B  46     -11.301  -7.138  26.468  1.00 44.43           H  
ATOM   4604  HD3 PRO B  46      -9.761  -6.243  26.276  1.00 44.43           H  
ATOM   4605  N   ALA B  47     -12.445  -1.994  26.641  1.00 39.16           N  
ATOM   4606  H   ALA B  47     -13.406  -2.209  26.419  1.00 39.16           H  
ATOM   4607  CA  ALA B  47     -11.901  -0.746  26.104  1.00 39.16           C  
ATOM   4608  HA  ALA B  47     -11.419  -0.955  25.150  1.00 39.16           H  
ATOM   4609  C   ALA B  47     -10.883  -0.244  27.123  1.00 39.16           C  
ATOM   4610  CB  ALA B  47     -13.038   0.259  25.874  1.00 39.16           C  
ATOM   4611  HB1 ALA B  47     -12.620   1.197  25.507  1.00 39.16           H  
ATOM   4612  HB2 ALA B  47     -13.736  -0.133  25.135  1.00 39.16           H  
ATOM   4613  HB3 ALA B  47     -13.562   0.451  26.810  1.00 39.16           H  
ATOM   4614  O   ALA B  47     -11.300  -0.122  28.283  1.00 39.16           O  
ATOM   4615  N   PRO B  48      -9.579  -0.128  26.762  1.00 38.88           N  
ATOM   4616  CA  PRO B  48      -8.525  -0.031  27.767  1.00 38.88           C  
ATOM   4617  HA  PRO B  48      -8.447  -0.980  28.298  1.00 38.88           H  
ATOM   4618  C   PRO B  48      -8.943   1.078  28.711  1.00 38.88           C  
ATOM   4619  CB  PRO B  48      -7.218   0.272  27.028  1.00 38.88           C  
ATOM   4620  HB2 PRO B  48      -6.398  -0.329  27.422  1.00 38.88           H  
ATOM   4621  HB3 PRO B  48      -6.961   1.328  27.110  1.00 38.88           H  
ATOM   4622  O   PRO B  48      -9.355   2.122  28.221  1.00 38.88           O  
ATOM   4623  CG  PRO B  48      -7.507  -0.090  25.569  1.00 38.88           C  
ATOM   4624  HG2 PRO B  48      -7.187  -1.116  25.386  1.00 38.88           H  
ATOM   4625  HG3 PRO B  48      -7.003   0.588  24.881  1.00 38.88           H  
ATOM   4626  CD  PRO B  48      -9.027  -0.010  25.420  1.00 38.88           C  
ATOM   4627  HD2 PRO B  48      -9.304   0.958  25.003  1.00 38.88           H  
ATOM   4628  HD3 PRO B  48      -9.369  -0.814  24.768  1.00 38.88           H  
ATOM   4629  N   ALA B  49      -9.036   0.804  30.014  1.00 38.74           N  
ATOM   4630  H   ALA B  49      -8.712  -0.091  30.351  1.00 38.74           H  
ATOM   4631  CA  ALA B  49      -9.942   1.574  30.865  1.00 38.74           C  
ATOM   4632  HA  ALA B  49     -10.955   1.439  30.485  1.00 38.74           H  
ATOM   4633  C   ALA B  49      -9.603   3.073  30.801  1.00 38.74           C  
ATOM   4634  CB  ALA B  49      -9.897   1.013  32.290  1.00 38.74           C  
ATOM   4635  HB1 ALA B  49      -8.889   1.111  32.695  1.00 38.74           H  
ATOM   4636  HB2 ALA B  49     -10.186  -0.038  32.285  1.00 38.74           H  
ATOM   4637  HB3 ALA B  49     -10.587   1.570  32.923  1.00 38.74           H  
ATOM   4638  O   ALA B  49      -8.546   3.490  31.260  1.00 38.74           O  
ATOM   4639  N   ALA B  50     -10.483   3.858  30.173  1.00 40.67           N  
ATOM   4640  H   ALA B  50     -11.269   3.405  29.728  1.00 40.67           H  
ATOM   4641  CA  ALA B  50     -10.259   5.270  29.860  1.00 40.67           C  
ATOM   4642  HA  ALA B  50     -11.088   5.555  29.213  1.00 40.67           H  
ATOM   4643  C   ALA B  50      -9.001   5.619  29.020  1.00 40.67           C  
ATOM   4644  CB  ALA B  50     -10.421   6.110  31.132  1.00 40.67           C  
ATOM   4645  HB1 ALA B  50      -9.588   5.923  31.809  1.00 40.67           H  
ATOM   4646  HB2 ALA B  50     -11.358   5.862  31.631  1.00 40.67           H  
ATOM   4647  HB3 ALA B  50     -10.428   7.169  30.874  1.00 40.67           H  
ATOM   4648  O   ALA B  50      -8.660   6.793  28.906  1.00 40.67           O  
ATOM   4649  N   ALA B  51      -8.439   4.677  28.257  1.00 37.21           N  
ATOM   4650  H   ALA B  51      -8.691   3.720  28.458  1.00 37.21           H  
ATOM   4651  CA  ALA B  51      -8.273   4.974  26.840  1.00 37.21           C  
ATOM   4652  HA  ALA B  51      -7.752   5.925  26.728  1.00 37.21           H  
ATOM   4653  C   ALA B  51      -9.690   5.118  26.272  1.00 37.21           C  
ATOM   4654  CB  ALA B  51      -7.447   3.906  26.113  1.00 37.21           C  
ATOM   4655  HB1 ALA B  51      -6.499   3.756  26.629  1.00 37.21           H  
ATOM   4656  HB2 ALA B  51      -7.250   4.235  25.093  1.00 37.21           H  
ATOM   4657  HB3 ALA B  51      -8.006   2.971  26.072  1.00 37.21           H  
ATOM   4658  O   ALA B  51     -10.329   4.156  25.832  1.00 37.21           O  
ATOM   4659  N   ALA B  52     -10.201   6.349  26.326  1.00 40.39           N  
ATOM   4660  H   ALA B  52      -9.642   7.069  26.761  1.00 40.39           H  
ATOM   4661  CA  ALA B  52     -11.179   6.772  25.350  1.00 40.39           C  
ATOM   4662  HA  ALA B  52     -12.094   6.189  25.457  1.00 40.39           H  
ATOM   4663  C   ALA B  52     -10.533   6.478  23.993  1.00 40.39           C  
ATOM   4664  CB  ALA B  52     -11.489   8.260  25.566  1.00 40.39           C  
ATOM   4665  HB1 ALA B  52     -10.578   8.851  25.475  1.00 40.39           H  
ATOM   4666  HB2 ALA B  52     -12.197   8.599  24.810  1.00 40.39           H  
ATOM   4667  HB3 ALA B  52     -11.919   8.412  26.556  1.00 40.39           H  
ATOM   4668  O   ALA B  52      -9.586   7.153  23.602  1.00 40.39           O  
ATOM   4669  N   ALA B  53     -10.963   5.393  23.343  1.00 41.04           N  
ATOM   4670  H   ALA B  53     -11.625   4.785  23.805  1.00 41.04           H  
ATOM   4671  CA  ALA B  53     -10.578   5.090  21.976  1.00 41.04           C  
ATOM   4672  HA  ALA B  53      -9.492   5.095  21.884  1.00 41.04           H  
ATOM   4673  C   ALA B  53     -11.165   6.231  21.152  1.00 41.04           C  
ATOM   4674  CB  ALA B  53     -11.118   3.705  21.592  1.00 41.04           C  
ATOM   4675  HB1 ALA B  53     -10.868   3.498  20.552  1.00 41.04           H  
ATOM   4676  HB2 ALA B  53     -12.201   3.676  21.712  1.00 41.04           H  
ATOM   4677  HB3 ALA B  53     -10.660   2.947  22.227  1.00 41.04           H  
ATOM   4678  O   ALA B  53     -12.374   6.224  20.910  1.00 41.04           O  
ATOM   4679  N   ASP B  54     -10.329   7.246  20.911  1.00 41.33           N  
ATOM   4680  H   ASP B  54      -9.373   7.119  21.210  1.00 41.33           H  
ATOM   4681  CA  ASP B  54     -10.743   8.652  20.871  1.00 41.33           C  
ATOM   4682  HA  ASP B  54     -11.026   8.932  21.885  1.00 41.33           H  
ATOM   4683  C   ASP B  54     -11.942   8.806  19.938  1.00 41.33           C  
ATOM   4684  CB  ASP B  54      -9.549   9.529  20.447  1.00 41.33           C  
ATOM   4685  HB2 ASP B  54      -9.701   9.921  19.441  1.00 41.33           H  
ATOM   4686  HB3 ASP B  54      -8.640   8.927  20.424  1.00 41.33           H  
ATOM   4687  O   ASP B  54     -11.787   8.533  18.744  1.00 41.33           O  
ATOM   4688  CG  ASP B  54      -9.331  10.699  21.404  1.00 41.33           C  
ATOM   4689  OD1 ASP B  54      -8.148  10.965  21.705  1.00 41.33           O  
ATOM   4690  OD2 ASP B  54     -10.346  11.308  21.816  1.00 41.33           O  
ATOM   4691  N   PRO B  55     -13.151   9.061  20.489  1.00 43.35           N  
ATOM   4692  CA  PRO B  55     -14.411   8.492  20.010  1.00 43.35           C  
ATOM   4693  HA  PRO B  55     -14.414   7.417  20.194  1.00 43.35           H  
ATOM   4694  C   PRO B  55     -14.569   8.729  18.519  1.00 43.35           C  
ATOM   4695  CB  PRO B  55     -15.520   9.127  20.862  1.00 43.35           C  
ATOM   4696  HB2 PRO B  55     -16.383   9.433  20.271  1.00 43.35           H  
ATOM   4697  HB3 PRO B  55     -15.828   8.419  21.632  1.00 43.35           H  
ATOM   4698  O   PRO B  55     -14.924   9.840  18.127  1.00 43.35           O  
ATOM   4699  CG  PRO B  55     -14.840  10.325  21.525  1.00 43.35           C  
ATOM   4700  HG2 PRO B  55     -15.293  10.573  22.485  1.00 43.35           H  
ATOM   4701  HG3 PRO B  55     -14.864  11.182  20.852  1.00 43.35           H  
ATOM   4702  CD  PRO B  55     -13.402   9.842  21.685  1.00 43.35           C  
ATOM   4703  HD2 PRO B  55     -13.310   9.208  22.567  1.00 43.35           H  
ATOM   4704  HD3 PRO B  55     -12.729  10.696  21.754  1.00 43.35           H  
ATOM   4705  N   ALA B  56     -14.242   7.673  17.750  1.00 45.82           N  
ATOM   4706  H   ALA B  56     -13.952   6.860  18.274  1.00 45.82           H  
ATOM   4707  CA  ALA B  56     -13.677   7.734  16.395  1.00 45.82           C  
ATOM   4708  HA  ALA B  56     -12.592   7.663  16.479  1.00 45.82           H  
ATOM   4709  C   ALA B  56     -14.001   9.057  15.701  1.00 45.82           C  
ATOM   4710  CB  ALA B  56     -14.158   6.514  15.598  1.00 45.82           C  
ATOM   4711  HB1 ALA B  56     -15.246   6.521  15.527  1.00 45.82           H  
ATOM   4712  HB2 ALA B  56     -13.831   5.598  16.090  1.00 45.82           H  
ATOM   4713  HB3 ALA B  56     -13.736   6.547  14.594  1.00 45.82           H  
ATOM   4714  O   ALA B  56     -15.111   9.195  15.176  1.00 45.82           O  
ATOM   4715  N   LEU B  57     -13.061  10.015  15.831  1.00 46.43           N  
ATOM   4716  H   LEU B  57     -12.222   9.738  16.320  1.00 46.43           H  
ATOM   4717  CA  LEU B  57     -13.320  11.463  15.787  1.00 46.43           C  
ATOM   4718  HA  LEU B  57     -13.625  11.752  16.793  1.00 46.43           H  
ATOM   4719  C   LEU B  57     -14.454  11.800  14.819  1.00 46.43           C  
ATOM   4720  CB  LEU B  57     -12.043  12.233  15.406  1.00 46.43           C  
ATOM   4721  HB2 LEU B  57     -11.478  11.638  14.688  1.00 46.43           H  
ATOM   4722  HB3 LEU B  57     -12.314  13.165  14.910  1.00 46.43           H  
ATOM   4723  O   LEU B  57     -14.324  11.501  13.628  1.00 46.43           O  
ATOM   4724  CG  LEU B  57     -11.155  12.576  16.614  1.00 46.43           C  
ATOM   4725  HG  LEU B  57     -11.022  11.689  17.234  1.00 46.43           H  
ATOM   4726  CD1 LEU B  57      -9.784  13.038  16.121  1.00 46.43           C  
ATOM   4727 HD11 LEU B  57      -9.148  13.265  16.976  1.00 46.43           H  
ATOM   4728 HD12 LEU B  57      -9.313  12.241  15.546  1.00 46.43           H  
ATOM   4729 HD13 LEU B  57      -9.884  13.926  15.497  1.00 46.43           H  
ATOM   4730  CD2 LEU B  57     -11.757  13.706  17.458  1.00 46.43           C  
ATOM   4731 HD21 LEU B  57     -11.914  14.595  16.848  1.00 46.43           H  
ATOM   4732 HD22 LEU B  57     -11.073  13.946  18.272  1.00 46.43           H  
ATOM   4733 HD23 LEU B  57     -12.698  13.385  17.903  1.00 46.43           H  
ATOM   4734  N   PRO B  58     -15.572  12.361  15.327  1.00 49.86           N  
ATOM   4735  CA  PRO B  58     -16.883  12.245  14.708  1.00 49.86           C  
ATOM   4736  HA  PRO B  58     -17.213  11.207  14.759  1.00 49.86           H  
ATOM   4737  C   PRO B  58     -16.795  12.686  13.262  1.00 49.86           C  
ATOM   4738  CB  PRO B  58     -17.830  13.125  15.533  1.00 49.86           C  
ATOM   4739  HB2 PRO B  58     -18.548  13.664  14.916  1.00 49.86           H  
ATOM   4740  HB3 PRO B  58     -18.351  12.505  16.263  1.00 49.86           H  
ATOM   4741  O   PRO B  58     -16.595  13.872  13.004  1.00 49.86           O  
ATOM   4742  CG  PRO B  58     -16.887  14.078  16.267  1.00 49.86           C  
ATOM   4743  HG2 PRO B  58     -16.615  14.910  15.617  1.00 49.86           H  
ATOM   4744  HG3 PRO B  58     -17.317  14.440  17.201  1.00 49.86           H  
ATOM   4745  CD  PRO B  58     -15.666  13.194  16.512  1.00 49.86           C  
ATOM   4746  HD2 PRO B  58     -14.776  13.810  16.640  1.00 49.86           H  
ATOM   4747  HD3 PRO B  58     -15.824  12.566  17.389  1.00 49.86           H  
ATOM   4748  N   ALA B  59     -16.926  11.696  12.371  1.00 62.42           N  
ATOM   4749  H   ALA B  59     -16.953  10.765  12.761  1.00 62.42           H  
ATOM   4750  CA  ALA B  59     -16.588  11.765  10.956  1.00 62.42           C  
ATOM   4751  HA  ALA B  59     -15.546  11.466  10.834  1.00 62.42           H  
ATOM   4752  C   ALA B  59     -16.758  13.178  10.393  1.00 62.42           C  
ATOM   4753  CB  ALA B  59     -17.467  10.746  10.235  1.00 62.42           C  
ATOM   4754  HB1 ALA B  59     -18.520  10.952  10.426  1.00 62.42           H  
ATOM   4755  HB2 ALA B  59     -17.234   9.744  10.594  1.00 62.42           H  
ATOM   4756  HB3 ALA B  59     -17.272  10.801   9.164  1.00 62.42           H  
ATOM   4757  O   ALA B  59     -17.884  13.637  10.168  1.00 62.42           O  
ATOM   4758  N   GLN B  60     -15.641  13.891  10.257  1.00 76.05           N  
ATOM   4759  H   GLN B  60     -14.753  13.477  10.502  1.00 76.05           H  
ATOM   4760  CA  GLN B  60     -15.682  15.297   9.889  1.00 76.05           C  
ATOM   4761  HA  GLN B  60     -16.393  15.799  10.546  1.00 76.05           H  
ATOM   4762  C   GLN B  60     -16.209  15.408   8.461  1.00 76.05           C  
ATOM   4763  CB  GLN B  60     -14.313  15.963  10.086  1.00 76.05           C  
ATOM   4764  HB2 GLN B  60     -13.544  15.383   9.576  1.00 76.05           H  
ATOM   4765  HB3 GLN B  60     -14.344  16.960   9.646  1.00 76.05           H  
ATOM   4766  O   GLN B  60     -15.780  14.677   7.568  1.00 76.05           O  
ATOM   4767  CG  GLN B  60     -13.970  16.098  11.583  1.00 76.05           C  
ATOM   4768  HG2 GLN B  60     -14.775  16.637  12.083  1.00 76.05           H  
ATOM   4769  HG3 GLN B  60     -13.895  15.108  12.034  1.00 76.05           H  
ATOM   4770  CD  GLN B  60     -12.662  16.841  11.837  1.00 76.05           C  
ATOM   4771  NE2 GLN B  60     -12.411  17.276  13.052  1.00 76.05           N  
ATOM   4772 HE21 GLN B  60     -13.056  17.114  13.812  1.00 76.05           H  
ATOM   4773 HE22 GLN B  60     -11.528  17.755  13.164  1.00 76.05           H  
ATOM   4774  OE1 GLN B  60     -11.837  17.045  10.967  1.00 76.05           O  
ATOM   4775  N   THR B  61     -17.186  16.290   8.264  1.00 87.50           N  
ATOM   4776  H   THR B  61     -17.504  16.861   9.034  1.00 87.50           H  
ATOM   4777  CA  THR B  61     -17.698  16.576   6.928  1.00 87.50           C  
ATOM   4778  HA  THR B  61     -17.782  15.642   6.373  1.00 87.50           H  
ATOM   4779  C   THR B  61     -16.699  17.487   6.229  1.00 87.50           C  
ATOM   4780  CB  THR B  61     -19.085  17.226   6.966  1.00 87.50           C  
ATOM   4781  HB  THR B  61     -19.017  18.204   7.442  1.00 87.50           H  
ATOM   4782  O   THR B  61     -16.457  18.602   6.688  1.00 87.50           O  
ATOM   4783  CG2 THR B  61     -19.667  17.386   5.563  1.00 87.50           C  
ATOM   4784 HG21 THR B  61     -19.698  16.418   5.062  1.00 87.50           H  
ATOM   4785 HG22 THR B  61     -20.673  17.802   5.621  1.00 87.50           H  
ATOM   4786 HG23 THR B  61     -19.048  18.068   4.980  1.00 87.50           H  
ATOM   4787  OG1 THR B  61     -20.004  16.431   7.693  1.00 87.50           O  
ATOM   4788  HG1 THR B  61     -20.829  16.922   7.688  1.00 87.50           H  
ATOM   4789  N   VAL B  62     -16.133  17.019   5.123  1.00 91.02           N  
ATOM   4790  H   VAL B  62     -16.386  16.091   4.815  1.00 91.02           H  
ATOM   4791  CA  VAL B  62     -15.168  17.759   4.310  1.00 91.02           C  
ATOM   4792  HA  VAL B  62     -14.749  18.576   4.896  1.00 91.02           H  
ATOM   4793  C   VAL B  62     -15.886  18.341   3.097  1.00 91.02           C  
ATOM   4794  CB  VAL B  62     -14.010  16.842   3.886  1.00 91.02           C  
ATOM   4795  HB  VAL B  62     -14.398  16.040   3.258  1.00 91.02           H  
ATOM   4796  O   VAL B  62     -16.565  17.613   2.373  1.00 91.02           O  
ATOM   4797  CG1 VAL B  62     -12.960  17.619   3.093  1.00 91.02           C  
ATOM   4798 HG11 VAL B  62     -12.213  16.908   2.740  1.00 91.02           H  
ATOM   4799 HG12 VAL B  62     -13.403  18.098   2.219  1.00 91.02           H  
ATOM   4800 HG13 VAL B  62     -12.490  18.373   3.724  1.00 91.02           H  
ATOM   4801  CG2 VAL B  62     -13.299  16.215   5.094  1.00 91.02           C  
ATOM   4802 HG21 VAL B  62     -13.982  15.561   5.635  1.00 91.02           H  
ATOM   4803 HG22 VAL B  62     -12.455  15.613   4.755  1.00 91.02           H  
ATOM   4804 HG23 VAL B  62     -12.939  16.993   5.767  1.00 91.02           H  
ATOM   4805  N   ALA B  63     -15.733  19.646   2.870  1.00 92.63           N  
ATOM   4806  H   ALA B  63     -15.144  20.184   3.489  1.00 92.63           H  
ATOM   4807  CA  ALA B  63     -16.227  20.317   1.673  1.00 92.63           C  
ATOM   4808  HA  ALA B  63     -17.111  19.790   1.312  1.00 92.63           H  
ATOM   4809  C   ALA B  63     -15.176  20.286   0.550  1.00 92.63           C  
ATOM   4810  CB  ALA B  63     -16.666  21.740   2.035  1.00 92.63           C  
ATOM   4811  HB1 ALA B  63     -17.440  21.709   2.802  1.00 92.63           H  
ATOM   4812  HB2 ALA B  63     -15.813  22.310   2.406  1.00 92.63           H  
ATOM   4813  HB3 ALA B  63     -17.063  22.240   1.152  1.00 92.63           H  
ATOM   4814  O   ALA B  63     -13.981  20.494   0.777  1.00 92.63           O  
ATOM   4815  N   TRP B  64     -15.637  20.041  -0.672  1.00 92.73           N  
ATOM   4816  H   TRP B  64     -16.618  19.822  -0.768  1.00 92.73           H  
ATOM   4817  CA  TRP B  64     -14.831  19.937  -1.883  1.00 92.73           C  
ATOM   4818  HA  TRP B  64     -13.822  20.303  -1.696  1.00 92.73           H  
ATOM   4819  C   TRP B  64     -15.461  20.754  -3.000  1.00 92.73           C  
ATOM   4820  CB  TRP B  64     -14.748  18.478  -2.339  1.00 92.73           C  
ATOM   4821  HB2 TRP B  64     -14.186  18.442  -3.272  1.00 92.73           H  
ATOM   4822  HB3 TRP B  64     -15.754  18.114  -2.550  1.00 92.73           H  
ATOM   4823  O   TRP B  64     -16.671  20.682  -3.220  1.00 92.73           O  
ATOM   4824  CG  TRP B  64     -14.108  17.536  -1.380  1.00 92.73           C  
ATOM   4825  CD1 TRP B  64     -14.736  16.906  -0.365  1.00 92.73           C  
ATOM   4826  HD1 TRP B  64     -15.782  17.017  -0.119  1.00 92.73           H  
ATOM   4827  CD2 TRP B  64     -12.715  17.115  -1.321  1.00 92.73           C  
ATOM   4828  CE2 TRP B  64     -12.563  16.223  -0.218  1.00 92.73           C  
ATOM   4829  CE3 TRP B  64     -11.570  17.394  -2.096  1.00 92.73           C  
ATOM   4830  HE3 TRP B  64     -11.659  18.051  -2.949  1.00 92.73           H  
ATOM   4831  NE1 TRP B  64     -13.832  16.117   0.314  1.00 92.73           N  
ATOM   4832  HE1 TRP B  64     -14.093  15.549   1.107  1.00 92.73           H  
ATOM   4833  CH2 TRP B  64     -10.201  15.973  -0.665  1.00 92.73           C  
ATOM   4834  HH2 TRP B  64      -9.234  15.574  -0.395  1.00 92.73           H  
ATOM   4835  CZ2 TRP B  64     -11.330  15.642   0.103  1.00 92.73           C  
ATOM   4836  HZ2 TRP B  64     -11.236  14.955   0.931  1.00 92.73           H  
ATOM   4837  CZ3 TRP B  64     -10.319  16.842  -1.763  1.00 92.73           C  
ATOM   4838  HZ3 TRP B  64      -9.439  17.087  -2.339  1.00 92.73           H  
ATOM   4839  N   ARG B  65     -14.638  21.456  -3.778  1.00 93.33           N  
ATOM   4840  H   ARG B  65     -13.652  21.431  -3.561  1.00 93.33           H  
ATOM   4841  CA  ARG B  65     -15.073  22.123  -5.004  1.00 93.33           C  
ATOM   4842  HA  ARG B  65     -16.158  22.231  -4.977  1.00 93.33           H  
ATOM   4843  C   ARG B  65     -14.722  21.256  -6.210  1.00 93.33           C  
ATOM   4844  CB  ARG B  65     -14.479  23.534  -5.042  1.00 93.33           C  
ATOM   4845  HB2 ARG B  65     -13.407  23.486  -5.232  1.00 93.33           H  
ATOM   4846  HB3 ARG B  65     -14.640  23.999  -4.070  1.00 93.33           H  
ATOM   4847  O   ARG B  65     -13.552  21.124  -6.566  1.00 93.33           O  
ATOM   4848  CG  ARG B  65     -15.171  24.376  -6.123  1.00 93.33           C  
ATOM   4849  HG2 ARG B  65     -14.970  23.939  -7.101  1.00 93.33           H  
ATOM   4850  HG3 ARG B  65     -16.248  24.376  -5.956  1.00 93.33           H  
ATOM   4851  CD  ARG B  65     -14.667  25.821  -6.120  1.00 93.33           C  
ATOM   4852  HD2 ARG B  65     -13.591  25.807  -6.296  1.00 93.33           H  
ATOM   4853  HD3 ARG B  65     -15.150  26.351  -6.940  1.00 93.33           H  
ATOM   4854  NE  ARG B  65     -14.960  26.523  -4.850  1.00 93.33           N  
ATOM   4855  HE  ARG B  65     -15.606  26.099  -4.200  1.00 93.33           H  
ATOM   4856  NH1 ARG B  65     -13.572  28.324  -5.163  1.00 93.33           N  
ATOM   4857 HH11 ARG B  65     -13.306  27.944  -6.060  1.00 93.33           H  
ATOM   4858 HH12 ARG B  65     -13.178  29.181  -4.800  1.00 93.33           H  
ATOM   4859  NH2 ARG B  65     -14.759  28.158  -3.293  1.00 93.33           N  
ATOM   4860 HH21 ARG B  65     -14.353  29.000  -2.910  1.00 93.33           H  
ATOM   4861 HH22 ARG B  65     -15.386  27.616  -2.716  1.00 93.33           H  
ATOM   4862  CZ  ARG B  65     -14.434  27.660  -4.442  1.00 93.33           C  
ATOM   4863  N   CYS B  66     -15.741  20.667  -6.826  1.00 95.36           N  
ATOM   4864  H   CYS B  66     -16.666  20.868  -6.472  1.00 95.36           H  
ATOM   4865  CA  CYS B  66     -15.654  19.766  -7.974  1.00 95.36           C  
ATOM   4866  HA  CYS B  66     -14.617  19.482  -8.153  1.00 95.36           H  
ATOM   4867  C   CYS B  66     -16.182  20.482  -9.227  1.00 95.36           C  
ATOM   4868  CB  CYS B  66     -16.448  18.495  -7.656  1.00 95.36           C  
ATOM   4869  HB2 CYS B  66     -16.446  17.848  -8.533  1.00 95.36           H  
ATOM   4870  HB3 CYS B  66     -17.480  18.784  -7.458  1.00 95.36           H  
ATOM   4871  O   CYS B  66     -17.369  20.404  -9.569  1.00 95.36           O  
ATOM   4872  SG  CYS B  66     -15.869  17.522  -6.240  1.00 95.36           S  
ATOM   4873  N   GLY B  67     -15.305  21.232  -9.899  1.00 90.64           N  
ATOM   4874  H   GLY B  67     -14.351  21.257  -9.570  1.00 90.64           H  
ATOM   4875  CA  GLY B  67     -15.713  22.163 -10.955  1.00 90.64           C  
ATOM   4876  HA2 GLY B  67     -16.187  21.598 -11.758  1.00 90.64           H  
ATOM   4877  HA3 GLY B  67     -14.832  22.660 -11.361  1.00 90.64           H  
ATOM   4878  C   GLY B  67     -16.661  23.243 -10.399  1.00 90.64           C  
ATOM   4879  O   GLY B  67     -16.303  23.891  -9.417  1.00 90.64           O  
ATOM   4880  N   PRO B  68     -17.861  23.449 -10.977  1.00 92.21           N  
ATOM   4881  CA  PRO B  68     -18.828  24.436 -10.490  1.00 92.21           C  
ATOM   4882  HA  PRO B  68     -18.312  25.344 -10.178  1.00 92.21           H  
ATOM   4883  C   PRO B  68     -19.683  23.955  -9.301  1.00 92.21           C  
ATOM   4884  CB  PRO B  68     -19.695  24.750 -11.715  1.00 92.21           C  
ATOM   4885  HB2 PRO B  68     -20.686  25.117 -11.451  1.00 92.21           H  
ATOM   4886  HB3 PRO B  68     -19.182  25.476 -12.347  1.00 92.21           H  
ATOM   4887  O   PRO B  68     -20.561  24.694  -8.867  1.00 92.21           O  
ATOM   4888  CG  PRO B  68     -19.758  23.403 -12.433  1.00 92.21           C  
ATOM   4889  HG2 PRO B  68     -20.515  22.773 -11.965  1.00 92.21           H  
ATOM   4890  HG3 PRO B  68     -19.964  23.522 -13.497  1.00 92.21           H  
ATOM   4891  CD  PRO B  68     -18.368  22.813 -12.187  1.00 92.21           C  
ATOM   4892  HD2 PRO B  68     -17.715  23.057 -13.025  1.00 92.21           H  
ATOM   4893  HD3 PRO B  68     -18.436  21.732 -12.065  1.00 92.21           H  
ATOM   4894  N   ARG B  69     -19.487  22.725  -8.800  1.00 92.32           N  
ATOM   4895  H   ARG B  69     -18.704  22.185  -9.139  1.00 92.32           H  
ATOM   4896  CA  ARG B  69     -20.317  22.127  -7.739  1.00 92.32           C  
ATOM   4897  HA  ARG B  69     -21.162  22.783  -7.528  1.00 92.32           H  
ATOM   4898  C   ARG B  69     -19.551  21.971  -6.430  1.00 92.32           C  
ATOM   4899  CB  ARG B  69     -20.877  20.771  -8.193  1.00 92.32           C  
ATOM   4900  HB2 ARG B  69     -20.053  20.115  -8.476  1.00 92.32           H  
ATOM   4901  HB3 ARG B  69     -21.403  20.324  -7.349  1.00 92.32           H  
ATOM   4902  O   ARG B  69     -18.384  21.576  -6.448  1.00 92.32           O  
ATOM   4903  CG  ARG B  69     -21.871  20.909  -9.356  1.00 92.32           C  
ATOM   4904  HG2 ARG B  69     -21.384  21.372 -10.215  1.00 92.32           H  
ATOM   4905  HG3 ARG B  69     -22.692  21.551  -9.037  1.00 92.32           H  
ATOM   4906  CD  ARG B  69     -22.455  19.558  -9.782  1.00 92.32           C  
ATOM   4907  HD2 ARG B  69     -22.889  19.068  -8.911  1.00 92.32           H  
ATOM   4908  HD3 ARG B  69     -23.267  19.752 -10.483  1.00 92.32           H  
ATOM   4909  NE  ARG B  69     -21.445  18.688 -10.425  1.00 92.32           N  
ATOM   4910  HE  ARG B  69     -20.497  19.035 -10.458  1.00 92.32           H  
ATOM   4911  NH1 ARG B  69     -22.884  16.969 -10.873  1.00 92.32           N  
ATOM   4912 HH11 ARG B  69     -23.582  17.447 -10.322  1.00 92.32           H  
ATOM   4913 HH12 ARG B  69     -23.081  16.049 -11.242  1.00 92.32           H  
ATOM   4914  NH2 ARG B  69     -20.763  16.841 -11.570  1.00 92.32           N  
ATOM   4915 HH21 ARG B  69     -20.962  15.936 -11.972  1.00 92.32           H  
ATOM   4916 HH22 ARG B  69     -19.832  17.226 -11.640  1.00 92.32           H  
ATOM   4917  CZ  ARG B  69     -21.699  17.506 -10.954  1.00 92.32           C  
ATOM   4918  N   THR B  70     -20.233  22.189  -5.309  1.00 92.36           N  
ATOM   4919  H   THR B  70     -21.186  22.517  -5.375  1.00 92.36           H  
ATOM   4920  CA  THR B  70     -19.734  21.824  -3.977  1.00 92.36           C  
ATOM   4921  HA  THR B  70     -18.644  21.826  -4.003  1.00 92.36           H  
ATOM   4922  C   THR B  70     -20.202  20.414  -3.623  1.00 92.36           C  
ATOM   4923  CB  THR B  70     -20.136  22.848  -2.905  1.00 92.36           C  
ATOM   4924  HB  THR B  70     -21.222  22.938  -2.871  1.00 92.36           H  
ATOM   4925  O   THR B  70     -21.380  20.085  -3.751  1.00 92.36           O  
ATOM   4926  CG2 THR B  70     -19.614  22.497  -1.513  1.00 92.36           C  
ATOM   4927 HG21 THR B  70     -19.835  23.311  -0.822  1.00 92.36           H  
ATOM   4928 HG22 THR B  70     -18.535  22.346  -1.544  1.00 92.36           H  
ATOM   4929 HG23 THR B  70     -20.098  21.592  -1.146  1.00 92.36           H  
ATOM   4930  OG1 THR B  70     -19.576  24.098  -3.231  1.00 92.36           O  
ATOM   4931  HG1 THR B  70     -18.974  24.337  -2.522  1.00 92.36           H  
ATOM   4932  N   VAL B  71     -19.268  19.576  -3.183  1.00 94.60           N  
ATOM   4933  H   VAL B  71     -18.329  19.937  -3.096  1.00 94.60           H  
ATOM   4934  CA  VAL B  71     -19.483  18.191  -2.751  1.00 94.60           C  
ATOM   4935  HA  VAL B  71     -20.540  17.937  -2.830  1.00 94.60           H  
ATOM   4936  C   VAL B  71     -19.063  18.082  -1.291  1.00 94.60           C  
ATOM   4937  CB  VAL B  71     -18.676  17.219  -3.633  1.00 94.60           C
[truncated: 81,819 more chars]
