# Supplementary material for: AlphaFold-Multimer predicts cross-kingdom interactions at the plant-pathogen interface
Source: Nat Commun. 2023 Sep 27;14:6040. doi: 10.1038/s41467-023-41721-9 (PMC10533508; doi:10.1038/s41467-023-41721-9)
Supplement: Supplementary file 6 — Supplementary Data 3 [file 41467_2023_41721_MOESM6_ESM.zip › CIII_XP001560184.pdb]

ATOM      1  N   GLY A   1      15.101  -3.721 -20.098  1.00 93.59           N  
ATOM      2  H   GLY A   1      14.561  -2.911 -20.367  1.00 93.59           H  
ATOM      3  H2  GLY A   1      15.218  -4.290 -20.924  1.00 93.59           H  
ATOM      4  H3  GLY A   1      15.986  -3.380 -19.751  1.00 93.59           H  
ATOM      5  CA  GLY A   1      14.370  -4.464 -19.056  1.00 93.59           C  
ATOM      6  HA2 GLY A   1      14.115  -3.787 -18.241  1.00 93.59           H  
ATOM      7  HA3 GLY A   1      14.975  -5.288 -18.677  1.00 93.59           H  
ATOM      8  C   GLY A   1      13.097  -5.023 -19.651  1.00 93.59           C  
ATOM      9  O   GLY A   1      13.059  -5.258 -20.854  1.00 93.59           O  
ATOM     10  N   GLY A   2      12.065  -5.241 -18.841  1.00 97.06           N  
ATOM     11  H   GLY A   2      12.181  -5.090 -17.850  1.00 97.06           H  
ATOM     12  CA  GLY A   2      10.718  -5.592 -19.308  1.00 97.06           C  
ATOM     13  HA2 GLY A   2      10.591  -5.284 -20.345  1.00 97.06           H  
ATOM     14  HA3 GLY A   2      10.580  -6.672 -19.248  1.00 97.06           H  
ATOM     15  C   GLY A   2       9.634  -4.915 -18.471  1.00 97.06           C  
ATOM     16  O   GLY A   2       9.916  -4.432 -17.376  1.00 97.06           O  
ATOM     17  N   ILE A   3       8.402  -4.875 -18.985  1.00 98.38           N  
ATOM     18  H   ILE A   3       8.227  -5.277 -19.894  1.00 98.38           H  
ATOM     19  CA  ILE A   3       7.250  -4.365 -18.231  1.00 98.38           C  
ATOM     20  HA  ILE A   3       7.627  -3.739 -17.422  1.00 98.38           H  
ATOM     21  C   ILE A   3       6.496  -5.537 -17.600  1.00 98.38           C  
ATOM     22  CB  ILE A   3       6.341  -3.444 -19.074  1.00 98.38           C  
ATOM     23  HB  ILE A   3       5.918  -4.028 -19.891  1.00 98.38           H  
ATOM     24  O   ILE A   3       6.199  -6.523 -18.279  1.00 98.38           O  
ATOM     25  CG1 ILE A   3       7.168  -2.275 -19.660  1.00 98.38           C  
ATOM     26 HG12 ILE A   3       7.608  -1.699 -18.845  1.00 98.38           H  
ATOM     27 HG13 ILE A   3       7.980  -2.674 -20.267  1.00 98.38           H  
ATOM     28  CG2 ILE A   3       5.182  -2.896 -18.217  1.00 98.38           C  
ATOM     29 HG21 ILE A   3       4.493  -2.314 -18.829  1.00 98.38           H  
ATOM     30 HG22 ILE A   3       4.602  -3.703 -17.767  1.00 98.38           H  
ATOM     31 HG23 ILE A   3       5.569  -2.267 -17.417  1.00 98.38           H  
ATOM     32  CD1 ILE A   3       6.371  -1.324 -20.557  1.00 98.38           C  
ATOM     33 HD11 ILE A   3       7.058  -0.618 -21.024  1.00 98.38           H  
ATOM     34 HD12 ILE A   3       5.651  -0.756 -19.967  1.00 98.38           H  
ATOM     35 HD13 ILE A   3       5.854  -1.887 -21.334  1.00 98.38           H  
ATOM     36  N   VAL A   4       6.186  -5.415 -16.316  1.00 98.52           N  
ATOM     37  H   VAL A   4       6.496  -4.579 -15.842  1.00 98.52           H  
ATOM     38  CA  VAL A   4       5.298  -6.308 -15.563  1.00 98.52           C  
ATOM     39  HA  VAL A   4       5.161  -7.238 -16.116  1.00 98.52           H  
ATOM     40  C   VAL A   4       3.944  -5.623 -15.413  1.00 98.52           C  
ATOM     41  CB  VAL A   4       5.898  -6.648 -14.188  1.00 98.52           C  
ATOM     42  HB  VAL A   4       5.926  -5.741 -13.584  1.00 98.52           H  
ATOM     43  O   VAL A   4       3.903  -4.420 -15.163  1.00 98.52           O  
ATOM     44  CG1 VAL A   4       5.037  -7.667 -13.440  1.00 98.52           C  
ATOM     45 HG11 VAL A   4       5.536  -7.979 -12.523  1.00 98.52           H  
ATOM     46 HG12 VAL A   4       4.082  -7.224 -13.159  1.00 98.52           H  
ATOM     47 HG13 VAL A   4       4.852  -8.539 -14.068  1.00 98.52           H  
ATOM     48  CG2 VAL A   4       7.347  -7.133 -14.331  1.00 98.52           C  
ATOM     49 HG21 VAL A   4       7.441  -7.896 -15.104  1.00 98.52           H  
ATOM     50 HG22 VAL A   4       7.981  -6.288 -14.600  1.00 98.52           H  
ATOM     51 HG23 VAL A   4       7.706  -7.525 -13.379  1.00 98.52           H  
ATOM     52  N   ILE A   5       2.842  -6.353 -15.570  1.00 98.55           N  
ATOM     53  H   ILE A   5       2.930  -7.337 -15.781  1.00 98.55           H  
ATOM     54  CA  ILE A   5       1.489  -5.793 -15.442  1.00 98.55           C  
ATOM     55  HA  ILE A   5       1.562  -4.808 -14.980  1.00 98.55           H  
ATOM     56  C   ILE A   5       0.634  -6.651 -14.509  1.00 98.55           C  
ATOM     57  CB  ILE A   5       0.864  -5.603 -16.845  1.00 98.55           C  
ATOM     58  HB  ILE A   5       1.622  -5.127 -17.466  1.00 98.55           H  
ATOM     59  O   ILE A   5       0.653  -7.880 -14.598  1.00 98.55           O  
ATOM     60  CG1 ILE A   5      -0.381  -4.698 -16.882  1.00 98.55           C  
ATOM     61 HG12 ILE A   5      -0.826  -4.755 -17.876  1.00 98.55           H  
ATOM     62 HG13 ILE A   5      -1.116  -5.050 -16.158  1.00 98.55           H  
ATOM     63  CG2 ILE A   5       0.506  -6.942 -17.507  1.00 98.55           C  
ATOM     64 HG21 ILE A   5      -0.297  -7.438 -16.962  1.00 98.55           H  
ATOM     65 HG22 ILE A   5       0.169  -6.772 -18.529  1.00 98.55           H  
ATOM     66 HG23 ILE A   5       1.388  -7.582 -17.526  1.00 98.55           H  
ATOM     67  CD1 ILE A   5      -0.075  -3.224 -16.613  1.00 98.55           C  
ATOM     68 HD11 ILE A   5       0.178  -3.087 -15.562  1.00 98.55           H  
ATOM     69 HD12 ILE A   5       0.749  -2.891 -17.244  1.00 98.55           H  
ATOM     70 HD13 ILE A   5      -0.951  -2.616 -16.839  1.00 98.55           H  
ATOM     71  N   TYR A   6      -0.144  -6.002 -13.647  1.00 98.52           N  
ATOM     72  H   TYR A   6      -0.051  -5.000 -13.562  1.00 98.52           H  
ATOM     73  CA  TYR A   6      -1.228  -6.654 -12.912  1.00 98.52           C  
ATOM     74  HA  TYR A   6      -0.956  -7.691 -12.712  1.00 98.52           H  
ATOM     75  C   TYR A   6      -2.508  -6.668 -13.750  1.00 98.52           C  
ATOM     76  CB  TYR A   6      -1.438  -5.975 -11.555  1.00 98.52           C  
ATOM     77  HB2 TYR A   6      -2.434  -6.223 -11.188  1.00 98.52           H  
ATOM     78  HB3 TYR A   6      -1.392  -4.892 -11.669  1.00 98.52           H  
ATOM     79  O   TYR A   6      -2.901  -5.642 -14.310  1.00 98.52           O  
ATOM     80  CG  TYR A   6      -0.424  -6.426 -10.525  1.00 98.52           C  
ATOM     81  CD1 TYR A   6      -0.782  -7.390  -9.564  1.00 98.52           C  
ATOM     82  HD1 TYR A   6      -1.800  -7.741  -9.490  1.00 98.52           H  
ATOM     83  CD2 TYR A   6       0.883  -5.904 -10.537  1.00 98.52           C  
ATOM     84  HD2 TYR A   6       1.159  -5.132 -11.241  1.00 98.52           H  
ATOM     85  CE1 TYR A   6       0.166  -7.869  -8.647  1.00 98.52           C  
ATOM     86  HE1 TYR A   6      -0.105  -8.592  -7.892  1.00 98.52           H  
ATOM     87  CE2 TYR A   6       1.827  -6.371  -9.605  1.00 98.52           C  
ATOM     88  HE2 TYR A   6       2.833  -5.978  -9.585  1.00 98.52           H  
ATOM     89  OH  TYR A   6       2.436  -7.864  -7.869  1.00 98.52           O  
ATOM     90  HH  TYR A   6       2.174  -8.650  -7.384  1.00 98.52           H  
ATOM     91  CZ  TYR A   6       1.472  -7.356  -8.665  1.00 98.52           C  
ATOM     92  N   TRP A   7      -3.156  -7.828 -13.834  1.00 98.19           N  
ATOM     93  H   TRP A   7      -2.775  -8.622 -13.339  1.00 98.19           H  
ATOM     94  CA  TRP A   7      -4.410  -8.043 -14.559  1.00 98.19           C  
ATOM     95  HA  TRP A   7      -4.884  -7.087 -14.779  1.00 98.19           H  
ATOM     96  C   TRP A   7      -5.378  -8.862 -13.703  1.00 98.19           C  
ATOM     97  CB  TRP A   7      -4.112  -8.763 -15.884  1.00 98.19           C  
ATOM     98  HB2 TRP A   7      -3.561  -9.678 -15.667  1.00 98.19           H  
ATOM     99  HB3 TRP A   7      -3.468  -8.124 -16.489  1.00 98.19           H  
ATOM    100  O   TRP A   7      -4.969  -9.818 -13.046  1.00 98.19           O  
ATOM    101  CG  TRP A   7      -5.321  -9.130 -16.693  1.00 98.19           C  
ATOM    102  CD1 TRP A   7      -5.930  -8.334 -17.597  1.00 98.19           C  
ATOM    103  HD1 TRP A   7      -5.623  -7.324 -17.822  1.00 98.19           H  
ATOM    104  CD2 TRP A   7      -6.170 -10.315 -16.582  1.00 98.19           C  
ATOM    105  CE2 TRP A   7      -7.276 -10.163 -17.470  1.00 98.19           C  
ATOM    106  CE3 TRP A   7      -6.157 -11.469 -15.767  1.00 98.19           C  
ATOM    107  HE3 TRP A   7      -5.356 -11.595 -15.054  1.00 98.19           H  
ATOM    108  NE1 TRP A   7      -7.057  -8.957 -18.096  1.00 98.19           N  
ATOM    109  HE1 TRP A   7      -7.726  -8.507 -18.705  1.00 98.19           H  
ATOM    110  CH2 TRP A   7      -8.278 -12.228 -16.714  1.00 98.19           C  
ATOM    111  HH2 TRP A   7      -9.095 -12.935 -16.725  1.00 98.19           H  
ATOM    112  CZ2 TRP A   7      -8.315 -11.099 -17.548  1.00 98.19           C  
ATOM    113  HZ2 TRP A   7      -9.161 -10.916 -18.193  1.00 98.19           H  
ATOM    114  CZ3 TRP A   7      -7.199 -12.415 -15.831  1.00 98.19           C  
ATOM    115  HZ3 TRP A   7      -7.182 -13.272 -15.173  1.00 98.19           H  
ATOM    116  N   GLY A   8      -6.665  -8.533 -13.749  1.00 97.88           N  
ATOM    117  H   GLY A   8      -6.957  -7.765 -14.338  1.00 97.88           H  
ATOM    118  CA  GLY A   8      -7.737  -9.301 -13.117  1.00 97.88           C  
ATOM    119  HA2 GLY A   8      -8.332  -9.772 -13.899  1.00 97.88           H  
ATOM    120  HA3 GLY A   8      -7.316 -10.086 -12.489  1.00 97.88           H  
ATOM    121  C   GLY A   8      -8.670  -8.475 -12.234  1.00 97.88           C  
ATOM    122  O   GLY A   8      -9.721  -8.980 -11.858  1.00 97.88           O  
ATOM    123  N   GLN A   9      -8.346  -7.220 -11.913  1.00 97.40           N  
ATOM    124  H   GLN A   9      -7.502  -6.829 -12.308  1.00 97.40           H  
ATOM    125  CA  GLN A   9      -9.117  -6.419 -10.950  1.00 97.40           C  
ATOM    126  HA  GLN A   9      -9.748  -7.097 -10.375  1.00 97.40           H  
ATOM    127  C   GLN A   9     -10.123  -5.452 -11.588  1.00 97.40           C  
ATOM    128  CB  GLN A   9      -8.178  -5.747  -9.936  1.00 97.40           C  
ATOM    129  HB2 GLN A   9      -8.745  -5.039  -9.333  1.00 97.40           H  
ATOM    130  HB3 GLN A   9      -7.393  -5.207 -10.466  1.00 97.40           H  
ATOM    131  O   GLN A   9     -10.816  -4.736 -10.874  1.00 97.40           O  
ATOM    132  CG  GLN A   9      -7.542  -6.763  -8.976  1.00 97.40           C  
ATOM    133  HG2 GLN A   9      -6.973  -7.503  -9.539  1.00 97.40           H  
ATOM    134  HG3 GLN A   9      -6.854  -6.241  -8.311  1.00 97.40           H  
ATOM    135  CD  GLN A   9      -8.569  -7.454  -8.089  1.00 97.40           C  
ATOM    136  NE2 GLN A   9      -8.742  -8.747  -8.219  1.00 97.40           N  
ATOM    137 HE21 GLN A   9      -9.432  -9.187  -7.627  1.00 97.40           H  
ATOM    138 HE22 GLN A   9      -8.203  -9.284  -8.883  1.00 97.40           H  
ATOM    139  OE1 GLN A   9      -9.259  -6.845  -7.292  1.00 97.40           O  
ATOM    140  N   ASN A  10     -10.292  -5.457 -12.915  1.00 96.77           N  
ATOM    141  H   ASN A  10      -9.673  -6.013 -13.488  1.00 96.77           H  
ATOM    142  CA  ASN A  10     -11.395  -4.737 -13.556  1.00 96.77           C  
ATOM    143  HA  ASN A  10     -12.215  -4.644 -12.844  1.00 96.77           H  
ATOM    144  C   ASN A  10     -11.917  -5.488 -14.787  1.00 96.77           C  
ATOM    145  CB  ASN A  10     -10.915  -3.324 -13.907  1.00 96.77           C  
ATOM    146  HB2 ASN A  10     -10.230  -3.387 -14.753  1.00 96.77           H  
ATOM    147  HB3 ASN A  10     -10.380  -2.902 -13.056  1.00 96.77           H  
ATOM    148  O   ASN A  10     -11.193  -5.675 -15.761  1.00 96.77           O  
ATOM    149  CG  ASN A  10     -12.054  -2.400 -14.285  1.00 96.77           C  
ATOM    150  ND2 ASN A  10     -12.191  -1.289 -13.605  1.00 96.77           N  
ATOM    151 HD21 ASN A  10     -11.537  -1.070 -12.867  1.00 96.77           H  
ATOM    152 HD22 ASN A  10     -12.862  -0.614 -13.941  1.00 96.77           H  
ATOM    153  OD1 ASN A  10     -12.844  -2.672 -15.178  1.00 96.77           O  
ATOM    154  N   GLY A  11     -13.204  -5.857 -14.792  1.00 95.74           N  
ATOM    155  H   GLY A  11     -13.774  -5.611 -13.996  1.00 95.74           H  
ATOM    156  CA  GLY A  11     -13.816  -6.618 -15.894  1.00 95.74           C  
ATOM    157  HA2 GLY A  11     -13.288  -7.565 -16.005  1.00 95.74           H  
ATOM    158  HA3 GLY A  11     -14.855  -6.833 -15.644  1.00 95.74           H  
ATOM    159  C   GLY A  11     -13.802  -5.910 -17.259  1.00 95.74           C  
ATOM    160  O   GLY A  11     -14.016  -6.556 -18.281  1.00 95.74           O  
ATOM    161  N   ASN A  12     -13.514  -4.606 -17.295  1.00 96.89           N  
ATOM    162  H   ASN A  12     -13.314  -4.135 -16.424  1.00 96.89           H  
ATOM    163  CA  ASN A  12     -13.441  -3.805 -18.517  1.00 96.89           C  
ATOM    164  HA  ASN A  12     -13.993  -4.319 -19.304  1.00 96.89           H  
ATOM    165  C   ASN A  12     -12.005  -3.624 -19.048  1.00 96.89           C  
ATOM    166  CB  ASN A  12     -14.145  -2.461 -18.271  1.00 96.89           C  
ATOM    167  HB2 ASN A  12     -13.596  -1.898 -17.517  1.00 96.89           H  
ATOM    168  HB3 ASN A  12     -14.142  -1.878 -19.193  1.00 96.89           H  
ATOM    169  O   ASN A  12     -11.803  -2.894 -20.014  1.00 96.89           O  
ATOM    170  CG  ASN A  12     -15.589  -2.630 -17.841  1.00 96.89           C  
ATOM    171  ND2 ASN A  12     -15.963  -2.073 -16.714  1.00 96.89           N  
ATOM    172 HD21 ASN A  12     -16.928  -2.204 -16.446  1.00 96.89           H  
ATOM    173 HD22 ASN A  12     -15.276  -1.627 -16.124  1.00 96.89           H  
ATOM    174  OD1 ASN A  12     -16.392  -3.268 -18.497  1.00 96.89           O  
ATOM    175  N   GLU A  13     -10.993  -4.269 -18.452  1.00 96.82           N  
ATOM    176  H   GLU A  13     -11.185  -4.828 -17.634  1.00 96.82           H  
ATOM    177  CA  GLU A  13      -9.582  -4.073 -18.841  1.00 96.82           C  
ATOM    178  HA  GLU A  13      -9.469  -3.029 -19.137  1.00 96.82           H  
ATOM    179  C   GLU A  13      -9.113  -4.900 -20.053  1.00 96.82           C  
ATOM    180  CB  GLU A  13      -8.678  -4.273 -17.624  1.00 96.82           C  
ATOM    181  HB2 GLU A  13      -7.718  -3.802 -17.835  1.00 96.82           H  
ATOM    182  HB3 GLU A  13      -9.135  -3.764 -16.775  1.00 96.82           H  
ATOM    183  O   GLU A  13      -7.960  -4.779 -20.486  1.00 96.82           O  
ATOM    184  CG  GLU A  13      -8.416  -5.734 -17.257  1.00 96.82           C  
ATOM    185  HG2 GLU A  13      -7.705  -6.150 -17.970  1.00 96.82           H  
ATOM    186  HG3 GLU A  13      -9.339  -6.307 -17.344  1.00 96.82           H  
ATOM    187  CD  GLU A  13      -7.843  -5.850 -15.841  1.00 96.82           C  
ATOM    188  OE1 GLU A  13      -8.272  -6.773 -15.113  1.00 96.82           O  
ATOM    189  OE2 GLU A  13      -6.960  -5.039 -15.487  1.00 96.82           O  
ATOM    190  N   GLY A  14     -10.009  -5.718 -20.608  1.00 97.17           N  
ATOM    191  H   GLY A  14     -10.925  -5.736 -20.181  1.00 97.17           H  
ATOM    192  CA  GLY A  14      -9.728  -6.678 -21.674  1.00 97.17           C  
ATOM    193  HA2 GLY A  14      -8.897  -6.326 -22.285  1.00 97.17           H  
ATOM    194  HA3 GLY A  14     -10.607  -6.758 -22.313  1.00 97.17           H  
ATOM    195  C   GLY A  14      -9.379  -8.070 -21.145  1.00 97.17           C  
ATOM    196  O   GLY A  14      -9.091  -8.266 -19.966  1.00 97.17           O  
ATOM    197  N   THR A  15      -9.416  -9.065 -22.030  1.00 97.97           N  
ATOM    198  H   THR A  15      -9.577  -8.840 -23.001  1.00 97.97           H  
ATOM    199  CA  THR A  15      -9.075 -10.456 -21.695  1.00 97.97           C  
ATOM    200  HA  THR A  15      -9.605 -10.739 -20.785  1.00 97.97           H  
ATOM    201  C   THR A  15      -7.581 -10.615 -21.435  1.00 97.97           C  
ATOM    202  CB  THR A  15      -9.487 -11.423 -22.815  1.00 97.97           C  
ATOM    203  HB  THR A  15      -9.213 -12.440 -22.534  1.00 97.97           H  
ATOM    204  O   THR A  15      -6.773  -9.865 -21.991  1.00 97.97           O  
ATOM    205  CG2 THR A  15     -10.990 -11.377 -23.089  1.00 97.97           C  
ATOM    206 HG21 THR A  15     -11.284 -10.397 -23.464  1.00 97.97           H  
ATOM    207 HG22 THR A  15     -11.531 -11.584 -22.167  1.00 97.97           H  
ATOM    208 HG23 THR A  15     -11.250 -12.138 -23.826  1.00 97.97           H  
ATOM    209  OG1 THR A  15      -8.844 -11.103 -24.030  1.00 97.97           O  
ATOM    210  HG1 THR A  15      -9.279 -11.630 -24.704  1.00 97.97           H  
ATOM    211  N   LEU A  16      -7.194 -11.643 -20.676  1.00 98.35           N  
ATOM    212  H   LEU A  16      -7.888 -12.252 -20.266  1.00 98.35           H  
ATOM    213  CA  LEU A  16      -5.786 -11.977 -20.457  1.00 98.35           C  
ATOM    214  HA  LEU A  16      -5.303 -11.122 -19.985  1.00 98.35           H  
ATOM    215  C   LEU A  16      -5.062 -12.240 -21.793  1.00 98.35           C  
ATOM    216  CB  LEU A  16      -5.725 -13.167 -19.482  1.00 98.35           C  
ATOM    217  HB2 LEU A  16      -6.146 -12.850 -18.527  1.00 98.35           H  
ATOM    218  HB3 LEU A  16      -6.357 -13.971 -19.859  1.00 98.35           H  
ATOM    219  O   LEU A  16      -3.947 -11.754 -21.997  1.00 98.35           O  
ATOM    220  CG  LEU A  16      -4.311 -13.716 -19.225  1.00 98.35           C  
ATOM    221  HG  LEU A  16      -3.872 -14.048 -20.166  1.00 98.35           H  
ATOM    222  CD1 LEU A  16      -3.404 -12.665 -18.589  1.00 98.35           C  
ATOM    223 HD11 LEU A  16      -3.855 -12.282 -17.674  1.00 98.35           H  
ATOM    224 HD12 LEU A  16      -2.439 -13.114 -18.353  1.00 98.35           H  
ATOM    225 HD13 LEU A  16      -3.234 -11.843 -19.285  1.00 98.35           H  
ATOM    226  CD2 LEU A  16      -4.380 -14.919 -18.286  1.00 98.35           C  
ATOM    227 HD21 LEU A  16      -3.379 -15.325 -18.140  1.00 98.35           H  
ATOM    228 HD22 LEU A  16      -5.014 -15.690 -18.721  1.00 98.35           H  
ATOM    229 HD23 LEU A  16      -4.789 -14.616 -17.322  1.00 98.35           H  
ATOM    230  N   ALA A  17      -5.725 -12.896 -22.753  1.00 97.59           N  
ATOM    231  H   ALA A  17      -6.611 -13.323 -22.523  1.00 97.59           H  
ATOM    232  CA  ALA A  17      -5.179 -13.072 -24.100  1.00 97.59           C  
ATOM    233  HA  ALA A  17      -4.226 -13.595 -24.016  1.00 97.59           H  
ATOM    234  C   ALA A  17      -4.907 -11.733 -24.813  1.00 97.59           C  
ATOM    235  CB  ALA A  17      -6.134 -13.947 -24.919  1.00 97.59           C  
ATOM    236  HB1 ALA A  17      -6.192 -14.943 -24.481  1.00 97.59           H  
ATOM    237  HB2 ALA A  17      -5.763 -14.042 -25.939  1.00 97.59           H  
ATOM    238  HB3 ALA A  17      -7.132 -13.508 -24.936  1.00 97.59           H  
ATOM    239  O   ALA A  17      -3.845 -11.570 -25.416  1.00 97.59           O  
ATOM    240  N   SER A  18      -5.824 -10.759 -24.730  1.00 97.45           N  
ATOM    241  H   SER A  18      -6.669 -10.933 -24.205  1.00 97.45           H  
ATOM    242  CA  SER A  18      -5.631  -9.433 -25.340  1.00 97.45           C  
ATOM    243  HA  SER A  18      -5.324  -9.582 -26.375  1.00 97.45           H  
ATOM    244  C   SER A  18      -4.522  -8.628 -24.655  1.00 97.45           C  
ATOM    245  CB  SER A  18      -6.945  -8.645 -25.374  1.00 97.45           C  
ATOM    246  HB2 SER A  18      -7.733  -9.277 -25.785  1.00 97.45           H  
ATOM    247  HB3 SER A  18      -6.821  -7.787 -26.035  1.00 97.45           H  
ATOM    248  O   SER A  18      -3.713  -7.991 -25.333  1.00 97.45           O  
ATOM    249  OG  SER A  18      -7.338  -8.172 -24.100  1.00 97.45           O  
ATOM    250  HG  SER A  18      -7.208  -8.851 -23.433  1.00 97.45           H  
ATOM    251  N   THR A  19      -4.414  -8.741 -23.327  1.00 98.14           N  
ATOM    252  H   THR A  19      -5.141  -9.231 -22.826  1.00 98.14           H  
ATOM    253  CA  THR A  19      -3.333  -8.158 -22.525  1.00 98.14           C  
ATOM    254  HA  THR A  19      -3.357  -7.073 -22.626  1.00 98.14           H  
ATOM    255  C   THR A  19      -1.976  -8.645 -23.024  1.00 98.14           C  
ATOM    256  CB  THR A  19      -3.543  -8.508 -21.042  1.00 98.14           C  
ATOM    257  HB  THR A  19      -3.637  -9.587 -20.924  1.00 98.14           H  
ATOM    258  O   THR A  19      -1.110  -7.834 -23.354  1.00 98.14           O  
ATOM    259  CG2 THR A  19      -2.428  -8.017 -20.123  1.00 98.14           C  
ATOM    260 HG21 THR A  19      -2.255  -6.952 -20.276  1.00 98.14           H  
ATOM    261 HG22 THR A  19      -1.507  -8.565 -20.322  1.00 98.14           H  
ATOM    262 HG23 THR A  19      -2.708  -8.187 -19.083  1.00 98.14           H  
ATOM    263  OG1 THR A  19      -4.740  -7.901 -20.624  1.00 98.14           O  
ATOM    264  HG1 THR A  19      -5.091  -8.403 -19.885  1.00 98.14           H  
ATOM    265  N   CYS A  20      -1.813  -9.959 -23.190  1.00 98.11           N  
ATOM    266  H   CYS A  20      -2.550 -10.578 -22.884  1.00 98.11           H  
ATOM    267  CA  CYS A  20      -0.582 -10.558 -23.709  1.00 98.11           C  
ATOM    268  HA  CYS A  20       0.268 -10.136 -23.172  1.00 98.11           H  
ATOM    269  C   CYS A  20      -0.352 -10.281 -25.204  1.00 98.11           C  
ATOM    270  CB  CYS A  20      -0.645 -12.053 -23.401  1.00 98.11           C  
ATOM    271  HB2 CYS A  20      -1.589 -12.459 -23.767  1.00 98.11           H  
ATOM    272  HB3 CYS A  20       0.173 -12.569 -23.904  1.00 98.11           H  
ATOM    273  O   CYS A  20       0.792 -10.178 -25.649  1.00 98.11           O  
ATOM    274  SG  CYS A  20      -0.526 -12.355 -21.625  1.00 98.11           S  
ATOM    275  N   ALA A  21      -1.417 -10.114 -25.994  1.00 97.56           N  
ATOM    276  H   ALA A  21      -2.337 -10.258 -25.602  1.00 97.56           H  
ATOM    277  CA  ALA A  21      -1.319  -9.806 -27.419  1.00 97.56           C  
ATOM    278  HA  ALA A  21      -0.578 -10.480 -27.848  1.00 97.56           H  
ATOM    279  C   ALA A  21      -0.826  -8.381 -27.718  1.00 97.56           C  
ATOM    280  CB  ALA A  21      -2.662 -10.093 -28.095  1.00 97.56           C  
ATOM    281  HB1 ALA A  21      -2.958 -11.126 -27.913  1.00 97.56           H  
ATOM    282  HB2 ALA A  21      -2.575  -9.929 -29.169  1.00 97.56           H  
ATOM    283  HB3 ALA A  21      -3.425  -9.423 -27.697  1.00 97.56           H  
ATOM    284  O   ALA A  21      -0.299  -8.155 -28.809  1.00 97.56           O  
ATOM    285  N   SER A  22      -0.924  -7.454 -26.756  1.00 96.68           N  
ATOM    286  H   SER A  22      -1.435  -7.691 -25.917  1.00 96.68           H  
ATOM    287  CA  SER A  22      -0.348  -6.101 -26.864  1.00 96.68           C  
ATOM    288  HA  SER A  22      -0.817  -5.587 -27.702  1.00 96.68           H  
ATOM    289  C   SER A  22       1.169  -6.102 -27.103  1.00 96.68           C  
ATOM    290  CB  SER A  22      -0.629  -5.301 -25.585  1.00 96.68           C  
ATOM    291  HB2 SER A  22      -0.382  -4.255 -25.765  1.00 96.68           H  
ATOM    292  HB3 SER A  22      -1.684  -5.371 -25.321  1.00 96.68           H  
ATOM    293  O   SER A  22       1.724  -5.116 -27.585  1.00 96.68           O  
ATOM    294  OG  SER A  22       0.175  -5.780 -24.519  1.00 96.68           O  
ATOM    295  HG  SER A  22      -0.319  -6.443 -24.031  1.00 96.68           H  
ATOM    296  N   ASN A  23       1.851  -7.205 -26.761  1.00 96.00           N  
ATOM    297  H   ASN A  23       1.314  -7.978 -26.395  1.00 96.00           H  
ATOM    298  CA  ASN A  23       3.306  -7.362 -26.767  1.00 96.00           C  
ATOM    299  HA  ASN A  23       3.516  -8.346 -26.348  1.00 96.00           H  
ATOM    300  C   ASN A  23       4.057  -6.372 -25.861  1.00 96.00           C  
ATOM    301  CB  ASN A  23       3.843  -7.354 -28.213  1.00 96.00           C  
ATOM    302  HB2 ASN A  23       4.928  -7.461 -28.196  1.00 96.00           H  
ATOM    303  HB3 ASN A  23       3.609  -6.400 -28.687  1.00 96.00           H  
ATOM    304  O   ASN A  23       5.274  -6.252 -25.997  1.00 96.00           O  
ATOM    305  CG  ASN A  23       3.323  -8.488 -29.068  1.00 96.00           C  
ATOM    306  ND2 ASN A  23       3.074  -8.223 -30.330  1.00 96.00           N  
ATOM    307 HD21 ASN A  23       2.796  -8.988 -30.927  1.00 96.00           H  
ATOM    308 HD22 ASN A  23       3.116  -7.268 -30.656  1.00 96.00           H  
ATOM    309  OD1 ASN A  23       3.182  -9.627 -28.649  1.00 96.00           O  
ATOM    310  N   ASN A  24       3.384  -5.639 -24.970  1.00 97.05           N  
ATOM    311  H   ASN A  24       2.379  -5.727 -24.920  1.00 97.05           H  
ATOM    312  CA  ASN A  24       4.034  -4.655 -24.099  1.00 97.05           C  
ATOM    313  HA  ASN A  24       4.885  -4.219 -24.623  1.00 97.05           H  
ATOM    314  C   ASN A  24       4.657  -5.257 -22.839  1.00 97.05           C  
ATOM    315  CB  ASN A  24       3.049  -3.517 -23.790  1.00 97.05           C  
ATOM    316  HB2 ASN A  24       2.075  -3.922 -23.515  1.00 97.05           H  
ATOM    317  HB3 ASN A  24       3.418  -2.945 -22.938  1.00 97.05           H  
ATOM    318  O   ASN A  24       5.610  -4.686 -22.314  1.00 97.05           O  
ATOM    319  CG  ASN A  24       2.891  -2.546 -24.947  1.00 97.05           C  
ATOM    320  ND2 ASN A  24       1.976  -1.617 -24.815  1.00 97.05           N  
ATOM    321 HD21 ASN A  24       1.526  -1.493 -23.919  1.00 97.05           H  
ATOM    322 HD22 ASN A  24       1.920  -0.876 -25.499  1.00 97.05           H  
ATOM    323  OD1 ASN A  24       3.625  -2.588 -25.934  1.00 97.05           O  
ATOM    324  N   TYR A  25       4.163  -6.409 -22.394  1.00 98.23           N  
ATOM    325  H   TYR A  25       3.396  -6.831 -22.897  1.00 98.23           H  
ATOM    326  CA  TYR A  25       4.496  -6.981 -21.093  1.00 98.23           C  
ATOM    327  HA  TYR A  25       5.062  -6.245 -20.522  1.00 98.23           H  
ATOM    328  C   TYR A  25       5.360  -8.235 -21.236  1.00 98.23           C  
ATOM    329  CB  TYR A  25       3.203  -7.251 -20.315  1.00 98.23           C  
ATOM    330  HB2 TYR A  25       2.764  -8.183 -20.673  1.00 98.23           H  
ATOM    331  HB3 TYR A  25       3.446  -7.386 -19.261  1.00 98.23           H  
ATOM    332  O   TYR A  25       5.092  -9.089 -22.078  1.00 98.23           O  
ATOM    333  CG  TYR A  25       2.171  -6.144 -20.445  1.00 98.23           C  
ATOM    334  CD1 TYR A  25       2.449  -4.849 -19.965  1.00 98.23           C  
ATOM    335  HD1 TYR A  25       3.392  -4.650 -19.476  1.00 98.23           H  
ATOM    336  CD2 TYR A  25       0.945  -6.404 -21.085  1.00 98.23           C  
ATOM    337  HD2 TYR A  25       0.729  -7.391 -21.468  1.00 98.23           H  
ATOM    338  CE1 TYR A  25       1.488  -3.824 -20.083  1.00 98.23           C  
ATOM    339  HE1 TYR A  25       1.674  -2.837 -19.685  1.00 98.23           H  
ATOM    340  CE2 TYR A  25      -0.011  -5.382 -21.209  1.00 98.23           C  
ATOM    341  HE2 TYR A  25      -0.956  -5.570 -21.698  1.00 98.23           H  
ATOM    342  OH  TYR A  25      -0.717  -3.152 -20.827  1.00 98.23           O  
ATOM    343  HH  TYR A  25      -0.454  -2.289 -20.498  1.00 98.23           H  
ATOM    344  CZ  TYR A  25       0.248  -4.097 -20.700  1.00 98.23           C  
ATOM    345  N   ALA A  26       6.388  -8.349 -20.398  1.00 97.92           N  
ATOM    346  H   ALA A  26       6.504  -7.620 -19.708  1.00 97.92           H  
ATOM    347  CA  ALA A  26       7.224  -9.543 -20.271  1.00 97.92           C  
ATOM    348  HA  ALA A  26       7.259 -10.070 -21.224  1.00 97.92           H  
ATOM    349  C   ALA A  26       6.670 -10.520 -19.220  1.00 97.92           C  
ATOM    350  CB  ALA A  26       8.641  -9.084 -19.908  1.00 97.92           C  
ATOM    351  HB1 ALA A  26       8.630  -8.556 -18.954  1.00 97.92           H  
ATOM    352  HB2 ALA A  26       9.294  -9.953 -19.825  1.00 97.92           H  
ATOM    353  HB3 ALA A  26       9.026  -8.424 -20.686  1.00 97.92           H  
ATOM    354  O   ALA A  26       6.957 -11.719 -19.263  1.00 97.92           O  
ATOM    355  N   ILE A  27       5.891  -9.996 -18.270  1.00 98.38           N  
ATOM    356  H   ILE A  27       5.686  -9.008 -18.305  1.00 98.38           H  
ATOM    357  CA  ILE A  27       5.301 -10.737 -17.162  1.00 98.38           C  
ATOM    358  HA  ILE A  27       5.234 -11.792 -17.430  1.00 98.38           H  
ATOM    359  C   ILE A  27       3.884 -10.218 -16.898  1.00 98.38           C  
ATOM    360  CB  ILE A  27       6.187 -10.600 -15.904  1.00 98.38           C  
ATOM    361  HB  ILE A  27       6.290  -9.539 -15.678  1.00 98.38           H  
ATOM    362  O   ILE A  27       3.660  -9.006 -16.915  1.00 98.38           O  
ATOM    363  CG1 ILE A  27       7.601 -11.198 -16.122  1.00 98.38           C  
ATOM    364 HG12 ILE A  27       7.510 -12.243 -16.419  1.00 98.38           H  
ATOM    365 HG13 ILE A  27       8.084 -10.660 -16.938  1.00 98.38           H  
ATOM    366  CG2 ILE A  27       5.451 -11.255 -14.740  1.00 98.38           C  
ATOM    367 HG21 ILE A  27       6.097 -11.368 -13.869  1.00 98.38           H  
ATOM    368 HG22 ILE A  27       5.058 -12.207 -15.095  1.00 98.38           H  
ATOM    369 HG23 ILE A  27       4.599 -10.658 -14.413  1.00 98.38           H  
ATOM    370  CD1 ILE A  27       8.562 -11.107 -14.931  1.00 98.38           C  
ATOM    371 HD11 ILE A  27       9.557 -11.423 -15.246  1.00 98.38           H  
ATOM    372 HD12 ILE A  27       8.239 -11.759 -14.120  1.00 98.38           H  
ATOM    373 HD13 ILE A  27       8.616 -10.076 -14.579  1.00 98.38           H  
ATOM    374  N   VAL A  28       2.951 -11.129 -16.619  1.00 98.59           N  
ATOM    375  H   VAL A  28       3.221 -12.103 -16.611  1.00 98.59           H  
ATOM    376  CA  VAL A  28       1.601 -10.806 -16.144  1.00 98.59           C  
ATOM    377  HA  VAL A  28       1.515  -9.727 -16.016  1.00 98.59           H  
ATOM    378  C   VAL A  28       1.357 -11.456 -14.783  1.00 98.59           C  
ATOM    379  CB  VAL A  28       0.523 -11.238 -17.155  1.00 98.59           C  
ATOM    380  HB  VAL A  28       0.563 -12.318 -17.292  1.00 98.59           H  
ATOM    381  O   VAL A  28       1.529 -12.666 -14.632  1.00 98.59           O  
ATOM    382  CG1 VAL A  28      -0.875 -10.854 -16.654  1.00 98.59           C  
ATOM    383 HG11 VAL A  28      -0.892  -9.808 -16.349  1.00 98.59           H  
ATOM    384 HG12 VAL A  28      -1.156 -11.475 -15.803  1.00 98.59           H  
ATOM    385 HG13 VAL A  28      -1.614 -10.998 -17.442  1.00 98.59           H  
ATOM    386  CG2 VAL A  28       0.722 -10.574 -18.524  1.00 98.59           C  
ATOM    387 HG21 VAL A  28       0.646  -9.491 -18.432  1.00 98.59           H  
ATOM    388 HG22 VAL A  28       1.701 -10.830 -18.929  1.00 98.59           H  
ATOM    389 HG23 VAL A  28      -0.048 -10.924 -19.212  1.00 98.59           H  
ATOM    390  N   ASN A  29       0.903 -10.661 -13.819  1.00 98.66           N  
ATOM    391  H   ASN A  29       0.784  -9.678 -14.019  1.00 98.66           H  
ATOM    392  CA  ASN A  29       0.430 -11.137 -12.523  1.00 98.66           C  
ATOM    393  HA  ASN A  29       0.810 -12.141 -12.332  1.00 98.66           H  
ATOM    394  C   ASN A  29      -1.101 -11.197 -12.545  1.00 98.66           C  
ATOM    395  CB  ASN A  29       0.965 -10.213 -11.419  1.00 98.66           C  
ATOM    396  HB2 ASN A  29       0.560 -10.517 -10.454  1.00 98.66           H  
ATOM    397  HB3 ASN A  29       0.638  -9.191 -11.611  1.00 98.66           H  
ATOM    398  O   ASN A  29      -1.763 -10.177 -12.747  1.00 98.66           O  
ATOM    399  CG  ASN A  29       2.477 -10.237 -11.310  1.00 98.66           C  
ATOM    400  ND2 ASN A  29       3.060  -9.148 -10.878  1.00 98.66           N  
ATOM    401 HD21 ASN A  29       4.048  -9.212 -10.675  1.00 98.66           H  
ATOM    402 HD22 ASN A  29       2.506  -8.421 -10.450  1.00 98.66           H  
ATOM    403  OD1 ASN A  29       3.145 -11.209 -11.631  1.00 98.66           O  
ATOM    404  N   ILE A  30      -1.663 -12.392 -12.357  1.00 98.52           N  
ATOM    405  H   ILE A  30      -1.057 -13.184 -12.194  1.00 98.52           H  
ATOM    406  CA  ILE A  30      -3.107 -12.597 -12.208  1.00 98.52           C  
ATOM    407  HA  ILE A  30      -3.626 -11.914 -12.881  1.00 98.52           H  
ATOM    408  C   ILE A  30      -3.497 -12.244 -10.773  1.00 98.52           C  
ATOM    409  CB  ILE A  30      -3.522 -14.036 -12.588  1.00 98.52           C  
ATOM    410  HB  ILE A  30      -2.951 -14.738 -11.981  1.00 98.52           H  
ATOM    411  O   ILE A  30      -3.063 -12.902  -9.827  1.00 98.52           O  
ATOM    412  CG1 ILE A  30      -3.218 -14.310 -14.078  1.00 98.52           C  
ATOM    413 HG12 ILE A  30      -2.155 -14.151 -14.258  1.00 98.52           H  
ATOM    414 HG13 ILE A  30      -3.772 -13.605 -14.698  1.00 98.52           H  
ATOM    415  CG2 ILE A  30      -5.019 -14.248 -12.292  1.00 98.52           C  
ATOM    416 HG21 ILE A  30      -5.207 -14.109 -11.227  1.00 98.52           H  
ATOM    417 HG22 ILE A  30      -5.324 -15.267 -12.532  1.00 98.52           H  
ATOM    418 HG23 ILE A  30      -5.618 -13.539 -12.862  1.00 98.52           H  
ATOM    419  CD1 ILE A  30      -3.554 -15.737 -14.532  1.00 98.52           C  
ATOM    420 HD11 ILE A  30      -3.206 -15.879 -15.555  1.00 98.52           H  
ATOM    421 HD12 ILE A  30      -4.631 -15.903 -14.524  1.00 98.52           H  
ATOM    422 HD13 ILE A  30      -3.061 -16.460 -13.882  1.00 98.52           H  
ATOM    423  N   ALA A  31      -4.338 -11.228 -10.634  1.00 97.60           N  
ATOM    424  H   ALA A  31      -4.639 -10.753 -11.473  1.00 97.60           H  
ATOM    425  CA  ALA A  31      -4.660 -10.562  -9.382  1.00 97.60           C  
ATOM    426  HA  ALA A  31      -4.007 -10.920  -8.586  1.00 97.60           H  
ATOM    427  C   ALA A  31      -6.141 -10.783  -9.019  1.00 97.60           C  
ATOM    428  CB  ALA A  31      -4.331  -9.090  -9.627  1.00 97.60           C  
ATOM    429  HB1 ALA A  31      -3.315  -9.022 -10.016  1.00 97.60           H  
ATOM    430  HB2 ALA A  31      -5.010  -8.667 -10.367  1.00 97.60           H  
ATOM    431  HB3 ALA A  31      -4.411  -8.517  -8.703  1.00 97.60           H  
ATOM    432  O   ALA A  31      -7.008 -10.360  -9.787  1.00 97.60           O  
ATOM    433  N   PHE A  32      -6.509 -11.435  -7.908  1.00 97.90           N  
ATOM    434  H   PHE A  32      -7.507 -11.523  -7.783  1.00 97.90           H  
ATOM    435  CA  PHE A  32      -5.665 -11.990  -6.831  1.00 97.90           C  
ATOM    436  HA  PHE A  32      -4.680 -12.267  -7.207  1.00 97.90           H  
ATOM    437  C   PHE A  32      -6.278 -13.239  -6.176  1.00 97.90           C  
ATOM    438  CB  PHE A  32      -5.502 -10.949  -5.717  1.00 97.90           C  
ATOM    439  HB2 PHE A  32      -4.960 -11.400  -4.885  1.00 97.90           H  
ATOM    440  HB3 PHE A  32      -6.492 -10.680  -5.350  1.00 97.90           H  
ATOM    441  O   PHE A  32      -7.500 -13.420  -6.171  1.00 97.90           O  
ATOM    442  CG  PHE A  32      -4.786  -9.678  -6.087  1.00 97.90           C  
ATOM    443  CD1 PHE A  32      -3.384  -9.664  -6.149  1.00 97.90           C  
ATOM    444  HD1 PHE A  32      -2.820 -10.562  -5.942  1.00 97.90           H  
ATOM    445  CD2 PHE A  32      -5.513  -8.483  -6.225  1.00 97.90           C  
ATOM    446  HD2 PHE A  32      -6.585  -8.479  -6.102  1.00 97.90           H  
ATOM    447  CE1 PHE A  32      -2.706  -8.456  -6.358  1.00 97.90           C  
ATOM    448  HE1 PHE A  32      -1.628  -8.423  -6.295  1.00 97.90           H  
ATOM    449  CE2 PHE A  32      -4.827  -7.270  -6.386  1.00 97.90           C  
ATOM    450  HE2 PHE A  32      -5.375  -6.342  -6.325  1.00 97.90           H  
ATOM    451  CZ  PHE A  32      -3.423  -7.256  -6.460  1.00 97.90           C  
ATOM    452  HZ  PHE A  32      -2.878  -6.324  -6.466  1.00 97.90           H  
ATOM    453  N   LEU A  33      -5.450 -14.079  -5.544  1.00 98.15           N  
ATOM    454  H   LEU A  33      -4.464 -13.862  -5.569  1.00 98.15           H  
ATOM    455  CA  LEU A  33      -5.912 -15.009  -4.508  1.00 98.15           C  
ATOM    456  HA  LEU A  33      -6.901 -15.375  -4.784  1.00 98.15           H  
ATOM    457  C   LEU A  33      -6.044 -14.244  -3.181  1.00 98.15           C  
ATOM    458  CB  LEU A  33      -4.958 -16.215  -4.404  1.00 98.15           C  
ATOM    459  HB2 LEU A  33      -4.027 -15.881  -3.945  1.00 98.15           H  
ATOM    460  HB3 LEU A  33      -4.722 -16.574  -5.406  1.00 98.15           H  
ATOM    461  O   LEU A  33      -5.046 -13.975  -2.519  1.00 98.15           O  
ATOM    462  CG  LEU A  33      -5.547 -17.374  -3.575  1.00 98.15           C  
ATOM    463  HG  LEU A  33      -6.028 -16.987  -2.677  1.00 98.15           H  
ATOM    464  CD1 LEU A  33      -6.570 -18.170  -4.386  1.00 98.15           C  
ATOM    465 HD11 LEU A  33      -7.021 -18.939  -3.758  1.00 98.15           H  
ATOM    466 HD12 LEU A  33      -6.077 -18.630  -5.242  1.00 98.15           H  
ATOM    467 HD13 LEU A  33      -7.357 -17.506  -4.744  1.00 98.15           H  
ATOM    468  CD2 LEU A  33      -4.462 -18.366  -3.163  1.00 98.15           C  
ATOM    469 HD21 LEU A  33      -4.907 -19.228  -2.667  1.00 98.15           H  
ATOM    470 HD22 LEU A  33      -3.899 -18.687  -4.040  1.00 98.15           H  
ATOM    471 HD23 LEU A  33      -3.792 -17.882  -2.453  1.00 98.15           H  
ATOM    472  N   VAL A  34      -7.278 -13.893  -2.812  1.00 96.28           N  
ATOM    473  H   VAL A  34      -8.041 -14.205  -3.396  1.00 96.28           H  
ATOM    474  CA  VAL A  34      -7.597 -12.927  -1.737  1.00 96.28           C  
ATOM    475  HA  VAL A  34      -6.714 -12.320  -1.537  1.00 96.28           H  
ATOM    476  C   VAL A  34      -7.989 -13.575  -0.408  1.00 96.28           C  
ATOM    477  CB  VAL A  34      -8.719 -11.964  -2.174  1.00 96.28           C  
ATOM    478  HB  VAL A  34      -8.963 -11.309  -1.338  1.00 96.28           H  
ATOM    479  O   VAL A  34      -8.091 -12.900   0.613  1.00 96.28           O  
ATOM    480  CG1 VAL A  34      -8.291 -11.082  -3.343  1.00 96.28           C  
ATOM    481 HG11 VAL A  34      -8.141 -11.683  -4.240  1.00 96.28           H  
ATOM    482 HG12 VAL A  34      -7.365 -10.568  -3.086  1.00 96.28           H  
ATOM    483 HG13 VAL A  34      -9.050 -10.323  -3.535  1.00 96.28           H  
ATOM    484  CG2 VAL A  34     -10.003 -12.695  -2.596  1.00 96.28           C  
ATOM    485 HG21 VAL A  34     -10.784 -11.957  -2.784  1.00 96.28           H  
ATOM    486 HG22 VAL A  34     -10.342 -13.363  -1.804  1.00 96.28           H  
ATOM    487 HG23 VAL A  34      -9.832 -13.277  -3.502  1.00 96.28           H  
ATOM    488  N   VAL A  35      -8.258 -14.881  -0.391  1.00 97.47           N  
ATOM    489  H   VAL A  35      -8.175 -15.391  -1.258  1.00 97.47           H  
ATOM    490  CA  VAL A  35      -8.514 -15.638   0.844  1.00 97.47           C  
ATOM    491  HA  VAL A  35      -8.195 -15.047   1.702  1.00 97.47           H  
ATOM    492  C   VAL A  35      -7.670 -16.895   0.806  1.00 97.47           C  
ATOM    493  CB  VAL A  35     -10.004 -15.989   1.031  1.00 97.47           C  
ATOM    494  HB  VAL A  35     -10.317 -16.624   0.202  1.00 97.47           H  
ATOM    495  O   VAL A  35      -7.721 -17.613  -0.192  1.00 97.47           O  
ATOM    496  CG1 VAL A  35     -10.258 -16.771   2.322  1.00 97.47           C  
ATOM    497 HG11 VAL A  35      -9.927 -16.188   3.182  1.00 97.47           H  
ATOM    498 HG12 VAL A  35     -11.322 -16.985   2.427  1.00 97.47           H  
ATOM    499 HG13 VAL A  35      -9.727 -17.722   2.301  1.00 97.47           H  
ATOM    500  CG2 VAL A  35     -10.897 -14.742   1.074  1.00 97.47           C  
ATOM    501 HG21 VAL A  35     -11.935 -15.033   1.233  1.00 97.47           H  
ATOM    502 HG22 VAL A  35     -10.577 -14.087   1.885  1.00 97.47           H  
ATOM    503 HG23 VAL A  35     -10.835 -14.198   0.131  1.00 97.47           H  
ATOM    504  N   PHE A  36      -6.900 -17.151   1.863  1.00 97.71           N  
ATOM    505  H   PHE A  36      -6.889 -16.481   2.619  1.00 97.71           H  
ATOM    506  CA  PHE A  36      -6.166 -18.399   2.092  1.00 97.71           C  
ATOM    507  HA  PHE A  36      -6.866 -19.231   2.014  1.00 97.71           H  
ATOM    508  C   PHE A  36      -5.557 -18.433   3.502  1.00 97.71           C  
ATOM    509  CB  PHE A  36      -5.058 -18.595   1.038  1.00 97.71           C  
ATOM    510  HB2 PHE A  36      -4.535 -19.529   1.243  1.00 97.71           H  
ATOM    511  HB3 PHE A  36      -5.507 -18.718   0.052  1.00 97.71           H  
ATOM    512  O   PHE A  36      -5.473 -17.408   4.183  1.00 97.71           O  
ATOM    513  CG  PHE A  36      -4.036 -17.481   0.965  1.00 97.71           C  
ATOM    514  CD1 PHE A  36      -4.199 -16.423   0.051  1.00 97.71           C  
ATOM    515  HD1 PHE A  36      -5.070 -16.378  -0.586  1.00 97.71           H  
ATOM    516  CD2 PHE A  36      -2.912 -17.509   1.809  1.00 97.71           C  
ATOM    517  HD2 PHE A  36      -2.787 -18.301   2.533  1.00 97.71           H  
ATOM    518  CE1 PHE A  36      -3.228 -15.410  -0.032  1.00 97.71           C  
ATOM    519  HE1 PHE A  36      -3.358 -14.588  -0.720  1.00 97.71           H  
ATOM    520  CE2 PHE A  36      -1.945 -16.496   1.727  1.00 97.71           C  
ATOM    521  HE2 PHE A  36      -1.094 -16.524   2.390  1.00 97.71           H  
ATOM    522  CZ  PHE A  36      -2.096 -15.450   0.800  1.00 97.71           C  
ATOM    523  HZ  PHE A  36      -1.359 -14.662   0.746  1.00 97.71           H  
ATOM    524  N   GLY A  37      -5.124 -19.628   3.910  1.00 97.63           N  
ATOM    525  H   GLY A  37      -5.254 -20.418   3.294  1.00 97.63           H  
ATOM    526  CA  GLY A  37      -4.512 -19.896   5.209  1.00 97.63           C  
ATOM    527  HA2 GLY A  37      -3.675 -19.217   5.375  1.00 97.63           H  
ATOM    528  HA3 GLY A  37      -4.101 -20.906   5.212  1.00 97.63           H  
ATOM    529  C   GLY A  37      -5.490 -19.783   6.377  1.00 97.63           C  
ATOM    530  O   GLY A  37      -6.676 -19.485   6.205  1.00 97.63           O  
ATOM    531  N   ASN A  38      -5.006 -20.099   7.571  1.00 96.21           N  
ATOM    532  H   ASN A  38      -4.023 -20.326   7.617  1.00 96.21           H  
ATOM    533  CA  ASN A  38      -5.779 -20.233   8.802  1.00 96.21           C  
ATOM    534  HA  ASN A  38      -5.117 -20.726   9.514  1.00 96.21           H  
ATOM    535  C   ASN A  38      -7.005 -21.159   8.653  1.00 96.21           C  
ATOM    536  CB  ASN A  38      -6.097 -18.833   9.350  1.00 96.21           C  
ATOM    537  HB2 ASN A  38      -6.878 -18.376   8.741  1.00 96.21           H  
ATOM    538  HB3 ASN A  38      -5.206 -18.207   9.302  1.00 96.21           H  
ATOM    539  O   ASN A  38      -8.092 -20.871   9.151  1.00 96.21           O  
ATOM    540  CG  ASN A  38      -6.541 -18.888  10.798  1.00 96.21           C  
ATOM    541  ND2 ASN A  38      -7.449 -18.030  11.199  1.00 96.21           N  
ATOM    542 HD21 ASN A  38      -7.735 -18.107  12.164  1.00 96.21           H  
ATOM    543 HD22 ASN A  38      -7.889 -17.409  10.536  1.00 96.21           H  
ATOM    544  OD1 ASN A  38      -6.051 -19.674  11.593  1.00 96.21           O  
ATOM    545  N   GLY A  39      -6.855 -22.247   7.890  1.00 96.13           N  
ATOM    546  H   GLY A  39      -5.939 -22.421   7.500  1.00 96.13           H  
ATOM    547  CA  GLY A  39      -7.935 -23.203   7.615  1.00 96.13           C  
ATOM    548  HA2 GLY A  39      -8.402 -23.487   8.558  1.00 96.13           H  
ATOM    549  HA3 GLY A  39      -7.504 -24.097   7.164  1.00 96.13           H  
ATOM    550  C   GLY A  39      -9.044 -22.698   6.680  1.00 96.13           C  
ATOM    551  O   GLY A  39     -10.025 -23.411   6.466  1.00 96.13           O  
ATOM    552  N   GLN A  40      -8.916 -21.501   6.101  1.00 97.27           N  
ATOM    553  H   GLN A  40      -8.102 -20.940   6.308  1.00 97.27           H  
ATOM    554  CA  GLN A  40      -9.896 -20.972   5.152  1.00 97.27           C  
ATOM    555  HA  GLN A  40     -10.891 -21.111   5.577  1.00 97.27           H  
ATOM    556  C   GLN A  40      -9.837 -21.728   3.818  1.00 97.27           C  
ATOM    557  CB  GLN A  40      -9.682 -19.469   4.926  1.00 97.27           C  
ATOM    558  HB2 GLN A  40      -8.690 -19.315   4.502  1.00 97.27           H  
ATOM    559  HB3 GLN A  40     -10.415 -19.121   4.197  1.00 97.27           H  
ATOM    560  O   GLN A  40      -8.760 -22.072   3.326  1.00 97.27           O  
ATOM    561  CG  GLN A  40      -9.839 -18.627   6.204  1.00 97.27           C  
ATOM    562  HG2 GLN A  40      -9.192 -19.009   6.993  1.00 97.27           H  
ATOM    563  HG3 GLN A  40     -10.872 -18.680   6.550  1.00 97.27           H  
ATOM    564  CD  GLN A  40      -9.472 -17.171   5.946  1.00 97.27           C  
ATOM    565  NE2 GLN A  40      -8.203 -16.875   5.793  1.00 97.27           N  
ATOM    566 HE21 GLN A  40      -7.502 -17.601   5.840  1.00 97.27           H  
ATOM    567 HE22 GLN A  40      -7.986 -15.966   5.409  1.00 97.27           H  
ATOM    568  OE1 GLN A  40     -10.315 -16.289   5.847  1.00 97.27           O  
ATOM    569  N   THR A  41     -10.998 -21.930   3.186  1.00 96.55           N  
ATOM    570  H   THR A  41     -11.839 -21.558   3.602  1.00 96.55           H  
ATOM    571  CA  THR A  41     -11.047 -22.389   1.788  1.00 96.55           C  
ATOM    572  HA  THR A  41     -10.431 -23.283   1.689  1.00 96.55           H  
ATOM    573  C   THR A  41     -10.520 -21.272   0.887  1.00 96.55           C  
ATOM    574  CB  THR A  41     -12.468 -22.768   1.361  1.00 96.55           C  
ATOM    575  HB  THR A  41     -13.137 -21.920   1.508  1.00 96.55           H  
ATOM    576  O   THR A  41     -11.063 -20.167   0.956  1.00 96.55           O  
ATOM    577  CG2 THR A  41     -12.546 -23.236  -0.093  1.00 96.55           C  
ATOM    578 HG21 THR A  41     -12.322 -22.410  -0.769  1.00 96.55           H  
ATOM    579 HG22 THR A  41     -13.555 -23.590  -0.303  1.00 96.55           H  
ATOM    580 HG23 THR A  41     -11.838 -24.048  -0.263  1.00 96.55           H  
ATOM    581  OG1 THR A  41     -12.901 -23.847   2.156  1.00 96.55           O  
ATOM    582  HG1 THR A  41     -12.597 -23.698   3.054  1.00 96.55           H  
ATOM    583  N   PRO A  42      -9.490 -21.508   0.053  1.00 97.61           N  
ATOM    584  CA  PRO A  42      -8.915 -20.424  -0.725  1.00 97.61           C  
ATOM    585  HA  PRO A  42      -8.675 -19.646  -0.000  1.00 97.61           H  
ATOM    586  C   PRO A  42      -9.867 -19.862  -1.786  1.00 97.61           C  
ATOM    587  CB  PRO A  42      -7.620 -20.962  -1.327  1.00 97.61           C  
ATOM    588  HB2 PRO A  42      -7.833 -21.375  -2.313  1.00 97.61           H  
ATOM    589  HB3 PRO A  42      -6.851 -20.192  -1.387  1.00 97.61           H  
ATOM    590  O   PRO A  42     -10.564 -20.617  -2.466  1.00 97.61           O  
ATOM    591  CG  PRO A  42      -7.237 -22.081  -0.360  1.00 97.61           C  
ATOM    592  HG2 PRO A  42      -6.598 -22.834  -0.820  1.00 97.61           H  
ATOM    593  HG3 PRO A  42      -6.754 -21.655   0.520  1.00 97.61           H  
ATOM    594  CD  PRO A  42      -8.593 -22.657   0.030  1.00 97.61           C  
ATOM    595  HD2 PRO A  42      -8.506 -23.147   0.999  1.00 97.61           H  
ATOM    596  HD3 PRO A  42      -8.930 -23.365  -0.728  1.00 97.61           H  
ATOM    597  N   VAL A  43      -9.864 -18.538  -1.964  1.00 96.77           N  
ATOM    598  H   VAL A  43      -9.233 -17.994  -1.394  1.00 96.77           H  
ATOM    599  CA  VAL A  43     -10.742 -17.833  -2.914  1.00 96.77           C  
ATOM    600  HA  VAL A  43     -11.255 -18.574  -3.527  1.00 96.77           H  
ATOM    601  C   VAL A  43      -9.923 -16.950  -3.846  1.00 96.77           C  
ATOM    602  CB  VAL A  43     -11.841 -17.011  -2.208  1.00 96.77           C  
ATOM    603  HB  VAL A  43     -11.380 -16.229  -1.604  1.00 96.77           H  
ATOM    604  O   VAL A  43      -9.196 -16.057  -3.414  1.00 96.77           O  
ATOM    605  CG1 VAL A  43     -12.768 -16.314  -3.213  1.00 96.77           C  
ATOM    606 HG11 VAL A  43     -13.210 -17.043  -3.892  1.00 96.77           H  
ATOM    607 HG12 VAL A  43     -12.214 -15.572  -3.786  1.00 96.77           H  
ATOM    608 HG13 VAL A  43     -13.562 -15.791  -2.679  1.00 96.77           H  
ATOM    609  CG2 VAL A  43     -12.715 -17.896  -1.310  1.00 96.77           C  
ATOM    610 HG21 VAL A  43     -13.502 -17.299  -0.849  1.00 96.77           H  
ATOM    611 HG22 VAL A  43     -13.160 -18.702  -1.892  1.00 96.77           H  
ATOM    612 HG23 VAL A  43     -12.112 -18.326  -0.510  1.00 96.77           H  
ATOM    613  N   LEU A  44     -10.085 -17.191  -5.145  1.00 97.27           N  
ATOM    614  H   LEU A  44     -10.728 -17.929  -5.398  1.00 97.27           H  
ATOM    615  CA  LEU A  44      -9.618 -16.320  -6.220  1.00 97.27           C  
ATOM    616  HA  LEU A  44      -8.692 -15.830  -5.923  1.00 97.27           H  
ATOM    617  C   LEU A  44     -10.675 -15.241  -6.483  1.00 97.27           C  
ATOM    618  CB  LEU A  44      -9.348 -17.204  -7.450  1.00 97.27           C  
ATOM    619  HB2 LEU A  44     -10.267 -17.740  -7.688  1.00 97.27           H  
ATOM    620  HB3 LEU A  44      -8.592 -17.944  -7.185  1.00 97.27           H  
ATOM    621  O   LEU A  44     -11.862 -15.552  -6.559  1.00 97.27           O  
ATOM    622  CG  LEU A  44      -8.888 -16.451  -8.708  1.00 97.27           C  
ATOM    623  HG  LEU A  44      -9.617 -15.677  -8.948  1.00 97.27           H  
ATOM    624  CD1 LEU A  44      -7.508 -15.820  -8.545  1.00 97.27           C  
ATOM    625 HD11 LEU A  44      -7.019 -15.689  -9.510  1.00 97.27           H  
ATOM    626 HD12 LEU A  44      -6.874 -16.425  -7.896  1.00 97.27           H  
ATOM    627 HD13 LEU A  44      -7.627 -14.826  -8.113  1.00 97.27           H  
ATOM    628  CD2 LEU A  44      -8.834 -17.419  -9.887  1.00 97.27           C  
ATOM    629 HD21 LEU A  44      -8.639 -16.844 -10.792  1.00 97.27           H  
ATOM    630 HD22 LEU A  44      -8.043 -18.154  -9.740  1.00 97.27           H  
ATOM    631 HD23 LEU A  44      -9.794 -17.921 -10.005  1.00 97.27           H  
ATOM    632  N   ASN A  45     -10.254 -13.995  -6.668  1.00 96.94           N  
ATOM    633  H   ASN A  45      -9.273 -13.784  -6.556  1.00 96.94           H  
ATOM    634  CA  ASN A  45     -11.125 -12.899  -7.072  1.00 96.94           C  
ATOM    635  HA  ASN A  45     -12.110 -13.281  -7.338  1.00 96.94           H  
ATOM    636  C   ASN A  45     -10.534 -12.224  -8.313  1.00 96.94           C  
ATOM    637  CB  ASN A  45     -11.302 -11.947  -5.878  1.00 96.94           C  
ATOM    638  HB2 ASN A  45     -11.684 -12.519  -5.032  1.00 96.94           H  
ATOM    639  HB3 ASN A  45     -10.341 -11.513  -5.602  1.00 96.94           H  
ATOM    640  O   ASN A  45      -9.463 -11.634  -8.230  1.00 96.94           O  
ATOM    641  CG  ASN A  45     -12.267 -10.812  -6.168  1.00 96.94           C  
ATOM    642  ND2 ASN A  45     -13.011 -10.367  -5.186  1.00 96.94           N  
ATOM    643 HD21 ASN A  45     -13.571  -9.553  -5.395  1.00 96.94           H  
ATOM    644 HD22 ASN A  45     -12.852 -10.685  -4.241  1.00 96.94           H  
ATOM    645  OD1 ASN A  45     -12.395 -10.326  -7.277  1.00 96.94           O  
ATOM    646  N   LEU A  46     -11.241 -12.327  -9.444  1.00 97.29           N  
ATOM    647  H   LEU A  46     -12.136 -12.793  -9.399  1.00 97.29           H  
ATOM    648  CA  LEU A  46     -10.897 -11.670 -10.712  1.00 97.29           C  
ATOM    649  HA  LEU A  46      -9.979 -11.099 -10.570  1.00 97.29           H  
ATOM    650  C   LEU A  46     -11.955 -10.629 -11.107  1.00 97.29           C  
ATOM    651  CB  LEU A  46     -10.642 -12.705 -11.825  1.00 97.29           C  
ATOM    652  HB2 LEU A  46     -10.370 -12.159 -12.729  1.00 97.29           H  
ATOM    653  HB3 LEU A  46     -11.567 -13.247 -12.020  1.00 97.29           H  
ATOM    654  O   LEU A  46     -12.338 -10.523 -12.277  1.00 97.29           O  
ATOM    655  CG  LEU A  46      -9.526 -13.718 -11.537  1.00 97.29           C  
ATOM    656  HG  LEU A  46      -9.827 -14.354 -10.705  1.00 97.29           H  
ATOM    657  CD1 LEU A  46      -9.308 -14.601 -12.762  1.00 97.29           C  
ATOM    658 HD11 LEU A  46      -8.472 -15.278 -12.590  1.00 97.29           H  
ATOM    659 HD12 LEU A  46      -9.084 -13.976 -13.627  1.00 97.29           H  
ATOM    660 HD13 LEU A  46     -10.208 -15.186 -12.952  1.00 97.29           H  
ATOM    661  CD2 LEU A  46      -8.187 -13.072 -11.208  1.00 97.29           C  
ATOM    662 HD21 LEU A  46      -7.438 -13.845 -11.038  1.00 97.29           H  
ATOM    663 HD22 LEU A  46      -7.869 -12.409 -12.013  1.00 97.29           H  
ATOM    664 HD23 LEU A  46      -8.269 -12.497 -10.286  1.00 97.29           H  
ATOM    665  N   ALA A  47     -12.478  -9.912 -10.109  1.00 95.84           N  
ATOM    666  H   ALA A  47     -12.126 -10.068  -9.175  1.00 95.84           H  
ATOM    667  CA  ALA A  47     -13.503  -8.890 -10.257  1.00 95.84           C  
ATOM    668  HA  ALA A  47     -13.953  -8.735  -9.276  1.00 95.84           H  
ATOM    669  C   ALA A  47     -14.645  -9.353 -11.189  1.00 95.84           C  
ATOM    670  CB  ALA A  47     -12.807  -7.573 -10.650  1.00 95.84           C  
ATOM    671  HB1 ALA A  47     -12.059  -7.325  -9.897  1.00 95.84           H  
ATOM    672  HB2 ALA A  47     -13.528  -6.756 -10.686  1.00 95.84           H  
ATOM    673  HB3 ALA A  47     -12.310  -7.677 -11.614  1.00 95.84           H  
ATOM    674  O   ALA A  47     -15.245 -10.409 -10.986  1.00 95.84           O  
ATOM    675  N   GLY A  48     -14.943  -8.573 -12.230  1.00 94.99           N  
ATOM    676  H   GLY A  48     -14.383  -7.741 -12.352  1.00 94.99           H  
ATOM    677  CA  GLY A  48     -15.992  -8.866 -13.208  1.00 94.99           C  
ATOM    678  HA2 GLY A  48     -16.857  -9.275 -12.686  1.00 94.99           H  
ATOM    679  HA3 GLY A  48     -16.297  -7.934 -13.684  1.00 94.99           H  
ATOM    680  C   GLY A  48     -15.609  -9.854 -14.317  1.00 94.99           C  
ATOM    681  O   GLY A  48     -16.450 -10.126 -15.171  1.00 94.99           O  
ATOM    682  N   HIS A  49     -14.382 -10.390 -14.357  1.00 97.01           N  
ATOM    683  H   HIS A  49     -13.722 -10.181 -13.621  1.00 97.01           H  
ATOM    684  CA  HIS A  49     -13.959 -11.271 -15.457  1.00 97.01           C  
ATOM    685  HA  HIS A  49     -14.211 -10.796 -16.405  1.00 97.01           H  
ATOM    686  C   HIS A  49     -14.679 -12.617 -15.429  1.00 97.01           C  
ATOM    687  CB  HIS A  49     -12.441 -11.499 -15.433  1.00 97.01           C  
ATOM    688  HB2 HIS A  49     -12.115 -11.793 -14.436  1.00 97.01           H  
ATOM    689  HB3 HIS A  49     -12.200 -12.321 -16.108  1.00 97.01           H  
ATOM    690  O   HIS A  49     -15.133 -13.114 -16.463  1.00 97.01           O  
ATOM    691  CG  HIS A  49     -11.659 -10.307 -15.903  1.00 97.01           C  
ATOM    692  CD2 HIS A  49     -10.895  -9.490 -15.127  1.00 97.01           C  
ATOM    693  HD2 HIS A  49     -10.744  -9.575 -14.061  1.00 97.01           H  
ATOM    694  ND1 HIS A  49     -11.612  -9.868 -17.226  1.00 97.01           N  
ATOM    695  CE1 HIS A  49     -10.816  -8.786 -17.212  1.00 97.01           C  
ATOM    696  HE1 HIS A  49     -10.584  -8.179 -18.074  1.00 97.01           H  
ATOM    697  NE2 HIS A  49     -10.354  -8.549 -15.971  1.00 97.01           N  
ATOM    698  HE2 HIS A  49      -9.719  -7.808 -15.709  1.00 97.01           H  
ATOM    699  N   CYS A  50     -14.760 -13.256 -14.265  1.00 97.04           N  
ATOM    700  H   CYS A  50     -14.393 -12.806 -13.439  1.00 97.04           H  
ATOM    701  CA  CYS A  50     -15.365 -14.576 -14.115  1.00 97.04           C  
ATOM    702  HA  CYS A  50     -16.326 -14.577 -14.630  1.00 97.04           H  
ATOM    703  C   CYS A  50     -15.621 -14.911 -12.644  1.00 97.04           C  
ATOM    704  CB  CYS A  50     -14.448 -15.632 -14.758  1.00 97.04           C  
ATOM    705  HB2 CYS A  50     -14.865 -16.627 -14.606  1.00 97.04           H  
ATOM    706  HB3 CYS A  50     -14.411 -15.441 -15.831  1.00 97.04           H  
ATOM    707  O   CYS A  50     -14.963 -14.390 -11.751  1.00 97.04           O  
ATOM    708  SG  CYS A  50     -12.736 -15.621 -14.177  1.00 97.04           S  
ATOM    709  N   ASN A  51     -16.551 -15.839 -12.404  1.00 95.06           N  
ATOM    710  H   ASN A  51     -17.075 -16.224 -13.176  1.00 95.06           H  
ATOM    711  CA  ASN A  51     -16.803 -16.376 -11.074  1.00 95.06           C  
ATOM    712  HA  ASN A  51     -16.409 -15.682 -10.332  1.00 95.06           H  
ATOM    713  C   ASN A  51     -16.106 -17.745 -10.913  1.00 95.06           C  
ATOM    714  CB  ASN A  51     -18.320 -16.427 -10.836  1.00 95.06           C  
ATOM    715  HB2 ASN A  51     -18.789 -17.115 -11.539  1.00 95.06           H  
ATOM    716  HB3 ASN A  51     -18.737 -15.431 -10.984  1.00 95.06           H  
ATOM    717  O   ASN A  51     -16.538 -18.720 -11.543  1.00 95.06           O  
ATOM    718  CG  ASN A  51     -18.655 -16.871  -9.424  1.00 95.06           C  
ATOM    719  ND2 ASN A  51     -19.907 -16.814  -9.042  1.00 95.06           N  
ATOM    720 HD21 ASN A  51     -20.124 -17.134  -8.109  1.00 95.06           H  
ATOM    721 HD22 ASN A  51     -20.620 -16.438  -9.651  1.00 95.06           H  
ATOM    722  OD1 ASN A  51     -17.809 -17.305  -8.656  1.00 95.06           O  
ATOM    723  N   PRO A  52     -15.051 -17.857 -10.086  1.00 94.67           N  
ATOM    724  CA  PRO A  52     -14.333 -19.116  -9.909  1.00 94.67           C  
ATOM    725  HA  PRO A  52     -14.098 -19.539 -10.885  1.00 94.67           H  
ATOM    726  C   PRO A  52     -15.133 -20.172  -9.134  1.00 94.67           C  
ATOM    727  CB  PRO A  52     -13.020 -18.751  -9.216  1.00 94.67           C  
ATOM    728  HB2 PRO A  52     -12.700 -19.512  -8.504  1.00 94.67           H  
ATOM    729  HB3 PRO A  52     -12.248 -18.605  -9.972  1.00 94.67           H  
ATOM    730  O   PRO A  52     -14.899 -21.358  -9.351  1.00 94.67           O  
ATOM    731  CG  PRO A  52     -13.302 -17.422  -8.527  1.00 94.67           C  
ATOM    732  HG2 PRO A  52     -12.406 -16.802  -8.548  1.00 94.67           H  
ATOM    733  HG3 PRO A  52     -13.648 -17.594  -7.507  1.00 94.67           H  
ATOM    734  CD  PRO A  52     -14.408 -16.776  -9.351  1.00 94.67           C  
ATOM    735  HD2 PRO A  52     -15.110 -16.268  -8.690  1.00 94.67           H  
ATOM    736  HD3 PRO A  52     -13.968 -16.064 -10.050  1.00 94.67           H  
ATOM    737  N   SER A  53     -16.114 -19.786  -8.306  1.00 91.83           N  
ATOM    738  H   SER A  53     -16.306 -18.798  -8.213  1.00 91.83           H  
ATOM    739  CA  SER A  53     -16.895 -20.730  -7.476  1.00 91.83           C  
ATOM    740  HA  SER A  53     -16.197 -21.310  -6.873  1.00 91.83           H  
ATOM    741  C   SER A  53     -17.724 -21.739  -8.279  1.00 91.83           C  
ATOM    742  CB  SER A  53     -17.821 -19.975  -6.515  1.00 91.83           C  
ATOM    743  HB2 SER A  53     -18.314 -20.693  -5.860  1.00 91.83           H  
ATOM    744  HB3 SER A  53     -17.232 -19.295  -5.898  1.00 91.83           H  
ATOM    745  O   SER A  53     -18.027 -22.822  -7.790  1.00 91.83           O  
ATOM    746  OG  SER A  53     -18.807 -19.242  -7.217  1.00 91.83           O  
ATOM    747  HG  SER A  53     -18.380 -18.494  -7.642  1.00 91.83           H  
ATOM    748  N   VAL A  54     -18.052 -21.409  -9.530  1.00 92.87           N  
ATOM    749  H   VAL A  54     -17.787 -20.486  -9.843  1.00 92.87           H  
ATOM    750  CA  VAL A  54     -18.804 -22.269 -10.461  1.00 92.87           C  
ATOM    751  HA  VAL A  54     -19.140 -23.154  -9.922  1.00 92.87           H  
ATOM    752  C   VAL A  54     -17.926 -22.800 -11.601  1.00 92.87           C  
ATOM    753  CB  VAL A  54     -20.073 -21.554 -10.969  1.00 92.87           C  
ATOM    754  HB  VAL A  54     -20.600 -22.216 -11.656  1.00 92.87           H  
ATOM    755  O   VAL A  54     -18.428 -23.199 -12.647  1.00 92.87           O  
ATOM    756  CG1 VAL A  54     -21.032 -21.243  -9.813  1.00 92.87           C  
ATOM    757 HG11 VAL A  54     -21.960 -20.829 -10.205  1.00 92.87           H  
ATOM    758 HG12 VAL A  54     -21.261 -22.161  -9.271  1.00 92.87           H  
ATOM    759 HG13 VAL A  54     -20.586 -20.528  -9.122  1.00 92.87           H  
ATOM    760  CG2 VAL A  54     -19.750 -20.245 -11.708  1.00 92.87           C  
ATOM    761 HG21 VAL A  54     -19.274 -19.534 -11.032  1.00 92.87           H  
ATOM    762 HG22 VAL A  54     -20.674 -19.810 -12.088  1.00 92.87           H  
ATOM    763 HG23 VAL A  54     -19.090 -20.447 -12.552  1.00 92.87           H  
ATOM    764  N   GLY A  55     -16.597 -22.742 -11.447  1.00 93.25           N  
ATOM    765  H   GLY A  55     -16.230 -22.440 -10.556  1.00 93.25           H  
ATOM    766  CA  GLY A  55     -15.645 -23.133 -12.492  1.00 93.25           C  
ATOM    767  HA2 GLY A  55     -15.914 -24.118 -12.874  1.00 93.25           H  
ATOM    768  HA3 GLY A  55     -14.651 -23.195 -12.050  1.00 93.25           H  
ATOM    769  C   GLY A  55     -15.579 -22.160 -13.677  1.00 93.25           C  
ATOM    770  O   GLY A  55     -14.985 -22.476 -14.709  1.00 93.25           O  
ATOM    771  N   GLY A  56     -16.145 -20.955 -13.545  1.00 95.46           N  
ATOM    772  H   GLY A  56     -16.586 -20.729 -12.664  1.00 95.46           H  
ATOM    773  CA  GLY A  56     -16.267 -19.988 -14.640  1.00 95.46           C  
ATOM    774  HA2 GLY A  56     -16.771 -20.467 -15.479  1.00 95.46           H  
ATOM    775  HA3 GLY A  56     -16.880 -19.155 -14.296  1.00 95.46           H  
ATOM    776  C   GLY A  56     -14.933 -19.424 -15.136  1.00 95.46           C  
ATOM    777  O   GLY A  56     -14.854 -18.950 -16.270  1.00 95.46           O  
ATOM    778  N   CYS A  57     -13.880 -19.488 -14.319  1.00 97.52           N  
ATOM    779  H   CYS A  57     -14.019 -19.874 -13.396  1.00 97.52           H  
ATOM    780  CA  CYS A  57     -12.541 -19.009 -14.667  1.00 97.52           C  
ATOM    781  HA  CYS A  57     -12.637 -18.195 -15.385  1.00 97.52           H  
ATOM    782  C   CYS A  57     -11.657 -20.067 -15.351  1.00 97.52           C  
ATOM    783  CB  CYS A  57     -11.875 -18.429 -13.415  1.00 97.52           C  
ATOM    784  HB2 CYS A  57     -10.860 -18.129 -13.673  1.00 97.52           H  
ATOM    785  HB3 CYS A  57     -11.801 -19.208 -12.656  1.00 97.52           H  
ATOM    786  O   CYS A  57     -10.571 -19.729 -15.815  1.00 97.52           O  
ATOM    787  SG  CYS A  57     -12.701 -16.993 -12.681  1.00 97.52           S  
ATOM    788  N   THR A  58     -12.119 -21.316 -15.500  1.00 97.29           N  
ATOM    789  H   THR A  58     -13.031 -21.549 -15.133  1.00 97.29           H  
ATOM    790  CA  THR A  58     -11.327 -22.405 -16.114  1.00 97.29           C  
ATOM    791  HA  THR A  58     -10.402 -22.511 -15.548  1.00 97.29           H  
ATOM    792  C   THR A  58     -10.926 -22.126 -17.565  1.00 97.29           C  
ATOM    793  CB  THR A  58     -12.065 -23.748 -16.058  1.00 97.29           C  
ATOM    794  HB  THR A  58     -11.495 -24.487 -16.621  1.00 97.29           H  
ATOM    795  O   THR A  58      -9.869 -22.557 -18.022  1.00 97.29           O  
ATOM    796  CG2 THR A  58     -12.235 -24.266 -14.630  1.00 97.29           C  
ATOM    797 HG21 THR A  58     -11.258 -24.521 -14.218  1.00 97.29           H  
ATOM    798 HG22 THR A  58     -12.853 -25.163 -14.637  1.00 97.29           H  
ATOM    799 HG23 THR A  58     -12.693 -23.513 -13.988  1.00 97.29           H  
ATOM    800  OG1 THR A  58     -13.340 -23.613 -16.644  1.00 97.29           O  
ATOM    801  HG1 THR A  58     -13.970 -23.417 -15.946  1.00 97.29           H  
ATOM    802  N   ARG A  59     -11.721 -21.318 -18.279  1.00 96.10           N  
ATOM    803  H   ARG A  59     -12.597 -21.056 -17.850  1.00 96.10           H  
ATOM    804  CA  ARG A  59     -11.418 -20.850 -19.640  1.00 96.10           C  
ATOM    805  HA  ARG A  59     -11.259 -21.727 -20.268  1.00 96.10           H  
ATOM    806  C   ARG A  59     -10.125 -20.032 -19.744  1.00 96.10           C  
ATOM    807  CB  ARG A  59     -12.624 -20.077 -20.195  1.00 96.10           C  
ATOM    808  HB2 ARG A  59     -13.519 -20.688 -20.077  1.00 96.10           H  
ATOM    809  HB3 ARG A  59     -12.468 -19.910 -21.260  1.00 96.10           H  
ATOM    810  O   ARG A  59      -9.536 -19.986 -20.822  1.00 96.10           O  
ATOM    811  CG  ARG A  59     -12.838 -18.718 -19.508  1.00 96.10           C  
ATOM    812  HG2 ARG A  59     -12.923 -18.845 -18.429  1.00 96.10           H  
ATOM    813  HG3 ARG A  59     -11.989 -18.069 -19.723  1.00 96.10           H  
ATOM    814  CD  ARG A  59     -14.111 -18.055 -20.036  1.00 96.10           C  
ATOM    815  HD2 ARG A  59     -14.983 -18.607 -19.685  1.00 96.10           H  
ATOM    816  HD3 ARG A  59     -14.102 -18.093 -21.125  1.00 96.10           H  
ATOM    817  NE  ARG A  59     -14.178 -16.646 -19.623  1.00 96.10           N  
ATOM    818  HE  ARG A  59     -13.636 -15.996 -20.175  1.00 96.10           H  
ATOM    819  NH1 ARG A  59     -15.623 -16.809 -17.827  1.00 96.10           N  
ATOM    820 HH11 ARG A  59     -15.435 -17.793 -17.701  1.00 96.10           H  
ATOM    821 HH12 ARG A  59     -16.226 -16.319 -17.182  1.00 96.10           H  
ATOM    822  NH2 ARG A  59     -14.920 -14.823 -18.538  1.00 96.10           N  
ATOM    823 HH21 ARG A  59     -15.331 -14.354 -17.744  1.00 96.10           H  
ATOM    824 HH22 ARG A  59     -14.380 -14.236 -19.157  1.00 96.10           H  
ATOM    825  CZ  ARG A  59     -14.910 -16.114 -18.664  1.00 96.10           C  
ATOM    826  N   LEU A  60      -9.661 -19.428 -18.642  1.00 97.78           N  
ATOM    827  H   LEU A  60     -10.141 -19.574 -17.765  1.00 97.78           H  
ATOM    828  CA  LEU A  60      -8.417 -18.651 -18.616  1.00 97.78           C  
ATOM    829  HA  LEU A  60      -8.443 -17.927 -19.430  1.00 97.78           H  
ATOM    830  C   LEU A  60      -7.182 -19.515 -18.887  1.00 97.78           C  
ATOM    831  CB  LEU A  60      -8.273 -17.895 -17.282  1.00 97.78           C  
ATOM    832  HB2 LEU A  60      -8.328 -18.613 -16.463  1.00 97.78           H  
ATOM    833  HB3 LEU A  60      -7.283 -17.439 -17.248  1.00 97.78           H  
ATOM    834  O   LEU A  60      -6.152 -18.973 -19.270  1.00 97.78           O  
ATOM    835  CG  LEU A  60      -9.317 -16.784 -17.067  1.00 97.78           C  
ATOM    836  HG  LEU A  60     -10.320 -17.206 -17.128  1.00 97.78           H  
ATOM    837  CD1 LEU A  60      -9.139 -16.164 -15.686  1.00 97.78           C  
ATOM    838 HD11 LEU A  60      -9.854 -15.352 -15.552  1.00 97.78           H  
ATOM    839 HD12 LEU A  60      -8.128 -15.773 -15.572  1.00 97.78           H  
ATOM    840 HD13 LEU A  60      -9.329 -16.917 -14.921  1.00 97.78           H  
ATOM    841  CD2 LEU A  60      -9.197 -15.658 -18.097  1.00 97.78           C  
ATOM    842 HD21 LEU A  60      -8.195 -15.229 -18.068  1.00 97.78           H  
ATOM    843 HD22 LEU A  60      -9.923 -14.876 -17.877  1.00 97.78           H  
ATOM    844 HD23 LEU A  60      -9.395 -16.026 -19.104  1.00 97.78           H  
ATOM    845  N   SER A  61      -7.280 -20.845 -18.797  1.00 98.13           N  
ATOM    846  H   SER A  61      -8.122 -21.250 -18.413  1.00 98.13           H  
ATOM    847  CA  SER A  61      -6.201 -21.742 -19.224  1.00 98.13           C  
ATOM    848  HA  SER A  61      -5.328 -21.554 -18.600  1.00 98.13           H  
ATOM    849  C   SER A  61      -5.766 -21.528 -20.675  1.00 98.13           C  
ATOM    850  CB  SER A  61      -6.629 -23.197 -19.047  1.00 98.13           C  
ATOM    851  HB2 SER A  61      -5.988 -23.845 -19.645  1.00 98.13           H  
ATOM    852  HB3 SER A  61      -7.664 -23.336 -19.356  1.00 98.13           H  
ATOM    853  O   SER A  61      -4.577 -21.625 -20.979  1.00 98.13           O  
ATOM    854  OG  SER A  61      -6.460 -23.545 -17.699  1.00 98.13           O  
ATOM    855  HG  SER A  61      -6.945 -22.926 -17.148  1.00 98.13           H  
ATOM    856  N   ASN A  62      -6.693 -21.200 -21.577  1.00 97.71           N  
ATOM    857  H   ASN A  62      -7.646 -21.061 -21.273  1.00 97.71           H  
ATOM    858  CA  ASN A  62      -6.351 -20.921 -22.974  1.00 97.71           C  
ATOM    859  HA  ASN A  62      -5.676 -21.694 -23.342  1.00 97.71           H  
ATOM    860  C   ASN A  62      -5.603 -19.586 -23.118  1.00 97.71           C  
ATOM    861  CB  ASN A  62      -7.637 -20.958 -23.811  1.00 97.71           C  
ATOM    862  HB2 ASN A  62      -8.366 -20.267 -23.388  1.00 97.71           H  
ATOM    863  HB3 ASN A  62      -7.414 -20.632 -24.827  1.00 97.71           H  
ATOM    864  O   ASN A  62      -4.633 -19.489 -23.875  1.00 97.71           O  
ATOM    865  CG  ASN A  62      -8.238 -22.350 -23.892  1.00 97.71           C  
ATOM    866  ND2 ASN A  62      -9.512 -22.446 -24.185  1.00 97.71           N  
ATOM    867 HD21 ASN A  62     -10.062 -21.613 -24.334  1.00 97.71           H  
ATOM    868 HD22 ASN A  62      -9.892 -23.381 -24.235  1.00 97.71           H  
ATOM    869  OD1 ASN A  62      -7.580 -23.362 -23.701  1.00 97.71           O  
ATOM    870  N   ASP A  63      -6.003 -18.581 -22.341  1.00 98.23           N  
ATOM    871  H   ASP A  63      -6.838 -18.700 -21.785  1.00 98.23           H  
ATOM    872  CA  ASP A  63      -5.359 -17.269 -22.318  1.00 98.23           C  
ATOM    873  HA  ASP A  63      -5.252 -16.909 -23.341  1.00 98.23           H  
ATOM    874  C   ASP A  63      -3.952 -17.351 -21.702  1.00 98.23           C  
ATOM    875  CB  ASP A  63      -6.232 -16.266 -21.551  1.00 98.23           C  
ATOM    876  HB2 ASP A  63      -6.474 -16.663 -20.565  1.00 98.23           H  
ATOM    877  HB3 ASP A  63      -5.626 -15.371 -21.413  1.00 98.23           H  
ATOM    878  O   ASP A  63      -3.004 -16.821 -22.280  1.00 98.23           O  
ATOM    879  CG  ASP A  63      -7.529 -15.848 -22.258  1.00 98.23           C  
ATOM    880  OD1 ASP A  63      -8.050 -14.771 -21.882  1.00 98.23           O  
ATOM    881  OD2 ASP A  63      -7.974 -16.558 -23.184  1.00 98.23           O  
ATOM    882  N   ILE A  64      -3.786 -18.092 -20.598  1.00 98.50           N  
ATOM    883  H   ILE A  64      -4.615 -18.475 -20.167  1.00 98.50           H  
ATOM    884  CA  ILE A  64      -2.483 -18.360 -19.960  1.00 98.50           C  
ATOM    885  HA  ILE A  64      -2.039 -17.413 -19.655  1.00 98.50           H  
ATOM    886  C   ILE A  64      -1.527 -19.009 -20.965  1.00 98.50           C  
ATOM    887  CB  ILE A  64      -2.665 -19.249 -18.704  1.00 98.50           C  
ATOM    888  HB  ILE A  64      -3.265 -20.114 -18.984  1.00 98.50           H  
ATOM    889  O   ILE A  64      -0.404 -18.539 -21.146  1.00 98.50           O  
ATOM    890  CG1 ILE A  64      -3.399 -18.478 -17.583  1.00 98.50           C  
ATOM    891 HG12 ILE A  64      -4.206 -17.882 -18.008  1.00 98.50           H  
ATOM    892 HG13 ILE A  64      -2.705 -17.787 -17.104  1.00 98.50           H  
ATOM    893  CG2 ILE A  64      -1.310 -19.756 -18.167  1.00 98.50           C  
ATOM    894 HG21 ILE A  64      -0.805 -20.384 -18.901  1.00 98.50           H  
ATOM    895 HG22 ILE A  64      -0.663 -18.916 -17.915  1.00 98.50           H  
ATOM    896 HG23 ILE A  64      -1.458 -20.370 -17.279  1.00 98.50           H  
ATOM    897  CD1 ILE A  64      -4.019 -19.383 -16.511  1.00 98.50           C  
ATOM    898 HD11 ILE A  64      -4.536 -18.760 -15.781  1.00 98.50           H  
ATOM    899 HD12 ILE A  64      -4.744 -20.058 -16.966  1.00 98.50           H  
ATOM    900 HD13 ILE A  64      -3.256 -19.970 -16.000  1.00 98.50           H  
ATOM    901  N   ARG A  65      -1.982 -20.044 -21.686  1.00 98.08           N  
ATOM    902  H   ARG A  65      -2.912 -20.385 -21.491  1.00 98.08           H  
ATOM    903  CA  ARG A  65      -1.177 -20.706 -22.728  1.00 98.08           C  
ATOM    904  HA  ARG A  65      -0.233 -21.035 -22.292  1.00 98.08           H  
ATOM    905  C   ARG A  65      -0.811 -19.760 -23.871  1.00 98.08           C  
ATOM    906  CB  ARG A  65      -1.932 -21.918 -23.275  1.00 98.08           C  
ATOM    907  HB2 ARG A  65      -2.950 -21.622 -23.525  1.00 98.08           H  
ATOM    908  HB3 ARG A  65      -1.443 -22.261 -24.187  1.00 98.08           H  
ATOM    909  O   ARG A  65       0.303 -19.839 -24.379  1.00 98.08           O  
ATOM    910  CG  ARG A  65      -1.954 -23.080 -22.278  1.00 98.08           C  
ATOM    911  HG2 ARG A  65      -0.948 -23.486 -22.171  1.00 98.08           H  
ATOM    912  HG3 ARG A  65      -2.303 -22.743 -21.302  1.00 98.08           H  
ATOM    913  CD  ARG A  65      -2.898 -24.156 -22.815  1.00 98.08           C  
ATOM    914  HD2 ARG A  65      -2.547 -24.488 -23.792  1.00 98.08           H  
ATOM    915  HD3 ARG A  65      -3.889 -23.718 -22.935  1.00 98.08           H  
ATOM    916  NE  ARG A  65      -2.955 -25.305 -21.907  1.00 98.08           N  
ATOM    917  HE  ARG A  65      -2.073 -25.722 -21.648  1.00 98.08           H  
ATOM    918  NH1 ARG A  65      -5.258 -25.497 -21.591  1.00 98.08           N  
ATOM    919 HH11 ARG A  65      -5.943 -25.934 -20.991  1.00 98.08           H  
ATOM    920 HH12 ARG A  65      -5.497 -24.726 -22.199  1.00 98.08           H  
ATOM    921  NH2 ARG A  65      -3.865 -26.899 -20.629  1.00 98.08           N  
ATOM    922 HH21 ARG A  65      -2.961 -27.268 -20.368  1.00 98.08           H  
ATOM    923 HH22 ARG A  65      -4.685 -27.401 -20.321  1.00 98.08           H  
ATOM    924  CZ  ARG A  65      -4.028 -25.872 -21.391  1.00 98.08           C  
ATOM    925  N   THR A  66      -1.708 -18.845 -24.243  1.00 97.68           N  
ATOM    926  H   THR A  66      -2.602 -18.848 -23.774  1.00 97.68           H  
ATOM    927  CA  THR A  66      -1.449 -17.819 -25.268  1.00 97.68           C  
ATOM    928  HA  THR A  66      -1.090 -18.311 -26.172  1.00 97.68           H  
ATOM    929  C   THR A  66      -0.363 -16.831 -24.825  1.00 97.68           C  
ATOM    930  CB  THR A  66      -2.741 -17.062 -25.617  1.00 97.68           C  
ATOM    931  HB  THR A  66      -3.143 -16.575 -24.729  1.00 97.68           H  
ATOM    932  O   THR A  66       0.488 -16.445 -25.629  1.00 97.68           O  
ATOM    933  CG2 THR A  66      -2.532 -15.999 -26.698  1.00 97.68           C  
ATOM    934 HG21 THR A  66      -2.048 -16.449 -27.565  1.00 97.68           H  
ATOM    935 HG22 THR A  66      -3.501 -15.597 -26.993  1.00 97.68           H  
ATOM    936 HG23 THR A  66      -1.922 -15.185 -26.308  1.00 97.68           H  
ATOM    937  OG1 THR A  66      -3.704 -17.962 -26.116  1.00 97.68           O  
ATOM    938  HG1 THR A  66      -4.042 -18.479 -25.381  1.00 97.68           H  
ATOM    939  N   CYS A  67      -0.353 -16.433 -23.548  1.00 98.46           N  
ATOM    940  H   CYS A  67      -1.104 -16.727 -22.940  1.00 98.46           H  
ATOM    941  CA  CYS A  67       0.725 -15.628 -22.967  1.00 98.46           C  
ATOM    942  HA  CYS A  67       0.857 -14.719 -23.553  1.00 98.46           H  
ATOM    943  C   CYS A  67       2.053 -16.397 -22.982  1.00 98.46           C  
ATOM    944  CB  CYS A  67       0.348 -15.242 -21.534  1.00 98.46           C  
ATOM    945  HB2 CYS A  67       1.171 -14.694 -21.076  1.00 98.46           H  
ATOM    946  HB3 CYS A  67       0.209 -16.154 -20.952  1.00 98.46           H  
ATOM    947  O   CYS A  67       3.057 -15.909 -23.506  1.00 98.46           O  
ATOM    948  SG  CYS A  67      -1.157 -14.257 -21.372  1.00 98.46           S  
ATOM    949  N   GLN A  68       2.041 -17.636 -22.491  1.00 98.31           N  
ATOM    950  H   GLN A  68       1.190 -17.978 -22.067  1.00 98.31           H  
ATOM    951  CA  GLN A  68       3.231 -18.482 -22.410  1.00 98.31           C  
ATOM    952  HA  GLN A  68       4.000 -17.954 -21.845  1.00 98.31           H  
ATOM    953  C   GLN A  68       3.825 -18.785 -23.793  1.00 98.31           C  
ATOM    954  CB  GLN A  68       2.879 -19.768 -21.653  1.00 98.31           C  
ATOM    955  HB2 GLN A  68       3.695 -20.482 -21.758  1.00 98.31           H  
ATOM    956  HB3 GLN A  68       1.978 -20.206 -22.083  1.00 98.31           H  
ATOM    957  O   GLN A  68       5.043 -18.726 -23.959  1.00 98.31           O  
ATOM    958  CG  GLN A  68       2.670 -19.490 -20.156  1.00 98.31           C  
ATOM    959  HG2 GLN A  68       3.612 -19.134 -19.737  1.00 98.31           H  
ATOM    960  HG3 GLN A  68       1.931 -18.702 -20.010  1.00 98.31           H  
ATOM    961  CD  GLN A  68       2.212 -20.713 -19.369  1.00 98.31           C  
ATOM    962  NE2 GLN A  68       2.501 -20.740 -18.088  1.00 98.31           N  
ATOM    963 HE21 GLN A  68       3.090 -20.014 -17.705  1.00 98.31           H  
ATOM    964 HE22 GLN A  68       2.169 -21.509 -17.523  1.00 98.31           H  
ATOM    965  OE1 GLN A  68       1.592 -21.639 -19.884  1.00 98.31           O  
ATOM    966  N   SER A  69       2.999 -19.000 -24.827  1.00 97.90           N  
ATOM    967  H   SER A  69       2.008 -19.080 -24.651  1.00 97.90           H  
ATOM    968  CA  SER A  69       3.481 -19.193 -26.205  1.00 97.90           C  
ATOM    969  HA  SER A  69       4.241 -19.974 -26.185  1.00 97.90           H  
ATOM    970  C   SER A  69       4.149 -17.949 -26.801  1.00 97.90           C  
ATOM    971  CB  SER A  69       2.355 -19.676 -27.128  1.00 97.90           C  
ATOM    972  HB2 SER A  69       2.788 -19.950 -28.091  1.00 97.90           H  
ATOM    973  HB3 SER A  69       1.896 -20.566 -26.698  1.00 97.90           H  
ATOM    974  O   SER A  69       4.874 -18.055 -27.787  1.00 97.90           O  
ATOM    975  OG  SER A  69       1.354 -18.698 -27.344  1.00 97.90           O  
ATOM    976  HG  SER A  69       1.743 -17.821 -27.375  1.00 97.90           H  
ATOM    977  N   ARG A  70       3.919 -16.767 -26.212  1.00 97.62           N  
ATOM    978  H   ARG A  70       3.320 -16.761 -25.399  1.00 97.62           H  
ATOM    979  CA  ARG A  70       4.600 -15.505 -26.552  1.00 97.62           C  
ATOM    980  HA  ARG A  70       4.956 -15.556 -27.581  1.00 97.62           H  
ATOM    981  C   ARG A  70       5.859 -15.260 -25.710  1.00 97.62           C  
ATOM    982  CB  ARG A  70       3.610 -14.332 -26.436  1.00 97.62           C  
ATOM    983  HB2 ARG A  70       4.144 -13.392 -26.580  1.00 97.62           H  
ATOM    984  HB3 ARG A  70       3.174 -14.317 -25.437  1.00 97.62           H  
ATOM    985  O   ARG A  70       6.481 -14.213 -25.850  1.00 97.62           O  
ATOM    986  CG  ARG A  70       2.494 -14.405 -27.482  1.00 97.62           C  
ATOM    987  HG2 ARG A  70       2.010 -15.381 -27.457  1.00 97.62           H  
ATOM    988  HG3 ARG A  70       2.926 -14.253 -28.472  1.00 97.62           H  
ATOM    989  CD  ARG A  70       1.446 -13.324 -27.206  1.00 97.62           C  
ATOM    990  HD2 ARG A  70       0.969 -13.538 -26.250  1.00 97.62           H  
ATOM    991  HD3 ARG A  70       1.934 -12.352 -27.124  1.00 97.62           H  
ATOM    992  NE  ARG A  70       0.424 -13.314 -28.267  1.00 97.62           N  
ATOM    993  HE  ARG A  70      -0.284 -14.030 -28.198  1.00 97.62           H  
ATOM    994  NH1 ARG A  70       1.200 -11.507 -29.482  1.00 97.62           N  
ATOM    995 HH11 ARG A  70       1.918 -11.304 -28.801  1.00 97.62           H  
ATOM    996 HH12 ARG A  70       1.018 -10.795 -30.174  1.00 97.62           H  
ATOM    997  NH2 ARG A  70      -0.598 -12.617 -30.169  1.00 97.62           N  
ATOM    998 HH21 ARG A  70      -0.648 -11.986 -30.957  1.00 97.62           H  
ATOM    999 HH22 ARG A  70      -1.284 -13.349 -30.058  1.00 97.62           H  
ATOM   1000  CZ  ARG A  70       0.359 -12.487 -29.294  1.00 97.62           C  
ATOM   1001  N   GLY A  71       6.236 -16.198 -24.836  1.00 97.83           N  
ATOM   1002  H   GLY A  71       5.686 -17.042 -24.770  1.00 97.83           H  
ATOM   1003  CA  GLY A  71       7.368 -16.060 -23.914  1.00 97.83           C  
ATOM   1004  HA2 GLY A  71       8.209 -15.607 -24.439  1.00 97.83           H  
ATOM   1005  HA3 GLY A  71       7.662 -17.055 -23.580  1.00 97.83           H  
ATOM   1006  C   GLY A  71       7.072 -15.217 -22.669  1.00 97.83           C  
ATOM   1007  O   GLY A  71       8.000 -14.883 -21.932  1.00 97.83           O  
ATOM   1008  N   ILE A  72       5.801 -14.879 -22.426  1.00 98.42           N  
ATOM   1009  H   ILE A  72       5.080 -15.254 -23.026  1.00 98.42           H  
ATOM   1010  CA  ILE A  72       5.358 -14.086 -21.275  1.00 98.42           C  
ATOM   1011  HA  ILE A  72       6.144 -13.380 -21.007  1.00 98.42           H  
ATOM   1012  C   ILE A  72       5.125 -15.028 -20.094  1.00 98.42           C  
ATOM   1013  CB  ILE A  72       4.088 -13.278 -21.625  1.00 98.42           C  
ATOM   1014  HB  ILE A  72       3.298 -13.979 -21.897  1.00 98.42           H  
ATOM   1015  O   ILE A  72       4.365 -15.989 -20.218  1.00 98.42           O  
ATOM   1016  CG1 ILE A  72       4.354 -12.353 -22.837  1.00 98.42           C  
ATOM   1017 HG12 ILE A  72       4.737 -12.941 -23.670  1.00 98.42           H  
ATOM   1018 HG13 ILE A  72       5.119 -11.623 -22.571  1.00 98.42           H  
ATOM   1019  CG2 ILE A  72       3.583 -12.470 -20.417  1.00 98.42           C  
ATOM   1020 HG21 ILE A  72       3.395 -13.120 -19.561  1.00 98.42           H  
ATOM   1021 HG22 ILE A  72       2.637 -11.989 -20.664  1.00 98.42           H  
ATOM   1022 HG23 ILE A  72       4.309 -11.706 -20.141  1.00 98.42           H  
ATOM   1023  CD1 ILE A  72       3.113 -11.621 -23.359  1.00 98.42           C  
ATOM   1024 HD11 ILE A  72       2.336 -12.349 -23.592  1.00 98.42           H  
ATOM   1025 HD12 ILE A  72       3.372 -11.079 -24.269  1.00 98.42           H  
ATOM   1026 HD13 ILE A  72       2.747 -10.904 -22.625  1.00 98.42           H  
ATOM   1027  N   LYS A  73       5.759 -14.747 -18.950  1.00 98.45           N  
ATOM   1028  H   LYS A  73       6.292 -13.891 -18.907  1.00 98.45           H  
ATOM   1029  CA  LYS A  73       5.519 -15.508 -17.712  1.00 98.45           C  
ATOM   1030  HA  LYS A  73       5.391 -16.562 -17.961  1.00 98.45           H  
ATOM   1031  C   LYS A  73       4.228 -15.051 -17.055  1.00 98.45           C  
ATOM   1032  CB  LYS A  73       6.679 -15.374 -16.723  1.00 98.45           C  
ATOM   1033  HB2 LYS A  73       6.397 -15.834 -15.776  1.00 98.45           H  
ATOM   1034  HB3 LYS A  73       6.882 -14.317 -16.551  1.00 98.45           H  
ATOM   1035  O   LYS A  73       3.960 -13.849 -17.006  1.00 98.45           O  
ATOM   1036  CG  LYS A  73       7.932 -16.072 -17.242  1.00 98.45           C  
ATOM   1037  HG2 LYS A  73       7.751 -17.146 -17.273  1.00 98.45           H  
ATOM   1038  HG3 LYS A  73       8.136 -15.716 -18.252  1.00 98.45           H  
ATOM   1039  CD  LYS A  73       9.140 -15.777 -16.344  1.00 98.45           C  
ATOM   1040  HD2 LYS A  73       9.368 -14.712 -16.383  1.00 98.45           H  
ATOM   1041  HD3 LYS A  73       8.901 -16.040 -15.313  1.00 98.45           H  
ATOM   1042  CE  LYS A  73      10.363 -16.586 -16.786  1.00 98.45           C  
ATOM   1043  HE2 LYS A  73      11.234 -16.229 -16.237  1.00 98.45           H  
ATOM   1044  HE3 LYS A  73      10.191 -17.623 -16.500  1.00 98.45           H  
ATOM   1045  NZ  LYS A  73      10.585 -16.512 -18.252  1.00 98.45           N  
ATOM   1046  HZ1 LYS A  73      11.374 -17.082 -18.520  1.00 98.45           H  
ATOM   1047  HZ2 LYS A  73      10.734 -15.554 -18.538  1.00 98.45           H  
ATOM   1048  HZ3 LYS A  73       9.764 -16.852 -18.731  1.00 98.45           H  
ATOM   1049  N   VAL A  74       3.468 -16.000 -16.522  1.00 98.61           N  
ATOM   1050  H   VAL A  74       3.749 -16.963 -16.636  1.00 98.61           H  
ATOM   1051  CA  VAL A  74       2.207 -15.728 -15.831  1.00 98.61           C  
ATOM   1052  HA  VAL A  74       2.059 -14.649 -15.786  1.00 98.61           H  
ATOM   1053  C   VAL A  74       2.274 -16.249 -14.399  1.00 98.61           C  
ATOM   1054  CB  VAL A  74       1.006 -16.306 -16.600  1.00 98.61           C  
ATOM   1055  HB  VAL A  74       1.007 -17.393 -16.525  1.00 98.61           H  
ATOM   1056  O   VAL A  74       2.435 -17.452 -14.181  1.00 98.61           O  
ATOM   1057  CG1 VAL A  74      -0.297 -15.762 -16.008  1.00 98.61           C  
ATOM   1058 HG11 VAL A  74      -0.321 -14.675 -16.090  1.00 98.61           H  
ATOM   1059 HG12 VAL A  74      -1.146 -16.179 -16.551  1.00 98.61           H  
ATOM   1060 HG13 VAL A  74      -0.385 -16.032 -14.956  1.00 98.61           H  
ATOM   1061  CG2 VAL A  74       1.019 -15.921 -18.088  1.00 98.61           C  
ATOM   1062 HG21 VAL A  74       1.872 -16.381 -18.587  1.00 98.61           H  
ATOM   1063 HG22 VAL A  74       0.109 -16.282 -18.569  1.00 98.61           H  
ATOM   1064 HG23 VAL A  74       1.081 -14.838 -18.193  1.00 98.61           H  
ATOM   1065  N   MET A  75       2.131 -15.343 -13.432  1.00 98.64           N  
ATOM   1066  H   MET A  75       1.968 -14.383 -13.700  1.00 98.64           H  
ATOM   1067  CA  MET A  75       2.123 -15.645 -11.995  1.00 98.64           C  
ATOM   1068  HA  MET A  75       2.443 -16.674 -11.834  1.00 98.64           H  
ATOM   1069  C   MET A  75       0.709 -15.511 -11.428  1.00 98.64           C  
ATOM   1070  CB  MET A  75       3.095 -14.717 -11.242  1.00 98.64           C  
ATOM   1071  HB2 MET A  75       3.049 -13.718 -11.676  1.00 98.64           H  
ATOM   1072  HB3 MET A  75       2.781 -14.639 -10.202  1.00 98.64           H  
ATOM   1073  O   MET A  75      -0.082 -14.700 -11.912  1.00 98.64           O  
ATOM   1074  CG  MET A  75       4.547 -15.214 -11.236  1.00 98.64           C  
ATOM   1075  HG2 MET A  75       4.588 -16.106 -10.610  1.00 98.64           H  
ATOM   1076  HG3 MET A  75       5.161 -14.461 -10.744  1.00 98.64           H  
ATOM   1077  SD  MET A  75       5.298 -15.631 -12.833  1.00 98.64           S  
ATOM   1078  CE  MET A  75       5.475 -13.949 -13.400  1.00 98.64           C  
ATOM   1079  HE1 MET A  75       4.482 -13.515 -13.519  1.00 98.64           H  
ATOM   1080  HE2 MET A  75       6.033 -13.375 -12.660  1.00 98.64           H  
ATOM   1081  HE3 MET A  75       6.015 -13.953 -14.347  1.00 98.64           H  
ATOM   1082  N   LEU A  76       0.393 -16.276 -10.380  1.00 98.65           N  
ATOM   1083  H   LEU A  76       1.096 -16.911 -10.030  1.00 98.65           H  
ATOM   1084  CA  LEU A  76      -0.746 -15.977  -9.504  1.00 98.65           C  
ATOM   1085  HA  LEU A  76      -1.524 -15.464 -10.069  1.00 98.65           H  
ATOM   1086  C   LEU A  76      -0.265 -15.059  -8.388  1.00 98.65           C  
ATOM   1087  CB  LEU A  76      -1.329 -17.271  -8.909  1.00 98.65           C  
ATOM   1088  HB2 LEU A  76      -1.715 -17.894  -9.716  1.00 98.65           H  
ATOM   1089  HB3 LEU A  76      -0.525 -17.810  -8.408  1.00 98.65           H  
ATOM   1090  O   LEU A  76       0.651 -15.443  -7.665  1.00 98.65           O  
ATOM   1091  CG  LEU A  76      -2.477 -17.054  -7.907  1.00 98.65           C  
ATOM   1092  HG  LEU A  76      -2.188 -16.341  -7.135  1.00 98.65           H  
ATOM   1093  CD1 LEU A  76      -3.742 -16.552  -8.607  1.00 98.65           C  
ATOM   1094 HD11 LEU A  76      -4.531 -16.423  -7.866  1.00 98.65           H  
ATOM   1095 HD12 LEU A  76      -3.554 -15.578  -9.059  1.00 98.65           H  
ATOM   1096 HD13 LEU A  76      -4.062 -17.259  -9.372  1.00 98.65           H  
ATOM   1097  CD2 LEU A  76      -2.790 -18.384  -7.227  1.00 98.65           C  
ATOM   1098 HD21 LEU A  76      -3.647 -18.275  -6.562  1.00 98.65           H  
ATOM   1099 HD22 LEU A  76      -3.002 -19.146  -7.977  1.00 98.65           H  
ATOM   1100 HD23 LEU A  76      -1.927 -18.689  -6.635  1.00 98.65           H  
ATOM   1101  N   SER A  77      -0.902 -13.904  -8.223  1.00 98.59           N  
ATOM   1102  H   SER A  77      -1.671 -13.661  -8.831  1.00 98.59           H  
ATOM   1103  CA  SER A  77      -0.608 -12.993  -7.122  1.00 98.59           C  
ATOM   1104  HA  SER A  77       0.424 -13.145  -6.807  1.00 98.59           H  
ATOM   1105  C   SER A  77      -1.471 -13.294  -5.900  1.00 98.59           C  
ATOM   1106  CB  SER A  77      -0.712 -11.548  -7.594  1.00 98.59           C  
ATOM   1107  HB2 SER A  77      -1.751 -11.301  -7.810  1.00 98.59           H  
ATOM   1108  HB3 SER A  77      -0.117 -11.414  -8.497  1.00 98.59           H  
ATOM   1109  O   SER A  77      -2.694 -13.443  -6.001  1.00 98.59           O  
ATOM   1110  OG  SER A  77      -0.208 -10.708  -6.589  1.00 98.59           O  
ATOM   1111  HG  SER A  77       0.736 -10.579  -6.705  1.00 98.59           H  
ATOM   1112  N   LEU A  78      -0.809 -13.456  -4.757  1.00 98.45           N  
ATOM   1113  H   LEU A  78       0.187 -13.289  -4.777  1.00 98.45           H  
ATOM   1114  CA  LEU A  78      -1.397 -13.708  -3.448  1.00 98.45           C  
ATOM   1115  HA  LEU A  78      -2.378 -14.169  -3.560  1.00 98.45           H  
ATOM   1116  C   LEU A  78      -1.549 -12.387  -2.701  1.00 98.45           C  
ATOM   1117  CB  LEU A  78      -0.480 -14.632  -2.623  1.00 98.45           C  
ATOM   1118  HB2 LEU A  78       0.416 -14.074  -2.354  1.00 98.45           H  
ATOM   1119  HB3 LEU A  78      -1.002 -14.874  -1.697  1.00 98.45           H  
ATOM   1120  O   LEU A  78      -0.575 -11.650  -2.596  1.00 98.45           O  
ATOM   1121  CG  LEU A  78      -0.015 -15.936  -3.283  1.00 98.45           C  
ATOM   1122  HG  LEU A  78       0.646 -15.704  -4.118  1.00 98.45           H  
ATOM   1123  CD1 LEU A  78       0.760 -16.751  -2.244  1.00 98.45           C  
ATOM   1124 HD11 LEU A  78       1.633 -16.182  -1.924  1.00 98.45           H  
ATOM   1125 HD12 LEU A  78       1.098 -17.691  -2.680  1.00 98.45           H  
ATOM   1126 HD13 LEU A  78       0.130 -16.958  -1.380  1.00 98.45           H  
ATOM   1127  CD2 LEU A  78      -1.169 -16.790  -3.802  1.00 98.45           C  
ATOM   1128 HD21 LEU A  78      -1.838 -17.021  -2.973  1.00 98.45           H  
ATOM   1129 HD22 LEU A  78      -1.705 -16.244  -4.577  1.00 98.45           H  
ATOM   1130 HD23 LEU A  78      -0.770 -17.707  -4.235  1.00 98.45           H  
ATOM   1131  N   GLY A  79      -2.718 -12.153  -2.110  1.00 97.76           N  
ATOM   1132  H   GLY A  79      -3.496 -12.773  -2.286  1.00 97.76           H  
ATOM   1133  CA  GLY A  79      -2.966 -10.984  -1.272  1.00 97.76           C  
ATOM   1134  HA2 GLY A  79      -2.033 -10.609  -0.851  1.00 97.76           H  
ATOM   1135  HA3 GLY A  79      -3.597 -11.299  -0.442  1.00 97.76           H  
ATOM   1136  C   GLY A  79      -3.689  -9.858  -2.010  1.00 97.76           C  
ATOM   1137  O   GLY A  79      -4.817 -10.069  -2.463  1.00 97.76           O  
ATOM   1138  N   GLY A  80      -3.047  -8.691  -2.100  1.00 96.04           N  
ATOM   1139  H   GLY A  80      -2.097  -8.653  -1.758  1.00 96.04           H  
ATOM   1140  CA  GLY A  80      -3.603  -7.426  -2.587  1.00 96.04           C  
ATOM   1141  HA2 GLY A  80      -4.266  -7.614  -3.432  1.00 96.04           H  
ATOM   1142  HA3 GLY A  80      -2.781  -6.803  -2.938  1.00 96.04           H  
ATOM   1143  C   GLY A  80      -4.374  -6.652  -1.509  1.00 96.04           C  
ATOM   1144  O   GLY A  80      -4.785  -7.212  -0.499  1.00 96.04           O  
ATOM   1145  N   GLY A  81      -4.646  -5.365  -1.735  1.00 92.40           N  
ATOM   1146  H   GLY A  81      -4.168  -4.935  -2.513  1.00 92.40           H  
ATOM   1147  CA  GLY A  81      -5.191  -4.454  -0.710  1.00 92.40           C  
ATOM   1148  HA2 GLY A  81      -5.267  -3.456  -1.142  1.00 92.40           H  
ATOM   1149  HA3 GLY A  81      -4.464  -4.397   0.100  1.00 92.40           H  
ATOM   1150  C   GLY A  81      -6.556  -4.806  -0.084  1.00 92.40           C  
ATOM   1151  O   GLY A  81      -7.010  -4.105   0.817  1.00 92.40           O  
ATOM   1152  N   VAL A  82      -7.234  -5.876  -0.521  1.00 89.48           N  
ATOM   1153  H   VAL A  82      -6.742  -6.485  -1.159  1.00 89.48           H  
ATOM   1154  CA  VAL A  82      -8.474  -6.390   0.085  1.00 89.48           C  
ATOM   1155  HA  VAL A  82      -8.530  -6.024   1.110  1.00 89.48           H  
ATOM   1156  C   VAL A  82      -8.447  -7.918   0.118  1.00 89.48           C  
ATOM   1157  CB  VAL A  82      -9.735  -5.908  -0.667  1.00 89.48           C  
ATOM   1158  HB  VAL A  82      -9.753  -6.357  -1.661  1.00 89.48           H  
ATOM   1159  O   VAL A  82      -8.096  -8.570  -0.858  1.00 89.48           O  
ATOM   1160  CG1 VAL A  82     -11.019  -6.320   0.074  1.00 89.48           C  
ATOM   1161 HG11 VAL A  82     -11.119  -7.405   0.089  1.00 89.48           H  
ATOM   1162 HG12 VAL A  82     -11.887  -5.913  -0.445  1.00 89.48           H  
ATOM   1163 HG13 VAL A  82     -11.001  -5.932   1.093  1.00 89.48           H  
ATOM   1164  CG2 VAL A  82      -9.787  -4.384  -0.835  1.00 89.48           C  
ATOM   1165 HG21 VAL A  82     -10.714  -4.085  -1.325  1.00 89.48           H  
ATOM   1166 HG22 VAL A  82      -9.714  -3.896   0.137  1.00 89.48           H  
ATOM   1167 HG23 VAL A  82      -8.958  -4.049  -1.458  1.00 89.48           H  
ATOM   1168  N   GLY A  83      -8.902  -8.511   1.221  1.00 91.35           N  
ATOM   1169  H   GLY A  83      -9.129  -7.932   2.017  1.00 91.35           H  
ATOM   1170  CA  GLY A  83      -8.986  -9.964   1.364  1.00 91.35           C  
ATOM   1171  HA2 GLY A  83      -8.203 -10.427   0.763  1.00 91.35           H  
ATOM   1172  HA3 GLY A  83      -9.952 -10.313   0.997  1.00 91.35           H  
ATOM   1173  C   GLY A  83      -8.795 -10.428   2.800  1.00 91.35           C  
ATOM   1174  O   GLY A  83      -8.476  -9.624   3.669  1.00 91.35           O  
ATOM   1175  N   SER A  84      -8.987 -11.719   3.057  1.00 94.81           N  
ATOM   1176  H   SER A  84      -9.102 -12.321   2.255  1.00 94.81           H  
ATOM   1177  CA  SER A  84      -8.719 -12.364   4.351  1.00 94.81           C  
ATOM   1178  HA  SER A  84      -8.314 -11.636   5.053  1.00 94.81           H  
ATOM   1179  C   SER A  84      -7.661 -13.443   4.150  1.00 94.81           C  
ATOM   1180  CB  SER A  84     -10.005 -12.921   4.970  1.00 94.81           C  
ATOM   1181  HB2 SER A  84     -10.446 -13.662   4.304  1.00 94.81           H  
ATOM   1182  HB3 SER A  84     -10.716 -12.107   5.112  1.00 94.81           H  
ATOM   1183  O   SER A  84      -7.961 -14.631   4.038  1.00 94.81           O  
ATOM   1184  OG  SER A  84      -9.730 -13.519   6.223  1.00 94.81           O  
ATOM   1185  HG  SER A  84      -9.937 -14.453   6.150  1.00 94.81           H  
ATOM   1186  N   TYR A  85      -6.408 -13.017   4.045  1.00 97.11           N  
ATOM   1187  H   TYR A  85      -6.214 -12.028   4.107  1.00 97.11           H  
ATOM   1188  CA  TYR A  85      -5.260 -13.894   3.863  1.00 97.11           C  
ATOM   1189  HA  TYR A  85      -5.586 -14.934   3.863  1.00 97.11           H  
ATOM   1190  C   TYR A  85      -4.282 -13.730   5.026  1.00 97.11           C  
ATOM   1191  CB  TYR A  85      -4.617 -13.631   2.501  1.00 97.11           C  
ATOM   1192  HB2 TYR A  85      -5.298 -13.970   1.720  1.00 97.11           H  
ATOM   1193  HB3 TYR A  85      -3.714 -14.237   2.442  1.00 97.11           H  
ATOM   1194  O   TYR A  85      -4.029 -12.623   5.500  1.00 97.11           O  
ATOM   1195  CG  TYR A  85      -4.251 -12.184   2.237  1.00 97.11           C  
ATOM   1196  CD1 TYR A  85      -5.180 -11.320   1.625  1.00 97.11           C  
ATOM   1197  HD1 TYR A  85      -6.146 -11.690   1.313  1.00 97.11           H  
ATOM   1198  CD2 TYR A  85      -2.984 -11.701   2.614  1.00 97.11           C  
ATOM   1199  HD2 TYR A  85      -2.272 -12.351   3.100  1.00 97.11           H  
ATOM   1200  CE1 TYR A  85      -4.845  -9.976   1.388  1.00 97.11           C  
ATOM   1201  HE1 TYR A  85      -5.529  -9.304   0.891  1.00 97.11           H  
ATOM   1202  CE2 TYR A  85      -2.640 -10.361   2.369  1.00 97.11           C  
ATOM   1203  HE2 TYR A  85      -1.672  -9.986   2.667  1.00 97.11           H  
ATOM   1204  OH  TYR A  85      -3.251  -8.204   1.542  1.00 97.11           O  
ATOM   1205  HH  TYR A  85      -2.334  -7.977   1.708  1.00 97.11           H  
ATOM   1206  CZ  TYR A  85      -3.567  -9.502   1.747  1.00 97.11           C  
ATOM   1207  N   SER A  86      -3.777 -14.852   5.529  1.00 96.73           N  
ATOM   1208  H   SER A  86      -4.041 -15.734   5.113  1.00 96.73           H  
ATOM   1209  CA  SER A  86      -2.772 -14.910   6.593  1.00 96.73           C  
ATOM   1210  HA  SER A  86      -1.977 -14.195   6.382  1.00 96.73           H  
ATOM   1211  C   SER A  86      -2.178 -16.318   6.643  1.00 96.73           C  
ATOM   1212  CB  SER A  86      -3.413 -14.571   7.946  1.00 96.73           C  
ATOM   1213  HB2 SER A  86      -4.032 -15.406   8.274  1.00 96.73           H  
ATOM   1214  HB3 SER A  86      -4.040 -13.685   7.848  1.00 96.73           H  
ATOM   1215  O   SER A  86      -2.702 -17.226   6.005  1.00 96.73           O  
ATOM   1216  OG  SER A  86      -2.408 -14.303   8.909  1.00 96.73           O  
ATOM   1217  HG  SER A  86      -2.799 -14.350   9.785  1.00 96.73           H  
ATOM   1218  N   LEU A  87      -1.122 -16.513   7.429  1.00 97.90           N  
ATOM   1219  H   LEU A  87      -0.782 -15.725   7.962  1.00 97.90           H  
ATOM   1220  CA  LEU A  87      -0.560 -17.820   7.761  1.00 97.90           C  
ATOM   1221  HA  LEU A  87      -1.204 -18.610   7.373  1.00 97.90           H  
ATOM   1222  C   LEU A  87      -0.512 -17.958   9.284  1.00 97.90           C  
ATOM   1223  CB  LEU A  87       0.834 -17.963   7.129  1.00 97.90           C  
ATOM   1224  HB2 LEU A  87       1.279 -18.896   7.475  1.00 97.90           H  
ATOM   1225  HB3 LEU A  87       1.454 -17.141   7.485  1.00 97.90           H  
ATOM   1226  O   LEU A  87       0.049 -17.104   9.967  1.00 97.90           O  
ATOM   1227  CG  LEU A  87       0.847 -17.949   5.590  1.00 97.90           C  
ATOM   1228  HG  LEU A  87       0.393 -17.028   5.224  1.00 97.90           H  
ATOM   1229  CD1 LEU A  87       2.293 -17.988   5.098  1.00 97.90           C  
ATOM   1230 HD11 LEU A  87       2.828 -17.127   5.496  1.00 97.90           H  
ATOM   1231 HD12 LEU A  87       2.786 -18.902   5.430  1.00 97.90           H  
ATOM   1232 HD13 LEU A  87       2.313 -17.927   4.010  1.00 97.90           H  
ATOM   1233  CD2 LEU A  87       0.094 -19.140   4.992  1.00 97.90           C  
ATOM   1234 HD21 LEU A  87      -0.974 -19.031   5.182  1.00 97.90           H  
ATOM   1235 HD22 LEU A  87       0.434 -20.067   5.452  1.00 97.90           H  
ATOM   1236 HD23 LEU A  87       0.251 -19.176   3.914  1.00 97.90           H  
ATOM   1237  N   SER A  88      -1.117 -19.006   9.837  1.00 97.53           N  
ATOM   1238  H   SER A  88      -1.599 -19.661   9.239  1.00 97.53           H  
ATOM   1239  CA  SER A  88      -1.197 -19.181  11.297  1.00 97.53           C  
ATOM   1240  HA  SER A  88      -1.173 -18.201  11.773  1.00 97.53           H  
ATOM   1241  C   SER A  88      -0.032 -19.972  11.894  1.00 97.53           C  
ATOM   1242  CB  SER A  88      -2.533 -19.821  11.674  1.00 97.53           C  
ATOM   1243  HB2 SER A  88      -2.614 -19.874  12.759  1.00 97.53           H  
ATOM   1244  HB3 SER A  88      -3.342 -19.196  11.296  1.00 97.53           H  
ATOM   1245  O   SER A  88       0.148 -19.973  13.110  1.00 97.53           O  
ATOM   1246  OG  SER A  88      -2.657 -21.122  11.129  1.00 97.53           O  
ATOM   1247  HG  SER A  88      -3.564 -21.401  11.279  1.00 97.53           H  
ATOM   1248  N   SER A  89       0.733 -20.682  11.061  1.00 98.12           N  
ATOM   1249  H   SER A  89       0.548 -20.614  10.070  1.00 98.12           H  
ATOM   1250  CA  SER A  89       1.866 -21.508  11.482  1.00 98.12           C  
ATOM   1251  HA  SER A  89       2.485 -20.935  12.172  1.00 98.12           H  
ATOM   1252  C   SER A  89       2.729 -21.947  10.295  1.00 98.12           C  
ATOM   1253  CB  SER A  89       1.352 -22.762  12.205  1.00 98.12           C  
ATOM   1254  HB2 SER A  89       0.755 -22.475  13.071  1.00 98.12           H  
ATOM   1255  HB3 SER A  89       2.196 -23.353  12.560  1.00 98.12           H  
ATOM   1256  O   SER A  89       2.328 -21.842   9.133  1.00 98.12           O  
ATOM   1257  OG  SER A  89       0.566 -23.550  11.330  1.00 98.12           O  
ATOM   1258  HG  SER A  89      -0.264 -23.083  11.211  1.00 98.12           H  
ATOM   1259  N   ALA A  90       3.872 -22.563  10.599  1.00 97.94           N  
ATOM   1260  H   ALA A  90       4.196 -22.536  11.556  1.00 97.94           H  
ATOM   1261  CA  ALA A  90       4.710 -23.250   9.619  1.00 97.94           C  
ATOM   1262  HA  ALA A  90       5.054 -22.527   8.879  1.00 97.94           H  
ATOM   1263  C   ALA A  90       3.977 -24.373   8.864  1.00 97.94           C  
ATOM   1264  CB  ALA A  90       5.907 -23.829  10.378  1.00 97.94           C  
ATOM   1265  HB1 ALA A  90       6.624 -24.237   9.666  1.00 97.94           H  
ATOM   1266  HB2 ALA A  90       6.401 -23.039  10.945  1.00 97.94           H  
ATOM   1267  HB3 ALA A  90       5.582 -24.610  11.065  1.00 97.94           H  
ATOM   1268  O   ALA A  90       4.233 -24.606   7.680  1.00 97.94           O  
ATOM   1269  N   ASP A  91       3.067 -25.085   9.538  1.00 98.24           N  
ATOM   1270  H   ASP A  91       2.859 -24.832  10.493  1.00 98.24           H  
ATOM   1271  CA  ASP A  91       2.233 -26.110   8.902  1.00 98.24           C  
ATOM   1272  HA  ASP A  91       2.861 -26.760   8.292  1.00 98.24           H  
ATOM   1273  C   ASP A  91       1.214 -25.490   7.950  1.00 98.24           C  
ATOM   1274  CB  ASP A  91       1.517 -26.959   9.965  1.00 98.24           C  
ATOM   1275  HB2 ASP A  91       0.678 -27.475   9.497  1.00 98.24           H  
ATOM   1276  HB3 ASP A  91       1.121 -26.314  10.749  1.00 98.24           H  
ATOM   1277  O   ASP A  91       1.001 -26.001   6.852  1.00 98.24           O  
ATOM   1278  CG  ASP A  91       2.433 -28.023  10.564  1.00 98.24           C  
ATOM   1279  OD1 ASP A  91       2.398 -28.225  11.792  1.00 98.24           O  
ATOM   1280  OD2 ASP A  91       3.203 -28.629   9.782  1.00 98.24           O  
ATOM   1281  N   ASP A  92       0.633 -24.354   8.326  1.00 98.25           N  
ATOM   1282  H   ASP A  92       0.863 -23.969   9.231  1.00 98.25           H  
ATOM   1283  CA  ASP A  92      -0.289 -23.615   7.468  1.00 98.25           C  
ATOM   1284  HA  ASP A  92      -1.081 -24.293   7.150  1.00 98.25           H  
ATOM   1285  C   ASP A  92       0.416 -23.097   6.202  1.00 98.25           C  
ATOM   1286  CB  ASP A  92      -0.924 -22.499   8.298  1.00 98.25           C  
ATOM   1287  HB2 ASP A  92      -1.244 -22.908   9.257  1.00 98.25           H  
ATOM   1288  HB3 ASP A  92      -0.185 -21.721   8.490  1.00 98.25           H  
ATOM   1289  O   ASP A  92      -0.091 -23.274   5.094  1.00 98.25           O  
ATOM   1290  CG  ASP A  92      -2.146 -21.880   7.631  1.00 98.25           C  
ATOM   1291  OD1 ASP A  92      -2.341 -20.667   7.847  1.00 98.25           O  
ATOM   1292  OD2 ASP A  92      -2.931 -22.602   6.974  1.00 98.25           O  
ATOM   1293  N   ALA A  93       1.650 -22.592   6.327  1.00 98.47           N  
ATOM   1294  H   ALA A  93       2.013 -22.445   7.259  1.00 98.47           H  
ATOM   1295  CA  ALA A  93       2.486 -22.219   5.182  1.00 98.47           C  
ATOM   1296  HA  ALA A  93       1.978 -21.438   4.616  1.00 98.47           H  
ATOM   1297  C   ALA A  93       2.726 -23.399   4.222  1.00 98.47           C  
ATOM   1298  CB  ALA A  93       3.806 -21.652   5.711  1.00 98.47           C  
ATOM   1299  HB1 ALA A  93       3.600 -20.837   6.405  1.00 98.47           H  
ATOM   1300  HB2 ALA A  93       4.399 -21.266   4.881  1.00 98.47           H  
ATOM   1301  HB3 ALA A  93       4.377 -22.420   6.233  1.00 98.47           H  
ATOM   1302  O   ALA A  93       2.586 -23.256   3.003  1.00 98.47           O  
ATOM   1303  N   ARG A  94       3.024 -24.594   4.754  1.00 98.19           N  
ATOM   1304  H   ARG A  94       3.107 -24.647   5.760  1.00 98.19           H  
ATOM   1305  CA  ARG A  94       3.169 -25.821   3.949  1.00 98.19           C  
ATOM   1306  HA  ARG A  94       3.859 -25.626   3.128  1.00 98.19           H  
ATOM   1307  C   ARG A  94       1.854 -26.245   3.295  1.00 98.19           C  
ATOM   1308  CB  ARG A  94       3.720 -26.965   4.815  1.00 98.19           C  
ATOM   1309  HB2 ARG A  94       3.592 -27.901   4.271  1.00 98.19           H  
ATOM   1310  HB3 ARG A  94       3.151 -27.034   5.742  1.00 98.19           H  
ATOM   1311  O   ARG A  94       1.858 -26.659   2.135  1.00 98.19           O  
ATOM   1312  CG  ARG A  94       5.210 -26.794   5.131  1.00 98.19           C  
ATOM   1313  HG2 ARG A  94       5.755 -26.703   4.191  1.00 98.19           H  
ATOM   1314  HG3 ARG A  94       5.376 -25.888   5.713  1.00 98.19           H  
ATOM   1315  CD  ARG A  94       5.754 -28.017   5.885  1.00 98.19           C  
ATOM   1316  HD2 ARG A  94       5.414 -28.924   5.384  1.00 98.19           H  
ATOM   1317  HD3 ARG A  94       6.842 -28.005   5.827  1.00 98.19           H  
ATOM   1318  NE  ARG A  94       5.341 -28.064   7.305  1.00 98.19           N  
ATOM   1319  HE  ARG A  94       4.528 -28.604   7.565  1.00 98.19           H  
ATOM   1320  NH1 ARG A  94       6.960 -26.663   8.142  1.00 98.19           N  
ATOM   1321 HH11 ARG A  94       7.085 -26.279   7.216  1.00 98.19           H  
ATOM   1322 HH12 ARG A  94       7.344 -26.170   8.935  1.00 98.19           H  
ATOM   1323  NH2 ARG A  94       5.675 -27.777   9.544  1.00 98.19           N  
ATOM   1324 HH21 ARG A  94       4.822 -28.289   9.722  1.00 98.19           H  
ATOM   1325 HH22 ARG A  94       6.112 -27.308  10.323  1.00 98.19           H  
ATOM   1326  CZ  ARG A  94       5.984 -27.505   8.317  1.00 98.19           C  
ATOM   1327  N   ASN A  95       0.731 -26.124   3.998  1.00 98.20           N  
ATOM   1328  H   ASN A  95       0.800 -25.816   4.957  1.00 98.20           H  
ATOM   1329  CA  ASN A  95      -0.591 -26.456   3.464  1.00 98.20           C  
ATOM   1330  HA  ASN A  95      -0.566 -27.467   3.057  1.00 98.20           H  
ATOM   1331  C   ASN A  95      -0.984 -25.529   2.309  1.00 98.20           C  
ATOM   1332  CB  ASN A  95      -1.622 -26.415   4.603  1.00 98.20           C  
ATOM   1333  HB2 ASN A  95      -2.627 -26.480   4.184  1.00 98.20           H  
ATOM   1334  HB3 ASN A  95      -1.543 -25.470   5.140  1.00 98.20           H  
ATOM   1335  O   ASN A  95      -1.436 -26.010   1.267  1.00 98.20           O  
ATOM   1336  CG  ASN A  95      -1.463 -27.567   5.577  1.00 98.20           C  
ATOM   1337  ND2 ASN A  95      -1.961 -27.416   6.781  1.00 98.20           N  
ATOM   1338 HD21 ASN A  95      -2.317 -26.515   7.066  1.00 98.20           H  
ATOM   1339 HD22 ASN A  95      -1.762 -28.153   7.442  1.00 98.20           H  
ATOM   1340  OD1 ASN A  95      -0.935 -28.622   5.256  1.00 98.20           O  
ATOM   1341  N   VAL A  96      -0.743 -24.222   2.445  1.00 98.43           N  
ATOM   1342  H   VAL A  96      -0.413 -23.884   3.339  1.00 98.43           H  
ATOM   1343  CA  VAL A  96      -0.958 -23.248   1.366  1.00 98.43           C  
ATOM   1344  HA  VAL A  96      -1.979 -23.361   1.002  1.00 98.43           H  
ATOM   1345  C   VAL A  96      -0.033 -23.539   0.182  1.00 98.43           C  
ATOM   1346  CB  VAL A  96      -0.811 -21.804   1.888  1.00 98.43           C  
ATOM   1347  HB  VAL A  96       0.146 -21.697   2.400  1.00 98.43           H  
ATOM   1348  O   VAL A  96      -0.506 -23.572  -0.954  1.00 98.43           O  
ATOM   1349  CG1 VAL A  96      -0.880 -20.771   0.755  1.00 98.43           C  
ATOM   1350 HG11 VAL A  96      -0.839 -19.765   1.172  1.00 98.43           H  
ATOM   1351 HG12 VAL A  96      -1.806 -20.886   0.191  1.00 98.43           H  
ATOM   1352 HG13 VAL A  96      -0.029 -20.884   0.084  1.00 98.43           H  
ATOM   1353  CG2 VAL A  96      -1.948 -21.476   2.867  1.00 98.43           C  
ATOM   1354 HG21 VAL A  96      -1.828 -20.462   3.248  1.00 98.43           H  
ATOM   1355 HG22 VAL A  96      -2.914 -21.559   2.369  1.00 98.43           H  
ATOM   1356 HG23 VAL A  96      -1.930 -22.153   3.721  1.00 98.43           H  
ATOM   1357  N   ALA A  97       1.248 -23.853   0.414  1.00 98.52           N  
ATOM   1358  H   ALA A  97       1.606 -23.778   1.356  1.00 98.52           H  
ATOM   1359  CA  ALA A  97       2.171 -24.244  -0.656  1.00 98.52           C  
ATOM   1360  HA  ALA A  97       2.252 -23.415  -1.359  1.00 98.52           H  
ATOM   1361  C   ALA A  97       1.673 -25.478  -1.433  1.00 98.52           C  
ATOM   1362  CB  ALA A  97       3.557 -24.511  -0.059  1.00 98.52           C  
ATOM   1363  HB1 ALA A  97       4.288 -24.612  -0.861  1.00 98.52           H  
ATOM   1364  HB2 ALA A  97       3.545 -25.429   0.530  1.00 98.52           H  
ATOM   1365  HB3 ALA A  97       3.855 -23.691   0.594  1.00 98.52           H  
ATOM   1366  O   ALA A  97       1.658 -25.473  -2.665  1.00 98.52           O  
ATOM   1367  N   ASN A  98       1.211 -26.515  -0.724  1.00 98.36           N  
ATOM   1368  H   ASN A  98       1.285 -26.466   0.282  1.00 98.36           H  
ATOM   1369  CA  ASN A  98       0.642 -27.726  -1.324  1.00 98.36           C  
ATOM   1370  HA  ASN A  98       1.361 -28.150  -2.025  1.00 98.36           H  
ATOM   1371  C   ASN A  98      -0.641 -27.433  -2.117  1.00 98.36           C  
ATOM   1372  CB  ASN A  98       0.357 -28.748  -0.208  1.00 98.36           C  
ATOM   1373  HB2 ASN A  98      -0.287 -29.536  -0.598  1.00 98.36           H  
ATOM   1374  HB3 ASN A  98      -0.170 -28.259   0.612  1.00 98.36           H  
ATOM   1375  O   ASN A  98      -0.842 -27.976  -3.206  1.00 98.36           O  
ATOM   1376  CG  ASN A  98       1.601 -29.429   0.328  1.00 98.36           C  
ATOM   1377  ND2 ASN A  98       1.613 -29.807   1.583  1.00 98.36           N  
ATOM   1378 HD21 ASN A  98       2.466 -30.238   1.909  1.00 98.36           H  
ATOM   1379 HD22 ASN A  98       0.868 -29.540   2.210  1.00 98.36           H  
ATOM   1380  OD1 ASN A  98       2.554 -29.689  -0.381  1.00 98.36           O  
ATOM   1381  N   TYR A  99      -1.510 -26.561  -1.598  1.00 98.34           N  
ATOM   1382  H   TYR A  99      -1.322 -26.172  -0.686  1.00 98.34           H  
ATOM   1383  CA  TYR A  99      -2.707 -26.123  -2.311  1.00 98.34           C  
ATOM   1384  HA  TYR A  99      -3.303 -26.999  -2.569  1.00 98.34           H  
ATOM   1385  C   TYR A  99      -2.347 -25.413  -3.623  1.00 98.34           C  
ATOM   1386  CB  TYR A  99      -3.556 -25.221  -1.405  1.00 98.34           C  
ATOM   1387  HB2 TYR A  99      -3.977 -25.820  -0.598  1.00 98.34           H  
ATOM   1388  HB3 TYR A  99      -2.924 -24.459  -0.950  1.00 98.34           H  
ATOM   1389  O   TYR A  99      -2.892 -25.766  -4.674  1.00 98.34           O  
ATOM   1390  CG  TYR A  99      -4.675 -24.532  -2.159  1.00 98.34           C  
ATOM   1391  CD1 TYR A  99      -4.490 -23.222  -2.643  1.00 98.34           C  
ATOM   1392  HD1 TYR A  99      -3.581 -22.685  -2.416  1.00 98.34           H  
ATOM   1393  CD2 TYR A  99      -5.873 -25.220  -2.427  1.00 98.34           C  
ATOM   1394  HD2 TYR A  99      -6.024 -26.216  -2.036  1.00 98.34           H  
ATOM   1395  CE1 TYR A  99      -5.494 -22.607  -3.413  1.00 98.34           C  
ATOM   1396  HE1 TYR A  99      -5.361 -21.589  -3.747  1.00 98.34           H  
ATOM   1397  CE2 TYR A  99      -6.870 -24.615  -3.216  1.00 98.34           C  
ATOM   1398  HE2 TYR A  99      -7.790 -25.135  -3.440  1.00 98.34           H  
ATOM   1399  OH  TYR A  99      -7.636 -22.750  -4.504  1.00 98.34           O  
ATOM   1400  HH  TYR A  99      -7.444 -21.838  -4.735  1.00 98.34           H  
ATOM   1401  CZ  TYR A  99      -6.676 -23.315  -3.725  1.00 98.34           C  
ATOM   1402  N   LEU A 100      -1.408 -24.462  -3.580  1.00 98.60           N  
ATOM   1403  H   LEU A 100      -1.008 -24.230  -2.682  1.00 98.60           H  
ATOM   1404  CA  LEU A 100      -0.937 -23.727  -4.756  1.00 98.60           C  
ATOM   1405  HA  LEU A 100      -1.790 -23.255  -5.243  1.00 98.60           H  
ATOM   1406  C   LEU A 100      -0.302 -24.669  -5.784  1.00 98.60           C  
ATOM   1407  CB  LEU A 100       0.061 -22.640  -4.316  1.00 98.60           C  
ATOM   1408  HB2 LEU A 100       0.540 -22.222  -5.201  1.00 98.60           H  
ATOM   1409  HB3 LEU A 100       0.836 -23.109  -3.711  1.00 98.60           H  
ATOM   1410  O   LEU A 100      -0.610 -24.579  -6.977  1.00 98.60           O  
ATOM   1411  CG  LEU A 100      -0.566 -21.487  -3.511  1.00 98.60           C  
ATOM   1412  HG  LEU A 100      -1.130 -21.880  -2.666  1.00 98.60           H  
ATOM   1413  CD1 LEU A 100       0.537 -20.579  -2.976  1.00 98.60           C  
ATOM   1414 HD11 LEU A 100       1.211 -21.154  -2.341  1.00 98.60           H  
ATOM   1415 HD12 LEU A 100       0.093 -19.789  -2.370  1.00 98.60           H  
ATOM   1416 HD13 LEU A 100       1.096 -20.133  -3.798  1.00 98.60           H  
ATOM   1417  CD2 LEU A 100      -1.523 -20.652  -4.359  1.00 98.60           C  
ATOM   1418 HD21 LEU A 100      -1.012 -20.299  -5.255  1.00 98.60           H  
ATOM   1419 HD22 LEU A 100      -2.400 -21.235  -4.638  1.00 98.60           H  
ATOM   1420 HD23 LEU A 100      -1.856 -19.793  -3.776  1.00 98.60           H  
ATOM   1421  N   TRP A 101       0.507 -25.626  -5.319  1.00 98.54           N  
ATOM   1422  H   TRP A 101       0.746 -25.621  -4.338  1.00 98.54           H  
ATOM   1423  CA  TRP A 101       1.111 -26.644  -6.172  1.00 98.54           C  
ATOM   1424  HA  TRP A 101       1.761 -26.132  -6.882  1.00 98.54           H  
ATOM   1425  C   TRP A 101       0.065 -27.432  -6.965  1.00 98.54           C  
ATOM   1426  CB  TRP A 101       2.007 -27.578  -5.361  1.00 98.54           C  
ATOM   1427  HB2 TRP A 101       1.435 -28.018  -4.544  1.00 98.54           H  
ATOM   1428  HB3 TRP A 101       2.811 -26.985  -4.926  1.00 98.54           H  
ATOM   1429  O   TRP A 101       0.149 -27.528  -8.190  1.00 98.54           O  
ATOM   1430  CG  TRP A 101       2.615 -28.678  -6.177  1.00 98.54           C  
ATOM   1431  CD1 TRP A 101       2.320 -29.993  -6.064  1.00 98.54           C  
ATOM   1432  HD1 TRP A 101       1.618 -30.410  -5.357  1.00 98.54           H  
ATOM   1433  CD2 TRP A 101       3.583 -28.576  -7.268  1.00 98.54           C  
ATOM   1434  CE2 TRP A 101       3.842 -29.889  -7.761  1.00 98.54           C  
ATOM   1435  CE3 TRP A 101       4.270 -27.510  -7.891  1.00 98.54           C  
ATOM   1436  HE3 TRP A 101       4.139 -26.509  -7.508  1.00 98.54           H  
ATOM   1437  NE1 TRP A 101       3.054 -30.712  -6.988  1.00 98.54           N  
ATOM   1438  HE1 TRP A 101       3.010 -31.718  -7.077  1.00 98.54           H  
ATOM   1439  CH2 TRP A 101       5.407 -29.054  -9.406  1.00 98.54           C  
ATOM   1440  HH2 TRP A 101       6.123 -29.233 -10.194  1.00 98.54           H  
ATOM   1441  CZ2 TRP A 101       4.735 -30.135  -8.812  1.00 98.54           C  
ATOM   1442  HZ2 TRP A 101       4.914 -31.146  -9.146  1.00 98.54           H  
ATOM   1443  CZ3 TRP A 101       5.165 -27.743  -8.955  1.00 98.54           C  
ATOM   1444  HZ3 TRP A 101       5.714 -26.920  -9.388  1.00 98.54           H  
ATOM   1445  N   ASN A 102      -0.955 -27.941  -6.274  1.00 98.39           N  
ATOM   1446  H   ASN A 102      -0.951 -27.812  -5.272  1.00 98.39           H  
ATOM   1447  CA  ASN A 102      -1.979 -28.804  -6.858  1.00 98.39           C  
ATOM   1448  HA  ASN A 102      -1.500 -29.521  -7.525  1.00 98.39           H  
ATOM   1449  C   ASN A 102      -3.006 -28.066  -7.727  1.00 98.39           C  
ATOM   1450  CB  ASN A 102      -2.637 -29.579  -5.707  1.00 98.39           C  
ATOM   1451  HB2 ASN A 102      -2.917 -28.888  -4.912  1.00 98.39           H  
ATOM   1452  HB3 ASN A 102      -3.547 -30.063  -6.061  1.00 98.39           H  
ATOM   1453  O   ASN A 102      -3.515 -28.639  -8.695  1.00 98.39           O  
ATOM   1454  CG  ASN A 102      -1.725 -30.663  -5.158  1.00 98.39           C  
ATOM   1455  ND2 ASN A 102      -1.738 -30.883  -3.865  1.00 98.39           N  
ATOM   1456 HD21 ASN A 102      -1.115 -31.599  -3.522  1.00 98.39           H  
ATOM   1457 HD22 ASN A 102      -2.254 -30.267  -3.253  1.00 98.39           H  
ATOM   1458  OD1 ASN A 102      -0.978 -31.313  -5.875  1.00 98.39           O  
ATOM   1459  N   ASN A 103      -3.314 -26.807  -7.406  1.00 98.34           N  
ATOM   1460  H   ASN A 103      -2.883 -26.405  -6.586  1.00 98.34           H  
ATOM   1461  CA  ASN A 103      -4.411 -26.075  -8.048  1.00 98.34           C  
ATOM   1462  HA  ASN A 103      -5.055 -26.795  -8.551  1.00 98.34           H  
ATOM   1463  C   ASN A 103      -3.971 -25.095  -9.143  1.00 98.34           C  
ATOM   1464  CB  ASN A 103      -5.288 -25.414  -6.978  1.00 98.34           C  
ATOM   1465  HB2 ASN A 103      -6.014 -24.757  -7.456  1.00 98.34           H  
ATOM   1466  HB3 ASN A 103      -4.685 -24.808  -6.300  1.00 98.34           H  
ATOM   1467  O   ASN A 103      -4.782 -24.782 -10.013  1.00 98.34           O  
ATOM   1468  CG  ASN A 103      -6.059 -26.464  -6.206  1.00 98.34           C  
ATOM   1469  ND2 ASN A 103      -5.538 -26.908  -5.090  1.00 98.34           N  
ATOM   1470 HD21 ASN A 103      -4.692 -26.477  -4.746  1.00 98.34           H  
ATOM   1471 HD22 ASN A 103      -6.078 -27.575  -4.557  1.00 98.34           H  
ATOM   1472  OD1 ASN A 103      -7.087 -26.959  -6.642  1.00 98.34           O  
ATOM   1473  N   TYR A 104      -2.715 -24.638  -9.127  1.00 98.37           N  
ATOM   1474  H   TYR A 104      -2.120 -24.900  -8.353  1.00 98.37           H  
ATOM   1475  CA  TYR A 104      -2.216 -23.616 -10.059  1.00 98.37           C  
ATOM   1476  HA  TYR A 104      -2.927 -23.480 -10.874  1.00 98.37           H  
ATOM   1477  C   TYR A 104      -0.874 -23.970 -10.708  1.00 98.37           C  
ATOM   1478  CB  TYR A 104      -2.095 -22.285  -9.313  1.00 98.37           C  
ATOM   1479  HB2 TYR A 104      -1.690 -21.543 -10.000  1.00 98.37           H  
ATOM   1480  HB3 TYR A 104      -1.380 -22.390  -8.497  1.00 98.37           H  
ATOM   1481  O   TYR A 104      -0.607 -23.540 -11.831  1.00 98.37           O  
ATOM   1482  CG  TYR A 104      -3.406 -21.763  -8.763  1.00 98.37           C  
ATOM   1483  CD1 TYR A 104      -4.234 -20.953  -9.562  1.00 98.37           C  
ATOM   1484  HD1 TYR A 104      -3.930 -20.715 -10.571  1.00 98.37           H  
ATOM   1485  CD2 TYR A 104      -3.786 -22.073  -7.446  1.00 98.37           C  
ATOM   1486  HD2 TYR A 104      -3.152 -22.701  -6.836  1.00 98.37           H  
ATOM   1487  CE1 TYR A 104      -5.420 -20.412  -9.029  1.00 98.37           C  
ATOM   1488  HE1 TYR A 104      -6.024 -19.739  -9.620  1.00 98.37           H  
ATOM   1489  CE2 TYR A 104      -4.985 -21.563  -6.924  1.00 98.37           C  
ATOM   1490  HE2 TYR A 104      -5.285 -21.797  -5.913  1.00 98.37           H  
ATOM   1491  OH  TYR A 104      -6.915 -20.174  -7.167  1.00 98.37           O  
ATOM   1492  HH  TYR A 104      -7.304 -19.514  -7.745  1.00 98.37           H  
ATOM   1493  CZ  TYR A 104      -5.791 -20.713  -7.703  1.00 98.37           C  
ATOM   1494  N   LEU A 105      -0.046 -24.781 -10.041  1.00 98.47           N  
ATOM   1495  H   LEU A 105      -0.307 -25.076  -9.111  1.00 98.47           H  
ATOM   1496  CA  LEU A 105       1.265 -25.199 -10.546  1.00 98.47           C  
ATOM   1497  HA  LEU A 105       1.522 -24.578 -11.403  1.00 98.47           H  
ATOM   1498  C   LEU A 105       1.211 -26.657 -11.048  1.00 98.47           C  
ATOM   1499  CB  LEU A 105       2.355 -24.923  -9.496  1.00 98.47           C  
ATOM   1500  HB2 LEU A 105       3.332 -25.094  -9.947  1.00 98.47           H  
ATOM   1501  HB3 LEU A 105       2.233 -25.663  -8.705  1.00 98.47           H  
ATOM   1502  O   LEU A 105       0.200 -27.066 -11.625  1.00 98.47           O  
ATOM   1503  CG  LEU A 105       2.357 -23.507  -8.884  1.00 98.47           C  
ATOM   1504  HG  LEU A 105       1.361 -23.239  -8.529  1.00 98.47           H  
ATOM   1505  CD1 LEU A 105       3.298 -23.471  -7.682  1.00 98.47           C  
ATOM   1506 HD11 LEU A 105       3.330 -22.461  -7.273  1.00 98.47           H  
ATOM   1507 HD12 LEU A 105       2.939 -24.143  -6.903  1.00 98.47           H  
ATOM   1508 HD13 LEU A 105       4.304 -23.765  -7.984  1.00 98.47           H  
ATOM   1509  CD2 LEU A 105       2.816 -22.468  -9.907  1.00 98.47           C  
ATOM   1510 HD21 LEU A 105       2.797 -21.475  -9.458  1.00 98.47           H  
ATOM   1511 HD22 LEU A 105       2.145 -22.464 -10.766  1.00 98.47           H  
ATOM   1512 HD23 LEU A 105       3.828 -22.684 -10.249  1.00 98.47           H  
ATOM   1513  N   GLY A 106       2.301 -27.418 -10.904  1.00 97.77           N  
ATOM   1514  H   GLY A 106       3.059 -27.058 -10.342  1.00 97.77           H  
ATOM   1515  CA  GLY A 106       2.500 -28.727 -11.539  1.00 97.77           C  
ATOM   1516  HA2 GLY A 106       2.110 -28.686 -12.555  1.00 97.77           H  
ATOM   1517  HA3 GLY A 106       3.570 -28.928 -11.592  1.00 97.77           H  
ATOM   1518  C   GLY A 106       1.845 -29.932 -10.856  1.00 97.77           C  
ATOM   1519  O   GLY A 106       2.006 -31.045 -11.352  1.00 97.77           O  
ATOM   1520  N   GLY A 107       1.138 -29.744  -9.741  1.00 98.27           N  
ATOM   1521  H   GLY A 107       1.029 -28.805  -9.385  1.00 98.27           H  
ATOM   1522  CA  GLY A 107       0.405 -30.812  -9.062  1.00 98.27           C  
ATOM   1523  HA2 GLY A 107       0.265 -30.536  -8.017  1.00 98.27           H  
ATOM   1524  HA3 GLY A 107       0.994 -31.729  -9.081  1.00 98.27           H  
ATOM   1525  C   GLY A 107      -0.957 -31.108  -9.699  1.00 98.27           C  
ATOM   1526  O   GLY A 107      -1.270 -30.646 -10.798  1.00 98.27           O  
ATOM   1527  N   GLN A 108      -1.786 -31.884  -8.997  1.00 97.72           N  
ATOM   1528  H   GLN A 108      -1.529 -32.150  -8.057  1.00 97.72           H  
ATOM   1529  CA  GLN A 108      -3.075 -32.353  -9.515  1.00 97.72           C  
ATOM   1530  HA  GLN A 108      -3.272 -31.870 -10.472  1.00 97.72           H  
ATOM   1531  C   GLN A 108      -4.240 -31.987  -8.596  1.00 97.72           C  
ATOM   1532  CB  GLN A 108      -3.039 -33.866  -9.774  1.00 97.72           C  
ATOM   1533  HB2 GLN A 108      -4.038 -34.184 -10.072  1.00 97.72           H  
ATOM   1534  HB3 GLN A 108      -2.769 -34.390  -8.857  1.00 97.72           H  
ATOM   1535  O   GLN A 108      -4.158 -32.104  -7.377  1.00 97.72           O  
ATOM   1536  CG  GLN A 108      -2.055 -34.241 -10.894  1.00 97.72           C  
ATOM   1537  HG2 GLN A 108      -2.260 -33.627 -11.771  1.00 97.72           H  
ATOM   1538  HG3 GLN A 108      -1.034 -34.039 -10.568  1.00 97.72           H  
ATOM   1539  CD  GLN A 108      -2.149 -35.707 -11.305  1.00 97.72           C  
ATOM   1540  NE2 GLN A 108      -1.429 -36.113 -12.327  1.00 97.72           N  
ATOM   1541 HE21 GLN A 108      -1.515 -37.092 -12.560  1.00 97.72           H  
ATOM   1542 HE22 GLN A 108      -0.811 -35.475 -12.808  1.00 97.72           H  
ATOM   1543  OE1 GLN A 108      -2.863 -36.516 -10.739  1.00 97.72           O  
ATOM   1544  N   SER A 109      -5.347 -31.575  -9.210  1.00 97.62           N  
ATOM   1545  H   SER A 109      -5.342 -31.512 -10.218  1.00 97.62           H  
ATOM   1546  CA  SER A 109      -6.617 -31.271  -8.554  1.00 97.62           C  
ATOM   1547  HA  SER A 109      -6.783 -31.966  -7.731  1.00 97.62           H  
ATOM   1548  C   SER A 109      -7.751 -31.415  -9.568  1.00 97.62           C  
ATOM   1549  CB  SER A 109      -6.578 -29.845  -7.993  1.00 97.62           C  
ATOM   1550  HB2 SER A 109      -6.249 -29.158  -8.773  1.00 97.62           H  
ATOM   1551  HB3 SER A 109      -5.866 -29.802  -7.169  1.00 97.62           H  
ATOM   1552  O   SER A 109      -7.580 -31.086 -10.743  1.00 97.62           O  
ATOM   1553  OG  SER A 109      -7.851 -29.437  -7.535  1.00 97.62           O  
ATOM   1554  HG  SER A 109      -7.742 -28.569  -7.141  1.00 97.62           H  
ATOM   1555  N   THR A 110      -8.919 -31.878  -9.124  1.00 96.63           N  
ATOM   1556  H   THR A 110      -9.013 -32.118  -8.147  1.00 96.63           H  
ATOM   1557  CA  THR A 110     -10.134 -31.969  -9.954  1.00 96.63           C  
ATOM   1558  HA  THR A 110      -9.854 -32.266 -10.965  1.00 96.63           H  
ATOM   1559  C   THR A 110     -10.872 -30.636 -10.079  1.00 96.63           C  
ATOM   1560  CB  THR A 110     -11.092 -33.032  -9.398  1.00 96.63           C  
ATOM   1561  HB  THR A 110     -12.034 -33.007  -9.946  1.00 96.63           H  
ATOM   1562  O   THR A 110     -11.838 -30.539 -10.829  1.00 96.63           O  
ATOM   1563  CG2 THR A 110     -10.499 -34.436  -9.516  1.00 96.63           C  
ATOM   1564 HG21 THR A 110     -11.224 -35.164  -9.154  1.00 96.63           H  
ATOM   1565 HG22 THR A 110      -9.589 -34.517  -8.921  1.00 96.63           H  
ATOM   1566 HG23 THR A 110     -10.270 -34.653 -10.559  1.00 96.63           H  
ATOM   1567  OG1 THR A 110     -11.337 -32.798  -8.028  1.00 96.63           O  
ATOM   1568  HG1 THR A 110     -12.034 -32.143  -7.947  1.00 96.63           H  
ATOM   1569  N   SER A 111     -10.440 -29.607  -9.347  1.00 96.13           N  
ATOM   1570  H   SER A 111      -9.674 -29.768  -8.709  1.00 96.13           H  
ATOM   1571  CA  SER A 111     -11.137 -28.323  -9.228  1.00 96.13           C  
ATOM   1572  HA  SER A 111     -11.850 -28.227 -10.047  1.00 96.13           H  
ATOM   1573  C   SER A 111     -10.184 -27.132  -9.352  1.00 96.13           C  
ATOM   1574  CB  SER A 111     -11.941 -28.299  -7.922  1.00 96.13           C  
ATOM   1575  HB2 SER A 111     -12.478 -27.355  -7.831  1.00 96.13           H  
ATOM   1576  HB3 SER A 111     -12.668 -29.111  -7.936  1.00 96.13           H  
ATOM   1577  O   SER A 111     -10.289 -26.166  -8.599  1.00 96.13           O  
ATOM   1578  OG  SER A 111     -11.083 -28.471  -6.812  1.00 96.13           O  
ATOM   1579  HG  SER A 111     -10.598 -27.651  -6.690  1.00 96.13           H  
ATOM   1580  N   ARG A 112      -9.228 -27.196 -10.291  1.00 98.06           N  
ATOM   1581  H   ARG A 112      -9.198 -28.022 -10.871  1.00 98.06           H  
ATOM   1582  CA  ARG A 112      -8.265 -26.111 -10.548  1.00 98.06           C  
ATOM   1583  HA  ARG A 112      -7.686 -25.938  -9.641  1.00 98.06           H  
ATOM   1584  C   ARG A 112      -8.996 -24.816 -10.951  1.00 98.06           C  
ATOM   1585  CB  ARG A 112      -7.273 -26.511 -11.648  1.00 98.06           C  
ATOM   1586  HB2 ARG A 112      -6.633 -25.651 -11.846  1.00 98.06           H  
ATOM   1587  HB3 ARG A 112      -7.818 -26.757 -12.559  1.00 98.06           H  
ATOM   1588  O   ARG A 112      -9.630 -24.806 -12.010  1.00 98.06           O  
ATOM   1589  CG  ARG A 112      -6.392 -27.701 -11.248  1.00 98.06           C  
ATOM   1590  HG2 ARG A 112      -5.840 -27.457 -10.340  1.00 98.06           H  
ATOM   1591  HG3 ARG A 112      -7.026 -28.564 -11.047  1.00 98.06           H  
ATOM   1592  CD  ARG A 112      -5.395 -28.083 -12.343  1.00 98.06           C  
ATOM   1593  HD2 ARG A 112      -4.870 -28.989 -12.041  1.00 98.06           H  
ATOM   1594  HD3 ARG A 112      -5.949 -28.312 -13.253  1.00 98.06           H  
ATOM   1595  NE  ARG A 112      -4.427 -27.006 -12.627  1.00 98.06           N  
ATOM   1596  HE  ARG A 112      -4.737 -26.285 -13.262  1.00 98.06           H  
ATOM   1597  NH1 ARG A 112      -2.666 -27.700 -11.287  1.00 98.06           N  
ATOM   1598 HH11 ARG A 112      -3.232 -28.342 -10.751  1.00 98.06           H  
ATOM   1599 HH12 ARG A 112      -1.666 -27.690 -11.143  1.00 98.06           H  
ATOM   1600  NH2 ARG A 112      -2.364 -26.042 -12.697  1.00 98.06           N  
ATOM   1601 HH21 ARG A 112      -2.653 -25.423 -13.441  1.00 98.06           H  
ATOM   1602 HH22 ARG A 112      -1.399 -26.063 -12.401  1.00 98.06           H  
ATOM   1603  CZ  ARG A 112      -3.179 -26.921 -12.198  1.00 98.06           C  
ATOM   1604  N   PRO A 113      -8.896 -23.708 -10.188  1.00 98.03           N  
ATOM   1605  CA  PRO A 113      -9.735 -22.522 -10.421  1.00 98.03           C  
ATOM   1606  HA  PRO A 113     -10.779 -22.828 -10.346  1.00 98.03           H  
ATOM   1607  C   PRO A 113      -9.539 -21.835 -11.781  1.00 98.03           C  
ATOM   1608  CB  PRO A 113      -9.420 -21.576  -9.257  1.00 98.03           C  
ATOM   1609  HB2 PRO A 113      -8.548 -20.964  -9.488  1.00 98.03           H  
ATOM   1610  HB3 PRO A 113     -10.274 -20.949  -9.003  1.00 98.03           H  
ATOM   1611  O   PRO A 113     -10.483 -21.263 -12.325  1.00 98.03           O  
ATOM   1612  CG  PRO A 113      -9.081 -22.555  -8.134  1.00 98.03           C  
ATOM   1613  HG2 PRO A 113      -8.517 -22.099  -7.320  1.00 98.03           H  
ATOM   1614  HG3 PRO A 113      -9.996 -23.003  -7.747  1.00 98.03           H  
ATOM   1615  CD  PRO A 113      -8.269 -23.609  -8.873  1.00 98.03           C  
ATOM   1616  HD2 PRO A 113      -7.236 -23.279  -8.983  1.00 98.03           H  
ATOM   1617  HD3 PRO A 113      -8.314 -24.540  -8.309  1.00 98.03           H  
ATOM   1618  N   LEU A 114      -8.329 -21.909 -12.348  1.00 98.23           N  
ATOM   1619  H   LEU A 114      -7.603 -22.394 -11.841  1.00 98.23           H  
ATOM   1620  CA  LEU A 114      -7.987 -21.352 -13.666  1.00 98.23           C  
ATOM   1621  HA  LEU A 114      -8.754 -20.636 -13.962  1.00 98.23           H  
ATOM   1622  C   LEU A 114      -7.969 -22.403 -14.783  1.00 98.23           C  
ATOM   1623  CB  LEU A 114      -6.643 -20.606 -13.578  1.00 98.23           C  
ATOM   1624  HB2 LEU A 114      -6.359 -20.270 -14.576  1.00 98.23           H  
ATOM   1625  HB3 LEU A 114      -5.879 -21.304 -13.236  1.00 98.23           H  
ATOM   1626  O   LEU A 114      -7.635 -22.071 -15.918  1.00 98.23           O  
ATOM   1627  CG  LEU A 114      -6.656 -19.380 -12.651  1.00 98.23           C  
ATOM   1628  HG  LEU A 114      -6.925 -19.689 -11.641  1.00 98.23           H  
ATOM   1629  CD1 LEU A 114      -5.270 -18.742 -12.614  1.00 98.23           C  
ATOM   1630 HD11 LEU A 114      -5.236 -17.969 -11.847  1.00 98.23           H  
ATOM   1631 HD12 LEU A 114      -5.037 -18.291 -13.579  1.00 98.23           H  
ATOM   1632 HD13 LEU A 114      -4.518 -19.498 -12.391  1.00 98.23           H  
ATOM   1633  CD2 LEU A 114      -7.644 -18.319 -13.123  1.00 98.23           C  
ATOM   1634 HD21 LEU A 114      -7.464 -17.388 -12.586  1.00 98.23           H  
ATOM   1635 HD22 LEU A 114      -8.666 -18.648 -12.938  1.00 98.23           H  
ATOM   1636 HD23 LEU A 114      -7.495 -18.134 -14.187  1.00 98.23           H  
ATOM   1637  N   GLY A 115      -8.352 -23.648 -14.487  1.00 98.01           N  
ATOM   1638  H   GLY A 115      -8.657 -23.842 -13.544  1.00 98.01           H  
ATOM   1639  CA  GLY A 115      -8.264 -24.787 -15.398  1.00 98.01           C  
ATOM   1640  HA2 GLY A 115      -9.026 -25.517 -15.125  1.00 98.01           H  
ATOM   1641  HA3 GLY A 115      -8.469 -24.464 -16.418  1.00 98.01           H  
ATOM   1642  C   GLY A 115      -6.905 -25.492 -15.348  1.00 98.01           C  
ATOM   1643  O   GLY A 115      -6.158 -25.406 -14.373  1.00 98.01           O  
ATOM   1644  N   ASP A 116      -6.604 -26.250 -16.392  1.00 97.60           N  
ATOM   1645  H   ASP A 116      -7.147 -26.158 -17.238  1.00 97.60           H  
ATOM   1646  CA  ASP A 116      -5.474 -27.175 -16.457  1.00 97.60           C  
ATOM   1647  HA  ASP A 116      -5.317 -27.595 -15.464  1.00 97.60           H  
ATOM   1648  C   ASP A 116      -4.136 -26.530 -16.868  1.00 97.60           C  
ATOM   1649  CB  ASP A 116      -5.876 -28.336 -17.378  1.00 97.60           C  
ATOM   1650  HB2 ASP A 116      -5.120 -29.117 -17.295  1.00 97.60           H  
ATOM   1651  HB3 ASP A 116      -6.821 -28.756 -17.035  1.00 97.60           H  
ATOM   1652  O   ASP A 116      -3.098 -27.193 -16.825  1.00 97.60           O  
ATOM   1653  CG  ASP A 116      -6.014 -27.928 -18.849  1.00 97.60           C  
ATOM   1654  OD1 ASP A 116      -5.664 -28.745 -19.721  1.00 97.60           O  
ATOM   1655  OD2 ASP A 116      -6.338 -26.760 -19.172  1.00 97.60           O  
ATOM   1656  N   ALA A 117      -4.117 -25.244 -17.232  1.00 98.13           N  
ATOM   1657  H   ALA A 117      -4.991 -24.741 -17.276  1.00 98.13           H  
ATOM   1658  CA  ALA A 117      -2.868 -24.519 -17.436  1.00 98.13           C  
ATOM   1659  HA  ALA A 117      -2.291 -25.069 -18.179  1.00 98.13           H  
ATOM   1660  C   ALA A 117      -2.038 -24.471 -16.143  1.00 98.13           C  
ATOM   1661  CB  ALA A 117      -3.135 -23.123 -17.999  1.00 98.13           C  
ATOM   1662  HB1 ALA A 117      -3.669 -23.209 -18.945  1.00 98.13           H  
ATOM   1663  HB2 ALA A 117      -3.725 -22.547 -17.286  1.00 98.13           H  
ATOM   1664  HB3 ALA A 117      -2.189 -22.611 -18.177  1.00 98.13           H  
ATOM   1665  O   ALA A 117      -2.557 -24.355 -15.029  1.00 98.13           O  
ATOM   1666  N   ILE A 118      -0.720 -24.566 -16.312  1.00 98.48           N  
ATOM   1667  H   ILE A 118      -0.363 -24.579 -17.257  1.00 98.48           H  
ATOM   1668  CA  ILE A 118       0.254 -24.509 -15.225  1.00 98.48           C  
ATOM   1669  HA  ILE A 118      -0.253 -24.609 -14.265  1.00 98.48           H  
ATOM   1670  C   ILE A 118       0.904 -23.131 -15.273  1.00 98.48           C  
ATOM   1671  CB  ILE A 118       1.272 -25.666 -15.344  1.00 98.48           C  
ATOM   1672  HB  ILE A 118       1.743 -25.618 -16.326  1.00 98.48           H  
ATOM   1673  O   ILE A 118       1.541 -22.795 -16.275  1.00 98.48           O  
ATOM   1674  CG1 ILE A 118       0.557 -27.032 -15.207  1.00 98.48           C  
ATOM   1675 HG12 ILE A 118      -0.296 -27.068 -15.885  1.00 98.48           H  
ATOM   1676 HG13 ILE A 118       0.168 -27.135 -14.194  1.00 98.48           H  
ATOM   1677  CG2 ILE A 118       2.358 -25.500 -14.268  1.00 98.48           C  
ATOM   1678 HG21 ILE A 118       2.971 -24.624 -14.477  1.00 98.48           H  
ATOM   1679 HG22 ILE A 118       1.878 -25.359 -13.299  1.00 98.48           H  
ATOM   1680 HG23 ILE A 118       3.009 -26.372 -14.206  1.00 98.48           H  
ATOM   1681  CD1 ILE A 118       1.425 -28.254 -15.531  1.00 98.48           C  
ATOM   1682 HD11 ILE A 118       1.774 -28.194 -16.562  1.00 98.48           H  
ATOM   1683 HD12 ILE A 118       0.820 -29.154 -15.423  1.00 98.48           H  
ATOM   1684 HD13 ILE A 118       2.273 -28.330 -14.851  1.00 98.48           H  
ATOM   1685  N   LEU A 119       0.733 -22.351 -14.207  1.00 98.65           N  
ATOM   1686  H   LEU A 119       0.214 -22.711 -13.419  1.00 98.65           H  
ATOM   1687  CA  LEU A 119       1.369 -21.044 -14.067  1.00 98.65           C  
ATOM   1688  HA  LEU A 119       1.200 -20.467 -14.976  1.00 98.65           H  
ATOM   1689  C   LEU A 119       2.887 -21.179 -13.919  1.00 98.65           C  
ATOM   1690  CB  LEU A 119       0.754 -20.288 -12.878  1.00 98.65           C  
ATOM   1691  HB2 LEU A 119       0.884 -20.886 -11.976  1.00 98.65           H  
ATOM   1692  HB3 LEU A 119       1.297 -19.355 -12.733  1.00 98.65           H  
ATOM   1693  O   LEU A 119       3.402 -22.224 -13.515  1.00 98.65           O  
ATOM   1694  CG  LEU A 119      -0.739 -19.963 -13.047  1.00 98.65           C  
ATOM   1695  HG  LEU A 119      -1.318 -20.884 -13.109  1.00 98.65           H  
ATOM   1696  CD1 LEU A 119      -1.206 -19.176 -11.835  1.00 98.65           C  
ATOM   1697 HD11 LEU A 119      -0.908 -19.690 -10.921  1.00 98.65           H  
ATOM   1698 HD12 LEU A 119      -2.290 -19.061 -11.856  1.00 98.65           H  
ATOM   1699 HD13 LEU A 119      -0.744 -18.189 -11.849  1.00 98.65           H  
ATOM   1700  CD2 LEU A 119      -1.024 -19.099 -14.274  1.00 98.65           C  
ATOM   1701 HD21 LEU A 119      -0.369 -18.228 -14.266  1.00 98.65           H  
ATOM   1702 HD22 LEU A 119      -2.062 -18.770 -14.266  1.00 98.65           H  
ATOM   1703 HD23 LEU A 119      -0.843 -19.674 -15.183  1.00 98.65           H  
ATOM   1704  N   ASP A 120       3.602 -20.109 -14.252  1.00 98.49           N  
ATOM   1705  H   ASP A 120       3.124 -19.263 -14.526  1.00 98.49           H  
ATOM   1706  CA  ASP A 120       5.061 -20.066 -14.159  1.00 98.49           C  
ATOM   1707  HA  ASP A 120       5.471 -21.012 -14.511  1.00 98.49           H  
ATOM   1708  C   ASP A 120       5.533 -19.881 -12.710  1.00 98.49           C  
ATOM   1709  CB  ASP A 120       5.588 -18.953 -15.073  1.00 98.49           C  
ATOM   1710  HB2 ASP A 120       5.137 -18.001 -14.793  1.00 98.49           H  
ATOM   1711  HB3 ASP A 120       6.667 -18.865 -14.947  1.00 98.49           H  
ATOM   1712  O   ASP A 120       6.630 -20.313 -12.355  1.00 98.49           O  
ATOM   1713  CG  ASP A 120       5.288 -19.261 -16.540  1.00 98.49           C  
ATOM   1714  OD1 ASP A 120       4.321 -18.675 -17.082  1.00 98.49           O  
ATOM   1715  OD2 ASP A 120       6.020 -20.091 -17.121  1.00 98.49           O  
ATOM   1716  N   GLY A 121       4.714 -19.273 -11.852  1.00 98.62           N  
ATOM   1717  H   GLY A 121       3.820 -18.935 -12.178  1.00 98.62           H  
ATOM   1718  CA  GLY A 121       5.113 -18.971 -10.486  1.00 98.62           C  
ATOM   1719  HA2 GLY A 121       5.920 -18.240 -10.537  1.00 98.62           H  
ATOM   1720  HA3 GLY A 121       5.495 -19.870 -10.002  1.00 98.62           H  
ATOM   1721  C   GLY A 121       4.020 -18.380  -9.609  1.00 98.62           C  
ATOM   1722  O   GLY A 121       2.848 -18.316  -9.990  1.00 98.62           O  
ATOM   1723  N   ILE A 122       4.449 -17.925  -8.435  1.00 98.70           N  
ATOM   1724  H   ILE A 122       5.444 -17.938  -8.264  1.00 98.70           H  
ATOM   1725  CA  ILE A 122       3.622 -17.286  -7.412  1.00 98.70           C  
ATOM   1726  HA  ILE A 122       2.617 -17.123  -7.799  1.00 98.70           H  
ATOM   1727  C   ILE A 122       4.218 -15.918  -7.075  1.00 98.70           C  
ATOM   1728  CB  ILE A 122       3.527 -18.194  -6.167  1.00 98.70           C  
ATOM   1729  HB  ILE A 122       4.539 -18.354  -5.797  1.00 98.70           H  
ATOM   1730  O   ILE A 122       5.420 -15.806  -6.824  1.00 98.70           O  
ATOM   1731  CG1 ILE A 122       2.921 -19.586  -6.469  1.00 98.70           C  
ATOM   1732 HG12 ILE A 122       2.940 -20.178  -5.554  1.00 98.70           H  
ATOM   1733 HG13 ILE A 122       3.558 -20.099  -7.190  1.00 98.70           H  
ATOM   1734  CG2 ILE A 122       2.733 -17.518  -5.044  1.00 98.70           C  
ATOM   1735 HG21 ILE A 122       1.740 -17.240  -5.396  1.00 98.70           H  
ATOM   1736 HG22 ILE A 122       3.240 -16.616  -4.701  1.00 98.70           H  
ATOM   1737 HG23 ILE A 122       2.654 -18.197  -4.194  1.00 98.70           H  
ATOM   1738  CD1 ILE A 122       1.481 -19.593  -7.006  1.00 98.70           C  
ATOM   1739 HD11 ILE A 122       0.804 -19.130  -6.288  1.00 98.70           H  
ATOM   1740 HD12 ILE A 122       1.424 -19.058  -7.954  1.00 98.70           H  
ATOM   1741 HD13 ILE A 122       1.165 -20.623  -7.170  1.00 98.70           H  
ATOM   1742  N   ASP A 123       3.358 -14.906  -7.065  1.00 98.62           N  
ATOM   1743  H   ASP A 123       2.379 -15.111  -7.207  1.00 98.62           H  
ATOM   1744  CA  ASP A 123       3.662 -13.531  -6.692  1.00 98.62           C  
ATOM   1745  HA  ASP A 123       4.745 -13.408  -6.658  1.00 98.62           H  
ATOM   1746  C   ASP A 123       3.115 -13.210  -5.293  1.00 98.62           C  
ATOM   1747  CB  ASP A 123       3.122 -12.588  -7.774  1.00 98.62           C  
ATOM   1748  HB2 ASP A 123       2.058 -12.759  -7.937  1.00 98.62           H  
ATOM   1749  HB3 ASP A 123       3.609 -12.802  -8.726  1.00 98.62           H  
ATOM   1750  O   ASP A 123       1.996 -13.594  -4.959  1.00 98.62           O  
ATOM   1751  CG  ASP A 123       3.367 -11.135  -7.398  1.00 98.62           C  
ATOM   1752  OD1 ASP A 123       2.363 -10.414  -7.209  1.00 98.62           O  
ATOM   1753  OD2 ASP A 123       4.564 -10.771  -7.330  1.00 98.62           O  
ATOM   1754  N   PHE A 124       3.913 -12.540  -4.465  1.00 98.51           N  
ATOM   1755  H   PHE A 124       4.823 -12.270  -4.810  1.00 98.51           H  
ATOM   1756  CA  PHE A 124       3.599 -12.207  -3.076  1.00 98.51           C  
ATOM   1757  HA  PHE A 124       2.714 -12.751  -2.745  1.00 98.51           H  
ATOM   1758  C   PHE A 124       3.298 -10.708  -2.964  1.00 98.51           C  
ATOM   1759  CB  PHE A 124       4.778 -12.601  -2.166  1.00 98.51           C  
ATOM   1760  HB2 PHE A 124       4.624 -12.103  -1.208  1.00 98.51           H  
ATOM   1761  HB3 PHE A 124       5.702 -12.198  -2.583  1.00 98.51           H  
ATOM   1762  O   PHE A 124       4.227  -9.903  -2.890  1.00 98.51           O  
ATOM   1763  CG  PHE A 124       4.986 -14.081  -1.888  1.00 98.51           C  
ATOM   1764  CD1 PHE A 124       5.007 -14.544  -0.557  1.00 98.51           C  
ATOM   1765  HD1 PHE A 124       4.834 -13.855   0.257  1.00 98.51           H  
ATOM   1766  CD2 PHE A 124       5.234 -14.988  -2.937  1.00 98.51           C  
ATOM   1767  HD2 PHE A 124       5.255 -14.650  -3.963  1.00 98.51           H  
ATOM   1768  CE1 PHE A 124       5.286 -15.893  -0.279  1.00 98.51           C  
ATOM   1769  HE1 PHE A 124       5.338 -16.231   0.746  1.00 98.51           H  
ATOM   1770  CE2 PHE A 124       5.482 -16.343  -2.662  1.00 98.51           C  
ATOM   1771  HE2 PHE A 124       5.660 -17.027  -3.479  1.00 98.51           H  
ATOM   1772  CZ  PHE A 124       5.523 -16.791  -1.332  1.00 98.51           C  
ATOM   1773  HZ  PHE A 124       5.761 -17.822  -1.113  1.00 98.51           H  
ATOM   1774  N   ASP A 125       2.018 -10.349  -2.920  1.00 98.19           N  
ATOM   1775  H   ASP A 125       1.296 -11.050  -2.999  1.00 98.19           H  
ATOM   1776  CA  ASP A 125       1.524  -8.984  -2.704  1.00 98.19           C  
ATOM   1777  HA  ASP A 125       2.364  -8.289  -2.699  1.00 98.19           H  
ATOM   1778  C   ASP A 125       0.854  -8.892  -1.319  1.00 98.19           C  
ATOM   1779  CB  ASP A 125       0.608  -8.591  -3.877  1.00 98.19           C  
ATOM   1780  HB2 ASP A 125      -0.302  -9.191  -3.853  1.00 98.19           H  
ATOM   1781  HB3 ASP A 125       1.128  -8.803  -4.811  1.00 98.19           H  
ATOM   1782  O   ASP A 125      -0.369  -8.859  -1.166  1.00 98.19           O  
ATOM   1783  CG  ASP A 125       0.246  -7.106  -3.866  1.00 98.19           C  
ATOM   1784  OD1 ASP A 125      -0.652  -6.737  -4.657  1.00 98.19           O  
ATOM   1785  OD2 ASP A 125       0.914  -6.362  -3.120  1.00 98.19           O  
ATOM   1786  N   ILE A 126       1.673  -9.015  -0.267  1.00 97.95           N  
ATOM   1787  H   ILE A 126       2.665  -8.932  -0.435  1.00 97.95           H  
ATOM   1788  CA  ILE A 126       1.205  -9.206   1.111  1.00 97.95           C  
ATOM   1789  HA  ILE A 126       0.166  -9.534   1.084  1.00 97.95           H  
ATOM   1790  C   ILE A 126       1.254  -7.891   1.887  1.00 97.95           C  
ATOM   1791  CB  ILE A 126       2.006 -10.309   1.832  1.00 97.95           C  
ATOM   1792  HB  ILE A 126       3.030  -9.955   1.949  1.00 97.95           H  
ATOM   1793  O   ILE A 126       2.320  -7.441   2.285  1.00 97.95           O  
ATOM   1794  CG1 ILE A 126       2.073 -11.644   1.051  1.00 97.95           C  
ATOM   1795 HG12 ILE A 126       2.624 -12.370   1.649  1.00 97.95           H  
ATOM   1796 HG13 ILE A 126       2.639 -11.485   0.134  1.00 97.95           H  
ATOM   1797  CG2 ILE A 126       1.445 -10.539   3.246  1.00 97.95           C  
ATOM   1798 HG21 ILE A 126       0.439 -10.958   3.216  1.00 97.95           H  
ATOM   1799 HG22 ILE A 126       1.427  -9.611   3.817  1.00 97.95           H  
ATOM   1800 HG23 ILE A 126       2.116 -11.218   3.773  1.00 97.95           H  
ATOM   1801  CD1 ILE A 126       0.723 -12.261   0.657  1.00 97.95           C  
ATOM   1802 HD11 ILE A 126       0.120 -12.464   1.542  1.00 97.95           H  
ATOM   1803 HD12 ILE A 126       0.177 -11.586  -0.002  1.00 97.95           H  
ATOM   1804 HD13 ILE A 126       0.899 -13.198   0.128  1.00 97.95           H  
ATOM   1805  N   GLU A 127       0.073  -7.346   2.165  1.00 94.89           N  
ATOM   1806  H   GLU A 127      -0.660  -7.622   1.527  1.00 94.89           H  
ATOM   1807  CA  GLU A 127      -0.101  -6.046   2.840  1.00 94.89           C  
ATOM   1808  HA  GLU A 127       0.871  -5.607   3.063  1.00 94.89           H  
ATOM   1809  C   GLU A 127      -0.869  -6.130   4.179  1.00 94.89           C  
ATOM   1810  CB  GLU A 127      -0.826  -5.102   1.870  1.00 94.89           C  
ATOM   1811  HB2 GLU A 127      -0.927  -4.125   2.343  1.00 94.89           H  
ATOM   1812  HB3 GLU A 127      -1.822  -5.504   1.683  1.00 94.89           H  
ATOM   1813  O   GLU A 127      -1.249  -5.119   4.765  1.00 94.89           O  
ATOM   1814  CG  GLU A 127      -0.107  -4.930   0.521  1.00 94.89           C  
ATOM   1815  HG2 GLU A 127      -0.062  -5.891   0.009  1.00 94.89           H  
ATOM   1816  HG3 GLU A 127       0.911  -4.590   0.709  1.00 94.89           H  
ATOM   1817  CD  GLU A 127      -0.820  -3.926  -0.396  1.00 94.89           C  
ATOM   1818  OE1 GLU A 127      -0.189  -3.518  -1.395  1.00 94.89           O  
ATOM   1819  OE2 GLU A 127      -1.983  -3.553  -0.099  1.00 94.89           O  
ATOM   1820  N   ARG A 128      -1.194  -7.336   4.662  1.00 93.49           N  
ATOM   1821  H   ARG A 128      -0.783  -8.137   4.205  1.00 93.49           H  
ATOM   1822  CA  ARG A 128      -1.891  -7.544   5.946  1.00 93.49           C  
ATOM   1823  HA  ARG A 128      -1.468  -6.835   6.658  1.00 93.49           H  
ATOM   1824  C   ARG A 128      -1.659  -8.944   6.501  1.00 93.49           C  
ATOM   1825  CB  ARG A 128      -3.406  -7.255   5.817  1.00 93.49           C  
ATOM   1826  HB2 ARG A 128      -3.849  -7.250   6.813  1.00 93.49           H  
ATOM   1827  HB3 ARG A 128      -3.542  -6.253   5.410  1.00 93.49           H  
ATOM   1828  O   ARG A 128      -1.061  -9.804   5.861  1.00 93.49           O  
ATOM   1829  CG  ARG A 128      -4.140  -8.278   4.932  1.00 93.49           C  
ATOM   1830  HG2 ARG A 128      -3.927  -9.295   5.262  1.00 93.49           H  
ATOM   1831  HG3 ARG A 128      -3.745  -8.155   3.923  1.00 93.49           H  
ATOM   1832  CD  ARG A 128      -5.661  -8.114   4.860  1.00 93.49           C  
ATOM   1833  HD2 ARG A 128      -6.051  -8.888   4.199  1.00 93.49           H  
ATOM   1834  HD3 ARG A 128      -5.900  -7.144   4.424  1.00 93.49           H  
ATOM   1835  NE  ARG A 128      -6.282  -8.233   6.194  1.00 93.49           N  
ATOM   1836  HE  ARG A 128      -5.646  -8.399   6.961  1.00 93.49           H  
ATOM   1837  NH1 ARG A 128      -8.456  -7.807   5.595  1.00 93.49           N  
ATOM   1838 HH11 ARG A 128      -8.229  -8.104   4.657  1.00 93.49           H  
ATOM   1839 HH12 ARG A 128      -9.408  -7.571   5.838  1.00 93.49           H  
ATOM   1840  NH2 ARG A 128      -7.927  -7.945   7.737  1.00 93.49           N  
ATOM   1841 HH21 ARG A 128      -7.239  -7.996   8.474  1.00 93.49           H  
ATOM   1842 HH22 ARG A 128      -8.880  -7.689   7.954  1.00 93.49           H  
ATOM   1843  CZ  ARG A 128      -7.544  -7.996   6.495  1.00 93.49           C  
ATOM   1844  N   GLY A 129      -2.244  -9.188   7.672  1.00 91.30           N  
ATOM   1845  H   GLY A 129      -2.615  -8.395   8.176  1.00 91.30           H  
ATOM   1846  CA  GLY A 129      -2.195 -10.480   8.345  1.00 91.30           C  
ATOM   1847  HA2 GLY A 129      -3.064 -10.598   8.993  1.00 91.30           H  
ATOM   1848  HA3 GLY A 129      -2.203 -11.281   7.606  1.00 91.30           H  
ATOM   1849  C   GLY A 129      -0.937 -10.589   9.196  1.00 91.30           C  
ATOM   1850  O   GLY A 129      -0.509  -9.606   9.797  1.00 91.30           O  
ATOM   1851  N   THR A 130      -0.363 -11.786   9.267  1.00 95.50           N  
ATOM   1852  H   THR A 130      -0.751 -12.543   8.723  1.00 95.50           H  
ATOM   1853  CA  THR A 130       0.894 -12.021   9.988  1.00 95.50           C  
ATOM   1854  HA  THR A 130       0.841 -11.515  10.953  1.00 95.50           H  
ATOM   1855  C   THR A 130       2.102 -11.460   9.234  1.00 95.50           C  
ATOM   1856  CB  THR A 130       1.075 -13.519  10.259  1.00 95.50           C  
ATOM   1857  HB  THR A 130       0.190 -13.893  10.774  1.00 95.50           H  
ATOM   1858  O   THR A 130       2.101 -11.437   8.009  1.00 95.50           O  
ATOM   1859  CG2 THR A 130       1.287 -14.346   8.991  1.00 95.50           C  
ATOM   1860 HG21 THR A 130       2.092 -13.936   8.381  1.00 95.50           H  
ATOM   1861 HG22 THR A 130       1.575 -15.363   9.255  1.00 95.50           H  
ATOM   1862 HG23 THR A 130       0.373 -14.362   8.397  1.00 95.50           H  
ATOM   1863  OG1 THR A 130       2.180 -13.709  11.104  1.00 95.50           O  
ATOM   1864  HG1 THR A 130       2.169 -14.629  11.381  1.00 95.50           H  
ATOM   1865  N   THR A 131       3.170 -11.092   9.942  1.00 95.19           N  
ATOM   1866  H   THR A 131       3.111 -11.096  10.951  1.00 95.19           H  
ATOM   1867  CA  THR A 131       4.507 -10.849   9.360  1.00 95.19           C  
ATOM   1868  HA  THR A 131       4.400 -10.539   8.321  1.00 95.19           H  
ATOM   1869  C   THR A 131       5.381 -12.115   9.356  1.00 95.19           C  
ATOM   1870  CB  THR A 131       5.218  -9.711  10.104  1.00 95.19           C  
ATOM   1871  HB  THR A 131       6.205  -9.553   9.671  1.00 95.19           H  
ATOM   1872  O   THR A 131       6.528 -12.094   8.912  1.00 95.19           O  
ATOM   1873  CG2 THR A 131       4.432  -8.400  10.039  1.00 95.19           C  
ATOM   1874 HG21 THR A 131       5.031  -7.592  10.458  1.00 95.19           H  
ATOM   1875 HG22 THR A 131       4.212  -8.154   9.000  1.00 95.19           H  
ATOM   1876 HG23 THR A 131       3.495  -8.477  10.590  1.00 95.19           H  
ATOM   1877  OG1 THR A 131       5.346 -10.040  11.472  1.00 95.19           O  
ATOM   1878  HG1 THR A 131       5.675  -9.244  11.897  1.00 95.19           H  
ATOM   1879  N   GLN A 132       4.850 -13.236   9.856  1.00 96.60           N  
ATOM   1880  H   GLN A 132       3.889 -13.200  10.167  1.00 96.60           H  
ATOM   1881  CA  GLN A 132       5.552 -14.510  10.023  1.00 96.60           C  
ATOM   1882  HA  GLN A 132       6.625 -14.334   9.945  1.00 96.60           H  
ATOM   1883  C   GLN A 132       5.178 -15.522   8.929  1.00 96.60           C  
ATOM   1884  CB  GLN A 132       5.271 -15.076  11.429  1.00 96.60           C  
ATOM   1885  HB2 GLN A 132       5.851 -15.989  11.562  1.00 96.60           H  
ATOM   1886  HB3 GLN A 132       4.216 -15.335  11.514  1.00 96.60           H  
ATOM   1887  O   GLN A 132       4.170 -15.380   8.242  1.00 96.60           O  
ATOM   1888  CG  GLN A 132       5.649 -14.092  12.551  1.00 96.60           C  
ATOM   1889  HG2 GLN A 132       6.690 -13.797  12.420  1.00 96.60           H  
ATOM   1890  HG3 GLN A 132       5.031 -13.197  12.489  1.00 96.60           H  
ATOM   1891  CD  GLN A 132       5.467 -14.682  13.946  1.00 96.60           C  
ATOM   1892  NE2 GLN A 132       6.337 -14.365  14.879  1.00 96.60           N  
ATOM   1893 HE21 GLN A 132       6.148 -14.751  15.793  1.00 96.60           H  
ATOM   1894 HE22 GLN A 132       7.078 -13.706  14.686  1.00 96.60           H  
ATOM   1895  OE1 GLN A 132       4.546 -15.421  14.242  1.00 96.60           O  
ATOM   1896  N   HIS A 133       5.975 -16.583   8.791  1.00 97.81           N  
ATOM   1897  H   HIS A 133       6.808 -16.625   9.360  1.00 97.81           H  
ATOM   1898  CA  HIS A 133       5.705 -17.767   7.957  1.00 97.81           C  
ATOM   1899  HA  HIS A 133       6.517 -18.466   8.157  1.00 97.81           H  
ATOM   1900  C   HIS A 133       5.723 -17.563   6.430  1.00 97.81           C  
ATOM   1901  CB  HIS A 133       4.412 -18.459   8.425  1.00 97.81           C  
ATOM   1902  HB2 HIS A 133       4.350 -19.438   7.948  1.00 97.81           H  
ATOM   1903  HB3 HIS A 133       3.550 -17.873   8.107  1.00 97.81           H  
ATOM   1904  O   HIS A 133       5.732 -18.543   5.681  1.00 97.81           O  
ATOM   1905  CG  HIS A 133       4.342 -18.671   9.912  1.00 97.81           C  
ATOM   1906  CD2 HIS A 133       3.428 -18.155  10.790  1.00 97.81           C  
ATOM   1907  HD2 HIS A 133       2.594 -17.516  10.539  1.00 97.81           H  
ATOM   1908  ND1 HIS A 133       5.236 -19.412  10.640  1.00 97.81           N  
ATOM   1909  HD1 HIS A 133       5.974 -19.974  10.241  1.00 97.81           H  
ATOM   1910  CE1 HIS A 133       4.893 -19.331  11.932  1.00 97.81           C  
ATOM   1911  HE1 HIS A 133       5.416 -19.812  12.745  1.00 97.81           H  
ATOM   1912  NE2 HIS A 133       3.782 -18.591  12.071  1.00 97.81           N  
ATOM   1913  N   TRP A 134       5.792 -16.328   5.926  1.00 98.39           N  
ATOM   1914  H   TRP A 134       5.632 -15.550   6.550  1.00 98.39           H  
ATOM   1915  CA  TRP A 134       5.939 -16.063   4.487  1.00 98.39           C  
ATOM   1916  HA  TRP A 134       5.121 -16.555   3.960  1.00 98.39           H  
ATOM   1917  C   TRP A 134       7.249 -16.615   3.913  1.00 98.39           C  
ATOM   1918  CB  TRP A 134       5.840 -14.557   4.236  1.00 98.39           C  
ATOM   1919  HB2 TRP A 134       6.654 -14.049   4.754  1.00 98.39           H  
ATOM   1920  HB3 TRP A 134       5.949 -14.371   3.167  1.00 98.39           H  
ATOM   1921  O   TRP A 134       7.300 -17.048   2.761  1.00 98.39           O  
ATOM   1922  CG  TRP A 134       4.544 -13.965   4.668  1.00 98.39           C  
ATOM   1923  CD1 TRP A 134       4.378 -13.048   5.645  1.00 98.39           C  
ATOM   1924  HD1 TRP A 134       5.170 -12.596   6.224  1.00 98.39           H  
ATOM   1925  CD2 TRP A 134       3.208 -14.258   4.159  1.00 98.39           C  
ATOM   1926  CE2 TRP A 134       2.263 -13.516   4.920  1.00 98.39           C  
ATOM   1927  CE3 TRP A 134       2.705 -15.066   3.119  1.00 98.39           C  
ATOM   1928  HE3 TRP A 134       3.401 -15.617   2.504  1.00 98.39           H  
ATOM   1929  NE1 TRP A 134       3.033 -12.788   5.797  1.00 98.39           N  
ATOM   1930  HE1 TRP A 134       2.671 -12.145   6.486  1.00 98.39           H  
ATOM   1931  CH2 TRP A 134       0.414 -14.385   3.630  1.00 98.39           C  
ATOM   1932  HH2 TRP A 134      -0.643 -14.413   3.408  1.00 98.39           H  
ATOM   1933  CZ2 TRP A 134       0.884 -13.573   4.675  1.00 98.39           C  
ATOM   1934  HZ2 TRP A 134       0.208 -12.962   5.254  1.00 98.39           H  
ATOM   1935  CZ3 TRP A 134       1.325 -15.126   2.852  1.00 98.39           C  
ATOM   1936  HZ3 TRP A 134       0.971 -15.724   2.025  1.00 98.39           H  
ATOM   1937  N   ASP A 135       8.303 -16.657   4.727  1.00 98.15           N  
ATOM   1938  H   ASP A 135       8.167 -16.391   5.692  1.00 98.15           H  
ATOM   1939  CA  ASP A 135       9.578 -17.290   4.404  1.00 98.15           C  
ATOM   1940  HA  ASP A 135       9.912 -16.928   3.432  1.00 98.15           H  
ATOM   1941  C   ASP A 135       9.458 -18.815   4.294  1.00 98.15           C  
ATOM   1942  CB  ASP A 135      10.607 -16.871   5.467  1.00 98.15           C  
ATOM   1943  HB2 ASP A 135      11.592 -17.212   5.148  1.00 98.15           H  
ATOM   1944  HB3 ASP A 135      10.627 -15.782   5.519  1.00 98.15           H  
ATOM   1945  O   ASP A 135      10.059 -19.431   3.414  1.00 98.15           O  
ATOM   1946  CG  ASP A 135      10.314 -17.402   6.872  1.00 98.15           C  
ATOM   1947  OD1 ASP A 135      11.261 -17.979   7.460  1.00 98.15           O  
ATOM   1948  OD2 ASP A 135       9.150 -17.290   7.312  1.00 98.15           O  
ATOM   1949  N   GLU A 136       8.645 -19.439   5.141  1.00 98.30           N  
ATOM   1950  H   GLU A 136       8.195 -18.888   5.857  1.00 98.30           H  
ATOM   1951  CA  GLU A 136       8.345 -20.870   5.070  1.00 98.30           C  
ATOM   1952  HA  GLU A 136       9.279 -21.422   4.961  1.00 98.30           H  
ATOM   1953  C   GLU A 136       7.495 -21.211   3.842  1.00 98.30           C  
ATOM   1954  CB  GLU A 136       7.677 -21.332   6.369  1.00 98.30           C  
ATOM   1955  HB2 GLU A 136       6.760 -20.765   6.529  1.00 98.30           H  
ATOM   1956  HB3 GLU A 136       7.420 -22.387   6.282  1.00 98.30           H  
ATOM   1957  O   GLU A 136       7.776 -22.213   3.179  1.00 98.30           O  
ATOM   1958  CG  GLU A 136       8.627 -21.151   7.563  1.00 98.30           C  
ATOM   1959  HG2 GLU A 136       8.952 -20.113   7.630  1.00 98.30           H  
ATOM   1960  HG3 GLU A 136       9.510 -21.768   7.398  1.00 98.30           H  
ATOM   1961  CD  GLU A 136       7.954 -21.528   8.880  1.00 98.30           C  
ATOM   1962  OE1 GLU A 136       8.531 -22.364   9.608  1.00 98.30           O  
ATOM   1963  OE2 GLU A 136       6.847 -21.012   9.142  1.00 98.30           O  
ATOM   1964  N   LEU A 137       6.537 -20.351   3.474  1.00 98.49           N  
ATOM   1965  H   LEU A 137       6.336 -19.575   4.088  1.00 98.49           H  
ATOM   1966  CA  LEU A 137       5.778 -20.480   2.225  1.00 98.49           C  
ATOM   1967  HA  LEU A 137       5.328 -21.472   2.210  1.00 98.49           H  
ATOM   1968  C   LEU A 137       6.708 -20.376   1.005  1.00 98.49           C  
ATOM   1969  CB  LEU A 137       4.647 -19.429   2.190  1.00 98.49           C  
ATOM   1970  HB2 LEU A 137       3.988 -19.600   3.042  1.00 98.49           H  
ATOM   1971  HB3 LEU A 137       5.084 -18.437   2.302  1.00 98.49           H  
ATOM   1972  O   LEU A 137       6.656 -21.234   0.121  1.00 98.49           O  
ATOM   1973  CG  LEU A 137       3.804 -19.442   0.898  1.00 98.49           C  
ATOM   1974  HG  LEU A 137       4.450 -19.234   0.045  1.00 98.49           H  
ATOM   1975  CD1 LEU A 137       3.117 -20.783   0.657  1.00 98.49           C  
ATOM   1976 HD11 LEU A 137       2.522 -21.059   1.528  1.00 98.49           H  
ATOM   1977 HD12 LEU A 137       2.474 -20.717  -0.221  1.00 98.49           H  
ATOM   1978 HD13 LEU A 137       3.878 -21.541   0.469  1.00 98.49           H  
ATOM   1979  CD2 LEU A 137       2.718 -18.371   0.936  1.00 98.49           C  
ATOM   1980 HD21 LEU A 137       2.019 -18.567   1.749  1.00 98.49           H  
ATOM   1981 HD22 LEU A 137       2.175 -18.357  -0.010  1.00 98.49           H  
ATOM   1982 HD23 LEU A 137       3.172 -17.391   1.079  1.00 98.49           H  
ATOM   1983  N   ALA A 138       7.604 -19.383   0.978  1.00 98.43           N  
ATOM   1984  H   ALA A 138       7.577 -18.690   1.712  1.00 98.43           H  
ATOM   1985  CA  ALA A 138       8.590 -19.223  -0.091  1.00 98.43           C  
ATOM   1986  HA  ALA A 138       8.061 -19.126  -1.039  1.00 98.43           H  
ATOM   1987  C   ALA A 138       9.520 -20.446  -0.205  1.00 98.43           C  
ATOM   1988  CB  ALA A 138       9.376 -17.928   0.151  1.00 98.43           C  
ATOM   1989  HB1 ALA A 138       9.909 -17.978   1.101  1.00 98.43           H  
ATOM   1990  HB2 ALA A 138      10.096 -17.776  -0.654  1.00 98.43           H  
ATOM   1991  HB3 ALA A 138       8.691 -17.081   0.174  1.00 98.43           H  
ATOM   1992  O   ALA A 138       9.741 -20.957  -1.306  1.00 98.43           O  
ATOM   1993  N   ARG A 139      10.018 -20.981   0.921  1.00 98.29           N  
ATOM   1994  H   ARG A 139       9.817 -20.511   1.792  1.00 98.29           H  
ATOM   1995  CA  ARG A 139      10.851 -22.201   0.932  1.00 98.29           C  
ATOM   1996  HA  ARG A 139      11.676 -22.069   0.232  1.00 98.29           H  
ATOM   1997  C   ARG A 139      10.086 -23.430   0.440  1.00 98.29           C  
ATOM   1998  CB  ARG A 139      11.425 -22.457   2.333  1.00 98.29           C  
ATOM   1999  HB2 ARG A 139      11.844 -23.463   2.358  1.00 98.29           H  
ATOM   2000  HB3 ARG A 139      10.621 -22.406   3.067  1.00 98.29           H  
ATOM   2001  O   ARG A 139      10.629 -24.192  -0.359  1.00 98.29           O  
ATOM   2002  CG  ARG A 139      12.539 -21.471   2.717  1.00 98.29           C  
ATOM   2003  HG2 ARG A 139      13.347 -21.530   1.989  1.00 98.29           H  
ATOM   2004  HG3 ARG A 139      12.152 -20.452   2.715  1.00 98.29           H  
ATOM   2005  CD  ARG A 139      13.109 -21.817   4.099  1.00 98.29           C  
ATOM   2006  HD2 ARG A 139      12.325 -22.262   4.711  1.00 98.29           H  
ATOM   2007  HD3 ARG A 139      13.889 -22.569   3.979  1.00 98.29           H  
ATOM   2008  NE  ARG A 139      13.668 -20.631   4.781  1.00 98.29           N  
ATOM   2009  HE  ARG A 139      14.564 -20.286   4.469  1.00 98.29           H  
ATOM   2010  NH1 ARG A 139      11.918 -20.275   6.240  1.00 98.29           N  
ATOM   2011 HH11 ARG A 139      11.506 -19.643   6.911  1.00 98.29           H  
ATOM   2012 HH12 ARG A 139      11.356 -21.012   5.837  1.00 98.29           H  
ATOM   2013  NH2 ARG A 139      13.610 -18.891   6.280  1.00 98.29           N  
ATOM   2014 HH21 ARG A 139      14.488 -18.498   5.973  1.00 98.29           H  
ATOM   2015 HH22 ARG A 139      13.011 -18.386   6.918  1.00 98.29           H  
ATOM   2016  CZ  ARG A 139      13.075 -19.949   5.751  1.00 98.29           C  
ATOM   2017  N   ALA A 140       8.839 -23.617   0.873  1.00 98.37           N  
ATOM   2018  H   ALA A 140       8.452 -22.962   1.538  1.00 98.37           H  
ATOM   2019  CA  ALA A 140       8.012 -24.743   0.447  1.00 98.37           C  
ATOM   2020  HA  ALA A 140       8.558 -25.668   0.630  1.00 98.37           H  
ATOM   2021  C   ALA A 140       7.706 -24.687  -1.060  1.00 98.37           C  
ATOM   2022  CB  ALA A 140       6.739 -24.762   1.299  1.00 98.37           C  
ATOM   2023  HB1 ALA A 140       7.000 -24.866   2.353  1.00 98.37           H  
ATOM   2024  HB2 ALA A 140       6.187 -23.832   1.167  1.00 98.37           H  
ATOM   2025  HB3 ALA A 140       6.112 -25.604   1.004  1.00 98.37           H  
ATOM   2026  O   ALA A 140       7.878 -25.687  -1.758  1.00 98.37           O  
ATOM   2027  N   LEU A 141       7.339 -23.511  -1.583  1.00 98.52           N  
ATOM   2028  H   LEU A 141       7.206 -22.727  -0.961  1.00 98.52           H  
ATOM   2029  CA  LEU A 141       7.118 -23.307  -3.018  1.00 98.52           C  
ATOM   2030  HA  LEU A 141       6.397 -24.046  -3.367  1.00 98.52           H  
ATOM   2031  C   LEU A 141       8.399 -23.513  -3.836  1.00 98.52           C  
ATOM   2032  CB  LEU A 141       6.543 -21.907  -3.263  1.00 98.52           C  
ATOM   2033  HB2 LEU A 141       7.168 -21.180  -2.743  1.00 98.52           H  
ATOM   2034  HB3 LEU A 141       6.598 -21.697  -4.331  1.00 98.52           H  
ATOM   2035  O   LEU A 141       8.374 -24.185  -4.869  1.00 98.52           O  
ATOM   2036  CG  LEU A 141       5.081 -21.724  -2.823  1.00 98.52           C  
ATOM   2037  HG  LEU A 141       4.958 -22.033  -1.785  1.00 98.52           H  
ATOM   2038  CD1 LEU A 141       4.718 -20.247  -2.944  1.00 98.52           C  
ATOM   2039 HD11 LEU A 141       3.690 -20.084  -2.619  1.00 98.52           H  
ATOM   2040 HD12 LEU A 141       5.379 -19.665  -2.302  1.00 98.52           H  
ATOM   2041 HD13 LEU A 141       4.838 -19.909  -3.973  1.00 98.52           H  
ATOM   2042  CD2 LEU A 141       4.114 -22.530  -3.696  1.00 98.52           C  
ATOM   2043 HD21 LEU A 141       4.261 -23.598  -3.539  1.00 98.52           H  
ATOM   2044 HD22 LEU A 141       4.268 -22.289  -4.748  1.00 98.52           H  
ATOM   2045 HD23 LEU A 141       3.089 -22.284  -3.421  1.00 98.52           H  
ATOM   2046  N   SER A 142       9.531 -22.993  -3.353  1.00 98.18           N  
ATOM   2047  H   SER A 142       9.477 -22.414  -2.527  1.00 98.18           H  
ATOM   2048  CA  SER A 142      10.841 -23.201  -3.978  1.00 98.18           C  
ATOM   2049  HA  SER A 142      10.803 -22.818  -4.998  1.00 98.18           H  
ATOM   2050  C   SER A 142      11.216 -24.686  -4.042  1.00 98.18           C  
ATOM   2051  CB  SER A 142      11.904 -22.410  -3.217  1.00 98.18           C  
ATOM   2052  HB2 SER A 142      11.979 -22.779  -2.194  1.00 98.18           H  
ATOM   2053  HB3 SER A 142      11.620 -21.357  -3.195  1.00 98.18           H  
ATOM   2054  O   SER A 142      11.738 -25.140  -5.060  1.00 98.18           O  
ATOM   2055  OG  SER A 142      13.157 -22.531  -3.858  1.00 98.18           O  
ATOM   2056  HG  SER A 142      13.775 -21.942  -3.420  1.00 98.18           H  
ATOM   2057  N   GLY A 143      10.862 -25.478  -3.022  1.00 98.06           N  
ATOM   2058  H   GLY A 143      10.443 -25.048  -2.209  1.00 98.06           H  
ATOM   2059  CA  GLY A 143      11.080 -26.928  -2.993  1.00 98.06           C  
ATOM   2060  HA2 GLY A 143      12.151 -27.130  -2.972  1.00 98.06           H  
ATOM   2061  HA3 GLY A 143      10.632 -27.325  -2.082  1.00 98.06           H  
ATOM   2062  C   GLY A 143      10.467 -27.678  -4.183  1.00 98.06           C  
ATOM   2063  O   GLY A 143      11.087 -28.602  -4.712  1.00 98.06           O  
ATOM   2064  N   PHE A 144       9.311 -27.235  -4.692  1.00 98.36           N  
ATOM   2065  H   PHE A 144       8.843 -26.462  -4.242  1.00 98.36           H  
ATOM   2066  CA  PHE A 144       8.698 -27.825  -5.891  1.00 98.36           C  
ATOM   2067  HA  PHE A 144       8.661 -28.906  -5.757  1.00 98.36           H  
ATOM   2068  C   PHE A 144       9.495 -27.579  -7.180  1.00 98.36           C  
ATOM   2069  CB  PHE A 144       7.265 -27.321  -6.059  1.00 98.36           C  
ATOM   2070  HB2 PHE A 144       7.267 -26.232  -6.113  1.00 98.36           H  
ATOM   2071  HB3 PHE A 144       6.895 -27.697  -7.013  1.00 98.36           H  
ATOM   2072  O   PHE A 144       9.316 -28.314  -8.156  1.00 98.36           O  
ATOM   2073  CG  PHE A 144       6.306 -27.788  -4.988  1.00 98.36           C  
ATOM   2074  CD1 PHE A 144       6.018 -29.159  -4.849  1.00 98.36           C  
ATOM   2075  HD1 PHE A 144       6.466 -29.878  -5.519  1.00 98.36           H  
ATOM   2076  CD2 PHE A 144       5.686 -26.855  -4.142  1.00 98.36           C  
ATOM   2077  HD2 PHE A 144       5.891 -25.802  -4.269  1.00 98.36           H  
ATOM   2078  CE1 PHE A 144       5.130 -29.592  -3.851  1.00 98.36           C  
ATOM   2079  HE1 PHE A 144       4.900 -30.642  -3.743  1.00 98.36           H  
ATOM   2080  CE2 PHE A 144       4.804 -27.285  -3.138  1.00 98.36           C  
ATOM   2081  HE2 PHE A 144       4.334 -26.567  -2.482  1.00 98.36           H  
ATOM   2082  CZ  PHE A 144       4.529 -28.654  -2.997  1.00 98.36           C  
ATOM   2083  HZ  PHE A 144       3.845 -28.987  -2.230  1.00 98.36           H  
ATOM   2084  N   SER A 145      10.436 -26.624  -7.181  1.00 97.74           N  
ATOM   2085  H   SER A 145      10.574 -26.085  -6.338  1.00 97.74           H  
ATOM   2086  CA  SER A 145      11.320 -26.366  -8.326  1.00 97.74           C  
ATOM   2087  HA  SER A 145      10.691 -26.176  -9.196  1.00 97.74           H  
ATOM   2088  C   SER A 145      12.211 -27.551  -8.692  1.00 97.74           C  
ATOM   2089  CB  SER A 145      12.174 -25.114  -8.141  1.00 97.74           C  
ATOM   2090  HB2 SER A 145      12.838 -25.011  -8.999  1.00 97.74           H  
ATOM   2091  HB3 SER A 145      12.790 -25.194  -7.245  1.00 97.74           H  
ATOM   2092  O   SER A 145      12.699 -27.605  -9.818  1.00 97.74           O  
ATOM   2093  OG  SER A 145      11.343 -23.972  -8.084  1.00 97.74           O  
ATOM   2094  HG  SER A 145      11.050 -23.878  -7.174  1.00 97.74           H  
ATOM   2095  N   GLN A 146      12.372 -28.525  -7.789  1.00 97.46           N  
ATOM   2096  H   GLN A 146      11.949 -28.414  -6.878  1.00 97.46           H  
ATOM   2097  CA  GLN A 146      13.025 -29.802  -8.094  1.00 97.46           C  
ATOM   2098  HA  GLN A 146      14.014 -29.608  -8.509  1.00 97.46           H  
ATOM   2099  C   GLN A 146      12.252 -30.634  -9.130  1.00 97.46           C  
ATOM   2100  CB  GLN A 146      13.178 -30.617  -6.803  1.00 97.46           C  
ATOM   2101  HB2 GLN A 146      13.595 -31.591  -7.059  1.00 97.46           H  
ATOM   2102  HB3 GLN A 146      12.196 -30.772  -6.355  1.00 97.46           H  
ATOM   2103  O   GLN A 146      12.855 -31.426  -9.848  1.00 97.46           O  
ATOM   2104  CG  GLN A 146      14.106 -29.947  -5.778  1.00 97.46           C  
ATOM   2105  HG2 GLN A 146      15.080 -29.775  -6.236  1.00 97.46           H  
ATOM   2106  HG3 GLN A 146      13.692 -28.985  -5.477  1.00 97.46           H  
ATOM   2107  CD  GLN A 146      14.305 -30.795  -4.525  1.00 97.46           C  
ATOM   2108  NE2 GLN A 146      15.045 -30.305  -3.556  1.00 97.46           N  
ATOM   2109 HE21 GLN A 146      15.133 -30.892  -2.738  1.00 97.46           H  
ATOM   2110 HE22 GLN A 146      15.433 -29.375  -3.618  1.00 97.46           H  
ATOM   2111  OE1 GLN A 146      13.826 -31.907  -4.387  1.00 97.46           O  
ATOM   2112  N   GLN A 147      10.930 -30.459  -9.221  1.00 97.31           N  
ATOM   2113  H   GLN A 147      10.499 -29.775  -8.616  1.00 97.31           H  
ATOM   2114  CA  GLN A 147      10.073 -31.140 -10.198  1.00 97.31           C  
ATOM   2115  HA  GLN A 147      10.556 -32.056 -10.538  1.00 97.31           H  
ATOM   2116  C   GLN A 147       9.831 -30.265 -11.432  1.00 97.31           C  
ATOM   2117  CB  GLN A 147       8.733 -31.513  -9.545  1.00 97.31           C  
ATOM   2118  HB2 GLN A 147       8.115 -32.009 -10.293  1.00 97.31           H  
ATOM   2119  HB3 GLN A 147       8.218 -30.608  -9.225  1.00 97.31           H  
ATOM   2120  O   GLN A 147       9.916 -30.732 -12.567  1.00 97.31           O  
ATOM   2121  CG  GLN A 147       8.891 -32.445  -8.334  1.00 97.31           C  
ATOM   2122  HG2 GLN A 147       9.500 -31.956  -7.575  1.00 97.31           H  
ATOM   2123  HG3 GLN A 147       9.394 -33.363  -8.639  1.00 97.31           H  
ATOM   2124  CD  GLN A 147       7.545 -32.813  -7.718  1.00 97.31           C  
ATOM   2125  NE2 GLN A 147       7.456 -32.901  -6.409  1.00 97.31           N  
ATOM   2126 HE21 GLN A 147       8.258 -32.729  -5.821  1.00 97.31           H  
ATOM   2127 HE22 GLN A 147       6.546 -33.144  -6.043  1.00 97.31           H  
ATOM   2128  OE1 GLN A 147       6.551 -33.031  -8.388  1.00 97.31           O  
ATOM   2129  N   ARG A 148       9.529 -28.981 -11.212  1.00 96.75           N  
ATOM   2130  H   ARG A 148       9.438 -28.684 -10.250  1.00 96.75           H  
ATOM   2131  CA  ARG A 148       9.357 -27.962 -12.253  1.00 96.75           C  
ATOM   2132  HA  ARG A 148      10.080 -28.135 -13.051  1.00 96.75           H  
ATOM   2133  C   ARG A 148       9.596 -26.596 -11.634  1.00 96.75           C  
ATOM   2134  CB  ARG A 148       7.926 -28.047 -12.814  1.00 96.75           C  
ATOM   2135  HB2 ARG A 148       7.214 -27.977 -11.992  1.00 96.75           H  
ATOM   2136  HB3 ARG A 148       7.796 -29.016 -13.297  1.00 96.75           H  
ATOM   2137  O   ARG A 148       8.950 -26.291 -10.639  1.00 96.75           O  
ATOM   2138  CG  ARG A 148       7.619 -26.935 -13.828  1.00 96.75           C  
ATOM   2139  HG2 ARG A 148       7.679 -25.961 -13.342  1.00 96.75           H  
ATOM   2140  HG3 ARG A 148       8.344 -26.974 -14.642  1.00 96.75           H  
ATOM   2141  CD  ARG A 148       6.209 -27.104 -14.396  1.00 96.75           C  
ATOM   2142  HD2 ARG A 148       5.496 -27.109 -13.572  1.00 96.75           H  
ATOM   2143  HD3 ARG A 148       6.161 -28.064 -14.911  1.00 96.75           H  
ATOM   2144  NE  ARG A 148       5.873 -26.004 -15.320  1.00 96.75           N  
ATOM   2145  HE  ARG A 148       6.306 -25.110 -15.131  1.00 96.75           H  
ATOM   2146  NH1 ARG A 148       4.297 -27.107 -16.563  1.00 96.75           N  
ATOM   2147 HH11 ARG A 148       3.604 -27.098 -17.298  1.00 96.75           H  
ATOM   2148 HH12 ARG A 148       4.452 -27.934 -16.005  1.00 96.75           H  
ATOM   2149  NH2 ARG A 148       4.736 -24.962 -16.996  1.00 96.75           N  
ATOM   2150 HH21 ARG A 148       5.171 -24.085 -16.751  1.00 96.75           H  
ATOM   2151 HH22 ARG A 148       3.988 -24.935 -17.674  1.00 96.75           H  
ATOM   2152  CZ  ARG A 148       4.977 -26.030 -16.289  1.00 96.75           C  
ATOM   2153  N   LYS A 149      10.458 -25.770 -12.241  1.00 97.16           N  
ATOM   2154  H   LYS A 149      10.957 -26.115 -13.048  1.00 97.16           H  
ATOM   2155  CA  LYS A 149      10.743 -24.405 -11.765  1.00 97.16           C  
ATOM   2156  HA  LYS A 149      11.317 -24.483 -10.842  1.00 97.16           H  
ATOM   2157  C   LYS A 149       9.442 -23.664 -11.442  1.00 97.16           C  
ATOM   2158  CB  LYS A 149      11.587 -23.638 -12.801  1.00 97.16           C  
ATOM   2159  HB2 LYS A 149      12.545 -24.146 -12.914  1.00 97.16           H  
ATOM   2160  HB3 LYS A 149      11.076 -23.671 -13.763  1.00 97.16           H  
ATOM   2161  O   LYS A 149       8.599 -23.485 -12.318  1.00 97.16           O  
ATOM   2162  CG  LYS A 149      11.856 -22.154 -12.465  1.00 97.16           C  
ATOM   2163  HG2 LYS A 149      10.910 -21.614 -12.461  1.00 97.16           H  
ATOM   2164  HG3 LYS A 149      12.464 -21.738 -13.268  1.00 97.16           H  
ATOM   2165  CD  LYS A 149      12.577 -21.897 -11.127  1.00 97.16           C  
ATOM   2166  HD2 LYS A 149      13.522 -22.440 -11.097  1.00 97.16           H  
ATOM   2167  HD3 LYS A 149      11.947 -22.231 -10.304  1.00 97.16           H  
ATOM   2168  CE  LYS A 149      12.838 -20.387 -10.979  1.00 97.16           C  
ATOM   2169  HE2 LYS A 149      13.631 -20.085 -11.663  1.00 97.16           H  
ATOM   2170  HE3 LYS A 149      11.934 -19.853 -11.273  1.00 97.16           H  
ATOM   2171  NZ  LYS A 149      13.182 -19.968  -9.597  1.00 97.16           N  
ATOM   2172  HZ1 LYS A 149      13.313 -18.966  -9.575  1.00 97.16           H  
ATOM   2173  HZ2 LYS A 149      12.404 -20.115  -8.971  1.00 97.16           H  
ATOM   2174  HZ3 LYS A 149      14.024 -20.389  -9.232  1.00 97.16           H  
ATOM   2175  N   VAL A 150       9.338 -23.234 -10.190  1.00 98.53           N  
ATOM   2176  H   VAL A 150      10.059 -23.499  -9.534  1.00 98.53           H  
ATOM   2177  CA  VAL A 150       8.339 -22.289  -9.699  1.00 98.53           C  
ATOM   2178  HA  VAL A 150       7.539 -22.174 -10.431  1.00 98.53           H  
ATOM   2179  C   VAL A 150       9.060 -20.957  -9.538  1.00 98.53           C  
ATOM   2180  CB  VAL A 150       7.723 -22.779  -8.371  1.00 98.53           C  
ATOM   2181  HB  VAL A 150       8.504 -22.848  -7.614  1.00 98.53           H  
ATOM   2182  O   VAL A 150      10.014 -20.855  -8.762  1.00 98.53           O  
ATOM   2183  CG1 VAL A 150       6.643 -21.814  -7.869  1.00 98.53           C  
ATOM   2184 HG11 VAL A 150       5.840 -21.730  -8.602  1.00 98.53           H  
ATOM   2185 HG12 VAL A 150       7.070 -20.828  -7.687  1.00 98.53           H  
ATOM   2186 HG13 VAL A 150       6.233 -22.180  -6.927  1.00 98.53           H  
ATOM   2187  CG2 VAL A 150       7.084 -24.166  -8.530  1.00 98.53           C  
ATOM   2188 HG21 VAL A 150       7.855 -24.910  -8.735  1.00 98.53           H  
ATOM   2189 HG22 VAL A 150       6.362 -24.157  -9.347  1.00 98.53           H  
ATOM   2190 HG23 VAL A 150       6.589 -24.449  -7.602  1.00 98.53           H  
ATOM   2191  N   TYR A 151       8.672 -19.956 -10.324  1.00 98.53           N  
ATOM   2192  H   TYR A 151       7.911 -20.098 -10.972  1.00 98.53           H  
ATOM   2193  CA  TYR A 151       9.174 -18.599 -10.132  1.00 98.53           C  
ATOM   2194  HA  TYR A 151      10.252 -18.651  -9.984  1.00 98.53           H  
ATOM   2195  C   TYR A 151       8.565 -18.000  -8.862  1.00 98.53           C  
ATOM   2196  CB  TYR A 151       8.921 -17.734 -11.373  1.00 98.53           C  
ATOM   2197  HB2 TYR A 151       9.062 -16.688 -11.099  1.00 98.53           H  
ATOM   2198  HB3 TYR A 151       7.886 -17.845 -11.697  1.00 98.53           H  
ATOM   2199  O   TYR A 151       7.370 -18.163  -8.611  1.00 98.53           O  
ATOM   2200  CG  TYR A 151       9.856 -18.050 -12.528  1.00 98.53           C  
ATOM   2201  CD1 TYR A 151      11.098 -17.395 -12.617  1.00 98.53           C  
ATOM   2202  HD1 TYR A 151      11.366 -16.667 -11.866  1.00 98.53           H  
ATOM   2203  CD2 TYR A 151       9.505 -19.006 -13.501  1.00 98.53           C  
ATOM   2204  HD2 TYR A 151       8.554 -19.514 -13.440  1.00 98.53           H  
ATOM   2205  CE1 TYR A 151      11.989 -17.696 -13.663  1.00 98.53           C  
ATOM   2206  HE1 TYR A 151      12.940 -17.187 -13.709  1.00 98.53           H  
ATOM   2207  CE2 TYR A 151      10.385 -19.309 -14.554  1.00 98.53           C  
ATOM   2208  HE2 TYR A 151      10.109 -20.045 -15.294  1.00 98.53           H  
ATOM   2209  OH  TYR A 151      12.473 -18.923 -15.666  1.00 98.53           O  
ATOM   2210  HH  TYR A 151      13.334 -18.526 -15.514  1.00 98.53           H  
ATOM   2211  CZ  TYR A 151      11.632 -18.657 -14.633  1.00 98.53           C  
ATOM   2212  N   LEU A 152       9.385 -17.318  -8.068  1.00 98.70           N  
ATOM   2213  H   LEU A 152      10.357 -17.239  -8.331  1.00 98.70           H  
ATOM   2214  CA  LEU A 152       8.931 -16.576  -6.894  1.00 98.70           C  
ATOM   2215  HA  LEU A 152       7.863 -16.732  -6.739  1.00 98.70           H  
ATOM   2216  C   LEU A 152       9.121 -15.089  -7.136  1.00 98.70           C  
ATOM   2217  CB  LEU A 152       9.673 -17.042  -5.634  1.00 98.70           C  
ATOM   2218  HB2 LEU A 152      10.744 -16.921  -5.795  1.00 98.70           H  
ATOM   2219  HB3 LEU A 152       9.380 -16.398  -4.805  1.00 98.70           H  
ATOM   2220  O   LEU A 152      10.229 -14.644  -7.451  1.00 98.70           O  
ATOM   2221  CG  LEU A 152       9.397 -18.502  -5.245  1.00 98.70           C  
ATOM   2222  HG  LEU A 152       9.745 -19.166  -6.036  1.00 98.70           H  
ATOM   2223  CD1 LEU A 152      10.169 -18.828  -3.970  1.00 98.70           C  
ATOM   2224 HD11 LEU A 152      11.233 -18.687  -4.157  1.00 98.70           H  
ATOM   2225 HD12 LEU A 152       9.986 -19.865  -3.687  1.00 98.70           H  
ATOM   2226 HD13 LEU A 152       9.853 -18.169  -3.161  1.00 98.70           H  
ATOM   2227  CD2 LEU A 152       7.919 -18.785  -4.980  1.00 98.70           C  
ATOM   2228 HD21 LEU A 152       7.547 -18.106  -4.212  1.00 98.70           H  
ATOM   2229 HD22 LEU A 152       7.337 -18.659  -5.893  1.00 98.70           H  
ATOM   2230 HD23 LEU A 152       7.807 -19.815  -4.643  1.00 98.70           H  
ATOM   2231  N   THR A 153       8.040 -14.329  -6.993  1.00 98.67           N  
ATOM   2232  H   THR A 153       7.153 -14.754  -6.763  1.00 98.67           H  
ATOM   2233  CA  THR A 153       8.056 -12.876  -7.161  1.00 98.67           C  
ATOM   2234  HA  THR A 153       9.100 -12.568  -7.110  1.00 98.67           H  
ATOM   2235  C   THR A 153       7.354 -12.173  -6.010  1.00 98.67           C  
ATOM   2236  CB  THR A 153       7.509 -12.440  -8.524  1.00 98.67           C  
ATOM   2237  HB  THR A 153       7.722 -11.381  -8.671  1.00 98.67           H  
ATOM   2238  O   THR A 153       6.609 -12.809  -5.269  1.00 98.67           O  
ATOM   2239  CG2 THR A 153       8.124 -13.246  -9.672  1.00 98.67           C  
ATOM   2240 HG21 THR A 153       7.764 -14.275  -9.644  1.00 98.67           H  
ATOM   2241 HG22 THR A 153       9.210 -13.242  -9.581  1.00 98.67           H  
ATOM   2242 HG23 THR A 153       7.828 -12.808 -10.626  1.00 98.67           H  
ATOM   2243  OG1 THR A 153       6.130 -12.660  -8.609  1.00 98.67           O  
ATOM   2244  HG1 THR A 153       5.681 -11.953  -8.140  1.00 98.67           H  
ATOM   2245  N   ALA A 154       7.642 -10.891  -5.798  1.00 98.68           N  
ATOM   2246  H   ALA A 154       8.247 -10.403  -6.443  1.00 98.68           H  
ATOM   2247  CA  ALA A 154       7.066 -10.126  -4.695  1.00 98.68           C  
ATOM   2248  HA  ALA A 154       6.098 -10.550  -4.429  1.00 98.68           H  
ATOM   2249  C   ALA A 154       6.828  -8.662  -5.061  1.00 98.68           C  
ATOM   2250  CB  ALA A 154       7.995 -10.221  -3.480  1.00 98.68           C  
ATOM   2251  HB1 ALA A 154       9.004  -9.918  -3.760  1.00 98.68           H  
ATOM   2252  HB2 ALA A 154       7.629  -9.566  -2.690  1.00 98.68           H  
ATOM   2253  HB3 ALA A 154       8.003 -11.241  -3.097  1.00 98.68           H  
ATOM   2254  O   ALA A 154       7.618  -8.074  -5.808  1.00 98.68           O  
ATOM   2255  N   ALA A 155       5.804  -8.077  -4.442  1.00 98.42           N  
ATOM   2256  H   ALA A 155       5.210  -8.650  -3.860  1.00 98.42           H  
ATOM   2257  CA  ALA A 155       5.405  -6.682  -4.573  1.00 98.42           C  
ATOM   2258  HA  ALA A 155       6.093  -6.185  -5.258  1.00 98.42           H  
ATOM   2259  C   ALA A 155       5.467  -5.916  -3.234  1.00 98.42           C  
ATOM   2260  CB  ALA A 155       4.012  -6.655  -5.206  1.00 98.42           C  
ATOM   2261  HB1 ALA A 155       3.738  -5.635  -5.477  1.00 98.42           H  
ATOM   2262  HB2 ALA A 155       4.006  -7.292  -6.091  1.00 98.42           H  
ATOM   2263  HB3 ALA A 155       3.272  -7.038  -4.503  1.00 98.42           H  
ATOM   2264  O   ALA A 155       4.443  -5.431  -2.766  1.00 98.42           O  
ATOM   2265  N   PRO A 156       6.639  -5.801  -2.576  1.00 98.33           N  
ATOM   2266  CA  PRO A 156       6.739  -5.051  -1.325  1.00 98.33           C  
ATOM   2267  HA  PRO A 156       6.022  -5.422  -0.593  1.00 98.33           H  
ATOM   2268  C   PRO A 156       6.466  -3.560  -1.537  1.00 98.33           C  
ATOM   2269  CB  PRO A 156       8.164  -5.286  -0.828  1.00 98.33           C  
ATOM   2270  HB2 PRO A 156       8.534  -4.438  -0.252  1.00 98.33           H  
ATOM   2271  HB3 PRO A 156       8.207  -6.205  -0.242  1.00 98.33           H  
ATOM   2272  O   PRO A 156       6.752  -3.014  -2.609  1.00 98.33           O  
ATOM   2273  CG  PRO A 156       8.947  -5.456  -2.127  1.00 98.33           C  
ATOM   2274  HG2 PRO A 156       9.868  -6.019  -1.978  1.00 98.33           H  
ATOM   2275  HG3 PRO A 156       9.159  -4.471  -2.544  1.00 98.33           H  
ATOM   2276  CD  PRO A 156       7.963  -6.193  -3.035  1.00 98.33           C  
ATOM   2277  HD2 PRO A 156       8.123  -5.911  -4.075  1.00 98.33           H  
ATOM   2278  HD3 PRO A 156       8.084  -7.269  -2.904  1.00 98.33           H  
ATOM   2279  N   GLN A 157       5.995  -2.886  -0.493  1.00 97.73           N  
ATOM   2280  H   GLN A 157       5.862  -3.372   0.383  1.00 97.73           H  
ATOM   2281  CA  GLN A 157       5.893  -1.428  -0.474  1.00 97.73           C  
ATOM   2282  HA  GLN A 157       5.370  -1.096  -1.370  1.00 97.73           H  
ATOM   2283  C   GLN A 157       7.299  -0.797  -0.491  1.00 97.73           C  
ATOM   2284  CB  GLN A 157       5.066  -1.002   0.749  1.00 97.73           C  
ATOM   2285  HB2 GLN A 157       5.562  -1.370   1.647  1.00 97.73           H  
ATOM   2286  HB3 GLN A 157       5.034   0.086   0.808  1.00 97.73           H  
ATOM   2287  O   GLN A 157       8.289  -1.444  -0.142  1.00 97.73           O  
ATOM   2288  CG  GLN A 157       3.617  -1.538   0.716  1.00 97.73           C  
ATOM   2289  HG2 GLN A 157       3.612  -2.619   0.578  1.00 97.73           H  
ATOM   2290  HG3 GLN A 157       3.154  -1.337   1.682  1.00 97.73           H  
ATOM   2291  CD  GLN A 157       2.755  -0.886  -0.360  1.00 97.73           C  
ATOM   2292  NE2 GLN A 157       1.655  -1.469  -0.760  1.00 97.73           N  
ATOM   2293 HE21 GLN A 157       1.326  -2.356  -0.407  1.00 97.73           H  
ATOM   2294 HE22 GLN A 157       1.147  -1.082  -1.543  1.00 97.73           H  
ATOM   2295  OE1 GLN A 157       3.080   0.167  -0.887  1.00 97.73           O  
ATOM   2296  N   CYS A 158       7.437   0.467  -0.913  1.00 97.29           N  
ATOM   2297  H   CYS A 158       6.627   0.962  -1.257  1.00 97.29           H  
ATOM   2298  CA  CYS A 158       8.761   1.102  -0.972  1.00 97.29           C  
ATOM   2299  HA  CYS A 158       9.416   0.354  -1.417  1.00 97.29           H  
ATOM   2300  C   CYS A 158       9.459   1.436   0.362  1.00 97.29           C  
ATOM   2301  CB  CYS A 158       8.793   2.283  -1.949  1.00 97.29           C  
ATOM   2302  HB2 CYS A 158       9.834   2.581  -2.074  1.00 97.29           H  
ATOM   2303  HB3 CYS A 158       8.452   1.915  -2.916  1.00 97.29           H  
ATOM   2304  O   CYS A 158      10.695   1.548   0.316  1.00 97.29           O  
ATOM   2305  SG  CYS A 158       7.842   3.776  -1.564  1.00 97.29           S  
ATOM   2306  N   PRO A 159       8.794   1.584   1.530  1.00 96.90           N  
ATOM   2307  CA  PRO A 159       9.491   1.691   2.806  1.00 96.90           C  
ATOM   2308  HA  PRO A 159      10.102   2.594   2.796  1.00 96.90           H  
ATOM   2309  C   PRO A 159      10.369   0.459   3.028  1.00 96.90           C  
ATOM   2310  CB  PRO A 159       8.425   1.817   3.893  1.00 96.90           C  
ATOM   2311  HB2 PRO A 159       8.230   0.839   4.333  1.00 96.90           H  
ATOM   2312  HB3 PRO A 159       8.707   2.534   4.664  1.00 96.90           H  
ATOM   2313  O   PRO A 159       9.998  -0.659   2.683  1.00 96.90           O  
ATOM   2314  CG  PRO A 159       7.192   2.272   3.128  1.00 96.90           C  
ATOM   2315  HG2 PRO A 159       6.289   1.900   3.612  1.00 96.90           H  
ATOM   2316  HG3 PRO A 159       7.192   3.356   3.014  1.00 96.90           H  
ATOM   2317  CD  PRO A 159       7.363   1.631   1.764  1.00 96.90           C  
ATOM   2318  HD2 PRO A 159       6.846   2.208   0.998  1.00 96.90           H  
ATOM   2319  HD3 PRO A 159       6.980   0.611   1.813  1.00 96.90           H  
ATOM   2320  N   PHE A 160      11.571   0.669   3.560  1.00 96.19           N  
ATOM   2321  H   PHE A 160      11.774   1.573   3.962  1.00 96.19           H  
ATOM   2322  CA  PHE A 160      12.577  -0.383   3.652  1.00 96.19           C  
ATOM   2323  HA  PHE A 160      12.140  -1.314   3.292  1.00 96.19           H  
ATOM   2324  C   PHE A 160      13.053  -0.568   5.099  1.00 96.19           C  
ATOM   2325  CB  PHE A 160      13.751  -0.070   2.718  1.00 96.19           C  
ATOM   2326  HB2 PHE A 160      14.235   0.852   3.038  1.00 96.19           H  
ATOM   2327  HB3 PHE A 160      13.366   0.088   1.710  1.00 96.19           H  
ATOM   2328  O   PHE A 160      13.525   0.415   5.682  1.00 96.19           O  
ATOM   2329  CG  PHE A 160      14.772  -1.190   2.684  1.00 96.19           C  
ATOM   2330  CD1 PHE A 160      15.807  -1.254   3.636  1.00 96.19           C  
ATOM   2331  HD1 PHE A 160      15.893  -0.489   4.394  1.00 96.19           H  
ATOM   2332  CD2 PHE A 160      14.636  -2.221   1.743  1.00 96.19           C  
ATOM   2333  HD2 PHE A 160      13.813  -2.202   1.043  1.00 96.19           H  
ATOM   2334  CE1 PHE A 160      16.700  -2.341   3.635  1.00 96.19           C  
ATOM   2335  HE1 PHE A 160      17.476  -2.402   4.383  1.00 96.19           H  
ATOM   2336  CE2 PHE A 160      15.526  -3.303   1.736  1.00 96.19           C  
ATOM   2337  HE2 PHE A 160      15.381  -4.100   1.021  1.00 96.19           H  
ATOM   2338  CZ  PHE A 160      16.563  -3.365   2.681  1.00 96.19           C  
ATOM   2339  HZ  PHE A 160      17.236  -4.210   2.692  1.00 96.19           H  
ATOM   2340  N   PRO A 161      13.059  -1.801   5.641  1.00 95.67           N  
ATOM   2341  CA  PRO A 161      12.543  -3.034   5.028  1.00 95.67           C  
ATOM   2342  HA  PRO A 161      12.934  -3.159   4.018  1.00 95.67           H  
ATOM   2343  C   PRO A 161      11.002  -3.065   4.975  1.00 95.67           C  
ATOM   2344  CB  PRO A 161      13.099  -4.155   5.905  1.00 95.67           C  
ATOM   2345  HB2 PRO A 161      12.460  -5.039   5.893  1.00 95.67           H  
ATOM   2346  HB3 PRO A 161      14.108  -4.409   5.581  1.00 95.67           H  
ATOM   2347  O   PRO A 161      10.351  -2.338   5.719  1.00 95.67           O  
ATOM   2348  CG  PRO A 161      13.147  -3.518   7.292  1.00 95.67           C  
ATOM   2349  HG2 PRO A 161      12.155  -3.543   7.742  1.00 95.67           H  
ATOM   2350  HG3 PRO A 161      13.875  -4.008   7.938  1.00 95.67           H  
ATOM   2351  CD  PRO A 161      13.538  -2.072   6.989  1.00 95.67           C  
ATOM   2352  HD2 PRO A 161      14.622  -1.967   7.014  1.00 95.67           H  
ATOM   2353  HD3 PRO A 161      13.077  -1.398   7.711  1.00 95.67           H  
ATOM   2354  N   ASP A 162      10.430  -3.920   4.121  1.00 97.53           N  
ATOM   2355  H   ASP A 162      11.004  -4.500   3.526  1.00 97.53           H  
ATOM   2356  CA  ASP A 162       8.973  -4.112   4.067  1.00 97.53           C  
ATOM   2357  HA  ASP A 162       8.509  -3.125   4.080  1.00 97.53           H  
ATOM   2358  C   ASP A 162       8.462  -4.903   5.281  1.00 97.53           C  
ATOM   2359  CB  ASP A 162       8.558  -4.791   2.759  1.00 97.53           C  
ATOM   2360  HB2 ASP A 162       8.876  -4.155   1.932  1.00 97.53           H  
ATOM   2361  HB3 ASP A 162       9.052  -5.758   2.670  1.00 97.53           H  
ATOM   2362  O   ASP A 162       9.017  -5.951   5.620  1.00 97.53           O  
ATOM   2363  CG  ASP A 162       7.040  -4.973   2.701  1.00 97.53           C  
ATOM   2364  OD1 ASP A 162       6.367  -4.054   2.189  1.00 97.53           O  
ATOM   2365  OD2 ASP A 162       6.572  -6.008   3.224  1.00 97.53           O  
ATOM   2366  N   SER A 163       7.397  -4.427   5.924  1.00 95.06           N  
ATOM   2367  H   SER A 163       6.981  -3.557   5.623  1.00 95.06           H  
ATOM   2368  CA  SER A 163       6.920  -4.976   7.195  1.00 95.06           C  
ATOM   2369  HA  SER A 163       7.743  -4.951   7.910  1.00 95.06           H  
ATOM   2370  C   SER A 163       6.443  -6.431   7.121  1.00 95.06           C  
ATOM   2371  CB  SER A 163       5.811  -4.078   7.739  1.00 95.06           C  
ATOM   2372  HB2 SER A 163       5.364  -4.534   8.623  1.00 95.06           H  
ATOM   2373  HB3 SER A 163       5.042  -3.929   6.981  1.00 95.06           H  
ATOM   2374  O   SER A 163       6.681  -7.187   8.065  1.00 95.06           O  
ATOM   2375  OG  SER A 163       6.378  -2.835   8.099  1.00 95.06           O  
ATOM   2376  HG  SER A 163       5.644  -2.297   8.406  1.00 95.06           H  
ATOM   2377  N   TRP A 164       5.827  -6.862   6.016  1.00 97.04           N  
ATOM   2378  H   TRP A 164       5.744  -6.235   5.228  1.00 97.04           H  
ATOM   2379  CA  TRP A 164       5.295  -8.226   5.871  1.00 97.04           C  
ATOM   2380  HA  TRP A 164       5.137  -8.662   6.857  1.00 97.04           H  
ATOM   2381  C   TRP A 164       6.255  -9.159   5.137  1.00 97.04           C  
ATOM   2382  CB  TRP A 164       3.934  -8.180   5.167  1.00 97.04           C  
ATOM   2383  HB2 TRP A 164       4.014  -7.561   4.273  1.00 97.04           H  
ATOM   2384  HB3 TRP A 164       3.669  -9.188   4.848  1.00 97.04           H  
ATOM   2385  O   TRP A 164       6.379 -10.335   5.490  1.00 97.04           O  
ATOM   2386  CG  TRP A 164       2.826  -7.661   6.028  1.00 97.04           C  
ATOM   2387  CD1 TRP A 164       1.998  -8.411   6.783  1.00 97.04           C  
ATOM   2388  HD1 TRP A 164       2.017  -9.491   6.808  1.00 97.04           H  
ATOM   2389  CD2 TRP A 164       2.434  -6.281   6.274  1.00 97.04           C  
ATOM   2390  CE2 TRP A 164       1.389  -6.272   7.248  1.00 97.04           C  
ATOM   2391  CE3 TRP A 164       2.863  -5.038   5.777  1.00 97.04           C  
ATOM   2392  HE3 TRP A 164       3.622  -4.995   5.010  1.00 97.04           H  
ATOM   2393  NE1 TRP A 164       1.182  -7.601   7.544  1.00 97.04           N  
ATOM   2394  HE1 TRP A 164       0.586  -7.948   8.282  1.00 97.04           H  
ATOM   2395  CH2 TRP A 164       1.267  -3.869   7.220  1.00 97.04           C  
ATOM   2396  HH2 TRP A 164       0.843  -2.938   7.567  1.00 97.04           H  
ATOM   2397  CZ2 TRP A 164       0.806  -5.091   7.724  1.00 97.04           C  
ATOM   2398  HZ2 TRP A 164       0.025  -5.110   8.469  1.00 97.04           H  
ATOM   2399  CZ3 TRP A 164       2.285  -3.855   6.260  1.00 97.04           C  
ATOM   2400  HZ3 TRP A 164       2.621  -2.901   5.882  1.00 97.04           H  
ATOM   2401  N   LEU A 165       6.955  -8.652   4.123  1.00 97.54           N  
ATOM   2402  H   LEU A 165       6.777  -7.690   3.871  1.00 97.54           H  
ATOM   2403  CA  LEU A 165       7.739  -9.471   3.201  1.00 97.54           C  
ATOM   2404  HA  LEU A 165       7.374 -10.497   3.260  1.00 97.54           H  
ATOM   2405  C   LEU A 165       9.224  -9.568   3.555  1.00 97.54           C  
ATOM   2406  CB  LEU A 165       7.506  -8.971   1.766  1.00 97.54           C  
ATOM   2407  HB2 LEU A 165       7.721  -7.903   1.728  1.00 97.54           H  
ATOM   2408  HB3 LEU A 165       8.200  -9.475   1.093  1.00 97.54           H  
ATOM   2409  O   LEU A 165       9.913 -10.407   2.972  1.00 97.54           O  
ATOM   2410  CG  LEU A 165       6.073  -9.216   1.256  1.00 97.54           C  
ATOM   2411  HG  LEU A 165       5.345  -8.789   1.947  1.00 97.54           H  
ATOM   2412  CD1 LEU A 165       5.901  -8.549  -0.103  1.00 97.54           C  
ATOM   2413 HD11 LEU A 165       6.641  -8.918  -0.813  1.00 97.54           H  
ATOM   2414 HD12 LEU A 165       6.011  -7.473   0.027  1.00 97.54           H  
ATOM   2415 HD13 LEU A 165       4.897  -8.732  -0.487  1.00 97.54           H  
ATOM   2416  CD2 LEU A 165       5.785 -10.712   1.086  1.00 97.54           C  
ATOM   2417 HD21 LEU A 165       6.544 -11.176   0.456  1.00 97.54           H  
ATOM   2418 HD22 LEU A 165       4.808 -10.823   0.615  1.00 97.54           H  
ATOM   2419 HD23 LEU A 165       5.742 -11.202   2.059  1.00 97.54           H  
ATOM   2420  N   ASN A 166       9.742  -8.793   4.516  1.00 96.37           N  
ATOM   2421  H   ASN A 166       9.157  -8.081   4.927  1.00 96.37           H  
ATOM   2422  CA  ASN A 166      11.170  -8.823   4.865  1.00 96.37           C  
ATOM   2423  HA  ASN A 166      11.739  -8.475   4.003  1.00 96.37           H  
ATOM   2424  C   ASN A 166      11.689 -10.232   5.204  1.00 96.37           C  
ATOM   2425  CB  ASN A 166      11.427  -7.851   6.023  1.00 96.37           C  
ATOM   2426  HB2 ASN A 166      10.802  -8.105   6.879  1.00 96.37           H  
ATOM   2427  HB3 ASN A 166      11.176  -6.843   5.693  1.00 96.37           H  
ATOM   2428  O   ASN A 166      12.756 -10.627   4.728  1.00 96.37           O  
ATOM   2429  CG  ASN A 166      12.885  -7.804   6.421  1.00 96.37           C  
ATOM   2430  ND2 ASN A 166      13.190  -7.958   7.687  1.00 96.37           N  
ATOM   2431 HD21 ASN A 166      14.172  -7.913   7.918  1.00 96.37           H  
ATOM   2432 HD22 ASN A 166      12.458  -8.038   8.378  1.00 96.37           H  
ATOM   2433  OD1 ASN A 166      13.768  -7.625   5.600  1.00 96.37           O  
ATOM   2434  N   GLY A 167      10.927 -11.021   5.972  1.00 96.73           N  
ATOM   2435  H   GLY A 167      10.051 -10.653   6.315  1.00 96.73           H  
ATOM   2436  CA  GLY A 167      11.292 -12.405   6.295  1.00 96.73           C  
ATOM   2437  HA2 GLY A 167      10.527 -12.832   6.943  1.00 96.73           H  
ATOM   2438  HA3 GLY A 167      12.245 -12.416   6.825  1.00 96.73           H  
ATOM   2439  C   GLY A 167      11.415 -13.284   5.047  1.00 96.73           C  
ATOM   2440  O   GLY A 167      12.407 -13.997   4.880  1.00 96.73           O  
ATOM   2441  N   ALA A 168      10.451 -13.184   4.127  1.00 98.18           N  
ATOM   2442  H   ALA A 168       9.709 -12.514   4.274  1.00 98.18           H  
ATOM   2443  CA  ALA A 168      10.460 -13.937   2.877  1.00 98.18           C  
ATOM   2444  HA  ALA A 168      10.626 -14.988   3.111  1.00 98.18           H  
ATOM   2445  C   ALA A 168      11.602 -13.495   1.952  1.00 98.18           C  
ATOM   2446  CB  ALA A 168       9.087 -13.802   2.210  1.00 98.18           C  
ATOM   2447  HB1 ALA A 168       9.028 -14.465   1.347  1.00 98.18           H  
ATOM   2448  HB2 ALA A 168       8.917 -12.774   1.888  1.00 98.18           H  
ATOM   2449  HB3 ALA A 168       8.307 -14.086   2.916  1.00 98.18           H  
ATOM   2450  O   ALA A 168      12.353 -14.333   1.450  1.00 98.18           O  
ATOM   2451  N   LEU A 169      11.790 -12.189   1.767  1.00 98.01           N  
ATOM   2452  H   LEU A 169      11.144 -11.550   2.209  1.00 98.01           H  
ATOM   2453  CA  LEU A 169      12.841 -11.630   0.913  1.00 98.01           C  
ATOM   2454  HA  LEU A 169      12.775 -12.089  -0.074  1.00 98.01           H  
ATOM   2455  C   LEU A 169      14.249 -11.941   1.439  1.00 98.01           C  
ATOM   2456  CB  LEU A 169      12.609 -10.117   0.781  1.00 98.01           C  
ATOM   2457  HB2 LEU A 169      12.549  -9.687   1.780  1.00 98.01           H  
ATOM   2458  HB3 LEU A 169      13.467  -9.671   0.277  1.00 98.01           H  
ATOM   2459  O   LEU A 169      15.171 -12.145   0.649  1.00 98.01           O  
ATOM   2460  CG  LEU A 169      11.332  -9.756  -0.004  1.00 98.01           C  
ATOM   2461  HG  LEU A 169      10.464 -10.257   0.424  1.00 98.01           H  
ATOM   2462  CD1 LEU A 169      11.110  -8.252   0.067  1.00 98.01           C  
ATOM   2463 HD11 LEU A 169      10.173  -7.994  -0.425  1.00 98.01           H  
ATOM   2464 HD12 LEU A 169      11.053  -7.930   1.106  1.00 98.01           H  
ATOM   2465 HD13 LEU A 169      11.940  -7.758  -0.439  1.00 98.01           H  
ATOM   2466  CD2 LEU A 169      11.442 -10.136  -1.482  1.00 98.01           C  
ATOM   2467 HD21 LEU A 169      10.583  -9.736  -2.022  1.00 98.01           H  
ATOM   2468 HD22 LEU A 169      12.358  -9.732  -1.912  1.00 98.01           H  
ATOM   2469 HD23 LEU A 169      11.427 -11.221  -1.590  1.00 98.01           H  
ATOM   2470  N   SER A 170      14.408 -12.082   2.757  1.00 97.24           N  
ATOM   2471  H   SER A 170      13.628 -11.856   3.357  1.00 97.24           H  
ATOM   2472  CA  SER A 170      15.673 -12.491   3.386  1.00 97.24           C  
ATOM   2473  HA  SER A 170      16.467 -11.842   3.018  1.00 97.24           H  
ATOM   2474  C   SER A 170      16.089 -13.932   3.064  1.00 97.24           C  
ATOM   2475  CB  SER A 170      15.594 -12.312   4.904  1.00 97.24           C  
ATOM   2476  HB2 SER A 170      16.522 -12.663   5.355  1.00 97.24           H  
ATOM   2477  HB3 SER A 170      14.767 -12.894   5.310  1.00 97.24           H  
ATOM   2478  O   SER A 170      17.229 -14.309   3.324  1.00 97.24           O  
ATOM   2479  OG  SER A 170      15.423 -10.947   5.227  1.00 97.24           O  
ATOM   2480  HG  SER A 170      14.516 -10.697   5.038  1.00 97.24           H  
ATOM   2481  N   THR A 171      15.207 -14.752   2.479  1.00 97.77           N  
ATOM   2482  H   THR A 171      14.277 -14.403   2.293  1.00 97.77           H  
ATOM   2483  CA  THR A 171      15.550 -16.125   2.064  1.00 97.77           C  
ATOM   2484  HA  THR A 171      16.098 -16.601   2.876  1.00 97.77           H  
ATOM   2485  C   THR A 171      16.454 -16.191   0.832  1.00 97.77           C  
ATOM   2486  CB  THR A 171      14.308 -16.978   1.769  1.00 97.77           C  
ATOM   2487  HB  THR A 171      14.643 -17.991   1.545  1.00 97.77           H  
ATOM   2488  O   THR A 171      17.058 -17.235   0.590  1.00 97.77           O  
ATOM   2489  CG2 THR A 171      13.337 -17.073   2.943  1.00 97.77           C  
ATOM   2490 HG21 THR A 171      12.494 -17.707   2.669  1.00 97.77           H  
ATOM   2491 HG22 THR A 171      13.849 -17.506   3.802  1.00 97.77           H  
ATOM   2492 HG23 THR A 171      12.965 -16.087   3.224  1.00 97.77           H  
ATOM   2493  OG1 THR A 171      13.615 -16.493   0.641  1.00 97.77           O  
ATOM   2494  HG1 THR A 171      13.107 -15.730   0.925  1.00 97.77           H  
ATOM   2495  N   GLY A 172      16.525 -15.124   0.027  1.00 97.65           N  
ATOM   2496  H   GLY A 172      16.049 -14.276   0.298  1.00 97.65           H  
ATOM   2497  CA  GLY A 172      17.279 -15.125  -1.229  1.00 97.65           C  
ATOM   2498  HA2 GLY A 172      17.452 -14.091  -1.525  1.00 97.65           H  
ATOM   2499  HA3 GLY A 172      18.252 -15.586  -1.060  1.00 97.65           H  
ATOM   2500  C   GLY A 172      16.604 -15.863  -2.395  1.00 97.65           C  
ATOM   2501  O   GLY A 172      17.225 -16.046  -3.440  1.00 97.65           O  
ATOM   2502  N   LEU A 173      15.355 -16.322  -2.229  1.00 98.09           N  
ATOM   2503  H   LEU A 173      14.915 -16.169  -1.333  1.00 98.09           H  
ATOM   2504  CA  LEU A 173      14.682 -17.220  -3.180  1.00 98.09           C  
ATOM   2505  HA  LEU A 173      15.439 -17.815  -3.691  1.00 98.09           H  
ATOM   2506  C   LEU A 173      13.900 -16.512  -4.300  1.00 98.09           C  
ATOM   2507  CB  LEU A 173      13.758 -18.173  -2.398  1.00 98.09           C  
ATOM   2508  HB2 LEU A 173      13.026 -17.577  -1.852  1.00 98.09           H  
ATOM   2509  HB3 LEU A 173      13.214 -18.789  -3.114  1.00 98.09           H  
ATOM   2510  O   LEU A 173      13.434 -17.179  -5.222  1.00 98.09           O  
ATOM   2511  CG  LEU A 173      14.473 -19.117  -1.419  1.00 98.09           C  
ATOM   2512  HG  LEU A 173      15.060 -18.543  -0.702  1.00 98.09           H  
ATOM   2513  CD1 LEU A 173      13.431 -19.924  -0.645  1.00 98.09           C  
ATOM   2514 HD11 LEU A 173      13.938 -20.626   0.016  1.00 98.09           H  
ATOM   2515 HD12 LEU A 173      12.780 -20.462  -1.334  1.00 98.09           H  
ATOM   2516 HD13 LEU A 173      12.825 -19.244  -0.046  1.00 98.09           H  
ATOM   2517  CD2 LEU A 173      15.405 -20.092  -2.145  1.00 98.09           C  
ATOM   2518 HD21 LEU A 173      16.263 -19.542  -2.534  1.00 98.09           H  
ATOM   2519 HD22 LEU A 173      15.778 -20.842  -1.448  1.00 98.09           H  
ATOM   2520 HD23 LEU A 173      14.884 -20.570  -2.975  1.00 98.09           H  
ATOM   2521  N   PHE A 174      13.732 -15.190  -4.223  1.00 98.44           N  
ATOM   2522  H   PHE A 174      14.192 -14.693  -3.474  1.00 98.44           H  
ATOM   2523  CA  PHE A 174      12.897 -14.429  -5.153  1.00 98.44           C  
ATOM   2524  HA  PHE A 174      12.036 -15.042  -5.417  1.00 98.44           H  
ATOM   2525  C   PHE A 174      13.637 -14.115  -6.460  1.00 98.44           C  
ATOM   2526  CB  PHE A 174      12.344 -13.174  -4.465  1.00 98.44           C  
ATOM   2527  HB2 PHE A 174      13.151 -12.643  -3.960  1.00 98.44           H  
ATOM   2528  HB3 PHE A 174      11.941 -12.508  -5.228  1.00 98.44           H  
ATOM   2529  O   PHE A 174      14.704 -13.492  -6.474  1.00 98.44           O  
ATOM   2530  CG  PHE A 174      11.237 -13.489  -3.473  1.00 98.44           C  
ATOM   2531  CD1 PHE A 174       9.894 -13.346  -3.860  1.00 98.44           C  
ATOM   2532  HD1 PHE A 174       9.656 -12.974  -4.846  1.00 98.44           H  
ATOM   2533  CD2 PHE A 174      11.537 -13.983  -2.189  1.00 98.44           C  
ATOM   2534  HD2 PHE A 174      12.563 -14.108  -1.876  1.00 98.44           H  
ATOM   2535  CE1 PHE A 174       8.857 -13.694  -2.976  1.00 98.44           C  
ATOM   2536  HE1 PHE A 174       7.824 -13.595  -3.276  1.00 98.44           H  
ATOM   2537  CE2 PHE A 174      10.497 -14.335  -1.311  1.00 98.44           C  
ATOM   2538  HE2 PHE A 174      10.724 -14.753  -0.341  1.00 98.44           H  
ATOM   2539  CZ  PHE A 174       9.156 -14.179  -1.696  1.00 98.44           C  
ATOM   2540  HZ  PHE A 174       8.354 -14.450  -1.026  1.00 98.44           H  
ATOM   2541  N   ASP A 175      13.038 -14.523  -7.578  1.00 98.50           N  
ATOM   2542  H   ASP A 175      12.135 -14.967  -7.494  1.00 98.50           H  
ATOM   2543  CA  ASP A 175      13.567 -14.298  -8.922  1.00 98.50           C  
ATOM   2544  HA  ASP A 175      14.634 -14.519  -8.929  1.00 98.50           H  
ATOM   2545  C   ASP A 175      13.375 -12.833  -9.352  1.00 98.50           C  
ATOM   2546  CB  ASP A 175      12.868 -15.240  -9.916  1.00 98.50           C  
ATOM   2547  HB2 ASP A 175      13.259 -15.039 -10.914  1.00 98.50           H  
ATOM   2548  HB3 ASP A 175      11.803 -15.010  -9.933  1.00 98.50           H  
ATOM   2549  O   ASP A 175      14.287 -12.228  -9.926  1.00 98.50           O  
ATOM   2550  CG  ASP A 175      13.051 -16.735  -9.617  1.00 98.50           C  
ATOM   2551  OD1 ASP A 175      12.079 -17.394  -9.189  1.00 98.50           O  
ATOM   2552  OD2 ASP A 175      14.103 -17.323  -9.958  1.00 98.50           O  
ATOM   2553  N   TYR A 176      12.209 -12.250  -9.045  1.00 98.43           N  
ATOM   2554  H   TYR A 176      11.534 -12.791  -8.524  1.00 98.43           H  
ATOM   2555  CA  TYR A 176      11.839 -10.877  -9.402  1.00 98.43           C  
ATOM   2556  HA  TYR A 176      12.747 -10.323  -9.638  1.00 98.43           H  
ATOM   2557  C   TYR A 176      11.139 -10.168  -8.239  1.00 98.43           C  
ATOM   2558  CB  TYR A 176      10.934 -10.867 -10.647  1.00 98.43           C  
ATOM   2559  HB2 TYR A 176       9.945 -11.224 -10.362  1.00 98.43           H  
ATOM   2560  HB3 TYR A 176      10.811  -9.834 -10.971  1.00 98.43           H  
ATOM   2561  O   TYR A 176      10.269 -10.743  -7.599  1.00 98.43           O  
ATOM   2562  CG  TYR A 176      11.433 -11.685 -11.830  1.00 98.43           C  
ATOM   2563  CD1 TYR A 176      12.696 -11.416 -12.377  1.00 98.43           C  
ATOM   2564  HD1 TYR A 176      13.310 -10.669 -11.895  1.00 98.43           H  
ATOM   2565  CD2 TYR A 176      10.667 -12.742 -12.357  1.00 98.43           C  
ATOM   2566  HD2 TYR A 176       9.700 -12.969 -11.933  1.00 98.43           H  
ATOM   2567  CE1 TYR A 176      13.199 -12.167 -13.452  1.00 98.43           C  
ATOM   2568  HE1 TYR A 176      14.187 -11.962 -13.836  1.00 98.43           H  
ATOM   2569  CE2 TYR A 176      11.164 -13.515 -13.424  1.00 98.43           C  
ATOM   2570  HE2 TYR A 176      10.581 -14.339 -13.810  1.00 98.43           H  
ATOM   2571  OH  TYR A 176      12.916 -13.973 -15.004  1.00 98.43           O  
ATOM   2572  HH  TYR A 176      13.808 -13.691 -15.217  1.00 98.43           H  
ATOM   2573  CZ  TYR A 176      12.428 -13.226 -13.977  1.00 98.43           C  
ATOM   2574  N   VAL A 177      11.478  -8.910  -7.978  1.00 98.51           N  
ATOM   2575  H   VAL A 177      12.237  -8.493  -8.498  1.00 98.51           H  
ATOM   2576  CA  VAL A 177      10.813  -8.089  -6.955  1.00 98.51           C  
ATOM   2577  HA  VAL A 177       9.896  -8.577  -6.624  1.00 98.51           H  
ATOM   2578  C   VAL A 177      10.434  -6.756  -7.580  1.00 98.51           C  
ATOM   2579  CB  VAL A 177      11.713  -7.893  -5.721  1.00 98.51           C  
ATOM   2580  HB  VAL A 177      12.608  -7.350  -6.024  1.00 98.51           H  
ATOM   2581  O   VAL A 177      11.305  -6.052  -8.084  1.00 98.51           O  
ATOM   2582  CG1 VAL A 177      11.011  -7.086  -4.626  1.00 98.51           C  
ATOM   2583 HG11 VAL A 177      11.669  -6.969  -3.765  1.00 98.51           H  
ATOM   2584 HG12 VAL A 177      10.745  -6.093  -4.989  1.00 98.51           H  
ATOM   2585 HG13 VAL A 177      10.104  -7.604  -4.314  1.00 98.51           H  
ATOM   2586  CG2 VAL A 177      12.147  -9.234  -5.112  1.00 98.51           C  
ATOM   2587 HG21 VAL A 177      12.752  -9.062  -4.222  1.00 98.51           H  
ATOM   2588 HG22 VAL A 177      12.742  -9.802  -5.827  1.00 98.51           H  
ATOM   2589 HG23 VAL A 177      11.269  -9.818  -4.838  1.00 98.51           H  
ATOM   2590  N   TRP A 178       9.157  -6.399  -7.572  1.00 98.35           N  
ATOM   2591  H   TRP A 178       8.484  -7.006  -7.125  1.00 98.35           H  
ATOM   2592  CA  TRP A 178       8.656  -5.116  -8.068  1.00 98.35           C  
ATOM   2593  HA  TRP A 178       9.464  -4.550  -8.531  1.00 98.35           H  
ATOM   2594  C   TRP A 178       8.163  -4.275  -6.905  1.00 98.35           C  
ATOM   2595  CB  TRP A 178       7.570  -5.314  -9.128  1.00 98.35           C  
ATOM   2596  HB2 TRP A 178       6.867  -4.483  -9.069  1.00 98.35           H  
ATOM   2597  HB3 TRP A 178       8.018  -5.276 -10.121  1.00 98.35           H  
ATOM   2598  O   TRP A 178       7.039  -4.417  -6.444  1.00 98.35           O  
ATOM   2599  CG  TRP A 178       6.809  -6.587  -9.064  1.00 98.35           C  
ATOM   2600  CD1 TRP A 178       5.775  -6.843  -8.237  1.00 98.35           C  
ATOM   2601  HD1 TRP A 178       5.379  -6.153  -7.507  1.00 98.35           H  
ATOM   2602  CD2 TRP A 178       7.018  -7.798  -9.841  1.00 98.35           C  
ATOM   2603  CE2 TRP A 178       6.021  -8.739  -9.466  1.00 98.35           C  
ATOM   2604  CE3 TRP A 178       7.941  -8.192 -10.835  1.00 98.35           C  
ATOM   2605  HE3 TRP A 178       8.729  -7.508 -11.115  1.00 98.35           H  
ATOM   2606  NE1 TRP A 178       5.328  -8.130  -8.450  1.00 98.35           N  
ATOM   2607  HE1 TRP A 178       4.603  -8.570  -7.901  1.00 98.35           H  
ATOM   2608  CH2 TRP A 178       6.778 -10.314 -11.133  1.00 98.35           C  
ATOM   2609  HH2 TRP A 178       6.657 -11.260 -11.640  1.00 98.35           H  
ATOM   2610  CZ2 TRP A 178       5.889  -9.973 -10.108  1.00 98.35           C  
ATOM   2611  HZ2 TRP A 178       5.105 -10.655  -9.812  1.00 98.35           H  
ATOM   2612  CZ3 TRP A 178       7.823  -9.440 -11.477  1.00 98.35           C  
ATOM   2613  HZ3 TRP A 178       8.526  -9.719 -12.247  1.00 98.35           H  
ATOM   2614  N   VAL A 179       9.029  -3.385  -6.439  1.00 98.40           N  
ATOM   2615  H   VAL A 179       9.895  -3.247  -6.938  1.00 98.40           H  
ATOM   2616  CA  VAL A 179       8.765  -2.549  -5.268  1.00 98.40           C  
ATOM   2617  HA  VAL A 179       8.345  -3.166  -4.474  1.00 98.40           H  
ATOM   2618  C   VAL A 179       7.754  -1.459  -5.634  1.00 98.40           C  
ATOM   2619  CB  VAL A 179      10.079  -1.936  -4.773  1.00 98.40           C  
ATOM   2620  HB  VAL A 179      10.453  -1.283  -5.562  1.00 98.40           H  
ATOM   2621  O   VAL A 179       7.961  -0.753  -6.623  1.00 98.40           O  
ATOM   2622  CG1 VAL A 179       9.869  -1.107  -3.511  1.00 98.40           C  
ATOM   2623 HG11 VAL A 179       9.120  -0.334  -3.681  1.00 98.40           H  
ATOM   2624 HG12 VAL A 179       9.542  -1.745  -2.690  1.00 98.40           H  
ATOM   2625 HG13 VAL A 179      10.803  -0.611  -3.246  1.00 98.40           H  
ATOM   2626  CG2 VAL A 179      11.178  -2.977  -4.510  1.00 98.40           C  
ATOM   2627 HG21 VAL A 179      11.378  -3.572  -5.401  1.00 98.40           H  
ATOM   2628 HG22 VAL A 179      10.885  -3.633  -3.691  1.00 98.40           H  
ATOM   2629 HG23 VAL A 179      12.096  -2.458  -4.236  1.00 98.40           H  
ATOM   2630  N   GLN A 180       6.685  -1.308  -4.856  1.00 98.13           N  
ATOM   2631  H   GLN A 180       6.586  -1.918  -4.057  1.00 98.13           H  
ATOM   2632  CA  GLN A 180       5.613  -0.336  -5.086  1.00 98.13           C  
ATOM   2633  HA  GLN A 180       5.389  -0.301  -6.152  1.00 98.13           H  
ATOM   2634  C   GLN A 180       6.057   1.073  -4.640  1.00 98.13           C  
ATOM   2635  CB  GLN A 180       4.328  -0.791  -4.358  1.00 98.13           C  
ATOM   2636  HB2 GLN A 180       4.476  -0.719  -3.281  1.00 98.13           H  
ATOM   2637  HB3 GLN A 180       3.533  -0.093  -4.621  1.00 98.13           H  
ATOM   2638  O   GLN A 180       6.057   1.395  -3.454  1.00 98.13           O  
ATOM   2639  CG  GLN A 180       3.860  -2.227  -4.678  1.00 98.13           C  
ATOM   2640  HG2 GLN A 180       4.579  -2.945  -4.283  1.00 98.13           H  
ATOM   2641  HG3 GLN A 180       3.801  -2.360  -5.759  1.00 98.13           H  
ATOM   2642  CD  GLN A 180       2.478  -2.527  -4.087  1.00 98.13           C  
ATOM   2643  NE2 GLN A 180       2.310  -3.564  -3.300  1.00 98.13           N  
ATOM   2644 HE21 GLN A 180       1.389  -3.735  -2.923  1.00 98.13           H  
ATOM   2645 HE22 GLN A 180       3.031  -4.237  -3.082  1.00 98.13           H  
ATOM   2646  OE1 GLN A 180       1.523  -1.816  -4.368  1.00 98.13           O  
ATOM   2647  N   PHE A 181       6.466   1.933  -5.581  1.00 98.06           N  
ATOM   2648  H   PHE A 181       6.451   1.626  -6.543  1.00 98.06           H  
ATOM   2649  CA  PHE A 181       6.908   3.315  -5.317  1.00 98.06           C  
ATOM   2650  HA  PHE A 181       7.243   3.377  -4.282  1.00 98.06           H  
ATOM   2651  C   PHE A 181       5.756   4.333  -5.424  1.00 98.06           C  
ATOM   2652  CB  PHE A 181       8.118   3.672  -6.198  1.00 98.06           C  
ATOM   2653  HB2 PHE A 181       8.293   4.746  -6.141  1.00 98.06           H  
ATOM   2654  HB3 PHE A 181       7.890   3.440  -7.238  1.00 98.06           H  
ATOM   2655  O   PHE A 181       5.890   5.374  -6.070  1.00 98.06           O  
ATOM   2656  CG  PHE A 181       9.414   2.999  -5.796  1.00 98.06           C  
ATOM   2657  CD1 PHE A 181      10.231   3.586  -4.818  1.00 98.06           C  
ATOM   2658  HD1 PHE A 181       9.892   4.484  -4.323  1.00 98.06           H  
ATOM   2659  CD2 PHE A 181       9.830   1.814  -6.418  1.00 98.06           C  
ATOM   2660  HD2 PHE A 181       9.199   1.357  -7.166  1.00 98.06           H  
ATOM   2661  CE1 PHE A 181      11.465   3.013  -4.472  1.00 98.06           C  
ATOM   2662  HE1 PHE A 181      12.079   3.480  -3.716  1.00 98.06           H  
ATOM   2663  CE2 PHE A 181      11.069   1.239  -6.082  1.00 98.06           C  
ATOM   2664  HE2 PHE A 181      11.393   0.338  -6.582  1.00 98.06           H  
ATOM   2665  CZ  PHE A 181      11.883   1.831  -5.102  1.00 98.06           C  
ATOM   2666  HZ  PHE A 181      12.820   1.370  -4.826  1.00 98.06           H  
ATOM   2667  N   TYR A 182       4.615   4.014  -4.813  1.00 96.92           N  
ATOM   2668  H   TYR A 182       4.586   3.162  -4.272  1.00 96.92           H  
ATOM   2669  CA  TYR A 182       3.391   4.825  -4.784  1.00 96.92           C  
ATOM   2670  HA  TYR A 182       3.657   5.882  -4.798  1.00 96.92           H  
ATOM   2671  C   TYR A 182       2.599   4.559  -3.501  1.00 96.92           C  
ATOM   2672  CB  TYR A 182       2.552   4.523  -6.024  1.00 96.92           C  
ATOM   2673  HB2 TYR A 182       3.115   4.905  -6.876  1.00 96.92           H  
ATOM   2674  HB3 TYR A 182       1.617   5.082  -5.982  1.00 96.92           H  
ATOM   2675  O   TYR A 182       2.883   3.579  -2.824  1.00 96.92           O  
ATOM   2676  CG  TYR A 182       2.201   3.063  -6.246  1.00 96.92           C  
ATOM   2677  CD1 TYR A 182       3.035   2.253  -7.040  1.00 96.92           C  
ATOM   2678  HD1 TYR A 182       3.947   2.662  -7.450  1.00 96.92           H  
ATOM   2679  CD2 TYR A 182       1.039   2.518  -5.664  1.00 96.92           C  
ATOM   2680  HD2 TYR A 182       0.414   3.125  -5.026  1.00 96.92           H  
ATOM   2681  CE1 TYR A 182       2.682   0.917  -7.297  1.00 96.92           C  
ATOM   2682  HE1 TYR A 182       3.305   0.282  -7.910  1.00 96.92           H  
ATOM   2683  CE2 TYR A 182       0.715   1.163  -5.872  1.00 96.92           C  
ATOM   2684  HE2 TYR A 182      -0.144   0.722  -5.388  1.00 96.92           H  
ATOM   2685  OH  TYR A 182       1.252  -0.943  -6.911  1.00 96.92           O  
ATOM   2686  HH  TYR A 182       0.846  -1.320  -6.127  1.00 96.92           H  
ATOM   2687  CZ  TYR A 182       1.530   0.367  -6.703  1.00 96.92           C  
ATOM   2688  N   ASN A 183       1.642   5.425  -3.146  1.00 95.42           N  
ATOM   2689  H   ASN A 183       1.454   6.196  -3.771  1.00 95.42           H  
ATOM   2690  CA  ASN A 183       0.958   5.429  -1.835  1.00 95.42           C  
ATOM   2691  HA  ASN A 183       0.360   6.340  -1.789  1.00 95.42           H  
ATOM   2692  C   ASN A 183       1.909   5.528  -0.623  1.00 95.42           C  
ATOM   2693  CB  ASN A 183      -0.023   4.247  -1.727  1.00 95.42           C  
ATOM   2694  HB2 ASN A 183       0.525   3.307  -1.784  1.00 95.42           H  
ATOM   2695  HB3 ASN A 183      -0.516   4.275  -0.755  1.00 95.42           H  
ATOM   2696  O   ASN A 183       1.568   5.158   0.495  1.00 95.42           O  
ATOM   2697  CG  ASN A 183      -1.113   4.273  -2.774  1.00 95.42           C  
ATOM   2698  ND2 ASN A 183      -1.613   3.121  -3.153  1.00 95.42           N  
ATOM   2699 HD21 ASN A 183      -1.313   2.287  -2.668  1.00 95.42           H  
ATOM   2700 HD22 ASN A 183      -2.410   3.117  -3.773  1.00 95.42           H  
ATOM   2701  OD1 ASN A 183      -1.522   5.313  -3.275  1.00 95.42           O  
ATOM   2702  N   ASN A 184       3.121   6.037  -0.838  1.00 95.84           N  
ATOM   2703  H   ASN A 184       3.312   6.388  -1.765  1.00 95.84           H  
ATOM   2704  CA  ASN A 184       4.193   6.073   0.149  1.00 95.84           C  
ATOM   2705  HA  ASN A 184       3.785   6.028   1.159  1.00 95.84           H  
ATOM   2706  C   ASN A 184       5.006   7.376   0.007  1.00 95.84           C  
ATOM   2707  CB  ASN A 184       5.070   4.842  -0.070  1.00 95.84           C  
ATOM   2708  HB2 ASN A 184       5.299   4.742  -1.132  1.00 95.84           H  
ATOM   2709  HB3 ASN A 184       5.995   4.986   0.489  1.00 95.84           H  
ATOM   2710  O   ASN A 184       6.110   7.362  -0.557  1.00 95.84           O  
ATOM   2711  CG  ASN A 184       4.483   3.551   0.441  1.00 95.84           C  
ATOM   2712  ND2 ASN A 184       3.927   2.728  -0.403  1.00 95.84           N  
ATOM   2713 HD21 ASN A 184       3.550   1.851  -0.073  1.00 95.84           H  
ATOM   2714 HD22 ASN A 184       3.702   2.998  -1.350  1.00 95.84           H  
ATOM   2715  OD1 ASN A 184       4.626   3.254   1.604  1.00 95.84           O  
ATOM   2716  N   PRO A 185       4.495   8.524   0.500  1.00 94.79           N  
ATOM   2717  CA  PRO A 185       5.129   9.841   0.366  1.00 94.79           C  
ATOM   2718  HA  PRO A 185       4.997  10.165  -0.666  1.00 94.79           H  
ATOM   2719  C   PRO A 185       6.640   9.891   0.671  1.00 94.79           C  
ATOM   2720  CB  PRO A 185       4.306  10.795   1.243  1.00 94.79           C  
ATOM   2721  HB2 PRO A 185       4.283  11.802   0.828  1.00 94.79           H  
ATOM   2722  HB3 PRO A 185       4.687  10.824   2.264  1.00 94.79           H  
ATOM   2723  O   PRO A 185       7.364  10.528  -0.100  1.00 94.79           O  
ATOM   2724  CG  PRO A 185       2.919  10.153   1.226  1.00 94.79           C  
ATOM   2725  HG2 PRO A 185       2.320  10.439   2.091  1.00 94.79           H  
ATOM   2726  HG3 PRO A 185       2.402  10.418   0.304  1.00 94.79           H  
ATOM   2727  CD  PRO A 185       3.237   8.659   1.219  1.00 94.79           C  
ATOM   2728  HD2 PRO A 185       3.401   8.309   2.238  1.00 94.79           H  
ATOM   2729  HD3 PRO A 185       2.423   8.107   0.750  1.00 94.79           H  
ATOM   2730  N   PRO A 186       7.175   9.177   1.687  1.00 94.25           N  
ATOM   2731  CA  PRO A 186       8.608   9.214   1.993  1.00 94.25           C  
ATOM   2732  HA  PRO A 186       8.900  10.256   2.129  1.00 94.25           H  
ATOM   2733  C   PRO A 186       9.529   8.588   0.938  1.00 94.25           C  
ATOM   2734  CB  PRO A 186       8.763   8.484   3.331  1.00 94.25           C  
ATOM   2735  HB2 PRO A 186       8.961   7.425   3.165  1.00 94.25           H  
ATOM   2736  HB3 PRO A 186       9.548   8.926   3.944  1.00 94.25           H  
ATOM   2737  O   PRO A 186      10.726   8.874   0.951  1.00 94.25           O  
ATOM   2738  CG  PRO A 186       7.391   8.641   3.975  1.00 94.25           C  
ATOM   2739  HG2 PRO A 186       7.295   9.634   4.416  1.00 94.25           H  
ATOM   2740  HG3 PRO A 186       7.197   7.868   4.719  1.00 94.25           H  
ATOM   2741  CD  PRO A 186       6.466   8.514   2.777  1.00 94.25           C  
ATOM   2742  HD2 PRO A 186       6.320   7.461   2.536  1.00 94.25           H  
ATOM   2743  HD3 PRO A 186       5.509   8.980   3.011  1.00 94.25           H  
ATOM   2744  N   CYS A 187       9.020   7.728   0.048  1.00 96.53           N  
ATOM   2745  H   CYS A 187       8.032   7.521   0.088  1.00 96.53           H  
ATOM   2746  CA  CYS A 187       9.842   6.987  -0.918  1.00 96.53           C  
ATOM   2747  HA  CYS A 187      10.826   7.452  -0.959  1.00 96.53           H  
ATOM   2748  C   CYS A 187       9.351   7.041  -2.369  1.00 96.53           C  
ATOM   2749  CB  CYS A 187      10.075   5.557  -0.412  1.00 96.53           C  
ATOM   2750  HB2 CYS A 187      10.623   4.989  -1.164  1.00 96.53           H  
ATOM   2751  HB3 CYS A 187      10.711   5.637   0.470  1.00 96.53           H  
ATOM   2752  O   CYS A 187      10.041   6.535  -3.247  1.00 96.53           O  
ATOM   2753  SG  CYS A 187       8.642   4.597   0.112  1.00 96.53           S  
ATOM   2754  N   GLN A 188       8.232   7.695  -2.663  1.00 96.64           N  
ATOM   2755  H   GLN A 188       7.664   8.039  -1.902  1.00 96.64           H  
ATOM   2756  CA  GLN A 188       7.734   7.873  -4.031  1.00 96.64           C  
ATOM   2757  HA  GLN A 188       8.067   7.029  -4.635  1.00 96.64           H  
ATOM   2758  C   GLN A 188       8.255   9.150  -4.715  1.00 96.64           C  
ATOM   2759  CB  GLN A 188       6.207   7.796  -4.000  1.00 96.64           C  
ATOM   2760  HB2 GLN A 188       5.927   6.883  -3.474  1.00 96.64           H  
ATOM   2761  HB3 GLN A 188       5.824   7.733  -5.018  1.00 96.64           H  
ATOM   2762  O   GLN A 188       8.979   9.961  -4.132  1.00 96.64           O  
ATOM   2763  CG  GLN A 188       5.563   9.010  -3.320  1.00 96.64           C  
ATOM   2764  HG2 GLN A 188       5.682   9.890  -3.952  1.00 96.64           H  
ATOM   2765  HG3 GLN A 188       6.055   9.217  -2.370  1.00 96.64           H  
ATOM   2766  CD  GLN A 188       4.083   8.797  -3.062  1.00 96.64           C  
ATOM   2767  NE2 GLN A 188       3.353   9.837  -2.751  1.00 96.64           N  
ATOM   2768 HE21 GLN A 188       3.751  10.760  -2.655  1.00 96.64           H  
ATOM   2769 HE22 GLN A 188       2.396   9.619  -2.513  1.00 96.64           H  
ATOM   2770  OE1 GLN A 188       3.556   7.702  -3.119  1.00 96.64           O  
ATOM   2771  N   TYR A 189       7.879   9.339  -5.980  1.00 95.50           N  
ATOM   2772  H   TYR A 189       7.252   8.661  -6.388  1.00 95.50           H  
ATOM   2773  CA  TYR A 189       8.038  10.616  -6.678  1.00 95.50           C  
ATOM   2774  HA  TYR A 189       9.050  10.991  -6.530  1.00 95.50           H  
ATOM   2775  C   TYR A 189       7.045  11.651  -6.134  1.00 95.50           C  
ATOM   2776  CB  TYR A 189       7.805  10.383  -8.169  1.00 95.50           C  
ATOM   2777  HB2 TYR A 189       8.548   9.674  -8.533  1.00 95.50           H  
ATOM   2778  HB3 TYR A 189       6.822   9.925  -8.282  1.00 95.50           H  
ATOM   2779  O   TYR A 189       5.857  11.358  -6.004  1.00 95.50           O  
ATOM   2780  CG  TYR A 189       7.864  11.633  -9.026  1.00 95.50           C  
ATOM   2781  CD1 TYR A 189       6.677  12.241  -9.477  1.00 95.50           C  
ATOM   2782  HD1 TYR A 189       5.718  11.824  -9.209  1.00 95.50           H  
ATOM   2783  CD2 TYR A 189       9.111  12.183  -9.376  1.00 95.50           C  
ATOM   2784  HD2 TYR A 189      10.013  11.720  -9.004  1.00 95.50           H  
ATOM   2785  CE1 TYR A 189       6.739  13.389 -10.288  1.00 95.50           C  
ATOM   2786  HE1 TYR A 189       5.831  13.850 -10.650  1.00 95.50           H  
ATOM   2787  CE2 TYR A 189       9.181  13.334 -10.183  1.00 95.50           C  
ATOM   2788  HE2 TYR A 189      10.138  13.759 -10.448  1.00 95.50           H  
ATOM   2789  OH  TYR A 189       8.048  15.012 -11.463  1.00 95.50           O  
ATOM   2790  HH  TYR A 189       8.953  15.277 -11.644  1.00 95.50           H  
ATOM   2791  CZ  TYR A 189       7.989  13.931 -10.647  1.00 95.50           C  
ATOM   2792  N   SER A 190       7.514  12.862  -5.832  1.00 92.10           N  
ATOM   2793  H   SER A 190       8.490  13.066  -5.989  1.00 92.10           H  
ATOM   2794  CA  SER A 190       6.667  13.931  -5.292  1.00 92.10           C  
ATOM   2795  HA  SER A 190       5.652  13.807  -5.669  1.00 92.10           H  
ATOM   2796  C   SER A 190       7.172  15.306  -5.721  1.00 92.10           C  
ATOM   2797  CB  SER A 190       6.613  13.836  -3.765  1.00 92.10           C  
ATOM   2798  HB2 SER A 190       6.279  12.840  -3.474  1.00 92.10           H  
ATOM   2799  HB3 SER A 190       7.606  14.014  -3.350  1.00 92.10           H  
ATOM   2800  O   SER A 190       8.380  15.543  -5.742  1.00 92.10           O  
ATOM   2801  OG  SER A 190       5.706  14.796  -3.263  1.00 92.10           O  
ATOM   2802  HG  SER A 190       5.683  14.724  -2.306  1.00 92.10           H  
ATOM   2803  N   ALA A 191       6.245  16.202  -6.077  1.00 88.71           N  
ATOM   2804  H   ALA A 191       5.282  15.925  -5.953  1.00 88.71           H  
ATOM   2805  CA  ALA A 191       6.498  17.615  -6.386  1.00 88.71           C  
ATOM   2806  HA  ALA A 191       5.633  17.985  -6.936  1.00 88.71           H  
ATOM   2807  C   ALA A 191       7.710  17.870  -7.308  1.00 88.71           C  
ATOM   2808  CB  ALA A 191       6.550  18.399  -5.071  1.00 88.71           C  
ATOM   2809  HB1 ALA A 191       6.701  19.459  -5.276  1.00 88.71           H  
ATOM   2810  HB2 ALA A 191       7.365  18.036  -4.444  1.00 88.71           H  
ATOM   2811  HB3 ALA A 191       5.600  18.278  -4.552  1.00 88.71           H  
ATOM   2812  O   ALA A 191       8.614  18.638  -6.987  1.00 88.71           O  
ATOM   2813  N   GLY A 192       7.771  17.187  -8.454  1.00 90.22           N  
ATOM   2814  H   GLY A 192       7.021  16.551  -8.685  1.00 90.22           H  
ATOM   2815  CA  GLY A 192       8.870  17.370  -9.409  1.00 90.22           C  
ATOM   2816  HA2 GLY A 192       8.541  17.094 -10.410  1.00 90.22           H  
ATOM   2817  HA3 GLY A 192       9.124  18.429  -9.445  1.00 90.22           H  
ATOM   2818  C   GLY A 192      10.157  16.614  -9.058  1.00 90.22           C  
ATOM   2819  O   GLY A 192      11.068  16.559  -9.883  1.00 90.22           O  
ATOM   2820  N   SER A 193      10.243  16.001  -7.874  1.00 92.43           N  
ATOM   2821  H   SER A 193       9.453  16.059  -7.247  1.00 92.43           H  
ATOM   2822  CA  SER A 193      11.460  15.389  -7.347  1.00 92.43           C  
ATOM   2823  HA  SER A 193      12.295  15.664  -7.992  1.00 92.43           H  
ATOM   2824  C   SER A 193      11.382  13.866  -7.284  1.00 92.43           C  
ATOM   2825  CB  SER A 193      11.774  15.957  -5.966  1.00 92.43           C  
ATOM   2826  HB2 SER A 193      10.978  15.692  -5.270  1.00 92.43           H  
ATOM   2827  HB3 SER A 193      11.842  17.043  -6.029  1.00 92.43           H  
ATOM   2828  O   SER A 193      10.450  13.271  -6.746  1.00 92.43           O  
ATOM   2829  OG  SER A 193      13.008  15.430  -5.500  1.00 92.43           O  
ATOM   2830  HG  SER A 193      13.180  15.865  -4.662  1.00 92.43           H  
ATOM   2831  N   ALA A 194      12.440  13.228  -7.784  1.00 94.64           N  
ATOM   2832  H   ALA A 194      13.146  13.799  -8.227  1.00 94.64           H  
ATOM   2833  CA  ALA A 194      12.677  11.791  -7.665  1.00 94.64           C  
ATOM   2834  HA  ALA A 194      11.770  11.309  -7.302  1.00 94.64           H  
ATOM   2835  C   ALA A 194      13.783  11.453  -6.646  1.00 94.64           C  
ATOM   2836  CB  ALA A 194      12.974  11.234  -9.064  1.00 94.64           C  
ATOM   2837  HB1 ALA A 194      13.900  11.665  -9.444  1.00 94.64           H  
ATOM   2838  HB2 ALA A 194      12.162  11.485  -9.747  1.00 94.64           H  
ATOM   2839  HB3 ALA A 194      13.066  10.149  -9.014  1.00 94.64           H  
ATOM   2840  O   ALA A 194      14.293  10.334  -6.655  1.00 94.64           O  
ATOM   2841  N   VAL A 195      14.216  12.409  -5.812  1.00 94.59           N  
ATOM   2842  H   VAL A 195      13.750  13.305  -5.820  1.00 94.59           H  
ATOM   2843  CA  VAL A 195      15.355  12.218  -4.890  1.00 94.59           C  
ATOM   2844  HA  VAL A 195      16.228  11.917  -5.468  1.00 94.59           H  
ATOM   2845  C   VAL A 195      15.085  11.085  -3.897  1.00 94.59           C  
ATOM   2846  CB  VAL A 195      15.700  13.535  -4.164  1.00 94.59           C  
ATOM   2847  HB  VAL A 195      14.793  13.952  -3.727  1.00 94.59           H  
ATOM   2848  O   VAL A 195      15.904  10.174  -3.773  1.00 94.59           O  
ATOM   2849  CG1 VAL A 195      16.731  13.343  -3.045  1.00 94.59           C  
ATOM   2850 HG11 VAL A 195      16.306  12.749  -2.235  1.00 94.59           H  
ATOM   2851 HG12 VAL A 195      17.623  12.849  -3.428  1.00 94.59           H  
ATOM   2852 HG13 VAL A 195      17.007  14.311  -2.627  1.00 94.59           H  
ATOM   2853  CG2 VAL A 195      16.282  14.547  -5.161  1.00 94.59           C  
ATOM   2854 HG21 VAL A 195      17.217  14.171  -5.579  1.00 94.59           H  
ATOM   2855 HG22 VAL A 195      15.577  14.739  -5.970  1.00 94.59           H  
ATOM   2856 HG23 VAL A 195      16.476  15.491  -4.651  1.00 94.59           H  
ATOM   2857  N   ASN A 196      13.913  11.091  -3.259  1.00 93.98           N  
ATOM   2858  H   ASN A 196      13.297  11.882  -3.376  1.00 93.98           H  
ATOM   2859  CA  ASN A 196      13.532  10.065  -2.287  1.00 93.98           C  
ATOM   2860  HA  ASN A 196      14.323   9.968  -1.544  1.00 93.98           H  
ATOM   2861  C   ASN A 196      13.382   8.690  -2.944  1.00 93.98           C  
ATOM   2862  CB  ASN A 196      12.251  10.514  -1.573  1.00 93.98           C  
ATOM   2863  HB2 ASN A 196      11.859   9.668  -1.009  1.00 93.98           H  
ATOM   2864  HB3 ASN A 196      11.489  10.811  -2.295  1.00 93.98           H  
ATOM   2865  O   ASN A 196      13.982   7.722  -2.483  1.00 93.98           O  
ATOM   2866  CG  ASN A 196      12.493  11.649  -0.593  1.00 93.98           C  
ATOM   2867  ND2 ASN A 196      11.448  12.259  -0.092  1.00 93.98           N  
ATOM   2868 HD21 ASN A 196      11.625  12.969   0.604  1.00 93.98           H  
ATOM   2869 HD22 ASN A 196      10.518  11.897  -0.248  1.00 93.98           H  
ATOM   2870  OD1 ASN A 196      13.620  12.017  -0.300  1.00 93.98           O  
ATOM   2871  N   LEU A 197      12.695   8.624  -4.087  1.00 96.81           N  
ATOM   2872  H   LEU A 197      12.155   9.430  -4.368  1.00 96.81           H  
ATOM   2873  CA  LEU A 197      12.585   7.402  -4.886  1.00 96.81           C  
ATOM   2874  HA  LEU A 197      12.083   6.639  -4.292  1.00 96.81           H  
ATOM   2875  C   LEU A 197      13.955   6.809  -5.225  1.00 96.81           C  
ATOM   2876  CB  LEU A 197      11.712   7.716  -6.112  1.00 96.81           C  
ATOM   2877  HB2 LEU A 197      12.167   8.515  -6.698  1.00 96.81           H  
ATOM   2878  HB3 LEU A 197      10.763   8.091  -5.729  1.00 96.81           H  
ATOM   2879  O   LEU A 197      14.187   5.625  -4.990  1.00 96.81           O  
ATOM   2880  CG  LEU A 197      11.411   6.514  -7.029  1.00 96.81           C  
ATOM   2881  HG  LEU A 197      11.190   5.631  -6.429  1.00 96.81           H  
ATOM   2882  CD1 LEU A 197      10.185   6.843  -7.880  1.00 96.81           C  
ATOM   2883 HD11 LEU A 197       9.328   7.023  -7.231  1.00 96.81           H  
ATOM   2884 HD12 LEU A 197      10.368   7.727  -8.491  1.00 96.81           H  
ATOM   2885 HD13 LEU A 197       9.936   5.998  -8.521  1.00 96.81           H  
ATOM   2886  CD2 LEU A 197      12.562   6.201  -7.997  1.00 96.81           C  
ATOM   2887 HD21 LEU A 197      12.938   7.118  -8.450  1.00 96.81           H  
ATOM   2888 HD22 LEU A 197      12.209   5.536  -8.786  1.00 96.81           H  
ATOM   2889 HD23 LEU A 197      13.366   5.679  -7.477  1.00 96.81           H  
ATOM   2890  N   LYS A 198      14.900   7.623  -5.713  1.00 96.51           N  
ATOM   2891  H   LYS A 198      14.657   8.592  -5.859  1.00 96.51           H  
ATOM   2892  CA  LYS A 198      16.264   7.165  -6.035  1.00 96.51           C  
ATOM   2893  HA  LYS A 198      16.200   6.305  -6.701  1.00 96.51           H  
ATOM   2894  C   LYS A 198      17.016   6.674  -4.792  1.00 96.51           C  
ATOM   2895  CB  LYS A 198      17.034   8.290  -6.743  1.00 96.51           C  
ATOM   2896  HB2 LYS A 198      16.948   9.206  -6.159  1.00 96.51           H  
ATOM   2897  HB3 LYS A 198      18.088   8.018  -6.802  1.00 96.51           H  
ATOM   2898  O   LYS A 198      17.734   5.680  -4.871  1.00 96.51           O  
ATOM   2899  CG  LYS A 198      16.514   8.529  -8.170  1.00 96.51           C  
ATOM   2900  HG2 LYS A 198      15.431   8.650  -8.159  1.00 96.51           H  
ATOM   2901  HG3 LYS A 198      16.747   7.658  -8.782  1.00 96.51           H  
ATOM   2902  CD  LYS A 198      17.150   9.776  -8.802  1.00 96.51           C  
ATOM   2903  HD2 LYS A 198      18.222   9.613  -8.914  1.00 96.51           H  
ATOM   2904  HD3 LYS A 198      16.975  10.639  -8.160  1.00 96.51           H  
ATOM   2905  CE  LYS A 198      16.498  10.013 -10.171  1.00 96.51           C  
ATOM   2906  HE2 LYS A 198      15.444  10.243 -10.021  1.00 96.51           H  
ATOM   2907  HE3 LYS A 198      16.543   9.080 -10.734  1.00 96.51           H  
ATOM   2908  NZ  LYS A 198      17.153  11.090 -10.956  1.00 96.51           N  
ATOM   2909  HZ1 LYS A 198      16.791  11.066 -11.899  1.00 96.51           H  
ATOM   2910  HZ2 LYS A 198      18.149  10.938 -11.013  1.00 96.51           H  
ATOM   2911  HZ3 LYS A 198      16.970  11.999 -10.557  1.00 96.51           H  
ATOM   2912  N   SER A 199      16.831   7.331  -3.646  1.00 96.60           N  
ATOM   2913  H   SER A 199      16.230   8.143  -3.655  1.00 96.60           H  
ATOM   2914  CA  SER A 199      17.426   6.911  -2.370  1.00 96.60           C  
ATOM   2915  HA  SER A 199      18.508   6.852  -2.488  1.00 96.60           H  
ATOM   2916  C   SER A 199      16.932   5.525  -1.938  1.00 96.60           C  
ATOM   2917  CB  SER A 199      17.124   7.960  -1.295  1.00 96.60           C  
ATOM   2918  HB2 SER A 199      17.487   8.932  -1.629  1.00 96.60           H  
ATOM   2919  HB3 SER A 199      16.049   8.026  -1.127  1.00 96.60           H  
ATOM   2920  O   SER A 199      17.736   4.637  -1.645  1.00 96.60           O  
ATOM   2921  OG  SER A 199      17.761   7.619  -0.080  1.00 96.60           O  
ATOM   2922  HG  SER A 199      17.615   8.338   0.539  1.00 96.60           H  
ATOM   2923  N   TYR A 200      15.618   5.291  -1.977  1.00 97.28           N  
ATOM   2924  H   TYR A 200      14.994   6.041  -2.240  1.00 97.28           H  
ATOM   2925  CA  TYR A 200      15.037   3.995  -1.615  1.00 97.28           C  
ATOM   2926  HA  TYR A 200      15.514   3.648  -0.699  1.00 97.28           H  
ATOM   2927  C   TYR A 200      15.305   2.909  -2.663  1.00 97.28           C  
ATOM   2928  CB  TYR A 200      13.546   4.160  -1.314  1.00 97.28           C  
ATOM   2929  HB2 TYR A 200      13.051   3.196  -1.433  1.00 97.28           H  
ATOM   2930  HB3 TYR A 200      13.094   4.848  -2.028  1.00 97.28           H  
ATOM   2931  O   TYR A 200      15.558   1.764  -2.290  1.00 97.28           O  
ATOM   2932  CG  TYR A 200      13.287   4.648   0.098  1.00 97.28           C  
ATOM   2933  CD1 TYR A 200      12.956   3.722   1.106  1.00 97.28           C  
ATOM   2934  HD1 TYR A 200      12.869   2.671   0.874  1.00 97.28           H  
ATOM   2935  CD2 TYR A 200      13.357   6.020   0.407  1.00 97.28           C  
ATOM   2936  HD2 TYR A 200      13.584   6.741  -0.365  1.00 97.28           H  
ATOM   2937  CE1 TYR A 200      12.681   4.173   2.410  1.00 97.28           C  
ATOM   2938  HE1 TYR A 200      12.385   3.478   3.183  1.00 97.28           H  
ATOM   2939  CE2 TYR A 200      13.061   6.477   1.703  1.00 97.28           C  
ATOM   2940  HE2 TYR A 200      13.057   7.536   1.919  1.00 97.28           H  
ATOM   2941  OH  TYR A 200      12.452   5.963   3.968  1.00 97.28           O  
ATOM   2942  HH  TYR A 200      12.293   6.907   4.035  1.00 97.28           H  
ATOM   2943  CZ  TYR A 200      12.714   5.549   2.706  1.00 97.28           C  
ATOM   2944  N   TRP A 201      15.363   3.248  -3.954  1.00 97.72           N  
ATOM   2945  H   TRP A 201      15.083   4.180  -4.222  1.00 97.72           H  
ATOM   2946  CA  TRP A 201      15.805   2.325  -5.006  1.00 97.72           C  
ATOM   2947  HA  TRP A 201      15.108   1.490  -5.071  1.00 97.72           H  
ATOM   2948  C   TRP A 201      17.194   1.736  -4.719  1.00 97.72           C  
ATOM   2949  CB  TRP A 201      15.817   3.058  -6.351  1.00 97.72           C  
ATOM   2950  HB2 TRP A 201      14.803   3.385  -6.585  1.00 97.72           H  
ATOM   2951  HB3 TRP A 201      16.448   3.944  -6.279  1.00 97.72           H  
ATOM   2952  O   TRP A 201      17.423   0.535  -4.887  1.00 97.72           O  
ATOM   2953  CG  TRP A 201      16.317   2.212  -7.474  1.00 97.72           C  
ATOM   2954  CD1 TRP A 201      17.588   2.172  -7.939  1.00 97.72           C  
ATOM   2955  HD1 TRP A 201      18.400   2.779  -7.567  1.00 97.72           H  
ATOM   2956  CD2 TRP A 201      15.579   1.209  -8.226  1.00 97.72           C  
ATOM   2957  CE2 TRP A 201      16.477   0.573  -9.131  1.00 97.72           C  
ATOM   2958  CE3 TRP A 201      14.243   0.764  -8.218  1.00 97.72           C  
ATOM   2959  HE3 TRP A 201      13.539   1.222  -7.540  1.00 97.72           H  
ATOM   2960  NE1 TRP A 201      17.681   1.219  -8.934  1.00 97.72           N  
ATOM   2961  HE1 TRP A 201      18.526   1.053  -9.462  1.00 97.72           H  
ATOM   2962  CH2 TRP A 201      14.725  -0.864  -9.975  1.00 97.72           C  
ATOM   2963  HH2 TRP A 201      14.381  -1.647 -10.634  1.00 97.72           H  
ATOM   2964  CZ2 TRP A 201      16.068  -0.448 -10.001  1.00 97.72           C  
ATOM   2965  HZ2 TRP A 201      16.780  -0.901 -10.675  1.00 97.72           H  
ATOM   2966  CZ3 TRP A 201      13.822  -0.264  -9.079  1.00 97.72           C  
ATOM   2967  HZ3 TRP A 201      12.796  -0.597  -9.035  1.00 97.72           H  
ATOM   2968  N   ASN A 202      18.123   2.554  -4.223  1.00 96.76           N  
ATOM   2969  H   ASN A 202      17.905   3.536  -4.132  1.00 96.76           H  
ATOM   2970  CA  ASN A 202      19.462   2.088  -3.864  1.00 96.76           C  
ATOM   2971  HA  ASN A 202      19.881   1.536  -4.705  1.00 96.76           H  
ATOM   2972  C   ASN A 202      19.443   1.114  -2.673  1.00 96.76           C  
ATOM   2973  CB  ASN A 202      20.362   3.304  -3.610  1.00 96.76           C  
ATOM   2974  HB2 ASN A 202      19.901   3.956  -2.869  1.00 96.76           H  
ATOM   2975  HB3 ASN A 202      21.319   2.962  -3.215  1.00 96.76           H  
ATOM   2976  O   ASN A 202      20.204   0.148  -2.672  1.00 96.76           O  
ATOM   2977  CG  ASN A 202      20.649   4.097  -4.873  1.00 96.76           C  
ATOM   2978  ND2 ASN A 202      21.077   5.328  -4.727  1.00 96.76           N  
ATOM   2979 HD21 ASN A 202      21.232   5.844  -5.581  1.00 96.76           H  
ATOM   2980 HD22 ASN A 202      21.136   5.739  -3.807  1.00 96.76           H  
ATOM   2981  OD1 ASN A 202      20.531   3.630  -5.994  1.00 96.76           O  
ATOM   2982  N   LYS A 203      18.541   1.308  -1.697  1.00 97.14           N  
ATOM   2983  H   LYS A 203      17.928   2.107  -1.769  1.00 97.14           H  
ATOM   2984  CA  LYS A 203      18.332   0.345  -0.597  1.00 97.14           C  
ATOM   2985  HA  LYS A 203      19.292   0.113  -0.136  1.00 97.14           H  
ATOM   2986  C   LYS A 203      17.779  -0.980  -1.130  1.00 97.14           C  
ATOM   2987  CB  LYS A 203      17.390   0.918   0.477  1.00 97.14           C  
ATOM   2988  HB2 LYS A 203      16.415   1.122   0.034  1.00 97.14           H  
ATOM   2989  HB3 LYS A 203      17.245   0.154   1.241  1.00 97.14           H  
ATOM   2990  O   LYS A 203      18.338  -2.042  -0.867  1.00 97.14           O  
ATOM   2991  CG  LYS A 203      17.905   2.195   1.162  1.00 97.14           C  
ATOM   2992  HG2 LYS A 203      18.057   2.978   0.419  1.00 97.14           H  
ATOM   2993  HG3 LYS A 203      18.852   1.985   1.658  1.00 97.14           H  
ATOM   2994  CD  LYS A 203      16.874   2.677   2.196  1.00 97.14           C  
ATOM   2995  HD2 LYS A 203      16.737   1.900   2.948  1.00 97.14           H  
ATOM   2996  HD3 LYS A 203      15.922   2.841   1.691  1.00 97.14           H  
ATOM   2997  CE  LYS A 203      17.305   3.980   2.883  1.00 97.14           C  
ATOM   2998  HE2 LYS A 203      17.476   4.736   2.117  1.00 97.14           H  
ATOM   2999  HE3 LYS A 203      18.246   3.807   3.406  1.00 97.14           H  
ATOM   3000  NZ  LYS A 203      16.263   4.449   3.838  1.00 97.14           N  
ATOM   3001  HZ1 LYS A 203      16.079   3.758   4.551  1.00 97.14           H  
ATOM   3002  HZ2 LYS A 203      15.389   4.622   3.363  1.00 97.14           H  
ATOM   3003  HZ3 LYS A 203      16.537   5.305   4.299  1.00 97.14           H  
ATOM   3004  N   TRP A 204      16.736  -0.914  -1.955  1.00 97.97           N  
ATOM   3005  H   TRP A 204      16.309  -0.011  -2.107  1.00 97.97           H  
ATOM   3006  CA  TRP A 204      16.077  -2.092  -2.521  1.00 97.97           C  
ATOM   3007  HA  TRP A 204      15.817  -2.768  -1.706  1.00 97.97           H  
ATOM   3008  C   TRP A 204      16.967  -2.893  -3.471  1.00 97.97           C  
ATOM   3009  CB  TRP A 204      14.781  -1.649  -3.201  1.00 97.97           C  
ATOM   3010  HB2 TRP A 204      14.483  -2.413  -3.919  1.00 97.97           H  
ATOM   3011  HB3 TRP A 204      14.936  -0.721  -3.751  1.00 97.97           H  
ATOM   3012  O   TRP A 204      16.914  -4.119  -3.487  1.00 97.97           O  
ATOM   3013  CG  TRP A 204      13.658  -1.493  -2.230  1.00 97.97           C  
ATOM   3014  CD1 TRP A 204      13.077  -0.345  -1.812  1.00 97.97           C  
ATOM   3015  HD1 TRP A 204      13.333   0.649  -2.148  1.00 97.97           H  
ATOM   3016  CD2 TRP A 204      12.988  -2.560  -1.503  1.00 97.97           C  
ATOM   3017  CE2 TRP A 204      11.982  -1.993  -0.670  1.00 97.97           C  
ATOM   3018  CE3 TRP A 204      13.168  -3.955  -1.451  1.00 97.97           C  
ATOM   3019  HE3 TRP A 204      13.922  -4.411  -2.077  1.00 97.97           H  
ATOM   3020  NE1 TRP A 204      12.091  -0.638  -0.886  1.00 97.97           N  
ATOM   3021  HE1 TRP A 204      11.518   0.053  -0.424  1.00 97.97           H  
ATOM   3022  CH2 TRP A 204      11.396  -4.162   0.215  1.00 97.97           C  
ATOM   3023  HH2 TRP A 204      10.791  -4.780   0.863  1.00 97.97           H  
ATOM   3024  CZ2 TRP A 204      11.189  -2.775   0.177  1.00 97.97           C  
ATOM   3025  HZ2 TRP A 204      10.430  -2.318   0.796  1.00 97.97           H  
ATOM   3026  CZ3 TRP A 204      12.389  -4.744  -0.590  1.00 97.97           C  
ATOM   3027  HZ3 TRP A 204      12.560  -5.809  -0.544  1.00 97.97           H  
ATOM   3028  N   THR A 205      17.859  -2.243  -4.215  1.00 97.49           N  
ATOM   3029  H   THR A 205      17.855  -1.233  -4.195  1.00 97.49           H  
ATOM   3030  CA  THR A 205      18.825  -2.952  -5.070  1.00 97.49           C  
ATOM   3031  HA  THR A 205      18.291  -3.775  -5.546  1.00 97.49           H  
ATOM   3032  C   THR A 205      19.958  -3.635  -4.291  1.00 97.49           C  
ATOM   3033  CB  THR A 205      19.349  -2.074  -6.212  1.00 97.49           C  
ATOM   3034  HB  THR A 205      20.154  -2.602  -6.721  1.00 97.49           H  
ATOM   3035  O   THR A 205      20.714  -4.417  -4.871  1.00 97.49           O  
ATOM   3036  CG2 THR A 205      18.264  -1.768  -7.241  1.00 97.49           C  
ATOM   3037 HG21 THR A 205      17.432  -1.232  -6.784  1.00 97.49           H  
ATOM   3038 HG22 THR A 205      18.684  -1.159  -8.042  1.00 97.49           H  
ATOM   3039 HG23 THR A 205      17.887  -2.697  -7.668  1.00 97.49           H  
ATOM   3040  OG1 THR A 205      19.839  -0.844  -5.756  1.00 97.49           O  
ATOM   3041  HG1 THR A 205      19.083  -0.320  -5.480  1.00 97.49           H  
ATOM   3042  N   ALA A 206      20.055  -3.462  -2.970  1.00 95.69           N  
ATOM   3043  H   ALA A 206      19.442  -2.807  -2.506  1.00 95.69           H  
ATOM   3044  CA  ALA A 206      21.013  -4.198  -2.145  1.00 95.69           C  
ATOM   3045  HA  ALA A 206      21.940  -4.305  -2.708  1.00 95.69           H  
ATOM   3046  C   ALA A 206      20.546  -5.625  -1.778  1.00 95.69           C  
ATOM   3047  CB  ALA A 206      21.349  -3.359  -0.911  1.00 95.69           C  
ATOM   3048  HB1 ALA A 206      21.640  -2.352  -1.209  1.00 95.69           H  
ATOM   3049  HB2 ALA A 206      22.172  -3.821  -0.367  1.00 95.69           H  
ATOM   3050  HB3 ALA A 206      20.484  -3.302  -0.249  1.00 95.69           H  
ATOM   3051  O   ALA A 206      21.399  -6.483  -1.545  1.00 95.69           O  
ATOM   3052  N   ILE A 207      19.238  -5.928  -1.798  1.00 96.12           N  
ATOM   3053  H   ILE A 207      18.575  -5.203  -2.032  1.00 96.12           H  
ATOM   3054  CA  ILE A 207      18.702  -7.219  -1.309  1.00 96.12           C  
ATOM   3055  HA  ILE A 207      19.113  -7.368  -0.310  1.00 96.12           H  
ATOM   3056  C   ILE A 207      19.143  -8.424  -2.149  1.00 96.12           C  
ATOM   3057  CB  ILE A 207      17.162  -7.214  -1.154  1.00 96.12           C  
ATOM   3058  HB  ILE A 207      16.903  -8.098  -0.570  1.00 96.12           H  
ATOM   3059  O   ILE A 207      19.440  -8.295  -3.339  1.00 96.12           O  
ATOM   3060  CG1 ILE A 207      16.417  -7.341  -2.505  1.00 96.12           C  
ATOM   3061 HG12 ILE A 207      16.746  -8.245  -3.018  1.00 96.12           H  
ATOM   3062 HG13 ILE A 207      16.660  -6.494  -3.146  1.00 96.12           H  
ATOM   3063  CG2 ILE A 207      16.710  -5.998  -0.333  1.00 96.12           C  
ATOM   3064 HG21 ILE A 207      17.322  -5.899   0.563  1.00 96.12           H  
ATOM   3065 HG22 ILE A 207      16.779  -5.083  -0.922  1.00 96.12           H  
ATOM   3066 HG23 ILE A 207      15.676  -6.136  -0.017  1.00 96.12           H  
ATOM   3067  CD1 ILE A 207      14.896  -7.459  -2.379  1.00 96.12           C  
ATOM   3068 HD11 ILE A 207      14.475  -6.557  -1.934  1.00 96.12           H  
ATOM   3069 HD12 ILE A 207      14.639  -8.320  -1.761  1.00 96.12           H  
ATOM   3070 HD13 ILE A 207      14.461  -7.591  -3.370  1.00 96.12           H  
ATOM   3071  N   GLN A 208      19.141  -9.622  -1.563  1.00 94.95           N  
ATOM   3072  H   GLN A 208      18.821  -9.698  -0.608  1.00 94.95           H  
ATOM   3073  CA  GLN A 208      19.411 -10.867  -2.287  1.00 94.95           C  
ATOM   3074  HA  GLN A 208      20.210 -10.695  -3.009  1.00 94.95           H  
ATOM   3075  C   GLN A 208      18.172 -11.310  -3.082  1.00 94.95           C  
ATOM   3076  CB  GLN A 208      19.901 -11.952  -1.316  1.00 94.95           C  
ATOM   3077  HB2 GLN A 208      20.012 -12.883  -1.871  1.00 94.95           H  
ATOM   3078  HB3 GLN A 208      19.160 -12.105  -0.531  1.00 94.95           H  
ATOM   3079  O   GLN A 208      17.360 -12.093  -2.614  1.00 94.95           O  
ATOM   3080  CG  GLN A 208      21.256 -11.596  -0.679  1.00 94.95           C  
ATOM   3081  HG2 GLN A 208      21.978 -11.379  -1.466  1.00 94.95           H  
ATOM   3082  HG3 GLN A 208      21.146 -10.709  -0.056  1.00 94.95           H  
ATOM   3083  CD  GLN A 208      21.817 -12.721   0.186  1.00 94.95           C  
ATOM   3084  NE2 GLN A 208      22.975 -12.538   0.780  1.00 94.95           N  
ATOM   3085 HE21 GLN A 208      23.457 -11.652   0.733  1.00 94.95           H  
ATOM   3086 HE22 GLN A 208      23.270 -13.301   1.372  1.00 94.95           H  
ATOM   3087  OE1 GLN A 208      21.255 -13.788   0.339  1.00 94.95           O  
ATOM   3088  N   ALA A 209      18.022 -10.789  -4.295  1.00 96.87           N  
ATOM   3089  H   ALA A 209      18.685 -10.095  -4.609  1.00 96.87           H  
ATOM   3090  CA  ALA A 209      17.006 -11.210  -5.256  1.00 96.87           C  
ATOM   3091  HA  ALA A 209      16.719 -12.242  -5.056  1.00 96.87           H  
ATOM   3092  C   ALA A 209      17.579 -11.145  -6.677  1.00 96.87           C  
ATOM   3093  CB  ALA A 209      15.764 -10.324  -5.098  1.00 96.87           C  
ATOM   3094  HB1 ALA A 209      15.380 -10.405  -4.082  1.00 96.87           H  
ATOM   3095  HB2 ALA A 209      14.989 -10.655  -5.789  1.00 96.87           H  
ATOM   3096  HB3 ALA A 209      16.016  -9.285  -5.310  1.00 96.87           H  
ATOM   3097  O   ALA A 209      18.596 -10.479  -6.908  1.00 96.87           O  
ATOM   3098  N   GLY A 210      16.930 -11.823  -7.627  1.00 97.05           N  
ATOM   3099  H   GLY A 210      16.121 -12.364  -7.357  1.00 97.05           H  
ATOM   3100  CA  GLY A 210      17.373 -11.861  -9.023  1.00 97.05           C  
ATOM   3101  HA2 GLY A 210      18.395 -12.238  -9.061  1.00 97.05           H  
ATOM   3102  HA3 GLY A 210      16.736 -12.546  -9.584  1.00 97.05           H  
ATOM   3103  C   GLY A 210      17.343 -10.485  -9.694  1.00 97.05           C  
ATOM   3104  O   GLY A 210      18.393  -9.893  -9.960  1.00 97.05           O  
ATOM   3105  N   LYS A 211      16.146  -9.963  -9.988  1.00 97.98           N  
ATOM   3106  H   LYS A 211      15.329 -10.512  -9.761  1.00 97.98           H  
ATOM   3107  CA  LYS A 211      15.964  -8.609 -10.543  1.00 97.98           C  
ATOM   3108  HA  LYS A 211      16.910  -8.075 -10.459  1.00 97.98           H  
ATOM   3109  C   LYS A 211      14.961  -7.783  -9.747  1.00 97.98           C  
ATOM   3110  CB  LYS A 211      15.554  -8.647 -12.023  1.00 97.98           C  
ATOM   3111  HB2 LYS A 211      14.584  -9.135 -12.114  1.00 97.98           H  
ATOM   3112  HB3 LYS A 211      15.412  -7.619 -12.358  1.00 97.98           H  
ATOM   3113  O   LYS A 211      13.957  -8.305  -9.279  1.00 97.98           O  
ATOM   3114  CG  LYS A 211      16.545  -9.332 -12.973  1.00 97.98           C  
ATOM   3115  HG2 LYS A 211      16.800 -10.329 -12.614  1.00 97.98           H  
ATOM   3116  HG3 LYS A 211      16.074  -9.425 -13.952  1.00 97.98           H  
ATOM   3117  CD  LYS A 211      17.805  -8.475 -13.111  1.00 97.98           C  
ATOM   3118  HD2 LYS A 211      17.501  -7.464 -13.384  1.00 97.98           H  
ATOM   3119  HD3 LYS A 211      18.331  -8.432 -12.157  1.00 97.98           H  
ATOM   3120  CE  LYS A 211      18.753  -9.016 -14.177  1.00 97.98           C  
ATOM   3121  HE2 LYS A 211      19.211  -9.934 -13.807  1.00 97.98           H  
ATOM   3122  HE3 LYS A 211      18.176  -9.248 -15.071  1.00 97.98           H  
ATOM   3123  NZ  LYS A 211      19.786  -7.999 -14.490  1.00 97.98           N  
ATOM   3124  HZ1 LYS A 211      19.350  -7.134 -14.778  1.00 97.98           H  
ATOM   3125  HZ2 LYS A 211      20.334  -7.760 -13.676  1.00 97.98           H  
ATOM   3126  HZ3 LYS A 211      20.423  -8.309 -15.209  1.00 97.98           H  
ATOM   3127  N   ILE A 212      15.222  -6.482  -9.667  1.00 98.30           N  
ATOM   3128  H   ILE A 212      16.042  -6.143 -10.149  1.00 98.30           H  
ATOM   3129  CA  ILE A 212      14.370  -5.482  -9.025  1.00 98.30           C  
ATOM   3130  HA  ILE A 212      13.590  -6.002  -8.469  1.00 98.30           H  
ATOM   3131  C   ILE A 212      13.711  -4.613 -10.101  1.00 98.30           C  
ATOM   3132  CB  ILE A 212      15.163  -4.632  -8.010  1.00 98.30           C  
ATOM   3133  HB  ILE A 212      15.864  -4.009  -8.567  1.00 98.30           H  
ATOM   3134  O   ILE A 212      14.374  -4.160 -11.036  1.00 98.30           O  
ATOM   3135  CG1 ILE A 212      15.998  -5.469  -7.013  1.00 98.30           C  
ATOM   3136 HG12 ILE A 212      16.765  -6.020  -7.557  1.00 98.30           H  
ATOM   3137 HG13 ILE A 212      16.513  -4.783  -6.340  1.00 98.30           H  
ATOM   3138  CG2 ILE A 212      14.219  -3.692  -7.240  1.00 98.30           C  
ATOM   3139 HG21 ILE A 212      13.417  -4.257  -6.764  1.00 98.30           H  
ATOM   3140 HG22 ILE A 212      14.770  -3.147  -6.474  1.00 98.30           H  
ATOM   3141 HG23 ILE A 212      13.773  -2.960  -7.913  1.00 98.30           H  
ATOM   3142  CD1 ILE A 212      15.217  -6.466  -6.152  1.00 98.30           C  
ATOM   3143 HD11 ILE A 212      14.754  -7.227  -6.780  1.00 98.30           H  
ATOM   3144 HD12 ILE A 212      15.912  -6.955  -5.469  1.00 98.30           H  
ATOM   3145 HD13 ILE A 212      14.460  -5.951  -5.561  1.00 98.30           H  
ATOM   3146  N   PHE A 213      12.414  -4.376  -9.971  1.00 98.33           N  
ATOM   3147  H   PHE A 213      11.949  -4.770  -9.165  1.00 98.33           H  
ATOM   3148  CA  PHE A 213      11.586  -3.589 -10.877  1.00 98.33           C  
ATOM   3149  HA  PHE A 213      12.186  -3.228 -11.712  1.00 98.33           H  
ATOM   3150  C   PHE A 213      11.021  -2.377 -10.137  1.00 98.33           C  
ATOM   3151  CB  PHE A 213      10.455  -4.462 -11.430  1.00 98.33           C  
ATOM   3152  HB2 PHE A 213       9.995  -4.963 -10.578  1.00 98.33           H  
ATOM   3153  HB3 PHE A 213       9.705  -3.826 -11.899  1.00 98.33           H  
ATOM   3154  O   PHE A 213      10.700  -2.455  -8.950  1.00 98.33           O  
ATOM   3155  CG  PHE A 213      10.863  -5.550 -12.399  1.00 98.33           C  
ATOM   3156  CD1 PHE A 213      10.525  -5.448 -13.760  1.00 98.33           C  
ATOM   3157  HD1 PHE A 213       9.966  -4.596 -14.119  1.00 98.33           H  
ATOM   3158  CD2 PHE A 213      11.515  -6.705 -11.928  1.00 98.33           C  
ATOM   3159  HD2 PHE A 213      11.723  -6.820 -10.875  1.00 98.33           H  
ATOM   3160  CE1 PHE A 213      10.872  -6.475 -14.653  1.00 98.33           C  
ATOM   3161  HE1 PHE A 213      10.597  -6.394 -15.695  1.00 98.33           H  
ATOM   3162  CE2 PHE A 213      11.858  -7.732 -12.821  1.00 98.33           C  
ATOM   3163  HE2 PHE A 213      12.332  -8.628 -12.448  1.00 98.33           H  
ATOM   3164  CZ  PHE A 213      11.544  -7.617 -14.185  1.00 98.33           C  
ATOM   3165  HZ  PHE A 213      11.786  -8.419 -14.867  1.00 98.33           H  
ATOM   3166  N   LEU A 214      10.896  -1.260 -10.849  1.00 98.48           N  
ATOM   3167  H   LEU A 214      11.169  -1.274 -11.821  1.00 98.48           H  
ATOM   3168  CA  LEU A 214      10.261  -0.049 -10.337  1.00 98.48           C  
ATOM   3169  HA  LEU A 214      10.482   0.060  -9.275  1.00 98.48           H  
ATOM   3170  C   LEU A 214       8.740  -0.183 -10.501  1.00 98.48           C  
ATOM   3171  CB  LEU A 214      10.845   1.152 -11.109  1.00 98.48           C  
ATOM   3172  HB2 LEU A 214      10.548   1.064 -12.154  1.00 98.48           H  
ATOM   3173  HB3 LEU A 214      11.934   1.114 -11.069  1.00 98.48           H  
ATOM   3174  O   LEU A 214       8.253  -0.097 -11.626  1.00 98.48           O  
ATOM   3175  CG  LEU A 214      10.373   2.510 -10.563  1.00 98.48           C  
ATOM   3176  HG  LEU A 214       9.312   2.462 -10.322  1.00 98.48           H  
ATOM   3177  CD1 LEU A 214      11.156   2.893  -9.311  1.00 98.48           C  
ATOM   3178 HD11 LEU A 214      10.654   3.717  -8.805  1.00 98.48           H  
ATOM   3179 HD12 LEU A 214      11.202   2.045  -8.628  1.00 98.48           H  
ATOM   3180 HD13 LEU A 214      12.178   3.175  -9.566  1.00 98.48           H  
ATOM   3181  CD2 LEU A 214      10.590   3.610 -11.602  1.00 98.48           C  
ATOM   3182 HD21 LEU A 214      11.649   3.720 -11.834  1.00 98.48           H  
ATOM   3183 HD22 LEU A 214      10.050   3.351 -12.512  1.00 98.48           H  
ATOM   3184 HD23 LEU A 214      10.202   4.552 -11.213  1.00 98.48           H  
ATOM   3185  N   GLY A 215       8.003  -0.440  -9.422  1.00 98.38           N  
ATOM   3186  H   GLY A 215       8.443  -0.522  -8.516  1.00 98.38           H  
ATOM   3187  CA  GLY A 215       6.541  -0.510  -9.422  1.00 98.38           C  
ATOM   3188  HA2 GLY A 215       6.191  -1.029 -10.314  1.00 98.38           H  
ATOM   3189  HA3 GLY A 215       6.203  -1.064  -8.546  1.00 98.38           H  
ATOM   3190  C   GLY A 215       5.906   0.874  -9.371  1.00 98.38           C  
ATOM   3191  O   GLY A 215       6.244   1.667  -8.495  1.00 98.38           O  
ATOM   3192  N   LEU A 216       5.003   1.164 -10.308  1.00 98.13           N  
ATOM   3193  H   LEU A 216       4.782   0.453 -10.991  1.00 98.13           H  
ATOM   3194  CA  LEU A 216       4.369   2.471 -10.493  1.00 98.13           C  
ATOM   3195  HA  LEU A 216       4.469   3.050  -9.575  1.00 98.13           H  
ATOM   3196  C   LEU A 216       2.870   2.336 -10.823  1.00 98.13           C  
ATOM   3197  CB  LEU A 216       5.074   3.221 -11.640  1.00 98.13           C  
ATOM   3198  HB2 LEU A 216       4.536   4.150 -11.829  1.00 98.13           H  
ATOM   3199  HB3 LEU A 216       4.992   2.611 -12.540  1.00 98.13           H  
ATOM   3200  O   LEU A 216       2.462   1.352 -11.446  1.00 98.13           O  
ATOM   3201  CG  LEU A 216       6.558   3.558 -11.417  1.00 98.13           C  
ATOM   3202  HG  LEU A 216       7.130   2.644 -11.255  1.00 98.13           H  
ATOM   3203  CD1 LEU A 216       7.086   4.234 -12.682  1.00 98.13           C  
ATOM   3204 HD11 LEU A 216       8.114   4.562 -12.532  1.00 98.13           H  
ATOM   3205 HD12 LEU A 216       7.049   3.527 -13.511  1.00 98.13           H  
ATOM   3206 HD13 LEU A 216       6.471   5.102 -12.922  1.00 98.13           H  
ATOM   3207  CD2 LEU A 216       6.783   4.511 -10.242  1.00 98.13           C  
ATOM   3208 HD21 LEU A 216       6.188   5.415 -10.371  1.00 98.13           H  
ATOM   3209 HD22 LEU A 216       7.839   4.769 -10.164  1.00 98.13           H  
ATOM   3210 HD23 LEU A 216       6.485   4.037  -9.306  1.00 98.13           H  
ATOM   3211  N   PRO A 217       2.047   3.348 -10.504  1.00 97.67           N  
ATOM   3212  CA  PRO A 217       0.681   3.427 -10.996  1.00 97.67           C  
ATOM   3213  HA  PRO A 217       0.178   2.470 -10.862  1.00 97.67           H  
ATOM   3214  C   PRO A 217       0.693   3.801 -12.486  1.00 97.67           C  
ATOM   3215  CB  PRO A 217       0.002   4.474 -10.112  1.00 97.67           C  
ATOM   3216  HB2 PRO A 217      -0.783   5.019 -10.636  1.00 97.67           H  
ATOM   3217  HB3 PRO A 217      -0.390   3.989  -9.218  1.00 97.67           H  
ATOM   3218  O   PRO A 217       1.427   4.690 -12.916  1.00 97.67           O  
ATOM   3219  CG  PRO A 217       1.136   5.414  -9.732  1.00 97.67           C  
ATOM   3220  HG2 PRO A 217       1.244   6.148 -10.531  1.00 97.67           H  
ATOM   3221  HG3 PRO A 217       0.963   5.904  -8.774  1.00 97.67           H  
ATOM   3222  CD  PRO A 217       2.368   4.516  -9.703  1.00 97.67           C  
ATOM   3223  HD2 PRO A 217       2.548   4.182  -8.682  1.00 97.67           H  
ATOM   3224  HD3 PRO A 217       3.236   5.052 -10.087  1.00 97.67           H  
ATOM   3225  N   ALA A 218      -0.136   3.136 -13.289  1.00 97.96           N  
ATOM   3226  H   ALA A 218      -0.695   2.401 -12.880  1.00 97.96           H  
ATOM   3227  CA  ALA A 218      -0.196   3.334 -14.740  1.00 97.96           C  
ATOM   3228  HA  ALA A 218       0.823   3.416 -15.118  1.00 97.96           H  
ATOM   3229  C   ALA A 218      -0.930   4.625 -15.153  1.00 97.96           C  
ATOM   3230  CB  ALA A 218      -0.842   2.094 -15.365  1.00 97.96           C  
ATOM   3231  HB1 ALA A 218      -1.888   2.026 -15.064  1.00 97.96           H  
ATOM   3232  HB2 ALA A 218      -0.785   2.166 -16.451  1.00 97.96           H  
ATOM   3233  HB3 ALA A 218      -0.321   1.194 -15.037  1.00 97.96           H  
ATOM   3234  O   ALA A 218      -0.826   5.058 -16.300  1.00 97.96           O  
ATOM   3235  N   ALA A 219      -1.667   5.244 -14.228  1.00 97.01           N  
ATOM   3236  H   ALA A 219      -1.680   4.850 -13.298  1.00 97.01           H  
ATOM   3237  CA  ALA A 219      -2.352   6.522 -14.399  1.00 97.01           C  
ATOM   3238  HA  ALA A 219      -1.760   7.150 -15.065  1.00 97.01           H  
ATOM   3239  C   ALA A 219      -2.506   7.225 -13.035  1.00 97.01           C  
ATOM   3240  CB  ALA A 219      -3.724   6.263 -15.037  1.00 97.01           C  
ATOM   3241  HB1 ALA A 219      -4.358   5.715 -14.340  1.00 97.01           H  
ATOM   3242  HB2 ALA A 219      -3.604   5.683 -15.952  1.00 97.01           H  
ATOM   3243  HB3 ALA A 219      -4.207   7.208 -15.289  1.00 97.01           H  
ATOM   3244  O   ALA A 219      -2.442   6.546 -12.008  1.00 97.01           O  
ATOM   3245  N   PRO A 220      -2.784   8.545 -12.993  1.00 95.32           N  
ATOM   3246  CA  PRO A 220      -3.009   9.266 -11.738  1.00 95.32           C  
ATOM   3247  HA  PRO A 220      -2.076   9.289 -11.175  1.00 95.32           H  
ATOM   3248  C   PRO A 220      -4.095   8.649 -10.849  1.00 95.32           C  
ATOM   3249  CB  PRO A 220      -3.384  10.694 -12.145  1.00 95.32           C  
ATOM   3250  HB2 PRO A 220      -3.026  11.423 -11.418  1.00 95.32           H  
ATOM   3251  HB3 PRO A 220      -4.463  10.783 -12.269  1.00 95.32           H  
ATOM   3252  O   PRO A 220      -3.919   8.590  -9.646  1.00 95.32           O  
ATOM   3253  CG  PRO A 220      -2.706  10.868 -13.500  1.00 95.32           C  
ATOM   3254  HG2 PRO A 220      -3.216  11.609 -14.115  1.00 95.32           H  
ATOM   3255  HG3 PRO A 220      -1.664  11.152 -13.350  1.00 95.32           H  
ATOM   3256  CD  PRO A 220      -2.784   9.472 -14.116  1.00 95.32           C  
ATOM   3257  HD2 PRO A 220      -1.930   9.311 -14.774  1.00 95.32           H  
ATOM   3258  HD3 PRO A 220      -3.716   9.373 -14.672  1.00 95.32           H  
ATOM   3259  N   GLY A 221      -5.186   8.142 -11.436  1.00 92.87           N  
ATOM   3260  H   GLY A 221      -5.271   8.219 -12.439  1.00 92.87           H  
ATOM   3261  CA  GLY A 221      -6.292   7.531 -10.686  1.00 92.87           C  
ATOM   3262  HA2 GLY A 221      -7.207   7.592 -11.275  1.00 92.87           H  
ATOM   3263  HA3 GLY A 221      -6.454   8.093  -9.766  1.00 92.87           H  
ATOM   3264  C   GLY A 221      -6.083   6.065 -10.288  1.00 92.87           C  
ATOM   3265  O   GLY A 221      -7.033   5.438  -9.830  1.00 92.87           O  
ATOM   3266  N   ALA A 222      -4.896   5.489 -10.524  1.00 96.74           N  
ATOM   3267  H   ALA A 222      -4.141   6.059 -10.876  1.00 96.74           H  
ATOM   3268  CA  ALA A 222      -4.594   4.099 -10.165  1.00 96.74           C  
ATOM   3269  HA  ALA A 222      -5.514   3.516 -10.226  1.00 96.74           H  
ATOM   3270  C   ALA A 222      -4.083   3.936  -8.724  1.00 96.74           C  
ATOM   3271  CB  ALA A 222      -3.598   3.530 -11.182  1.00 96.74           C  
ATOM   3272  HB1 ALA A 222      -3.537   2.448 -11.063  1.00 96.74           H  
ATOM   3273  HB2 ALA A 222      -3.917   3.769 -12.197  1.00 96.74           H  
ATOM   3274  HB3 ALA A 222      -2.611   3.960 -11.014  1.00 96.74           H  
ATOM   3275  O   ALA A 222      -4.030   2.814  -8.224  1.00 96.74           O  
ATOM   3276  N   ALA A 223      -3.685   5.039  -8.089  1.00 95.41           N  
ATOM   3277  H   ALA A 223      -3.830   5.932  -8.538  1.00 95.41           H  
ATOM   3278  CA  ALA A 223      -3.189   5.110  -6.722  1.00 95.41           C  
ATOM   3279  HA  ALA A 223      -3.671   4.343  -6.116  1.00 95.41           H  
ATOM   3280  C   ALA A 223      -3.533   6.484  -6.126  1.00 95.41           C  
ATOM   3281  CB  ALA A 223      -1.674   4.863  -6.743  1.00 95.41           C  
ATOM   3282  HB1 ALA A 223      -1.261   4.947  -5.738  1.00 95.41           H  
ATOM   3283  HB2 ALA A 223      -1.469   3.860  -7.116  1.00 95.41           H  
ATOM   3284  HB3 ALA A 223      -1.185   5.601  -7.380  1.00 95.41           H  
ATOM   3285  O   ALA A 223      -3.823   7.426  -6.860  1.00 95.41           O  
ATOM   3286  N   GLY A 224      -3.470   6.618  -4.802  1.00 92.94           N  
ATOM   3287  H   GLY A 224      -3.117   5.850  -4.249  1.00 92.94           H  
ATOM   3288  CA  GLY A 224      -3.704   7.891  -4.120  1.00 92.94           C  
ATOM   3289  HA2 GLY A 224      -4.657   8.315  -4.435  1.00 92.94           H  
ATOM   3290  HA3 GLY A 224      -3.730   7.699  -3.047  1.00 92.94           H  
ATOM   3291  C   GLY A 224      -2.599   8.920  -4.362  1.00 92.94           C  
ATOM   3292  O   GLY A 224      -2.863  10.118  -4.417  1.00 92.94           O  
ATOM   3293  N   SER A 225      -1.352   8.466  -4.511  1.00 94.01           N  
ATOM   3294  H   SER A 225      -1.192   7.471  -4.441  1.00 94.01           H  
ATOM   3295  CA  SER A 225      -0.198   9.334  -4.759  1.00 94.01           C  
ATOM   3296  HA  SER A 225      -0.504  10.122  -5.448  1.00 94.01           H  
ATOM   3297  C   SER A 225       0.965   8.572  -5.413  1.00 94.01           C  
ATOM   3298  CB  SER A 225       0.218  10.002  -3.442  1.00 94.01           C  
ATOM   3299  HB2 SER A 225      -0.621  10.571  -3.040  1.00 94.01           H  
ATOM   3300  HB3 SER A 225       1.026  10.706  -3.641  1.00 94.01           H  
ATOM   3301  O   SER A 225       0.966   7.345  -5.449  1.00 94.01           O  
ATOM   3302  OG  SER A 225       0.638   9.054  -2.477  1.00 94.01           O  
ATOM   3303  HG  SER A 225      -0.132   8.745  -1.995  1.00 94.01           H  
ATOM   3304  N   GLY A 226       1.955   9.290  -5.960  1.00 95.49           N  
ATOM   3305  H   GLY A 226       1.917  10.295  -5.870  1.00 95.49           H  
ATOM   3306  CA  GLY A 226       3.183   8.696  -6.518  1.00 95.49           C  
ATOM   3307  HA2 GLY A 226       4.019   9.350  -6.271  1.00 95.49           H  
ATOM   3308  HA3 GLY A 226       3.371   7.733  -6.042  1.00 95.49           H  
ATOM   3309  C   GLY A 226       3.208   8.476  -8.037  1.00 95.49           C  
ATOM   3310  O   GLY A 226       4.163   7.896  -8.551  1.00 95.49           O  
ATOM   3311  N   PHE A 227       2.204   8.949  -8.787  1.00 96.85           N  
ATOM   3312  H   PHE A 227       1.431   9.409  -8.328  1.00 96.85           H  
ATOM   3313  CA  PHE A 227       2.227   8.884 -10.253  1.00 96.85           C  
ATOM   3314  HA  PHE A 227       2.411   7.847 -10.533  1.00 96.85           H  
ATOM   3315  C   PHE A 227       3.382   9.696 -10.858  1.00 96.85           C  
ATOM   3316  CB  PHE A 227       0.872   9.304 -10.843  1.00 96.85           C  
ATOM   3317  HB2 PHE A 227       0.106   8.618 -10.481  1.00 96.85           H  
ATOM   3318  HB3 PHE A 227       0.623  10.301 -10.481  1.00 96.85           H  
ATOM   3319  O   PHE A 227       3.620  10.843 -10.481  1.00 96.85           O  
ATOM   3320  CG  PHE A 227       0.846   9.306 -12.364  1.00 96.85           C  
ATOM   3321  CD1 PHE A 227       0.932  10.519 -13.075  1.00 96.85           C  
ATOM   3322  HD1 PHE A 227       0.997  11.454 -12.538  1.00 96.85           H  
ATOM   3323  CD2 PHE A 227       0.789   8.092 -13.072  1.00 96.85           C  
ATOM   3324  HD2 PHE A 227       0.734   7.154 -12.539  1.00 96.85           H  
ATOM   3325  CE1 PHE A 227       0.936  10.518 -14.482  1.00 96.85           C  
ATOM   3326  HE1 PHE A 227       0.996  11.452 -15.020  1.00 96.85           H  
ATOM   3327  CE2 PHE A 227       0.812   8.087 -14.478  1.00 96.85           C  
ATOM   3328  HE2 PHE A 227       0.788   7.148 -15.010  1.00 96.85           H  
ATOM   3329  CZ  PHE A 227       0.876   9.301 -15.184  1.00 96.85           C  
ATOM   3330  HZ  PHE A 227       0.889   9.294 -16.264  1.00 96.85           H  
ATOM   3331  N   ILE A 228       4.068   9.105 -11.841  1.00 97.21           N  
ATOM   3332  H   ILE A 228       3.786   8.178 -12.126  1.00 97.21           H  
ATOM   3333  CA  ILE A 228       5.173   9.735 -12.572  1.00 97.21           C  
ATOM   3334  HA  ILE A 228       5.386  10.703 -12.119  1.00 97.21           H  
ATOM   3335  C   ILE A 228       4.747   9.927 -14.031  1.00 97.21           C  
ATOM   3336  CB  ILE A 228       6.477   8.905 -12.484  1.00 97.21           C  
ATOM   3337  HB  ILE A 228       6.367   7.996 -13.077  1.00 97.21           H  
ATOM   3338  O   ILE A 228       4.484   8.928 -14.706  1.00 97.21           O  
ATOM   3339  CG1 ILE A 228       6.767   8.489 -11.029  1.00 97.21           C  
ATOM   3340 HG12 ILE A 228       6.722   9.383 -10.406  1.00 97.21           H  
ATOM   3341 HG13 ILE A 228       5.987   7.806 -10.694  1.00 97.21           H  
ATOM   3342  CG2 ILE A 228       7.646   9.729 -13.061  1.00 97.21           C  
ATOM   3343 HG21 ILE A 228       7.418  10.056 -14.075  1.00 97.21           H  
ATOM   3344 HG22 ILE A 228       7.827  10.604 -12.437  1.00 97.21           H  
ATOM   3345 HG23 ILE A 228       8.552   9.123 -13.109  1.00 97.21           H  
ATOM   3346  CD1 ILE A 228       8.110   7.786 -10.802  1.00 97.21           C  
ATOM   3347 HD11 ILE A 228       8.120   7.368  -9.796  1.00 97.21           H  
ATOM   3348 HD12 ILE A 228       8.237   6.980 -11.525  1.00 97.21           H  
ATOM   3349 HD13 ILE A 228       8.930   8.499 -10.891  1.00 97.21           H  
ATOM   3350  N   PRO A 229       4.727  11.159 -14.568  1.00 96.84           N  
ATOM   3351  CA  PRO A 229       4.536  11.380 -16.000  1.00 96.84           C  
ATOM   3352  HA  PRO A 229       3.522  11.077 -16.263  1.00 96.84           H  
ATOM   3353  C   PRO A 229       5.548  10.586 -16.842  1.00 96.84           C  
ATOM   3354  CB  PRO A 229       4.675  12.892 -16.193  1.00 96.84           C  
ATOM   3355  HB2 PRO A 229       5.719  13.148 -16.372  1.00 96.84           H  
ATOM   3356  HB3 PRO A 229       4.045  13.260 -17.003  1.00 96.84           H  
ATOM   3357  O   PRO A 229       6.720  10.461 -16.476  1.00 96.84           O  
ATOM   3358  CG  PRO A 229       4.259  13.463 -14.838  1.00 96.84           C  
ATOM   3359  HG2 PRO A 229       3.172  13.490 -14.767  1.00 96.84           H  
ATOM   3360  HG3 PRO A 229       4.684  14.452 -14.666  1.00 96.84           H  
ATOM   3361  CD  PRO A 229       4.814  12.429 -13.861  1.00 96.84           C  
ATOM   3362  HD2 PRO A 229       5.857  12.652 -13.635  1.00 96.84           H  
ATOM   3363  HD3 PRO A 229       4.220  12.422 -12.947  1.00 96.84           H  
ATOM   3364  N   SER A 230       5.113  10.015 -17.969  1.00 97.26           N  
ATOM   3365  H   SER A 230       4.163  10.178 -18.271  1.00 97.26           H  
ATOM   3366  CA  SER A 230       5.945   9.088 -18.756  1.00 97.26           C  
ATOM   3367  HA  SER A 230       6.236   8.258 -18.111  1.00 97.26           H  
ATOM   3368  C   SER A 230       7.234   9.729 -19.285  1.00 97.26           C  
ATOM   3369  CB  SER A 230       5.136   8.512 -19.924  1.00 97.26           C  
ATOM   3370  HB2 SER A 230       4.334   7.888 -19.529  1.00 97.26           H  
ATOM   3371  HB3 SER A 230       5.783   7.888 -20.541  1.00 97.26           H  
ATOM   3372  O   SER A 230       8.270   9.070 -19.364  1.00 97.26           O  
ATOM   3373  OG  SER A 230       4.568   9.540 -20.717  1.00 97.26           O  
ATOM   3374  HG  SER A 230       5.254  10.153 -20.992  1.00 97.26           H  
ATOM   3375  N   ASP A 231       7.195  11.016 -19.624  1.00 97.13           N  
ATOM   3376  H   ASP A 231       6.378  11.555 -19.373  1.00 97.13           H  
ATOM   3377  CA  ASP A 231       8.349  11.811 -20.048  1.00 97.13           C  
ATOM   3378  HA  ASP A 231       8.867  11.280 -20.847  1.00 97.13           H  
ATOM   3379  C   ASP A 231       9.356  12.022 -18.906  1.00 97.13           C  
ATOM   3380  CB  ASP A 231       7.853  13.155 -20.614  1.00 97.13           C  
ATOM   3381  HB2 ASP A 231       8.711  13.699 -21.010  1.00 97.13           H  
ATOM   3382  HB3 ASP A 231       7.170  12.962 -21.441  1.00 97.13           H  
ATOM   3383  O   ASP A 231      10.562  11.861 -19.114  1.00 97.13           O  
ATOM   3384  CG  ASP A 231       7.138  14.017 -19.565  1.00 97.13           C  
ATOM   3385  OD1 ASP A 231       7.508  15.200 -19.445  1.00 97.13           O  
ATOM   3386  OD2 ASP A 231       6.273  13.451 -18.857  1.00 97.13           O  
ATOM   3387  N   VAL A 232       8.881  12.289 -17.683  1.00 96.61           N  
ATOM   3388  H   VAL A 232       7.888  12.454 -17.599  1.00 96.61           H  
ATOM   3389  CA  VAL A 232       9.718  12.382 -16.473  1.00 96.61           C  
ATOM   3390  HA  VAL A 232      10.523  13.093 -16.658  1.00 96.61           H  
ATOM   3391  C   VAL A 232      10.359  11.032 -16.153  1.00 96.61           C  
ATOM   3392  CB  VAL A 232       8.902  12.891 -15.267  1.00 96.61           C  
ATOM   3393  HB  VAL A 232       8.039  12.244 -15.110  1.00 96.61           H  
ATOM   3394  O   VAL A 232      11.565  10.965 -15.894  1.00 96.61           O  
ATOM   3395  CG1 VAL A 232       9.736  12.896 -13.978  1.00 96.61           C  
ATOM   3396 HG11 VAL A 232      10.628  13.510 -14.106  1.00 96.61           H  
ATOM   3397 HG12 VAL A 232       9.133  13.302 -13.166  1.00 96.61           H  
ATOM   3398 HG13 VAL A 232      10.022  11.883 -13.698  1.00 96.61           H  
ATOM   3399  CG2 VAL A 232       8.400  14.320 -15.504  1.00 96.61           C  
ATOM   3400 HG21 VAL A 232       7.780  14.365 -16.399  1.00 96.61           H  
ATOM   3401 HG22 VAL A 232       9.242  15.001 -15.631  1.00 96.61           H  
ATOM   3402 HG23 VAL A 232       7.796  14.646 -14.658  1.00 96.61           H  
ATOM   3403  N   LEU A 233       9.591   9.940 -16.230  1.00 98.08           N  
ATOM   3404  H   LEU A 233       8.608  10.063 -16.427  1.00 98.08           H  
ATOM   3405  CA  LEU A 233      10.111   8.588 -16.022  1.00 98.08           C  
ATOM   3406  HA  LEU A 233      10.515   8.538 -15.011  1.00 98.08           H  
ATOM   3407  C   LEU A 233      11.254   8.290 -17.004  1.00 98.08           C  
ATOM   3408  CB  LEU A 233       8.955   7.575 -16.129  1.00 98.08           C  
ATOM   3409  HB2 LEU A 233       8.459   7.711 -17.090  1.00 98.08           H  
ATOM   3410  HB3 LEU A 233       8.225   7.793 -15.351  1.00 98.08           H  
ATOM   3411  O   LEU A 233      12.346   7.904 -16.584  1.00 98.08           O  
ATOM   3412  CG  LEU A 233       9.377   6.096 -16.014  1.00 98.08           C  
ATOM   3413  HG  LEU A 233      10.035   5.847 -16.846  1.00 98.08           H  
ATOM   3414  CD1 LEU A 233      10.080   5.760 -14.700  1.00 98.08           C  
ATOM   3415 HD11 LEU A 233      11.104   6.131 -14.734  1.00 98.08           H  
ATOM   3416 HD12 LEU A 233       9.540   6.198 -13.860  1.00 98.08           H  
ATOM   3417 HD13 LEU A 233      10.126   4.679 -14.571  1.00 98.08           H  
ATOM   3418  CD2 LEU A 233       8.156   5.197 -16.113  1.00 98.08           C  
ATOM   3419 HD21 LEU A 233       8.455   4.154 -16.218  1.00 98.08           H  
ATOM   3420 HD22 LEU A 233       7.539   5.311 -15.221  1.00 98.08           H  
ATOM   3421 HD23 LEU A 233       7.557   5.500 -16.972  1.00 98.08           H  
ATOM   3422  N   VAL A 234      11.035   8.533 -18.300  1.00 96.87           N  
ATOM   3423  H   VAL A 234      10.118   8.864 -18.564  1.00 96.87           H  
ATOM   3424  CA  VAL A 234      12.009   8.259 -19.369  1.00 96.87           C  
ATOM   3425  HA  VAL A 234      12.361   7.233 -19.260  1.00 96.87           H  
ATOM   3426  C   VAL A 234      13.255   9.145 -19.294  1.00 96.87           C  
ATOM   3427  CB  VAL A 234      11.314   8.391 -20.740  1.00 96.87           C  
ATOM   3428  HB  VAL A 234      10.706   9.296 -20.750  1.00 96.87           H  
ATOM   3429  O   VAL A 234      14.355   8.675 -19.603  1.00 96.87           O  
ATOM   3430  CG1 VAL A 234      12.303   8.485 -21.910  1.00 96.87           C  
ATOM   3431 HG11 VAL A 234      13.040   7.687 -21.832  1.00 96.87           H  
ATOM   3432 HG12 VAL A 234      12.809   9.450 -21.887  1.00 96.87           H  
ATOM   3433 HG13 VAL A 234      11.760   8.421 -22.853  1.00 96.87           H  
ATOM   3434  CG2 VAL A 234      10.403   7.180 -20.982  1.00 96.87           C  
ATOM   3435 HG21 VAL A 234      10.990   6.262 -21.020  1.00 96.87           H  
ATOM   3436 HG22 VAL A 234       9.674   7.090 -20.176  1.00 96.87           H  
ATOM   3437 HG23 VAL A 234       9.857   7.303 -21.917  1.00 96.87           H  
ATOM   3438  N   SER A 235      13.102  10.418 -18.926  1.00 96.45           N  
ATOM   3439  H   SER A 235      12.172  10.749 -18.711  1.00 96.45           H  
ATOM   3440  CA  SER A 235      14.193  11.400 -18.971  1.00 96.45           C  
ATOM   3441  HA  SER A 235      14.906  11.094 -19.737  1.00 96.45           H  
ATOM   3442  C   SER A 235      14.989  11.514 -17.670  1.00 96.45           C  
ATOM   3443  CB  SER A 235      13.663  12.773 -19.394  1.00 96.45           C  
ATOM   3444  HB2 SER A 235      14.496  13.474 -19.455  1.00 96.45           H  
ATOM   3445  HB3 SER A 235      13.199  12.698 -20.378  1.00 96.45           H  
ATOM   3446  O   SER A 235      16.183  11.800 -17.729  1.00 96.45           O  
ATOM   3447  OG  SER A 235      12.717  13.260 -18.470  1.00 96.45           O  
ATOM   3448  HG  SER A 235      11.864  12.878 -18.691  1.00 96.45           H  
ATOM   3449  N   GLN A 236      14.372  11.273 -16.507  1.00 95.83           N  
ATOM   3450  H   GLN A 236      13.377  11.104 -16.528  1.00 95.83           H  
ATOM   3451  CA  GLN A 236      14.994  11.554 -15.204  1.00 95.83           C  
ATOM   3452  HA  GLN A 236      15.994  11.961 -15.353  1.00 95.83           H  
ATOM   3453  C   GLN A 236      15.143  10.331 -14.298  1.00 95.83           C  
ATOM   3454  CB  GLN A 236      14.175  12.607 -14.447  1.00 95.83           C  
ATOM   3455  HB2 GLN A 236      13.189  12.205 -14.213  1.00 95.83           H  
ATOM   3456  HB3 GLN A 236      14.685  12.809 -13.505  1.00 95.83           H  
ATOM   3457  O   GLN A 236      16.114  10.252 -13.534  1.00 95.83           O  
ATOM   3458  CG  GLN A 236      14.003  13.930 -15.202  1.00 95.83           C  
ATOM   3459  HG2 GLN A 236      14.977  14.335 -15.477  1.00 95.83           H  
ATOM   3460  HG3 GLN A 236      13.427  13.752 -16.111  1.00 95.83           H  
ATOM   3461  CD  GLN A 236      13.260  14.962 -14.365  1.00 95.83           C  
ATOM   3462  NE2 GLN A 236      12.526  15.862 -14.978  1.00 95.83           N  
ATOM   3463 HE21 GLN A 236      12.041  16.521 -14.386  1.00 95.83           H  
ATOM   3464 HE22 GLN A 236      12.419  15.853 -15.983  1.00 95.83           H  
ATOM   3465  OE1 GLN A 236      13.329  14.970 -13.147  1.00 95.83           O  
ATOM   3466  N   VAL A 237      14.179   9.406 -14.327  1.00 97.03           N  
ATOM   3467  H   VAL A 237      13.405   9.539 -14.962  1.00 97.03           H  
ATOM   3468  CA  VAL A 237      14.136   8.272 -13.390  1.00 97.03           C  
ATOM   3469  HA  VAL A 237      14.694   8.536 -12.491  1.00 97.03           H  
ATOM   3470  C   VAL A 237      14.837   7.052 -13.981  1.00 97.03           C  
ATOM   3471  CB  VAL A 237      12.700   7.970 -12.931  1.00 97.03           C  
ATOM   3472  HB  VAL A 237      12.106   7.721 -13.810  1.00 97.03           H  
ATOM   3473  O   VAL A 237      15.805   6.584 -13.384  1.00 97.03           O  
ATOM   3474  CG1 VAL A 237      12.655   6.795 -11.946  1.00 97.03           C  
ATOM   3475 HG11 VAL A 237      12.994   5.878 -12.427  1.00 97.03           H  
ATOM   3476 HG12 VAL A 237      13.282   7.001 -11.078  1.00 97.03           H  
ATOM   3477 HG13 VAL A 237      11.629   6.636 -11.611  1.00 97.03           H  
ATOM   3478  CG2 VAL A 237      12.056   9.188 -12.258  1.00 97.03           C  
ATOM   3479 HG21 VAL A 237      11.048   8.936 -11.927  1.00 97.03           H  
ATOM   3480 HG22 VAL A 237      11.976  10.016 -12.962  1.00 97.03           H  
ATOM   3481 HG23 VAL A 237      12.647   9.497 -11.396  1.00 97.03           H  
ATOM   3482  N   LEU A 238      14.437   6.586 -15.172  1.00 96.97           N  
ATOM   3483  H   LEU A 238      13.664   7.043 -15.634  1.00 96.97           H  
ATOM   3484  CA  LEU A 238      15.047   5.420 -15.830  1.00 96.97           C  
ATOM   3485  HA  LEU A 238      14.900   4.559 -15.177  1.00 96.97           H  
ATOM   3486  C   LEU A 238      16.573   5.547 -15.988  1.00 96.97           C  
ATOM   3487  CB  LEU A 238      14.365   5.089 -17.176  1.00 96.97           C  
ATOM   3488  HB2 LEU A 238      14.353   5.972 -17.814  1.00 96.97           H  
ATOM   3489  HB3 LEU A 238      14.964   4.329 -17.678  1.00 96.97           H  
ATOM   3490  O   LEU A 238      17.261   4.599 -15.604  1.00 96.97           O  
ATOM   3491  CG  LEU A 238      12.924   4.558 -17.081  1.00 96.97           C  
ATOM   3492  HG  LEU A 238      12.285   5.332 -16.656  1.00 96.97           H  
ATOM   3493  CD1 LEU A 238      12.405   4.214 -18.478  1.00 96.97           C  
ATOM   3494 HD11 LEU A 238      12.518   5.067 -19.147  1.00 96.97           H  
ATOM   3495 HD12 LEU A 238      12.962   3.367 -18.880  1.00 96.97           H  
ATOM   3496 HD13 LEU A 238      11.350   3.948 -18.422  1.00 96.97           H  
ATOM   3497  CD2 LEU A 238      12.806   3.303 -16.217  1.00 96.97           C  
ATOM   3498 HD21 LEU A 238      12.968   3.556 -15.169  1.00 96.97           H  
ATOM   3499 HD22 LEU A 238      13.532   2.555 -16.535  1.00 96.97           H  
ATOM   3500 HD23 LEU A 238      11.803   2.887 -16.306  1.00 96.97           H  
ATOM   3501  N   PRO A 239      17.140   6.690 -16.439  1.00 96.61           N  
ATOM   3502  CA  PRO A 239      18.594   6.841 -16.552  1.00 96.61           C  
ATOM   3503  HA  PRO A 239      18.976   6.064 -17.214  1.00 96.61           H  
ATOM   3504  C   PRO A 239      19.348   6.749 -15.218  1.00 96.61           C  
ATOM   3505  CB  PRO A 239      18.816   8.213 -17.202  1.00 96.61           C  
ATOM   3506  HB2 PRO A 239      19.676   8.206 -17.872  1.00 96.61           H  
ATOM   3507  HB3 PRO A 239      18.940   8.978 -16.435  1.00 96.61           H  
ATOM   3508  O   PRO A 239      20.544   6.480 -15.215  1.00 96.61           O  
ATOM   3509  CG  PRO A 239      17.514   8.469 -17.955  1.00 96.61           C  
ATOM   3510  HG2 PRO A 239      17.516   7.922 -18.898  1.00 96.61           H  
ATOM   3511  HG3 PRO A 239      17.343   9.532 -18.124  1.00 96.61           H  
ATOM   3512  CD  PRO A 239      16.485   7.863 -17.010  1.00 96.61           C  
ATOM   3513  HD2 PRO A 239      16.257   8.574 -16.216  1.00 96.61           H  
ATOM   3514  HD3 PRO A 239      15.577   7.620 -17.562  1.00 96.61           H  
ATOM   3515  N   ALA A 240      18.674   6.984 -14.087  1.00 94.49           N  
ATOM   3516  H   ALA A 240      17.678   7.147 -14.137  1.00 94.49           H  
ATOM   3517  CA  ALA A 240      19.284   6.900 -12.762  1.00 94.49           C  
ATOM   3518  HA  ALA A 240      20.334   7.183 -12.834  1.00 94.49           H  
ATOM   3519  C   ALA A 240      19.241   5.484 -12.168  1.00 94.49           C  
ATOM   3520  CB  ALA A 240      18.583   7.907 -11.847  1.00 94.49           C  
ATOM   3521  HB1 ALA A 240      19.083   7.921 -10.879  1.00 94.49           H  
ATOM   3522  HB2 ALA A 240      18.626   8.899 -12.296  1.00 94.49           H  
ATOM   3523  HB3 ALA A 240      17.545   7.605 -11.708  1.00 94.49           H  
ATOM   3524  O   ALA A 240      20.060   5.169 -11.309  1.00 94.49           O  
ATOM   3525  N   ILE A 241      18.297   4.640 -12.600  1.00 95.88           N  
ATOM   3526  H   ILE A 241      17.638   4.974 -13.289  1.00 95.88           H  
ATOM   3527  CA  ILE A 241      18.083   3.308 -12.013  1.00 95.88           C  
ATOM   3528  HA  ILE A 241      18.664   3.236 -11.093  1.00 95.88           H  
ATOM   3529  C   ILE A 241      18.581   2.160 -12.896  1.00 95.88           C  
ATOM   3530  CB  ILE A 241      16.610   3.115 -11.601  1.00 95.88           C  
ATOM   3531  HB  ILE A 241      16.557   2.142 -11.112  1.00 95.88           H  
ATOM   3532  O   ILE A 241      18.960   1.107 -12.375  1.00 95.88           O  
ATOM   3533  CG1 ILE A 241      15.626   3.048 -12.783  1.00 95.88           C  
ATOM   3534 HG12 ILE A 241      16.010   2.387 -13.561  1.00 95.88           H  
ATOM   3535 HG13 ILE A 241      15.502   4.046 -13.202  1.00 95.88           H  
ATOM   3536  CG2 ILE A 241      16.199   4.190 -10.574  1.00 95.88           C  
ATOM   3537 HG21 ILE A 241      16.966   4.282  -9.805  1.00 95.88           H  
ATOM   3538 HG22 ILE A 241      15.270   3.903 -10.081  1.00 95.88           H  
ATOM   3539 HG23 ILE A 241      16.063   5.155 -11.062  1.00 95.88           H  
ATOM   3540  CD1 ILE A 241      14.257   2.506 -12.365  1.00 95.88           C  
ATOM   3541 HD11 ILE A 241      13.801   3.168 -11.628  1.00 95.88           H  
ATOM   3542 HD12 ILE A 241      14.366   1.511 -11.934  1.00 95.88           H  
ATOM   3543 HD13 ILE A 241      13.604   2.443 -13.235  1.00 95.88           H  
ATOM   3544  N   ASN A 242      18.624   2.356 -14.220  1.00 95.20           N  
ATOM   3545  H   ASN A 242      18.323   3.247 -14.588  1.00 95.20           H  
ATOM   3546  CA  ASN A 242      18.938   1.295 -15.181  1.00 95.20           C  
ATOM   3547  HA  ASN A 242      18.400   0.403 -14.859  1.00 95.20           H  
ATOM   3548  C   ASN A 242      20.423   0.886 -15.208  1.00 95.20           C  
ATOM   3549  CB  ASN A 242      18.388   1.672 -16.569  1.00 95.20           C  
ATOM   3550  HB2 ASN A 242      18.448   0.795 -17.213  1.00 95.20           H  
ATOM   3551  HB3 ASN A 242      17.336   1.944 -16.475  1.00 95.20           H  
ATOM   3552  O   ASN A 242      20.751  -0.163 -15.758  1.00 95.20           O  
ATOM   3553  CG  ASN A 242      19.126   2.806 -17.263  1.00 95.20           C  
ATOM   3554  ND2 ASN A 242      18.653   3.223 -18.414  1.00 95.20           N  
ATOM   3555 HD21 ASN A 242      17.814   2.812 -18.798  1.00 95.20           H  
ATOM   3556 HD22 ASN A 242      19.176   3.963 -18.859  1.00 95.20           H  
ATOM   3557  OD1 ASN A 242      20.130   3.329 -16.814  1.00 95.20           O  
ATOM   3558  N   GLY A 243      21.304   1.669 -14.574  1.00 92.94           N  
ATOM   3559  H   GLY A 243      20.976   2.569 -14.253  1.00 92.94           H  
ATOM   3560  CA  GLY A 243      22.714   1.326 -14.372  1.00 92.94           C  
ATOM   3561  HA2 GLY A 243      23.135   0.968 -15.311  1.00 92.94           H  
ATOM   3562  HA3 GLY A 243      23.254   2.224 -14.071  1.00 92.94           H  
ATOM   3563  C   GLY A 243      22.946   0.252 -13.303  1.00 92.94           C  
ATOM   3564  O   GLY A 243      24.034  -0.318 -13.237  1.00 92.94           O  
ATOM   3565  N   SER A 244      21.942  -0.060 -12.473  1.00 94.41           N  
ATOM   3566  H   SER A 244      21.049   0.397 -12.598  1.00 94.41           H  
ATOM   3567  CA  SER A 244      22.052  -1.150 -11.501  1.00 94.41           C  
ATOM   3568  HA  SER A 244      22.984  -1.007 -10.954  1.00 94.41           H  
ATOM   3569  C   SER A 244      22.063  -2.507 -12.218  1.00 94.41           C  
ATOM   3570  CB  SER A 244      20.907  -1.099 -10.487  1.00 94.41           C  
ATOM   3571  HB2 SER A 244      19.950  -1.153 -11.007  1.00 94.41           H  
ATOM   3572  HB3 SER A 244      20.958  -0.158  -9.939  1.00 94.41           H  
ATOM   3573  O   SER A 244      21.143  -2.793 -12.986  1.00 94.41           O  
ATOM   3574  OG  SER A 244      21.013  -2.184  -9.579  1.00 94.41           O  
ATOM   3575  HG  SER A 244      20.779  -1.849  -8.710  1.00 94.41           H  
ATOM   3576  N   PRO A 245      23.012  -3.420 -11.927  1.00 96.09           N  
ATOM   3577  CA  PRO A 245      23.023  -4.759 -12.526  1.00 96.09           C  
ATOM   3578  HA  PRO A 245      23.065  -4.674 -13.612  1.00 96.09           H  
ATOM   3579  C   PRO A 245      21.782  -5.589 -12.157  1.00 96.09           C  
ATOM   3580  CB  PRO A 245      24.313  -5.410 -12.016  1.00 96.09           C  
ATOM   3581  HB2 PRO A 245      25.122  -5.199 -12.715  1.00 96.09           H  
ATOM   3582  HB3 PRO A 245      24.210  -6.486 -11.876  1.00 96.09           H  
ATOM   3583  O   PRO A 245      21.445  -6.557 -12.847  1.00 96.09           O  
ATOM   3584  CG  PRO A 245      24.589  -4.691 -10.695  1.00 96.09           C  
ATOM   3585  HG2 PRO A 245      23.990  -5.137  -9.901  1.00 96.09           H  
ATOM   3586  HG3 PRO A 245      25.647  -4.709 -10.436  1.00 96.09           H  
ATOM   3587  CD  PRO A 245      24.099  -3.272 -10.971  1.00 96.09           C  
ATOM   3588  HD2 PRO A 245      24.897  -2.681 -11.420  1.00 96.09           H  
ATOM   3589  HD3 PRO A 245      23.764  -2.812 -10.042  1.00 96.09           H  
ATOM   3590  N   LYS A 246      21.072  -5.204 -11.091  1.00 96.62           N  
ATOM   3591  H   LYS A 246      21.384  -4.382 -10.593  1.00 96.62           H  
ATOM   3592  CA  LYS A 246      19.814  -5.824 -10.665  1.00 96.62           C  
ATOM   3593  HA  LYS A 246      19.801  -6.871 -10.970  1.00 96.62           H  
ATOM   3594  C   LYS A 246      18.574  -5.202 -11.298  1.00 96.62           C  
ATOM   3595  CB  LYS A 246      19.718  -5.791  -9.141  1.00 96.62           C  
ATOM   3596  HB2 LYS A 246      18.692  -6.002  -8.839  1.00 96.62           H  
ATOM   3597  HB3 LYS A 246      19.981  -4.796  -8.782  1.00 96.62           H  
ATOM   3598  O   LYS A 246      17.501  -5.763 -11.120  1.00 96.62           O  
ATOM   3599  CG  LYS A 246      20.620  -6.856  -8.504  1.00 96.62           C  
ATOM   3600  HG2 LYS A 246      21.649  -6.733  -8.841  1.00 96.62           H  
ATOM   3601  HG3 LYS A 246      20.263  -7.852  -8.766  1.00 96.62           H  
ATOM   3602  CD  LYS A 246      20.551  -6.658  -6.998  1.00 96.62           C  
ATOM   3603  HD2 LYS A 246      19.518  -6.723  -6.658  1.00 96.62           H  
ATOM   3604  HD3 LYS A 246      20.932  -5.651  -6.826  1.00 96.62           H  
ATOM   3605  CE  LYS A 246      21.409  -7.640  -6.206  1.00 96.62           C  
ATOM   3606  HE2 LYS A 246      21.003  -8.645  -6.315  1.00 96.62           H  
ATOM   3607  HE3 LYS A 246      22.423  -7.622  -6.606  1.00 96.62           H  
ATOM   3608  NZ  LYS A 246      21.415  -7.229  -4.784  1.00 96.62           N  
ATOM   3609  HZ1 LYS A 246      21.509  -6.227  -4.696  1.00 96.62           H  
ATOM   3610  HZ2 LYS A 246      20.527  -7.454  -4.358  1.00 96.62           H  
ATOM   3611  HZ3 LYS A 246      22.120  -7.695  -4.231  1.00 96.62           H  
ATOM   3612  N   TYR A 247      18.683  -4.111 -12.054  1.00 97.95           N  
ATOM   3613  H   TYR A 247      19.591  -3.703 -12.224  1.00 97.95           H  
ATOM   3614  CA  TYR A 247      17.529  -3.529 -12.738  1.00 97.95           C  
ATOM   3615  HA  TYR A 247      16.794  -3.243 -11.986  1.00 97.95           H  
ATOM   3616  C   TYR A 247      16.872  -4.559 -13.677  1.00 97.95           C  
ATOM   3617  CB  TYR A 247      17.956  -2.258 -13.475  1.00 97.95           C  
ATOM   3618  HB2 TYR A 247      18.820  -2.484 -14.101  1.00 97.95           H  
ATOM   3619  HB3 TYR A 247      18.265  -1.510 -12.745  1.00 97.95           H  
ATOM   3620  O   TYR A 247      17.528  -5.163 -14.536  1.00 97.95           O  
ATOM   3621  CG  TYR A 247      16.873  -1.668 -14.351  1.00 97.95           C  
ATOM   3622  CD1 TYR A 247      16.965  -1.824 -15.745  1.00 97.95           C  
ATOM   3623  HD1 TYR A 247      17.809  -2.343 -16.175  1.00 97.95           H  
ATOM   3624  CD2 TYR A 247      15.786  -0.966 -13.790  1.00 97.95           C  
ATOM   3625  HD2 TYR A 247      15.710  -0.834 -12.721  1.00 97.95           H  
ATOM   3626  CE1 TYR A 247      15.979  -1.277 -16.579  1.00 97.95           C  
ATOM   3627  HE1 TYR A 247      16.069  -1.366 -17.652  1.00 97.95           H  
ATOM   3628  CE2 TYR A 247      14.789  -0.427 -14.627  1.00 97.95           C  
ATOM   3629  HE2 TYR A 247      13.941   0.096 -14.211  1.00 97.95           H  
ATOM   3630  OH  TYR A 247      13.928  -0.093 -16.853  1.00 97.95           O  
ATOM   3631  HH  TYR A 247      14.098  -0.352 -17.762  1.00 97.95           H  
ATOM   3632  CZ  TYR A 247      14.887  -0.580 -16.026  1.00 97.95           C  
ATOM   3633  N   GLY A 248      15.579  -4.796 -13.457  1.00 97.56           N  
ATOM   3634  H   GLY A 248      15.161  -4.352 -12.651  1.00 97.56           H  
ATOM   3635  CA  GLY A 248      14.726  -5.702 -14.226  1.00 97.56           C  
ATOM   3636  HA2 GLY A 248      14.097  -6.252 -13.525  1.00 97.56           H  
ATOM   3637  HA3 GLY A 248      15.329  -6.413 -14.789  1.00 97.56           H  
ATOM   3638  C   GLY A 248      13.789  -4.978 -15.188  1.00 97.56           C  
ATOM   3639  O   GLY A 248      13.506  -5.497 -16.270  1.00 97.56           O  
ATOM   3640  N   GLY A 249      13.355  -3.766 -14.840  1.00 98.18           N  
ATOM   3641  H   GLY A 249      13.629  -3.383 -13.946  1.00 98.18           H  
ATOM   3642  CA  GLY A 249      12.383  -3.005 -15.615  1.00 98.18           C  
ATOM   3643  HA2 GLY A 249      11.810  -3.695 -16.234  1.00 98.18           H  
ATOM   3644  HA3 GLY A 249      12.894  -2.312 -16.283  1.00 98.18           H  
ATOM   3645  C   GLY A 249      11.405  -2.222 -14.745  1.00 98.18           C  
ATOM   3646  O   GLY A 249      11.760  -1.748 -13.664  1.00 98.18           O  
ATOM   3647  N   VAL A 250      10.164  -2.125 -15.219  1.00 98.41           N  
ATOM   3648  H   VAL A 250       9.934  -2.647 -16.053  1.00 98.41           H  
ATOM   3649  CA  VAL A 250       9.060  -1.397 -14.574  1.00 98.41           C  
ATOM   3650  HA  VAL A 250       9.386  -1.022 -13.604  1.00 98.41           H  
ATOM   3651  C   VAL A 250       7.890  -2.354 -14.340  1.00 98.41           C  
ATOM   3652  CB  VAL A 250       8.645  -0.182 -15.435  1.00 98.41           C  
ATOM   3653  HB  VAL A 250       8.383  -0.532 -16.433  1.00 98.41           H  
ATOM   3654  O   VAL A 250       7.604  -3.192 -15.191  1.00 98.41           O  
ATOM   3655  CG1 VAL A 250       7.443   0.586 -14.873  1.00 98.41           C  
ATOM   3656 HG11 VAL A 250       7.215   1.445 -15.505  1.00 98.41           H  
ATOM   3657 HG12 VAL A 250       7.655   0.945 -13.865  1.00 98.41           H  
ATOM   3658 HG13 VAL A 250       6.559  -0.050 -14.843  1.00 98.41           H  
ATOM   3659  CG2 VAL A 250       9.805   0.818 -15.564  1.00 98.41           C  
ATOM   3660 HG21 VAL A 250      10.103   1.170 -14.576  1.00 98.41           H  
ATOM   3661 HG22 VAL A 250      10.662   0.351 -16.051  1.00 98.41           H  
ATOM   3662 HG23 VAL A 250       9.492   1.671 -16.166  1.00 98.41           H  
ATOM   3663  N   MET A 251       7.209  -2.238 -13.205  1.00 98.69           N  
ATOM   3664  H   MET A 251       7.455  -1.479 -12.586  1.00 98.69           H  
ATOM   3665  CA  MET A 251       5.923  -2.887 -12.945  1.00 98.69           C  
ATOM   3666  HA  MET A 251       5.693  -3.571 -13.762  1.00 98.69           H  
ATOM   3667  C   MET A 251       4.825  -1.826 -12.932  1.00 98.69           C  
ATOM   3668  CB  MET A 251       6.002  -3.714 -11.654  1.00 98.69           C  
ATOM   3669  HB2 MET A 251       6.375  -3.093 -10.839  1.00 98.69           H  
ATOM   3670  HB3 MET A 251       6.727  -4.511 -11.822  1.00 98.69           H  
ATOM   3671  O   MET A 251       5.056  -0.716 -12.461  1.00 98.69           O  
ATOM   3672  CG  MET A 251       4.675  -4.357 -11.227  1.00 98.69           C  
ATOM   3673  HG2 MET A 251       4.185  -4.769 -12.109  1.00 98.69           H  
ATOM   3674  HG3 MET A 251       4.890  -5.189 -10.556  1.00 98.69           H  
ATOM   3675  SD  MET A 251       3.511  -3.246 -10.387  1.00 98.69           S  
ATOM   3676  CE  MET A 251       4.110  -3.303  -8.674  1.00 98.69           C  
ATOM   3677  HE1 MET A 251       3.505  -2.632  -8.064  1.00 98.69           H  
ATOM   3678  HE2 MET A 251       4.011  -4.313  -8.277  1.00 98.69           H  
ATOM   3679  HE3 MET A 251       5.155  -2.995  -8.620  1.00 98.69           H  
ATOM   3680  N   LEU A 252       3.656  -2.153 -13.480  1.00 98.49           N  
ATOM   3681  H   LEU A 252       3.543  -3.080 -13.865  1.00 98.49           H  
ATOM   3682  CA  LEU A 252       2.522  -1.245 -13.569  1.00 98.49           C  
ATOM   3683  HA  LEU A 252       2.769  -0.316 -13.056  1.00 98.49           H  
ATOM   3684  C   LEU A 252       1.282  -1.813 -12.873  1.00 98.49           C  
ATOM   3685  CB  LEU A 252       2.253  -0.905 -15.043  1.00 98.49           C  
ATOM   3686  HB2 LEU A 252       2.090  -1.842 -15.575  1.00 98.49           H  
ATOM   3687  HB3 LEU A 252       1.339  -0.314 -15.102  1.00 98.49           H  
ATOM   3688  O   LEU A 252       0.823  -2.919 -13.182  1.00 98.49           O  
ATOM   3689  CG  LEU A 252       3.381  -0.147 -15.762  1.00 98.49           C  
ATOM   3690  HG  LEU A 252       4.285  -0.756 -15.758  1.00 98.49           H  
ATOM   3691  CD1 LEU A 252       2.978   0.088 -17.220  1.00 98.49           C  
ATOM   3692 HD11 LEU A 252       2.748  -0.868 -17.690  1.00 98.49           H  
ATOM   3693 HD12 LEU A 252       2.093   0.723 -17.263  1.00 98.49           H  
ATOM   3694 HD13 LEU A 252       3.798   0.564 -17.757  1.00 98.49           H  
ATOM   3695  CD2 LEU A 252       3.703   1.207 -15.132  1.00 98.49           C  
ATOM   3696 HD21 LEU A 252       4.488   1.700 -15.705  1.00 98.49           H  
ATOM   3697 HD22 LEU A 252       2.813   1.836 -15.104  1.00 98.49           H  
ATOM   3698 HD23 LEU A 252       4.067   1.071 -14.114  1.00 98.49           H  
ATOM   3699  N   TRP A 253       0.700  -0.992 -12.002  1.00 97.86           N  
ATOM   3700  H   TRP A 253       1.190  -0.146 -11.750  1.00 97.86           H  
ATOM   3701  CA  TRP A 253      -0.648  -1.163 -11.476  1.00 97.86           C  
ATOM   3702  HA  TRP A 253      -0.971  -2.195 -11.612  1.00 97.86           H  
ATOM   3703  C   TRP A 253      -1.605  -0.210 -12.207  1.00 97.86           C  
ATOM   3704  CB  TRP A 253      -0.662  -0.910  -9.971  1.00 97.86           C  
ATOM   3705  HB2 TRP A 253       0.004  -1.620  -9.481  1.00 97.86           H  
ATOM   3706  HB3 TRP A 253      -0.293   0.094  -9.761  1.00 97.86           H  
ATOM   3707  O   TRP A 253      -1.498   1.006 -12.094  1.00 97.86           O  
ATOM   3708  CG  TRP A 253      -2.031  -1.062  -9.398  1.00 97.86           C  
ATOM   3709  CD1 TRP A 253      -2.899  -0.058  -9.152  1.00 97.86           C  
ATOM   3710  HD1 TRP A 253      -2.680   0.991  -9.284  1.00 97.86           H  
ATOM   3711  CD2 TRP A 253      -2.718  -2.287  -9.024  1.00 97.86           C  
ATOM   3712  CE2 TRP A 253      -4.031  -1.946  -8.578  1.00 97.86           C  
ATOM   3713  CE3 TRP A 253      -2.357  -3.650  -9.026  1.00 97.86           C  
ATOM   3714  HE3 TRP A 253      -1.349  -3.932  -9.292  1.00 97.86           H  
ATOM   3715  NE1 TRP A 253      -4.077  -0.570  -8.651  1.00 97.86           N  
ATOM   3716  HE1 TRP A 253      -4.789   0.024  -8.252  1.00 97.86           H  
ATOM   3717  CH2 TRP A 253      -4.563  -4.260  -8.203  1.00 97.86           C  
ATOM   3718  HH2 TRP A 253      -5.264  -5.016  -7.880  1.00 97.86           H  
ATOM   3719  CZ2 TRP A 253      -4.951  -2.914  -8.167  1.00 97.86           C  
ATOM   3720  HZ2 TRP A 253      -5.934  -2.631  -7.819  1.00 97.86           H  
ATOM   3721  CZ3 TRP A 253      -3.278  -4.631  -8.629  1.00 97.86           C  
ATOM   3722  HZ3 TRP A 253      -2.982  -5.669  -8.621  1.00 97.86           H  
ATOM   3723  N   SER A 254      -2.542  -0.670 -13.021  1.00 97.50           N  
ATOM   3724  H   SER A 254      -3.108   0.047 -13.452  1.00 97.50           H  
ATOM   3725  CA  SER A 254      -2.808  -2.036 -13.477  1.00 97.50           C  
ATOM   3726  HA  SER A 254      -1.916  -2.657 -13.397  1.00 97.50           H  
ATOM   3727  C   SER A 254      -3.207  -1.993 -14.953  1.00 97.50           C  
ATOM   3728  CB  SER A 254      -3.921  -2.652 -12.618  1.00 97.50           C  
ATOM   3729  HB2 SER A 254      -4.060  -3.699 -12.887  1.00 97.50           H  
ATOM   3730  HB3 SER A 254      -3.629  -2.606 -11.568  1.00 97.50           H  
ATOM   3731  O   SER A 254      -3.246  -0.921 -15.568  1.00 97.50           O  
ATOM   3732  OG  SER A 254      -5.142  -1.956 -12.796  1.00 97.50           O  
ATOM   3733  HG  SER A 254      -5.721  -2.242 -12.085  1.00 97.50           H  
ATOM   3734  N   LYS A 255      -3.530  -3.143 -15.551  1.00 97.79           N  
ATOM   3735  H   LYS A 255      -3.482  -4.000 -15.019  1.00 97.79           H  
ATOM   3736  CA  LYS A 255      -3.912  -3.213 -16.966  1.00 97.79           C  
ATOM   3737  HA  LYS A 255      -3.089  -2.784 -17.537  1.00 97.79           H  
ATOM   3738  C   LYS A 255      -5.144  -2.363 -17.308  1.00 97.79           C  
ATOM   3739  CB  LYS A 255      -4.086  -4.689 -17.356  1.00 97.79           C  
ATOM   3740  HB2 LYS A 255      -3.134  -5.208 -17.248  1.00 97.79           H  
ATOM   3741  HB3 LYS A 255      -4.790  -5.166 -16.674  1.00 97.79           H  
ATOM   3742  O   LYS A 255      -5.242  -1.882 -18.441  1.00 97.79           O  
ATOM   3743  CG  LYS A 255      -4.589  -4.889 -18.789  1.00 97.79           C  
ATOM   3744  HG2 LYS A 255      -5.614  -4.524 -18.848  1.00 97.79           H  
ATOM   3745  HG3 LYS A 255      -4.612  -5.958 -18.999  1.00 97.79           H  
ATOM   3746  CD  LYS A 255      -3.700  -4.236 -19.860  1.00 97.79           C  
ATOM   3747  HD2 LYS A 255      -2.792  -4.827 -19.981  1.00 97.79           H  
ATOM   3748  HD3 LYS A 255      -3.388  -3.231 -19.574  1.00 97.79           H  
ATOM   3749  CE  LYS A 255      -4.427  -4.126 -21.199  1.00 97.79           C  
ATOM   3750  HE2 LYS A 255      -4.739  -5.117 -21.528  1.00 97.79           H  
ATOM   3751  HE3 LYS A 255      -3.724  -3.712 -21.922  1.00 97.79           H  
ATOM   3752  NZ  LYS A 255      -5.602  -3.226 -21.068  1.00 97.79           N  
ATOM   3753  HZ1 LYS A 255      -6.391  -3.739 -20.702  1.00 97.79           H  
ATOM   3754  HZ2 LYS A 255      -5.404  -2.490 -20.405  1.00 97.79           H  
ATOM   3755  HZ3 LYS A 255      -5.872  -2.812 -21.949  1.00 97.79           H  
ATOM   3756  N   PHE A 256      -6.060  -2.155 -16.363  1.00 97.26           N  
ATOM   3757  H   PHE A 256      -5.991  -2.692 -15.510  1.00 97.26           H  
ATOM   3758  CA  PHE A 256      -7.200  -1.252 -16.540  1.00 97.26           C  
ATOM   3759  HA  PHE A 256      -7.770  -1.558 -17.417  1.00 97.26           H  
ATOM   3760  C   PHE A 256      -6.778   0.203 -16.767  1.00 97.26           C  
ATOM   3761  CB  PHE A 256      -8.100  -1.337 -15.306  1.00 97.26           C  
ATOM   3762  HB2 PHE A 256      -7.525  -1.046 -14.427  1.00 97.26           H  
ATOM   3763  HB3 PHE A 256      -8.398  -2.375 -15.158  1.00 97.26           H  
ATOM   3764  O   PHE A 256      -7.303   0.866 -17.657  1.00 97.26           O  
ATOM   3765  CG  PHE A 256      -9.329  -0.452 -15.413  1.00 97.26           C  
ATOM   3766  CD1 PHE A 256      -9.451   0.679 -14.583  1.00 97.26           C  
ATOM   3767  HD1 PHE A 256      -8.685   0.907 -13.856  1.00 97.26           H  
ATOM   3768  CD2 PHE A 256     -10.311  -0.708 -16.391  1.00 97.26           C  
ATOM   3769  HD2 PHE A 256     -10.217  -1.560 -17.047  1.00 97.26           H  
ATOM   3770  CE1 PHE A 256     -10.552   1.541 -14.721  1.00 97.26           C  
ATOM   3771  HE1 PHE A 256     -10.628   2.416 -14.092  1.00 97.26           H  
ATOM   3772  CE2 PHE A 256     -11.409   0.160 -16.533  1.00 97.26           C  
ATOM   3773  HE2 PHE A 256     -12.147  -0.025 -17.300  1.00 97.26           H  
ATOM   3774  CZ  PHE A 256     -11.531   1.283 -15.696  1.00 97.26           C  
ATOM   3775  HZ  PHE A 256     -12.363   1.962 -15.816  1.00 97.26           H  
ATOM   3776  N   TYR A 257      -5.820   0.683 -15.975  1.00 97.30           N  
ATOM   3777  H   TYR A 257      -5.398   0.062 -15.299  1.00 97.30           H  
ATOM   3778  CA  TYR A 257      -5.353   2.069 -16.021  1.00 97.30           C  
ATOM   3779  HA  TYR A 257      -6.197   2.721 -16.248  1.00 97.30           H  
ATOM   3780  C   TYR A 257      -4.306   2.325 -17.104  1.00 97.30           C  
ATOM   3781  CB  TYR A 257      -4.807   2.446 -14.647  1.00 97.30           C  
ATOM   3782  HB2 TYR A 257      -4.259   3.385 -14.726  1.00 97.30           H  
ATOM   3783  HB3 TYR A 257      -4.101   1.686 -14.315  1.00 97.30           H  
ATOM   3784  O   TYR A 257      -4.104   3.471 -17.501  1.00 97.30           O  
ATOM   3785  CG  TYR A 257      -5.894   2.623 -13.616  1.00 97.30           C  
ATOM   3786  CD1 TYR A 257      -6.737   3.751 -13.682  1.00 97.30           C  
ATOM   3787  HD1 TYR A 257      -6.623   4.465 -14.484  1.00 97.30           H  
ATOM   3788  CD2 TYR A 257      -6.024   1.695 -12.567  1.00 97.30           C  
ATOM   3789  HD2 TYR A 257      -5.350   0.855 -12.487  1.00 97.30           H  
ATOM   3790  CE1 TYR A 257      -7.708   3.962 -12.688  1.00 97.30           C  
ATOM   3791  HE1 TYR A 257      -8.344   4.835 -12.709  1.00 97.30           H  
ATOM   3792  CE2 TYR A 257      -6.989   1.912 -11.572  1.00 97.30           C  
ATOM   3793  HE2 TYR A 257      -7.021   1.279 -10.698  1.00 97.30           H  
ATOM   3794  OH  TYR A 257      -8.729   3.245 -10.644  1.00 97.30           O  
ATOM   3795  HH  TYR A 257      -8.729   4.161 -10.358  1.00 97.30           H  
ATOM   3796  CZ  TYR A 257      -7.834   3.037 -11.633  1.00 97.30           C  
ATOM   3797  N   ASP A 258      -3.650   1.277 -17.603  1.00 97.49           N  
ATOM   3798  H   ASP A 258      -3.806   0.371 -17.184  1.00 97.49           H  
ATOM   3799  CA  ASP A 258      -2.679   1.385 -18.685  1.00 97.49           C  
ATOM   3800  HA  ASP A 258      -2.040   2.242 -18.474  1.00 97.49           H  
ATOM   3801  C   ASP A 258      -3.354   1.652 -20.041  1.00 97.49           C  
ATOM   3802  CB  ASP A 258      -1.774   0.151 -18.703  1.00 97.49           C  
ATOM   3803  HB2 ASP A 258      -2.371  -0.738 -18.903  1.00 97.49           H  
ATOM   3804  HB3 ASP A 258      -1.304   0.034 -17.726  1.00 97.49           H  
ATOM   3805  O   ASP A 258      -3.538   0.760 -20.873  1.00 97.49           O  
ATOM   3806  CG  ASP A 258      -0.675   0.280 -19.759  1.00 97.49           C  
ATOM   3807  OD1 ASP A 258      -0.110  -0.770 -20.135  1.00 97.49           O  
ATOM   3808  OD2 ASP A 258      -0.348   1.403 -20.210  1.00 97.49           O  
ATOM   3809  N   ASN A 259      -3.701   2.919 -20.266  1.00 95.70           N  
ATOM   3810  H   ASN A 259      -3.634   3.550 -19.480  1.00 95.70           H  
ATOM   3811  CA  ASN A 259      -4.244   3.430 -21.523  1.00 95.70           C  
ATOM   3812  HA  ASN A 259      -4.560   2.576 -22.122  1.00 95.70           H  
ATOM   3813  C   ASN A 259      -3.168   4.156 -22.351  1.00 95.70           C  
ATOM   3814  CB  ASN A 259      -5.496   4.271 -21.235  1.00 95.70           C  
ATOM   3815  HB2 ASN A 259      -6.143   3.736 -20.540  1.00 95.70           H  
ATOM   3816  HB3 ASN A 259      -5.202   5.216 -20.780  1.00 95.70           H  
ATOM   3817  O   ASN A 259      -3.356   5.284 -22.807  1.00 95.70           O  
ATOM   3818  CG  ASN A 259      -6.296   4.534 -22.500  1.00 95.70           C  
ATOM   3819  ND2 ASN A 259      -7.039   5.614 -22.542  1.00 95.70           N  
ATOM   3820 HD21 ASN A 259      -7.550   5.771 -23.399  1.00 95.70           H  
ATOM   3821 HD22 ASN A 259      -7.035   6.262 -21.767  1.00 95.70           H  
ATOM   3822  OD1 ASN A 259      -6.295   3.770 -23.452  1.00 95.70           O  
ATOM   3823  N   GLY A 260      -2.006   3.514 -22.501  1.00 95.71           N  
ATOM   3824  H   GLY A 260      -1.913   2.615 -22.051  1.00 95.71           H  
ATOM   3825  CA  GLY A 260      -0.885   4.016 -23.303  1.00 95.71           C  
ATOM   3826  HA2 GLY A 260      -1.168   4.942 -23.804  1.00 95.71           H  
ATOM   3827  HA3 GLY A 260      -0.654   3.277 -24.070  1.00 95.71           H  
ATOM   3828  C   GLY A 260       0.397   4.292 -22.519  1.00 95.71           C  
ATOM   3829  O   GLY A 260       1.417   4.590 -23.142  1.00 95.71           O  
ATOM   3830  N   TYR A 261       0.390   4.136 -21.191  1.00 97.46           N  
ATOM   3831  H   TYR A 261      -0.436   3.761 -20.746  1.00 97.46           H  
ATOM   3832  CA  TYR A 261       1.573   4.350 -20.357  1.00 97.46           C  
ATOM   3833  HA  TYR A 261       1.958   5.350 -20.561  1.00 97.46           H  
ATOM   3834  C   TYR A 261       2.681   3.349 -20.698  1.00 97.46           C  
ATOM   3835  CB  TYR A 261       1.185   4.285 -18.874  1.00 97.46           C  
ATOM   3836  HB2 TYR A 261       0.972   3.255 -18.588  1.00 97.46           H  
ATOM   3837  HB3 TYR A 261       0.270   4.858 -18.728  1.00 97.46           H  
ATOM   3838  O   TYR A 261       3.811   3.751 -20.981  1.00 97.46           O  
ATOM   3839  CG  TYR A 261       2.249   4.859 -17.958  1.00 97.46           C  
ATOM   3840  CD1 TYR A 261       3.208   4.022 -17.355  1.00 97.46           C  
ATOM   3841  HD1 TYR A 261       3.183   2.957 -17.534  1.00 97.46           H  
ATOM   3842  CD2 TYR A 261       2.275   6.245 -17.714  1.00 97.46           C  
ATOM   3843  HD2 TYR A 261       1.523   6.882 -18.156  1.00 97.46           H  
ATOM   3844  CE1 TYR A 261       4.187   4.572 -16.505  1.00 97.46           C  
ATOM   3845  HE1 TYR A 261       4.917   3.946 -16.012  1.00 97.46           H  
ATOM   3846  CE2 TYR A 261       3.248   6.796 -16.861  1.00 97.46           C  
ATOM   3847  HE2 TYR A 261       3.249   7.854 -16.646  1.00 97.46           H  
ATOM   3848  OH  TYR A 261       5.141   6.477 -15.419  1.00 97.46           O  
ATOM   3849  HH  TYR A 261       4.923   7.384 -15.193  1.00 97.46           H  
ATOM   3850  CZ  TYR A 261       4.204   5.957 -16.251  1.00 97.46           C  
ATOM   3851  N   SER A 262       2.357   2.052 -20.791  1.00 97.94           N  
ATOM   3852  H   SER A 262       1.408   1.777 -20.582  1.00 97.94           H  
ATOM   3853  CA  SER A 262       3.330   1.025 -21.191  1.00 97.94           C  
ATOM   3854  HA  SER A 262       4.165   1.064 -20.491  1.00 97.94           H  
ATOM   3855  C   SER A 262       3.887   1.273 -22.592  1.00 97.94           C  
ATOM   3856  CB  SER A 262       2.745  -0.385 -21.109  1.00 97.94           C  
ATOM   3857  HB2 SER A 262       3.520  -1.107 -21.363  1.00 97.94           H  
ATOM   3858  HB3 SER A 262       2.426  -0.578 -20.085  1.00 97.94           H  
ATOM   3859  O   SER A 262       5.098   1.188 -22.790  1.00 97.94           O  
ATOM   3860  OG  SER A 262       1.649  -0.560 -21.987  1.00 97.94           O  
ATOM   3861  HG  SER A 262       0.884  -0.560 -21.408  1.00 97.94           H  
ATOM   3862  N   SER A 263       3.038   1.645 -23.553  1.00 97.38           N  
ATOM   3863  H   SER A 263       2.054   1.652 -23.324  1.00 97.38           H  
ATOM   3864  CA  SER A 263       3.451   1.966 -24.925  1.00 97.38           C  
ATOM   3865  HA  SER A 263       3.968   1.104 -25.348  1.00 97.38           H  
ATOM   3866  C   SER A 263       4.413   3.156 -24.985  1.00 97.38           C  
ATOM   3867  CB  SER A 263       2.226   2.267 -25.792  1.00 97.38           C  
ATOM   3868  HB2 SER A 263       1.650   3.074 -25.340  1.00 97.38           H  
ATOM   3869  HB3 SER A 263       2.553   2.581 -26.783  1.00 97.38           H  
ATOM   3870  O   SER A 263       5.359   3.126 -25.771  1.00 97.38           O  
ATOM   3871  OG  SER A 263       1.416   1.111 -25.916  1.00 97.38           O  
ATOM   3872  HG  SER A 263       0.563   1.381 -26.265  1.00 97.38           H  
ATOM   3873  N   ALA A 264       4.207   4.174 -24.144  1.00 97.29           N  
ATOM   3874  H   ALA A 264       3.401   4.154 -23.536  1.00 97.29           H  
ATOM   3875  CA  ALA A 264       5.070   5.350 -24.083  1.00 97.29           C  
ATOM   3876  HA  ALA A 264       5.219   5.730 -25.094  1.00 97.29           H  
ATOM   3877  C   ALA A 264       6.461   5.035 -23.503  1.00 97.29           C  
ATOM   3878  CB  ALA A 264       4.351   6.432 -23.266  1.00 97.29           C  
ATOM   3879  HB1 ALA A 264       4.955   7.338 -23.241  1.00 97.29           H  
ATOM   3880  HB2 ALA A 264       3.388   6.664 -23.721  1.00 97.29           H  
ATOM   3881  HB3 ALA A 264       4.184   6.090 -22.244  1.00 97.29           H  
ATOM   3882  O   ALA A 264       7.463   5.566 -23.984  1.00 97.29           O  
ATOM   3883  N   ILE A 265       6.542   4.162 -22.491  1.00 97.87           N  
ATOM   3884  H   ILE A 265       5.679   3.807 -22.106  1.00 97.87           H  
ATOM   3885  CA  ILE A 265       7.796   3.921 -21.753  1.00 97.87           C  
ATOM   3886  HA  ILE A 265       8.427   4.802 -21.867  1.00 97.87           H  
ATOM   3887  C   ILE A 265       8.609   2.751 -22.320  1.00 97.87           C  
ATOM   3888  CB  ILE A 265       7.537   3.779 -20.235  1.00 97.87           C  
ATOM   3889  HB  ILE A 265       8.509   3.777 -19.741  1.00 97.87           H  
ATOM   3890  O   ILE A 265       9.838   2.768 -22.249  1.00 97.87           O  
ATOM   3891  CG1 ILE A 265       6.840   2.448 -19.874  1.00 97.87           C  
ATOM   3892 HG12 ILE A 265       5.836   2.436 -20.299  1.00 97.87           H  
ATOM   3893 HG13 ILE A 265       7.400   1.619 -20.307  1.00 97.87           H  
ATOM   3894  CG2 ILE A 265       6.764   5.013 -19.726  1.00 97.87           C  
ATOM   3895 HG21 ILE A 265       7.370   5.911 -19.848  1.00 97.87           H  
ATOM   3896 HG22 ILE A 265       6.505   4.899 -18.673  1.00 97.87           H  
ATOM   3897 HG23 ILE A 265       5.821   5.145 -20.256  1.00 97.87           H  
ATOM   3898  CD1 ILE A 265       6.751   2.159 -18.373  1.00 97.87           C  
ATOM   3899 HD11 ILE A 265       7.741   2.234 -17.922  1.00 97.87           H  
ATOM   3900 HD12 ILE A 265       6.370   1.149 -18.221  1.00 97.87           H  
ATOM   3901 HD13 ILE A 265       6.072   2.860 -17.887  1.00 97.87           H  
ATOM   3902  N   LYS A 266       7.950   1.747 -22.916  1.00 97.04           N  
ATOM   3903  H   LYS A 266       6.943   1.814 -22.941  1.00 97.04           H  
ATOM   3904  CA  LYS A 266       8.555   0.475 -23.351  1.00 97.04           C  
ATOM   3905  HA  LYS A 266       8.835  -0.085 -22.459  1.00 97.04           H  
ATOM   3906  C   LYS A 266       9.847   0.609 -24.168  1.00 97.04           C  
ATOM   3907  CB  LYS A 266       7.491  -0.329 -24.102  1.00 97.04           C  
ATOM   3908  HB2 LYS A 266       6.678  -0.550 -23.411  1.00 97.04           H  
ATOM   3909  HB3 LYS A 266       7.087   0.279 -24.911  1.00 97.04           H  
ATOM   3910  O   LYS A 266      10.754  -0.174 -23.900  1.00 97.04           O  
ATOM   3911  CG  LYS A 266       7.974  -1.670 -24.665  1.00 97.04           C  
ATOM   3912  HG2 LYS A 266       8.833  -1.536 -25.323  1.00 97.04           H  
ATOM   3913  HG3 LYS A 266       8.227  -2.347 -23.849  1.00 97.04           H  
ATOM   3914  CD  LYS A 266       6.809  -2.221 -25.477  1.00 97.04           C  
ATOM   3915  HD2 LYS A 266       5.934  -2.275 -24.830  1.00 97.04           H  
ATOM   3916  HD3 LYS A 266       6.594  -1.528 -26.291  1.00 97.04           H  
ATOM   3917  CE  LYS A 266       7.089  -3.600 -26.054  1.00 97.04           C  
ATOM   3918  HE2 LYS A 266       7.102  -4.323 -25.238  1.00 97.04           H  
ATOM   3919  HE3 LYS A 266       8.061  -3.611 -26.548  1.00 97.04           H  
ATOM   3920  NZ  LYS A 266       6.007  -3.923 -27.007  1.00 97.04           N  
ATOM   3921  HZ1 LYS A 266       6.169  -3.523 -27.921  1.00 97.04           H  
ATOM   3922  HZ2 LYS A 266       5.894  -4.925 -27.058  1.00 97.04           H  
ATOM   3923  HZ3 LYS A 266       5.131  -3.557 -26.663  1.00 97.04           H  
ATOM   3924  N   PRO A 267      10.007   1.564 -25.111  1.00 96.64           N  
ATOM   3925  CA  PRO A 267      11.254   1.698 -25.875  1.00 96.64           C  
ATOM   3926  HA  PRO A 267      11.443   0.759 -26.397  1.00 96.64           H  
ATOM   3927  C   PRO A 267      12.493   2.039 -25.031  1.00 96.64           C  
ATOM   3928  CB  PRO A 267      10.986   2.803 -26.905  1.00 96.64           C  
ATOM   3929  HB2 PRO A 267      11.481   2.595 -27.854  1.00 96.64           H  
ATOM   3930  HB3 PRO A 267      11.309   3.767 -26.514  1.00 96.64           H  
ATOM   3931  O   PRO A 267      13.611   1.992 -25.541  1.00 96.64           O  
ATOM   3932  CG  PRO A 267       9.467   2.809 -27.053  1.00 96.64           C  
ATOM   3933  HG2 PRO A 267       9.094   3.778 -27.387  1.00 96.64           H  
ATOM   3934  HG3 PRO A 267       9.155   2.018 -27.735  1.00 96.64           H  
ATOM   3935  CD  PRO A 267       9.004   2.484 -25.639  1.00 96.64           C  
ATOM   3936  HD2 PRO A 267       8.993   3.396 -25.041  1.00 96.64           H  
ATOM   3937  HD3 PRO A 267       8.005   2.051 -25.670  1.00 96.64           H  
ATOM   3938  N   ARG A 268      12.305   2.447 -23.770  1.00 96.12           N  
ATOM   3939  H   ARG A 268      11.359   2.470 -23.417  1.00 96.12           H  
ATOM   3940  CA  ARG A 268      13.356   2.947 -22.871  1.00 96.12           C  
ATOM   3941  HA  ARG A 268      14.320   2.911 -23.379  1.00 96.12           H  
ATOM   3942  C   ARG A 268      13.543   2.082 -21.622  1.00 96.12           C  
ATOM   3943  CB  ARG A 268      13.021   4.403 -22.495  1.00 96.12           C  
ATOM   3944  HB2 ARG A 268      13.790   4.799 -21.832  1.00 96.12           H  
ATOM   3945  HB3 ARG A 268      12.079   4.403 -21.947  1.00 96.12           H  
ATOM   3946  O   ARG A 268      14.441   2.380 -20.836  1.00 96.12           O  
ATOM   3947  CG  ARG A 268      12.872   5.328 -23.718  1.00 96.12           C  
ATOM   3948  HG2 ARG A 268      12.172   4.893 -24.431  1.00 96.12           H  
ATOM   3949  HG3 ARG A 268      12.421   6.270 -23.406  1.00 96.12           H  
ATOM   3950  CD  ARG A 268      14.193   5.614 -24.443  1.00 96.12           C  
ATOM   3951  HD2 ARG A 268      14.724   4.680 -24.624  1.00 96.12           H  
ATOM   3952  HD3 ARG A 268      13.938   6.047 -25.410  1.00 96.12           H  
ATOM   3953  NE  ARG A 268      15.048   6.546 -23.676  1.00 96.12           N  
ATOM   3954  HE  ARG A 268      15.044   6.432 -22.673  1.00 96.12           H  
ATOM   3955  NH1 ARG A 268      15.865   7.769 -25.444  1.00 96.12           N  
ATOM   3956 HH11 ARG A 268      15.386   7.147 -26.080  1.00 96.12           H  
ATOM   3957 HH12 ARG A 268      16.406   8.547 -25.793  1.00 96.12           H  
ATOM   3958  NH2 ARG A 268      16.404   8.345 -23.356  1.00 96.12           N  
ATOM   3959 HH21 ARG A 268      16.941   9.120 -23.718  1.00 96.12           H  
ATOM   3960 HH22 ARG A 268      16.290   8.245 -22.358  1.00 96.12           H  
ATOM   3961  CZ  ARG A 268      15.767   7.543 -24.162  1.00 96.12           C  
ATOM   3962  N   VAL A 269      12.709   1.051 -21.441  1.00 95.05           N  
ATOM   3963  H   VAL A 269      12.074   0.830 -22.195  1.00 95.05           H  
ATOM   3964  CA  VAL A 269      12.701   0.154 -20.270  1.00 95.05           C  
ATOM   3965  HA  VAL A 269      12.987   0.734 -19.392  1.00 95.05           H  
ATOM   3966  C   VAL A 269      13.746  -0.939 -20.381  1.00 95.05           C  
ATOM   3967  CB  VAL A 269      11.292  -0.409 -20.017  1.00 95.05           C  
ATOM   3968  HB  VAL A 269      10.891  -0.812 -20.947  1.00 95.05           H  
ATOM   3969  O   VAL A 269      13.872  -1.611 -21.424  1.00 95.05           O  
ATOM   3970  CG1 VAL A 269      11.266  -1.510 -18.950  1.00 95.05           C  
ATOM   3971 HG11 VAL A 269      11.813  -2.384 -19.302  1.00 95.05           H  
ATOM   3972 HG12 VAL A 269      11.713  -1.142 -18.027  1.00 95.05           H  
ATOM   3973 HG13 VAL A 269      10.237  -1.810 -18.750  1.00 95.05           H  
ATOM   3974  CG2 VAL A 269      10.374   0.707 -19.506  1.00 95.05           C  
ATOM   3975 HG21 VAL A 269       9.355   0.336 -19.400  1.00 95.05           H  
ATOM   3976 HG22 VAL A 269      10.727   1.067 -18.539  1.00 95.05           H  
ATOM   3977 HG23 VAL A 269      10.374   1.547 -20.201  1.00 95.05           H  
ATOM   3978  OXT VAL A 269      14.383  -1.212 -19.340  1.00 95.05           O  
TER    3979      VAL A 269                                                       
ATOM   3979  N   GLN B   1     -26.802   9.887   8.632  1.00 46.34           N  
ATOM   3980  H   GLN B   1     -25.847   9.648   8.859  1.00 46.34           H  
ATOM   3981  H2  GLN B   1     -27.403   9.092   8.796  1.00 46.34           H  
ATOM   3982  H3  GLN B   1     -27.086  10.640   9.242  1.00 46.34           H  
ATOM   3983  CA  GLN B   1     -26.908  10.343   7.228  1.00 46.34           C  
ATOM   3984  HA  GLN B   1     -26.584   9.560   6.543  1.00 46.34           H  
ATOM   3985  C   GLN B   1     -25.969  11.523   7.065  1.00 46.34           C  
ATOM   3986  CB  GLN B   1     -28.353  10.752   6.879  1.00 46.34           C  
ATOM   3987  HB2 GLN B   1     -28.845  11.104   7.786  1.00 46.34           H  
ATOM   3988  HB3 GLN B   1     -28.344  11.577   6.167  1.00 46.34           H  
ATOM   3989  O   GLN B   1     -26.376  12.654   7.275  1.00 46.34           O  
ATOM   3990  CG  GLN B   1     -29.174   9.631   6.230  1.00 46.34           C  
ATOM   3991  HG2 GLN B   1     -28.743   9.385   5.259  1.00 46.34           H  
ATOM   3992  HG3 GLN B   1     -29.155   8.741   6.859  1.00 46.34           H  
ATOM   3993  CD  GLN B   1     -30.629  10.052   6.040  1.00 46.34           C  
ATOM   3994  NE2 GLN B   1     -31.393   9.387   5.209  1.00 46.34           N  
ATOM   3995 HE21 GLN B   1     -31.041   8.632   4.638  1.00 46.34           H  
ATOM   3996 HE22 GLN B   1     -32.334   9.748   5.135  1.00 46.34           H  
ATOM   3997  OE1 GLN B   1     -31.122  10.963   6.666  1.00 46.34           O  
ATOM   3998  N   TYR B   2     -24.701  11.259   6.775  1.00 62.41           N  
ATOM   3999  H   TYR B   2     -24.383  10.318   6.594  1.00 62.41           H  
ATOM   4000  CA  TYR B   2     -23.748  12.321   6.463  1.00 62.41           C  
ATOM   4001  HA  TYR B   2     -24.021  13.242   6.979  1.00 62.41           H  
ATOM   4002  C   TYR B   2     -23.824  12.589   4.963  1.00 62.41           C  
ATOM   4003  CB  TYR B   2     -22.359  11.926   6.957  1.00 62.41           C  
ATOM   4004  HB2 TYR B   2     -21.646  12.670   6.600  1.00 62.41           H  
ATOM   4005  HB3 TYR B   2     -22.070  10.959   6.544  1.00 62.41           H  
ATOM   4006  O   TYR B   2     -23.054  12.040   4.183  1.00 62.41           O  
ATOM   4007  CG  TYR B   2     -22.263  11.899   8.464  1.00 62.41           C  
ATOM   4008  CD1 TYR B   2     -22.038  13.100   9.157  1.00 62.41           C  
ATOM   4009  HD1 TYR B   2     -21.953  14.028   8.611  1.00 62.41           H  
ATOM   4010  CD2 TYR B   2     -22.398  10.694   9.177  1.00 62.41           C  
ATOM   4011  HD2 TYR B   2     -22.533   9.760   8.651  1.00 62.41           H  
ATOM   4012  CE1 TYR B   2     -21.889  13.109  10.553  1.00 62.41           C  
ATOM   4013  HE1 TYR B   2     -21.713  14.035  11.080  1.00 62.41           H  
ATOM   4014  CE2 TYR B   2     -22.256  10.697  10.579  1.00 62.41           C  
ATOM   4015  HE2 TYR B   2     -22.300   9.780  11.148  1.00 62.41           H  
ATOM   4016  OH  TYR B   2     -21.787  11.874  12.606  1.00 62.41           O  
ATOM   4017  HH  TYR B   2     -21.591  12.741  12.969  1.00 62.41           H  
ATOM   4018  CZ  TYR B   2     -21.971  11.898  11.263  1.00 62.41           C  
ATOM   4019  N   THR B   3     -24.878  13.290   4.555  1.00 63.55           N  
ATOM   4020  H   THR B   3     -25.486  13.704   5.248  1.00 63.55           H  
ATOM   4021  CA  THR B   3     -25.250  13.461   3.143  1.00 63.55           C  
ATOM   4022  HA  THR B   3     -24.813  12.661   2.546  1.00 63.55           H  
ATOM   4023  C   THR B   3     -24.737  14.759   2.550  1.00 63.55           C  
ATOM   4024  CB  THR B   3     -26.774  13.407   2.974  1.00 63.55           C  
ATOM   4025  HB  THR B   3     -27.054  13.733   1.973  1.00 63.55           H  
ATOM   4026  O   THR B   3     -24.713  14.888   1.329  1.00 63.55           O  
ATOM   4027  CG2 THR B   3     -27.299  11.989   3.192  1.00 63.55           C  
ATOM   4028 HG21 THR B   3     -26.878  11.327   2.435  1.00 63.55           H  
ATOM   4029 HG22 THR B   3     -27.020  11.632   4.183  1.00 63.55           H  
ATOM   4030 HG23 THR B   3     -28.385  11.991   3.099  1.00 63.55           H  
ATOM   4031  OG1 THR B   3     -27.407  14.223   3.934  1.00 63.55           O  
ATOM   4032  HG1 THR B   3     -27.489  15.112   3.582  1.00 63.55           H  
ATOM   4033  N   ASN B   4     -24.348  15.718   3.389  1.00 79.88           N  
ATOM   4034  H   ASN B   4     -24.309  15.541   4.383  1.00 79.88           H  
ATOM   4035  CA  ASN B   4     -23.806  16.976   2.918  1.00 79.88           C  
ATOM   4036  HA  ASN B   4     -24.211  17.198   1.930  1.00 79.88           H  
ATOM   4037  C   ASN B   4     -22.287  16.851   2.787  1.00 79.88           C  
ATOM   4038  CB  ASN B   4     -24.249  18.096   3.865  1.00 79.88           C  
ATOM   4039  HB2 ASN B   4     -25.325  18.048   4.031  1.00 79.88           H  
ATOM   4040  HB3 ASN B   4     -23.746  17.992   4.826  1.00 79.88           H  
ATOM   4041  O   ASN B   4     -21.563  16.978   3.771  1.00 79.88           O  
ATOM   4042  CG  ASN B   4     -23.933  19.456   3.277  1.00 79.88           C  
ATOM   4043  ND2 ASN B   4     -23.841  20.465   4.105  1.00 79.88           N  
ATOM   4044 HD21 ASN B   4     -23.580  21.359   3.716  1.00 79.88           H  
ATOM   4045 HD22 ASN B   4     -23.823  20.293   5.100  1.00 79.88           H  
ATOM   4046  OD1 ASN B   4     -23.807  19.627   2.074  1.00 79.88           O  
ATOM   4047  N   GLN B   5     -21.820  16.531   1.582  1.00 84.67           N  
ATOM   4048  H   GLN B   5     -22.475  16.450   0.817  1.00 84.67           H  
ATOM   4049  CA  GLN B   5     -20.399  16.407   1.278  1.00 84.67           C  
ATOM   4050  HA  GLN B   5     -19.870  16.081   2.175  1.00 84.67           H  
ATOM   4051  C   GLN B   5     -19.822  17.763   0.861  1.00 84.67           C  
ATOM   4052  CB  GLN B   5     -20.203  15.318   0.212  1.00 84.67           C  
ATOM   4053  HB2 GLN B   5     -20.512  14.362   0.635  1.00 84.67           H  
ATOM   4054  HB3 GLN B   5     -20.827  15.531  -0.656  1.00 84.67           H  
ATOM   4055  O   GLN B   5     -20.321  18.400  -0.067  1.00 84.67           O  
ATOM   4056  CG  GLN B   5     -18.742  15.226  -0.240  1.00 84.67           C  
ATOM   4057  HG2 GLN B   5     -18.534  16.039  -0.936  1.00 84.67           H  
ATOM   4058  HG3 GLN B   5     -18.090  15.338   0.626  1.00 84.67           H  
ATOM   4059  CD  GLN B   5     -18.428  13.915  -0.940  1.00 84.67           C  
ATOM   4060  NE2 GLN B   5     -17.967  12.925  -0.209  1.00 84.67           N  
ATOM   4061 HE21 GLN B   5     -17.929  13.049   0.792  1.00 84.67           H  
ATOM   4062 HE22 GLN B   5     -17.704  12.076  -0.688  1.00 84.67           H  
ATOM   4063  OE1 GLN B   5     -18.609  13.756  -2.136  1.00 84.67           O  
ATOM   4064  N   SER B   6     -18.741  18.183   1.516  1.00 91.98           N  
ATOM   4065  H   SER B   6     -18.415  17.651   2.310  1.00 91.98           H  
ATOM   4066  CA  SER B   6     -17.984  19.370   1.123  1.00 91.98           C  
ATOM   4067  HA  SER B   6     -18.667  20.219   1.115  1.00 91.98           H  
ATOM   4068  C   SER B   6     -17.381  19.220  -0.275  1.00 91.98           C  
ATOM   4069  CB  SER B   6     -16.871  19.655   2.142  1.00 91.98           C  
ATOM   4070  HB2 SER B   6     -16.496  20.668   1.991  1.00 91.98           H  
ATOM   4071  HB3 SER B   6     -17.281  19.589   3.150  1.00 91.98           H  
ATOM   4072  O   SER B   6     -17.094  18.110  -0.736  1.00 91.98           O  
ATOM   4073  OG  SER B   6     -15.790  18.746   2.006  1.00 91.98           O  
ATOM   4074  HG  SER B   6     -15.270  19.009   1.243  1.00 91.98           H  
ATOM   4075  N   ALA B   7     -17.046  20.353  -0.900  1.00 93.47           N  
ATOM   4076  H   ALA B   7     -17.290  21.241  -0.485  1.00 93.47           H  
ATOM   4077  CA  ALA B   7     -16.059  20.339  -1.974  1.00 93.47           C  
ATOM   4078  HA  ALA B   7     -16.484  19.774  -2.804  1.00 93.47           H  
ATOM   4079  C   ALA B   7     -14.761  19.648  -1.491  1.00 93.47           C  
ATOM   4080  CB  ALA B   7     -15.797  21.774  -2.447  1.00 93.47           C  
ATOM   4081  HB1 ALA B   7     -15.076  21.765  -3.265  1.00 93.47           H  
ATOM   4082  HB2 ALA B   7     -16.725  22.226  -2.796  1.00 93.47           H  
ATOM   4083  HB3 ALA B   7     -15.389  22.369  -1.630  1.00 93.47           H  
ATOM   4084  O   ALA B   7     -14.466  19.696  -0.287  1.00 93.47           O  
ATOM   4085  N   PRO B   8     -14.000  18.990  -2.383  1.00 93.16           N  
ATOM   4086  CA  PRO B   8     -12.706  18.428  -2.023  1.00 93.16           C  
ATOM   4087  HA  PRO B   8     -12.862  17.680  -1.245  1.00 93.16           H  
ATOM   4088  C   PRO B   8     -11.759  19.521  -1.518  1.00 93.16           C  
ATOM   4089  CB  PRO B   8     -12.171  17.741  -3.284  1.00 93.16           C  
ATOM   4090  HB2 PRO B   8     -11.693  16.791  -3.048  1.00 93.16           H  
ATOM   4091  HB3 PRO B   8     -11.480  18.399  -3.810  1.00 93.16           H  
ATOM   4092  O   PRO B   8     -11.733  20.623  -2.065  1.00 93.16           O  
ATOM   4093  CG  PRO B   8     -13.415  17.523  -4.142  1.00 93.16           C  
ATOM   4094  HG2 PRO B   8     -13.901  16.592  -3.850  1.00 93.16           H  
ATOM   4095  HG3 PRO B   8     -13.176  17.513  -5.206  1.00 93.16           H  
ATOM   4096  CD  PRO B   8     -14.308  18.704  -3.775  1.00 93.16           C  
ATOM   4097  HD2 PRO B   8     -15.352  18.426  -3.917  1.00 93.16           H  
ATOM   4098  HD3 PRO B   8     -14.053  19.568  -4.387  1.00 93.16           H  
ATOM   4099  N   PHE B   9     -10.974  19.216  -0.491  1.00 95.61           N  
ATOM   4100  H   PHE B   9     -11.089  18.318  -0.044  1.00 95.61           H  
ATOM   4101  CA  PHE B   9      -9.965  20.124   0.057  1.00 95.61           C  
ATOM   4102  HA  PHE B   9      -9.719  20.886  -0.682  1.00 95.61           H  
ATOM   4103  C   PHE B   9      -8.676  19.375   0.375  1.00 95.61           C  
ATOM   4104  CB  PHE B   9     -10.511  20.839   1.301  1.00 95.61           C  
ATOM   4105  HB2 PHE B   9      -9.737  21.486   1.713  1.00 95.61           H  
ATOM   4106  HB3 PHE B   9     -11.333  21.484   0.992  1.00 95.61           H  
ATOM   4107  O   PHE B   9      -8.683  18.162   0.583  1.00 95.61           O  
ATOM   4108  CG  PHE B   9     -10.998  19.914   2.399  1.00 95.61           C  
ATOM   4109  CD1 PHE B   9     -12.369  19.636   2.517  1.00 95.61           C  
ATOM   4110  HD1 PHE B   9     -13.069  20.086   1.829  1.00 95.61           H  
ATOM   4111  CD2 PHE B   9     -10.088  19.324   3.296  1.00 95.61           C  
ATOM   4112  HD2 PHE B   9      -9.031  19.529   3.214  1.00 95.61           H  
ATOM   4113  CE1 PHE B   9     -12.827  18.776   3.525  1.00 95.61           C  
ATOM   4114  HE1 PHE B   9     -13.885  18.578   3.615  1.00 95.61           H  
ATOM   4115  CE2 PHE B   9     -10.549  18.451   4.294  1.00 95.61           C  
ATOM   4116  HE2 PHE B   9      -9.847  17.973   4.960  1.00 95.61           H  
ATOM   4117  CZ  PHE B   9     -11.919  18.177   4.410  1.00 95.61           C  
ATOM   4118  HZ  PHE B   9     -12.272  17.504   5.178  1.00 95.61           H  
ATOM   4119  N   SER B  10      -7.571  20.109   0.446  1.00 95.41           N  
ATOM   4120  H   SER B  10      -7.657  21.109   0.331  1.00 95.41           H  
ATOM   4121  CA  SER B  10      -6.308  19.599   0.982  1.00 95.41           C  
ATOM   4122  HA  SER B  10      -6.249  18.521   0.827  1.00 95.41           H  
ATOM   4123  C   SER B  10      -6.231  19.878   2.482  1.00 95.41           C  
ATOM   4124  CB  SER B  10      -5.122  20.230   0.253  1.00 95.41           C  
ATOM   4125  HB2 SER B  10      -4.194  19.813   0.644  1.00 95.41           H  
ATOM   4126  HB3 SER B  10      -5.121  21.308   0.414  1.00 95.41           H  
ATOM   4127  O   SER B  10      -6.806  20.852   2.967  1.00 95.41           O  
ATOM   4128  OG  SER B  10      -5.205  19.955  -1.132  1.00 95.41           O  
ATOM   4129  HG  SER B  10      -5.935  20.458  -1.500  1.00 95.41           H  
ATOM   4130  N   LEU B  11      -5.508  19.043   3.223  1.00 96.90           N  
ATOM   4131  H   LEU B  11      -5.042  18.272   2.766  1.00 96.90           H  
ATOM   4132  CA  LEU B  11      -5.146  19.317   4.614  1.00 96.90           C  
ATOM   4133  HA  LEU B  11      -5.813  20.064   5.045  1.00 96.90           H  
ATOM   4134  C   LEU B  11      -3.726  19.886   4.640  1.00 96.90           C  
ATOM   4135  CB  LEU B  11      -5.252  18.025   5.436  1.00 96.90           C  
ATOM   4136  HB2 LEU B  11      -4.837  18.206   6.427  1.00 96.90           H  
ATOM   4137  HB3 LEU B  11      -4.643  17.266   4.945  1.00 96.90           H  
ATOM   4138  O   LEU B  11      -2.822  19.266   4.079  1.00 96.90           O  
ATOM   4139  CG  LEU B  11      -6.680  17.475   5.589  1.00 96.90           C  
ATOM   4140  HG  LEU B  11      -7.135  17.346   4.607  1.00 96.90           H  
ATOM   4141  CD1 LEU B  11      -6.623  16.110   6.271  1.00 96.90           C  
ATOM   4142 HD11 LEU B  11      -6.257  16.210   7.293  1.00 96.90           H  
ATOM   4143 HD12 LEU B  11      -7.622  15.675   6.277  1.00 96.90           H  
ATOM   4144 HD13 LEU B  11      -5.966  15.443   5.713  1.00 96.90           H  
ATOM   4145  CD2 LEU B  11      -7.568  18.398   6.425  1.00 96.90           C  
ATOM   4146 HD21 LEU B  11      -7.058  18.663   7.352  1.00 96.90           H  
ATOM   4147 HD22 LEU B  11      -8.497  17.890   6.686  1.00 96.90           H  
ATOM   4148 HD23 LEU B  11      -7.794  19.307   5.869  1.00 96.90           H  
ATOM   4149  N   ALA B  12      -3.535  21.040   5.270  1.00 97.06           N  
ATOM   4150  H   ALA B  12      -4.323  21.484   5.719  1.00 97.06           H  
ATOM   4151  CA  ALA B  12      -2.243  21.699   5.436  1.00 97.06           C  
ATOM   4152  HA  ALA B  12      -1.452  21.052   5.056  1.00 97.06           H  
ATOM   4153  C   ALA B  12      -1.949  21.942   6.918  1.00 97.06           C  
ATOM   4154  CB  ALA B  12      -2.221  22.996   4.620  1.00 97.06           C  
ATOM   4155  HB1 ALA B  12      -2.973  23.685   5.006  1.00 97.06           H  
ATOM   4156  HB2 ALA B  12      -1.239  23.463   4.700  1.00 97.06           H  
ATOM   4157  HB3 ALA B  12      -2.430  22.782   3.572  1.00 97.06           H  
ATOM   4158  O   ALA B  12      -2.860  22.161   7.713  1.00 97.06           O  
ATOM   4159  N   LEU B  13      -0.676  21.890   7.290  1.00 97.81           N  
ATOM   4160  H   LEU B  13       0.028  21.666   6.601  1.00 97.81           H  
ATOM   4161  CA  LEU B  13      -0.237  22.114   8.659  1.00 97.81           C  
ATOM   4162  HA  LEU B  13      -1.019  21.785   9.345  1.00 97.81           H  
ATOM   4163  C   LEU B  13       0.012  23.596   8.924  1.00 97.81           C  
ATOM   4164  CB  LEU B  13       1.026  21.290   8.937  1.00 97.81           C  
ATOM   4165  HB2 LEU B  13       1.354  21.494   9.956  1.00 97.81           H  
ATOM   4166  HB3 LEU B  13       1.807  21.629   8.256  1.00 97.81           H  
ATOM   4167  O   LEU B  13       0.613  24.288   8.102  1.00 97.81           O  
ATOM   4168  CG  LEU B  13       0.856  19.773   8.762  1.00 97.81           C  
ATOM   4169  HG  LEU B  13       0.633  19.535   7.722  1.00 97.81           H  
ATOM   4170  CD1 LEU B  13       2.164  19.089   9.134  1.00 97.81           C  
ATOM   4171 HD11 LEU B  13       2.988  19.528   8.573  1.00 97.81           H  
ATOM   4172 HD12 LEU B  13       2.096  18.028   8.893  1.00 97.81           H  
ATOM   4173 HD13 LEU B  13       2.356  19.220  10.200  1.00 97.81           H  
ATOM   4174  CD2 LEU B  13      -0.265  19.215   9.639  1.00 97.81           C  
ATOM   4175 HD21 LEU B  13      -0.214  18.127   9.669  1.00 97.81           H  
ATOM   4176 HD22 LEU B  13      -1.229  19.512   9.226  1.00 97.81           H  
ATOM   4177 HD23 LEU B  13      -0.175  19.607  10.652  1.00 97.81           H  
ATOM   4178  N   ILE B  14      -0.381  24.046  10.109  1.00 97.89           N  
ATOM   4179  H   ILE B  14      -0.888  23.410  10.708  1.00 97.89           H  
ATOM   4180  CA  ILE B  14       0.072  25.296  10.712  1.00 97.89           C  
ATOM   4181  HA  ILE B  14       0.647  25.869   9.985  1.00 97.89           H  
ATOM   4182  C   ILE B  14       0.996  24.914  11.863  1.00 97.89           C  
ATOM   4183  CB  ILE B  14      -1.118  26.165  11.160  1.00 97.89           C  
ATOM   4184  HB  ILE B  14      -1.725  25.582  11.853  1.00 97.89           H  
ATOM   4185  O   ILE B  14       0.641  24.102  12.719  1.00 97.89           O  
ATOM   4186  CG1 ILE B  14      -1.990  26.533   9.938  1.00 97.89           C  
ATOM   4187 HG12 ILE B  14      -1.404  27.119   9.230  1.00 97.89           H  
ATOM   4188 HG13 ILE B  14      -2.318  25.623   9.436  1.00 97.89           H  
ATOM   4189  CG2 ILE B  14      -0.619  27.426  11.891  1.00 97.89           C  
ATOM   4190 HG21 ILE B  14      -1.463  28.017  12.247  1.00 97.89           H  
ATOM   4191 HG22 ILE B  14      -0.004  28.032  11.225  1.00 97.89           H  
ATOM   4192 HG23 ILE B  14      -0.040  27.152  12.773  1.00 97.89           H  
ATOM   4193  CD1 ILE B  14      -3.248  27.316  10.314  1.00 97.89           C  
ATOM   4194 HD11 ILE B  14      -3.756  26.798  11.128  1.00 97.89           H  
ATOM   4195 HD12 ILE B  14      -3.909  27.378   9.449  1.00 97.89           H  
ATOM   4196 HD13 ILE B  14      -2.994  28.329  10.626  1.00 97.89           H  
ATOM   4197  N   SER B  15       2.208  25.457  11.871  1.00 97.14           N  
ATOM   4198  H   SER B  15       2.456  26.125  11.155  1.00 97.14           H  
ATOM   4199  CA  SER B  15       3.183  25.168  12.918  1.00 97.14           C  
ATOM   4200  HA  SER B  15       2.656  24.989  13.855  1.00 97.14           H  
ATOM   4201  C   SER B  15       4.126  26.341  13.125  1.00 97.14           C  
ATOM   4202  CB  SER B  15       3.989  23.913  12.569  1.00 97.14           C  
ATOM   4203  HB2 SER B  15       3.315  23.113  12.262  1.00 97.14           H  
ATOM   4204  HB3 SER B  15       4.664  24.136  11.742  1.00 97.14           H  
ATOM   4205  O   SER B  15       4.400  27.106  12.203  1.00 97.14           O  
ATOM   4206  OG  SER B  15       4.742  23.497  13.697  1.00 97.14           O  
ATOM   4207  HG  SER B  15       4.203  22.940  14.264  1.00 97.14           H  
ATOM   4208  N   SER B  16       4.657  26.449  14.340  1.00 96.05           N  
ATOM   4209  H   SER B  16       4.391  25.780  15.049  1.00 96.05           H  
ATOM   4210  CA  SER B  16       5.815  27.294  14.625  1.00 96.05           C  
ATOM   4211  HA  SER B  16       5.675  28.265  14.150  1.00 96.05           H  
ATOM   4212  C   SER B  16       7.124  26.708  14.082  1.00 96.05           C  
ATOM   4213  CB  SER B  16       5.928  27.505  16.135  1.00 96.05           C  
ATOM   4214  HB2 SER B  16       5.052  28.052  16.484  1.00 96.05           H  
ATOM   4215  HB3 SER B  16       6.818  28.094  16.357  1.00 96.05           H  
ATOM   4216  O   SER B  16       8.126  27.414  14.048  1.00 96.05           O  
ATOM   4217  OG  SER B  16       5.994  26.262  16.815  1.00 96.05           O  
ATOM   4218  HG  SER B  16       6.761  25.777  16.503  1.00 96.05           H  
ATOM   4219  N   ASP B  17       7.146  25.425  13.708  1.00 95.54           N  
ATOM   4220  H   ASP B  17       6.291  24.888  13.742  1.00 95.54           H  
ATOM   4221  CA  ASP B  17       8.275  24.808  13.014  1.00 95.54           C  
ATOM   4222  HA  ASP B  17       9.206  25.243  13.379  1.00 95.54           H  
ATOM   4223  C   ASP B  17       8.168  25.086  11.509  1.00 95.54           C  
ATOM   4224  CB  ASP B  17       8.317  23.304  13.328  1.00 95.54           C  
ATOM   4225  HB2 ASP B  17       8.297  23.176  14.410  1.00 95.54           H  
ATOM   4226  HB3 ASP B  17       7.428  22.823  12.919  1.00 95.54           H  
ATOM   4227  O   ASP B  17       7.275  24.572  10.831  1.00 95.54           O  
ATOM   4228  CG  ASP B  17       9.562  22.599  12.774  1.00 95.54           C  
ATOM   4229  OD1 ASP B  17       9.983  21.602  13.391  1.00 95.54           O  
ATOM   4230  OD2 ASP B  17      10.104  23.028  11.727  1.00 95.54           O  
ATOM   4231  N   ASP B  18       9.099  25.878  10.977  1.00 95.78           N  
ATOM   4232  H   ASP B  18       9.753  26.324  11.605  1.00 95.78           H  
ATOM   4233  CA  ASP B  18       9.148  26.256   9.560  1.00 95.78           C  
ATOM   4234  HA  ASP B  18       8.239  26.802   9.306  1.00 95.78           H  
ATOM   4235  C   ASP B  18       9.247  25.053   8.608  1.00 95.78           C  
ATOM   4236  CB  ASP B  18      10.363  27.168   9.316  1.00 95.78           C  
ATOM   4237  HB2 ASP B  18      11.255  26.688   9.719  1.00 95.78           H  
ATOM   4238  HB3 ASP B  18      10.507  27.274   8.240  1.00 95.78           H  
ATOM   4239  O   ASP B  18       8.832  25.146   7.452  1.00 95.78           O  
ATOM   4240  CG  ASP B  18      10.237  28.581   9.895  1.00 95.78           C  
ATOM   4241  OD1 ASP B  18      11.305  29.210  10.077  1.00 95.78           O  
ATOM   4242  OD2 ASP B  18       9.094  29.052  10.087  1.00 95.78           O  
ATOM   4243  N   SER B  19       9.789  23.919   9.065  1.00 94.38           N  
ATOM   4244  H   SER B  19      10.022  23.859  10.045  1.00 94.38           H  
ATOM   4245  CA  SER B  19       9.878  22.700   8.253  1.00 94.38           C  
ATOM   4246  HA  SER B  19      10.195  22.986   7.249  1.00 94.38           H  
ATOM   4247  C   SER B  19       8.537  21.978   8.106  1.00 94.38           C  
ATOM   4248  CB  SER B  19      10.941  21.757   8.821  1.00 94.38           C  
ATOM   4249  HB2 SER B  19      11.168  21.000   8.070  1.00 94.38           H  
ATOM   4250  HB3 SER B  19      11.852  22.318   9.027  1.00 94.38           H  
ATOM   4251  O   SER B  19       8.337  21.247   7.133  1.00 94.38           O  
ATOM   4252  OG  SER B  19      10.519  21.100   9.996  1.00 94.38           O  
ATOM   4253  HG  SER B  19      10.415  21.742  10.702  1.00 94.38           H  
ATOM   4254  N   LEU B  20       7.614  22.203   9.046  1.00 96.29           N  
ATOM   4255  H   LEU B  20       7.863  22.829   9.798  1.00 96.29           H  
ATOM   4256  CA  LEU B  20       6.266  21.639   9.042  1.00 96.29           C  
ATOM   4257  HA  LEU B  20       6.228  20.780   8.372  1.00 96.29           H  
ATOM   4258  C   LEU B  20       5.229  22.636   8.528  1.00 96.29           C  
ATOM   4259  CB  LEU B  20       5.906  21.180  10.466  1.00 96.29           C  
ATOM   4260  HB2 LEU B  20       5.948  22.044  11.129  1.00 96.29           H  
ATOM   4261  HB3 LEU B  20       4.878  20.817  10.460  1.00 96.29           H  
ATOM   4262  O   LEU B  20       4.226  22.229   7.942  1.00 96.29           O  
ATOM   4263  CG  LEU B  20       6.812  20.078  11.041  1.00 96.29           C  
ATOM   4264  HG  LEU B  20       7.839  20.436  11.104  1.00 96.29           H  
ATOM   4265  CD1 LEU B  20       6.336  19.726  12.450  1.00 96.29           C  
ATOM   4266 HD11 LEU B  20       6.349  20.623  13.070  1.00 96.29           H  
ATOM   4267 HD12 LEU B  20       5.324  19.321  12.423  1.00 96.29           H  
ATOM   4268 HD13 LEU B  20       7.014  18.996  12.891  1.00 96.29           H  
ATOM   4269  CD2 LEU B  20       6.773  18.802  10.194  1.00 96.29           C  
ATOM   4270 HD21 LEU B  20       5.742  18.478  10.052  1.00 96.29           H  
ATOM   4271 HD22 LEU B  20       7.241  18.990   9.228  1.00 96.29           H  
ATOM   4272 HD23 LEU B  20       7.339  18.018  10.697  1.00 96.29           H  
ATOM   4273  N   ASN B  21       5.448  23.934   8.735  1.00 97.39           N  
ATOM   4274  H   ASN B  21       6.274  24.206   9.248  1.00 97.39           H  
ATOM   4275  CA  ASN B  21       4.476  24.960   8.399  1.00 97.39           C  
ATOM   4276  HA  ASN B  21       3.553  24.712   8.925  1.00 97.39           H  
ATOM   4277  C   ASN B  21       4.170  24.982   6.892  1.00 97.39           C  
ATOM   4278  CB  ASN B  21       4.969  26.314   8.919  1.00 97.39           C  
ATOM   4279  HB2 ASN B  21       5.810  26.650   8.312  1.00 97.39           H  
ATOM   4280  HB3 ASN B  21       5.312  26.217   9.949  1.00 97.39           H  
ATOM   4281  O   ASN B  21       5.048  25.108   6.036  1.00 97.39           O  
ATOM   4282  CG  ASN B  21       3.858  27.344   8.896  1.00 97.39           C  
ATOM   4283  ND2 ASN B  21       4.147  28.555   8.487  1.00 97.39           N  
ATOM   4284 HD21 ASN B  21       3.406  29.236   8.577  1.00 97.39           H  
ATOM   4285 HD22 ASN B  21       5.116  28.801   8.347  1.00 97.39           H  
ATOM   4286  OD1 ASN B  21       2.714  27.072   9.225  1.00 97.39           O  
ATOM   4287  N   GLY B  22       2.893  24.840   6.553  1.00 96.36           N  
ATOM   4288  H   GLY B  22       2.208  24.754   7.291  1.00 96.36           H  
ATOM   4289  CA  GLY B  22       2.415  24.741   5.181  1.00 96.36           C  
ATOM   4290  HA2 GLY B  22       1.341  24.929   5.183  1.00 96.36           H  
ATOM   4291  HA3 GLY B  22       2.898  25.510   4.579  1.00 96.36           H  
ATOM   4292  C   GLY B  22       2.650  23.386   4.510  1.00 96.36           C  
ATOM   4293  O   GLY B  22       2.251  23.240   3.356  1.00 96.36           O  
ATOM   4294  N   ALA B  23       3.261  22.387   5.158  1.00 96.57           N  
ATOM   4295  H   ALA B  23       3.563  22.526   6.112  1.00 96.57           H  
ATOM   4296  CA  ALA B  23       3.295  21.026   4.619  1.00 96.57           C  
ATOM   4297  HA  ALA B  23       3.745  21.047   3.627  1.00 96.57           H  
ATOM   4298  C   ALA B  23       1.864  20.483   4.490  1.00 96.57           C  
ATOM   4299  CB  ALA B  23       4.174  20.127   5.494  1.00 96.57           C  
ATOM   4300  HB1 ALA B  23       4.248  19.137   5.046  1.00 96.57           H  
ATOM   4301  HB2 ALA B  23       5.172  20.556   5.587  1.00 96.57           H  
ATOM   4302  HB3 ALA B  23       3.733  20.036   6.487  1.00 96.57           H  
ATOM   4303  O   ALA B  23       1.046  20.651   5.394  1.00 96.57           O  
ATOM   4304  N   THR B  24       1.538  19.847   3.364  1.00 96.41           N  
ATOM   4305  H   THR B  24       2.234  19.724   2.642  1.00 96.41           H  
ATOM   4306  CA  THR B  24       0.248  19.156   3.229  1.00 96.41           C  
ATOM   4307  HA  THR B  24      -0.496  19.724   3.787  1.00 96.41           H  
ATOM   4308  C   THR B  24       0.298  17.778   3.869  1.00 96.41           C  
ATOM   4309  CB  THR B  24      -0.267  19.081   1.786  1.00 96.41           C  
ATOM   4310  HB  THR B  24      -1.213  18.540   1.781  1.00 96.41           H  
ATOM   4311  O   THR B  24       1.374  17.222   4.068  1.00 96.41           O  
ATOM   4312  CG2 THR B  24      -0.519  20.481   1.229  1.00 96.41           C  
ATOM   4313 HG21 THR B  24      -1.155  21.033   1.921  1.00 96.41           H  
ATOM   4314 HG22 THR B  24      -1.033  20.406   0.271  1.00 96.41           H  
ATOM   4315 HG23 THR B  24       0.418  21.022   1.101  1.00 96.41           H  
ATOM   4316  OG1 THR B  24       0.639  18.412   0.937  1.00 96.41           O  
ATOM   4317  HG1 THR B  24       1.392  18.999   0.837  1.00 96.41           H  
ATOM   4318  N   LEU B  25      -0.860  17.202   4.177  1.00 96.56           N  
ATOM   4319  H   LEU B  25      -1.710  17.730   4.040  1.00 96.56           H  
ATOM   4320  CA  LEU B  25      -0.967  15.804   4.580  1.00 96.56           C  
ATOM   4321  HA  LEU B  25       0.014  15.443   4.888  1.00 96.56           H  
ATOM   4322  C   LEU B  25      -1.402  14.950   3.392  1.00 96.56           C  
ATOM   4323  CB  LEU B  25      -1.902  15.662   5.784  1.00 96.56           C  
ATOM   4324  HB2 LEU B  25      -2.885  16.044   5.509  1.00 96.56           H  
ATOM   4325  HB3 LEU B  25      -1.999  14.600   6.012  1.00 96.56           H  
ATOM   4326  O   LEU B  25      -2.322  15.298   2.651  1.00 96.56           O  
ATOM   4327  CG  LEU B  25      -1.407  16.374   7.052  1.00 96.56           C  
ATOM   4328  HG  LEU B  25      -1.208  17.426   6.846  1.00 96.56           H  
ATOM   4329  CD1 LEU B  25      -2.500  16.289   8.110  1.00 96.56           C  
ATOM   4330 HD11 LEU B  25      -2.661  15.244   8.373  1.00 96.56           H  
ATOM   4331 HD12 LEU B  25      -2.197  16.847   8.995  1.00 96.56           H  
ATOM   4332 HD13 LEU B  25      -3.426  16.721   7.730  1.00 96.56           H  
ATOM   4333  CD2 LEU B  25      -0.142  15.712   7.607  1.00 96.56           C  
ATOM   4334 HD21 LEU B  25      -0.291  14.639   7.730  1.00 96.56           H  
ATOM   4335 HD22 LEU B  25       0.697  15.885   6.933  1.00 96.56           H  
ATOM   4336 HD23 LEU B  25       0.108  16.145   8.576  1.00 96.56           H  
ATOM   4337  N   SER B  26      -0.721  13.826   3.203  1.00 94.62           N  
ATOM   4338  H   SER B  26       0.002  13.594   3.869  1.00 94.62           H  
ATOM   4339  CA  SER B  26      -1.014  12.843   2.164  1.00 94.62           C  
ATOM   4340  HA  SER B  26      -1.930  13.138   1.653  1.00 94.62           H  
ATOM   4341  C   SER B  26      -1.202  11.458   2.782  1.00 94.62           C  
ATOM   4342  CB  SER B  26       0.098  12.816   1.118  1.00 94.62           C  
ATOM   4343  HB2 SER B  26       1.065  12.718   1.611  1.00 94.62           H  
ATOM   4344  HB3 SER B  26      -0.050  11.971   0.446  1.00 94.62           H  
ATOM   4345  O   SER B  26      -0.419  11.086   3.658  1.00 94.62           O  
ATOM   4346  OG  SER B  26       0.048  14.020   0.371  1.00 94.62           O  
ATOM   4347  HG  SER B  26      -0.025  14.737   1.005  1.00 94.62           H  
ATOM   4348  N   PRO B  27      -2.200  10.682   2.326  1.00 93.42           N  
ATOM   4349  CA  PRO B  27      -2.370   9.298   2.736  1.00 93.42           C  
ATOM   4350  HA  PRO B  27      -2.630   9.293   3.795  1.00 93.42           H  
ATOM   4351  C   PRO B  27      -1.098   8.492   2.488  1.00 93.42           C  
ATOM   4352  CB  PRO B  27      -3.550   8.734   1.944  1.00 93.42           C  
ATOM   4353  HB2 PRO B  27      -3.196   8.198   1.064  1.00 93.42           H  
ATOM   4354  HB3 PRO B  27      -4.180   8.088   2.556  1.00 93.42           H  
ATOM   4355  O   PRO B  27      -0.432   8.672   1.458  1.00 93.42           O  
ATOM   4356  CG  PRO B  27      -4.300   9.983   1.509  1.00 93.42           C  
ATOM   4357  HG2 PRO B  27      -4.754   9.828   0.530  1.00 93.42           H  
ATOM   4358  HG3 PRO B  27      -5.031  10.272   2.264  1.00 93.42           H  
ATOM   4359  CD  PRO B  27      -3.226  11.042   1.372  1.00 93.42           C  
ATOM   4360  HD2 PRO B  27      -3.657  12.022   1.577  1.00 93.42           H  
ATOM   4361  HD3 PRO B  27      -2.804  10.997   0.368  1.00 93.42           H  
ATOM   4362  N   CYS B  28      -0.758   7.631   3.436  1.00 95.53           N  
ATOM   4363  H   CYS B  28      -1.347   7.540   4.252  1.00 95.53           H  
ATOM   4364  CA  CYS B  28       0.355   6.710   3.314  1.00 95.53           C  
ATOM   4365  HA  CYS B  28       0.595   6.601   2.256  1.00 95.53           H  
ATOM   4366  C   CYS B  28      -0.006   5.325   3.825  1.00 95.53           C  
ATOM   4367  CB  CYS B  28       1.581   7.285   4.010  1.00 95.53           C  
ATOM   4368  HB2 CYS B  28       1.823   8.205   3.477  1.00 95.53           H  
ATOM   4369  HB3 CYS B  28       2.407   6.582   3.907  1.00 95.53           H  
ATOM   4370  O   CYS B  28      -0.664   5.188   4.857  1.00 95.53           O  
ATOM   4371  SG  CYS B  28       1.441   7.750   5.747  1.00 95.53           S  
ATOM   4372  N   HIS B  29       0.457   4.324   3.086  1.00 94.97           N  
ATOM   4373  H   HIS B  29       0.952   4.546   2.233  1.00 94.97           H  
ATOM   4374  CA  HIS B  29       0.031   2.949   3.246  1.00 94.97           C  
ATOM   4375  HA  HIS B  29      -1.058   2.914   3.233  1.00 94.97           H  
ATOM   4376  C   HIS B  29       0.513   2.362   4.571  1.00 94.97           C  
ATOM   4377  CB  HIS B  29       0.545   2.162   2.043  1.00 94.97           C  
ATOM   4378  HB2 HIS B  29       1.633   2.210   2.011  1.00 94.97           H  
ATOM   4379  HB3 HIS B  29       0.154   2.611   1.130  1.00 94.97           H  
ATOM   4380  O   HIS B  29       1.703   2.171   4.782  1.00 94.97           O  
ATOM   4381  CG  HIS B  29       0.117   0.727   2.090  1.00 94.97           C  
ATOM   4382  CD2 HIS B  29       0.847  -0.309   2.587  1.00 94.97           C  
ATOM   4383  HD2 HIS B  29       1.841  -0.207   2.996  1.00 94.97           H  
ATOM   4384  ND1 HIS B  29      -1.081   0.219   1.660  1.00 94.97           N  
ATOM   4385  HD1 HIS B  29      -1.878   0.763   1.362  1.00 94.97           H  
ATOM   4386  CE1 HIS B  29      -1.044  -1.113   1.839  1.00 94.97           C  
ATOM   4387  HE1 HIS B  29      -1.845  -1.791   1.586  1.00 94.97           H  
ATOM   4388  NE2 HIS B  29       0.105  -1.483   2.433  1.00 94.97           N  
ATOM   4389  N   GLU B  30      -0.423   2.025   5.448  1.00 94.20           N  
ATOM   4390  H   GLU B  30      -1.383   2.231   5.212  1.00 94.20           H  
ATOM   4391  CA  GLU B  30      -0.169   1.399   6.750  1.00 94.20           C  
ATOM   4392  HA  GLU B  30       0.899   1.402   6.965  1.00 94.20           H  
ATOM   4393  C   GLU B  30      -0.607  -0.077   6.761  1.00 94.20           C  
ATOM   4394  CB  GLU B  30      -0.876   2.246   7.819  1.00 94.20           C  
ATOM   4395  HB2 GLU B  30      -0.933   1.703   8.763  1.00 94.20           H  
ATOM   4396  HB3 GLU B  30      -1.898   2.435   7.490  1.00 94.20           H  
ATOM   4397  O   GLU B  30      -0.381  -0.808   7.721  1.00 94.20           O  
ATOM   4398  CG  GLU B  30      -0.203   3.600   8.090  1.00 94.20           C  
ATOM   4399  HG2 GLU B  30      -0.930   4.218   8.617  1.00 94.20           H  
ATOM   4400  HG3 GLU B  30       0.025   4.099   7.148  1.00 94.20           H  
ATOM   4401  CD  GLU B  30       1.070   3.525   8.947  1.00 94.20           C  
ATOM   4402  OE1 GLU B  30       1.394   4.564   9.560  1.00 94.20           O  
ATOM   4403  OE2 GLU B  30       1.693   2.439   9.058  1.00 94.20           O  
ATOM   4404  N   GLY B  31      -1.225  -0.544   5.679  1.00 92.25           N  
ATOM   4405  H   GLY B  31      -1.414   0.109   4.933  1.00 92.25           H  
ATOM   4406  CA  GLY B  31      -1.627  -1.927   5.457  1.00 92.25           C  
ATOM   4407  HA2 GLY B  31      -0.773  -2.490   5.081  1.00 92.25           H  
ATOM   4408  HA3 GLY B  31      -1.960  -2.377   6.393  1.00 92.25           H  
ATOM   4409  C   GLY B  31      -2.756  -2.009   4.436  1.00 92.25           C  
ATOM   4410  O   GLY B  31      -3.234  -0.995   3.927  1.00 92.25           O  
ATOM   4411  N   ALA B  32      -3.222  -3.220   4.142  1.00 92.39           N  
ATOM   4412  H   ALA B  32      -2.693  -4.005   4.496  1.00 92.39           H  
ATOM   4413  CA  ALA B  32      -4.265  -3.467   3.147  1.00 92.39           C  
ATOM   4414  HA  ALA B  32      -3.866  -3.213   2.165  1.00 92.39           H  
ATOM   4415  C   ALA B  32      -5.527  -2.616   3.412  1.00 92.39           C  
ATOM   4416  CB  ALA B  32      -4.589  -4.963   3.161  1.00 92.39           C  
ATOM   4417  HB1 ALA B  32      -5.285  -5.204   2.358  1.00 92.39           H  
ATOM   4418  HB2 ALA B  32      -3.680  -5.546   3.021  1.00 92.39           H  
ATOM   4419  HB3 ALA B  32      -5.050  -5.208   4.118  1.00 92.39           H  
ATOM   4420  O   ALA B  32      -6.282  -2.883   4.353  1.00 92.39           O  
ATOM   4421  N   ALA B  33      -5.745  -1.604   2.564  1.00 89.89           N  
ATOM   4422  H   ALA B  33      -5.026  -1.438   1.875  1.00 89.89           H  
ATOM   4423  CA  ALA B  33      -6.798  -0.591   2.679  1.00 89.89           C  
ATOM   4424  HA  ALA B  33      -6.585   0.145   1.904  1.00 89.89           H  
ATOM   4425  C   ALA B  33      -6.784   0.219   3.996  1.00 89.89           C  
ATOM   4426  CB  ALA B  33      -8.160  -1.216   2.335  1.00 89.89           C  
ATOM   4427  HB1 ALA B  33      -8.097  -1.732   1.377  1.00 89.89           H  
ATOM   4428  HB2 ALA B  33      -8.453  -1.923   3.111  1.00 89.89           H  
ATOM   4429  HB3 ALA B  33      -8.910  -0.428   2.260  1.00 89.89           H  
ATOM   4430  O   ALA B  33      -7.843   0.627   4.477  1.00 89.89           O  
ATOM   4431  N   ILE B  34      -5.610   0.453   4.585  1.00 93.65           N  
ATOM   4432  H   ILE B  34      -4.768   0.107   4.148  1.00 93.65           H  
ATOM   4433  CA  ILE B  34      -5.428   1.264   5.794  1.00 93.65           C  
ATOM   4434  HA  ILE B  34      -6.363   1.767   6.044  1.00 93.65           H  
ATOM   4435  C   ILE B  34      -4.390   2.335   5.495  1.00 93.65           C  
ATOM   4436  CB  ILE B  34      -5.016   0.394   7.002  1.00 93.65           C  
ATOM   4437  HB  ILE B  34      -4.077  -0.108   6.768  1.00 93.65           H  
ATOM   4438  O   ILE B  34      -3.254   2.018   5.154  1.00 93.65           O  
ATOM   4439  CG1 ILE B  34      -6.098  -0.683   7.247  1.00 93.65           C  
ATOM   4440 HG12 ILE B  34      -6.203  -1.293   6.350  1.00 93.65           H  
ATOM   4441 HG13 ILE B  34      -7.058  -0.202   7.437  1.00 93.65           H  
ATOM   4442  CG2 ILE B  34      -4.795   1.273   8.250  1.00 93.65           C  
ATOM   4443 HG21 ILE B  34      -4.479   0.665   9.098  1.00 93.65           H  
ATOM   4444 HG22 ILE B  34      -4.000   1.997   8.070  1.00 93.65           H  
ATOM   4445 HG23 ILE B  34      -5.703   1.817   8.513  1.00 93.65           H  
ATOM   4446  CD1 ILE B  34      -5.796  -1.652   8.384  1.00 93.65           C  
ATOM   4447 HD11 ILE B  34      -6.504  -2.479   8.349  1.00 93.65           H  
ATOM   4448 HD12 ILE B  34      -4.784  -2.043   8.276  1.00 93.65           H  
ATOM   4449 HD13 ILE B  34      -5.916  -1.136   9.337  1.00 93.65           H  
ATOM   4450  N   GLU B  35      -4.779   3.597   5.652  1.00 94.91           N  
ATOM   4451  H   GLU B  35      -5.732   3.791   5.924  1.00 94.91           H  
ATOM   4452  CA  GLU B  35      -3.895   4.726   5.367  1.00 94.91           C  
ATOM   4453  HA  GLU B  35      -2.907   4.358   5.090  1.00 94.91           H  
ATOM   4454  C   GLU B  35      -3.736   5.633   6.585  1.00 94.91           C  
ATOM   4455  CB  GLU B  35      -4.412   5.543   4.183  1.00 94.91           C  
ATOM   4456  HB2 GLU B  35      -5.332   6.048   4.480  1.00 94.91           H  
ATOM   4457  HB3 GLU B  35      -3.677   6.316   3.957  1.00 94.91           H  
ATOM   4458  O   GLU B  35      -4.728   6.085   7.163  1.00 94.91           O  
ATOM   4459  CG  GLU B  35      -4.712   4.747   2.908  1.00 94.91           C  
ATOM   4460  HG2 GLU B  35      -5.517   4.034   3.087  1.00 94.91           H  
ATOM   4461  HG3 GLU B  35      -5.069   5.492   2.196  1.00 94.91           H  
ATOM   4462  CD  GLU B  35      -3.508   4.065   2.252  1.00 94.91           C  
ATOM   4463  OE1 GLU B  35      -3.694   2.968   1.670  1.00 94.91           O  
ATOM   4464  OE2 GLU B  35      -2.435   4.703   2.226  1.00 94.91           O  
ATOM   4465  N   GLY B  36      -2.488   5.933   6.937  1.00 94.84           N  
ATOM   4466  H   GLY B  36      -1.741   5.525   6.394  1.00 94.84           H  
ATOM   4467  CA  GLY B  36      -2.132   7.032   7.830  1.00 94.84           C  
ATOM   4468  HA2 GLY B  36      -2.871   7.125   8.627  1.00 94.84           H  
ATOM   4469  HA3 GLY B  36      -1.162   6.825   8.282  1.00 94.84           H  
ATOM   4470  C   GLY B  36      -2.053   8.364   7.081  1.00 94.84           C  
ATOM   4471  O   GLY B  36      -2.288   8.435   5.876  1.00 94.84           O  
ATOM   4472  N   LEU B  37      -1.701   9.439   7.785  1.00 96.60           N  
ATOM   4473  H   LEU B  37      -1.527   9.317   8.773  1.00 96.60           H  
ATOM   4474  CA  LEU B  37      -1.486  10.768   7.201  1.00 96.60           C  
ATOM   4475  HA  LEU B  37      -1.723  10.756   6.138  1.00 96.60           H  
ATOM   4476  C   LEU B  37      -0.015  11.167   7.315  1.00 96.60           C  
ATOM   4477  CB  LEU B  37      -2.402  11.787   7.901  1.00 96.60           C  
ATOM   4478  HB2 LEU B  37      -2.029  12.792   7.707  1.00 96.60           H  
ATOM   4479  HB3 LEU B  37      -2.346  11.614   8.976  1.00 96.60           H  
ATOM   4480  O   LEU B  37       0.414  11.656   8.356  1.00 96.60           O  
ATOM   4481  CG  LEU B  37      -3.871  11.722   7.463  1.00 96.60           C  
ATOM   4482  HG  LEU B  37      -4.247  10.708   7.601  1.00 96.60           H  
ATOM   4483  CD1 LEU B  37      -4.698  12.664   8.342  1.00 96.60           C  
ATOM   4484 HD11 LEU B  37      -4.600  12.363   9.385  1.00 96.60           H  
ATOM   4485 HD12 LEU B  37      -4.354  13.691   8.223  1.00 96.60           H  
ATOM   4486 HD13 LEU B  37      -5.753  12.612   8.069  1.00 96.60           H  
ATOM   4487  CD2 LEU B  37      -4.036  12.130   5.993  1.00 96.60           C  
ATOM   4488 HD21 LEU B  37      -5.074  12.381   5.774  1.00 96.60           H  
ATOM   4489 HD22 LEU B  37      -3.731  11.304   5.349  1.00 96.60           H  
ATOM   4490 HD23 LEU B  37      -3.429  13.007   5.768  1.00 96.60           H  
ATOM   4491  N   CYS B  38       0.747  10.983   6.243  1.00 96.49           N  
ATOM   4492  H   CYS B  38       0.309  10.624   5.406  1.00 96.49           H  
ATOM   4493  CA  CYS B  38       2.148  11.382   6.153  1.00 96.49           C  
ATOM   4494  HA  CYS B  38       2.601  11.332   7.143  1.00 96.49           H  
ATOM   4495  C   CYS B  38       2.304  12.820   5.642  1.00 96.49           C  
ATOM   4496  CB  CYS B  38       2.899  10.404   5.246  1.00 96.49           C  
ATOM   4497  HB2 CYS B  38       2.347  10.297   4.312  1.00 96.49           H  
ATOM   4498  HB3 CYS B  38       3.874  10.832   5.014  1.00 96.49           H  
ATOM   4499  O   CYS B  38       1.403  13.385   5.017  1.00 96.49           O  
ATOM   4500  SG  CYS B  38       3.197   8.762   5.950  1.00 96.49           S  
ATOM   4501  N   LEU B  39       3.491  13.394   5.841  1.00 95.83           N  
ATOM   4502  H   LEU B  39       4.177  12.904   6.398  1.00 95.83           H  
ATOM   4503  CA  LEU B  39       3.858  14.677   5.240  1.00 95.83           C  
ATOM   4504  HA  LEU B  39       3.084  15.403   5.489  1.00 95.83           H  
ATOM   4505  C   LEU B  39       3.913  14.576   3.705  1.00 95.83           C  
ATOM   4506  CB  LEU B  39       5.194  15.174   5.817  1.00 95.83           C  
ATOM   4507  HB2 LEU B  39       5.956  14.422   5.613  1.00 95.83           H  
ATOM   4508  HB3 LEU B  39       5.480  16.086   5.292  1.00 95.83           H  
ATOM   4509  O   LEU B  39       4.572  13.708   3.128  1.00 95.83           O  
ATOM   4510  CG  LEU B  39       5.176  15.467   7.329  1.00 95.83           C  
ATOM   4511  HG  LEU B  39       4.855  14.578   7.873  1.00 95.83           H  
ATOM   4512  CD1 LEU B  39       6.587  15.824   7.792  1.00 95.83           C  
ATOM   4513 HD11 LEU B  39       6.932  16.728   7.292  1.00 95.83           H  
ATOM   4514 HD12 LEU B  39       7.271  15.002   7.576  1.00 95.83           H  
ATOM   4515 HD13 LEU B  39       6.588  15.996   8.869  1.00 95.83           H  
ATOM   4516  CD2 LEU B  39       4.248  16.629   7.678  1.00 95.83           C  
ATOM   4517 HD21 LEU B  39       4.516  17.513   7.101  1.00 95.83           H  
ATOM   4518 HD22 LEU B  39       4.340  16.863   8.738  1.00 95.83           H  
ATOM   4519 HD23 LEU B  39       3.211  16.358   7.476  1.00 95.83           H  
ATOM   4520  N   GLY B  40       3.210  15.492   3.054  1.00 93.28           N  
ATOM   4521  H   GLY B  40       2.697  16.152   3.620  1.00 93.28           H  
ATOM   4522  CA  GLY B  40       3.206  15.741   1.621  1.00 93.28           C  
ATOM   4523  HA2 GLY B  40       3.650  14.900   1.087  1.00 93.28           H  
ATOM   4524  HA3 GLY B  40       2.170  15.850   1.303  1.00 93.28           H  
ATOM   4525  C   GLY B  40       3.967  17.023   1.259  1.00 93.28           C  
ATOM   4526  O   GLY B  40       4.635  17.628   2.099  1.00 93.28           O  
ATOM   4527  N   PRO B  41       3.895  17.460  -0.008  1.00 92.80           N  
ATOM   4528  CA  PRO B  41       4.548  18.692  -0.443  1.00 92.80           C  
ATOM   4529  HA  PRO B  41       5.614  18.640  -0.222  1.00 92.80           H  
ATOM   4530  C   PRO B  41       3.968  19.929   0.256  1.00 92.80           C  
ATOM   4531  CB  PRO B  41       4.347  18.723  -1.958  1.00 92.80           C  
ATOM   4532  HB2 PRO B  41       5.182  18.193  -2.416  1.00 92.80           H  
ATOM   4533  HB3 PRO B  41       4.270  19.737  -2.349  1.00 92.80           H  
ATOM   4534  O   PRO B  41       2.809  19.926   0.672  1.00 92.80           O  
ATOM   4535  CG  PRO B  41       3.062  17.922  -2.178  1.00 92.80           C  
ATOM   4536  HG2 PRO B  41       3.027  17.467  -3.168  1.00 92.80           H  
ATOM   4537  HG3 PRO B  41       2.197  18.567  -2.021  1.00 92.80           H  
ATOM   4538  CD  PRO B  41       3.105  16.868  -1.079  1.00 92.80           C  
ATOM   4539  HD2 PRO B  41       2.091  16.636  -0.753  1.00 92.80           H  
ATOM   4540  HD3 PRO B  41       3.601  15.969  -1.445  1.00 92.80           H  
ATOM   4541  N   SER B  42       4.749  21.010   0.356  1.00 94.12           N  
ATOM   4542  H   SER B  42       5.696  20.969   0.006  1.00 94.12           H  
ATOM   4543  CA  SER B  42       4.232  22.286   0.871  1.00 94.12           C  
ATOM   4544  HA  SER B  42       3.835  22.117   1.872  1.00 94.12           H  
ATOM   4545  C   SER B  42       3.092  22.787  -0.011  1.00 94.12           C  
ATOM   4546  CB  SER B  42       5.332  23.351   0.976  1.00 94.12           C  
ATOM   4547  HB2 SER B  42       6.094  23.021   1.682  1.00 94.12           H  
ATOM   4548  HB3 SER B  42       5.799  23.497   0.002  1.00 94.12           H  
ATOM   4549  O   SER B  42       3.196  22.706  -1.236  1.00 94.12           O  
ATOM   4550  OG  SER B  42       4.792  24.590   1.409  1.00 94.12           O  
ATOM   4551  HG  SER B  42       4.879  24.629   2.364  1.00 94.12           H  
ATOM   4552  N   ILE B  43       2.055  23.360   0.594  1.00 93.83           N  
ATOM   4553  H   ILE B  43       2.045  23.362   1.604  1.00 93.83           H  
ATOM   4554  CA  ILE B  43       0.915  23.984  -0.086  1.00 93.83           C  
ATOM   4555  HA  ILE B  43       0.435  23.214  -0.690  1.00 93.83           H  
ATOM   4556  C   ILE B  43       1.355  25.106  -1.040  1.00 93.83           C  
ATOM   4557  CB  ILE B  43      -0.084  24.482   0.987  1.00 93.83           C  
ATOM   4558  HB  ILE B  43      -0.188  23.696   1.736  1.00 93.83           H  
ATOM   4559  O   ILE B  43       0.681  25.406  -2.018  1.00 93.83           O  
ATOM   4560  CG1 ILE B  43      -1.494  24.755   0.427  1.00 93.83           C  
ATOM   4561 HG12 ILE B  43      -2.100  25.204   1.214  1.00 93.83           H  
ATOM   4562 HG13 ILE B  43      -1.439  25.468  -0.396  1.00 93.83           H  
ATOM   4563  CG2 ILE B  43       0.426  25.740   1.719  1.00 93.83           C  
ATOM   4564 HG21 ILE B  43       1.427  25.573   2.115  1.00 93.83           H  
ATOM   4565 HG22 ILE B  43      -0.233  25.961   2.558  1.00 93.83           H  
ATOM   4566 HG23 ILE B  43       0.434  26.601   1.050  1.00 93.83           H  
ATOM   4567  CD1 ILE B  43      -2.226  23.492  -0.047  1.00 93.83           C  
ATOM   4568 HD11 ILE B  43      -2.316  22.783   0.776  1.00 93.83           H  
ATOM   4569 HD12 ILE B  43      -3.228  23.764  -0.380  1.00 93.83           H  
ATOM   4570 HD13 ILE B  43      -1.702  23.027  -0.882  1.00 93.83           H  
ATOM   4571  N   SER B  44       2.532  25.688  -0.789  1.00 92.94           N  
ATOM   4572  H   SER B  44       3.032  25.374   0.030  1.00 92.94           H  
ATOM   4573  CA  SER B  44       3.161  26.706  -1.638  1.00 92.94           C  
ATOM   4574  HA  SER B  44       2.375  27.314  -2.086  1.00 92.94           H  
ATOM   4575  C   SER B  44       3.990  26.134  -2.798  1.00 92.94           C  
ATOM   4576  CB  SER B  44       4.017  27.628  -0.764  1.00 92.94           C  
ATOM   4577  HB2 SER B  44       3.407  28.038   0.041  1.00 92.94           H  
ATOM   4578  HB3 SER B  44       4.381  28.455  -1.374  1.00 92.94           H  
ATOM   4579  O   SER B  44       4.506  26.891  -3.621  1.00 92.94           O  
ATOM   4580  OG  SER B  44       5.129  26.941  -0.215  1.00 92.94           O  
ATOM   4581  HG  SER B  44       4.853  26.301   0.445  1.00 92.94           H  
ATOM   4582  N   SER B  45       4.140  24.807  -2.881  1.00 92.06           N  
ATOM   4583  H   SER B  45       3.618  24.225  -2.242  1.00 92.06           H  
ATOM   4584  CA  SER B  45       4.986  24.161  -3.888  1.00 92.06           C  
ATOM   4585  HA  SER B  45       5.965  24.637  -3.846  1.00 92.06           H  
ATOM   4586  C   SER B  45       4.371  24.308  -5.282  1.00 92.06           C  
ATOM   4587  CB  SER B  45       5.195  22.670  -3.616  1.00 92.06           C  
ATOM   4588  HB2 SER B  45       5.855  22.254  -4.376  1.00 92.06           H  
ATOM   4589  HB3 SER B  45       4.234  22.157  -3.662  1.00 92.06           H  
ATOM   4590  O   SER B  45       3.269  23.803  -5.521  1.00 92.06           O  
ATOM   4591  OG  SER B  45       5.757  22.457  -2.343  1.00 92.06           O  
ATOM   4592  HG  SER B  45       5.023  22.593  -1.739  1.00 92.06           H  
ATOM   4593  N   PRO B  46       5.076  24.924  -6.246  1.00 90.31           N  
ATOM   4594  CA  PRO B  46       4.584  25.005  -7.610  1.00 90.31           C  
ATOM   4595  HA  PRO B  46       3.576  25.421  -7.618  1.00 90.31           H  
ATOM   4596  C   PRO B  46       4.563  23.608  -8.231  1.00 90.31           C  
ATOM   4597  CB  PRO B  46       5.537  25.957  -8.334  1.00 90.31           C  
ATOM   4598  HB2 PRO B  46       5.190  26.982  -8.203  1.00 90.31           H  
ATOM   4599  HB3 PRO B  46       5.635  25.720  -9.393  1.00 90.31           H  
ATOM   4600  O   PRO B  46       5.486  22.815  -8.048  1.00 90.31           O  
ATOM   4601  CG  PRO B  46       6.855  25.770  -7.582  1.00 90.31           C  
ATOM   4602  HG2 PRO B  46       7.379  24.897  -7.972  1.00 90.31           H  
ATOM   4603  HG3 PRO B  46       7.487  26.656  -7.646  1.00 90.31           H  
ATOM   4604  CD  PRO B  46       6.409  25.500  -6.146  1.00 90.31           C  
ATOM   4605  HD2 PRO B  46       7.107  24.813  -5.667  1.00 90.31           H  
ATOM   4606  HD3 PRO B  46       6.357  26.436  -5.590  1.00 90.31           H  
ATOM   4607  N   ASN B  47       3.530  23.318  -9.018  1.00 84.05           N  
ATOM   4608  H   ASN B  47       2.802  24.010  -9.121  1.00 84.05           H  
ATOM   4609  CA  ASN B  47       3.373  22.050  -9.741  1.00 84.05           C  
ATOM   4610  HA  ASN B  47       2.419  22.107 -10.264  1.00 84.05           H  
ATOM   4611  C   ASN B  47       3.275  20.797  -8.847  1.00 84.05           C  
ATOM   4612  CB  ASN B  47       4.472  21.909 -10.814  1.00 84.05           C  
ATOM   4613  HB2 ASN B  47       5.403  21.611 -10.331  1.00 84.05           H  
ATOM   4614  HB3 ASN B  47       4.194  21.117 -11.509  1.00 84.05           H  
ATOM   4615  O   ASN B  47       3.439  19.679  -9.338  1.00 84.05           O  
ATOM   4616  CG  ASN B  47       4.702  23.175 -11.611  1.00 84.05           C  
ATOM   4617  ND2 ASN B  47       5.933  23.613 -11.730  1.00 84.05           N  
ATOM   4618 HD21 ASN B  47       6.678  23.144 -11.235  1.00 84.05           H  
ATOM   4619 HD22 ASN B  47       6.051  24.475 -12.243  1.00 84.05           H  
ATOM   4620  OD1 ASN B  47       3.790  23.799 -12.121  1.00 84.05           O  
ATOM   4621  N   ALA B  48       3.013  20.955  -7.549  1.00 86.87           N  
ATOM   4622  H   ALA B  48       2.888  21.885  -7.175  1.00 86.87           H  
ATOM   4623  CA  ALA B  48       2.683  19.829  -6.691  1.00 86.87           C  
ATOM   4624  HA  ALA B  48       3.341  18.996  -6.939  1.00 86.87           H  
ATOM   4625  C   ALA B  48       1.237  19.372  -6.933  1.00 86.87           C  
ATOM   4626  CB  ALA B  48       2.954  20.207  -5.237  1.00 86.87           C  
ATOM   4627  HB1 ALA B  48       4.019  20.389  -5.097  1.00 86.87           H  
ATOM   4628  HB2 ALA B  48       2.634  19.398  -4.580  1.00 86.87           H  
ATOM   4629  HB3 ALA B  48       2.394  21.106  -4.979  1.00 86.87           H  
ATOM   4630  O   ALA B  48       0.348  20.172  -7.214  1.00 86.87           O  
ATOM   4631  N   THR B  49       1.006  18.064  -6.830  1.00 87.84           N  
ATOM   4632  H   THR B  49       1.770  17.466  -6.551  1.00 87.84           H  
ATOM   4633  CA  THR B  49      -0.342  17.495  -6.728  1.00 87.84           C  
ATOM   4634  HA  THR B  49      -1.081  18.217  -7.075  1.00 87.84           H  
ATOM   4635  C   THR B  49      -0.604  17.201  -5.262  1.00 87.84           C  
ATOM   4636  CB  THR B  49      -0.485  16.223  -7.572  1.00 87.84           C  
ATOM   4637  HB  THR B  49       0.159  15.442  -7.168  1.00 87.84           H  
ATOM   4638  O   THR B  49       0.235  16.583  -4.605  1.00 87.84           O  
ATOM   4639  CG2 THR B  49      -1.924  15.713  -7.629  1.00 87.84           C  
ATOM   4640 HG21 THR B  49      -2.255  15.408  -6.636  1.00 87.84           H  
ATOM   4641 HG22 THR B  49      -1.975  14.849  -8.291  1.00 87.84           H  
ATOM   4642 HG23 THR B  49      -2.585  16.493  -8.006  1.00 87.84           H  
ATOM   4643  OG1 THR B  49      -0.084  16.503  -8.894  1.00 87.84           O  
ATOM   4644  HG1 THR B  49       0.262  17.398  -8.896  1.00 87.84           H  
ATOM   4645  N   PHE B  50      -1.749  17.650  -4.759  1.00 91.22           N  
ATOM   4646  H   PHE B  50      -2.397  18.145  -5.354  1.00 91.22           H  
ATOM   4647  CA  PHE B  50      -2.141  17.465  -3.369  1.00 91.22           C  
ATOM   4648  HA  PHE B  50      -1.278  17.134  -2.791  1.00 91.22           H  
ATOM   4649  C   PHE B  50      -3.214  16.387  -3.256  1.00 91.22           C  
ATOM   4650  CB  PHE B  50      -2.596  18.802  -2.774  1.00 91.22           C  
ATOM   4651  HB2 PHE B  50      -2.789  18.664  -1.710  1.00 91.22           H  
ATOM   4652  HB3 PHE B  50      -3.534  19.095  -3.245  1.00 91.22           H  
ATOM   4653  O   PHE B  50      -4.072  16.245  -4.131  1.00 91.22           O  
ATOM   4654  CG  PHE B  50      -1.581  19.918  -2.939  1.00 91.22           C  
ATOM   4655  CD1 PHE B  50      -0.331  19.834  -2.298  1.00 91.22           C  
ATOM   4656  HD1 PHE B  50      -0.108  18.989  -1.663  1.00 91.22           H  
ATOM   4657  CD2 PHE B  50      -1.878  21.035  -3.741  1.00 91.22           C  
ATOM   4658  HD2 PHE B  50      -2.839  21.116  -4.226  1.00 91.22           H  
ATOM   4659  CE1 PHE B  50       0.612  20.865  -2.449  1.00 91.22           C  
ATOM   4660  HE1 PHE B  50       1.556  20.818  -1.926  1.00 91.22           H  
ATOM   4661  CE2 PHE B  50      -0.930  22.062  -3.899  1.00 91.22           C  
ATOM   4662  HE2 PHE B  50      -1.164  22.927  -4.502  1.00 91.22           H  
ATOM   4663  CZ  PHE B  50       0.314  21.979  -3.252  1.00 91.22           C  
ATOM   4664  HZ  PHE B  50       1.030  22.781  -3.356  1.00 91.22           H  
ATOM   4665  N   SER B  51      -3.155  15.624  -2.168  1.00 91.83           N  
ATOM   4666  H   SER B  51      -2.465  15.837  -1.462  1.00 91.83           H  
ATOM   4667  CA  SER B  51      -4.216  14.682  -1.825  1.00 91.83           C  
ATOM   4668  HA  SER B  51      -4.464  14.087  -2.704  1.00 91.83           H  
ATOM   4669  C   SER B  51      -5.451  15.460  -1.385  1.00 91.83           C  
ATOM   4670  CB  SER B  51      -3.769  13.732  -0.716  1.00 91.83           C  
ATOM   4671  HB2 SER B  51      -3.537  14.296   0.187  1.00 91.83           H  
ATOM   4672  HB3 SER B  51      -4.577  13.034  -0.498  1.00 91.83           H  
ATOM   4673  O   SER B  51      -5.336  16.419  -0.622  1.00 91.83           O  
ATOM   4674  OG  SER B  51      -2.627  13.007  -1.138  1.00 91.83           O  
ATOM   4675  HG  SER B  51      -1.838  13.492  -0.886  1.00 91.83           H  
ATOM   4676  N   THR B  52      -6.626  15.041  -1.852  1.00 92.54           N  
ATOM   4677  H   THR B  52      -6.668  14.202  -2.413  1.00 92.54           H  
ATOM   4678  CA  THR B  52      -7.889  15.685  -1.488  1.00 92.54           C  
ATOM   4679  HA  THR B  52      -7.661  16.583  -0.914  1.00 92.54           H  
ATOM   4680  C   THR B  52      -8.726  14.798  -0.581  1.00 92.54           C  
ATOM   4681  CB  THR B  52      -8.698  16.164  -2.698  1.00 92.54           C  
ATOM   4682  HB  THR B  52      -9.642  16.571  -2.335  1.00 92.54           H  
ATOM   4683  O   THR B  52      -8.732  13.571  -0.696  1.00 92.54           O  
ATOM   4684  CG2 THR B  52      -7.972  17.256  -3.481  1.00 92.54           C  
ATOM   4685 HG21 THR B  52      -7.026  16.885  -3.876  1.00 92.54           H  
ATOM   4686 HG22 THR B  52      -7.769  18.100  -2.822  1.00 92.54           H  
ATOM   4687 HG23 THR B  52      -8.601  17.599  -4.302  1.00 92.54           H  
ATOM   4688  OG1 THR B  52      -8.962  15.117  -3.600  1.00 92.54           O  
ATOM   4689  HG1 THR B  52      -8.154  14.975  -4.100  1.00 92.54           H  
ATOM   4690  N   PHE B  53      -9.429  15.451   0.332  1.00 93.32           N  
ATOM   4691  H   PHE B  53      -9.326  16.455   0.376  1.00 93.32           H  
ATOM   4692  CA  PHE B  53     -10.315  14.857   1.317  1.00 93.32           C  
ATOM   4693  HA  PHE B  53     -10.407  13.785   1.140  1.00 93.32           H  
ATOM   4694  C   PHE B  53     -11.699  15.488   1.190  1.00 93.32           C  
ATOM   4695  CB  PHE B  53      -9.732  15.075   2.720  1.00 93.32           C  
ATOM   4696  HB2 PHE B  53      -9.730  16.143   2.937  1.00 93.32           H  
ATOM   4697  HB3 PHE B  53     -10.384  14.592   3.447  1.00 93.32           H  
ATOM   4698  O   PHE B  53     -11.850  16.595   0.666  1.00 93.32           O  
ATOM   4699  CG  PHE B  53      -8.322  14.546   2.899  1.00 93.32           C  
ATOM   4700  CD1 PHE B  53      -8.117  13.234   3.362  1.00 93.32           C  
ATOM   4701  HD1 PHE B  53      -8.965  12.614   3.613  1.00 93.32           H  
ATOM   4702  CD2 PHE B  53      -7.215  15.355   2.576  1.00 93.32           C  
ATOM   4703  HD2 PHE B  53      -7.368  16.359   2.209  1.00 93.32           H  
ATOM   4704  CE1 PHE B  53      -6.811  12.730   3.496  1.00 93.32           C  
ATOM   4705  HE1 PHE B  53      -6.656  11.720   3.847  1.00 93.32           H  
ATOM   4706  CE2 PHE B  53      -5.909  14.854   2.715  1.00 93.32           C  
ATOM   4707  HE2 PHE B  53      -5.060  15.472   2.462  1.00 93.32           H  
ATOM   4708  CZ  PHE B  53      -5.708  13.542   3.177  1.00 93.32           C  
ATOM   4709  HZ  PHE B  53      -4.703  13.162   3.292  1.00 93.32           H  
ATOM   4710  N   ASN B  54     -12.709  14.793   1.701  1.00 92.58           N  
ATOM   4711  H   ASN B  54     -12.510  13.895   2.118  1.00 92.58           H  
ATOM   4712  CA  ASN B  54     -14.069  15.305   1.796  1.00 92.58           C  
ATOM   4713  HA  ASN B  54     -14.100  16.342   1.461  1.00 92.58           H  
ATOM   4714  C   ASN B  54     -14.533  15.281   3.249  1.00 92.58           C  
ATOM   4715  CB  ASN B  54     -14.997  14.480   0.896  1.00 92.58           C  
ATOM   4716  HB2 ASN B  54     -14.899  13.422   1.138  1.00 92.58           H  
ATOM   4717  HB3 ASN B  54     -16.028  14.779   1.084  1.00 92.58           H  
ATOM   4718  O   ASN B  54     -14.253  14.333   3.986  1.00 92.58           O  
ATOM   4719  CG  ASN B  54     -14.700  14.653  -0.578  1.00 92.58           C  
ATOM   4720  ND2 ASN B  54     -15.157  15.722  -1.193  1.00 92.58           N  
ATOM   4721 HD21 ASN B  54     -15.723  16.416  -0.726  1.00 92.58           H  
ATOM   4722 HD22 ASN B  54     -14.951  15.780  -2.180  1.00 92.58           H  
ATOM   4723  OD1 ASN B  54     -14.067  13.821  -1.203  1.00 92.58           O  
ATOM   4724  N   PHE B  55     -15.290  16.298   3.646  1.00 94.08           N  
ATOM   4725  H   PHE B  55     -15.499  17.039   2.992  1.00 94.08           H  
ATOM   4726  CA  PHE B  55     -15.941  16.365   4.947  1.00 94.08           C  
ATOM   4727  HA  PHE B  55     -15.591  15.550   5.580  1.00 94.08           H  
ATOM   4728  C   PHE B  55     -17.441  16.207   4.752  1.00 94.08           C  
ATOM   4729  CB  PHE B  55     -15.579  17.684   5.628  1.00 94.08           C  
ATOM   4730  HB2 PHE B  55     -15.942  18.514   5.023  1.00 94.08           H  
ATOM   4731  HB3 PHE B  55     -14.492  17.757   5.680  1.00 94.08           H  
ATOM   4732  O   PHE B  55     -18.057  16.987   4.026  1.00 94.08           O  
ATOM   4733  CG  PHE B  55     -16.096  17.820   7.041  1.00 94.08           C  
ATOM   4734  CD1 PHE B  55     -16.952  18.883   7.383  1.00 94.08           C  
ATOM   4735  HD1 PHE B  55     -17.296  19.574   6.628  1.00 94.08           H  
ATOM   4736  CD2 PHE B  55     -15.672  16.911   8.029  1.00 94.08           C  
ATOM   4737  HD2 PHE B  55     -15.004  16.100   7.781  1.00 94.08           H  
ATOM   4738  CE1 PHE B  55     -17.352  19.055   8.718  1.00 94.08           C  
ATOM   4739  HE1 PHE B  55     -17.994  19.876   9.002  1.00 94.08           H  
ATOM   4740  CE2 PHE B  55     -16.098  17.071   9.357  1.00 94.08           C  
ATOM   4741  HE2 PHE B  55     -15.776  16.384  10.125  1.00 94.08           H  
ATOM   4742  CZ  PHE B  55     -16.928  18.150   9.701  1.00 94.08           C  
ATOM   4743  HZ  PHE B  55     -17.239  18.289  10.726  1.00 94.08           H  
ATOM   4744  N   ASN B  56     -18.015  15.179   5.371  1.00 90.69           N  
ATOM   4745  H   ASN B  56     -17.451  14.590   5.966  1.00 90.69           H  
ATOM   4746  CA  ASN B  56     -19.436  14.892   5.257  1.00 90.69           C  
ATOM   4747  HA  ASN B  56     -19.866  15.495   4.457  1.00 90.69           H  
ATOM   4748  C   ASN B  56     -20.119  15.281   6.572  1.00 90.69           C  
ATOM   4749  CB  ASN B  56     -19.636  13.417   4.869  1.00 90.69           C  
ATOM   4750  HB2 ASN B  56     -19.320  12.789   5.702  1.00 90.69           H  
ATOM   4751  HB3 ASN B  56     -20.695  13.246   4.675  1.00 90.69           H  
ATOM   4752  O   ASN B  56     -19.831  14.670   7.605  1.00 90.69           O  
ATOM   4753  CG  ASN B  56     -18.885  12.994   3.616  1.00 90.69           C  
ATOM   4754  ND2 ASN B  56     -18.373  11.788   3.600  1.00 90.69           N  
ATOM   4755 HD21 ASN B  56     -17.699  11.592   2.874  1.00 90.69           H  
ATOM   4756 HD22 ASN B  56     -18.411  11.222   4.436  1.00 90.69           H  
ATOM   4757  OD1 ASN B  56     -18.735  13.714   2.643  1.00 90.69           O  
ATOM   4758  N   THR B  57     -21.026  16.261   6.536  1.00 89.53           N  
ATOM   4759  H   THR B  57     -21.193  16.736   5.660  1.00 89.53           H  
ATOM   4760  CA  THR B  57     -21.874  16.642   7.678  1.00 89.53           C  
ATOM   4761  HA  THR B  57     -21.470  16.176   8.577  1.00 89.53           H  
ATOM   4762  C   THR B  57     -23.295  16.112   7.519  1.00 89.53           C  
ATOM   4763  CB  THR B  57     -21.868  18.140   8.008  1.00 89.53           C  
ATOM   4764  HB  THR B  57     -22.377  18.242   8.967  1.00 89.53           H  
ATOM   4765  O   THR B  57     -23.702  15.634   6.447  1.00 89.53           O  
ATOM   4766  CG2 THR B  57     -20.461  18.686   8.191  1.00 89.53           C  
ATOM   4767 HG21 THR B  57     -20.521  19.723   8.519  1.00 89.53           H  
ATOM   4768 HG22 THR B  57     -19.950  18.107   8.961  1.00 89.53           H  
ATOM   4769 HG23 THR B  57     -19.910  18.634   7.251  1.00 89.53           H  
ATOM   4770  OG1 THR B  57     -22.538  18.944   7.069  1.00 89.53           O  
ATOM   4771  HG1 THR B  57     -22.801  19.698   7.602  1.00 89.53           H  
ATOM   4772  N   SER B  58     -24.040  16.088   8.622  1.00 78.22           N  
ATOM   4773  H   SER B  58     -23.739  16.649   9.406  1.00 78.22           H  
ATOM   4774  CA  SER B  58     -25.432  15.659   8.592  1.00 78.22           C  
ATOM   4775  HA  SER B  58     -25.550  14.906   7.812  1.00 78.22           H  
ATOM   4776  C   SER B  58     -26.305  16.847   8.226  1.00 78.22           C  
ATOM   4777  CB  SER B  58     -25.847  15.004   9.913  1.00 78.22           C  
ATOM   4778  HB2 SER B  58     -24.993  14.487  10.351  1.00 78.22           H  
ATOM   4779  HB3 SER B  58     -26.621  14.266   9.704  1.00 78.22           H  
ATOM   4780  O   SER B  58     -26.132  17.935   8.742  1.00 78.22           O  
ATOM   4781  OG  SER B  58     -26.373  15.930  10.840  1.00 78.22           O  
ATOM   4782  HG  SER B  58     -25.752  16.650  10.972  1.00 78.22           H  
ATOM   4783  N   SER B  59     -27.317  16.652   7.395  1.00 65.43           N  
ATOM   4784  H   SER B  59     -27.476  15.746   6.978  1.00 65.43           H  
ATOM   4785  CA  SER B  59     -28.247  17.741   7.069  1.00 65.43           C  
ATOM   4786  HA  SER B  59     -27.671  18.621   6.784  1.00 65.43           H  
ATOM   4787  C   SER B  59     -29.150  18.167   8.235  1.00 65.43           C  
ATOM   4788  CB  SER B  59     -29.093  17.312   5.873  1.00 65.43           C  
ATOM   4789  HB2 SER B  59     -28.451  17.256   4.994  1.00 65.43           H  
ATOM   4790  HB3 SER B  59     -29.877  18.044   5.681  1.00 65.43           H  
ATOM   4791  O   SER B  59     -30.053  18.975   8.040  1.00 65.43           O  
ATOM   4792  OG  SER B  59     -29.661  16.032   6.103  1.00 65.43           O  
ATOM   4793  HG  SER B  59     -30.309  16.111   6.808  1.00 65.43           H  
ATOM   4794  N   TYR B  60     -28.990  17.562   9.408  1.00 57.69           N  
ATOM   4795  H   TYR B  60     -28.145  17.031   9.562  1.00 57.69           H  
ATOM   4796  CA  TYR B  60     -29.942  17.668  10.505  1.00 57.69           C  
ATOM   4797  HA  TYR B  60     -30.828  18.212  10.179  1.00 57.69           H  
ATOM   4798  C   TYR B  60     -29.403  18.439  11.699  1.00 57.69           C  
ATOM   4799  CB  TYR B  60     -30.377  16.260  10.911  1.00 57.69           C  
ATOM   4800  HB2 TYR B  60     -31.003  16.327  11.801  1.00 57.69           H  
ATOM   4801  HB3 TYR B  60     -29.499  15.670  11.171  1.00 57.69           H  
ATOM   4802  O   TYR B  60     -30.202  18.842  12.541  1.00 57.69           O  
ATOM   4803  CG  TYR B  60     -31.168  15.562   9.826  1.00 57.69           C  
ATOM   4804  CD1 TYR B  60     -32.523  15.892   9.640  1.00 57.69           C  
ATOM   4805  HD1 TYR B  60     -32.982  16.634  10.276  1.00 57.69           H  
ATOM   4806  CD2 TYR B  60     -30.546  14.623   8.984  1.00 57.69           C  
ATOM   4807  HD2 TYR B  60     -29.498  14.399   9.112  1.00 57.69           H  
ATOM   4808  CE1 TYR B  60     -33.271  15.264   8.627  1.00 57.69           C  
ATOM   4809  HE1 TYR B  60     -34.311  15.522   8.491  1.00 57.69           H  
ATOM   4810  CE2 TYR B  60     -31.290  13.999   7.965  1.00 57.69           C  
ATOM   4811  HE2 TYR B  60     -30.820  13.295   7.294  1.00 57.69           H  
ATOM   4812  OH  TYR B  60     -33.378  13.702   6.815  1.00 57.69           O  
ATOM   4813  HH  TYR B  60     -34.280  14.030   6.799  1.00 57.69           H  
ATOM   4814  CZ  TYR B  60     -32.656  14.307   7.793  1.00 57.69           C  
ATOM   4815  N   ASP B  61     -28.093  18.656  11.782  1.00 61.16           N  
ATOM   4816  H   ASP B  61     -27.473  18.415  11.021  1.00 61.16           H  
ATOM   4817  CA  ASP B  61     -27.537  19.436  12.874  1.00 61.16           C  
ATOM   4818  HA  ASP B  61     -28.197  19.342  13.736  1.00 61.16           H  
ATOM   4819  C   ASP B  61     -27.494  20.910  12.492  1.00 61.16           C  
ATOM   4820  CB  ASP B  61     -26.186  18.900  13.341  1.00 61.16           C  
ATOM   4821  HB2 ASP B  61     -25.425  19.084  12.583  1.00 61.16           H  
ATOM   4822  HB3 ASP B  61     -26.267  17.824  13.493  1.00 61.16           H  
ATOM   4823  O   ASP B  61     -26.571  21.415  11.865  1.00 61.16           O  
ATOM   4824  CG  ASP B  61     -25.776  19.552  14.670  1.00 61.16           C  
ATOM   4825  OD1 ASP B  61     -24.712  19.145  15.181  1.00 61.16           O  
ATOM   4826  OD2 ASP B  61     -26.545  20.403  15.203  1.00 61.16           O  
ATOM   4827  N   THR B  62     -28.551  21.615  12.860  1.00 63.29           N  
ATOM   4828  H   THR B  62     -29.325  21.130  13.291  1.00 63.29           H  
ATOM   4829  CA  THR B  62     -28.638  23.065  12.675  1.00 63.29           C  
ATOM   4830  HA  THR B  62     -27.936  23.376  11.901  1.00 63.29           H  
ATOM   4831  C   THR B  62     -28.249  23.835  13.934  1.00 63.29           C  
ATOM   4832  CB  THR B  62     -30.042  23.453  12.206  1.00 63.29           C  
ATOM   4833  HB  THR B  62     -30.106  24.537  12.117  1.00 63.29           H  
ATOM   4834  O   THR B  62     -28.408  25.051  13.972  1.00 63.29           O  
ATOM   4835  CG2 THR B  62     -30.372  22.840  10.844  1.00 63.29           C  
ATOM   4836 HG21 THR B  62     -29.611  23.127  10.119  1.00 63.29           H  
ATOM   4837 HG22 THR B  62     -30.404  21.752  10.916  1.00 63.29           H  
ATOM   4838 HG23 THR B  62     -31.343  23.203  10.510  1.00 63.29           H  
ATOM   4839  OG1 THR B  62     -31.016  23.004  13.126  1.00 63.29           O  
ATOM   4840  HG1 THR B  62     -30.783  23.365  13.984  1.00 63.29           H  
ATOM   4841  N   SER B  63     -27.825  23.142  14.991  1.00 75.77           N  
ATOM   4842  H   SER B  63     -27.624  22.159  14.875  1.00 75.77           H  
ATOM   4843  CA  SER B  63     -27.633  23.707  16.333  1.00 75.77           C  
ATOM   4844  HA  SER B  63     -27.871  24.771  16.307  1.00 75.77           H  
ATOM   4845  C   SER B  63     -26.187  23.644  16.819  1.00 75.77           C  
ATOM   4846  CB  SER B  63     -28.599  23.062  17.331  1.00 75.77           C  
ATOM   4847  HB2 SER B  63     -29.607  23.417  17.118  1.00 75.77           H  
ATOM   4848  HB3 SER B  63     -28.345  23.363  18.347  1.00 75.77           H  
ATOM   4849  O   SER B  63     -25.931  23.807  18.011  1.00 75.77           O  
ATOM   4850  OG  SER B  63     -28.600  21.648  17.241  1.00 75.77           O  
ATOM   4851  HG  SER B  63     -27.769  21.335  16.877  1.00 75.77           H  
ATOM   4852  N   PHE B  64     -25.241  23.427  15.910  1.00 85.73           N  
ATOM   4853  H   PHE B  64     -25.504  23.252  14.951  1.00 85.73           H  
ATOM   4854  CA  PHE B  64     -23.827  23.446  16.244  1.00 85.73           C  
ATOM   4855  HA  PHE B  64     -23.688  22.822  17.126  1.00 85.73           H  
ATOM   4856  C   PHE B  64     -23.351  24.863  16.594  1.00 85.73           C  
ATOM   4857  CB  PHE B  64     -23.010  22.817  15.114  1.00 85.73           C  
ATOM   4858  HB2 PHE B  64     -21.987  22.685  15.467  1.00 85.73           H  
ATOM   4859  HB3 PHE B  64     -23.404  21.822  14.904  1.00 85.73           H  
ATOM   4860  O   PHE B  64     -23.870  25.873  16.110  1.00 85.73           O  
ATOM   4861  CG  PHE B  64     -22.978  23.620  13.828  1.00 85.73           C  
ATOM   4862  CD1 PHE B  64     -23.960  23.418  12.843  1.00 85.73           C  
ATOM   4863  HD1 PHE B  64     -24.735  22.682  12.997  1.00 85.73           H  
ATOM   4864  CD2 PHE B  64     -21.939  24.541  13.598  1.00 85.73           C  
ATOM   4865  HD2 PHE B  64     -21.171  24.686  14.343  1.00 85.73           H  
ATOM   4866  CE1 PHE B  64     -23.901  24.124  11.630  1.00 85.73           C  
ATOM   4867  HE1 PHE B  64     -24.635  23.926  10.863  1.00 85.73           H  
ATOM   4868  CE2 PHE B  64     -21.875  25.245  12.382  1.00 85.73           C  
ATOM   4869  HE2 PHE B  64     -21.059  25.927  12.194  1.00 85.73           H  
ATOM   4870  CZ  PHE B  64     -22.858  25.039  11.399  1.00 85.73           C  
ATOM   4871  HZ  PHE B  64     -22.798  25.561  10.456  1.00 85.73           H  
ATOM   4872  N   ASN B  65     -22.328  24.943  17.440  1.00 89.83           N  
ATOM   4873  H   ASN B  65     -21.899  24.086  17.761  1.00 89.83           H  
ATOM   4874  CA  ASN B  65     -21.656  26.200  17.725  1.00 89.83           C  
ATOM   4875  HA  ASN B  65     -22.403  26.984  17.854  1.00 89.83           H  
ATOM   4876  C   ASN B  65     -20.785  26.579  16.516  1.00 89.83           C  
ATOM   4877  CB  ASN B  65     -20.905  26.054  19.058  1.00 89.83           C  
ATOM   4878  HB2 ASN B  65     -20.319  25.135  19.045  1.00 89.83           H  
ATOM   4879  HB3 ASN B  65     -21.638  25.960  19.860  1.00 89.83           H  
ATOM   4880  O   ASN B  65     -19.796  25.911  16.222  1.00 89.83           O  
ATOM   4881  CG  ASN B  65     -19.994  27.227  19.389  1.00 89.83           C  
ATOM   4882  ND2 ASN B  65     -19.418  27.245  20.565  1.00 89.83           N  
ATOM   4883 HD21 ASN B  65     -18.780  28.009  20.737  1.00 89.83           H  
ATOM   4884 HD22 ASN B  65     -19.493  26.460  21.197  1.00 89.83           H  
ATOM   4885  OD1 ASN B  65     -19.790  28.144  18.614  1.00 89.83           O  
ATOM   4886  N   ALA B  66     -21.165  27.657  15.827  1.00 92.42           N  
ATOM   4887  H   ALA B  66     -22.015  28.126  16.107  1.00 92.42           H  
ATOM   4888  CA  ALA B  66     -20.512  28.106  14.600  1.00 92.42           C  
ATOM   4889  HA  ALA B  66     -20.583  27.308  13.862  1.00 92.42           H  
ATOM   4890  C   ALA B  66     -19.019  28.416  14.774  1.00 92.42           C  
ATOM   4891  CB  ALA B  66     -21.269  29.328  14.070  1.00 92.42           C  
ATOM   4892  HB1 ALA B  66     -22.313  29.069  13.890  1.00 92.42           H  
ATOM   4893  HB2 ALA B  66     -20.817  29.652  13.132  1.00 92.42           H  
ATOM   4894  HB3 ALA B  66     -21.211  30.145  14.790  1.00 92.42           H  
ATOM   4895  O   ALA B  66     -18.261  28.212  13.832  1.00 92.42           O  
ATOM   4896  N   THR B  67     -18.600  28.844  15.968  1.00 95.81           N  
ATOM   4897  H   THR B  67     -19.266  28.971  16.716  1.00 95.81           H  
ATOM   4898  CA  THR B  67     -17.196  29.142  16.261  1.00 95.81           C  
ATOM   4899  HA  THR B  67     -16.803  29.803  15.488  1.00 95.81           H  
ATOM   4900  C   THR B  67     -16.344  27.878  16.244  1.00 95.81           C  
ATOM   4901  CB  THR B  67     -17.080  29.869  17.607  1.00 95.81           C  
ATOM   4902  HB  THR B  67     -17.528  29.256  18.390  1.00 95.81           H  
ATOM   4903  O   THR B  67     -15.281  27.892  15.646  1.00 95.81           O  
ATOM   4904  CG2 THR B  67     -15.651  30.202  18.021  1.00 95.81           C  
ATOM   4905 HG21 THR B  67     -15.147  30.752  17.226  1.00 95.81           H  
ATOM   4906 HG22 THR B  67     -15.092  29.289  18.222  1.00 95.81           H  
ATOM   4907 HG23 THR B  67     -15.661  30.814  18.923  1.00 95.81           H  
ATOM   4908  OG1 THR B  67     -17.782  31.088  17.522  1.00 95.81           O  
ATOM   4909  HG1 THR B  67     -17.307  31.605  16.867  1.00 95.81           H  
ATOM   4910  N   ILE B  68     -16.812  26.768  16.830  1.00 95.54           N  
ATOM   4911  H   ILE B  68     -17.737  26.801  17.234  1.00 95.54           H  
ATOM   4912  CA  ILE B  68     -16.058  25.495  16.886  1.00 95.54           C  
ATOM   4913  HA  ILE B  68     -14.998  25.723  16.769  1.00 95.54           H  
ATOM   4914  C   ILE B  68     -16.388  24.518  15.746  1.00 95.54           C  
ATOM   4915  CB  ILE B  68     -16.211  24.810  18.255  1.00 95.54           C  
ATOM   4916  HB  ILE B  68     -15.641  23.882  18.205  1.00 95.54           H  
ATOM   4917  O   ILE B  68     -15.706  23.503  15.575  1.00 95.54           O  
ATOM   4918  CG1 ILE B  68     -17.671  24.434  18.551  1.00 95.54           C  
ATOM   4919 HG12 ILE B  68     -18.082  23.868  17.715  1.00 95.54           H  
ATOM   4920 HG13 ILE B  68     -18.235  25.362  18.647  1.00 95.54           H  
ATOM   4921  CG2 ILE B  68     -15.609  25.690  19.366  1.00 95.54           C  
ATOM   4922 HG21 ILE B  68     -16.209  26.588  19.514  1.00 95.54           H  
ATOM   4923 HG22 ILE B  68     -15.552  25.134  20.302  1.00 95.54           H  
ATOM   4924 HG23 ILE B  68     -14.597  25.984  19.088  1.00 95.54           H  
ATOM   4925  CD1 ILE B  68     -17.859  23.598  19.823  1.00 95.54           C  
ATOM   4926 HD11 ILE B  68     -18.895  23.264  19.884  1.00 95.54           H  
ATOM   4927 HD12 ILE B  68     -17.207  22.725  19.794  1.00 95.54           H  
ATOM   4928 HD13 ILE B  68     -17.630  24.190  20.708  1.00 95.54           H  
ATOM   4929  N   GLY B  69     -17.422  24.823  14.964  1.00 95.65           N  
ATOM   4930  H   GLY B  69     -17.973  25.632  15.214  1.00 95.65           H  
ATOM   4931  CA  GLY B  69     -17.804  24.085  13.769  1.00 95.65           C  
ATOM   4932  HA2 GLY B  69     -16.920  23.600  13.357  1.00 95.65           H  
ATOM   4933  HA3 GLY B  69     -18.178  24.792  13.028  1.00 95.65           H  
ATOM   4934  C   GLY B  69     -18.841  22.985  13.981  1.00 95.65           C  
ATOM   4935  O   GLY B  69     -19.068  22.487  15.085  1.00 95.65           O  
ATOM   4936  N   GLU B  70     -19.466  22.588  12.875  1.00 94.14           N  
ATOM   4937  H   GLU B  70     -19.225  23.036  12.002  1.00 94.14           H
[truncated: 140,949 more chars]
