# Supplementary material for: AlphaFold-Multimer predicts cross-kingdom interactions at the plant-pathogen interface
Source: Nat Commun. 2023 Sep 27;14:6040. doi: 10.1038/s41467-023-41721-9 (PMC10533508; doi:10.1038/s41467-023-41721-9)
Supplement: Supplementary file 6 — Supplementary Data 3 [file 41467_2023_41721_MOESM6_ESM.zip › CIII_XP018241286.pdb]

ATOM      1  N   GLY A   1       4.000  -2.374 -22.676  1.00 93.72           N  
ATOM      2  H   GLY A   1       4.716  -2.812 -23.239  1.00 93.72           H  
ATOM      3  H2  GLY A   1       3.243  -3.031 -22.554  1.00 93.72           H  
ATOM      4  H3  GLY A   1       3.599  -1.564 -23.127  1.00 93.72           H  
ATOM      5  CA  GLY A   1       4.521  -2.013 -21.349  1.00 93.72           C  
ATOM      6  HA2 GLY A   1       5.351  -1.312 -21.437  1.00 93.72           H  
ATOM      7  HA3 GLY A   1       3.719  -1.562 -20.766  1.00 93.72           H  
ATOM      8  C   GLY A   1       4.995  -3.263 -20.647  1.00 93.72           C  
ATOM      9  O   GLY A   1       5.380  -4.216 -21.316  1.00 93.72           O  
ATOM     10  N   GLY A   2       4.965  -3.275 -19.317  1.00 97.67           N  
ATOM     11  H   GLY A   2       4.738  -2.419 -18.832  1.00 97.67           H  
ATOM     12  CA  GLY A   2       5.172  -4.469 -18.494  1.00 97.67           C  
ATOM     13  HA2 GLY A   2       4.813  -5.348 -19.029  1.00 97.67           H  
ATOM     14  HA3 GLY A   2       6.235  -4.597 -18.290  1.00 97.67           H  
ATOM     15  C   GLY A   2       4.424  -4.369 -17.163  1.00 97.67           C  
ATOM     16  O   GLY A   2       4.048  -3.273 -16.748  1.00 97.67           O  
ATOM     17  N   ILE A   3       4.199  -5.505 -16.500  1.00 98.68           N  
ATOM     18  H   ILE A   3       4.524  -6.379 -16.887  1.00 98.68           H  
ATOM     19  CA  ILE A   3       3.586  -5.537 -15.164  1.00 98.68           C  
ATOM     20  HA  ILE A   3       3.083  -4.583 -15.003  1.00 98.68           H  
ATOM     21  C   ILE A   3       4.678  -5.662 -14.097  1.00 98.68           C  
ATOM     22  CB  ILE A   3       2.480  -6.611 -15.039  1.00 98.68           C  
ATOM     23  HB  ILE A   3       2.938  -7.595 -15.147  1.00 98.68           H  
ATOM     24  O   ILE A   3       5.596  -6.474 -14.232  1.00 98.68           O  
ATOM     25  CG1 ILE A   3       1.422  -6.421 -16.153  1.00 98.68           C  
ATOM     26 HG12 ILE A   3       0.994  -5.422 -16.077  1.00 98.68           H  
ATOM     27 HG13 ILE A   3       1.904  -6.508 -17.127  1.00 98.68           H  
ATOM     28  CG2 ILE A   3       1.811  -6.536 -13.651  1.00 98.68           C  
ATOM     29 HG21 ILE A   3       1.084  -7.339 -13.532  1.00 98.68           H  
ATOM     30 HG22 ILE A   3       2.544  -6.659 -12.853  1.00 98.68           H  
ATOM     31 HG23 ILE A   3       1.314  -5.575 -13.522  1.00 98.68           H  
ATOM     32  CD1 ILE A   3       0.280  -7.441 -16.132  1.00 98.68           C  
ATOM     33 HD11 ILE A   3      -0.343  -7.292 -17.015  1.00 98.68           H  
ATOM     34 HD12 ILE A   3       0.683  -8.454 -16.146  1.00 98.68           H  
ATOM     35 HD13 ILE A   3      -0.346  -7.300 -15.250  1.00 98.68           H  
ATOM     36  N   VAL A   4       4.558  -4.867 -13.039  1.00 98.71           N  
ATOM     37  H   VAL A   4       3.796  -4.205 -13.048  1.00 98.71           H  
ATOM     38  CA  VAL A   4       5.367  -4.920 -11.813  1.00 98.71           C  
ATOM     39  HA  VAL A   4       6.240  -5.553 -11.973  1.00 98.71           H  
ATOM     40  C   VAL A   4       4.513  -5.525 -10.699  1.00 98.71           C  
ATOM     41  CB  VAL A   4       5.850  -3.508 -11.426  1.00 98.71           C  
ATOM     42  HB  VAL A   4       4.983  -2.917 -11.132  1.00 98.71           H  
ATOM     43  O   VAL A   4       3.325  -5.216 -10.617  1.00 98.71           O  
ATOM     44  CG1 VAL A   4       6.808  -3.537 -10.231  1.00 98.71           C  
ATOM     45 HG11 VAL A   4       7.184  -2.534 -10.028  1.00 98.71           H  
ATOM     46 HG12 VAL A   4       7.652  -4.196 -10.432  1.00 98.71           H  
ATOM     47 HG13 VAL A   4       6.293  -3.882  -9.335  1.00 98.71           H  
ATOM     48  CG2 VAL A   4       6.497  -2.789 -12.618  1.00 98.71           C  
ATOM     49 HG21 VAL A   4       5.747  -2.584 -13.382  1.00 98.71           H  
ATOM     50 HG22 VAL A   4       7.292  -3.395 -13.052  1.00 98.71           H  
ATOM     51 HG23 VAL A   4       6.906  -1.832 -12.295  1.00 98.71           H  
ATOM     52  N   ILE A   5       5.082  -6.377  -9.847  1.00 98.74           N  
ATOM     53  H   ILE A   5       6.059  -6.607  -9.962  1.00 98.74           H  
ATOM     54  CA  ILE A   5       4.346  -7.040  -8.758  1.00 98.74           C  
ATOM     55  HA  ILE A   5       3.404  -6.512  -8.608  1.00 98.74           H  
ATOM     56  C   ILE A   5       5.111  -6.955  -7.434  1.00 98.74           C  
ATOM     57  CB  ILE A   5       4.003  -8.492  -9.175  1.00 98.74           C  
ATOM     58  HB  ILE A   5       3.610  -8.446 -10.191  1.00 98.74           H  
ATOM     59  O   ILE A   5       6.325  -7.160  -7.397  1.00 98.74           O  
ATOM     60  CG1 ILE A   5       2.933  -9.187  -8.311  1.00 98.74           C  
ATOM     61 HG12 ILE A   5       3.211  -9.116  -7.259  1.00 98.74           H  
ATOM     62 HG13 ILE A   5       2.891 -10.241  -8.587  1.00 98.74           H  
ATOM     63  CG2 ILE A   5       5.245  -9.396  -9.209  1.00 98.74           C  
ATOM     64 HG21 ILE A   5       4.983 -10.374  -9.613  1.00 98.74           H  
ATOM     65 HG22 ILE A   5       5.643  -9.538  -8.205  1.00 98.74           H  
ATOM     66 HG23 ILE A   5       6.007  -8.946  -9.845  1.00 98.74           H  
ATOM     67  CD1 ILE A   5       1.525  -8.622  -8.499  1.00 98.74           C  
ATOM     68 HD11 ILE A   5       1.276  -8.578  -9.559  1.00 98.74           H  
ATOM     69 HD12 ILE A   5       0.800  -9.264  -7.998  1.00 98.74           H  
ATOM     70 HD13 ILE A   5       1.466  -7.627  -8.058  1.00 98.74           H  
ATOM     71  N   TYR A   6       4.392  -6.696  -6.342  1.00 98.70           N  
ATOM     72  H   TYR A   6       3.415  -6.467  -6.451  1.00 98.70           H  
ATOM     73  CA  TYR A   6       4.916  -6.851  -4.981  1.00 98.70           C  
ATOM     74  HA  TYR A   6       5.987  -6.650  -4.982  1.00 98.70           H  
ATOM     75  C   TYR A   6       4.715  -8.291  -4.499  1.00 98.70           C  
ATOM     76  CB  TYR A   6       4.263  -5.832  -4.036  1.00 98.70           C  
ATOM     77  HB2 TYR A   6       4.401  -6.168  -3.009  1.00 98.70           H  
ATOM     78  HB3 TYR A   6       3.191  -5.787  -4.227  1.00 98.70           H  
ATOM     79  O   TYR A   6       3.605  -8.820  -4.585  1.00 98.70           O  
ATOM     80  CG  TYR A   6       4.868  -4.451  -4.177  1.00 98.70           C  
ATOM     81  CD1 TYR A   6       5.807  -3.993  -3.230  1.00 98.70           C  
ATOM     82  HD1 TYR A   6       6.023  -4.571  -2.344  1.00 98.70           H  
ATOM     83  CD2 TYR A   6       4.558  -3.656  -5.297  1.00 98.70           C  
ATOM     84  HD2 TYR A   6       3.829  -3.988  -6.021  1.00 98.70           H  
ATOM     85  CE1 TYR A   6       6.482  -2.776  -3.429  1.00 98.70           C  
ATOM     86  HE1 TYR A   6       7.215  -2.425  -2.719  1.00 98.70           H  
ATOM     87  CE2 TYR A   6       5.232  -2.437  -5.492  1.00 98.70           C  
ATOM     88  HE2 TYR A   6       5.050  -1.835  -6.370  1.00 98.70           H  
ATOM     89  OH  TYR A   6       6.914  -0.896  -4.858  1.00 98.70           O  
ATOM     90  HH  TYR A   6       7.691  -0.782  -4.306  1.00 98.70           H  
ATOM     91  CZ  TYR A   6       6.196  -2.002  -4.566  1.00 98.70           C  
ATOM     92  N   TRP A   7       5.775  -8.913  -3.980  1.00 98.51           N  
ATOM     93  H   TRP A   7       6.648  -8.407  -3.935  1.00 98.51           H  
ATOM     94  CA  TRP A   7       5.777 -10.278  -3.442  1.00 98.51           C  
ATOM     95  HA  TRP A   7       4.754 -10.618  -3.283  1.00 98.51           H  
ATOM     96  C   TRP A   7       6.499 -10.322  -2.091  1.00 98.51           C  
ATOM     97  CB  TRP A   7       6.457 -11.228  -4.443  1.00 98.51           C  
ATOM     98  HB2 TRP A   7       7.440 -10.827  -4.689  1.00 98.51           H  
ATOM     99  HB3 TRP A   7       5.868 -11.253  -5.359  1.00 98.51           H  
ATOM    100  O   TRP A   7       7.522  -9.661  -1.915  1.00 98.51           O  
ATOM    101  CG  TRP A   7       6.645 -12.633  -3.945  1.00 98.51           C  
ATOM    102  CD1 TRP A   7       5.761 -13.642  -4.092  1.00 98.51           C  
ATOM    103  HD1 TRP A   7       4.818 -13.564  -4.612  1.00 98.51           H  
ATOM    104  CD2 TRP A   7       7.725 -13.176  -3.119  1.00 98.51           C  
ATOM    105  CE2 TRP A   7       7.396 -14.519  -2.770  1.00 98.51           C  
ATOM    106  CE3 TRP A   7       8.920 -12.649  -2.578  1.00 98.51           C  
ATOM    107  HE3 TRP A   7       9.185 -11.626  -2.796  1.00 98.51           H  
ATOM    108  NE1 TRP A   7       6.205 -14.760  -3.416  1.00 98.51           N  
ATOM    109  HE1 TRP A   7       5.661 -15.606  -3.325  1.00 98.51           H  
ATOM    110  CH2 TRP A   7       9.367 -14.733  -1.382  1.00 98.51           C  
ATOM    111  HH2 TRP A   7       9.974 -15.302  -0.693  1.00 98.51           H  
ATOM    112  CZ2 TRP A   7       8.195 -15.294  -1.917  1.00 98.51           C  
ATOM    113  HZ2 TRP A   7       7.881 -16.289  -1.638  1.00 98.51           H  
ATOM    114  CZ3 TRP A   7       9.732 -13.418  -1.720  1.00 98.51           C  
ATOM    115  HZ3 TRP A   7      10.624 -12.981  -1.297  1.00 98.51           H  
ATOM    116  N   GLY A   8       6.005 -11.133  -1.155  1.00 98.30           N  
ATOM    117  H   GLY A   8       5.178 -11.677  -1.361  1.00 98.30           H  
ATOM    118  CA  GLY A   8       6.637 -11.379   0.143  1.00 98.30           C  
ATOM    119  HA2 GLY A   8       6.972 -12.416   0.175  1.00 98.30           H  
ATOM    120  HA3 GLY A   8       7.509 -10.737   0.265  1.00 98.30           H  
ATOM    121  C   GLY A   8       5.723 -11.127   1.343  1.00 98.30           C  
ATOM    122  O   GLY A   8       6.091 -11.473   2.458  1.00 98.30           O  
ATOM    123  N   GLN A   9       4.531 -10.558   1.149  1.00 98.09           N  
ATOM    124  H   GLN A   9       4.233 -10.406   0.196  1.00 98.09           H  
ATOM    125  CA  GLN A   9       3.649 -10.132   2.244  1.00 98.09           C  
ATOM    126  HA  GLN A   9       4.226 -10.153   3.169  1.00 98.09           H  
ATOM    127  C   GLN A   9       2.487 -11.096   2.539  1.00 98.09           C  
ATOM    128  CB  GLN A   9       3.223  -8.668   2.036  1.00 98.09           C  
ATOM    129  HB2 GLN A   9       2.439  -8.406   2.746  1.00 98.09           H  
ATOM    130  HB3 GLN A   9       2.824  -8.544   1.029  1.00 98.09           H  
ATOM    131  O   GLN A   9       1.695 -10.836   3.442  1.00 98.09           O  
ATOM    132  CG  GLN A   9       4.406  -7.703   2.242  1.00 98.09           C  
ATOM    133  HG2 GLN A   9       5.220  -7.970   1.568  1.00 98.09           H  
ATOM    134  HG3 GLN A   9       4.097  -6.688   1.990  1.00 98.09           H  
ATOM    135  CD  GLN A   9       4.910  -7.694   3.683  1.00 98.09           C  
ATOM    136  NE2 GLN A   9       6.110  -8.159   3.939  1.00 98.09           N  
ATOM    137 HE21 GLN A   9       6.431  -8.139   4.896  1.00 98.09           H  
ATOM    138 HE22 GLN A   9       6.722  -8.463   3.195  1.00 98.09           H  
ATOM    139  OE1 GLN A   9       4.223  -7.293   4.606  1.00 98.09           O  
ATOM    140  N   ASN A  10       2.396 -12.249   1.862  1.00 97.21           N  
ATOM    141  H   ASN A  10       3.002 -12.405   1.070  1.00 97.21           H  
ATOM    142  CA  ASN A  10       1.544 -13.350   2.322  1.00 97.21           C  
ATOM    143  HA  ASN A  10       1.443 -13.280   3.405  1.00 97.21           H  
ATOM    144  C   ASN A  10       2.158 -14.718   1.994  1.00 97.21           C  
ATOM    145  CB  ASN A  10       0.143 -13.198   1.710  1.00 97.21           C  
ATOM    146  HB2 ASN A  10      -0.170 -12.157   1.778  1.00 97.21           H  
ATOM    147  HB3 ASN A  10       0.180 -13.481   0.658  1.00 97.21           H  
ATOM    148  O   ASN A  10       2.334 -15.057   0.827  1.00 97.21           O  
ATOM    149  CG  ASN A  10      -0.893 -14.069   2.399  1.00 97.21           C  
ATOM    150  ND2 ASN A  10      -2.016 -13.508   2.774  1.00 97.21           N  
ATOM    151 HD21 ASN A  10      -2.205 -12.546   2.529  1.00 97.21           H  
ATOM    152 HD22 ASN A  10      -2.733 -14.099   3.169  1.00 97.21           H  
ATOM    153  OD1 ASN A  10      -0.703 -15.258   2.627  1.00 97.21           O  
ATOM    154  N   GLY A  11       2.402 -15.552   3.011  1.00 96.36           N  
ATOM    155  H   GLY A  11       2.152 -15.257   3.944  1.00 96.36           H  
ATOM    156  CA  GLY A  11       3.011 -16.882   2.834  1.00 96.36           C  
ATOM    157  HA2 GLY A  11       4.011 -16.761   2.417  1.00 96.36           H  
ATOM    158  HA3 GLY A  11       3.104 -17.363   3.807  1.00 96.36           H  
ATOM    159  C   GLY A  11       2.232 -17.840   1.916  1.00 96.36           C  
ATOM    160  O   GLY A  11       2.795 -18.821   1.440  1.00 96.36           O  
ATOM    161  N   ASN A  12       0.960 -17.547   1.624  1.00 96.98           N  
ATOM    162  H   ASN A  12       0.559 -16.715   2.033  1.00 96.98           H  
ATOM    163  CA  ASN A  12       0.108 -18.338   0.735  1.00 96.98           C  
ATOM    164  HA  ASN A  12       0.460 -19.370   0.743  1.00 96.98           H  
ATOM    165  C   ASN A  12       0.146 -17.876  -0.737  1.00 96.98           C  
ATOM    166  CB  ASN A  12      -1.326 -18.338   1.290  1.00 96.98           C  
ATOM    167  HB2 ASN A  12      -1.746 -17.335   1.213  1.00 96.98           H  
ATOM    168  HB3 ASN A  12      -1.943 -19.009   0.692  1.00 96.98           H  
ATOM    169  O   ASN A  12      -0.511 -18.479  -1.580  1.00 96.98           O  
ATOM    170  CG  ASN A  12      -1.396 -18.806   2.731  1.00 96.98           C  
ATOM    171  ND2 ASN A  12      -1.540 -17.895   3.665  1.00 96.98           N  
ATOM    172 HD21 ASN A  12      -1.515 -16.916   3.418  1.00 96.98           H  
ATOM    173 HD22 ASN A  12      -1.598 -18.230   4.616  1.00 96.98           H  
ATOM    174  OD1 ASN A  12      -1.291 -19.979   3.036  1.00 96.98           O  
ATOM    175  N   GLU A  13       0.890 -16.818  -1.087  1.00 97.32           N  
ATOM    176  H   GLU A  13       1.421 -16.337  -0.375  1.00 97.32           H  
ATOM    177  CA  GLU A  13       0.861 -16.232  -2.443  1.00 97.32           C  
ATOM    178  HA  GLU A  13      -0.174 -16.274  -2.781  1.00 97.32           H  
ATOM    179  C   GLU A  13       1.668 -16.997  -3.511  1.00 97.32           C  
ATOM    180  CB  GLU A  13       1.228 -14.742  -2.380  1.00 97.32           C  
ATOM    181  HB2 GLU A  13       0.872 -14.273  -3.297  1.00 97.32           H  
ATOM    182  HB3 GLU A  13       0.691 -14.302  -1.540  1.00 97.32           H  
ATOM    183  O   GLU A  13       1.650 -16.619  -4.688  1.00 97.32           O  
ATOM    184  CG  GLU A  13       2.721 -14.420  -2.244  1.00 97.32           C  
ATOM    185  HG2 GLU A  13       3.187 -15.145  -1.576  1.00 97.32           H  
ATOM    186  HG3 GLU A  13       3.191 -14.528  -3.221  1.00 97.32           H  
ATOM    187  CD  GLU A  13       2.943 -12.993  -1.715  1.00 97.32           C  
ATOM    188  OE1 GLU A  13       3.761 -12.823  -0.777  1.00 97.32           O  
ATOM    189  OE2 GLU A  13       2.317 -12.052  -2.252  1.00 97.32           O  
ATOM    190  N   GLY A  14       2.343 -18.080  -3.112  1.00 97.91           N  
ATOM    191  H   GLY A  14       2.266 -18.315  -2.133  1.00 97.91           H  
ATOM    192  CA  GLY A  14       3.280 -18.858  -3.927  1.00 97.91           C  
ATOM    193  HA2 GLY A  14       3.198 -19.908  -3.646  1.00 97.91           H  
ATOM    194  HA3 GLY A  14       3.024 -18.769  -4.982  1.00 97.91           H  
ATOM    195  C   GLY A  14       4.736 -18.414  -3.742  1.00 97.91           C  
ATOM    196  O   GLY A  14       5.013 -17.326  -3.240  1.00 97.91           O  
ATOM    197  N   THR A  15       5.693 -19.255  -4.143  1.00 98.33           N  
ATOM    198  H   THR A  15       5.426 -20.106  -4.615  1.00 98.33           H  
ATOM    199  CA  THR A  15       7.127 -18.916  -4.073  1.00 98.33           C  
ATOM    200  HA  THR A  15       7.336 -18.529  -3.076  1.00 98.33           H  
ATOM    201  C   THR A  15       7.501 -17.821  -5.075  1.00 98.33           C  
ATOM    202  CB  THR A  15       8.037 -20.136  -4.299  1.00 98.33           C  
ATOM    203  HB  THR A  15       9.069 -19.827  -4.135  1.00 98.33           H  
ATOM    204  O   THR A  15       6.810 -17.624  -6.082  1.00 98.33           O  
ATOM    205  CG2 THR A  15       7.732 -21.294  -3.350  1.00 98.33           C  
ATOM    206 HG21 THR A  15       6.747 -21.712  -3.560  1.00 98.33           H  
ATOM    207 HG22 THR A  15       7.757 -20.936  -2.320  1.00 98.33           H  
ATOM    208 HG23 THR A  15       8.486 -22.071  -3.471  1.00 98.33           H  
ATOM    209  OG1 THR A  15       7.921 -20.628  -5.617  1.00 98.33           O  
ATOM    210  HG1 THR A  15       8.648 -21.246  -5.721  1.00 98.33           H  
ATOM    211  N   LEU A  16       8.629 -17.145  -4.854  1.00 98.65           N  
ATOM    212  H   LEU A  16       9.189 -17.367  -4.043  1.00 98.65           H  
ATOM    213  CA  LEU A  16       9.168 -16.155  -5.788  1.00 98.65           C  
ATOM    214  HA  LEU A  16       8.417 -15.381  -5.942  1.00 98.65           H  
ATOM    215  C   LEU A  16       9.470 -16.793  -7.161  1.00 98.65           C  
ATOM    216  CB  LEU A  16      10.391 -15.508  -5.113  1.00 98.65           C  
ATOM    217  HB2 LEU A  16      10.046 -14.962  -4.234  1.00 98.65           H  
ATOM    218  HB3 LEU A  16      11.057 -16.294  -4.758  1.00 98.65           H  
ATOM    219  O   LEU A  16       9.101 -16.235  -8.195  1.00 98.65           O  
ATOM    220  CG  LEU A  16      11.196 -14.540  -5.996  1.00 98.65           C  
ATOM    221  HG  LEU A  16      11.568 -15.070  -6.873  1.00 98.65           H  
ATOM    222  CD1 LEU A  16      10.356 -13.348  -6.450  1.00 98.65           C  
ATOM    223 HD11 LEU A  16       9.545 -13.685  -7.096  1.00 98.65           H  
ATOM    224 HD12 LEU A  16      10.979 -12.657  -7.019  1.00 98.65           H  
ATOM    225 HD13 LEU A  16       9.942 -12.832  -5.584  1.00 98.65           H  
ATOM    226  CD2 LEU A  16      12.396 -14.012  -5.212  1.00 98.65           C  
ATOM    227 HD21 LEU A  16      13.022 -14.844  -4.890  1.00 98.65           H  
ATOM    228 HD22 LEU A  16      12.055 -13.457  -4.338  1.00 98.65           H  
ATOM    229 HD23 LEU A  16      12.985 -13.353  -5.850  1.00 98.65           H  
ATOM    230  N   ALA A  17      10.002 -18.019  -7.187  1.00 97.90           N  
ATOM    231  H   ALA A  17      10.328 -18.417  -6.318  1.00 97.90           H  
ATOM    232  CA  ALA A  17      10.182 -18.788  -8.417  1.00 97.90           C  
ATOM    233  HA  ALA A  17      10.808 -18.208  -9.095  1.00 97.90           H  
ATOM    234  C   ALA A  17       8.850 -19.053  -9.139  1.00 97.90           C  
ATOM    235  CB  ALA A  17      10.908 -20.101  -8.100  1.00 97.90           C  
ATOM    236  HB1 ALA A  17      11.002 -20.698  -9.008  1.00 97.90           H  
ATOM    237  HB2 ALA A  17      10.361 -20.668  -7.348  1.00 97.90           H  
ATOM    238  HB3 ALA A  17      11.910 -19.891  -7.725  1.00 97.90           H  
ATOM    239  O   ALA A  17       8.787 -18.897 -10.356  1.00 97.90           O  
ATOM    240  N   SER A  18       7.770 -19.398  -8.422  1.00 97.96           N  
ATOM    241  H   SER A  18       7.869 -19.520  -7.424  1.00 97.96           H  
ATOM    242  CA  SER A  18       6.444 -19.601  -9.035  1.00 97.96           C  
ATOM    243  HA  SER A  18       6.573 -20.262  -9.892  1.00 97.96           H  
ATOM    244  C   SER A  18       5.831 -18.294  -9.563  1.00 97.96           C  
ATOM    245  CB  SER A  18       5.495 -20.312  -8.064  1.00 97.96           C  
ATOM    246  HB2 SER A  18       4.634 -20.681  -8.623  1.00 97.96           H  
ATOM    247  HB3 SER A  18       6.006 -21.167  -7.623  1.00 97.96           H  
ATOM    248  O   SER A  18       5.243 -18.270 -10.645  1.00 97.96           O  
ATOM    249  OG  SER A  18       5.027 -19.463  -7.036  1.00 97.96           O  
ATOM    250  HG  SER A  18       5.748 -18.935  -6.685  1.00 97.96           H  
ATOM    251  N   THR A  19       6.061 -17.186  -8.854  1.00 98.43           N  
ATOM    252  H   THR A  19       6.546 -17.289  -7.973  1.00 98.43           H  
ATOM    253  CA  THR A  19       5.660 -15.828  -9.247  1.00 98.43           C  
ATOM    254  HA  THR A  19       4.580 -15.803  -9.390  1.00 98.43           H  
ATOM    255  C   THR A  19       6.313 -15.443 -10.573  1.00 98.43           C  
ATOM    256  CB  THR A  19       6.015 -14.842  -8.119  1.00 98.43           C  
ATOM    257  HB  THR A  19       7.073 -14.919  -7.872  1.00 98.43           H  
ATOM    258  O   THR A  19       5.618 -15.087 -11.524  1.00 98.43           O  
ATOM    259  CG2 THR A  19       5.710 -13.380  -8.437  1.00 98.43           C  
ATOM    260 HG21 THR A  19       6.372 -13.019  -9.225  1.00 98.43           H  
ATOM    261 HG22 THR A  19       4.674 -13.270  -8.755  1.00 98.43           H  
ATOM    262 HG23 THR A  19       5.876 -12.774  -7.546  1.00 98.43           H  
ATOM    263  OG1 THR A  19       5.258 -15.202  -6.988  1.00 98.43           O  
ATOM    264  HG1 THR A  19       5.747 -15.863  -6.492  1.00 98.43           H  
ATOM    265  N   CYS A  20       7.629 -15.628 -10.692  1.00 98.37           N  
ATOM    266  H   CYS A  20       8.152 -15.893  -9.870  1.00 98.37           H  
ATOM    267  CA  CYS A  20       8.375 -15.420 -11.934  1.00 98.37           C  
ATOM    268  HA  CYS A  20       8.113 -14.445 -12.344  1.00 98.37           H  
ATOM    269  C   CYS A  20       8.052 -16.465 -13.022  1.00 98.37           C  
ATOM    270  CB  CYS A  20       9.861 -15.397 -11.569  1.00 98.37           C  
ATOM    271  HB2 CYS A  20      10.464 -15.375 -12.477  1.00 98.37           H  
ATOM    272  HB3 CYS A  20      10.110 -16.300 -11.011  1.00 98.37           H  
ATOM    273  O   CYS A  20       8.120 -16.162 -14.214  1.00 98.37           O  
ATOM    274  SG  CYS A  20      10.266 -13.951 -10.559  1.00 98.37           S  
ATOM    275  N   ALA A  21       7.643 -17.682 -12.645  1.00 97.93           N  
ATOM    276  H   ALA A  21       7.668 -17.920 -11.664  1.00 97.93           H  
ATOM    277  CA  ALA A  21       7.271 -18.729 -13.595  1.00 97.93           C  
ATOM    278  HA  ALA A  21       8.078 -18.782 -14.326  1.00 97.93           H  
ATOM    279  C   ALA A  21       5.981 -18.430 -14.377  1.00 97.93           C  
ATOM    280  CB  ALA A  21       7.203 -20.088 -12.895  1.00 97.93           C  
ATOM    281  HB1 ALA A  21       8.153 -20.309 -12.409  1.00 97.93           H  
ATOM    282  HB2 ALA A  21       6.995 -20.866 -13.629  1.00 97.93           H  
ATOM    283  HB3 ALA A  21       6.402 -20.086 -12.155  1.00 97.93           H  
ATOM    284  O   ALA A  21       5.843 -18.923 -15.498  1.00 97.93           O  
ATOM    285  N   SER A  22       5.089 -17.593 -13.828  1.00 97.02           N  
ATOM    286  H   SER A  22       5.268 -17.282 -12.884  1.00 97.02           H  
ATOM    287  CA  SER A  22       3.852 -17.125 -14.481  1.00 97.02           C  
ATOM    288  HA  SER A  22       3.207 -17.983 -14.668  1.00 97.02           H  
ATOM    289  C   SER A  22       4.077 -16.402 -15.817  1.00 97.02           C  
ATOM    290  CB  SER A  22       3.116 -16.151 -13.550  1.00 97.02           C  
ATOM    291  HB2 SER A  22       3.018 -16.583 -12.554  1.00 97.02           H  
ATOM    292  HB3 SER A  22       2.120 -15.966 -13.951  1.00 97.02           H  
ATOM    293  O   SER A  22       3.155 -16.292 -16.625  1.00 97.02           O  
ATOM    294  OG  SER A  22       3.814 -14.916 -13.480  1.00 97.02           O  
ATOM    295  HG  SER A  22       4.407 -14.937 -12.726  1.00 97.02           H  
ATOM    296  N   ASN A  23       5.286 -15.872 -16.046  1.00 96.61           N  
ATOM    297  H   ASN A  23       5.998 -16.027 -15.347  1.00 96.61           H  
ATOM    298  CA  ASN A  23       5.624 -14.965 -17.147  1.00 96.61           C  
ATOM    299  HA  ASN A  23       6.637 -14.609 -16.961  1.00 96.61           H  
ATOM    300  C   ASN A  23       4.749 -13.692 -17.220  1.00 96.61           C  
ATOM    301  CB  ASN A  23       5.643 -15.738 -18.484  1.00 96.61           C  
ATOM    302  HB2 ASN A  23       5.951 -15.065 -19.284  1.00 96.61           H  
ATOM    303  HB3 ASN A  23       4.638 -16.091 -18.712  1.00 96.61           H  
ATOM    304  O   ASN A  23       4.727 -13.047 -18.269  1.00 96.61           O  
ATOM    305  CG  ASN A  23       6.604 -16.909 -18.510  1.00 96.61           C  
ATOM    306  ND2 ASN A  23       6.212 -18.009 -19.110  1.00 96.61           N  
ATOM    307 HD21 ASN A  23       5.267 -18.084 -19.459  1.00 96.61           H  
ATOM    308 HD22 ASN A  23       6.883 -18.760 -19.185  1.00 96.61           H  
ATOM    309  OD1 ASN A  23       7.726 -16.848 -18.032  1.00 96.61           O  
ATOM    310  N   ASN A  24       3.982 -13.333 -16.180  1.00 97.63           N  
ATOM    311  H   ASN A  24       3.973 -13.915 -15.354  1.00 97.63           H  
ATOM    312  CA  ASN A  24       3.111 -12.147 -16.200  1.00 97.63           C  
ATOM    313  HA  ASN A  24       2.747 -11.987 -17.215  1.00 97.63           H  
ATOM    314  C   ASN A  24       3.839 -10.843 -15.866  1.00 97.63           C  
ATOM    315  CB  ASN A  24       1.882 -12.370 -15.299  1.00 97.63           C  
ATOM    316  HB2 ASN A  24       2.170 -12.869 -14.374  1.00 97.63           H  
ATOM    317  HB3 ASN A  24       1.462 -11.402 -15.028  1.00 97.63           H  
ATOM    318  O   ASN A  24       3.423  -9.787 -16.339  1.00 97.63           O  
ATOM    319  CG  ASN A  24       0.775 -13.162 -15.977  1.00 97.63           C  
ATOM    320  ND2 ASN A  24      -0.353 -13.286 -15.325  1.00 97.63           N  
ATOM    321 HD21 ASN A  24      -0.494 -12.792 -14.455  1.00 97.63           H  
ATOM    322 HD22 ASN A  24      -1.130 -13.773 -15.747  1.00 97.63           H  
ATOM    323  OD1 ASN A  24       0.896 -13.613 -17.111  1.00 97.63           O  
ATOM    324  N   TYR A  25       4.923 -10.922 -15.099  1.00 98.50           N  
ATOM    325  H   TYR A  25       5.217 -11.834 -14.777  1.00 98.50           H  
ATOM    326  CA  TYR A  25       5.610  -9.768 -14.530  1.00 98.50           C  
ATOM    327  HA  TYR A  25       5.008  -8.877 -14.713  1.00 98.50           H  
ATOM    328  C   TYR A  25       6.977  -9.567 -15.192  1.00 98.50           C  
ATOM    329  CB  TYR A  25       5.712  -9.940 -13.007  1.00 98.50           C  
ATOM    330  HB2 TYR A  25       5.874  -8.963 -12.551  1.00 98.50           H  
ATOM    331  HB3 TYR A  25       6.586 -10.551 -12.781  1.00 98.50           H  
ATOM    332  O   TYR A  25       7.713 -10.528 -15.403  1.00 98.50           O  
ATOM    333  CG  TYR A  25       4.486 -10.586 -12.375  1.00 98.50           C  
ATOM    334  CD1 TYR A  25       3.247  -9.914 -12.365  1.00 98.50           C  
ATOM    335  HD1 TYR A  25       3.176  -8.917 -12.775  1.00 98.50           H  
ATOM    336  CD2 TYR A  25       4.578 -11.887 -11.842  1.00 98.50           C  
ATOM    337  HD2 TYR A  25       5.521 -12.412 -11.853  1.00 98.50           H  
ATOM    338  CE1 TYR A  25       2.111 -10.523 -11.792  1.00 98.50           C  
ATOM    339  HE1 TYR A  25       1.166 -10.002 -11.751  1.00 98.50           H  
ATOM    340  CE2 TYR A  25       3.442 -12.499 -11.277  1.00 98.50           C  
ATOM    341  HE2 TYR A  25       3.504 -13.496 -10.866  1.00 98.50           H  
ATOM    342  OH  TYR A  25       1.138 -12.427 -10.671  1.00 98.50           O  
ATOM    343  HH  TYR A  25       0.342 -11.892 -10.715  1.00 98.50           H  
ATOM    344  CZ  TYR A  25       2.210 -11.818 -11.240  1.00 98.50           C  
ATOM    345  N   ALA A  26       7.318  -8.317 -15.502  1.00 98.39           N  
ATOM    346  H   ALA A  26       6.668  -7.586 -15.251  1.00 98.39           H  
ATOM    347  CA  ALA A  26       8.643  -7.915 -15.981  1.00 98.39           C  
ATOM    348  HA  ALA A  26       9.106  -8.744 -16.516  1.00 98.39           H  
ATOM    349  C   ALA A  26       9.585  -7.533 -14.823  1.00 98.39           C  
ATOM    350  CB  ALA A  26       8.452  -6.748 -16.959  1.00 98.39           C  
ATOM    351  HB1 ALA A  26       7.816  -7.060 -17.788  1.00 98.39           H  
ATOM    352  HB2 ALA A  26       7.996  -5.902 -16.446  1.00 98.39           H  
ATOM    353  HB3 ALA A  26       9.422  -6.445 -17.353  1.00 98.39           H  
ATOM    354  O   ALA A  26      10.806  -7.515 -14.986  1.00 98.39           O  
ATOM    355  N   ILE A  27       9.010  -7.214 -13.659  1.00 98.68           N  
ATOM    356  H   ILE A  27       8.003  -7.265 -13.594  1.00 98.68           H  
ATOM    357  CA  ILE A  27       9.710  -6.790 -12.446  1.00 98.68           C  
ATOM    358  HA  ILE A  27      10.733  -7.165 -12.470  1.00 98.68           H  
ATOM    359  C   ILE A  27       9.005  -7.391 -11.221  1.00 98.68           C  
ATOM    360  CB  ILE A  27       9.747  -5.244 -12.364  1.00 98.68           C  
ATOM    361  HB  ILE A  27       8.720  -4.880 -12.372  1.00 98.68           H  
ATOM    362  O   ILE A  27       7.772  -7.404 -11.171  1.00 98.68           O  
ATOM    363  CG1 ILE A  27      10.493  -4.618 -13.571  1.00 98.68           C  
ATOM    364 HG12 ILE A  27      11.503  -5.024 -13.621  1.00 98.68           H  
ATOM    365 HG13 ILE A  27       9.974  -4.896 -14.488  1.00 98.68           H  
ATOM    366  CG2 ILE A  27      10.388  -4.832 -11.034  1.00 98.68           C  
ATOM    367 HG21 ILE A  27       9.757  -5.101 -10.188  1.00 98.68           H  
ATOM    368 HG22 ILE A  27      10.530  -3.753 -10.972  1.00 98.68           H  
ATOM    369 HG23 ILE A  27      11.340  -5.354 -10.933  1.00 98.68           H  
ATOM    370  CD1 ILE A  27      10.581  -3.086 -13.585  1.00 98.68           C  
ATOM    371 HD11 ILE A  27      11.227  -2.727 -12.784  1.00 98.68           H  
ATOM    372 HD12 ILE A  27       9.584  -2.659 -13.481  1.00 98.68           H  
ATOM    373 HD13 ILE A  27      11.005  -2.760 -14.535  1.00 98.68           H  
ATOM    374  N   VAL A  28       9.781  -7.838 -10.229  1.00 98.78           N  
ATOM    375  H   VAL A  28      10.783  -7.785 -10.347  1.00 98.78           H  
ATOM    376  CA  VAL A  28       9.284  -8.219  -8.897  1.00 98.78           C  
ATOM    377  HA  VAL A  28       8.215  -8.011  -8.847  1.00 98.78           H  
ATOM    378  C   VAL A  28       9.968  -7.385  -7.815  1.00 98.78           C  
ATOM    379  CB  VAL A  28       9.472  -9.722  -8.608  1.00 98.78           C  
ATOM    380  HB  VAL A  28      10.536  -9.957  -8.580  1.00 98.78           H  
ATOM    381  O   VAL A  28      11.197  -7.321  -7.758  1.00 98.78           O  
ATOM    382  CG1 VAL A  28       8.849 -10.097  -7.255  1.00 98.78           C  
ATOM    383 HG11 VAL A  28       7.825  -9.730  -7.196  1.00 98.78           H  
ATOM    384 HG12 VAL A  28       8.840 -11.180  -7.128  1.00 98.78           H  
ATOM    385 HG13 VAL A  28       9.429  -9.664  -6.440  1.00 98.78           H  
ATOM    386  CG2 VAL A  28       8.819 -10.606  -9.678  1.00 98.78           C  
ATOM    387 HG21 VAL A  28       8.954 -11.656  -9.419  1.00 98.78           H  
ATOM    388 HG22 VAL A  28       7.752 -10.391  -9.746  1.00 98.78           H  
ATOM    389 HG23 VAL A  28       9.283 -10.421 -10.646  1.00 98.78           H  
ATOM    390  N   ASN A  29       9.169  -6.810  -6.918  1.00 98.85           N  
ATOM    391  H   ASN A  29       8.170  -6.911  -7.029  1.00 98.85           H  
ATOM    392  CA  ASN A  29       9.641  -6.109  -5.728  1.00 98.85           C  
ATOM    393  HA  ASN A  29      10.699  -5.871  -5.835  1.00 98.85           H  
ATOM    394  C   ASN A  29       9.477  -7.037  -4.515  1.00 98.85           C  
ATOM    395  CB  ASN A  29       8.876  -4.778  -5.591  1.00 98.85           C  
ATOM    396  HB2 ASN A  29       7.806  -4.976  -5.522  1.00 98.85           H  
ATOM    397  HB3 ASN A  29       9.182  -4.276  -4.673  1.00 98.85           H  
ATOM    398  O   ASN A  29       8.358  -7.433  -4.178  1.00 98.85           O  
ATOM    399  CG  ASN A  29       9.114  -3.813  -6.744  1.00 98.85           C  
ATOM    400  ND2 ASN A  29       8.360  -2.747  -6.809  1.00 98.85           N  
ATOM    401 HD21 ASN A  29       7.776  -2.476  -6.031  1.00 98.85           H  
ATOM    402 HD22 ASN A  29       8.587  -2.070  -7.523  1.00 98.85           H  
ATOM    403  OD1 ASN A  29       9.962  -4.001  -7.604  1.00 98.85           O  
ATOM    404  N   ILE A  30      10.592  -7.406  -3.876  1.00 98.78           N  
ATOM    405  H   ILE A  30      11.474  -7.045  -4.210  1.00 98.78           H  
ATOM    406  CA  ILE A  30      10.609  -8.204  -2.645  1.00 98.78           C  
ATOM    407  HA  ILE A  30       9.836  -8.969  -2.716  1.00 98.78           H  
ATOM    408  C   ILE A  30      10.259  -7.287  -1.470  1.00 98.78           C  
ATOM    409  CB  ILE A  30      11.966  -8.926  -2.457  1.00 98.78           C  
ATOM    410  HB  ILE A  30      12.766  -8.187  -2.500  1.00 98.78           H  
ATOM    411  O   ILE A  30      10.995  -6.349  -1.166  1.00 98.78           O  
ATOM    412  CG1 ILE A  30      12.181  -9.957  -3.590  1.00 98.78           C  
ATOM    413 HG12 ILE A  30      11.366 -10.681  -3.580  1.00 98.78           H  
ATOM    414 HG13 ILE A  30      12.155  -9.439  -4.548  1.00 98.78           H  
ATOM    415  CG2 ILE A  30      12.027  -9.613  -1.078  1.00 98.78           C  
ATOM    416 HG21 ILE A  30      11.921  -8.871  -0.287  1.00 98.78           H  
ATOM    417 HG22 ILE A  30      12.994 -10.093  -0.926  1.00 98.78           H  
ATOM    418 HG23 ILE A  30      11.231 -10.352  -0.992  1.00 98.78           H  
ATOM    419  CD1 ILE A  30      13.512 -10.718  -3.511  1.00 98.78           C  
ATOM    420 HD11 ILE A  30      14.341 -10.012  -3.458  1.00 98.78           H  
ATOM    421 HD12 ILE A  30      13.625 -11.337  -4.401  1.00 98.78           H  
ATOM    422 HD13 ILE A  30      13.529 -11.379  -2.645  1.00 98.78           H  
ATOM    423  N   ALA A  31       9.137  -7.572  -0.819  1.00 98.31           N  
ATOM    424  H   ALA A  31       8.600  -8.363  -1.146  1.00 98.31           H  
ATOM    425  CA  ALA A  31       8.468  -6.702   0.138  1.00 98.31           C  
ATOM    426  HA  ALA A  31       8.945  -5.722   0.151  1.00 98.31           H  
ATOM    427  C   ALA A  31       8.484  -7.326   1.549  1.00 98.31           C  
ATOM    428  CB  ALA A  31       7.046  -6.521  -0.405  1.00 98.31           C  
ATOM    429  HB1 ALA A  31       6.517  -7.474  -0.405  1.00 98.31           H  
ATOM    430  HB2 ALA A  31       6.498  -5.804   0.206  1.00 98.31           H  
ATOM    431  HB3 ALA A  31       7.105  -6.156  -1.430  1.00 98.31           H  
ATOM    432  O   ALA A  31       7.880  -8.383   1.736  1.00 98.31           O  
ATOM    433  N   PHE A  32       9.132  -6.752   2.571  1.00 98.50           N  
ATOM    434  H   PHE A  32       9.103  -7.282   3.430  1.00 98.50           H  
ATOM    435  CA  PHE A  32       9.838  -5.456   2.633  1.00 98.50           C  
ATOM    436  HA  PHE A  32      10.229  -5.169   1.657  1.00 98.50           H  
ATOM    437  C   PHE A  32      11.022  -5.481   3.621  1.00 98.50           C  
ATOM    438  CB  PHE A  32       8.868  -4.374   3.138  1.00 98.50           C  
ATOM    439  HB2 PHE A  32       9.426  -3.457   3.327  1.00 98.50           H  
ATOM    440  HB3 PHE A  32       8.462  -4.706   4.094  1.00 98.50           H  
ATOM    441  O   PHE A  32      11.049  -6.288   4.556  1.00 98.50           O  
ATOM    442  CG  PHE A  32       7.702  -4.011   2.249  1.00 98.50           C  
ATOM    443  CD1 PHE A  32       7.913  -3.179   1.139  1.00 98.50           C  
ATOM    444  HD1 PHE A  32       8.903  -2.813   0.911  1.00 98.50           H  
ATOM    445  CD2 PHE A  32       6.393  -4.397   2.599  1.00 98.50           C  
ATOM    446  HD2 PHE A  32       6.222  -4.996   3.481  1.00 98.50           H  
ATOM    447  CE1 PHE A  32       6.823  -2.756   0.364  1.00 98.50           C  
ATOM    448  HE1 PHE A  32       6.980  -2.072  -0.456  1.00 98.50           H  
ATOM    449  CE2 PHE A  32       5.299  -3.949   1.836  1.00 98.50           C  
ATOM    450  HE2 PHE A  32       4.292  -4.195   2.137  1.00 98.50           H  
ATOM    451  CZ  PHE A  32       5.516  -3.133   0.712  1.00 98.50           C  
ATOM    452  HZ  PHE A  32       4.686  -2.743   0.142  1.00 98.50           H  
ATOM    453  N   LEU A  33      11.964  -4.538   3.488  1.00 98.60           N  
ATOM    454  H   LEU A  33      11.899  -3.926   2.687  1.00 98.60           H  
ATOM    455  CA  LEU A  33      12.849  -4.123   4.585  1.00 98.60           C  
ATOM    456  HA  LEU A  33      13.057  -4.989   5.213  1.00 98.60           H  
ATOM    457  C   LEU A  33      12.116  -3.076   5.447  1.00 98.60           C  
ATOM    458  CB  LEU A  33      14.188  -3.606   4.018  1.00 98.60           C  
ATOM    459  HB2 LEU A  33      14.025  -2.619   3.586  1.00 98.60           H  
ATOM    460  HB3 LEU A  33      14.519  -4.265   3.216  1.00 98.60           H  
ATOM    461  O   LEU A  33      12.008  -1.915   5.057  1.00 98.60           O  
ATOM    462  CG  LEU A  33      15.300  -3.519   5.084  1.00 98.60           C  
ATOM    463  HG  LEU A  33      14.893  -3.115   6.011  1.00 98.60           H  
ATOM    464  CD1 LEU A  33      15.918  -4.892   5.358  1.00 98.60           C  
ATOM    465 HD11 LEU A  33      16.389  -5.273   4.452  1.00 98.60           H  
ATOM    466 HD12 LEU A  33      15.141  -5.590   5.671  1.00 98.60           H  
ATOM    467 HD13 LEU A  33      16.657  -4.809   6.156  1.00 98.60           H  
ATOM    468  CD2 LEU A  33      16.443  -2.622   4.617  1.00 98.60           C  
ATOM    469 HD21 LEU A  33      16.846  -2.993   3.675  1.00 98.60           H  
ATOM    470 HD22 LEU A  33      17.229  -2.592   5.372  1.00 98.60           H  
ATOM    471 HD23 LEU A  33      16.071  -1.607   4.478  1.00 98.60           H  
ATOM    472  N   VAL A  34      11.596  -3.505   6.602  1.00 96.93           N  
ATOM    473  H   VAL A  34      11.801  -4.455   6.875  1.00 96.93           H  
ATOM    474  CA  VAL A  34      10.631  -2.747   7.436  1.00 96.93           C  
ATOM    475  HA  VAL A  34      10.184  -1.965   6.822  1.00 96.93           H  
ATOM    476  C   VAL A  34      11.253  -2.039   8.644  1.00 96.93           C  
ATOM    477  CB  VAL A  34       9.479  -3.650   7.922  1.00 96.93           C  
ATOM    478  HB  VAL A  34       8.812  -3.058   8.548  1.00 96.93           H  
ATOM    479  O   VAL A  34      10.590  -1.251   9.318  1.00 96.93           O  
ATOM    480  CG1 VAL A  34       8.653  -4.192   6.758  1.00 96.93           C  
ATOM    481 HG11 VAL A  34       8.318  -3.362   6.136  1.00 96.93           H  
ATOM    482 HG12 VAL A  34       7.772  -4.711   7.136  1.00 96.93           H  
ATOM    483 HG13 VAL A  34       9.253  -4.880   6.161  1.00 96.93           H  
ATOM    484  CG2 VAL A  34       9.968  -4.851   8.747  1.00 96.93           C  
ATOM    485 HG21 VAL A  34       9.106  -5.399   9.127  1.00 96.93           H  
ATOM    486 HG22 VAL A  34      10.559  -4.510   9.597  1.00 96.93           H  
ATOM    487 HG23 VAL A  34      10.577  -5.515   8.134  1.00 96.93           H  
ATOM    488  N   VAL A  35      12.519  -2.324   8.946  1.00 97.75           N  
ATOM    489  H   VAL A  35      12.999  -2.996   8.364  1.00 97.75           H  
ATOM    490  CA  VAL A  35      13.321  -1.600   9.942  1.00 97.75           C  
ATOM    491  HA  VAL A  35      12.854  -0.639  10.155  1.00 97.75           H  
ATOM    492  C   VAL A  35      14.689  -1.346   9.336  1.00 97.75           C  
ATOM    493  CB  VAL A  35      13.468  -2.377  11.267  1.00 97.75           C  
ATOM    494  HB  VAL A  35      13.980  -3.318  11.062  1.00 97.75           H  
ATOM    495  O   VAL A  35      15.295  -2.277   8.805  1.00 97.75           O  
ATOM    496  CG1 VAL A  35      14.305  -1.615  12.299  1.00 97.75           C  
ATOM    497 HG11 VAL A  35      14.364  -2.184  13.227  1.00 97.75           H  
ATOM    498 HG12 VAL A  35      13.849  -0.647  12.506  1.00 97.75           H  
ATOM    499 HG13 VAL A  35      15.322  -1.468  11.935  1.00 97.75           H  
ATOM    500  CG2 VAL A  35      12.111  -2.689  11.912  1.00 97.75           C  
ATOM    501 HG21 VAL A  35      11.537  -3.357  11.270  1.00 97.75           H  
ATOM    502 HG22 VAL A  35      12.259  -3.181  12.873  1.00 97.75           H  
ATOM    503 HG23 VAL A  35      11.552  -1.765  12.059  1.00 97.75           H  
ATOM    504  N   PHE A  36      15.164  -0.107   9.412  1.00 98.17           N  
ATOM    505  H   PHE A  36      14.581   0.604   9.832  1.00 98.17           H  
ATOM    506  CA  PHE A  36      16.533   0.308   9.102  1.00 98.17           C  
ATOM    507  HA  PHE A  36      17.227  -0.321   9.659  1.00 98.17           H  
ATOM    508  C   PHE A  36      16.749   1.758   9.553  1.00 98.17           C  
ATOM    509  CB  PHE A  36      16.833   0.166   7.597  1.00 98.17           C  
ATOM    510  HB2 PHE A  36      16.806  -0.888   7.325  1.00 98.17           H  
ATOM    511  HB3 PHE A  36      17.855   0.496   7.413  1.00 98.17           H  
ATOM    512  O   PHE A  36      15.780   2.486   9.779  1.00 98.17           O  
ATOM    513  CG  PHE A  36      15.911   0.918   6.657  1.00 98.17           C  
ATOM    514  CD1 PHE A  36      14.779   0.281   6.111  1.00 98.17           C  
ATOM    515  HD1 PHE A  36      14.527  -0.727   6.404  1.00 98.17           H  
ATOM    516  CD2 PHE A  36      16.215   2.238   6.281  1.00 98.17           C  
ATOM    517  HD2 PHE A  36      17.065   2.748   6.710  1.00 98.17           H  
ATOM    518  CE1 PHE A  36      13.974   0.954   5.176  1.00 98.17           C  
ATOM    519  HE1 PHE A  36      13.101   0.467   4.767  1.00 98.17           H  
ATOM    520  CE2 PHE A  36      15.423   2.902   5.333  1.00 98.17           C  
ATOM    521  HE2 PHE A  36      15.688   3.905   5.034  1.00 98.17           H  
ATOM    522  CZ  PHE A  36      14.301   2.262   4.778  1.00 98.17           C  
ATOM    523  HZ  PHE A  36      13.684   2.780   4.059  1.00 98.17           H  
ATOM    524  N   GLY A  37      18.019   2.157   9.659  1.00 97.93           N  
ATOM    525  H   GLY A  37      18.758   1.487   9.504  1.00 97.93           H  
ATOM    526  CA  GLY A  37      18.415   3.518  10.019  1.00 97.93           C  
ATOM    527  HA2 GLY A  37      19.487   3.645   9.867  1.00 97.93           H  
ATOM    528  HA3 GLY A  37      17.908   4.217   9.354  1.00 97.93           H  
ATOM    529  C   GLY A  37      18.087   3.898  11.463  1.00 97.93           C  
ATOM    530  O   GLY A  37      17.620   3.075  12.253  1.00 97.93           O  
ATOM    531  N   ASN A  38      18.409   5.130  11.833  1.00 96.80           N  
ATOM    532  H   ASN A  38      18.785   5.734  11.116  1.00 96.80           H  
ATOM    533  CA  ASN A  38      18.477   5.646  13.198  1.00 96.80           C  
ATOM    534  HA  ASN A  38      19.078   6.553  13.135  1.00 96.80           H  
ATOM    535  C   ASN A  38      19.242   4.699  14.150  1.00 96.80           C  
ATOM    536  CB  ASN A  38      17.071   6.055  13.664  1.00 96.80           C  
ATOM    537  HB2 ASN A  38      16.490   5.159  13.884  1.00 96.80           H  
ATOM    538  HB3 ASN A  38      16.570   6.608  12.869  1.00 96.80           H  
ATOM    539  O   ASN A  38      18.803   4.407  15.263  1.00 96.80           O  
ATOM    540  CG  ASN A  38      17.108   6.949  14.890  1.00 96.80           C  
ATOM    541  ND2 ASN A  38      16.030   7.005  15.636  1.00 96.80           N  
ATOM    542 HD21 ASN A  38      15.215   6.463  15.387  1.00 96.80           H  
ATOM    543 HD22 ASN A  38      16.071   7.632  16.427  1.00 96.80           H  
ATOM    544  OD1 ASN A  38      18.074   7.641  15.176  1.00 96.80           O  
ATOM    545  N   GLY A  39      20.353   4.130  13.665  1.00 96.08           N  
ATOM    546  H   GLY A  39      20.659   4.421  12.748  1.00 96.08           H  
ATOM    547  CA  GLY A  39      21.156   3.135  14.391  1.00 96.08           C  
ATOM    548  HA2 GLY A  39      22.085   2.976  13.843  1.00 96.08           H  
ATOM    549  HA3 GLY A  39      21.404   3.537  15.373  1.00 96.08           H  
ATOM    550  C   GLY A  39      20.501   1.758  14.605  1.00 96.08           C  
ATOM    551  O   GLY A  39      21.096   0.907  15.266  1.00 96.08           O  
ATOM    552  N   GLN A  40      19.304   1.500  14.067  1.00 97.75           N  
ATOM    553  H   GLN A  40      18.844   2.226  13.536  1.00 97.75           H  
ATOM    554  CA  GLN A  40      18.616   0.214  14.212  1.00 97.75           C  
ATOM    555  HA  GLN A  40      18.671  -0.089  15.258  1.00 97.75           H  
ATOM    556  C   GLN A  40      19.270  -0.878  13.350  1.00 97.75           C  
ATOM    557  CB  GLN A  40      17.132   0.336  13.822  1.00 97.75           C  
ATOM    558  HB2 GLN A  40      16.662  -0.640  13.945  1.00 97.75           H  
ATOM    559  HB3 GLN A  40      17.080   0.590  12.764  1.00 97.75           H  
ATOM    560  O   GLN A  40      19.542  -0.672  12.165  1.00 97.75           O  
ATOM    561  CG  GLN A  40      16.319   1.361  14.636  1.00 97.75           C  
ATOM    562  HG2 GLN A  40      16.844   2.315  14.679  1.00 97.75           H  
ATOM    563  HG3 GLN A  40      16.186   0.996  15.654  1.00 97.75           H  
ATOM    564  CD  GLN A  40      14.953   1.595  13.997  1.00 97.75           C  
ATOM    565  NE2 GLN A  40      14.907   2.247  12.859  1.00 97.75           N  
ATOM    566 HE21 GLN A  40      14.033   2.240  12.353  1.00 97.75           H  
ATOM    567 HE22 GLN A  40      15.757   2.600  12.442  1.00 97.75           H  
ATOM    568  OE1 GLN A  40      13.914   1.166  14.483  1.00 97.75           O  
ATOM    569  N   THR A  41      19.429  -2.084  13.907  1.00 96.73           N  
ATOM    570  H   THR A  41      19.260  -2.187  14.898  1.00 96.73           H  
ATOM    571  CA  THR A  41      19.762  -3.293  13.132  1.00 96.73           C  
ATOM    572  HA  THR A  41      20.734  -3.148  12.661  1.00 96.73           H  
ATOM    573  C   THR A  41      18.672  -3.546  12.082  1.00 96.73           C  
ATOM    574  CB  THR A  41      19.863  -4.527  14.040  1.00 96.73           C  
ATOM    575  HB  THR A  41      18.901  -4.712  14.518  1.00 96.73           H  
ATOM    576  O   THR A  41      17.518  -3.735  12.474  1.00 96.73           O  
ATOM    577  CG2 THR A  41      20.303  -5.783  13.285  1.00 96.73           C  
ATOM    578 HG21 THR A  41      21.251  -5.598  12.779  1.00 96.73           H  
ATOM    579 HG22 THR A  41      20.422  -6.611  13.984  1.00 96.73           H  
ATOM    580 HG23 THR A  41      19.549  -6.061  12.548  1.00 96.73           H  
ATOM    581  OG1 THR A  41      20.829  -4.306  15.039  1.00 96.73           O  
ATOM    582  HG1 THR A  41      20.777  -5.028  15.669  1.00 96.73           H  
ATOM    583  N   PRO A  42      18.983  -3.580  10.770  1.00 98.13           N  
ATOM    584  CA  PRO A  42      17.938  -3.684   9.758  1.00 98.13           C  
ATOM    585  HA  PRO A  42      17.225  -2.888   9.974  1.00 98.13           H  
ATOM    586  C   PRO A  42      17.203  -5.030   9.760  1.00 98.13           C  
ATOM    587  CB  PRO A  42      18.609  -3.392   8.416  1.00 98.13           C  
ATOM    588  HB2 PRO A  42      17.940  -2.869   7.733  1.00 98.13           H  
ATOM    589  HB3 PRO A  42      18.952  -4.326   7.972  1.00 98.13           H  
ATOM    590  O   PRO A  42      17.822  -6.087   9.905  1.00 98.13           O  
ATOM    591  CG  PRO A  42      19.809  -2.536   8.814  1.00 98.13           C  
ATOM    592  HG2 PRO A  42      20.609  -2.576   8.075  1.00 98.13           H  
ATOM    593  HG3 PRO A  42      19.491  -1.507   8.981  1.00 98.13           H  
ATOM    594  CD  PRO A  42      20.229  -3.168  10.138  1.00 98.13           C  
ATOM    595  HD2 PRO A  42      20.851  -4.044   9.953  1.00 98.13           H  
ATOM    596  HD3 PRO A  42      20.776  -2.431  10.726  1.00 98.13           H  
ATOM    597  N   VAL A  43      15.884  -4.997   9.543  1.00 97.22           N  
ATOM    598  H   VAL A  43      15.467  -4.094   9.368  1.00 97.22           H  
ATOM    599  CA  VAL A  43      15.007  -6.180   9.556  1.00 97.22           C  
ATOM    600  HA  VAL A  43      15.634  -7.067   9.644  1.00 97.22           H  
ATOM    601  C   VAL A  43      14.223  -6.296   8.254  1.00 97.22           C  
ATOM    602  CB  VAL A  43      14.051  -6.203  10.768  1.00 97.22           C  
ATOM    603  HB  VAL A  43      13.340  -5.380  10.689  1.00 97.22           H  
ATOM    604  O   VAL A  43      13.434  -5.423   7.889  1.00 97.22           O  
ATOM    605  CG1 VAL A  43      13.244  -7.508  10.820  1.00 97.22           C  
ATOM    606 HG11 VAL A  43      13.913  -8.369  10.843  1.00 97.22           H  
ATOM    607 HG12 VAL A  43      12.588  -7.580   9.953  1.00 97.22           H  
ATOM    608 HG13 VAL A  43      12.615  -7.517  11.710  1.00 97.22           H  
ATOM    609  CG2 VAL A  43      14.813  -6.078  12.093  1.00 97.22           C  
ATOM    610 HG21 VAL A  43      15.604  -6.827  12.145  1.00 97.22           H  
ATOM    611 HG22 VAL A  43      14.133  -6.206  12.935  1.00 97.22           H  
ATOM    612 HG23 VAL A  43      15.260  -5.087  12.172  1.00 97.22           H  
ATOM    613  N   LEU A  44      14.413  -7.431   7.582  1.00 97.97           N  
ATOM    614  H   LEU A  44      15.072  -8.092   7.968  1.00 97.97           H  
ATOM    615  CA  LEU A  44      13.575  -7.899   6.483  1.00 97.97           C  
ATOM    616  HA  LEU A  44      13.232  -7.045   5.898  1.00 97.97           H  
ATOM    617  C   LEU A  44      12.348  -8.624   7.056  1.00 97.97           C  
ATOM    618  CB  LEU A  44      14.439  -8.811   5.591  1.00 97.97           C  
ATOM    619  HB2 LEU A  44      15.347  -8.278   5.308  1.00 97.97           H  
ATOM    620  HB3 LEU A  44      14.741  -9.675   6.183  1.00 97.97           H  
ATOM    621  O   LEU A  44      12.485  -9.448   7.959  1.00 97.97           O  
ATOM    622  CG  LEU A  44      13.740  -9.302   4.311  1.00 97.97           C  
ATOM    623  HG  LEU A  44      12.720  -9.609   4.540  1.00 97.97           H  
ATOM    624  CD1 LEU A  44      13.713  -8.217   3.239  1.00 97.97           C  
ATOM    625 HD11 LEU A  44      14.730  -7.945   2.953  1.00 97.97           H  
ATOM    626 HD12 LEU A  44      13.172  -8.571   2.361  1.00 97.97           H  
ATOM    627 HD13 LEU A  44      13.208  -7.328   3.617  1.00 97.97           H  
ATOM    628  CD2 LEU A  44      14.490 -10.504   3.739  1.00 97.97           C  
ATOM    629 HD21 LEU A  44      13.995 -10.828   2.824  1.00 97.97           H  
ATOM    630 HD22 LEU A  44      14.470 -11.326   4.455  1.00 97.97           H  
ATOM    631 HD23 LEU A  44      15.522 -10.231   3.519  1.00 97.97           H  
ATOM    632  N   ASN A  45      11.163  -8.361   6.513  1.00 97.48           N  
ATOM    633  H   ASN A  45      11.109  -7.666   5.782  1.00 97.48           H  
ATOM    634  CA  ASN A  45       9.931  -9.072   6.843  1.00 97.48           C  
ATOM    635  HA  ASN A  45      10.150  -9.921   7.490  1.00 97.48           H  
ATOM    636  C   ASN A  45       9.307  -9.614   5.552  1.00 97.48           C  
ATOM    637  CB  ASN A  45       9.008  -8.116   7.621  1.00 97.48           C  
ATOM    638  HB2 ASN A  45       8.780  -7.247   7.005  1.00 97.48           H  
ATOM    639  HB3 ASN A  45       9.532  -7.781   8.516  1.00 97.48           H  
ATOM    640  O   ASN A  45       8.877  -8.831   4.711  1.00 97.48           O  
ATOM    641  CG  ASN A  45       7.694  -8.747   8.054  1.00 97.48           C  
ATOM    642  ND2 ASN A  45       6.983  -8.120   8.958  1.00 97.48           N  
ATOM    643 HD21 ASN A  45       6.090  -8.530   9.192  1.00 97.48           H  
ATOM    644 HD22 ASN A  45       7.272  -7.216   9.306  1.00 97.48           H  
ATOM    645  OD1 ASN A  45       7.288  -9.803   7.600  1.00 97.48           O  
ATOM    646  N   LEU A  46       9.261 -10.946   5.419  1.00 97.91           N  
ATOM    647  H   LEU A  46       9.614 -11.504   6.182  1.00 97.91           H  
ATOM    648  CA  LEU A  46       8.604 -11.667   4.318  1.00 97.91           C  
ATOM    649  HA  LEU A  46       8.165 -10.930   3.645  1.00 97.91           H  
ATOM    650  C   LEU A  46       7.415 -12.511   4.824  1.00 97.91           C  
ATOM    651  CB  LEU A  46       9.622 -12.492   3.500  1.00 97.91           C  
ATOM    652  HB2 LEU A  46       9.079 -12.970   2.685  1.00 97.91           H  
ATOM    653  HB3 LEU A  46      10.027 -13.277   4.138  1.00 97.91           H  
ATOM    654  O   LEU A  46       7.204 -13.645   4.384  1.00 97.91           O  
ATOM    655  CG  LEU A  46      10.793 -11.705   2.886  1.00 97.91           C  
ATOM    656  HG  LEU A  46      11.419 -11.310   3.686  1.00 97.91           H  
ATOM    657  CD1 LEU A  46      11.645 -12.632   2.019  1.00 97.91           C  
ATOM    658 HD11 LEU A  46      12.123 -13.380   2.652  1.00 97.91           H  
ATOM    659 HD12 LEU A  46      12.420 -12.059   1.510  1.00 97.91           H  
ATOM    660 HD13 LEU A  46      11.019 -13.122   1.274  1.00 97.91           H  
ATOM    661  CD2 LEU A  46      10.356 -10.553   1.989  1.00 97.91           C  
ATOM    662 HD21 LEU A  46      11.232 -10.041   1.590  1.00 97.91           H  
ATOM    663 HD22 LEU A  46       9.730 -10.916   1.173  1.00 97.91           H  
ATOM    664 HD23 LEU A  46       9.793  -9.824   2.573  1.00 97.91           H  
ATOM    665  N   ALA A  47       6.674 -11.974   5.800  1.00 96.34           N  
ATOM    666  H   ALA A  47       6.942 -11.064   6.146  1.00 96.34           H  
ATOM    667  CA  ALA A  47       5.492 -12.577   6.408  1.00 96.34           C  
ATOM    668  HA  ALA A  47       5.345 -12.086   7.371  1.00 96.34           H  
ATOM    669  C   ALA A  47       5.687 -14.078   6.727  1.00 96.34           C  
ATOM    670  CB  ALA A  47       4.270 -12.227   5.536  1.00 96.34           C  
ATOM    671  HB1 ALA A  47       3.353 -12.574   6.012  1.00 96.34           H  
ATOM    672  HB2 ALA A  47       4.370 -12.674   4.547  1.00 96.34           H  
ATOM    673  HB3 ALA A  47       4.205 -11.145   5.422  1.00 96.34           H  
ATOM    674  O   ALA A  47       6.605 -14.456   7.453  1.00 96.34           O  
ATOM    675  N   GLY A  48       4.830 -14.945   6.179  1.00 95.51           N  
ATOM    676  H   GLY A  48       4.121 -14.564   5.568  1.00 95.51           H  
ATOM    677  CA  GLY A  48       4.885 -16.395   6.382  1.00 95.51           C  
ATOM    678  HA2 GLY A  48       5.132 -16.598   7.424  1.00 95.51           H  
ATOM    679  HA3 GLY A  48       3.898 -16.814   6.186  1.00 95.51           H  
ATOM    680  C   GLY A  48       5.893 -17.157   5.510  1.00 95.51           C  
ATOM    681  O   GLY A  48       6.008 -18.369   5.672  1.00 95.51           O  
ATOM    682  N   HIS A  49       6.612 -16.513   4.580  1.00 97.61           N  
ATOM    683  H   HIS A  49       6.544 -15.508   4.507  1.00 97.61           H  
ATOM    684  CA  HIS A  49       7.505 -17.229   3.650  1.00 97.61           C  
ATOM    685  HA  HIS A  49       6.965 -18.076   3.225  1.00 97.61           H  
ATOM    686  C   HIS A  49       8.748 -17.791   4.343  1.00 97.61           C  
ATOM    687  CB  HIS A  49       7.939 -16.315   2.493  1.00 97.61           C  
ATOM    688  HB2 HIS A  49       8.362 -15.391   2.887  1.00 97.61           H  
ATOM    689  HB3 HIS A  49       8.724 -16.817   1.928  1.00 97.61           H  
ATOM    690  O   HIS A  49       9.151 -18.934   4.098  1.00 97.61           O  
ATOM    691  CG  HIS A  49       6.834 -15.994   1.526  1.00 97.61           C  
ATOM    692  CD2 HIS A  49       6.211 -14.791   1.396  1.00 97.61           C  
ATOM    693  HD2 HIS A  49       6.409 -13.904   1.979  1.00 97.61           H  
ATOM    694  ND1 HIS A  49       6.308 -16.891   0.596  1.00 97.61           N  
ATOM    695  CE1 HIS A  49       5.372 -16.198  -0.075  1.00 97.61           C  
ATOM    696  HE1 HIS A  49       4.757 -16.604  -0.864  1.00 97.61           H  
ATOM    697  NE2 HIS A  49       5.302 -14.932   0.372  1.00 97.61           N  
ATOM    698  HE2 HIS A  49       4.681 -14.221   0.014  1.00 97.61           H  
ATOM    699  N   CYS A  50       9.410 -16.984   5.172  1.00 97.50           N  
ATOM    700  H   CYS A  50       9.042 -16.059   5.342  1.00 97.50           H  
ATOM    701  CA  CYS A  50      10.651 -17.355   5.845  1.00 97.50           C  
ATOM    702  HA  CYS A  50      10.525 -18.347   6.279  1.00 97.50           H  
ATOM    703  C   CYS A  50      10.996 -16.381   6.976  1.00 97.50           C  
ATOM    704  CB  CYS A  50      11.791 -17.401   4.810  1.00 97.50           C  
ATOM    705  HB2 CYS A  50      12.720 -17.687   5.304  1.00 97.50           H  
ATOM    706  HB3 CYS A  50      11.548 -18.164   4.071  1.00 97.50           H  
ATOM    707  O   CYS A  50      10.715 -15.190   6.886  1.00 97.50           O  
ATOM    708  SG  CYS A  50      12.071 -15.876   3.881  1.00 97.50           S  
ATOM    709  N   ASN A  51      11.680 -16.880   8.009  1.00 95.43           N  
ATOM    710  H   ASN A  51      11.876 -17.870   8.041  1.00 95.43           H  
ATOM    711  CA  ASN A  51      12.300 -16.031   9.022  1.00 95.43           C  
ATOM    712  HA  ASN A  51      11.749 -15.092   9.079  1.00 95.43           H  
ATOM    713  C   ASN A  51      13.772 -15.740   8.637  1.00 95.43           C  
ATOM    714  CB  ASN A  51      12.163 -16.695  10.403  1.00 95.43           C  
ATOM    715  HB2 ASN A  51      11.107 -16.825  10.643  1.00 95.43           H  
ATOM    716  HB3 ASN A  51      12.647 -17.672  10.395  1.00 95.43           H  
ATOM    717  O   ASN A  51      14.578 -16.679   8.609  1.00 95.43           O  
ATOM    718  CG  ASN A  51      12.797 -15.849  11.495  1.00 95.43           C  
ATOM    719  ND2 ASN A  51      12.887 -16.350  12.701  1.00 95.43           N  
ATOM    720 HD21 ASN A  51      13.407 -15.787  13.358  1.00 95.43           H  
ATOM    721 HD22 ASN A  51      12.498 -17.254  12.931  1.00 95.43           H  
ATOM    722  OD1 ASN A  51      13.259 -14.744  11.272  1.00 95.43           O  
ATOM    723  N   PRO A  52      14.156 -14.479   8.356  1.00 94.93           N  
ATOM    724  CA  PRO A  52      15.531 -14.131   8.011  1.00 94.93           C  
ATOM    725  HA  PRO A  52      15.923 -14.852   7.292  1.00 94.93           H  
ATOM    726  C   PRO A  52      16.487 -14.116   9.213  1.00 94.93           C  
ATOM    727  CB  PRO A  52      15.452 -12.765   7.326  1.00 94.93           C  
ATOM    728  HB2 PRO A  52      16.332 -12.153   7.526  1.00 94.93           H  
ATOM    729  HB3 PRO A  52      15.332 -12.901   6.251  1.00 94.93           H  
ATOM    730  O   PRO A  52      17.681 -14.314   9.001  1.00 94.93           O  
ATOM    731  CG  PRO A  52      14.188 -12.133   7.901  1.00 94.93           C  
ATOM    732  HG2 PRO A  52      13.715 -11.482   7.166  1.00 94.93           H  
ATOM    733  HG3 PRO A  52      14.427 -11.586   8.812  1.00 94.93           H  
ATOM    734  CD  PRO A  52      13.285 -13.317   8.232  1.00 94.93           C  
ATOM    735  HD2 PRO A  52      12.745 -13.119   9.158  1.00 94.93           H  
ATOM    736  HD3 PRO A  52      12.579 -13.474   7.416  1.00 94.93           H  
ATOM    737  N   SER A  53      16.017 -13.955  10.460  1.00 90.72           N  
ATOM    738  H   SER A  53      15.021 -13.888  10.616  1.00 90.72           H  
ATOM    739  CA  SER A  53      16.913 -13.860  11.635  1.00 90.72           C  
ATOM    740  HA  SER A  53      17.680 -13.121  11.405  1.00 90.72           H  
ATOM    741  C   SER A  53      17.658 -15.161  11.957  1.00 90.72           C  
ATOM    742  CB  SER A  53      16.165 -13.356  12.874  1.00 90.72           C  
ATOM    743  HB2 SER A  53      15.611 -12.454  12.614  1.00 90.72           H  
ATOM    744  HB3 SER A  53      16.896 -13.100  13.641  1.00 90.72           H  
ATOM    745  O   SER A  53      18.698 -15.136  12.607  1.00 90.72           O  
ATOM    746  OG  SER A  53      15.272 -14.319  13.406  1.00 90.72           O  
ATOM    747  HG  SER A  53      14.817 -13.899  14.140  1.00 90.72           H  
ATOM    748  N   VAL A  54      17.160 -16.291  11.445  1.00 90.53           N  
ATOM    749  H   VAL A  54      16.274 -16.210  10.967  1.00 90.53           H  
ATOM    750  CA  VAL A  54      17.796 -17.619  11.506  1.00 90.53           C  
ATOM    751  HA  VAL A  54      18.658 -17.555  12.171  1.00 90.53           H  
ATOM    752  C   VAL A  54      18.366 -18.061  10.148  1.00 90.53           C  
ATOM    753  CB  VAL A  54      16.842 -18.666  12.121  1.00 90.53           C  
ATOM    754  HB  VAL A  54      17.358 -19.625  12.171  1.00 90.53           H  
ATOM    755  O   VAL A  54      18.561 -19.249   9.907  1.00 90.53           O  
ATOM    756  CG1 VAL A  54      16.454 -18.284  13.555  1.00 90.53           C  
ATOM    757 HG11 VAL A  54      15.865 -19.084  14.004  1.00 90.53           H  
ATOM    758 HG12 VAL A  54      17.356 -18.140  14.150  1.00 90.53           H  
ATOM    759 HG13 VAL A  54      15.873 -17.362  13.566  1.00 90.53           H  
ATOM    760  CG2 VAL A  54      15.557 -18.852  11.299  1.00 90.53           C  
ATOM    761 HG21 VAL A  54      14.937 -19.619  11.763  1.00 90.53           H  
ATOM    762 HG22 VAL A  54      14.995 -17.919  11.253  1.00 90.53           H  
ATOM    763 HG23 VAL A  54      15.805 -19.177  10.288  1.00 90.53           H  
ATOM    764  N   GLY A  55      18.568 -17.125   9.212  1.00 92.48           N  
ATOM    765  H   GLY A  55      18.408 -16.159   9.460  1.00 92.48           H  
ATOM    766  CA  GLY A  55      19.059 -17.406   7.857  1.00 92.48           C  
ATOM    767  HA2 GLY A  55      19.320 -16.461   7.381  1.00 92.48           H  
ATOM    768  HA3 GLY A  55      19.961 -18.014   7.926  1.00 92.48           H  
ATOM    769  C   GLY A  55      18.063 -18.138   6.945  1.00 92.48           C  
ATOM    770  O   GLY A  55      18.410 -18.495   5.819  1.00 92.48           O  
ATOM    771  N   GLY A  56      16.813 -18.348   7.374  1.00 95.26           N  
ATOM    772  H   GLY A  56      16.562 -17.991   8.285  1.00 95.26           H  
ATOM    773  CA  GLY A  56      15.827 -19.179   6.667  1.00 95.26           C  
ATOM    774  HA2 GLY A  56      16.247 -20.174   6.524  1.00 95.26           H  
ATOM    775  HA3 GLY A  56      14.941 -19.267   7.296  1.00 95.26           H  
ATOM    776  C   GLY A  56      15.382 -18.646   5.297  1.00 95.26           C  
ATOM    777  O   GLY A  56      14.803 -19.397   4.505  1.00 95.26           O  
ATOM    778  N   CYS A  57      15.658 -17.372   5.003  1.00 97.81           N  
ATOM    779  H   CYS A  57      16.110 -16.818   5.716  1.00 97.81           H  
ATOM    780  CA  CYS A  57      15.389 -16.731   3.714  1.00 97.81           C  
ATOM    781  HA  CYS A  57      14.511 -17.199   3.268  1.00 97.81           H  
ATOM    782  C   CYS A  57      16.522 -16.890   2.680  1.00 97.81           C  
ATOM    783  CB  CYS A  57      15.050 -15.255   3.951  1.00 97.81           C  
ATOM    784  HB2 CYS A  57      15.886 -14.773   4.457  1.00 97.81           H  
ATOM    785  HB3 CYS A  57      14.933 -14.771   2.981  1.00 97.81           H  
ATOM    786  O   CYS A  57      16.290 -16.629   1.503  1.00 97.81           O  
ATOM    787  SG  CYS A  57      13.547 -14.928   4.909  1.00 97.81           S  
ATOM    788  N   THR A  58      17.706 -17.389   3.063  1.00 97.68           N  
ATOM    789  H   THR A  58      17.845 -17.609   4.039  1.00 97.68           H  
ATOM    790  CA  THR A  58      18.868 -17.559   2.156  1.00 97.68           C  
ATOM    791  HA  THR A  58      19.166 -16.575   1.793  1.00 97.68           H  
ATOM    792  C   THR A  58      18.580 -18.417   0.919  1.00 97.68           C  
ATOM    793  CB  THR A  58      20.069 -18.171   2.888  1.00 97.68           C  
ATOM    794  HB  THR A  58      20.832 -18.436   2.155  1.00 97.68           H  
ATOM    795  O   THR A  58      19.147 -18.194  -0.150  1.00 97.68           O  
ATOM    796  CG2 THR A  58      20.694 -17.205   3.894  1.00 97.68           C  
ATOM    797 HG21 THR A  58      19.947 -16.823   4.589  1.00 97.68           H  
ATOM    798 HG22 THR A  58      21.131 -16.360   3.362  1.00 97.68           H  
ATOM    799 HG23 THR A  58      21.483 -17.712   4.448  1.00 97.68           H  
ATOM    800  OG1 THR A  58      19.670 -19.341   3.567  1.00 97.68           O  
ATOM    801  HG1 THR A  58      19.375 -19.083   4.444  1.00 97.68           H  
ATOM    802  N   ARG A  59      17.633 -19.357   1.028  1.00 96.31           N  
ATOM    803  H   ARG A  59      17.263 -19.513   1.955  1.00 96.31           H  
ATOM    804  CA  ARG A  59      17.149 -20.188  -0.087  1.00 96.31           C  
ATOM    805  HA  ARG A  59      18.004 -20.726  -0.496  1.00 96.31           H  
ATOM    806  C   ARG A  59      16.569 -19.387  -1.263  1.00 96.31           C  
ATOM    807  CB  ARG A  59      16.149 -21.223   0.459  1.00 96.31           C  
ATOM    808  HB2 ARG A  59      15.968 -21.968  -0.315  1.00 96.31           H  
ATOM    809  HB3 ARG A  59      16.602 -21.730   1.311  1.00 96.31           H  
ATOM    810  O   ARG A  59      16.599 -19.873  -2.391  1.00 96.31           O  
ATOM    811  CG  ARG A  59      14.797 -20.620   0.884  1.00 96.31           C  
ATOM    812  HG2 ARG A  59      14.948 -19.780   1.561  1.00 96.31           H  
ATOM    813  HG3 ARG A  59      14.273 -20.267  -0.004  1.00 96.31           H  
ATOM    814  CD  ARG A  59      13.939 -21.679   1.586  1.00 96.31           C  
ATOM    815  HD2 ARG A  59      14.031 -22.620   1.042  1.00 96.31           H  
ATOM    816  HD3 ARG A  59      14.315 -21.839   2.596  1.00 96.31           H  
ATOM    817  NE  ARG A  59      12.513 -21.301   1.601  1.00 96.31           N  
ATOM    818  HE  ARG A  59      12.012 -21.434   0.734  1.00 96.31           H  
ATOM    819  NH1 ARG A  59      12.297 -20.580   3.786  1.00 96.31           N  
ATOM    820 HH11 ARG A  59      13.297 -20.501   3.904  1.00 96.31           H  
ATOM    821 HH12 ARG A  59      11.666 -20.303   4.524  1.00 96.31           H  
ATOM    822  NH2 ARG A  59      10.515 -20.690   2.469  1.00 96.31           N  
ATOM    823 HH21 ARG A  59      10.058 -20.886   1.590  1.00 96.31           H  
ATOM    824 HH22 ARG A  59       9.972 -20.226   3.183  1.00 96.31           H  
ATOM    825  CZ  ARG A  59      11.795 -20.863   2.619  1.00 96.31           C  
ATOM    826  N   LEU A  60      16.083 -18.163  -1.022  1.00 98.33           N  
ATOM    827  H   LEU A  60      16.176 -17.782  -0.091  1.00 98.33           H  
ATOM    828  CA  LEU A  60      15.494 -17.299  -2.052  1.00 98.33           C  
ATOM    829  HA  LEU A  60      14.747 -17.876  -2.598  1.00 98.33           H  
ATOM    830  C   LEU A  60      16.511 -16.849  -3.109  1.00 98.33           C  
ATOM    831  CB  LEU A  60      14.802 -16.087  -1.399  1.00 98.33           C  
ATOM    832  HB2 LEU A  60      14.488 -15.398  -2.183  1.00 98.33           H  
ATOM    833  HB3 LEU A  60      15.529 -15.564  -0.778  1.00 98.33           H  
ATOM    834  O   LEU A  60      16.102 -16.458  -4.197  1.00 98.33           O  
ATOM    835  CG  LEU A  60      13.566 -16.445  -0.550  1.00 98.33           C  
ATOM    836  HG  LEU A  60      13.834 -17.195   0.194  1.00 98.33           H  
ATOM    837  CD1 LEU A  60      13.056 -15.208   0.184  1.00 98.33           C  
ATOM    838 HD11 LEU A  60      12.175 -15.460   0.774  1.00 98.33           H  
ATOM    839 HD12 LEU A  60      13.829 -14.839   0.858  1.00 98.33           H  
ATOM    840 HD13 LEU A  60      12.797 -14.426  -0.530  1.00 98.33           H  
ATOM    841  CD2 LEU A  60      12.413 -16.990  -1.399  1.00 98.33           C  
ATOM    842 HD21 LEU A  60      11.550 -17.192  -0.765  1.00 98.33           H  
ATOM    843 HD22 LEU A  60      12.133 -16.260  -2.159  1.00 98.33           H  
ATOM    844 HD23 LEU A  60      12.700 -17.920  -1.889  1.00 98.33           H  
ATOM    845  N   SER A  61      17.818 -16.988  -2.864  1.00 98.29           N  
ATOM    846  H   SER A  61      18.115 -17.253  -1.936  1.00 98.29           H  
ATOM    847  CA  SER A  61      18.845 -16.774  -3.892  1.00 98.29           C  
ATOM    848  HA  SER A  61      18.810 -15.731  -4.205  1.00 98.29           H  
ATOM    849  C   SER A  61      18.639 -17.618  -5.156  1.00 98.29           C  
ATOM    850  CB  SER A  61      20.228 -17.059  -3.308  1.00 98.29           C  
ATOM    851  HB2 SER A  61      20.946 -17.198  -4.115  1.00 98.29           H  
ATOM    852  HB3 SER A  61      20.208 -17.957  -2.691  1.00 98.29           H  
ATOM    853  O   SER A  61      18.949 -17.157  -6.254  1.00 98.29           O  
ATOM    854  OG  SER A  61      20.630 -15.946  -2.548  1.00 98.29           O  
ATOM    855  HG  SER A  61      19.979 -15.772  -1.864  1.00 98.29           H  
ATOM    856  N   ASN A  62      18.072 -18.822  -5.042  1.00 97.89           N  
ATOM    857  H   ASN A  62      17.778 -19.138  -4.129  1.00 97.89           H  
ATOM    858  CA  ASN A  62      17.781 -19.666  -6.206  1.00 97.89           C  
ATOM    859  HA  ASN A  62      18.611 -19.600  -6.909  1.00 97.89           H  
ATOM    860  C   ASN A  62      16.534 -19.184  -6.968  1.00 97.89           C  
ATOM    861  CB  ASN A  62      17.672 -21.123  -5.734  1.00 97.89           C  
ATOM    862  HB2 ASN A  62      17.338 -21.745  -6.565  1.00 97.89           H  
ATOM    863  HB3 ASN A  62      16.932 -21.193  -4.937  1.00 97.89           H  
ATOM    864  O   ASN A  62      16.524 -19.182  -8.202  1.00 97.89           O  
ATOM    865  CG  ASN A  62      19.003 -21.675  -5.245  1.00 97.89           C  
ATOM    866  ND2 ASN A  62      18.979 -22.751  -4.496  1.00 97.89           N  
ATOM    867 HD21 ASN A  62      18.098 -23.171  -4.235  1.00 97.89           H  
ATOM    868 HD22 ASN A  62      19.875 -23.092  -4.179  1.00 97.89           H  
ATOM    869  OD1 ASN A  62      20.075 -21.163  -5.531  1.00 97.89           O  
ATOM    870  N   ASP A  63      15.520 -18.699  -6.251  1.00 98.50           N  
ATOM    871  H   ASP A  63      15.553 -18.786  -5.246  1.00 98.50           H  
ATOM    872  CA  ASP A  63      14.325 -18.086  -6.832  1.00 98.50           C  
ATOM    873  HA  ASP A  63      13.901 -18.766  -7.571  1.00 98.50           H  
ATOM    874  C   ASP A  63      14.675 -16.771  -7.555  1.00 98.50           C  
ATOM    875  CB  ASP A  63      13.267 -17.839  -5.741  1.00 98.50           C  
ATOM    876  HB2 ASP A  63      12.509 -17.195  -6.186  1.00 98.50           H  
ATOM    877  HB3 ASP A  63      13.713 -17.298  -4.906  1.00 98.50           H  
ATOM    878  O   ASP A  63      14.289 -16.588  -8.708  1.00 98.50           O  
ATOM    879  CG  ASP A  63      12.562 -19.094  -5.201  1.00 98.50           C  
ATOM    880  OD1 ASP A  63      11.340 -18.994  -4.931  1.00 98.50           O  
ATOM    881  OD2 ASP A  63      13.222 -20.145  -5.064  1.00 98.50           O  
ATOM    882  N   ILE A  64      15.487 -15.903  -6.935  1.00 98.68           N  
ATOM    883  H   ILE A  64      15.750 -16.120  -5.985  1.00 98.68           H  
ATOM    884  CA  ILE A  64      16.002 -14.650  -7.524  1.00 98.68           C  
ATOM    885  HA  ILE A  64      15.161 -13.998  -7.760  1.00 98.68           H  
ATOM    886  C   ILE A  64      16.739 -14.937  -8.839  1.00 98.68           C  
ATOM    887  CB  ILE A  64      16.922 -13.924  -6.509  1.00 98.68           C  
ATOM    888  HB  ILE A  64      17.653 -14.644  -6.141  1.00 98.68           H  
ATOM    889  O   ILE A  64      16.423 -14.346  -9.871  1.00 98.68           O  
ATOM    890  CG1 ILE A  64      16.107 -13.389  -5.308  1.00 98.68           C  
ATOM    891 HG12 ILE A  64      15.356 -14.122  -5.013  1.00 98.68           H  
ATOM    892 HG13 ILE A  64      15.579 -12.483  -5.604  1.00 98.68           H  
ATOM    893  CG2 ILE A  64      17.691 -12.757  -7.161  1.00 98.68           C  
ATOM    894 HG21 ILE A  64      16.994 -12.029  -7.577  1.00 98.68           H  
ATOM    895 HG22 ILE A  64      18.346 -13.111  -7.957  1.00 98.68           H  
ATOM    896 HG23 ILE A  64      18.327 -12.263  -6.427  1.00 98.68           H  
ATOM    897  CD1 ILE A  64      16.954 -13.087  -4.065  1.00 98.68           C  
ATOM    898 HD11 ILE A  64      17.688 -12.308  -4.270  1.00 98.68           H  
ATOM    899 HD12 ILE A  64      17.471 -13.989  -3.735  1.00 98.68           H  
ATOM    900 HD13 ILE A  64      16.296 -12.752  -3.264  1.00 98.68           H  
ATOM    901  N   ARG A  65      17.666 -15.906  -8.834  1.00 98.26           N  
ATOM    902  H   ARG A  65      17.882 -16.343  -7.950  1.00 98.26           H  
ATOM    903  CA  ARG A  65      18.384 -16.355 -10.042  1.00 98.26           C  
ATOM    904  HA  ARG A  65      18.896 -15.502 -10.489  1.00 98.26           H  
ATOM    905  C   ARG A  65      17.439 -16.899 -11.119  1.00 98.26           C  
ATOM    906  CB  ARG A  65      19.414 -17.423  -9.646  1.00 98.26           C  
ATOM    907  HB2 ARG A  65      19.768 -17.934 -10.542  1.00 98.26           H  
ATOM    908  HB3 ARG A  65      18.936 -18.161  -9.002  1.00 98.26           H  
ATOM    909  O   ARG A  65      17.694 -16.708 -12.305  1.00 98.26           O  
ATOM    910  CG  ARG A  65      20.627 -16.814  -8.930  1.00 98.26           C  
ATOM    911  HG2 ARG A  65      21.238 -16.290  -9.665  1.00 98.26           H  
ATOM    912  HG3 ARG A  65      20.305 -16.093  -8.179  1.00 98.26           H  
ATOM    913  CD  ARG A  65      21.456 -17.910  -8.248  1.00 98.26           C  
ATOM    914  HD2 ARG A  65      21.700 -18.682  -8.978  1.00 98.26           H  
ATOM    915  HD3 ARG A  65      20.861 -18.363  -7.454  1.00 98.26           H  
ATOM    916  NE  ARG A  65      22.705 -17.350  -7.707  1.00 98.26           N  
ATOM    917  HE  ARG A  65      23.199 -16.702  -8.303  1.00 98.26           H  
ATOM    918  NH1 ARG A  65      22.791 -18.383  -5.629  1.00 98.26           N  
ATOM    919 HH11 ARG A  65      23.220 -18.343  -4.716  1.00 98.26           H  
ATOM    920 HH12 ARG A  65      21.956 -18.929  -5.787  1.00 98.26           H  
ATOM    921  NH2 ARG A  65      24.382 -16.983  -6.258  1.00 98.26           N  
ATOM    922 HH21 ARG A  65      24.870 -17.265  -5.420  1.00 98.26           H  
ATOM    923 HH22 ARG A  65      24.817 -16.295  -6.856  1.00 98.26           H  
ATOM    924  CZ  ARG A  65      23.269 -17.581  -6.536  1.00 98.26           C  
ATOM    925  N   THR A  66      16.342 -17.543 -10.722  1.00 97.93           N  
ATOM    926  H   THR A  66      16.198 -17.652  -9.728  1.00 97.93           H  
ATOM    927  CA  THR A  66      15.307 -18.056 -11.638  1.00 97.93           C  
ATOM    928  HA  THR A  66      15.800 -18.583 -12.456  1.00 97.93           H  
ATOM    929  C   THR A  66      14.476 -16.932 -12.266  1.00 97.93           C  
ATOM    930  CB  THR A  66      14.399 -19.066 -10.917  1.00 97.93           C  
ATOM    931  HB  THR A  66      13.888 -18.586 -10.083  1.00 97.93           H  
ATOM    932  O   THR A  66      14.088 -17.032 -13.428  1.00 97.93           O  
ATOM    933  CG2 THR A  66      13.351 -19.699 -11.834  1.00 97.93           C  
ATOM    934 HG21 THR A  66      13.844 -20.140 -12.700  1.00 97.93           H  
ATOM    935 HG22 THR A  66      12.818 -20.475 -11.285  1.00 97.93           H  
ATOM    936 HG23 THR A  66      12.631 -18.948 -12.158  1.00 97.93           H  
ATOM    937  OG1 THR A  66      15.179 -20.133 -10.430  1.00 97.93           O  
ATOM    938  HG1 THR A  66      15.667 -19.818  -9.665  1.00 97.93           H  
ATOM    939  N   CYS A  67      14.222 -15.842 -11.539  1.00 98.61           N  
ATOM    940  H   CYS A  67      14.490 -15.837 -10.565  1.00 98.61           H  
ATOM    941  CA  CYS A  67      13.622 -14.626 -12.095  1.00 98.61           C  
ATOM    942  HA  CYS A  67      12.711 -14.887 -12.633  1.00 98.61           H  
ATOM    943  C   CYS A  67      14.576 -13.942 -13.088  1.00 98.61           C  
ATOM    944  CB  CYS A  67      13.259 -13.682 -10.945  1.00 98.61           C  
ATOM    945  HB2 CYS A  67      14.172 -13.425 -10.407  1.00 98.61           H  
ATOM    946  HB3 CYS A  67      12.856 -12.755 -11.352  1.00 98.61           H  
ATOM    947  O   CYS A  67      14.212 -13.703 -14.242  1.00 98.61           O  
ATOM    948  SG  CYS A  67      12.081 -14.344  -9.742  1.00 98.61           S  
ATOM    949  N   GLN A  68      15.825 -13.713 -12.674  1.00 98.53           N  
ATOM    950  H   GLN A  68      16.057 -13.928 -11.715  1.00 98.53           H  
ATOM    951  CA  GLN A  68      16.848 -13.050 -13.487  1.00 98.53           C  
ATOM    952  HA  GLN A  68      16.477 -12.071 -13.787  1.00 98.53           H  
ATOM    953  C   GLN A  68      17.156 -13.824 -14.781  1.00 98.53           C  
ATOM    954  CB  GLN A  68      18.107 -12.845 -12.625  1.00 98.53           C  
ATOM    955  HB2 GLN A  68      18.362 -13.782 -12.131  1.00 98.53           H  
ATOM    956  HB3 GLN A  68      18.939 -12.553 -13.266  1.00 98.53           H  
ATOM    957  O   GLN A  68      17.299 -13.212 -15.838  1.00 98.53           O  
ATOM    958  CG  GLN A  68      17.888 -11.734 -11.580  1.00 98.53           C  
ATOM    959  HG2 GLN A  68      17.750 -10.789 -12.105  1.00 98.53           H  
ATOM    960  HG3 GLN A  68      16.979 -11.928 -11.010  1.00 98.53           H  
ATOM    961  CD  GLN A  68      19.032 -11.578 -10.580  1.00 98.53           C  
ATOM    962  NE2 GLN A  68      19.157 -10.416  -9.983  1.00 98.53           N  
ATOM    963 HE21 GLN A  68      18.567  -9.654 -10.286  1.00 98.53           H  
ATOM    964 HE22 GLN A  68      19.878 -10.293  -9.286  1.00 98.53           H  
ATOM    965  OE1 GLN A  68      19.806 -12.488 -10.305  1.00 98.53           O  
ATOM    966  N   SER A  69      17.155 -15.164 -14.755  1.00 98.10           N  
ATOM    967  H   SER A  69      17.054 -15.635 -13.868  1.00 98.10           H  
ATOM    968  CA  SER A  69      17.330 -15.992 -15.964  1.00 98.10           C  
ATOM    969  HA  SER A  69      18.214 -15.628 -16.486  1.00 98.10           H  
ATOM    970  C   SER A  69      16.169 -15.903 -16.968  1.00 98.10           C  
ATOM    971  CB  SER A  69      17.597 -17.452 -15.588  1.00 98.10           C  
ATOM    972  HB2 SER A  69      18.400 -17.488 -14.851  1.00 98.10           H  
ATOM    973  HB3 SER A  69      17.916 -17.996 -16.477  1.00 98.10           H  
ATOM    974  O   SER A  69      16.346 -16.252 -18.134  1.00 98.10           O  
ATOM    975  OG  SER A  69      16.443 -18.075 -15.060  1.00 98.10           O  
ATOM    976  HG  SER A  69      16.727 -18.810 -14.512  1.00 98.10           H  
ATOM    977  N   ARG A  70      15.004 -15.384 -16.552  1.00 97.95           N  
ATOM    978  H   ARG A  70      14.933 -15.142 -15.574  1.00 97.95           H  
ATOM    979  CA  ARG A  70      13.864 -15.036 -17.422  1.00 97.95           C  
ATOM    980  HA  ARG A  70      13.934 -15.617 -18.342  1.00 97.95           H  
ATOM    981  C   ARG A  70      13.874 -13.569 -17.878  1.00 97.95           C  
ATOM    982  CB  ARG A  70      12.542 -15.397 -16.721  1.00 97.95           C  
ATOM    983  HB2 ARG A  70      12.483 -14.885 -15.761  1.00 97.95           H  
ATOM    984  HB3 ARG A  70      11.707 -15.060 -17.336  1.00 97.95           H  
ATOM    985  O   ARG A  70      12.928 -13.134 -18.527  1.00 97.95           O  
ATOM    986  CG  ARG A  70      12.396 -16.907 -16.508  1.00 97.95           C  
ATOM    987  HG2 ARG A  70      12.430 -17.409 -17.474  1.00 97.95           H  
ATOM    988  HG3 ARG A  70      13.213 -17.279 -15.890  1.00 97.95           H  
ATOM    989  CD  ARG A  70      11.063 -17.215 -15.822  1.00 97.95           C  
ATOM    990  HD2 ARG A  70      11.049 -16.732 -14.845  1.00 97.95           H  
ATOM    991  HD3 ARG A  70      10.252 -16.796 -16.418  1.00 97.95           H  
ATOM    992  NE  ARG A  70      10.901 -18.669 -15.646  1.00 97.95           N  
ATOM    993  HE  ARG A  70      11.652 -19.126 -15.149  1.00 97.95           H  
ATOM    994  NH1 ARG A  70       8.849 -18.956 -16.680  1.00 97.95           N  
ATOM    995 HH11 ARG A  70       8.806 -17.983 -16.949  1.00 97.95           H  
ATOM    996 HH12 ARG A  70       7.984 -19.475 -16.734  1.00 97.95           H  
ATOM    997  NH2 ARG A  70       9.861 -20.685 -15.740  1.00 97.95           N  
ATOM    998 HH21 ARG A  70      10.627 -21.092 -15.225  1.00 97.95           H  
ATOM    999 HH22 ARG A  70       9.089 -21.255 -16.056  1.00 97.95           H  
ATOM   1000  CZ  ARG A  70       9.881 -19.416 -16.032  1.00 97.95           C  
ATOM   1001  N   GLY A  71      14.909 -12.801 -17.530  1.00 98.10           N  
ATOM   1002  H   GLY A  71      15.661 -13.222 -17.003  1.00 98.10           H  
ATOM   1003  CA  GLY A  71      14.998 -11.360 -17.795  1.00 98.10           C  
ATOM   1004  HA2 GLY A  71      16.040 -11.055 -17.697  1.00 98.10           H  
ATOM   1005  HA3 GLY A  71      14.671 -11.158 -18.815  1.00 98.10           H  
ATOM   1006  C   GLY A  71      14.165 -10.487 -16.846  1.00 98.10           C  
ATOM   1007  O   GLY A  71      14.048  -9.284 -17.080  1.00 98.10           O  
ATOM   1008  N   ILE A  72      13.596 -11.071 -15.786  1.00 98.66           N  
ATOM   1009  H   ILE A  72      13.808 -12.041 -15.603  1.00 98.66           H  
ATOM   1010  CA  ILE A  72      12.792 -10.367 -14.781  1.00 98.66           C  
ATOM   1011  HA  ILE A  72      12.229  -9.574 -15.273  1.00 98.66           H  
ATOM   1012  C   ILE A  72      13.741  -9.735 -13.760  1.00 98.66           C  
ATOM   1013  CB  ILE A  72      11.782 -11.331 -14.112  1.00 98.66           C  
ATOM   1014  HB  ILE A  72      12.341 -12.125 -13.617  1.00 98.66           H  
ATOM   1015  O   ILE A  72      14.516 -10.448 -13.121  1.00 98.66           O  
ATOM   1016  CG1 ILE A  72      10.856 -11.981 -15.169  1.00 98.66           C  
ATOM   1017 HG12 ILE A  72      10.257 -11.206 -15.647  1.00 98.66           H  
ATOM   1018 HG13 ILE A  72      11.461 -12.454 -15.943  1.00 98.66           H  
ATOM   1019  CG2 ILE A  72      10.954 -10.615 -13.030  1.00 98.66           C  
ATOM   1020 HG21 ILE A  72      10.331 -11.337 -12.501  1.00 98.66           H  
ATOM   1021 HG22 ILE A  72      11.602 -10.146 -12.289  1.00 98.66           H  
ATOM   1022 HG23 ILE A  72      10.315  -9.858 -13.484  1.00 98.66           H  
ATOM   1023  CD1 ILE A  72       9.926 -13.068 -14.616  1.00 98.66           C  
ATOM   1024 HD11 ILE A  72       9.193 -12.640 -13.933  1.00 98.66           H  
ATOM   1025 HD12 ILE A  72      10.517 -13.827 -14.102  1.00 98.66           H  
ATOM   1026 HD13 ILE A  72       9.392 -13.537 -15.443  1.00 98.66           H  
ATOM   1027  N   LYS A  73      13.668  -8.410 -13.590  1.00 98.71           N  
ATOM   1028  H   LYS A  73      12.956  -7.909 -14.102  1.00 98.71           H  
ATOM   1029  CA  LYS A  73      14.450  -7.700 -12.563  1.00 98.71           C  
ATOM   1030  HA  LYS A  73      15.461  -8.107 -12.541  1.00 98.71           H  
ATOM   1031  C   LYS A  73      13.852  -7.925 -11.179  1.00 98.71           C  
ATOM   1032  CB  LYS A  73      14.527  -6.196 -12.847  1.00 98.71           C  
ATOM   1033  HB2 LYS A  73      13.518  -5.806 -12.975  1.00 98.71           H  
ATOM   1034  HB3 LYS A  73      14.978  -5.707 -11.984  1.00 98.71           H  
ATOM   1035  O   LYS A  73      12.627  -7.906 -11.032  1.00 98.71           O  
ATOM   1036  CG  LYS A  73      15.377  -5.859 -14.074  1.00 98.71           C  
ATOM   1037  HG2 LYS A  73      16.404  -6.172 -13.889  1.00 98.71           H  
ATOM   1038  HG3 LYS A  73      14.991  -6.388 -14.946  1.00 98.71           H  
ATOM   1039  CD  LYS A  73      15.333  -4.345 -14.327  1.00 98.71           C  
ATOM   1040  HD2 LYS A  73      14.332  -4.054 -14.643  1.00 98.71           H  
ATOM   1041  HD3 LYS A  73      15.564  -3.823 -13.398  1.00 98.71           H  
ATOM   1042  CE  LYS A  73      16.362  -3.912 -15.371  1.00 98.71           C  
ATOM   1043  HE2 LYS A  73      17.352  -4.164 -14.989  1.00 98.71           H  
ATOM   1044  HE3 LYS A  73      16.316  -2.827 -15.471  1.00 98.71           H  
ATOM   1045  NZ  LYS A  73      16.152  -4.560 -16.685  1.00 98.71           N  
ATOM   1046  HZ1 LYS A  73      15.256  -4.288 -17.063  1.00 98.71           H  
ATOM   1047  HZ2 LYS A  73      16.885  -4.276 -17.318  1.00 98.71           H  
ATOM   1048  HZ3 LYS A  73      16.178  -5.564 -16.580  1.00 98.71           H  
ATOM   1049  N   VAL A  74      14.709  -8.073 -10.173  1.00 98.74           N  
ATOM   1050  H   VAL A  74      15.695  -8.110 -10.387  1.00 98.74           H  
ATOM   1051  CA  VAL A  74      14.301  -8.258  -8.777  1.00 98.74           C  
ATOM   1052  HA  VAL A  74      13.216  -8.169  -8.720  1.00 98.74           H  
ATOM   1053  C   VAL A  74      14.902  -7.163  -7.896  1.00 98.74           C  
ATOM   1054  CB  VAL A  74      14.655  -9.666  -8.263  1.00 98.74           C  
ATOM   1055  HB  VAL A  74      15.728  -9.737  -8.085  1.00 98.74           H  
ATOM   1056  O   VAL A  74      16.124  -7.060  -7.774  1.00 98.74           O  
ATOM   1057  CG1 VAL A  74      13.907  -9.942  -6.955  1.00 98.74           C  
ATOM   1058 HG11 VAL A  74      12.831  -9.883  -7.117  1.00 98.74           H  
ATOM   1059 HG12 VAL A  74      14.187  -9.210  -6.197  1.00 98.74           H  
ATOM   1060 HG13 VAL A  74      14.161 -10.938  -6.594  1.00 98.74           H  
ATOM   1061  CG2 VAL A  74      14.255 -10.781  -9.242  1.00 98.74           C  
ATOM   1062 HG21 VAL A  74      14.456 -11.754  -8.793  1.00 98.74           H  
ATOM   1063 HG22 VAL A  74      14.843 -10.703 -10.157  1.00 98.74           H  
ATOM   1064 HG23 VAL A  74      13.196 -10.702  -9.486  1.00 98.74           H  
ATOM   1065  N   MET A  75      14.036  -6.366  -7.269  1.00 98.82           N  
ATOM   1066  H   MET A  75      13.051  -6.548  -7.400  1.00 98.82           H  
ATOM   1067  CA  MET A  75      14.394  -5.288  -6.336  1.00 98.82           C  
ATOM   1068  HA  MET A  75      15.460  -5.075  -6.413  1.00 98.82           H  
ATOM   1069  C   MET A  75      14.104  -5.702  -4.889  1.00 98.82           C  
ATOM   1070  CB  MET A  75      13.610  -4.004  -6.681  1.00 98.82           C  
ATOM   1071  HB2 MET A  75      12.629  -4.268  -7.076  1.00 98.82           H  
ATOM   1072  HB3 MET A  75      13.443  -3.432  -5.768  1.00 98.82           H  
ATOM   1073  O   MET A  75      13.161  -6.453  -4.637  1.00 98.82           O  
ATOM   1074  CG  MET A  75      14.328  -3.063  -7.659  1.00 98.82           C  
ATOM   1075  HG2 MET A  75      13.648  -2.242  -7.888  1.00 98.82           H  
ATOM   1076  HG3 MET A  75      15.177  -2.622  -7.137  1.00 98.82           H  
ATOM   1077  SD  MET A  75      14.927  -3.752  -9.226  1.00 98.82           S  
ATOM   1078  CE  MET A  75      13.310  -4.015  -9.962  1.00 98.82           C  
ATOM   1079  HE1 MET A  75      13.423  -4.325 -11.001  1.00 98.82           H  
ATOM   1080  HE2 MET A  75      12.785  -4.787  -9.398  1.00 98.82           H  
ATOM   1081  HE3 MET A  75      12.735  -3.090  -9.919  1.00 98.82           H  
ATOM   1082  N   LEU A  76      14.861  -5.164  -3.927  1.00 98.81           N  
ATOM   1083  H   LEU A  76      15.615  -4.552  -4.204  1.00 98.81           H  
ATOM   1084  CA  LEU A  76      14.428  -5.119  -2.524  1.00 98.81           C  
ATOM   1085  HA  LEU A  76      13.775  -5.966  -2.313  1.00 98.81           H  
ATOM   1086  C   LEU A  76      13.637  -3.833  -2.305  1.00 98.81           C  
ATOM   1087  CB  LEU A  76      15.632  -5.181  -1.567  1.00 98.81           C  
ATOM   1088  HB2 LEU A  76      16.121  -6.150  -1.670  1.00 98.81           H  
ATOM   1089  HB3 LEU A  76      16.340  -4.405  -1.857  1.00 98.81           H  
ATOM   1090  O   LEU A  76      14.171  -2.754  -2.548  1.00 98.81           O  
ATOM   1091  CG  LEU A  76      15.269  -4.980  -0.081  1.00 98.81           C  
ATOM   1092  HG  LEU A  76      14.717  -4.050   0.055  1.00 98.81           H  
ATOM   1093  CD1 LEU A  76      14.434  -6.140   0.463  1.00 98.81           C  
ATOM   1094 HD11 LEU A  76      13.478  -6.191  -0.058  1.00 98.81           H  
ATOM   1095 HD12 LEU A  76      14.225  -5.966   1.519  1.00 98.81           H  
ATOM   1096 HD13 LEU A  76      14.968  -7.083   0.344  1.00 98.81           H  
ATOM   1097  CD2 LEU A  76      16.550  -4.882   0.739  1.00 98.81           C  
ATOM   1098 HD21 LEU A  76      16.311  -4.730   1.792  1.00 98.81           H  
ATOM   1099 HD22 LEU A  76      17.133  -4.031   0.387  1.00 98.81           H  
ATOM   1100 HD23 LEU A  76      17.135  -5.794   0.626  1.00 98.81           H  
ATOM   1101  N   SER A  77      12.412  -3.949  -1.803  1.00 98.82           N  
ATOM   1102  H   SER A  77      12.044  -4.866  -1.594  1.00 98.82           H  
ATOM   1103  CA  SER A  77      11.601  -2.799  -1.421  1.00 98.82           C  
ATOM   1104  HA  SER A  77      11.878  -1.950  -2.046  1.00 98.82           H  
ATOM   1105  C   SER A  77      11.858  -2.390   0.027  1.00 98.82           C  
ATOM   1106  CB  SER A  77      10.131  -3.087  -1.689  1.00 98.82           C  
ATOM   1107  HB2 SER A  77       9.769  -3.839  -0.988  1.00 98.82           H  
ATOM   1108  HB3 SER A  77      10.008  -3.457  -2.707  1.00 98.82           H  
ATOM   1109  O   SER A  77      11.807  -3.213   0.949  1.00 98.82           O  
ATOM   1110  OG  SER A  77       9.403  -1.896  -1.543  1.00 98.82           O  
ATOM   1111  HG  SER A  77       9.385  -1.445  -2.389  1.00 98.82           H  
ATOM   1112  N   LEU A  78      12.168  -1.111   0.212  1.00 98.70           N  
ATOM   1113  H   LEU A  78      12.175  -0.518  -0.606  1.00 98.70           H  
ATOM   1114  CA  LEU A  78      12.374  -0.451   1.491  1.00 98.70           C  
ATOM   1115  HA  LEU A  78      12.688  -1.177   2.241  1.00 98.70           H  
ATOM   1116  C   LEU A  78      11.074   0.204   1.944  1.00 98.70           C  
ATOM   1117  CB  LEU A  78      13.445   0.643   1.350  1.00 98.70           C  
ATOM   1118  HB2 LEU A  78      13.034   1.445   0.738  1.00 98.70           H  
ATOM   1119  HB3 LEU A  78      13.638   1.051   2.342  1.00 98.70           H  
ATOM   1120  O   LEU A  78      10.430   0.890   1.154  1.00 98.70           O  
ATOM   1121  CG  LEU A  78      14.779   0.232   0.715  1.00 98.70           C  
ATOM   1122  HG  LEU A  78      14.615  -0.031  -0.330  1.00 98.70           H  
ATOM   1123  CD1 LEU A  78      15.722   1.432   0.787  1.00 98.70           C  
ATOM   1124 HD11 LEU A  78      15.303   2.257   0.211  1.00 98.70           H  
ATOM   1125 HD12 LEU A  78      16.694   1.173   0.367  1.00 98.70           H  
ATOM   1126 HD13 LEU A  78      15.852   1.744   1.823  1.00 98.70           H  
ATOM   1127  CD2 LEU A  78      15.447  -0.948   1.417  1.00 98.70           C  
ATOM   1128 HD21 LEU A  78      15.633  -0.690   2.459  1.00 98.70           H  
ATOM   1129 HD22 LEU A  78      16.388  -1.174   0.915  1.00 98.70           H  
ATOM   1130 HD23 LEU A  78      14.804  -1.826   1.356  1.00 98.70           H  
ATOM   1131  N   GLY A  79      10.751   0.076   3.227  1.00 98.02           N  
ATOM   1132  H   GLY A  79      11.279  -0.556   3.813  1.00 98.02           H  
ATOM   1133  CA  GLY A  79       9.613   0.759   3.823  1.00 98.02           C  
ATOM   1134  HA2 GLY A  79       9.370   1.663   3.264  1.00 98.02           H  
ATOM   1135  HA3 GLY A  79       9.898   1.059   4.831  1.00 98.02           H  
ATOM   1136  C   GLY A  79       8.381  -0.134   3.908  1.00 98.02           C  
ATOM   1137  O   GLY A  79       8.371  -1.101   4.673  1.00 98.02           O  
ATOM   1138  N   GLY A  80       7.340   0.211   3.155  1.00 97.24           N  
ATOM   1139  H   GLY A  80       7.437   1.001   2.533  1.00 97.24           H  
ATOM   1140  CA  GLY A  80       6.031  -0.427   3.224  1.00 97.24           C  
ATOM   1141  HA2 GLY A  80       5.534  -0.310   2.261  1.00 97.24           H  
ATOM   1142  HA3 GLY A  80       6.146  -1.494   3.415  1.00 97.24           H  
ATOM   1143  C   GLY A  80       5.120   0.176   4.292  1.00 97.24           C  
ATOM   1144  O   GLY A  80       5.534   0.959   5.153  1.00 97.24           O  
ATOM   1145  N   GLY A  81       3.844  -0.216   4.274  1.00 94.36           N  
ATOM   1146  H   GLY A  81       3.559  -0.885   3.573  1.00 94.36           H  
ATOM   1147  CA  GLY A  81       2.808   0.452   5.065  1.00 94.36           C  
ATOM   1148  HA2 GLY A  81       1.836   0.079   4.743  1.00 94.36           H  
ATOM   1149  HA3 GLY A  81       2.860   1.518   4.847  1.00 94.36           H  
ATOM   1150  C   GLY A  81       2.912   0.297   6.588  1.00 94.36           C  
ATOM   1151  O   GLY A  81       2.184   0.974   7.314  1.00 94.36           O  
ATOM   1152  N   VAL A  82       3.804  -0.569   7.079  1.00 90.83           N  
ATOM   1153  H   VAL A  82       4.418  -1.020   6.417  1.00 90.83           H  
ATOM   1154  CA  VAL A  82       4.082  -0.808   8.502  1.00 90.83           C  
ATOM   1155  HA  VAL A  82       3.747   0.053   9.080  1.00 90.83           H  
ATOM   1156  C   VAL A  82       5.590  -0.974   8.687  1.00 90.83           C  
ATOM   1157  CB  VAL A  82       3.348  -2.065   9.023  1.00 90.83           C  
ATOM   1158  HB  VAL A  82       3.736  -2.945   8.510  1.00 90.83           H  
ATOM   1159  O   VAL A  82       6.226  -1.710   7.940  1.00 90.83           O  
ATOM   1160  CG1 VAL A  82       3.560  -2.250  10.533  1.00 90.83           C  
ATOM   1161 HG11 VAL A  82       3.211  -1.371  11.074  1.00 90.83           H  
ATOM   1162 HG12 VAL A  82       3.002  -3.121  10.878  1.00 90.83           H  
ATOM   1163 HG13 VAL A  82       4.614  -2.425  10.751  1.00 90.83           H  
ATOM   1164  CG2 VAL A  82       1.834  -2.002   8.778  1.00 90.83           C  
ATOM   1165 HG21 VAL A  82       1.420  -1.092   9.213  1.00 90.83           H  
ATOM   1166 HG22 VAL A  82       1.633  -2.015   7.707  1.00 90.83           H  
ATOM   1167 HG23 VAL A  82       1.347  -2.870   9.223  1.00 90.83           H  
ATOM   1168  N   GLY A  83       6.163  -0.321   9.699  1.00 92.11           N  
ATOM   1169  H   GLY A  83       5.600   0.275  10.288  1.00 92.11           H  
ATOM   1170  CA  GLY A  83       7.591  -0.429   9.999  1.00 92.11           C  
ATOM   1171  HA2 GLY A  83       8.153  -0.380   9.067  1.00 92.11           H  
ATOM   1172  HA3 GLY A  83       7.790  -1.401  10.452  1.00 92.11           H  
ATOM   1173  C   GLY A  83       8.122   0.660  10.930  1.00 92.11           C  
ATOM   1174  O   GLY A  83       7.393   1.582  11.316  1.00 92.11           O  
ATOM   1175  N   SER A  84       9.408   0.533  11.259  1.00 94.60           N  
ATOM   1176  H   SER A  84       9.904  -0.227  10.816  1.00 94.60           H  
ATOM   1177  CA  SER A  84      10.235   1.508  11.984  1.00 94.60           C  
ATOM   1178  HA  SER A  84       9.679   2.437  12.109  1.00 94.60           H  
ATOM   1179  C   SER A  84      11.467   1.816  11.133  1.00 94.60           C  
ATOM   1180  CB  SER A  84      10.608   0.994  13.382  1.00 94.60           C  
ATOM   1181  HB2 SER A  84       9.697   0.723  13.917  1.00 94.60           H  
ATOM   1182  HB3 SER A  84      11.243   0.112  13.302  1.00 94.60           H  
ATOM   1183  O   SER A  84      12.589   1.416  11.440  1.00 94.60           O  
ATOM   1184  OG  SER A  84      11.283   1.997  14.113  1.00 94.60           O  
ATOM   1185  HG  SER A  84      12.197   1.727  14.229  1.00 94.60           H  
ATOM   1186  N   TYR A  85      11.240   2.458   9.992  1.00 97.34           N  
ATOM   1187  H   TYR A  85      10.302   2.767   9.781  1.00 97.34           H  
ATOM   1188  CA  TYR A  85      12.283   2.901   9.076  1.00 97.34           C  
ATOM   1189  HA  TYR A  85      13.255   2.554   9.427  1.00 97.34           H  
ATOM   1190  C   TYR A  85      12.328   4.430   9.064  1.00 97.34           C  
ATOM   1191  CB  TYR A  85      12.066   2.283   7.691  1.00 97.34           C  
ATOM   1192  HB2 TYR A  85      12.802   2.712   7.012  1.00 97.34           H  
ATOM   1193  HB3 TYR A  85      12.258   1.212   7.753  1.00 97.34           H  
ATOM   1194  O   TYR A  85      11.298   5.099   9.037  1.00 97.34           O  
ATOM   1195  CG  TYR A  85      10.682   2.502   7.118  1.00 97.34           C  
ATOM   1196  CD1 TYR A  85       9.678   1.529   7.294  1.00 97.34           C  
ATOM   1197  HD1 TYR A  85       9.912   0.599   7.791  1.00 97.34           H  
ATOM   1198  CD2 TYR A  85      10.394   3.700   6.440  1.00 97.34           C  
ATOM   1199  HD2 TYR A  85      11.156   4.458   6.324  1.00 97.34           H  
ATOM   1200  CE1 TYR A  85       8.385   1.747   6.785  1.00 97.34           C  
ATOM   1201  HE1 TYR A  85       7.622   0.988   6.878  1.00 97.34           H  
ATOM   1202  CE2 TYR A  85       9.098   3.936   5.956  1.00 97.34           C  
ATOM   1203  HE2 TYR A  85       8.872   4.870   5.463  1.00 97.34           H  
ATOM   1204  OH  TYR A  85       6.855   3.193   5.651  1.00 97.34           O  
ATOM   1205  HH  TYR A  85       6.353   2.383   5.533  1.00 97.34           H  
ATOM   1206  CZ  TYR A  85       8.099   2.956   6.118  1.00 97.34           C  
ATOM   1207  N   SER A  86      13.536   4.970   9.155  1.00 96.19           N  
ATOM   1208  H   SER A  86      14.338   4.358   9.195  1.00 96.19           H  
ATOM   1209  CA  SER A  86      13.843   6.400   9.230  1.00 96.19           C  
ATOM   1210  HA  SER A  86      13.282   6.938   8.466  1.00 96.19           H  
ATOM   1211  C   SER A  86      15.333   6.568   8.964  1.00 96.19           C  
ATOM   1212  CB  SER A  86      13.512   6.928  10.635  1.00 96.19           C  
ATOM   1213  HB2 SER A  86      14.098   6.365  11.362  1.00 96.19           H  
ATOM   1214  HB3 SER A  86      12.457   6.767  10.854  1.00 96.19           H  
ATOM   1215  O   SER A  86      16.070   5.598   9.125  1.00 96.19           O  
ATOM   1216  OG  SER A  86      13.818   8.302  10.784  1.00 96.19           O  
ATOM   1217  HG  SER A  86      13.128   8.860  10.417  1.00 96.19           H  
ATOM   1218  N   LEU A  87      15.786   7.756   8.568  1.00 98.19           N  
ATOM   1219  H   LEU A  87      15.158   8.547   8.553  1.00 98.19           H  
ATOM   1220  CA  LEU A  87      17.208   8.050   8.413  1.00 98.19           C  
ATOM   1221  HA  LEU A  87      17.771   7.322   8.996  1.00 98.19           H  
ATOM   1222  C   LEU A  87      17.501   9.414   9.047  1.00 98.19           C  
ATOM   1223  CB  LEU A  87      17.609   7.906   6.929  1.00 98.19           C  
ATOM   1224  HB2 LEU A  87      16.873   8.451   6.338  1.00 98.19           H  
ATOM   1225  HB3 LEU A  87      18.587   8.360   6.770  1.00 98.19           H  
ATOM   1226  O   LEU A  87      16.932  10.423   8.651  1.00 98.19           O  
ATOM   1227  CG  LEU A  87      17.654   6.429   6.464  1.00 98.19           C  
ATOM   1228  HG  LEU A  87      16.733   5.919   6.746  1.00 98.19           H  
ATOM   1229  CD1 LEU A  87      17.793   6.217   4.959  1.00 98.19           C  
ATOM   1230 HD11 LEU A  87      18.620   6.813   4.572  1.00 98.19           H  
ATOM   1231 HD12 LEU A  87      16.862   6.503   4.471  1.00 98.19           H  
ATOM   1232 HD13 LEU A  87      17.974   5.164   4.744  1.00 98.19           H  
ATOM   1233  CD2 LEU A  87      18.835   5.688   7.076  1.00 98.19           C  
ATOM   1234 HD21 LEU A  87      19.769   6.139   6.740  1.00 98.19           H  
ATOM   1235 HD22 LEU A  87      18.802   5.735   8.165  1.00 98.19           H  
ATOM   1236 HD23 LEU A  87      18.792   4.642   6.773  1.00 98.19           H  
ATOM   1237  N   SER A  88      18.315   9.421  10.103  1.00 97.68           N  
ATOM   1238  H   SER A  88      18.796   8.563  10.333  1.00 97.68           H  
ATOM   1239  CA  SER A  88      18.348  10.512  11.092  1.00 97.68           C  
ATOM   1240  HA  SER A  88      17.360  10.971  11.129  1.00 97.68           H  
ATOM   1241  C   SER A  88      19.338  11.640  10.793  1.00 97.68           C  
ATOM   1242  CB  SER A  88      18.643   9.926  12.476  1.00 97.68           C  
ATOM   1243  HB2 SER A  88      17.888   9.174  12.708  1.00 97.68           H  
ATOM   1244  HB3 SER A  88      18.581  10.717  13.224  1.00 97.68           H  
ATOM   1245  O   SER A  88      19.317  12.672  11.466  1.00 97.68           O  
ATOM   1246  OG  SER A  88      19.928   9.329  12.532  1.00 97.68           O  
ATOM   1247  HG  SER A  88      19.977   8.837  13.355  1.00 97.68           H  
ATOM   1248  N   SER A  89      20.257  11.417   9.856  1.00 98.29           N  
ATOM   1249  H   SER A  89      20.169  10.579   9.300  1.00 98.29           H  
ATOM   1250  CA  SER A  89      21.335  12.337   9.491  1.00 98.29           C  
ATOM   1251  HA  SER A  89      20.920  13.327   9.299  1.00 98.29           H  
ATOM   1252  C   SER A  89      22.048  11.840   8.237  1.00 98.29           C  
ATOM   1253  CB  SER A  89      22.364  12.410  10.627  1.00 98.29           C  
ATOM   1254  HB2 SER A  89      21.883  12.766  11.538  1.00 98.29           H  
ATOM   1255  HB3 SER A  89      23.156  13.111  10.365  1.00 98.29           H  
ATOM   1256  O   SER A  89      21.861  10.690   7.835  1.00 98.29           O  
ATOM   1257  OG  SER A  89      22.930  11.134  10.864  1.00 98.29           O  
ATOM   1258  HG  SER A  89      22.202  10.536  11.046  1.00 98.29           H  
ATOM   1259  N   ALA A  90      22.958  12.657   7.695  1.00 98.24           N  
ATOM   1260  H   ALA A  90      23.062  13.594   8.059  1.00 98.24           H  
ATOM   1261  CA  ALA A  90      23.657  12.310   6.465  1.00 98.24           C  
ATOM   1262  HA  ALA A  90      22.853  12.168   5.743  1.00 98.24           H  
ATOM   1263  C   ALA A  90      24.449  10.995   6.527  1.00 98.24           C  
ATOM   1264  CB  ALA A  90      24.571  13.470   6.044  1.00 98.24           C  
ATOM   1265  HB1 ALA A  90      25.417  13.546   6.727  1.00 98.24           H  
ATOM   1266  HB2 ALA A  90      24.933  13.286   5.033  1.00 98.24           H  
ATOM   1267  HB3 ALA A  90      24.024  14.412   6.056  1.00 98.24           H  
ATOM   1268  O   ALA A  90      24.481  10.189   5.599  1.00 98.24           O  
ATOM   1269  N   ASP A  91      25.107  10.752   7.657  1.00 98.34           N  
ATOM   1270  H   ASP A  91      25.054  11.423   8.411  1.00 98.34           H  
ATOM   1271  CA  ASP A  91      25.890   9.536   7.841  1.00 98.34           C  
ATOM   1272  HA  ASP A  91      26.509   9.392   6.955  1.00 98.34           H  
ATOM   1273  C   ASP A  91      25.019   8.283   7.953  1.00 98.34           C  
ATOM   1274  CB  ASP A  91      26.833   9.728   9.030  1.00 98.34           C  
ATOM   1275  HB2 ASP A  91      26.274  10.047   9.909  1.00 98.34           H  
ATOM   1276  HB3 ASP A  91      27.334   8.786   9.252  1.00 98.34           H  
ATOM   1277  O   ASP A  91      25.465   7.190   7.609  1.00 98.34           O  
ATOM   1278  CG  ASP A  91      27.879  10.768   8.641  1.00 98.34           C  
ATOM   1279  OD1 ASP A  91      27.864  11.886   9.190  1.00 98.34           O  
ATOM   1280  OD2 ASP A  91      28.621  10.488   7.670  1.00 98.34           O  
ATOM   1281  N   ASP A  92      23.760   8.422   8.362  1.00 98.44           N  
ATOM   1282  H   ASP A  92      23.392   9.355   8.484  1.00 98.44           H  
ATOM   1283  CA  ASP A  92      22.851   7.300   8.569  1.00 98.44           C  
ATOM   1284  HA  ASP A  92      23.379   6.533   9.137  1.00 98.44           H  
ATOM   1285  C   ASP A  92      22.414   6.664   7.239  1.00 98.44           C  
ATOM   1286  CB  ASP A  92      21.683   7.791   9.426  1.00 98.44           C  
ATOM   1287  HB2 ASP A  92      21.026   8.407   8.813  1.00 98.44           H  
ATOM   1288  HB3 ASP A  92      22.070   8.412  10.234  1.00 98.44           H  
ATOM   1289  O   ASP A  92      22.458   5.438   7.102  1.00 98.44           O  
ATOM   1290  CG  ASP A  92      20.867   6.671  10.062  1.00 98.44           C  
ATOM   1291  OD1 ASP A  92      19.662   6.919  10.251  1.00 98.44           O  
ATOM   1292  OD2 ASP A  92      21.409   5.602  10.432  1.00 98.44           O  
ATOM   1293  N   ALA A  93      22.118   7.452   6.196  1.00 98.63           N  
ATOM   1294  H   ALA A  93      22.091   8.456   6.308  1.00 98.63           H  
ATOM   1295  CA  ALA A  93      21.883   6.873   4.871  1.00 98.63           C  
ATOM   1296  HA  ALA A  93      21.260   5.987   4.991  1.00 98.63           H  
ATOM   1297  C   ALA A  93      23.179   6.429   4.183  1.00 98.63           C  
ATOM   1298  CB  ALA A  93      21.107   7.838   3.998  1.00 98.63           C  
ATOM   1299  HB1 ALA A  93      20.651   7.311   3.159  1.00 98.63           H  
ATOM   1300  HB2 ALA A  93      21.809   8.576   3.610  1.00 98.63           H  
ATOM   1301  HB3 ALA A  93      20.344   8.334   4.598  1.00 98.63           H  
ATOM   1302  O   ALA A  93      23.139   5.465   3.420  1.00 98.63           O  
ATOM   1303  N   ARG A  94      24.339   7.030   4.505  1.00 98.30           N  
ATOM   1304  H   ARG A  94      24.287   7.856   5.084  1.00 98.30           H  
ATOM   1305  CA  ARG A  94      25.671   6.521   4.095  1.00 98.30           C  
ATOM   1306  HA  ARG A  94      25.709   6.482   3.007  1.00 98.30           H  
ATOM   1307  C   ARG A  94      25.820   5.093   4.613  1.00 98.30           C  
ATOM   1308  CB  ARG A  94      26.813   7.440   4.626  1.00 98.30           C  
ATOM   1309  HB2 ARG A  94      26.364   8.274   5.164  1.00 98.30           H  
ATOM   1310  HB3 ARG A  94      27.423   6.896   5.348  1.00 98.30           H  
ATOM   1311  O   ARG A  94      26.209   4.189   3.873  1.00 98.30           O  
ATOM   1312  CG  ARG A  94      27.747   8.016   3.535  1.00 98.30           C  
ATOM   1313  HG2 ARG A  94      28.286   7.185   3.079  1.00 98.30           H  
ATOM   1314  HG3 ARG A  94      27.168   8.475   2.734  1.00 98.30           H  
ATOM   1315  CD  ARG A  94      28.789   9.058   4.004  1.00 98.30           C  
ATOM   1316  HD2 ARG A  94      29.568   8.522   4.545  1.00 98.30           H  
ATOM   1317  HD3 ARG A  94      29.253   9.494   3.120  1.00 98.30           H  
ATOM   1318  NE  ARG A  94      28.288  10.131   4.900  1.00 98.30           N  
ATOM   1319  HE  ARG A  94      28.235   9.914   5.885  1.00 98.30           H  
ATOM   1320  NH1 ARG A  94      28.392  11.977   3.518  1.00 98.30           N  
ATOM   1321 HH11 ARG A  94      28.244  11.352   2.739  1.00 98.30           H  
ATOM   1322 HH12 ARG A  94      28.275  12.975   3.409  1.00 98.30           H  
ATOM   1323  NH2 ARG A  94      28.033  12.246   5.683  1.00 98.30           N  
ATOM   1324 HH21 ARG A  94      27.949  13.246   5.567  1.00 98.30           H  
ATOM   1325 HH22 ARG A  94      28.109  11.848   6.608  1.00 98.30           H  
ATOM   1326  CZ  ARG A  94      28.224  11.437   4.686  1.00 98.30           C  
ATOM   1327  N   ASN A  95      25.445   4.874   5.870  1.00 98.35           N  
ATOM   1328  H   ASN A  95      25.179   5.679   6.418  1.00 98.35           H  
ATOM   1329  CA  ASN A  95      25.482   3.575   6.527  1.00 98.35           C  
ATOM   1330  HA  ASN A  95      26.456   3.122   6.344  1.00 98.35           H  
ATOM   1331  C   ASN A  95      24.438   2.600   5.958  1.00 98.35           C  
ATOM   1332  CB  ASN A  95      25.342   3.793   8.043  1.00 98.35           C  
ATOM   1333  HB2 ASN A  95      24.438   4.364   8.255  1.00 98.35           H  
ATOM   1334  HB3 ASN A  95      25.259   2.829   8.545  1.00 98.35           H  
ATOM   1335  O   ASN A  95      24.785   1.452   5.675  1.00 98.35           O  
ATOM   1336  CG  ASN A  95      26.543   4.516   8.634  1.00 98.35           C  
ATOM   1337  ND2 ASN A  95      26.349   5.285   9.677  1.00 98.35           N  
ATOM   1338 HD21 ASN A  95      25.403   5.527   9.935  1.00 98.35           H  
ATOM   1339 HD22 ASN A  95      27.133   5.863   9.946  1.00 98.35           H  
ATOM   1340  OD1 ASN A  95      27.671   4.365   8.189  1.00 98.35           O  
ATOM   1341  N   VAL A  96      23.193   3.028   5.714  1.00 98.58           N  
ATOM   1342  H   VAL A  96      22.936   3.955   6.020  1.00 98.58           H  
ATOM   1343  CA  VAL A  96      22.156   2.151   5.133  1.00 98.58           C  
ATOM   1344  HA  VAL A  96      22.217   1.198   5.657  1.00 98.58           H  
ATOM   1345  C   VAL A  96      22.432   1.804   3.667  1.00 98.58           C  
ATOM   1346  CB  VAL A  96      20.737   2.694   5.394  1.00 98.58           C  
ATOM   1347  HB  VAL A  96      20.701   3.761   5.175  1.00 98.58           H  
ATOM   1348  O   VAL A  96      22.278   0.643   3.293  1.00 98.58           O  
ATOM   1349  CG1 VAL A  96      19.653   1.995   4.562  1.00 98.58           C  
ATOM   1350 HG11 VAL A  96      19.681   0.918   4.728  1.00 98.58           H  
ATOM   1351 HG12 VAL A  96      18.671   2.379   4.838  1.00 98.58           H  
ATOM   1352 HG13 VAL A  96      19.799   2.206   3.502  1.00 98.58           H  
ATOM   1353  CG2 VAL A  96      20.418   2.455   6.880  1.00 98.58           C  
ATOM   1354 HG21 VAL A  96      21.015   3.125   7.497  1.00 98.58           H  
ATOM   1355 HG22 VAL A  96      20.630   1.423   7.159  1.00 98.58           H  
ATOM   1356 HG23 VAL A  96      19.364   2.642   7.084  1.00 98.58           H  
ATOM   1357  N   ALA A  97      22.951   2.726   2.858  1.00 98.65           N  
ATOM   1358  H   ALA A  97      23.040   3.675   3.192  1.00 98.65           H  
ATOM   1359  CA  ALA A  97      23.452   2.433   1.516  1.00 98.65           C  
ATOM   1360  HA  ALA A  97      22.638   2.059   0.895  1.00 98.65           H  
ATOM   1361  C   ALA A  97      24.570   1.381   1.527  1.00 98.65           C  
ATOM   1362  CB  ALA A  97      23.978   3.729   0.913  1.00 98.65           C  
ATOM   1363  HB1 ALA A  97      24.640   4.242   1.610  1.00 98.65           H  
ATOM   1364  HB2 ALA A  97      23.142   4.381   0.660  1.00 98.65           H  
ATOM   1365  HB3 ALA A  97      24.549   3.489   0.016  1.00 98.65           H  
ATOM   1366  O   ALA A  97      24.501   0.383   0.806  1.00 98.65           O  
ATOM   1367  N   ASN A  98      25.579   1.564   2.386  1.00 98.45           N  
ATOM   1368  H   ASN A  98      25.592   2.415   2.931  1.00 98.45           H  
ATOM   1369  CA  ASN A  98      26.664   0.598   2.560  1.00 98.45           C  
ATOM   1370  HA  ASN A  98      27.123   0.409   1.590  1.00 98.45           H  
ATOM   1371  C   ASN A  98      26.155  -0.761   3.075  1.00 98.45           C  
ATOM   1372  CB  ASN A  98      27.723   1.200   3.500  1.00 98.45           C  
ATOM   1373  HB2 ASN A  98      27.246   1.716   4.333  1.00 98.45           H  
ATOM   1374  HB3 ASN A  98      28.336   0.399   3.914  1.00 98.45           H  
ATOM   1375  O   ASN A  98      26.646  -1.809   2.646  1.00 98.45           O  
ATOM   1376  CG  ASN A  98      28.674   2.133   2.772  1.00 98.45           C  
ATOM   1377  ND2 ASN A  98      28.773   3.376   3.165  1.00 98.45           N  
ATOM   1378 HD21 ASN A  98      28.060   3.750   3.776  1.00 98.45           H  
ATOM   1379 HD22 ASN A  98      29.401   3.971   2.643  1.00 98.45           H  
ATOM   1380  OD1 ASN A  98      29.352   1.739   1.840  1.00 98.45           O  
ATOM   1381  N   TYR A  99      25.148  -0.778   3.952  1.00 98.42           N  
ATOM   1382  H   TYR A  99      24.825   0.101   4.330  1.00 98.42           H  
ATOM   1383  CA  TYR A  99      24.489  -2.008   4.393  1.00 98.42           C  
ATOM   1384  HA  TYR A  99      25.250  -2.693   4.766  1.00 98.42           H  
ATOM   1385  C   TYR A  99      23.775  -2.715   3.230  1.00 98.42           C  
ATOM   1386  CB  TYR A  99      23.528  -1.700   5.551  1.00 98.42           C  
ATOM   1387  HB2 TYR A  99      24.106  -1.432   6.436  1.00 98.42           H  
ATOM   1388  HB3 TYR A  99      22.914  -0.838   5.289  1.00 98.42           H  
ATOM   1389  O   TYR A  99      23.993  -3.913   3.027  1.00 98.42           O  
ATOM   1390  CG  TYR A  99      22.604  -2.854   5.881  1.00 98.42           C  
ATOM   1391  CD1 TYR A  99      21.317  -2.898   5.311  1.00 98.42           C  
ATOM   1392  HD1 TYR A  99      20.966  -2.076   4.704  1.00 98.42           H  
ATOM   1393  CD2 TYR A  99      23.050  -3.912   6.696  1.00 98.42           C  
ATOM   1394  HD2 TYR A  99      24.031  -3.867   7.145  1.00 98.42           H  
ATOM   1395  CE1 TYR A  99      20.491  -4.015   5.522  1.00 98.42           C  
ATOM   1396  HE1 TYR A  99      19.497  -4.039   5.102  1.00 98.42           H  
ATOM   1397  CE2 TYR A  99      22.229  -5.039   6.903  1.00 98.42           C  
ATOM   1398  HE2 TYR A  99      22.581  -5.860   7.510  1.00 98.42           H  
ATOM   1399  OH  TYR A  99      20.166  -6.196   6.461  1.00 98.42           O  
ATOM   1400  HH  TYR A  99      20.545  -6.808   7.098  1.00 98.42           H  
ATOM   1401  CZ  TYR A  99      20.954  -5.100   6.298  1.00 98.42           C  
ATOM   1402  N   LEU A 100      22.973  -1.994   2.440  1.00 98.74           N  
ATOM   1403  H   LEU A 100      22.848  -1.016   2.660  1.00 98.74           H  
ATOM   1404  CA  LEU A 100      22.246  -2.535   1.287  1.00 98.74           C  
ATOM   1405  HA  LEU A 100      21.635  -3.374   1.620  1.00 98.74           H  
ATOM   1406  C   LEU A 100      23.201  -3.082   0.220  1.00 98.74           C  
ATOM   1407  CB  LEU A 100      21.332  -1.441   0.702  1.00 98.74           C  
ATOM   1408  HB2 LEU A 100      21.926  -0.540   0.550  1.00 98.74           H  
ATOM   1409  HB3 LEU A 100      20.970  -1.765  -0.274  1.00 98.74           H  
ATOM   1410  O   LEU A 100      22.992  -4.190  -0.286  1.00 98.74           O  
ATOM   1411  CG  LEU A 100      20.116  -1.095   1.582  1.00 98.74           C  
ATOM   1412  HG  LEU A 100      20.435  -0.876   2.601  1.00 98.74           H  
ATOM   1413  CD1 LEU A 100      19.404   0.131   1.020  1.00 98.74           C  
ATOM   1414 HD11 LEU A 100      20.098   0.972   0.991  1.00 98.74           H  
ATOM   1415 HD12 LEU A 100      19.035  -0.071   0.015  1.00 98.74           H  
ATOM   1416 HD13 LEU A 100      18.570   0.400   1.667  1.00 98.74           H  
ATOM   1417  CD2 LEU A 100      19.112  -2.244   1.642  1.00 98.74           C  
ATOM   1418 HD21 LEU A 100      19.541  -3.105   2.156  1.00 98.74           H  
ATOM   1419 HD22 LEU A 100      18.816  -2.524   0.631  1.00 98.74           H  
ATOM   1420 HD23 LEU A 100      18.233  -1.919   2.198  1.00 98.74           H  
ATOM   1421  N   TRP A 101      24.293  -2.360  -0.054  1.00 98.68           N  
ATOM   1422  H   TRP A 101      24.380  -1.445   0.365  1.00 98.68           H  
ATOM   1423  CA  TRP A 101      25.336  -2.801  -0.977  1.00 98.68           C  
ATOM   1424  HA  TRP A 101      24.887  -2.883  -1.967  1.00 98.68           H  
ATOM   1425  C   TRP A 101      25.911  -4.161  -0.593  1.00 98.68           C  
ATOM   1426  CB  TRP A 101      26.445  -1.759  -1.085  1.00 98.68           C  
ATOM   1427  HB2 TRP A 101      25.979  -0.840  -1.442  1.00 98.68           H  
ATOM   1428  HB3 TRP A 101      26.860  -1.561  -0.096  1.00 98.68           H  
ATOM   1429  O   TRP A 101      25.930  -5.087  -1.404  1.00 98.68           O  
ATOM   1430  CG  TRP A 101      27.560  -2.132  -2.021  1.00 98.68           C  
ATOM   1431  CD1 TRP A 101      28.866  -2.231  -1.681  1.00 98.68           C  
ATOM   1432  HD1 TRP A 101      29.261  -2.029  -0.697  1.00 98.68           H  
ATOM   1433  CD2 TRP A 101      27.496  -2.478  -3.445  1.00 98.68           C  
ATOM   1434  CE2 TRP A 101      28.813  -2.793  -3.893  1.00 98.68           C  
ATOM   1435  CE3 TRP A 101      26.467  -2.544  -4.412  1.00 98.68           C  
ATOM   1436  HE3 TRP A 101      25.476  -2.217  -4.135  1.00 98.68           H  
ATOM   1437  NE1 TRP A 101      29.608  -2.615  -2.783  1.00 98.68           N  
ATOM   1438  HE1 TRP A 101      30.612  -2.722  -2.777  1.00 98.68           H  
ATOM   1439  CH2 TRP A 101      28.041  -3.238  -6.146  1.00 98.68           C  
ATOM   1440  HH2 TRP A 101      28.246  -3.496  -7.175  1.00 98.68           H  
ATOM   1441  CZ2 TRP A 101      29.089  -3.178  -5.213  1.00 98.68           C  
ATOM   1442  HZ2 TRP A 101      30.101  -3.414  -5.506  1.00 98.68           H  
ATOM   1443  CZ3 TRP A 101      26.731  -2.932  -5.743  1.00 98.68           C  
ATOM   1444  HZ3 TRP A 101      25.938  -2.925  -6.477  1.00 98.68           H  
ATOM   1445  N   ASN A 102      26.324  -4.294   0.667  1.00 98.52           N  
ATOM   1446  H   ASN A 102      26.258  -3.487   1.270  1.00 98.52           H  
ATOM   1447  CA  ASN A 102      27.002  -5.484   1.166  1.00 98.52           C  
ATOM   1448  HA  ASN A 102      27.701  -5.830   0.405  1.00 98.52           H  
ATOM   1449  C   ASN A 102      26.067  -6.678   1.419  1.00 98.52           C  
ATOM   1450  CB  ASN A 102      27.818  -5.066   2.397  1.00 98.52           C  
ATOM   1451  HB2 ASN A 102      27.199  -4.486   3.081  1.00 98.52           H  
ATOM   1452  HB3 ASN A 102      28.159  -5.953   2.931  1.00 98.52           H  
ATOM   1453  O   ASN A 102      26.500  -7.827   1.297  1.00 98.52           O  
ATOM   1454  CG  ASN A 102      29.050  -4.267   1.992  1.00 98.52           C  
ATOM   1455  ND2 ASN A 102      29.168  -3.036   2.423  1.00 98.52           N  
ATOM   1456 HD21 ASN A 102      28.378  -2.583   2.860  1.00 98.52           H  
ATOM   1457 HD22 ASN A 102      29.989  -2.522   2.138  1.00 98.52           H  
ATOM   1458  OD1 ASN A 102      29.890  -4.719   1.230  1.00 98.52           O  
ATOM   1459  N   ASN A 103      24.790  -6.435   1.734  1.00 98.49           N  
ATOM   1460  H   ASN A 103      24.501  -5.473   1.837  1.00 98.49           H  
ATOM   1461  CA  ASN A 103      23.854  -7.490   2.140  1.00 98.49           C  
ATOM   1462  HA  ASN A 103      24.435  -8.375   2.399  1.00 98.49           H  
ATOM   1463  C   ASN A 103      22.883  -7.960   1.044  1.00 98.49           C  
ATOM   1464  CB  ASN A 103      23.148  -7.085   3.441  1.00 98.49           C  
ATOM   1465  HB2 ASN A 103      22.371  -7.813   3.674  1.00 98.49           H  
ATOM   1466  HB3 ASN A 103      22.677  -6.107   3.340  1.00 98.49           H  
ATOM   1467  O   ASN A 103      22.379  -9.078   1.149  1.00 98.49           O  
ATOM   1468  CG  ASN A 103      24.137  -7.082   4.590  1.00 98.49           C  
ATOM   1469  ND2 ASN A 103      24.750  -5.962   4.878  1.00 98.49           N  
ATOM   1470 HD21 ASN A 103      24.503  -5.128   4.364  1.00 98.49           H  
ATOM   1471 HD22 ASN A 103      25.407  -5.967   5.645  1.00 98.49           H  
ATOM   1472  OD1 ASN A 103      24.426  -8.104   5.190  1.00 98.49           O  
ATOM   1473  N   TYR A 104      22.643  -7.155   0.001  1.00 98.58           N  
ATOM   1474  H   TYR A 104      23.059  -6.234   0.008  1.00 98.58           H  
ATOM   1475  CA  TYR A 104      21.650  -7.452  -1.046  1.00 98.58           C  
ATOM   1476  HA  TYR A 104      21.372  -8.505  -0.998  1.00 98.58           H  
ATOM   1477  C   TYR A 104      22.146  -7.197  -2.476  1.00 98.58           C  
ATOM   1478  CB  TYR A 104      20.390  -6.621  -0.778  1.00 98.58           C  
ATOM   1479  HB2 TYR A 104      19.674  -6.816  -1.576  1.00 98.58           H  
ATOM   1480  HB3 TYR A 104      20.640  -5.561  -0.823  1.00 98.58           H  
ATOM   1481  O   TYR A 104      21.749  -7.907  -3.403  1.00 98.58           O  
ATOM   1482  CG  TYR A 104      19.718  -6.917   0.548  1.00 98.58           C  
ATOM   1483  CD1 TYR A 104      18.754  -7.940   0.638  1.00 98.58           C  
ATOM   1484  HD1 TYR A 104      18.501  -8.511  -0.243  1.00 98.58           H  
ATOM   1485  CD2 TYR A 104      20.048  -6.162   1.689  1.00 98.58           C  
ATOM   1486  HD2 TYR A 104      20.792  -5.383   1.619  1.00 98.58           H  
ATOM   1487  CE1 TYR A 104      18.093  -8.182   1.859  1.00 98.58           C  
ATOM   1488  HE1 TYR A 104      17.317  -8.929   1.933  1.00 98.58           H  
ATOM   1489  CE2 TYR A 104      19.406  -6.418   2.913  1.00 98.58           C  
ATOM   1490  HE2 TYR A 104      19.662  -5.839   3.789  1.00 98.58           H  
ATOM   1491  OH  TYR A 104      17.772  -7.638   4.171  1.00 98.58           O  
ATOM   1492  HH  TYR A 104      18.068  -7.028   4.851  1.00 98.58           H  
ATOM   1493  CZ  TYR A 104      18.415  -7.416   2.997  1.00 98.58           C  
ATOM   1494  N   LEU A 105      23.042  -6.224  -2.666  1.00 98.64           N  
ATOM   1495  H   LEU A 105      23.311  -5.660  -1.873  1.00 98.64           H  
ATOM   1496  CA  LEU A 105      23.634  -5.894  -3.966  1.00 98.64           C  
ATOM   1497  HA  LEU A 105      23.032  -6.341  -4.757  1.00 98.64           H  
ATOM   1498  C   LEU A 105      25.049  -6.510  -4.079  1.00 98.64           C  
ATOM   1499  CB  LEU A 105      23.572  -4.375  -4.181  1.00 98.64           C  
ATOM   1500  HB2 LEU A 105      23.915  -4.140  -5.189  1.00 98.64           H  
ATOM   1501  HB3 LEU A 105      24.282  -3.944  -3.475  1.00 98.64           H  
ATOM   1502  O   LEU A 105      25.272  -7.608  -3.566  1.00 98.64           O  
ATOM   1503  CG  LEU A 105      22.198  -3.704  -3.972  1.00 98.64           C  
ATOM   1504  HG  LEU A 105      21.758  -4.021  -3.026  1.00 98.64           H  
ATOM   1505  CD1 LEU A 105      22.380  -2.189  -3.909  1.00 98.64           C  
ATOM   1506 HD11 LEU A 105      22.988  -1.919  -3.046  1.00 98.64           H  
ATOM   1507 HD12 LEU A 105      21.410  -1.705  -3.805  1.00 98.64           H  
ATOM   1508 HD13 LEU A 105      22.861  -1.828  -4.819  1.00 98.64           H  
ATOM   1509  CD2 LEU A 105      21.233  -4.049  -5.105  1.00 98.64           C  
ATOM   1510 HD21 LEU A 105      21.620  -3.691  -6.059  1.00 98.64           H  
ATOM   1511 HD22 LEU A 105      20.264  -3.585  -4.919  1.00 98.64           H  
ATOM   1512 HD23 LEU A 105      21.092  -5.128  -5.163  1.00 98.64           H  
ATOM   1513  N   GLY A 106      25.978  -5.879  -4.806  1.00 98.07           N  
ATOM   1514  H   GLY A 106      25.780  -4.942  -5.127  1.00 98.07           H  
ATOM   1515  CA  GLY A 106      27.261  -6.470  -5.220  1.00 98.07           C  
ATOM   1516  HA2 GLY A 106      27.603  -5.964  -6.123  1.00 98.07           H  
ATOM   1517  HA3 GLY A 106      27.097  -7.519  -5.466  1.00 98.07           H  
ATOM   1518  C   GLY A 106      28.414  -6.427  -4.207  1.00 98.07           C  
ATOM   1519  O   GLY A 106      29.507  -6.878  -4.542  1.00 98.07           O  
ATOM   1520  N   GLY A 107      28.201  -5.900  -2.999  1.00 98.29           N  
ATOM   1521  H   GLY A 107      27.276  -5.561  -2.775  1.00 98.29           H  
ATOM   1522  CA  GLY A 107      29.189  -5.926  -1.917  1.00 98.29           C  
ATOM   1523  HA2 GLY A 107      30.177  -5.709  -2.321  1.00 98.29           H  
ATOM   1524  HA3 GLY A 107      28.950  -5.141  -1.199  1.00 98.29           H  
ATOM   1525  C   GLY A 107      29.251  -7.277  -1.191  1.00 98.29           C  
ATOM   1526  O   GLY A 107      28.638  -8.260  -1.613  1.00 98.29           O  
ATOM   1527  N   GLN A 108      29.979  -7.336  -0.071  1.00 97.91           N  
ATOM   1528  H   GLN A 108      30.342  -6.478   0.317  1.00 97.91           H  
ATOM   1529  CA  GLN A 108      30.235  -8.582   0.663  1.00 97.91           C  
ATOM   1530  HA  GLN A 108      29.685  -9.392   0.185  1.00 97.91           H  
ATOM   1531  C   GLN A 108      29.752  -8.532   2.117  1.00 97.91           C  
ATOM   1532  CB  GLN A 108      31.723  -8.960   0.595  1.00 97.91           C  
ATOM   1533  HB2 GLN A 108      32.328  -8.150   1.002  1.00 97.91           H  
ATOM   1534  HB3 GLN A 108      31.877  -9.847   1.208  1.00 97.91           H  
ATOM   1535  O   GLN A 108      30.018  -7.589   2.855  1.00 97.91           O  
ATOM   1536  CG  GLN A 108      32.177  -9.272  -0.841  1.00 97.91           C  
ATOM   1537  HG2 GLN A 108      32.147  -8.359  -1.437  1.00 97.91           H  
ATOM   1538  HG3 GLN A 108      31.490  -9.990  -1.287  1.00 97.91           H  
ATOM   1539  CD  GLN A 108      33.587  -9.854  -0.922  1.00 97.91           C  
ATOM   1540  NE2 GLN A 108      34.084 -10.108  -2.112  1.00 97.91           N  
ATOM   1541 HE21 GLN A 108      33.557  -9.889  -2.945  1.00 97.91           H  
ATOM   1542 HE22 GLN A 108      35.023 -10.479  -2.124  1.00 97.91           H  
ATOM   1543  OE1 GLN A 108      34.267 -10.109   0.057  1.00 97.91           O  
ATOM   1544  N   SER A 109      29.084  -9.603   2.542  1.00 97.55           N  
ATOM   1545  H   SER A 109      28.916 -10.352   1.885  1.00 97.55           H  
ATOM   1546  CA  SER A 109      28.638  -9.843   3.915  1.00 97.55           C  
ATOM   1547  HA  SER A 109      29.343  -9.394   4.615  1.00 97.55           H  
ATOM   1548  C   SER A 109      28.582 -11.350   4.166  1.00 97.55           C  
ATOM   1549  CB  SER A 109      27.260  -9.207   4.133  1.00 97.55           C  
ATOM   1550  HB2 SER A 109      27.357  -8.121   4.112  1.00 97.55           H  
ATOM   1551  HB3 SER A 109      26.589  -9.513   3.330  1.00 97.55           H  
ATOM   1552  O   SER A 109      28.256 -12.119   3.260  1.00 97.55           O  
ATOM   1553  OG  SER A 109      26.702  -9.610   5.368  1.00 97.55           O  
ATOM   1554  HG  SER A 109      25.873  -9.139   5.482  1.00 97.55           H  
ATOM   1555  N   THR A 110      28.878 -11.783   5.391  1.00 96.26           N  
ATOM   1556  H   THR A 110      29.101 -11.107   6.107  1.00 96.26           H  
ATOM   1557  CA  THR A 110      28.754 -13.187   5.820  1.00 96.26           C  
ATOM   1558  HA  THR A 110      29.029 -13.839   4.991  1.00 96.26           H  
ATOM   1559  C   THR A 110      27.323 -13.573   6.213  1.00 96.26           C  
ATOM   1560  CB  THR A 110      29.703 -13.483   6.990  1.00 96.26           C  
ATOM   1561  HB  THR A 110      29.485 -14.470   7.400  1.00 96.26           H  
ATOM   1562  O   THR A 110      27.055 -14.749   6.442  1.00 96.26           O  
ATOM   1563  CG2 THR A 110      31.170 -13.448   6.562  1.00 96.26           C  
ATOM   1564 HG21 THR A 110      31.334 -14.170   5.763  1.00 96.26           H  
ATOM   1565 HG22 THR A 110      31.438 -12.453   6.206  1.00 96.26           H  
ATOM   1566 HG23 THR A 110      31.806 -13.710   7.408  1.00 96.26           H  
ATOM   1567  OG1 THR A 110      29.546 -12.510   7.998  1.00 96.26           O  
ATOM   1568  HG1 THR A 110      30.088 -12.769   8.746  1.00 96.26           H  
ATOM   1569  N   SER A 111      26.399 -12.607   6.283  1.00 95.69           N  
ATOM   1570  H   SER A 111      26.704 -11.655   6.135  1.00 95.69           H  
ATOM   1571  CA  SER A 111      25.040 -12.768   6.822  1.00 95.69           C  
ATOM   1572  HA  SER A 111      24.831 -13.833   6.928  1.00 95.69           H  
ATOM   1573  C   SER A 111      23.937 -12.222   5.899  1.00 95.69           C  
ATOM   1574  CB  SER A 111      24.976 -12.157   8.228  1.00 95.69           C  
ATOM   1575  HB2 SER A 111      23.959 -12.217   8.615  1.00 95.69           H  
ATOM   1576  HB3 SER A 111      25.631 -12.725   8.889  1.00 95.69           H  
ATOM   1577  O   SER A 111      22.859 -11.857   6.368  1.00 95.69           O  
ATOM   1578  OG  SER A 111      25.407 -10.809   8.206  1.00 95.69           O  
ATOM   1579  HG  SER A 111      25.231 -10.412   9.063  1.00 95.69           H  
ATOM   1580  N   ARG A 112      24.184 -12.188   4.578  1.00 98.17           N  
ATOM   1581  H   ARG A 112      25.092 -12.517   4.282  1.00 98.17           H  
ATOM   1582  CA  ARG A 112      23.236 -11.726   3.540  1.00 98.17           C  
ATOM   1583  HA  ARG A 112      23.143 -10.642   3.601  1.00 98.17           H  
ATOM   1584  C   ARG A 112      21.841 -12.371   3.709  1.00 98.17           C  
ATOM   1585  CB  ARG A 112      23.774 -12.061   2.137  1.00 98.17           C  
ATOM   1586  HB2 ARG A 112      23.926 -13.137   2.050  1.00 98.17           H  
ATOM   1587  HB3 ARG A 112      23.015 -11.759   1.415  1.00 98.17           H  
ATOM   1588  O   ARG A 112      21.717 -13.574   3.467  1.00 98.17           O  
ATOM   1589  CG  ARG A 112      25.087 -11.346   1.792  1.00 98.17           C  
ATOM   1590  HG2 ARG A 112      24.950 -10.269   1.892  1.00 98.17           H  
ATOM   1591  HG3 ARG A 112      25.859 -11.665   2.492  1.00 98.17           H  
ATOM   1592  CD  ARG A 112      25.574 -11.639   0.370  1.00 98.17           C  
ATOM   1593  HD2 ARG A 112      26.551 -11.177   0.231  1.00 98.17           H  
ATOM   1594  HD3 ARG A 112      25.700 -12.717   0.262  1.00 98.17           H  
ATOM   1595  NE  ARG A 112      24.635 -11.164  -0.665  1.00 98.17           N  
ATOM   1596  HE  ARG A 112      23.868 -11.783  -0.884  1.00 98.17           H  
ATOM   1597  NH1 ARG A 112      25.608  -9.124  -1.176  1.00 98.17           N  
ATOM   1598 HH11 ARG A 112      26.190  -9.115  -0.351  1.00 98.17           H  
ATOM   1599 HH12 ARG A 112      25.733  -8.403  -1.873  1.00 98.17           H  
ATOM   1600  NH2 ARG A 112      23.982  -9.891  -2.433  1.00 98.17           N  
ATOM   1601 HH21 ARG A 112      23.313 -10.590  -2.721  1.00 98.17           H  
ATOM   1602 HH22 ARG A 112      24.139  -9.069  -2.998  1.00 98.17           H  
ATOM   1603  CZ  ARG A 112      24.744 -10.072  -1.401  1.00 98.17           C  
ATOM   1604  N   PRO A 113      20.773 -11.625   4.064  1.00 98.23           N  
ATOM   1605  CA  PRO A 113      19.499 -12.236   4.477  1.00 98.23           C  
ATOM   1606  HA  PRO A 113      19.707 -12.902   5.314  1.00 98.23           H  
ATOM   1607  C   PRO A 113      18.775 -13.054   3.396  1.00 98.23           C  
ATOM   1608  CB  PRO A 113      18.639 -11.075   4.988  1.00 98.23           C  
ATOM   1609  HB2 PRO A 113      17.946 -11.397   5.765  1.00 98.23           H  
ATOM   1610  HB3 PRO A 113      18.103 -10.605   4.164  1.00 98.23           H  
ATOM   1611  O   PRO A 113      18.078 -14.016   3.719  1.00 98.23           O  
ATOM   1612  CG  PRO A 113      19.693 -10.112   5.532  1.00 98.23           C  
ATOM   1613  HG2 PRO A 113      20.064 -10.474   6.491  1.00 98.23           H  
ATOM   1614  HG3 PRO A 113      19.321  -9.092   5.629  1.00 98.23           H  
ATOM   1615  CD  PRO A 113      20.791 -10.226   4.480  1.00 98.23           C  
ATOM   1616  HD2 PRO A 113      21.740  -9.935   4.931  1.00 98.23           H  
ATOM   1617  HD3 PRO A 113      20.564  -9.587   3.628  1.00 98.23           H  
ATOM   1618  N   LEU A 114      18.960 -12.708   2.116  1.00 98.50           N  
ATOM   1619  H   LEU A 114      19.535 -11.899   1.928  1.00 98.50           H  
ATOM   1620  CA  LEU A 114      18.427 -13.454   0.965  1.00 98.50           C  
ATOM   1621  HA  LEU A 114      17.583 -14.059   1.294  1.00 98.50           H  
ATOM   1622  C   LEU A 114      19.426 -14.460   0.367  1.00 98.50           C  
ATOM   1623  CB  LEU A 114      17.919 -12.466  -0.104  1.00 98.50           C  
ATOM   1624  HB2 LEU A 114      18.744 -11.815  -0.394  1.00 98.50           H  
ATOM   1625  HB3 LEU A 114      17.617 -13.029  -0.987  1.00 98.50           H  
ATOM   1626  O   LEU A 114      19.079 -15.160  -0.583  1.00 98.50           O  
ATOM   1627  CG  LEU A 114      16.727 -11.600   0.339  1.00 98.50           C  
ATOM   1628  HG  LEU A 114      17.009 -11.017   1.216  1.00 98.50           H  
ATOM   1629  CD1 LEU A 114      16.337 -10.639  -0.782  1.00 98.50           C  
ATOM   1630 HD11 LEU A 114      17.221 -10.110  -1.138  1.00 98.50           H  
ATOM   1631 HD12 LEU A 114      15.899 -11.187  -1.615  1.00 98.50           H  
ATOM   1632 HD13 LEU A 114      15.614  -9.912  -0.412  1.00 98.50           H  
ATOM   1633  CD2 LEU A 114      15.492 -12.434   0.677  1.00 98.50           C  
ATOM   1634 HD21 LEU A 114      15.662 -12.998   1.594  1.00 98.50           H  
ATOM   1635 HD22 LEU A 114      15.269 -13.115  -0.144  1.00 98.50           H  
ATOM   1636 HD23 LEU A 114      14.639 -11.773   0.828  1.00 98.50           H  
ATOM   1637  N   GLY A 115      20.634 -14.570   0.929  1.00 98.08           N  
ATOM   1638  H   GLY A 115      20.836 -14.003   1.740  1.00 98.08           H  
ATOM   1639  CA  GLY A 115      21.729 -15.406   0.431  1.00 98.08           C  
ATOM   1640  HA2 GLY A 115      22.320 -15.753   1.278  1.00 98.08           H  
ATOM   1641  HA3 GLY A 115      21.325 -16.287  -0.068  1.00 98.08           H  
ATOM   1642  C   GLY A 115      22.680 -14.677  -0.528  1.00 98.08           C  
ATOM   1643  O   GLY A 115      22.803 -13.453  -0.515  1.00 98.08           O  
ATOM   1644  N   ASP A 116      23.403 -15.448  -1.337  1.00 97.97           N  
ATOM   1645  H   ASP A 116      23.170 -16.427  -1.416  1.00 97.97           H  
ATOM   1646  CA  ASP A 116      24.506 -14.987  -2.187  1.00 97.97           C  
ATOM   1647  HA  ASP A 116      25.007 -14.165  -1.675  1.00 97.97           H  
ATOM   1648  C   ASP A 116      24.076 -14.440  -3.564  1.00 97.97           C  
ATOM   1649  CB  ASP A 116      25.524 -16.132  -2.309  1.00 97.97           C  
ATOM   1650  HB2 ASP A 116      26.452 -15.724  -2.708  1.00 97.97           H  
ATOM   1651  HB3 ASP A 116      25.739 -16.536  -1.320  1.00 97.97           H  
ATOM   1652  O   ASP A 116      24.913 -13.954  -4.327  1.00 97.97           O  
ATOM   1653  CG  ASP A 116      25.039 -17.261  -3.224  1.00 97.97           C  
ATOM   1654  OD1 ASP A 116      25.824 -17.704  -4.085  1.00 97.97           O  
ATOM   1655  OD2 ASP A 116      23.846 -17.640  -3.179  1.00 97.97           O  
ATOM   1656  N   ALA A 117      22.783 -14.477  -3.900  1.00 98.41           N  
ATOM   1657  H   ALA A 117      22.131 -14.906  -3.259  1.00 98.41           H  
ATOM   1658  CA  ALA A 117      22.264 -13.766  -5.062  1.00 98.41           C  
ATOM   1659  HA  ALA A 117      22.864 -14.060  -5.923  1.00 98.41           H  
ATOM   1660  C   ALA A 117      22.406 -12.244  -4.896  1.00 98.41           C  
ATOM   1661  CB  ALA A 117      20.816 -14.173  -5.344  1.00 98.41           C  
ATOM   1662  HB1 ALA A 117      20.452 -13.656  -6.231  1.00 98.41           H  
ATOM   1663  HB2 ALA A 117      20.188 -13.906  -4.494  1.00 98.41           H  
ATOM   1664  HB3 ALA A 117      20.770 -15.247  -5.523  1.00 98.41           H  
ATOM   1665  O   ALA A 117      22.336 -11.696  -3.793  1.00 98.41           O  
ATOM   1666  N   ILE A 118      22.589 -11.565  -6.026  1.00 98.68           N  
ATOM   1667  H   ILE A 118      22.558 -12.077  -6.896  1.00 98.68           H  
ATOM   1668  CA  ILE A 118      22.733 -10.113  -6.116  1.00 98.68           C  
ATOM   1669  HA  ILE A 118      22.782  -9.677  -5.118  1.00 98.68           H  
ATOM   1670  C   ILE A 118      21.484  -9.579  -6.811  1.00 98.68           C  
ATOM   1671  CB  ILE A 118      24.037  -9.752  -6.860  1.00 98.68           C  
ATOM   1672  HB  ILE A 118      24.018 -10.243  -7.833  1.00 98.68           H  
ATOM   1673  O   ILE A 118      21.232  -9.928  -7.970  1.00 98.68           O  
ATOM   1674  CG1 ILE A 118      25.281 -10.253  -6.088  1.00 98.68           C  
ATOM   1675 HG12 ILE A 118      25.146 -11.299  -5.811  1.00 98.68           H  
ATOM   1676 HG13 ILE A 118      25.394  -9.682  -5.166  1.00 98.68           H  
ATOM   1677  CG2 ILE A 118      24.112  -8.232  -7.078  1.00 98.68           C  
ATOM   1678 HG21 ILE A 118      24.010  -7.727  -6.118  1.00 98.68           H  
ATOM   1679 HG22 ILE A 118      23.302  -7.895  -7.725  1.00 98.68           H  
ATOM   1680 HG23 ILE A 118      25.057  -7.940  -7.534  1.00 98.68           H  
ATOM   1681  CD1 ILE A 118      26.588 -10.175  -6.890  1.00 98.68           C  
ATOM   1682 HD11 ILE A 118      27.393 -10.616  -6.302  1.00 98.68           H  
ATOM   1683 HD12 ILE A 118      26.485 -10.732  -7.821  1.00 98.68           H  
ATOM   1684 HD13 ILE A 118      26.852  -9.141  -7.110  1.00 98.68           H  
ATOM   1685  N   LEU A 119      20.714  -8.759  -6.098  1.00 98.79           N  
ATOM   1686  H   LEU A 119      21.010  -8.509  -5.165  1.00 98.79           H  
ATOM   1687  CA  LEU A 119      19.528  -8.094  -6.635  1.00 98.79           C  
ATOM   1688  HA  LEU A 119      18.894  -8.837  -7.119  1.00 98.79           H  
ATOM   1689  C   LEU A 119      19.902  -7.080  -7.722  1.00 98.79           C  
ATOM   1690  CB  LEU A 119      18.739  -7.440  -5.487  1.00 98.79           C  
ATOM   1691  HB2 LEU A 119      17.915  -6.864  -5.907  1.00 98.79           H  
ATOM   1692  HB3 LEU A 119      19.393  -6.739  -4.968  1.00 98.79           H  
ATOM   1693  O   LEU A 119      21.045  -6.628  -7.814  1.00 98.79           O  
ATOM   1694  CG  LEU A 119      18.168  -8.435  -4.462  1.00 98.79           C  
ATOM   1695  HG  LEU A 119      18.981  -8.956  -3.958  1.00 98.79           H  
ATOM   1696  CD1 LEU A 119      17.364  -7.668  -3.423  1.00 98.79           C  
ATOM   1697 HD11 LEU A 119      17.959  -6.846  -3.024  1.00 98.79           H  
ATOM   1698 HD12 LEU A 119      17.067  -8.331  -2.611  1.00 98.79           H  
ATOM   1699 HD13 LEU A 119      16.468  -7.258  -3.890  1.00 98.79           H  
ATOM   1700  CD2 LEU A 119      17.222  -9.460  -5.086  1.00 98.79           C  
ATOM   1701 HD21 LEU A 119      17.779 -10.130  -5.741  1.00 98.79           H  
ATOM   1702 HD22 LEU A 119      16.743 -10.050  -4.304  1.00 98.79           H  
ATOM   1703 HD23 LEU A 119      16.458  -8.943  -5.668  1.00 98.79           H  
ATOM   1704  N   ASP A 120      18.930  -6.737  -8.561  1.00 98.69           N  
ATOM   1705  H   ASP A 120      18.002  -7.107  -8.417  1.00 98.69           H  
ATOM   1706  CA  ASP A 120      19.125  -5.783  -9.655  1.00 98.69           C  
ATOM   1707  HA  ASP A 120      20.114  -5.929 -10.088  1.00 98.69           H  
ATOM   1708  C   ASP A 120      19.064  -4.332  -9.167  1.00 98.69           C  
ATOM   1709  CB  ASP A 120      18.089  -6.060 -10.751  1.00 98.69           C  
ATOM   1710  HB2 ASP A 120      17.084  -5.941 -10.346  1.00 98.69           H  
ATOM   1711  HB3 ASP A 120      18.219  -5.344 -11.563  1.00 98.69           H  
ATOM   1712  O   ASP A 120      19.652  -3.450  -9.787  1.00 98.69           O  
ATOM   1713  CG  ASP A 120      18.271  -7.472 -11.299  1.00 98.69           C  
ATOM   1714  OD1 ASP A 120      17.447  -8.347 -10.943  1.00 98.69           O  
ATOM   1715  OD2 ASP A 120      19.261  -7.699 -12.026  1.00 98.69           O  
ATOM   1716  N   GLY A 121      18.387  -4.072  -8.049  1.00 98.76           N  
ATOM   1717  H   GLY A 121      17.924  -4.829  -7.567  1.00 98.76           H  
ATOM   1718  CA  GLY A 121      18.186  -2.718  -7.557  1.00 98.76           C  
ATOM   1719  HA2 GLY A 121      17.563  -2.196  -8.283  1.00 98.76           H  
ATOM   1720  HA3 GLY A 121      19.142  -2.199  -7.490  1.00 98.76           H  
ATOM   1721  C   GLY A 121      17.488  -2.628  -6.207  1.00 98.76           C  
ATOM   1722  O   GLY A 121      17.265  -3.634  -5.525  1.00 98.76           O  
ATOM   1723  N   ILE A 122      17.104  -1.401  -5.864  1.00 98.82           N  
ATOM   1724  H   ILE A 122      17.264  -0.661  -6.533  1.00 98.82           H  
ATOM   1725  CA  ILE A 122      16.358  -1.044  -4.656  1.00 98.82           C  
ATOM   1726  HA  ILE A 122      16.047  -1.955  -4.143  1.00 98.82           H  
ATOM   1727  C   ILE A 122      15.076  -0.287  -5.044  1.00 98.82           C  
ATOM   1728  CB  ILE A 122      17.274  -0.248  -3.698  1.00 98.82           C  
ATOM   1729  HB  ILE A 122      17.601   0.648  -4.225  1.00 98.82           H  
ATOM   1730  O   ILE A 122      15.072   0.536  -5.963  1.00 98.82           O  
ATOM   1731  CG1 ILE A 122      18.549  -1.029  -3.277  1.00 98.82           C  
ATOM   1732 HG12 ILE A 122      19.169  -0.387  -2.651  1.00 98.82           H  
ATOM   1733 HG13 ILE A 122      19.135  -1.256  -4.168  1.00 98.82           H  
ATOM   1734  CG2 ILE A 122      16.517   0.206  -2.447  1.00 98.82           C  
ATOM   1735 HG21 ILE A 122      16.047  -0.649  -1.961  1.00 98.82           H  
ATOM   1736 HG22 ILE A 122      15.744   0.930  -2.707  1.00 98.82           H  
ATOM   1737 HG23 ILE A 122      17.207   0.690  -1.755  1.00 98.82           H  
ATOM   1738  CD1 ILE A 122      18.330  -2.331  -2.494  1.00 98.82           C  
ATOM   1739 HD11 ILE A 122      17.788  -2.133  -1.569  1.00 98.82           H  
ATOM   1740 HD12 ILE A 122      17.771  -3.047  -3.096  1.00 98.82           H  
ATOM   1741 HD13 ILE A 122      19.298  -2.767  -2.245  1.00 98.82           H  
ATOM   1742  N   ASP A 123      13.982  -0.591  -4.350  1.00 98.80           N  
ATOM   1743  H   ASP A 123      14.075  -1.249  -3.589  1.00 98.80           H  
ATOM   1744  CA  ASP A 123      12.674   0.055  -4.472  1.00 98.80           C  
ATOM   1745  HA  ASP A 123      12.698   0.756  -5.307  1.00 98.80           H  
ATOM   1746  C   ASP A 123      12.355   0.875  -3.215  1.00 98.80           C  
ATOM   1747  CB  ASP A 123      11.595  -0.987  -4.806  1.00 98.80           C  
ATOM   1748  HB2 ASP A 123      11.675  -1.831  -4.121  1.00 98.80           H  
ATOM   1749  HB3 ASP A 123      11.768  -1.387  -5.805  1.00 98.80           H  
ATOM   1750  O   ASP A 123      12.599   0.438  -2.093  1.00 98.80           O  
ATOM   1751  CG  ASP A 123      10.181  -0.408  -4.739  1.00 98.80           C  
ATOM   1752  OD1 ASP A 123       9.375  -0.954  -3.952  1.00 98.80           O  
ATOM   1753  OD2 ASP A 123       9.877   0.549  -5.482  1.00 98.80           O  
ATOM   1754  N   PHE A 124      11.832   2.079  -3.413  1.00 98.75           N  
ATOM   1755  H   PHE A 124      11.687   2.364  -4.371  1.00 98.75           H  
ATOM   1756  CA  PHE A 124      11.539   3.057  -2.372  1.00 98.75           C  
ATOM   1757  HA  PHE A 124      11.996   2.752  -1.430  1.00 98.75           H  
ATOM   1758  C   PHE A 124      10.019   3.121  -2.151  1.00 98.75           C  
ATOM   1759  CB  PHE A 124      12.141   4.421  -2.775  1.00 98.75           C  
ATOM   1760  HB2 PHE A 124      11.647   5.185  -2.175  1.00 98.75           H  
ATOM   1761  HB3 PHE A 124      11.883   4.636  -3.812  1.00 98.75           H  
ATOM   1762  O   PHE A 124       9.338   3.966  -2.735  1.00 98.75           O  
ATOM   1763  CG  PHE A 124      13.646   4.609  -2.616  1.00 98.75           C  
ATOM   1764  CD1 PHE A 124      14.135   5.690  -1.853  1.00 98.75           C  
ATOM   1765  HD1 PHE A 124      13.451   6.355  -1.347  1.00 98.75           H  
ATOM   1766  CD2 PHE A 124      14.563   3.781  -3.297  1.00 98.75           C  
ATOM   1767  HD2 PHE A 124      14.211   2.971  -3.919  1.00 98.75           H  
ATOM   1768  CE1 PHE A 124      15.516   5.943  -1.780  1.00 98.75           C  
ATOM   1769  HE1 PHE A 124      15.875   6.803  -1.234  1.00 98.75           H  
ATOM   1770  CE2 PHE A 124      15.945   4.018  -3.203  1.00 98.75           C  
ATOM   1771  HE2 PHE A 124      16.638   3.380  -3.731  1.00 98.75           H  
ATOM   1772  CZ  PHE A 124      16.420   5.100  -2.447  1.00 98.75           C  
ATOM   1773  HZ  PHE A 124      17.481   5.294  -2.399  1.00 98.75           H  
ATOM   1774  N   ASP A 125       9.485   2.256  -1.286  1.00 98.62           N  
ATOM   1775  H   ASP A 125      10.088   1.584  -0.833  1.00 98.62           H  
ATOM   1776  CA  ASP A 125       8.095   2.288  -0.794  1.00 98.62           C  
ATOM   1777  HA  ASP A 125       7.484   2.839  -1.510  1.00 98.62           H  
ATOM   1778  C   ASP A 125       8.044   3.092   0.519  1.00 98.62           C  
ATOM   1779  CB  ASP A 125       7.529   0.851  -0.716  1.00 98.62           C  
ATOM   1780  HB2 ASP A 125       7.903   0.351   0.178  1.00 98.62           H  
ATOM   1781  HB3 ASP A 125       7.893   0.299  -1.582  1.00 98.62           H  
ATOM   1782  O   ASP A 125       7.643   2.610   1.577  1.00 98.62           O  
ATOM   1783  CG  ASP A 125       5.996   0.772  -0.767  1.00 98.62           C  
ATOM   1784  OD1 ASP A 125       5.377  -0.037  -0.035  1.00 98.62           O  
ATOM   1785  OD2 ASP A 125       5.396   1.421  -1.645  1.00 98.62           O  
ATOM   1786  N   ILE A 126       8.568   4.325   0.463  1.00 98.07           N  
ATOM   1787  H   ILE A 126       8.866   4.645  -0.448  1.00 98.07           H  
ATOM   1788  CA  ILE A 126       8.876   5.160   1.634  1.00 98.07           C  
ATOM   1789  HA  ILE A 126       9.102   4.497   2.469  1.00 98.07           H  
ATOM   1790  C   ILE A 126       7.707   6.039   2.046  1.00 98.07           C  
ATOM   1791  CB  ILE A 126      10.100   6.035   1.384  1.00 98.07           C  
ATOM   1792  HB  ILE A 126       9.862   6.669   0.531  1.00 98.07           H  
ATOM   1793  O   ILE A 126       7.134   6.789   1.246  1.00 98.07           O  
ATOM   1794  CG1 ILE A 126      11.361   5.210   1.045  1.00 98.07           C  
ATOM   1795 HG12 ILE A 126      12.208   5.890   0.947  1.00 98.07           H  
ATOM   1796 HG13 ILE A 126      11.218   4.737   0.074  1.00 98.07           H  
ATOM   1797  CG2 ILE A 126      10.378   6.979   2.559  1.00 98.07           C  
ATOM   1798 HG21 ILE A 126       9.508   7.563   2.859  1.00 98.07           H  
ATOM   1799 HG22 ILE A 126      10.757   6.437   3.426  1.00 98.07           H  
ATOM   1800 HG23 ILE A 126      11.114   7.699   2.201  1.00 98.07           H  
ATOM   1801  CD1 ILE A 126      11.728   4.106   2.049  1.00 98.07           C  
ATOM   1802 HD11 ILE A 126      12.680   3.664   1.756  1.00 98.07           H  
ATOM   1803 HD12 ILE A 126      10.967   3.326   2.047  1.00 98.07           H  
ATOM   1804 HD13 ILE A 126      11.825   4.510   3.056  1.00 98.07           H  
ATOM   1805  N   GLU A 127       7.352   5.892   3.320  1.00 94.75           N  
ATOM   1806  H   GLU A 127       7.922   5.254   3.856  1.00 94.75           H  
ATOM   1807  CA  GLU A 127       5.941   5.866   3.645  1.00 94.75           C  
ATOM   1808  HA  GLU A 127       5.409   6.596   3.036  1.00 94.75           H  
ATOM   1809  C   GLU A 127       5.555   6.149   5.101  1.00 94.75           C  
ATOM   1810  CB  GLU A 127       5.452   4.485   3.236  1.00 94.75           C  
ATOM   1811  HB2 GLU A 127       4.608   4.207   3.868  1.00 94.75           H  
ATOM   1812  HB3 GLU A 127       6.233   3.738   3.377  1.00 94.75           H  
ATOM   1813  O   GLU A 127       4.376   6.258   5.387  1.00 94.75           O  
ATOM   1814  CG  GLU A 127       5.034   4.463   1.771  1.00 94.75           C  
ATOM   1815  HG2 GLU A 127       4.282   5.234   1.602  1.00 94.75           H  
ATOM   1816  HG3 GLU A 127       5.868   4.659   1.097  1.00 94.75           H  
ATOM   1817  CD  GLU A 127       4.479   3.115   1.409  1.00 94.75           C  
ATOM   1818  OE1 GLU A 127       3.982   3.063   0.274  1.00 94.75           O  
ATOM   1819  OE2 GLU A 127       4.130   2.314   2.309  1.00 94.75           O  
ATOM   1820  N   ARG A 128       6.441   6.301   6.082  1.00 90.93           N  
ATOM   1821  H   ARG A 128       7.433   6.263   5.898  1.00 90.93           H  
ATOM   1822  CA  ARG A 128       5.949   6.797   7.377  1.00 90.93           C  
ATOM   1823  HA  ARG A 128       5.219   7.572   7.146  1.00 90.93           H  
ATOM   1824  C   ARG A 128       6.992   7.496   8.188  1.00 90.93           C  
ATOM   1825  CB  ARG A 128       5.201   5.714   8.181  1.00 90.93           C  
ATOM   1826  HB2 ARG A 128       4.459   5.231   7.546  1.00 90.93           H  
ATOM   1827  HB3 ARG A 128       4.648   6.208   8.980  1.00 90.93           H  
ATOM   1828  O   ARG A 128       8.184   7.383   7.939  1.00 90.93           O  
ATOM   1829  CG  ARG A 128       6.079   4.623   8.800  1.00 90.93           C  
ATOM   1830  HG2 ARG A 128       6.618   5.022   9.659  1.00 90.93           H  
ATOM   1831  HG3 ARG A 128       6.808   4.274   8.068  1.00 90.93           H  
ATOM   1832  CD  ARG A 128       5.202   3.441   9.237  1.00 90.93           C  
ATOM   1833  HD2 ARG A 128       5.842   2.668   9.662  1.00 90.93           H  
ATOM   1834  HD3 ARG A 128       4.729   3.016   8.351  1.00 90.93           H  
ATOM   1835  NE  ARG A 128       4.154   3.854  10.196  1.00 90.93           N  
ATOM   1836  HE  ARG A 128       3.316   4.243   9.787  1.00 90.93           H  
ATOM   1837  NH1 ARG A 128       5.203   3.266  12.161  1.00 90.93           N  
ATOM   1838 HH11 ARG A 128       5.973   2.852  11.656  1.00 90.93           H  
ATOM   1839 HH12 ARG A 128       5.233   3.276  13.170  1.00 90.93           H  
ATOM   1840  NH2 ARG A 128       3.229   4.312  12.221  1.00 90.93           N  
ATOM   1841 HH21 ARG A 128       3.226   4.261  13.230  1.00 90.93           H  
ATOM   1842 HH22 ARG A 128       2.425   4.722  11.767  1.00 90.93           H  
ATOM   1843  CZ  ARG A 128       4.206   3.808  11.516  1.00 90.93           C  
ATOM   1844  N   GLY A 129       6.471   8.255   9.143  1.00 88.12           N  
ATOM   1845  H   GLY A 129       5.463   8.293   9.188  1.00 88.12           H  
ATOM   1846  CA  GLY A 129       7.192   9.153  10.023  1.00 88.12           C  
ATOM   1847  HA2 GLY A 129       6.525   9.494  10.816  1.00 88.12           H  
ATOM   1848  HA3 GLY A 129       8.020   8.613  10.482  1.00 88.12           H  
ATOM   1849  C   GLY A 129       7.751  10.386   9.318  1.00 88.12           C  
ATOM   1850  O   GLY A 129       7.668  11.461   9.884  1.00 88.12           O  
ATOM   1851  N   THR A 130       8.444  10.191   8.185  1.00 95.63           N  
ATOM   1852  H   THR A 130       8.379   9.267   7.783  1.00 95.63           H  
ATOM   1853  CA  THR A 130       9.781  10.779   8.084  1.00 95.63           C  
ATOM   1854  HA  THR A 130       9.736  11.775   8.524  1.00 95.63           H  
ATOM   1855  C   THR A 130      10.267  10.942   6.577  1.00 95.63           C  
ATOM   1856  CB  THR A 130      10.583   9.880   9.101  1.00 95.63           C  
ATOM   1857  HB  THR A 130       9.880   9.529   9.856  1.00 95.63           H  
ATOM   1858  O   THR A 130      10.869  10.041   6.009  1.00 95.63           O  
ATOM   1859  CG2 THR A 130      11.152   8.566   8.579  1.00 95.63           C  
ATOM   1860 HG21 THR A 130      12.164   8.699   8.197  1.00 95.63           H  
ATOM   1861 HG22 THR A 130      10.532   8.171   7.775  1.00 95.63           H  
ATOM   1862 HG23 THR A 130      11.156   7.836   9.388  1.00 95.63           H  
ATOM   1863  OG1 THR A 130      11.507  10.514   9.953  1.00 95.63           O  
ATOM   1864  HG1 THR A 130      11.351  11.461   9.961  1.00 95.63           H  
ATOM   1865  N   THR A 131       9.983  12.083   5.889  1.00 95.28           N  
ATOM   1866  H   THR A 131       9.403  12.722   6.415  1.00 95.28           H  
ATOM   1867  CA  THR A 131      10.274  12.574   4.481  1.00 95.28           C  
ATOM   1868  HA  THR A 131      10.209  11.741   3.781  1.00 95.28           H  
ATOM   1869  C   THR A 131      11.539  13.350   4.017  1.00 95.28           C  
ATOM   1870  CB  THR A 131       9.242  13.628   4.048  1.00 95.28           C  
ATOM   1871  HB  THR A 131       9.465  13.965   3.036  1.00 95.28           H  
ATOM   1872  O   THR A 131      11.861  13.157   2.847  1.00 95.28           O  
ATOM   1873  CG2 THR A 131       7.773  13.324   4.116  1.00 95.28           C  
ATOM   1874 HG21 THR A 131       7.478  12.462   3.517  1.00 95.28           H  
ATOM   1875 HG22 THR A 131       7.247  14.188   3.710  1.00 95.28           H  
ATOM   1876 HG23 THR A 131       7.475  13.124   5.145  1.00 95.28           H  
ATOM   1877  OG1 THR A 131       9.359  14.713   4.914  1.00 95.28           O  
ATOM   1878  HG1 THR A 131       8.590  15.268   4.765  1.00 95.28           H  
ATOM   1879  N   GLN A 132      12.146  14.331   4.726  1.00 96.82           N  
ATOM   1880  H   GLN A 132      11.867  14.566   5.667  1.00 96.82           H  
ATOM   1881  CA  GLN A 132      13.031  15.288   4.041  1.00 96.82           C  
ATOM   1882  HA  GLN A 132      12.436  15.785   3.275  1.00 96.82           H  
ATOM   1883  C   GLN A 132      14.168  14.541   3.365  1.00 96.82           C  
ATOM   1884  CB  GLN A 132      13.680  16.390   4.899  1.00 96.82           C  
ATOM   1885  HB2 GLN A 132      14.411  15.931   5.563  1.00 96.82           H  
ATOM   1886  HB3 GLN A 132      14.216  17.049   4.216  1.00 96.82           H  
ATOM   1887  O   GLN A 132      14.831  13.701   3.967  1.00 96.82           O  
ATOM   1888  CG  GLN A 132      12.778  17.303   5.719  1.00 96.82           C  
ATOM   1889  HG2 GLN A 132      12.068  16.650   6.225  1.00 96.82           H  
ATOM   1890  HG3 GLN A 132      12.231  17.985   5.067  1.00 96.82           H  
ATOM   1891  CD  GLN A 132      13.533  18.115   6.779  1.00 96.82           C  
ATOM   1892  NE2 GLN A 132      12.879  18.606   7.807  1.00 96.82           N  
ATOM   1893 HE21 GLN A 132      13.461  19.006   8.528  1.00 96.82           H  
ATOM   1894 HE22 GLN A 132      11.892  18.452   7.959  1.00 96.82           H  
ATOM   1895  OE1 GLN A 132      14.720  18.371   6.701  1.00 96.82           O  
ATOM   1896  N   HIS A 133      14.379  14.914   2.118  1.00 98.17           N  
ATOM   1897  H   HIS A 133      13.784  15.641   1.746  1.00 98.17           H  
ATOM   1898  CA  HIS A 133      15.525  14.559   1.315  1.00 98.17           C  
ATOM   1899  HA  HIS A 133      15.138  14.887   0.351  1.00 98.17           H  
ATOM   1900  C   HIS A 133      15.839  13.044   1.141  1.00 98.17           C  
ATOM   1901  CB  HIS A 133      16.730  15.503   1.558  1.00 98.17           C  
ATOM   1902  HB2 HIS A 133      16.866  16.110   0.662  1.00 98.17           H  
ATOM   1903  HB3 HIS A 133      17.647  14.926   1.683  1.00 98.17           H  
ATOM   1904  O   HIS A 133      16.988  12.632   1.228  1.00 98.17           O  
ATOM   1905  CG  HIS A 133      16.631  16.450   2.724  1.00 98.17           C  
ATOM   1906  CD2 HIS A 133      16.742  16.094   4.032  1.00 98.17           C  
ATOM   1907  HD2 HIS A 133      16.855  15.079   4.383  1.00 98.17           H  
ATOM   1908  ND1 HIS A 133      16.600  17.822   2.689  1.00 98.17           N  
ATOM   1909  HD1 HIS A 133      16.759  18.388   1.868  1.00 98.17           H  
ATOM   1910  CE1 HIS A 133      16.737  18.258   3.951  1.00 98.17           C  
ATOM   1911  HE1 HIS A 133      16.869  19.290   4.244  1.00 98.17           H  
ATOM   1912  NE2 HIS A 133      16.825  17.243   4.810  1.00 98.17           N  
ATOM   1913  N   TRP A 134      14.859  12.159   0.852  1.00 98.54           N  
ATOM   1914  H   TRP A 134      13.901  12.476   0.893  1.00 98.54           H  
ATOM   1915  CA  TRP A 134      15.148  10.732   0.506  1.00 98.54           C  
ATOM   1916  HA  TRP A 134      15.774  10.323   1.300  1.00 98.54           H  
ATOM   1917  C   TRP A 134      15.990  10.529  -0.764  1.00 98.54           C  
ATOM   1918  CB  TRP A 134      13.877   9.871   0.448  1.00 98.54           C  
ATOM   1919  HB2 TRP A 134      14.062   8.989  -0.167  1.00 98.54           H  
ATOM   1920  HB3 TRP A 134      13.078  10.438  -0.029  1.00 98.54           H  
ATOM   1921  O   TRP A 134      16.457   9.422  -1.043  1.00 98.54           O  
ATOM   1922  CG  TRP A 134      13.418   9.378   1.780  1.00 98.54           C  
ATOM   1923  CD1 TRP A 134      12.583  10.056   2.585  1.00 98.54           C  
ATOM   1924  HD1 TRP A 134      12.141  11.004   2.319  1.00 98.54           H  
ATOM   1925  CD2 TRP A 134      13.729   8.136   2.492  1.00 98.54           C  
ATOM   1926  CE2 TRP A 134      13.076   8.181   3.762  1.00 98.54           C  
ATOM   1927  CE3 TRP A 134      14.455   6.961   2.196  1.00 98.54           C  
ATOM   1928  HE3 TRP A 134      14.964   6.885   1.247  1.00 98.54           H  
ATOM   1929  NE1 TRP A 134      12.398   9.373   3.763  1.00 98.54           N  
ATOM   1930  HE1 TRP A 134      11.831   9.705   4.530  1.00 98.54           H  
ATOM   1931  CH2 TRP A 134      13.836   5.974   4.352  1.00 98.54           C  
ATOM   1932  HH2 TRP A 134      13.861   5.152   5.052  1.00 98.54           H  
ATOM   1933  CZ2 TRP A 134      13.127   7.134   4.687  1.00 98.54           C  
ATOM   1934  HZ2 TRP A 134      12.604   7.217   5.628  1.00 98.54           H  
ATOM   1935  CZ3 TRP A 134      14.496   5.887   3.110  1.00 98.54           C  
ATOM   1936  HZ3 TRP A 134      15.039   4.989   2.855  1.00 98.54           H  
ATOM   1937  N   ASP A 135      16.220  11.608  -1.504  1.00 98.33           N  
ATOM   1938  H   ASP A 135      15.801  12.475  -1.200  1.00 98.33           H  
ATOM   1939  CA  ASP A 135      17.331  11.783  -2.434  1.00 98.33           C  
ATOM   1940  HA  ASP A 135      17.186  11.148  -3.308  1.00 98.33           H  
ATOM   1941  C   ASP A 135      18.662  11.352  -1.854  1.00 98.33           C  
ATOM   1942  CB  ASP A 135      17.373  13.242  -2.899  1.00 98.33           C  
ATOM   1943  HB2 ASP A 135      18.332  13.460  -3.370  1.00 98.33           H  
ATOM   1944  HB3 ASP A 135      16.613  13.354  -3.672  1.00 98.33           H  
ATOM   1945  O   ASP A 135      19.445  10.738  -2.573  1.00 98.33           O  
ATOM   1946  CG  ASP A 135      17.035  14.280  -1.850  1.00 98.33           C  
ATOM   1947  OD1 ASP A 135      17.903  14.994  -1.328  1.00 98.33           O  
ATOM   1948  OD2 ASP A 135      15.817  14.337  -1.593  1.00 98.33           O  
ATOM   1949  N   GLU A 136      18.842  11.497  -0.546  1.00 98.54           N  
ATOM   1950  H   GLU A 136      18.196  12.072  -0.024  1.00 98.54           H  
ATOM   1951  CA  GLU A 136      20.001  10.993   0.143  1.00 98.54           C  
ATOM   1952  HA  GLU A 136      20.853  11.554  -0.241  1.00 98.54           H  
ATOM   1953  C   GLU A 136      20.265   9.519  -0.156  1.00 98.54           C  
ATOM   1954  CB  GLU A 136      19.852  11.201   1.663  1.00 98.54           C  
ATOM   1955  HB2 GLU A 136      19.167  10.447   2.052  1.00 98.54           H  
ATOM   1956  HB3 GLU A 136      19.540  12.218   1.900  1.00 98.54           H  
ATOM   1957  O   GLU A 136      21.348   9.169  -0.614  1.00 98.54           O  
ATOM   1958  CG  GLU A 136      21.241  10.947   2.177  1.00 98.54           C  
ATOM   1959  HG2 GLU A 136      21.742  11.708   1.579  1.00 98.54           H  
ATOM   1960  HG3 GLU A 136      21.571   9.940   1.920  1.00 98.54           H  
ATOM   1961  CD  GLU A 136      21.726  11.272   3.564  1.00 98.54           C  
ATOM   1962  OE1 GLU A 136      22.725  12.011   3.591  1.00 98.54           O  
ATOM   1963  OE2 GLU A 136      21.237  10.736   4.572  1.00 98.54           O  
ATOM   1964  N   LEU A 137      19.285   8.642   0.073  1.00 98.69           N  
ATOM   1965  H   LEU A 137      18.386   8.995   0.367  1.00 98.69           H  
ATOM   1966  CA  LEU A 137      19.477   7.214  -0.150  1.00 98.69           C  
ATOM   1967  HA  LEU A 137      20.463   6.973   0.246  1.00 98.69           H  
ATOM   1968  C   LEU A 137      19.497   6.882  -1.654  1.00 98.69           C  
ATOM   1969  CB  LEU A 137      18.461   6.424   0.692  1.00 98.69           C  
ATOM   1970  HB2 LEU A 137      18.515   6.783   1.720  1.00 98.69           H  
ATOM   1971  HB3 LEU A 137      17.458   6.634   0.322  1.00 98.69           H  
ATOM   1972  O   LEU A 137      20.067   5.868  -2.046  1.00 98.69           O  
ATOM   1973  CG  LEU A 137      18.689   4.900   0.701  1.00 98.69           C  
ATOM   1974  HG  LEU A 137      18.585   4.517  -0.314  1.00 98.69           H  
ATOM   1975  CD1 LEU A 137      20.058   4.485   1.250  1.00 98.69           C  
ATOM   1976 HD11 LEU A 137      20.842   4.841   0.581  1.00 98.69           H  
ATOM   1977 HD12 LEU A 137      20.209   4.908   2.243  1.00 98.69           H  
ATOM   1978 HD13 LEU A 137      20.127   3.398   1.299  1.00 98.69           H  
ATOM   1979  CD2 LEU A 137      17.621   4.226   1.556  1.00 98.69           C  
ATOM   1980 HD21 LEU A 137      16.641   4.408   1.114  1.00 98.69           H  
ATOM   1981 HD22 LEU A 137      17.803   3.152   1.590  1.00 98.69           H  
ATOM   1982 HD23 LEU A 137      17.643   4.629   2.568  1.00 98.69           H  
ATOM   1983  N   ALA A 138      18.934   7.741  -2.512  1.00 98.59           N  
ATOM   1984  H   ALA A 138      18.536   8.589  -2.134  1.00 98.59           H  
ATOM   1985  CA  ALA A 138      18.955   7.583  -3.967  1.00 98.59           C  
ATOM   1986  HA  ALA A 138      18.752   6.538  -4.201  1.00 98.59           H  
ATOM   1987  C   ALA A 138      20.333   7.924  -4.563  1.00 98.59           C  
ATOM   1988  CB  ALA A 138      17.829   8.422  -4.576  1.00 98.59           C  
ATOM   1989  HB1 ALA A 138      16.890   8.202  -4.068  1.00 98.59           H  
ATOM   1990  HB2 ALA A 138      18.050   9.485  -4.473  1.00 98.59           H  
ATOM   1991  HB3 ALA A 138      17.733   8.191  -5.637  1.00 98.59           H  
ATOM   1992  O   ALA A 138      20.976   7.052  -5.151  1.00 98.59           O  
ATOM   1993  N   ARG A 139      20.858   9.135  -4.332  1.00 98.44           N  
ATOM   1994  H   ARG A 139      20.314   9.799  -3.800  1.00 98.44           H  
ATOM   1995  CA  ARG A 139      22.265   9.473  -4.594  1.00 98.44           C  
ATOM   1996  HA  ARG A 139      22.520   9.197  -5.617  1.00 98.44           H  
ATOM   1997  C   ARG A 139      23.234   8.689  -3.704  1.00 98.44           C  
ATOM   1998  CB  ARG A 139      22.542  10.976  -4.415  1.00 98.44           C  
ATOM   1999  HB2 ARG A 139      21.948  11.365  -3.587  1.00 98.44           H  
ATOM   2000  HB3 ARG A 139      23.595  11.069  -4.150  1.00 98.44           H  
ATOM   2001  O   ARG A 139      24.418   8.715  -4.006  1.00 98.44           O  
ATOM   2002  CG  ARG A 139      22.370  11.887  -5.634  1.00 98.44           C  
ATOM   2003  HG2 ARG A 139      21.312  12.111  -5.767  1.00 98.44           H  
ATOM   2004  HG3 ARG A 139      22.766  11.391  -6.520  1.00 98.44           H  
ATOM   2005  CD  ARG A 139      23.189  13.174  -5.396  1.00 98.44           C  
ATOM   2006  HD2 ARG A 139      23.241  13.330  -4.319  1.00 98.44           H  
ATOM   2007  HD3 ARG A 139      24.204  13.029  -5.765  1.00 98.44           H  
ATOM   2008  NE  ARG A 139      22.579  14.359  -6.034  1.00 98.44           N  
ATOM   2009  HE  ARG A 139      22.030  14.181  -6.862  1.00 98.44           H  
ATOM   2010  NH1 ARG A 139      22.911  15.819  -4.282  1.00 98.44           N  
ATOM   2011 HH11 ARG A 139      23.579  15.150  -3.927  1.00 98.44           H  
ATOM   2012 HH12 ARG A 139      22.293  16.252  -3.610  1.00 98.44           H  
ATOM   2013  NH2 ARG A 139      21.196  16.124  -5.641  1.00 98.44           N  
ATOM   2014 HH21 ARG A 139      20.550  15.679  -6.277  1.00 98.44           H  
ATOM   2015 HH22 ARG A 139      20.756  16.431  -4.785  1.00 98.44           H  
ATOM   2016  CZ  ARG A 139      22.263  15.444  -5.349  1.00 98.44           C  
ATOM   2017  N   ALA A 140      22.789   7.958  -2.675  1.00 98.57           N  
ATOM   2018  H   ALA A 140      21.879   8.190  -2.303  1.00 98.57           H  
ATOM   2019  CA  ALA A 140      23.582   6.947  -1.963  1.00 98.57           C  
ATOM   2020  HA  ALA A 140      24.629   7.224  -2.084  1.00 98.57           H  
ATOM   2021  C   ALA A 140      23.428   5.505  -2.510  1.00 98.57           C  
ATOM   2022  CB  ALA A 140      23.396   7.030  -0.448  1.00 98.57           C  
ATOM   2023  HB1 ALA A 140      24.161   6.433   0.049  1.00 98.57           H  
ATOM   2024  HB2 ALA A 140      22.416   6.642  -0.170  1.00 98.57           H  
ATOM   2025  HB3 ALA A 140      23.507   8.060  -0.109  1.00 98.57           H  
ATOM   2026  O   ALA A 140      24.125   4.618  -2.029  1.00 98.57           O  
ATOM   2027  N   LEU A 141      22.597   5.246  -3.533  1.00 98.70           N  
ATOM   2028  H   LEU A 141      21.974   5.987  -3.822  1.00 98.70           H  
ATOM   2029  CA  LEU A 141      22.454   3.930  -4.193  1.00 98.70           C  
ATOM   2030  HA  LEU A 141      23.232   3.263  -3.822  1.00 98.70           H  
ATOM   2031  C   LEU A 141      22.644   3.942  -5.727  1.00 98.70           C  
ATOM   2032  CB  LEU A 141      21.098   3.319  -3.816  1.00 98.70           C  
ATOM   2033  HB2 LEU A 141      20.327   4.068  -4.001  1.00 98.70           H  
ATOM   2034  HB3 LEU A 141      20.900   2.468  -4.468  1.00 98.70           H  
ATOM   2035  O   LEU A 141      22.855   2.881  -6.312  1.00 98.70           O  
ATOM   2036  CG  LEU A 141      20.989   2.828  -2.363  1.00 98.70           C  
ATOM   2037  HG  LEU A 141      21.312   3.599  -1.664  1.00 98.70           H  
ATOM   2038  CD1 LEU A 141      19.522   2.503  -2.098  1.00 98.70           C  
ATOM   2039 HD11 LEU A 141      18.931   3.411  -2.217  1.00 98.70           H  
ATOM   2040 HD12 LEU A 141      19.167   1.776  -2.828  1.00 98.70           H  
ATOM   2041 HD13 LEU A 141      19.391   2.132  -1.082  1.00 98.70           H  
ATOM   2042  CD2 LEU A 141      21.815   1.560  -2.117  1.00 98.70           C  
ATOM   2043 HD21 LEU A 141      22.876   1.792  -2.210  1.00 98.70           H  
ATOM   2044 HD22 LEU A 141      21.541   0.786  -2.834  1.00 98.70           H  
ATOM   2045 HD23 LEU A 141      21.632   1.201  -1.104  1.00 98.70           H  
ATOM   2046  N   SER A 142      22.662   5.112  -6.372  1.00 98.38           N  
ATOM   2047  H   SER A 142      22.401   5.928  -5.838  1.00 98.38           H  
ATOM   2048  CA  SER A 142      22.796   5.276  -7.830  1.00 98.38           C  
ATOM   2049  HA  SER A 142      21.970   4.735  -8.291  1.00 98.38           H  
ATOM   2050  C   SER A 142      24.092   4.715  -8.454  1.00 98.38           C  
ATOM   2051  CB  SER A 142      22.633   6.755  -8.171  1.00 98.38           C  
ATOM   2052  HB2 SER A 142      21.840   7.198  -7.569  1.00 98.38           H  
ATOM   2053  HB3 SER A 142      23.566   7.280  -7.969  1.00 98.38           H  
ATOM   2054  O   SER A 142      24.058   4.224  -9.586  1.00 98.38           O  
ATOM   2055  OG  SER A 142      22.287   6.876  -9.530  1.00 98.38           O  
ATOM   2056  HG  SER A 142      21.347   6.714  -9.640  1.00 98.38           H  
ATOM   2057  N   GLY A 143      25.216   4.640  -7.722  1.00 98.27           N  
ATOM   2058  H   GLY A 143      25.270   5.173  -6.866  1.00 98.27           H  
ATOM   2059  CA  GLY A 143      26.138   3.509  -7.917  1.00 98.27           C  
ATOM   2060  HA2 GLY A 143      25.650   2.639  -7.478  1.00 98.27           H  
ATOM   2061  HA3 GLY A 143      26.218   3.381  -8.996  1.00 98.27           H  
ATOM   2062  C   GLY A 143      27.607   3.555  -7.438  1.00 98.27           C  
ATOM   2063  O   GLY A 143      28.301   4.528  -7.670  1.00 98.27           O  
ATOM   2064  N   PHE A 144      28.230   2.540  -6.821  1.00 98.53           N  
ATOM   2065  H   PHE A 144      29.116   2.833  -6.436  1.00 98.53           H  
ATOM   2066  CA  PHE A 144      28.001   1.080  -6.781  1.00 98.53           C  
ATOM   2067  HA  PHE A 144      28.954   0.647  -6.477  1.00 98.53           H  
ATOM   2068  C   PHE A 144      27.787   0.440  -8.160  1.00 98.53           C  
ATOM   2069  CB  PHE A 144      27.000   0.629  -5.702  1.00 98.53           C  
ATOM   2070  HB2 PHE A 144      26.833  -0.437  -5.853  1.00 98.53           H  
ATOM   2071  HB3 PHE A 144      26.041   1.112  -5.891  1.00 98.53           H  
ATOM   2072  O   PHE A 144      28.527  -0.474  -8.507  1.00 98.53           O  
ATOM   2073  CG  PHE A 144      27.391   0.842  -4.233  1.00 98.53           C  
ATOM   2074  CD1 PHE A 144      28.737   0.919  -3.807  1.00 98.53           C  
ATOM   2075  HD1 PHE A 144      29.550   0.705  -4.486  1.00 98.53           H  
ATOM   2076  CD2 PHE A 144      26.371   1.090  -3.290  1.00 98.53           C  
ATOM   2077  HD2 PHE A 144      25.335   1.046  -3.592  1.00 98.53           H  
ATOM   2078  CE1 PHE A 144      29.049   1.304  -2.489  1.00 98.53           C  
ATOM   2079  HE1 PHE A 144      30.079   1.384  -2.175  1.00 98.53           H  
ATOM   2080  CE2 PHE A 144      26.684   1.516  -1.986  1.00 98.53           C  
ATOM   2081  HE2 PHE A 144      25.891   1.766  -1.297  1.00 98.53           H  
ATOM   2082  CZ  PHE A 144      28.024   1.620  -1.583  1.00 98.53           C  
ATOM   2083  HZ  PHE A 144      28.267   1.944  -0.582  1.00 98.53           H  
ATOM   2084  N   SER A 145      26.941   1.018  -9.013  1.00 98.05           N  
ATOM   2085  H   SER A 145      26.217   1.608  -8.629  1.00 98.05           H  
ATOM   2086  CA  SER A 145      26.914   0.889 -10.474  1.00 98.05           C  
ATOM   2087  HA  SER A 145      26.427  -0.060 -10.695  1.00 98.05           H  
ATOM   2088  C   SER A 145      28.294   0.828 -11.134  1.00 98.05           C  
ATOM   2089  CB  SER A 145      25.991   1.941 -11.112  1.00 98.05           C  
ATOM   2090  HB2 SER A 145      25.915   1.760 -12.185  1.00 98.05           H  
ATOM   2091  HB3 SER A 145      26.371   2.951 -10.958  1.00 98.05           H  
ATOM   2092  O   SER A 145      28.466   0.074 -12.090  1.00 98.05           O  
ATOM   2093  OG  SER A 145      24.707   1.824 -10.521  1.00 98.05           O  
ATOM   2094  HG  SER A 145      24.365   2.703 -10.343  1.00 98.05           H  
ATOM   2095  N   GLN A 146      29.289   1.538 -10.587  1.00 97.58           N  
ATOM   2096  H   GLN A 146      29.026   2.186  -9.858  1.00 97.58           H  
ATOM   2097  CA  GLN A 146      30.704   1.556 -11.010  1.00 97.58           C  
ATOM   2098  HA  GLN A 146      30.768   1.874 -12.051  1.00 97.58           H  
ATOM   2099  C   GLN A 146      31.377   0.181 -10.954  1.00 97.58           C  
ATOM   2100  CB  GLN A 146      31.399   2.581 -10.088  1.00 97.58           C  
ATOM   2101  HB2 GLN A 146      31.470   2.174  -9.079  1.00 97.58           H  
ATOM   2102  HB3 GLN A 146      30.747   3.452 -10.027  1.00 97.58           H  
ATOM   2103  O   GLN A 146      32.360  -0.083 -11.638  1.00 97.58           O  
ATOM   2104  CG  GLN A 146      32.787   3.078 -10.523  1.00 97.58           C  
ATOM   2105  HG2 GLN A 146      33.559   2.505 -10.010  1.00 97.58           H  
ATOM   2106  HG3 GLN A 146      32.916   2.925 -11.594  1.00 97.58           H  
ATOM   2107  CD  GLN A 146      32.961   4.567 -10.201  1.00 97.58           C  
ATOM   2108  NE2 GLN A 146      32.970   5.430 -11.190  1.00 97.58           N  
ATOM   2109 HE21 GLN A 146      32.790   5.089 -12.124  1.00 97.58           H  
ATOM   2110 HE22 GLN A 146      33.100   6.405 -10.959  1.00 97.58           H  
ATOM   2111  OE1 GLN A 146      33.037   4.989  -9.059  1.00 97.58           O  
ATOM   2112  N   GLN A 147      30.806  -0.687 -10.129  1.00 97.46           N  
ATOM   2113  H   GLN A 147      29.995  -0.357  -9.626  1.00 97.46           H  
ATOM   2114  CA  GLN A 147      31.190  -2.064  -9.879  1.00 97.46           C  
ATOM   2115  HA  GLN A 147      32.136  -2.274 -10.378  1.00 97.46           H  
ATOM   2116  C   GLN A 147      30.118  -3.001 -10.484  1.00 97.46           C  
ATOM   2117  CB  GLN A 147      31.386  -2.229  -8.352  1.00 97.46           C  
ATOM   2118  HB2 GLN A 147      31.847  -3.198  -8.160  1.00 97.46           H  
ATOM   2119  HB3 GLN A 147      30.411  -2.219  -7.865  1.00 97.46           H  
ATOM   2120  O   GLN A 147      30.462  -4.005 -11.103  1.00 97.46           O  
ATOM   2121  CG  GLN A 147      32.257  -1.112  -7.719  1.00 97.46           C  
ATOM   2122  HG2 GLN A 147      33.254  -1.139  -8.158  1.00 97.46           H  
ATOM   2123  HG3 GLN A 147      31.822  -0.136  -7.933  1.00 97.46           H  
ATOM   2124  CD  GLN A 147      32.393  -1.191  -6.200  1.00 97.46           C  
ATOM   2125  NE2 GLN A 147      32.617  -0.079  -5.531  1.00 97.46           N  
ATOM   2126 HE21 GLN A 147      32.715  -0.173  -4.531  1.00 97.46           H  
ATOM   2127 HE22 GLN A 147      32.730   0.805  -6.006  1.00 97.46           H  
ATOM   2128  OE1 GLN A 147      32.312  -2.235  -5.578  1.00 97.46           O  
ATOM   2129  N   ARG A 148      28.821  -2.652 -10.363  1.00 96.95           N  
ATOM   2130  H   ARG A 148      28.623  -1.854  -9.776  1.00 96.95           H  
ATOM   2131  CA  ARG A 148      27.667  -3.268 -11.057  1.00 96.95           C  
ATOM   2132  HA  ARG A 148      27.905  -3.393 -12.113  1.00 96.95           H  
ATOM   2133  C   ARG A 148      26.401  -2.407 -10.924  1.00 96.95           C  
ATOM   2134  CB  ARG A 148      27.401  -4.641 -10.415  1.00 96.95           C  
ATOM   2135  HB2 ARG A 148      27.375  -4.525  -9.331  1.00 96.95           H  
ATOM   2136  HB3 ARG A 148      28.218  -5.317 -10.666  1.00 96.95           H  
ATOM   2137  O   ARG A 148      26.030  -2.117  -9.788  1.00 96.95           O  
ATOM   2138  CG  ARG A 148      26.076  -5.270 -10.865  1.00 96.95           C  
ATOM   2139  HG2 ARG A 148      26.063  -5.377 -11.950  1.00 96.95           H  
ATOM   2140  HG3 ARG A 148      25.238  -4.643 -10.557  1.00 96.95           H  
ATOM   2141  CD  ARG A 148      25.897  -6.635 -10.213  1.00 96.95           C  
ATOM   2142  HD2 ARG A 148      26.630  -7.321 -10.638  1.00 96.95           H  
ATOM   2143  HD3 ARG A 148      26.076  -6.541  -9.142  1.00 96.95           H  
ATOM   2144  NE  ARG A 148      24.525  -7.128 -10.426  1.00 96.95           N  
ATOM   2145  HE  ARG A 148      23.804  -6.427 -10.517  1.00 96.95           H  
ATOM   2146  NH1 ARG A 148      24.954  -9.372 -10.249  1.00 96.95           N  
ATOM   2147 HH11 ARG A 148      24.604 -10.319 -10.258  1.00 96.95           H  
ATOM   2148 HH12 ARG A 148      25.935  -9.163 -10.138  1.00 96.95           H  
ATOM   2149  NH2 ARG A 148      22.850  -8.663 -10.523  1.00 96.95           N  
ATOM   2150 HH21 ARG A 148      22.488  -9.593 -10.369  1.00 96.95           H  
ATOM   2151 HH22 ARG A 148      22.166  -7.927 -10.623  1.00 96.95           H  
ATOM   2152  CZ  ARG A 148      24.117  -8.382 -10.404  1.00 96.95           C  
ATOM   2153  N   LYS A 149      25.718  -2.058 -12.037  1.00 97.73           N  
ATOM   2154  H   LYS A 149      26.117  -2.324 -12.926  1.00 97.73           H  
ATOM   2155  CA  LYS A 149      24.470  -1.242 -12.068  1.00 97.73           C  
ATOM   2156  HA  LYS A 149      24.728  -0.198 -11.888  1.00 97.73           H  
ATOM   2157  C   LYS A 149      23.477  -1.645 -10.974  1.00 97.73           C  
ATOM   2158  CB  LYS A 149      23.812  -1.259 -13.467  1.00 97.73           C  
ATOM   2159  HB2 LYS A 149      23.773  -2.293 -13.809  1.00 97.73           H  
ATOM   2160  HB3 LYS A 149      24.454  -0.711 -14.157  1.00 97.73           H  
ATOM   2161  O   LYS A 149      23.092  -2.809 -10.885  1.00 97.73           O  
ATOM   2162  CG  LYS A 149      22.373  -0.690 -13.587  1.00 97.73           C  
ATOM   2163  HG2 LYS A 149      21.698  -1.310 -12.997  1.00 97.73           H  
ATOM   2164  HG3 LYS A 149      22.078  -0.811 -14.629  1.00 97.73           H  
ATOM   2165  CD  LYS A 149      22.132   0.787 -13.205  1.00 97.73           C  
ATOM   2166  HD2 LYS A 149      22.260   0.934 -12.133  1.00 97.73           H  
ATOM   2167  HD3 LYS A 149      22.863   1.417 -13.713  1.00 97.73           H  
ATOM   2168  CE  LYS A 149      20.698   1.175 -13.624  1.00 97.73           C  
ATOM   2169  HE2 LYS A 149      20.611   1.012 -14.699  1.00 97.73           H  
ATOM   2170  HE3 LYS A 149      19.991   0.519 -13.117  1.00 97.73           H  
ATOM   2171  NZ  LYS A 149      20.338   2.587 -13.350  1.00 97.73           N  
ATOM   2172  HZ1 LYS A 149      20.433   2.834 -12.375  1.00 97.73           H  
ATOM   2173  HZ2 LYS A 149      20.894   3.196 -13.932  1.00 97.73           H  
ATOM   2174  HZ3 LYS A 149      19.378   2.767 -13.610  1.00 97.73           H  
ATOM   2175  N   VAL A 150      23.062  -0.648 -10.196  1.00 98.71           N  
ATOM   2176  H   VAL A 150      23.483   0.258 -10.341  1.00 98.71           H  
ATOM   2177  CA  VAL A 150      21.964  -0.697  -9.227  1.00 98.71           C  
ATOM   2178  HA  VAL A 150      21.664  -1.731  -9.055  1.00 98.71           H  
ATOM   2179  C   VAL A 150      20.787   0.075  -9.821  1.00 98.71           C  
ATOM   2180  CB  VAL A 150      22.405  -0.075  -7.885  1.00 98.71           C  
ATOM   2181  HB  VAL A 150      22.644   0.975  -8.050  1.00 98.71           H  
ATOM   2182  O   VAL A 150      20.886   1.278 -10.055  1.00 98.71           O  
ATOM   2183  CG1 VAL A 150      21.299  -0.173  -6.826  1.00 98.71           C  
ATOM   2184 HG11 VAL A 150      20.408   0.357  -7.163  1.00 98.71           H  
ATOM   2185 HG12 VAL A 150      21.635   0.300  -5.904  1.00 98.71           H  
ATOM   2186 HG13 VAL A 150      21.051  -1.217  -6.631  1.00 98.71           H  
ATOM   2187  CG2 VAL A 150      23.662  -0.759  -7.323  1.00 98.71           C  
ATOM   2188 HG21 VAL A 150      24.504  -0.613  -8.000  1.00 98.71           H  
ATOM   2189 HG22 VAL A 150      23.920  -0.311  -6.363  1.00 98.71           H  
ATOM   2190 HG23 VAL A 150      23.482  -1.827  -7.201  1.00 98.71           H  
ATOM   2191  N   TYR A 151      19.679  -0.607 -10.105  1.00 98.73           N  
ATOM   2192  H   TYR A 151      19.660  -1.603  -9.937  1.00 98.73           H  
ATOM   2193  CA  TYR A 151      18.443   0.057 -10.519  1.00 98.73           C  
ATOM   2194  HA  TYR A 151      18.691   0.815 -11.263  1.00 98.73           H  
ATOM   2195  C   TYR A 151      17.806   0.785  -9.328  1.00 98.73           C  
ATOM   2196  CB  TYR A 151      17.488  -0.951 -11.184  1.00 98.73           C  
ATOM   2197  HB2 TYR A 151      16.494  -0.507 -11.223  1.00 98.73           H  
ATOM   2198  HB3 TYR A 151      17.418  -1.852 -10.574  1.00 98.73           H  
ATOM   2199  O   TYR A 151      17.679   0.209  -8.244  1.00 98.73           O  
ATOM   2200  CG  TYR A 151      17.898  -1.317 -12.601  1.00 98.73           C  
ATOM   2201  CD1 TYR A 151      17.529  -0.468 -13.658  1.00 98.73           C  
ATOM   2202  HD1 TYR A 151      16.924   0.402 -13.450  1.00 98.73           H  
ATOM   2203  CD2 TYR A 151      18.693  -2.448 -12.868  1.00 98.73           C  
ATOM   2204  HD2 TYR A 151      18.998  -3.095 -12.059  1.00 98.73           H  
ATOM   2205  CE1 TYR A 151      17.988  -0.706 -14.966  1.00 98.73           C  
ATOM   2206  HE1 TYR A 151      17.735  -0.006 -15.749  1.00 98.73           H  
ATOM   2207  CE2 TYR A 151      19.133  -2.713 -14.179  1.00 98.73           C  
ATOM   2208  HE2 TYR A 151      19.770  -3.563 -14.376  1.00 98.73           H  
ATOM   2209  OH  TYR A 151      19.200  -2.096 -16.496  1.00 98.73           O  
ATOM   2210  HH  TYR A 151      19.178  -1.295 -17.025  1.00 98.73           H  
ATOM   2211  CZ  TYR A 151      18.793  -1.833 -15.227  1.00 98.73           C  
ATOM   2212  N   LEU A 152      17.389   2.035  -9.527  1.00 98.82           N  
ATOM   2213  H   LEU A 152      17.507   2.438 -10.446  1.00 98.82           H  
ATOM   2214  CA  LEU A 152      16.648   2.810  -8.533  1.00 98.82           C  
ATOM   2215  HA  LEU A 152      16.683   2.304  -7.568  1.00 98.82           H  
ATOM   2216  C   LEU A 152      15.188   2.902  -8.934  1.00 98.82           C  
ATOM   2217  CB  LEU A 152      17.235   4.213  -8.353  1.00 98.82           C  
ATOM   2218  HB2 LEU A 152      16.604   4.753  -7.648  1.00 98.82           H  
ATOM   2219  HB3 LEU A 152      17.191   4.732  -9.310  1.00 98.82           H  
ATOM   2220  O   LEU A 152      14.850   3.317 -10.045  1.00 98.82           O  
ATOM   2221  CG  LEU A 152      18.682   4.256  -7.849  1.00 98.82           C  
ATOM   2222  HG  LEU A 152      19.353   3.900  -8.631  1.00 98.82           H  
ATOM   2223  CD1 LEU A 152      19.024   5.707  -7.524  1.00 98.82           C  
ATOM   2224 HD11 LEU A 152      18.913   6.315  -8.422  1.00 98.82           H  
ATOM   2225 HD12 LEU A 152      20.054   5.773  -7.172  1.00 98.82           H  
ATOM   2226 HD13 LEU A 152      18.359   6.088  -6.750  1.00 98.82           H  
ATOM   2227  CD2 LEU A 152      18.914   3.426  -6.587  1.00 98.82           C  
ATOM   2228 HD21 LEU A 152      18.262   3.767  -5.783  1.00 98.82           H  
ATOM   2229 HD22 LEU A 152      18.742   2.369  -6.789  1.00 98.82           H  
ATOM   2230 HD23 LEU A 152      19.958   3.541  -6.296  1.00 98.82           H  
ATOM   2231  N   THR A 153      14.314   2.510  -8.018  1.00 98.77           N  
ATOM   2232  H   THR A 153      14.647   2.192  -7.119  1.00 98.77           H  
ATOM   2233  CA  THR A 153      12.879   2.450  -8.276  1.00 98.77           C  
ATOM   2234  HA  THR A 153      12.668   3.117  -9.112  1.00 98.77           H  
ATOM   2235  C   THR A 153      12.082   2.985  -7.094  1.00 98.77           C  
ATOM   2236  CB  THR A 153      12.454   1.042  -8.696  1.00 98.77           C  
ATOM   2237  HB  THR A 153      11.392   1.066  -8.938  1.00 98.77           H  
ATOM   2238  O   THR A 153      12.589   3.010  -5.976  1.00 98.77           O  
ATOM   2239  CG2 THR A 153      13.229   0.515  -9.904  1.00 98.77           C  
ATOM   2240 HG21 THR A 153      13.190   1.242 -10.716  1.00 98.77           H  
ATOM   2241 HG22 THR A 153      14.272   0.337  -9.642  1.00 98.77           H  
ATOM   2242 HG23 THR A 153      12.791  -0.431 -10.224  1.00 98.77           H  
ATOM   2243  OG1 THR A 153      12.706   0.103  -7.688  1.00 98.77           O  
ATOM   2244  HG1 THR A 153      13.512   0.358  -7.233  1.00 98.77           H  
ATOM   2245  N   ALA A 154      10.881   3.507  -7.337  1.00 98.82           N  
ATOM   2246  H   ALA A 154      10.506   3.462  -8.273  1.00 98.82           H  
ATOM   2247  CA  ALA A 154      10.101   4.185  -6.305  1.00 98.82           C  
ATOM   2248  HA  ALA A 154      10.391   3.807  -5.325  1.00 98.82           H  
ATOM   2249  C   ALA A 154       8.603   3.941  -6.442  1.00 98.82           C  
ATOM   2250  CB  ALA A 154      10.401   5.688  -6.355  1.00 98.82           C  
ATOM   2251  HB1 ALA A 154      11.429   5.870  -6.042  1.00 98.82           H  
ATOM   2252  HB2 ALA A 154       9.739   6.222  -5.675  1.00 98.82           H  
ATOM   2253  HB3 ALA A 154      10.254   6.066  -7.367  1.00 98.82           H  
ATOM   2254  O   ALA A 154       8.058   3.938  -7.549  1.00 98.82           O  
ATOM   2255  N   ALA A 155       7.934   3.869  -5.296  1.00 98.69           N  
ATOM   2256  H   ALA A 155       8.462   3.865  -4.435  1.00 98.69           H  
ATOM   2257  CA  ALA A 155       6.496   3.712  -5.171  1.00 98.69           C  
ATOM   2258  HA  ALA A 155       6.051   3.622  -6.162  1.00 98.69           H  
ATOM   2259  C   ALA A 155       5.853   4.934  -4.489  1.00 98.69           C  
ATOM   2260  CB  ALA A 155       6.266   2.400  -4.429  1.00 98.69           C  
ATOM   2261  HB1 ALA A 155       5.205   2.151  -4.396  1.00 98.69           H  
ATOM   2262  HB2 ALA A 155       6.823   1.596  -4.910  1.00 98.69           H  
ATOM   2263  HB3 ALA A 155       6.653   2.498  -3.415  1.00 98.69           H  
ATOM   2264  O   ALA A 155       5.273   4.813  -3.408  1.00 98.69           O  
ATOM   2265  N   PRO A 156       5.940   6.142  -5.075  1.00 98.58           N  
ATOM   2266  CA  PRO A 156       5.246   7.295  -4.527  1.00 98.58           C  
ATOM   2267  HA  PRO A 156       5.564   7.465  -3.499  1.00 98.58           H  
ATOM   2268  C   PRO A 156       3.730   7.076  -4.555  1.00 98.58           C  
ATOM   2269  CB  PRO A 156       5.662   8.479  -5.396  1.00 98.58           C  
ATOM   2270  HB2 PRO A 156       4.881   9.237  -5.452  1.00 98.58           H  
ATOM   2271  HB3 PRO A 156       6.591   8.904  -5.016  1.00 98.58           H  
ATOM   2272  O   PRO A 156       3.200   6.366  -5.405  1.00 98.58           O  
ATOM   2273  CG  PRO A 156       5.902   7.829  -6.750  1.00 98.58           C  
ATOM   2274  HG2 PRO A 156       6.584   8.418  -7.363  1.00 98.58           H  
ATOM   2275  HG3 PRO A 156       4.945   7.689  -7.253  1.00 98.58           H  
ATOM   2276  CD  PRO A 156       6.488   6.468  -6.380  1.00 98.58           C  
ATOM   2277  HD2 PRO A 156       7.572   6.551  -6.306  1.00 98.58           H  
ATOM   2278  HD3 PRO A 156       6.207   5.728  -7.129  1.00 98.58           H  
ATOM   2279  N   GLN A 157       3.007   7.721  -3.655  1.00 98.00           N  
ATOM   2280  H   GLN A 157       3.491   8.415  -3.104  1.00 98.00           H  
ATOM   2281  CA  GLN A 157       1.571   7.871  -3.777  1.00 98.00           C  
ATOM   2282  HA  GLN A 157       1.112   6.901  -3.969  1.00 98.00           H  
ATOM   2283  C   GLN A 157       1.189   8.814  -4.925  1.00 98.00           C  
ATOM   2284  CB  GLN A 157       1.020   8.436  -2.484  1.00 98.00           C  
ATOM   2285  HB2 GLN A 157       1.552   9.348  -2.212  1.00 98.00           H  
ATOM   2286  HB3 GLN A 157      -0.014   8.694  -2.710  1.00 98.00           H  
ATOM   2287  O   GLN A 157       2.014   9.559  -5.442  1.00 98.00           O  
ATOM   2288  CG  GLN A 157       0.983   7.494  -1.285  1.00 98.00           C  
ATOM   2289  HG2 GLN A 157       0.879   6.462  -1.621  1.00 98.00           H  
ATOM   2290  HG3 GLN A 157       1.893   7.592  -0.694  1.00 98.00           H  
ATOM   2291  CD  GLN A 157      -0.241   7.893  -0.478  1.00 98.00           C  
ATOM   2292  NE2 GLN A 157      -1.060   6.961  -0.077  1.00 98.00           N  
ATOM   2293 HE21 GLN A 157      -0.814   5.982  -0.051  1.00 98.00           H  
ATOM   2294 HE22 GLN A 157      -1.965   7.231   0.281  1.00 98.00           H  
ATOM   2295  OE1 GLN A 157      -0.600   9.050  -0.373  1.00 98.00           O  
ATOM   2296  N   CYS A 158      -0.094   8.830  -5.295  1.00 97.77           N  
ATOM   2297  H   CYS A 158      -0.741   8.188  -4.861  1.00 97.77           H  
ATOM   2298  CA  CYS A 158      -0.583   9.711  -6.349  1.00 97.77           C  
ATOM   2299  HA  CYS A 158       0.208   9.734  -7.098  1.00 97.77           H  
ATOM   2300  C   CYS A 158      -0.815  11.212  -6.045  1.00 97.77           C  
ATOM   2301  CB  CYS A 158      -1.765   9.055  -7.060  1.00 97.77           C  
ATOM   2302  HB2 CYS A 158      -1.963   9.637  -7.959  1.00 97.77           H  
ATOM   2303  HB3 CYS A 158      -1.459   8.058  -7.378  1.00 97.77           H  
ATOM   2304  O   CYS A 158      -1.024  11.911  -7.043  1.00 97.77           O  
ATOM   2305  SG  CYS A 158      -3.320   8.899  -6.154  1.00 97.77           S  
ATOM   2306  N   PRO A 159      -0.762  11.769  -4.808  1.00 96.99           N  
ATOM   2307  CA  PRO A 159      -0.590  13.211  -4.589  1.00 96.99           C  
ATOM   2308  HA  PRO A 159      -1.529  13.725  -4.794  1.00 96.99           H  
ATOM   2309  C   PRO A 159       0.529  13.787  -5.431  1.00 96.99           C  
ATOM   2310  CB  PRO A 159      -0.203  13.410  -3.124  1.00 96.99           C  
ATOM   2311  HB2 PRO A 159       0.873  13.298  -2.983  1.00 96.99           H  
ATOM   2312  HB3 PRO A 159      -0.542  14.369  -2.734  1.00 96.99           H  
ATOM   2313  O   PRO A 159       1.383  13.062  -5.933  1.00 96.99           O  
ATOM   2314  CG  PRO A 159      -0.913  12.243  -2.489  1.00 96.99           C  
ATOM   2315  HG2 PRO A 159      -0.483  11.992  -1.520  1.00 96.99           H  
ATOM   2316  HG3 PRO A 159      -1.970  12.503  -2.431  1.00 96.99           H  
ATOM   2317  CD  PRO A 159      -0.709  11.133  -3.510  1.00 96.99           C  
ATOM   2318  HD2 PRO A 159       0.300  10.745  -3.370  1.00 96.99           H  
ATOM   2319  HD3 PRO A 159      -1.468  10.358  -3.399  1.00 96.99           H  
ATOM   2320  N   PHE A 160       0.543  15.103  -5.597  1.00 96.98           N  
ATOM   2321  H   PHE A 160      -0.056  15.678  -5.022  1.00 96.98           H  
ATOM   2322  CA  PHE A 160       1.636  15.728  -6.321  1.00 96.98           C  
ATOM   2323  HA  PHE A 160       2.517  15.095  -6.219  1.00 96.98           H  
ATOM   2324  C   PHE A 160       1.944  17.114  -5.752  1.00 96.98           C  
ATOM   2325  CB  PHE A 160       1.315  15.774  -7.816  1.00 96.98           C  
ATOM   2326  HB2 PHE A 160       0.945  14.801  -8.140  1.00 96.98           H  
ATOM   2327  HB3 PHE A 160       0.538  16.515  -8.006  1.00 96.98           H  
ATOM   2328  O   PHE A 160       1.096  18.001  -5.903  1.00 96.98           O  
ATOM   2329  CG  PHE A 160       2.556  16.101  -8.608  1.00 96.98           C  
ATOM   2330  CD1 PHE A 160       2.924  17.440  -8.834  1.00 96.98           C  
ATOM   2331  HD1 PHE A 160       2.296  18.245  -8.483  1.00 96.98           H  
ATOM   2332  CD2 PHE A 160       3.413  15.061  -9.005  1.00 96.98           C  
ATOM   2333  HD2 PHE A 160       3.155  14.035  -8.789  1.00 96.98           H  
ATOM   2334  CE1 PHE A 160       4.146  17.734  -9.465  1.00 96.98           C  
ATOM   2335  HE1 PHE A 160       4.446  18.760  -9.614  1.00 96.98           H  
ATOM   2336  CE2 PHE A 160       4.631  15.353  -9.634  1.00 96.98           C  
ATOM   2337  HE2 PHE A 160       5.294  14.546  -9.907  1.00 96.98           H  
ATOM   2338  CZ  PHE A 160       5.000  16.690  -9.865  1.00 96.98           C  
ATOM   2339  HZ  PHE A 160       5.950  16.916 -10.326  1.00 96.98           H  
ATOM   2340  N   PRO A 161       3.142  17.329  -5.176  1.00 96.41           N  
ATOM   2341  CA  PRO A 161       4.248  16.366  -5.031  1.00 96.41           C  
ATOM   2342  HA  PRO A 161       4.481  15.917  -5.997  1.00 96.41           H  
ATOM   2343  C   PRO A 161       3.976  15.235  -4.013  1.00 96.41           C  
ATOM   2344  CB  PRO A 161       5.444  17.219  -4.610  1.00 96.41           C  
ATOM   2345  HB2 PRO A 161       5.943  17.611  -5.496  1.00 96.41           H  
ATOM   2346  HB3 PRO A 161       6.141  16.662  -3.985  1.00 96.41           H  
ATOM   2347  O   PRO A 161       3.133  15.366  -3.136  1.00 96.41           O  
ATOM   2348  CG  PRO A 161       4.809  18.368  -3.832  1.00 96.41           C  
ATOM   2349  HG2 PRO A 161       4.579  18.042  -2.817  1.00 96.41           H  
ATOM   2350  HG3 PRO A 161       5.446  19.252  -3.819  1.00 96.41           H  
ATOM   2351  CD  PRO A 161       3.513  18.611  -4.600  1.00 96.41           C  
ATOM   2352  HD2 PRO A 161       3.687  19.329  -5.402  1.00 96.41           H  
ATOM   2353  HD3 PRO A 161       2.739  18.979  -3.926  1.00 96.41           H  
ATOM   2354  N   ASP A 162       4.704  14.121  -4.126  1.00 97.65           N  
ATOM   2355  H   ASP A 162       5.399  14.070  -4.857  1.00 97.65           H  
ATOM   2356  CA  ASP A 162       4.723  13.043  -3.122  1.00 97.65           C  
ATOM   2357  HA  ASP A 162       3.717  12.862  -2.742  1.00 97.65           H  
ATOM   2358  C   ASP A 162       5.651  13.420  -1.964  1.00 97.65           C  
ATOM   2359  CB  ASP A 162       5.245  11.766  -3.793  1.00 97.65           C  
ATOM   2360  HB2 ASP A 162       6.187  11.973  -4.300  1.00 97.65           H  
ATOM   2361  HB3 ASP A 162       4.511  11.448  -4.533  1.00 97.65           H  
ATOM   2362  O   ASP A 162       6.857  13.485  -2.168  1.00 97.65           O  
ATOM   2363  CG  ASP A 162       5.454  10.614  -2.818  1.00 97.65           C  
ATOM   2364  OD1 ASP A 162       4.600   9.710  -2.776  1.00 97.65           O  
ATOM   2365  OD2 ASP A 162       6.452  10.567  -2.068  1.00 97.65           O  
ATOM   2366  N   SER A 163       5.156  13.668  -0.753  1.00 93.59           N  
ATOM   2367  H   SER A 163       4.158  13.768  -0.634  1.00 93.59           H  
ATOM   2368  CA  SER A 163       6.018  14.313   0.251  1.00 93.59           C  
ATOM   2369  HA  SER A 163       6.452  15.199  -0.214  1.00 93.59           H  
ATOM   2370  C   SER A 163       7.192  13.461   0.748  1.00 93.59           C  
ATOM   2371  CB  SER A 163       5.205  14.809   1.434  1.00 93.59           C  
ATOM   2372  HB2 SER A 163       4.926  13.966   2.066  1.00 93.59           H  
ATOM   2373  HB3 SER A 163       5.811  15.478   2.046  1.00 93.59           H  
ATOM   2374  O   SER A 163       8.260  14.022   0.973  1.00 93.59           O  
ATOM   2375  OG  SER A 163       4.053  15.476   0.962  1.00 93.59           O  
ATOM   2376  HG  SER A 163       3.389  15.304   1.634  1.00 93.59           H  
ATOM   2377  N   TRP A 164       7.049  12.130   0.877  1.00 96.85           N  
ATOM   2378  H   TRP A 164       6.164  11.720   0.615  1.00 96.85           H  
ATOM   2379  CA  TRP A 164       8.152  11.243   1.312  1.00 96.85           C  
ATOM   2380  HA  TRP A 164       8.707  11.740   2.107  1.00 96.85           H  
ATOM   2381  C   TRP A 164       9.243  11.068   0.250  1.00 96.85           C  
ATOM   2382  CB  TRP A 164       7.631   9.895   1.890  1.00 96.85           C  
ATOM   2383  HB2 TRP A 164       8.415   9.151   1.754  1.00 96.85           H  
ATOM   2384  HB3 TRP A 164       6.780   9.575   1.289  1.00 96.85           H  
ATOM   2385  O   TRP A 164      10.384  10.819   0.618  1.00 96.85           O  
ATOM   2386  CG  TRP A 164       7.246   9.881   3.358  1.00 96.85           C  
ATOM   2387  CD1 TRP A 164       8.131  10.079   4.346  1.00 96.85           C  
ATOM   2388  HD1 TRP A 164       9.196  10.155   4.181  1.00 96.85           H  
ATOM   2389  CD2 TRP A 164       5.991   9.643   4.097  1.00 96.85           C  
ATOM   2390  CE2 TRP A 164       6.127  10.172   5.412  1.00 96.85           C  
ATOM   2391  CE3 TRP A 164       4.772   8.982   3.872  1.00 96.85           C  
ATOM   2392  HE3 TRP A 164       4.622   8.426   2.958  1.00 96.85           H  
ATOM   2393  NE1 TRP A 164       7.459  10.424   5.501  1.00 96.85           N  
ATOM   2394  HE1 TRP A 164       7.889  10.886   6.290  1.00 96.85           H  
ATOM   2395  CH2 TRP A 164       3.843   9.710   6.011  1.00 96.85           C  
ATOM   2396  HH2 TRP A 164       3.012   9.751   6.700  1.00 96.85           H  
ATOM   2397  CZ2 TRP A 164       5.081  10.275   6.339  1.00 96.85           C  
ATOM   2398  HZ2 TRP A 164       5.244  10.751   7.295  1.00 96.85           H  
ATOM   2399  CZ3 TRP A 164       3.723   9.014   4.800  1.00 96.85           C  
ATOM   2400  HZ3 TRP A 164       2.819   8.470   4.573  1.00 96.85           H  
ATOM   2401  N   LEU A 165       8.944  11.225  -1.042  1.00 97.92           N  
ATOM   2402  H   LEU A 165       7.980  11.381  -1.299  1.00 97.92           H  
ATOM   2403  CA  LEU A 165       9.897  10.970  -2.127  1.00 97.92           C  
ATOM   2404  HA  LEU A 165      10.885  10.802  -1.698  1.00 97.92           H  
ATOM   2405  C   LEU A 165      10.100  12.158  -3.073  1.00 97.92           C  
ATOM   2406  CB  LEU A 165       9.493   9.684  -2.877  1.00 97.92           C  
ATOM   2407  HB2 LEU A 165       8.491   9.814  -3.287  1.00 97.92           H  
ATOM   2408  HB3 LEU A 165      10.167   9.533  -3.720  1.00 97.92           H  
ATOM   2409  O   LEU A 165      10.860  12.023  -4.023  1.00 97.92           O  
ATOM   2410  CG  LEU A 165       9.535   8.420  -1.999  1.00 97.92           C  
ATOM   2411  HG  LEU A 165       8.958   8.568  -1.086  1.00 97.92           H  
ATOM   2412  CD1 LEU A 165       8.910   7.244  -2.742  1.00 97.92           C  
ATOM   2413 HD11 LEU A 165       8.856   6.383  -2.075  1.00 97.92           H  
ATOM   2414 HD12 LEU A 165       9.525   6.987  -3.605  1.00 97.92           H  
ATOM   2415 HD13 LEU A 165       7.903   7.498  -3.071  1.00 97.92           H  
ATOM   2416  CD2 LEU A 165      10.980   8.064  -1.642  1.00 97.92           C  
ATOM   2417 HD21 LEU A 165      11.361   8.764  -0.899  1.00 97.92           H  
ATOM   2418 HD22 LEU A 165      11.027   7.062  -1.216  1.00 97.92           H  
ATOM   2419 HD23 LEU A 165      11.612   8.090  -2.530  1.00 97.92           H  
ATOM   2420  N   ASN A 166       9.495  13.328  -2.845  1.00 97.03           N  
ATOM   2421  H   ASN A 166       8.782  13.366  -2.130  1.00 97.03           H  
ATOM   2422  CA  ASN A 166       9.652  14.492  -3.728  1.00 97.03           C  
ATOM   2423  HA  ASN A 166       9.276  14.235  -4.719  1.00 97.03           H  
ATOM   2424  C   ASN A 166      11.117  14.895  -3.889  1.00 97.03           C  
ATOM   2425  CB  ASN A 166       8.851  15.688  -3.193  1.00 97.03           C  
ATOM   2426  HB2 ASN A 166       7.788  15.449  -3.191  1.00 97.03           H  
ATOM   2427  HB3 ASN A 166       9.155  15.920  -2.172  1.00 97.03           H  
ATOM   2428  O   ASN A 166      11.555  15.177  -5.002  1.00 97.03           O  
ATOM   2429  CG  ASN A 166       9.045  16.903  -4.082  1.00 97.03           C  
ATOM   2430  ND2 ASN A 166       9.795  17.888  -3.646  1.00 97.03           N  
ATOM   2431 HD21 ASN A 166       9.988  18.623  -4.311  1.00 97.03           H  
ATOM   2432 HD22 ASN A 166      10.251  17.833  -2.747  1.00 97.03           H  
ATOM   2433  OD1 ASN A 166       8.553  16.963  -5.195  1.00 97.03           O  
ATOM   2434  N   GLY A 167      11.869  14.895  -2.789  1.00 97.28           N  
ATOM   2435  H   GLY A 167      11.446  14.634  -1.910  1.00 97.28           H  
ATOM   2436  CA  GLY A 167      13.310  15.098  -2.835  1.00 97.28           C  
ATOM   2437  HA2 GLY A 167      13.684  15.057  -1.813  1.00 97.28           H  
ATOM   2438  HA3 GLY A 167      13.544  16.078  -3.251  1.00 97.28           H  
ATOM   2439  C   GLY A 167      13.986  14.026  -3.700  1.00 97.28           C  
ATOM   2440  O   GLY A 167      14.563  14.347  -4.739  1.00 97.28           O  
ATOM   2441  N   ALA A 168      13.775  12.743  -3.371  1.00 98.49           N  
ATOM   2442  H   ALA A 168      13.297  12.559  -2.501  1.00 98.49           H  
ATOM   2443  CA  ALA A 168      14.313  11.595  -4.111  1.00 98.49           C  
ATOM   2444  HA  ALA A 168      15.397  11.581  -3.998  1.00 98.49           H  
ATOM   2445  C   ALA A 168      14.071  11.673  -5.621  1.00 98.49           C  
ATOM   2446  CB  ALA A 168      13.745  10.303  -3.504  1.00 98.49           C  
ATOM   2447  HB1 ALA A 168      13.816  10.332  -2.417  1.00 98.49           H  
ATOM   2448  HB2 ALA A 168      14.318   9.448  -3.863  1.00 98.49           H  
ATOM   2449  HB3 ALA A 168      12.700  10.175  -3.786  1.00 98.49           H  
ATOM   2450  O   ALA A 168      14.990  11.535  -6.429  1.00 98.49           O  
ATOM   2451  N   LEU A 169      12.838  11.964  -6.008  1.00 98.39           N  
ATOM   2452  H   LEU A 169      12.151  12.095  -5.279  1.00 98.39           H  
ATOM   2453  CA  LEU A 169      12.393  12.056  -7.391  1.00 98.39           C  
ATOM   2454  HA  LEU A 169      12.812  11.222  -7.954  1.00 98.39           H  
ATOM   2455  C   LEU A 169      12.884  13.340  -8.087  1.00 98.39           C  
ATOM   2456  CB  LEU A 169      10.861  11.935  -7.376  1.00 98.39           C  
ATOM   2457  HB2 LEU A 169      10.479  12.095  -8.385  1.00 98.39           H  
ATOM   2458  HB3 LEU A 169      10.464  12.728  -6.743  1.00 98.39           H  
ATOM   2459  O   LEU A 169      12.925  13.382  -9.315  1.00 98.39           O  
ATOM   2460  CG  LEU A 169      10.360  10.568  -6.855  1.00 98.39           C  
ATOM   2461  HG  LEU A 169      10.908  10.263  -5.963  1.00 98.39           H  
ATOM   2462  CD1 LEU A 169       8.885  10.673  -6.481  1.00 98.39           C  
ATOM   2463 HD11 LEU A 169       8.773  11.349  -5.634  1.00 98.39           H  
ATOM   2464 HD12 LEU A 169       8.324  11.073  -7.327  1.00 98.39           H  
ATOM   2465 HD13 LEU A 169       8.503   9.692  -6.198  1.00 98.39           H  
ATOM   2466  CD2 LEU A 169      10.518   9.465  -7.903  1.00 98.39           C  
ATOM   2467 HD21 LEU A 169      10.142   8.524  -7.502  1.00 98.39           H  
ATOM   2468 HD22 LEU A 169      11.573   9.334  -8.145  1.00 98.39           H  
ATOM   2469 HD23 LEU A 169       9.966   9.723  -8.807  1.00 98.39           H  
ATOM   2470  N   SER A 170      13.311  14.357  -7.332  1.00 97.92           N  
ATOM   2471  H   SER A 170      13.274  14.259  -6.327  1.00 97.92           H  
ATOM   2472  CA  SER A 170      13.955  15.567  -7.864  1.00 97.92           C  
ATOM   2473  HA  SER A 170      13.435  15.861  -8.776  1.00 97.92           H  
ATOM   2474  C   SER A 170      15.425  15.353  -8.249  1.00 97.92           C  
ATOM   2475  CB  SER A 170      13.841  16.739  -6.882  1.00 97.92           C  
ATOM   2476  HB2 SER A 170      14.334  16.495  -5.941  1.00 97.92           H  
ATOM   2477  HB3 SER A 170      14.336  17.611  -7.311  1.00 97.92           H  
ATOM   2478  O   SER A 170      15.985  16.192  -8.949  1.00 97.92           O  
ATOM   2479  OG  SER A 170      12.483  17.061  -6.645  1.00 97.92           O  
ATOM   2480  HG  SER A 170      12.117  16.367  -6.092  1.00 97.92           H  
ATOM   2481  N   THR A 171      16.051  14.232  -7.863  1.00 98.09           N  
ATOM   2482  H   THR A 171      15.569  13.606  -7.234  1.00 98.09           H  
ATOM   2483  CA  THR A 171      17.433  13.899  -8.275  1.00 98.09           C  
ATOM   2484  HA  THR A 171      18.069  14.767  -8.102  1.00 98.09           H  
ATOM   2485  C   THR A 171      17.567  13.532  -9.752  1.00 98.09           C  
ATOM   2486  CB  THR A 171      18.017  12.717  -7.488  1.00 98.09           C  
ATOM   2487  HB  THR A 171      19.059  12.586  -7.782  1.00 98.09           H  
ATOM   2488  O   THR A 171      18.663  13.605 -10.298  1.00 98.09           O  
ATOM   2489  CG2 THR A 171      17.998  12.940  -5.997  1.00 98.09           C  
ATOM   2490 HG21 THR A 171      16.963  13.056  -5.677  1.00 98.09           H  
ATOM   2491 HG22 THR A 171      18.455  12.092  -5.488  1.00 98.09           H  
ATOM   2492 HG23 THR A 171      18.559  13.841  -5.746  1.00 98.09           H  
ATOM   2493  OG1 THR A 171      17.297  11.529  -7.754  1.00 98.09           O  
ATOM   2494  HG1 THR A 171      16.526  11.528  -7.182  1.00 98.09           H  
ATOM   2495  N   GLY A 172      16.477  13.091 -10.392  1.00 98.06           N  
ATOM   2496  H   GLY A 172      15.600  13.094  -9.891  1.00 98.06           H  
ATOM   2497  CA  GLY A 172      16.497  12.532 -11.746  1.00 98.06           C  
ATOM   2498  HA2 GLY A 172      15.507  12.648 -12.188  1.00 98.06           H  
ATOM   2499  HA3 GLY A 172      17.199  13.103 -12.353  1.00 98.06           H  
ATOM   2500  C   GLY A 172      16.899  11.051 -11.841  1.00 98.06           C  
ATOM   2501  O   GLY A 172      16.862  10.491 -12.934  1.00 98.06           O  
ATOM   2502  N   LEU A 173      17.271  10.402 -10.730  1.00 98.43           N  
ATOM   2503  H   LEU A 173      17.263  10.918  -9.862  1.00 98.43           H  
ATOM   2504  CA  LEU A 173      18.031   9.139 -10.747  1.00 98.43           C  
ATOM   2505  HA  LEU A 173      18.609   9.107 -11.671  1.00 98.43           H  
ATOM   2506  C   LEU A 173      17.190   7.856 -10.773  1.00 98.43           C  
ATOM   2507  CB  LEU A 173      19.026   9.133  -9.572  1.00 98.43           C  
ATOM   2508  HB2 LEU A 173      18.471   9.084  -8.635  1.00 98.43           H  
ATOM   2509  HB3 LEU A 173      19.647   8.240  -9.648  1.00 98.43           H  
ATOM   2510  O   LEU A 173      17.743   6.759 -10.776  1.00 98.43           O  
ATOM   2511  CG  LEU A 173      19.951  10.359  -9.542  1.00 98.43           C  
ATOM   2512  HG  LEU A 173      19.351  11.255  -9.381  1.00 98.43           H  
ATOM   2513  CD1 LEU A 173      20.928  10.243  -8.378  1.00 98.43           C  
ATOM   2514 HD11 LEU A 173      21.561  11.130  -8.375  1.00 98.43           H  
ATOM   2515 HD12 LEU A 173      20.380  10.184  -7.438  1.00 98.43           H  
ATOM   2516 HD13 LEU A 173      21.553   9.358  -8.500  1.00 98.43           H  
ATOM   2517  CD2 LEU A 173      20.692  10.560 -10.861  1.00 98.43           C  
ATOM   2518 HD21 LEU A 173      21.173   9.634 -11.176  1.00 98.43           H  
ATOM   2519 HD22 LEU A 173      19.999  10.886 -11.636  1.00 98.43           H  
ATOM   2520 HD23 LEU A 173      21.440  11.346 -10.754  1.00 98.43           H  
ATOM   2521  N   PHE A 174      15.863   7.975 -10.780  1.00 98.68           N  
ATOM   2522  H   PHE A 174      15.474   8.905 -10.836  1.00 98.68           H  
ATOM   2523  CA  PHE A 174      14.956   6.830 -10.721  1.00 98.68           C  
ATOM   2524  HA  PHE A 174      15.445   6.037 -10.155  1.00 98.68           H  
ATOM   2525  C   PHE A 174      14.667   6.259 -12.114  1.00 98.68           C  
ATOM   2526  CB  PHE A 174      13.698   7.210  -9.930  1.00 98.68           C  
ATOM   2527  HB2 PHE A 174      12.924   6.469 -10.131  1.00 98.68           H  
ATOM   2528  HB3 PHE A 174      13.324   8.179 -10.262  1.00 98.68           H  
ATOM   2529  O   PHE A 174      14.032   6.899 -12.958  1.00 98.68           O  
ATOM   2530  CG  PHE A 174      13.963   7.235  -8.435  1.00 98.68           C  
ATOM   2531  CD1 PHE A 174      13.720   6.078  -7.676  1.00 98.68           C  
ATOM   2532  HD1 PHE A 174      13.293   5.208  -8.154  1.00 98.68           H  
ATOM   2533  CD2 PHE A 174      14.547   8.357  -7.817  1.00 98.68           C  
ATOM   2534  HD2 PHE A 174      14.772   9.245  -8.389  1.00 98.68           H  
ATOM   2535  CE1 PHE A 174      14.052   6.035  -6.311  1.00 98.68           C  
ATOM   2536  HE1 PHE A 174      13.876   5.140  -5.731  1.00 98.68           H  
ATOM   2537  CE2 PHE A 174      14.884   8.308  -6.452  1.00 98.68           C  
ATOM   2538  HE2 PHE A 174      15.372   9.152  -5.986  1.00 98.68           H  
ATOM   2539  CZ  PHE A 174      14.627   7.154  -5.695  1.00 98.68           C  
ATOM   2540  HZ  PHE A 174      14.888   7.113  -4.648  1.00 98.68           H  
ATOM   2541  N   ASP A 175      15.094   5.014 -12.339  1.00 98.68           N  
ATOM   2542  H   ASP A 175      15.587   4.543 -11.594  1.00 98.68           H  
ATOM   2543  CA  ASP A 175      14.850   4.260 -13.569  1.00 98.68           C  
ATOM   2544  HA  ASP A 175      15.249   4.812 -14.419  1.00 98.68           H  
ATOM   2545  C   ASP A 175      13.344   4.036 -13.786  1.00 98.68           C  
ATOM   2546  CB  ASP A 175      15.546   2.890 -13.489  1.00 98.68           C  
ATOM   2547  HB2 ASP A 175      15.285   2.323 -14.383  1.00 98.68           H  
ATOM   2548  HB3 ASP A 175      15.155   2.336 -12.636  1.00 98.68           H  
ATOM   2549  O   ASP A 175      12.820   4.281 -14.879  1.00 98.68           O  
ATOM   2550  CG  ASP A 175      17.073   2.945 -13.387  1.00 98.68           C  
ATOM   2551  OD1 ASP A 175      17.610   2.759 -12.274  1.00 98.68           O  
ATOM   2552  OD2 ASP A 175      17.743   2.973 -14.440  1.00 98.68           O  
ATOM   2553  N   TYR A 176      12.639   3.588 -12.739  1.00 98.67           N  
ATOM   2554  H   TYR A 176      13.132   3.470 -11.866  1.00 98.67           H  
ATOM   2555  CA  TYR A 176      11.222   3.210 -12.785  1.00 98.67           C  
ATOM   2556  HA  TYR A 176      10.779   3.642 -13.682  1.00 98.67           H  
ATOM   2557  C   TYR A 176      10.449   3.750 -11.571  1.00 98.67           C  
ATOM   2558  CB  TYR A 176      11.071   1.678 -12.872  1.00 98.67           C  
ATOM   2559  HB2 TYR A 176      11.270   1.260 -11.886  1.00 98.67           H  
ATOM   2560  HB3 TYR A 176      10.028   1.455 -13.094  1.00 98.67           H  
ATOM   2561  O   TYR A 176      10.886   3.601 -10.435  1.00 98.67           O  
ATOM   2562  CG  TYR A 176      11.942   0.950 -13.893  1.00 98.67           C  
ATOM   2563  CD1 TYR A 176      11.988   1.382 -15.230  1.00 98.67           C  
ATOM   2564  HD1 TYR A 176      11.432   2.263 -15.513  1.00 98.67           H  
ATOM   2565  CD2 TYR A 176      12.729  -0.151 -13.503  1.00 98.67           C  
ATOM   2566  HD2 TYR A 176      12.711  -0.488 -12.477  1.00 98.67           H  
ATOM   2567  CE1 TYR A 176      12.820   0.745 -16.169  1.00 98.67           C  
ATOM   2568  HE1 TYR A 176      12.877   1.124 -17.179  1.00 98.67           H  
ATOM   2569  CE2 TYR A 176      13.564  -0.799 -14.434  1.00 98.67           C  
ATOM   2570  HE2 TYR A 176      14.196  -1.615 -14.115  1.00 98.67           H  
ATOM   2571  OH  TYR A 176      14.434  -0.963 -16.669  1.00 98.67           O  
ATOM   2572  HH  TYR A 176      14.482  -0.437 -17.470  1.00 98.67           H  
ATOM   2573  CZ  TYR A 176      13.615  -0.351 -15.769  1.00 98.67           C  
ATOM   2574  N   VAL A 177       9.275   4.344 -11.794  1.00 98.67           N  
ATOM   2575  H   VAL A 177       8.984   4.477 -12.752  1.00 98.67           H  
ATOM   2576  CA  VAL A 177       8.432   4.918 -10.731  1.00 98.67           C  
ATOM   2577  HA  VAL A 177       8.802   4.589  -9.760  1.00 98.67           H  
ATOM   2578  C   VAL A 177       6.996   4.419 -10.882  1.00 98.67           C  
ATOM   2579  CB  VAL A 177       8.500   6.459 -10.749  1.00 98.67           C  
ATOM   2580  HB  VAL A 177       8.089   6.819 -11.693  1.00 98.67           H  
ATOM   2581  O   VAL A 177       6.349   4.688 -11.893  1.00 98.67           O  
ATOM   2582  CG1 VAL A 177       7.693   7.077  -9.605  1.00 98.67           C  
ATOM   2583 HG11 VAL A 177       7.757   8.164  -9.650  1.00 98.67           H  
ATOM   2584 HG12 VAL A 177       8.100   6.735  -8.653  1.00 98.67           H  
ATOM   2585 HG13 VAL A 177       6.643   6.791  -9.675  1.00 98.67           H  
ATOM   2586  CG2 VAL A 177       9.939   6.978 -10.620  1.00 98.67           C  
ATOM   2587 HG21 VAL A 177      10.543   6.639 -11.462  1.00 98.67           H  
ATOM   2588 HG22 VAL A 177       9.947   8.068 -10.614  1.00 98.67           H  
ATOM   2589 HG23 VAL A 177      10.387   6.611  -9.697  1.00 98.67           H  
ATOM   2590  N   TRP A 178       6.475   3.696  -9.892  1.00 98.64           N  
ATOM   2591  H   TRP A 178       7.047   3.525  -9.078  1.00 98.64           H  
ATOM   2592  CA  TRP A 178       5.118   3.136  -9.882  1.00 98.64           C  
ATOM   2593  HA  TRP A 178       4.660   3.293 -10.858  1.00 98.64           H  
ATOM   2594  C   TRP A 178       4.227   3.874  -8.886  1.00 98.64           C  
ATOM   2595  CB  TRP A 178       5.143   1.620  -9.656  1.00 98.64           C  
ATOM   2596  HB2 TRP A 178       4.250   1.327  -9.104  1.00 98.64           H  
ATOM   2597  HB3 TRP A 178       5.089   1.129 -10.627  1.00 98.64           H  
ATOM   2598  O   TRP A 178       4.138   3.539  -7.708  1.00 98.64           O  
ATOM   2599  CG  TRP A 178       6.340   1.062  -8.966  1.00 98.64           C  
ATOM   2600  CD1 TRP A 178       6.558   1.071  -7.637  1.00 98.64           C  
ATOM   2601  HD1 TRP A 178       5.885   1.493  -6.905  1.00 98.64           H  
ATOM   2602  CD2 TRP A 178       7.512   0.430  -9.560  1.00 98.64           C  
ATOM   2603  CE2 TRP A 178       8.387   0.037  -8.509  1.00 98.64           C  
ATOM   2604  CE3 TRP A 178       7.921   0.146 -10.880  1.00 98.64           C  
ATOM   2605  HE3 TRP A 178       7.301   0.467 -11.704  1.00 98.64           H  
ATOM   2606  NE1 TRP A 178       7.792   0.513  -7.368  1.00 98.64           N  
ATOM   2607  HE1 TRP A 178       8.234   0.509  -6.460  1.00 98.64           H  
ATOM   2608  CH2 TRP A 178       9.919  -0.997 -10.063  1.00 98.64           C  
ATOM   2609  HH2 TRP A 178      10.830  -1.547 -10.250  1.00 98.64           H  
ATOM   2610  CZ2 TRP A 178       9.569  -0.672  -8.744  1.00 98.64           C  
ATOM   2611  HZ2 TRP A 178      10.217  -0.932  -7.921  1.00 98.64           H  
ATOM   2612  CZ3 TRP A 178       9.109  -0.570 -11.129  1.00 98.64           C  
ATOM   2613  HZ3 TRP A 178       9.401  -0.788 -12.145  1.00 98.64           H  
ATOM   2614  N   VAL A 179       3.542   4.889  -9.403  1.00 98.55           N  
ATOM   2615  H   VAL A 179       3.605   5.041 -10.400  1.00 98.55           H  
ATOM   2616  CA  VAL A 179       2.719   5.810  -8.619  1.00 98.55           C  
ATOM   2617  HA  VAL A 179       3.299   6.143  -7.759  1.00 98.55           H  
ATOM   2618  C   VAL A 179       1.451   5.103  -8.128  1.00 98.55           C  
ATOM   2619  CB  VAL A 179       2.369   7.040  -9.468  1.00 98.55           C  
ATOM   2620  HB  VAL A 179       1.767   6.704 -10.312  1.00 98.55           H  
ATOM   2621  O   VAL A 179       0.699   4.558  -8.933  1.00 98.55           O  
ATOM   2622  CG1 VAL A 179       1.567   8.058  -8.661  1.00 98.55           C  
ATOM   2623 HG11 VAL A 179       1.292   8.893  -9.305  1.00 98.55           H  
ATOM   2624 HG12 VAL A 179       0.649   7.608  -8.282  1.00 98.55           H  
ATOM   2625 HG13 VAL A 179       2.167   8.427  -7.830  1.00 98.55           H  
ATOM   2626  CG2 VAL A 179       3.599   7.744 -10.056  1.00 98.55           C  
ATOM   2627 HG21 VAL A 179       4.200   8.185  -9.261  1.00 98.55           H  
ATOM   2628 HG22 VAL A 179       3.267   8.538 -10.726  1.00 98.55           H  
ATOM   2629 HG23 VAL A 179       4.212   7.052 -10.633  1.00 98.55           H  
ATOM   2630  N   GLN A 180       1.191   5.113  -6.822  1.00 98.64           N  
ATOM   2631  H   GLN A 180       1.873   5.554  -6.223  1.00 98.64           H  
ATOM   2632  CA  GLN A 180       0.103   4.371  -6.186  1.00 98.64           C  
ATOM   2633  HA  GLN A 180      -0.041   3.444  -6.740  1.00 98.64           H  
ATOM   2634  C   GLN A 180      -1.230   5.147  -6.221  1.00 98.64           C  
ATOM   2635  CB  GLN A 180       0.491   3.984  -4.749  1.00 98.64           C  
ATOM   2636  HB2 GLN A 180       0.490   4.874  -4.121  1.00 98.64           H  
ATOM   2637  HB3 GLN A 180      -0.292   3.316  -4.389  1.00 98.64           H  
ATOM   2638  O   GLN A 180      -1.508   6.001  -5.369  1.00 98.64           O  
ATOM   2639  CG  GLN A 180       1.847   3.280  -4.560  1.00 98.64           C  
ATOM   2640  HG2 GLN A 180       2.660   3.936  -4.868  1.00 98.64           H  
ATOM   2641  HG3 GLN A 180       1.880   2.381  -5.176  1.00 98.64           H  
ATOM   2642  CD  GLN A 180       2.055   2.879  -3.101  1.00 98.64           C  
ATOM   2643  NE2 GLN A 180       3.226   3.088  -2.544  1.00 98.64           N  
ATOM   2644 HE21 GLN A 180       3.993   3.527  -3.034  1.00 98.64           H  
ATOM   2645 HE22 GLN A 180       3.497   2.716  -1.645  1.00 98.64           H  
ATOM   2646  OE1 GLN A 180       1.129   2.407  -2.453  1.00 98.64           O  
ATOM   2647  N   PHE A 181      -2.083   4.822  -7.197  1.00 98.37           N  
ATOM   2648  H   PHE A 181      -1.793   4.109  -7.851  1.00 98.37           H  
ATOM   2649  CA  PHE A 181      -3.391   5.447  -7.445  1.00 98.37           C  
ATOM   2650  HA  PHE A 181      -3.348   6.469  -7.068  1.00 98.37           H  
ATOM   2651  C   PHE A 181      -4.556   4.780  -6.679  1.00 98.37           C  
ATOM   2652  CB  PHE A 181      -3.634   5.550  -8.962  1.00 98.37           C  
ATOM   2653  HB2 PHE A 181      -3.555   4.558  -9.406  1.00 98.37           H  
ATOM   2654  HB3 PHE A 181      -4.654   5.896  -9.129  1.00 98.37           H  
ATOM   2655  O   PHE A 181      -5.593   4.472  -7.262  1.00 98.37           O  
ATOM   2656  CG  PHE A 181      -2.719   6.510  -9.703  1.00 98.37           C  
ATOM   2657  CD1 PHE A 181      -3.029   7.879  -9.748  1.00 98.37           C  
ATOM   2658  HD1 PHE A 181      -3.889   8.242  -9.205  1.00 98.37           H  
ATOM   2659  CD2 PHE A 181      -1.587   6.044 -10.390  1.00 98.37           C  
ATOM   2660  HD2 PHE A 181      -1.345   4.992 -10.369  1.00 98.37           H  
ATOM   2661  CE1 PHE A 181      -2.228   8.781 -10.470  1.00 98.37           C  
ATOM   2662  HE1 PHE A 181      -2.483   9.830 -10.494  1.00 98.37           H  
ATOM   2663  CE2 PHE A 181      -0.779   6.943 -11.111  1.00 98.37           C  
ATOM   2664  HE2 PHE A 181       0.083   6.573 -11.646  1.00 98.37           H  
ATOM   2665  CZ  PHE A 181      -1.092   8.312 -11.147  1.00 98.37           C  
ATOM   2666  HZ  PHE A 181      -0.458   9.000 -11.687  1.00 98.37           H  
ATOM   2667  N   TYR A 182      -4.391   4.520  -5.377  1.00 97.51           N  
ATOM   2668  H   TYR A 182      -3.527   4.803  -4.936  1.00 97.51           H  
ATOM   2669  CA  TYR A 182      -5.378   3.837  -4.519  1.00 97.51           C  
ATOM   2670  HA  TYR A 182      -6.374   4.146  -4.838  1.00 97.51           H  
ATOM   2671  C   TYR A 182      -5.259   4.263  -3.047  1.00 97.51           C  
ATOM   2672  CB  TYR A 182      -5.285   2.318  -4.720  1.00 97.51           C  
ATOM   2673  HB2 TYR A 182      -5.672   2.116  -5.719  1.00 97.51           H  
ATOM   2674  HB3 TYR A 182      -5.961   1.824  -4.022  1.00 97.51           H  
ATOM   2675  O   TYR A 182      -4.273   4.887  -2.697  1.00 97.51           O  
ATOM   2676  CG  TYR A 182      -3.916   1.667  -4.595  1.00 97.51           C  
ATOM   2677  CD1 TYR A 182      -2.957   1.816  -5.615  1.00 97.51           C  
ATOM   2678  HD1 TYR A 182      -3.189   2.399  -6.494  1.00 97.51           H  
ATOM   2679  CD2 TYR A 182      -3.638   0.821  -3.507  1.00 97.51           C  
ATOM   2680  HD2 TYR A 182      -4.378   0.687  -2.732  1.00 97.51           H  
ATOM   2681  CE1 TYR A 182      -1.706   1.183  -5.515  1.00 97.51           C  
ATOM   2682  HE1 TYR A 182      -0.965   1.304  -6.291  1.00 97.51           H  
ATOM   2683  CE2 TYR A 182      -2.396   0.160  -3.414  1.00 97.51           C  
ATOM   2684  HE2 TYR A 182      -2.163  -0.492  -2.585  1.00 97.51           H  
ATOM   2685  OH  TYR A 182      -0.225  -0.256  -4.328  1.00 97.51           O  
ATOM   2686  HH  TYR A 182       0.377  -0.058  -5.049  1.00 97.51           H  
ATOM   2687  CZ  TYR A 182      -1.423   0.361  -4.411  1.00 97.51           C  
ATOM   2688  N   ASN A 183      -6.300   4.042  -2.229  1.00 96.22           N  
ATOM   2689  H   ASN A 183      -7.013   3.412  -2.570  1.00 96.22           H  
ATOM   2690  CA  ASN A 183      -6.608   4.756  -0.964  1.00 96.22           C  
ATOM   2691  HA  ASN A 183      -7.650   4.534  -0.734  1.00 96.22           H  
ATOM   2692  C   ASN A 183      -6.589   6.312  -1.061  1.00 96.22           C  
ATOM   2693  CB  ASN A 183      -5.831   4.166   0.233  1.00 96.22           C  
ATOM   2694  HB2 ASN A 183      -5.967   4.802   1.107  1.00 96.22           H  
ATOM   2695  HB3 ASN A 183      -4.769   4.166  -0.012  1.00 96.22           H  
ATOM   2696  O   ASN A 183      -6.663   7.002  -0.043  1.00 96.22           O  
ATOM   2697  CG  ASN A 183      -6.221   2.752   0.628  1.00 96.22           C  
ATOM   2698  ND2 ASN A 183      -5.538   2.147   1.570  1.00 96.22           N  
ATOM   2699 HD21 ASN A 183      -4.747   2.592   2.014  1.00 96.22           H  
ATOM   2700 HD22 ASN A 183      -5.716   1.171   1.756  1.00 96.22           H  
ATOM   2701  OD1 ASN A 183      -7.168   2.166   0.133  1.00 96.22           O  
ATOM   2702  N   ASN A 184      -6.589   6.868  -2.286  1.00 95.44           N  
ATOM   2703  H   ASN A 184      -6.716   6.227  -3.055  1.00 95.44           H  
ATOM   2704  CA  ASN A 184      -6.056   8.196  -2.623  1.00 95.44           C  
ATOM   2705  HA  ASN A 184      -5.928   8.745  -1.690  1.00 95.44           H  
ATOM   2706  C   ASN A 184      -6.933   9.081  -3.575  1.00 95.44           C  
ATOM   2707  CB  ASN A 184      -4.650   7.975  -3.222  1.00 95.44           C  
ATOM   2708  HB2 ASN A 184      -4.689   7.211  -3.998  1.00 95.44           H  
ATOM   2709  HB3 ASN A 184      -4.328   8.907  -3.688  1.00 95.44           H  
ATOM   2710  O   ASN A 184      -6.523   9.365  -4.694  1.00 95.44           O  
ATOM   2711  CG  ASN A 184      -3.546   7.648  -2.240  1.00 95.44           C  
ATOM   2712  ND2 ASN A 184      -2.391   7.256  -2.722  1.00 95.44           N  
ATOM   2713 HD21 ASN A 184      -2.276   7.018  -3.696  1.00 95.44           H  
ATOM   2714 HD22 ASN A 184      -1.713   7.090  -1.992  1.00 95.44           H  
ATOM   2715  OD1 ASN A 184      -3.675   7.787  -1.042  1.00 95.44           O  
ATOM   2716  N   PRO A 185      -8.145   9.559  -3.238  1.00 92.65           N  
ATOM   2717  CA  PRO A 185      -9.154  10.020  -4.226  1.00 92.65           C  
ATOM   2718  HA  PRO A 185      -9.138   9.303  -5.046  1.00 92.65           H  
ATOM   2719  C   PRO A 185      -9.056  11.388  -4.891  1.00 92.65           C  
ATOM   2720  CB  PRO A 185     -10.522   9.965  -3.580  1.00 92.65           C  
ATOM   2721  HB2 PRO A 185     -11.254   9.461  -4.212  1.00 92.65           H  
ATOM   2722  HB3 PRO A 185     -10.870  10.959  -3.301  1.00 92.65           H  
ATOM   2723  O   PRO A 185      -9.617  11.510  -5.983  1.00 92.65           O  
ATOM   2724  CG  PRO A 185     -10.225   9.181  -2.340  1.00 92.65           C  
ATOM   2725  HG2 PRO A 185     -10.854   9.605  -1.557  1.00 92.65           H  
ATOM   2726  HG3 PRO A 185     -10.416   8.125  -2.527  1.00 92.65           H  
ATOM   2727  CD  PRO A 185      -8.779   9.403  -1.968  1.00 92.65           C  
ATOM   2728  HD2 PRO A 185      -8.685  10.340  -1.420  1.00 92.65           H  
ATOM   2729  HD3 PRO A 185      -8.400   8.564  -1.385  1.00 92.65           H  
ATOM   2730  N   PRO A 186      -8.344  12.391  -4.351  1.00 92.80           N  
ATOM   2731  CA  PRO A 186      -7.849  13.491  -5.168  1.00 92.80           C  
ATOM   2732  HA  PRO A 186      -8.680  14.155  -5.407  1.00 92.80           H  
ATOM   2733  C   PRO A 186      -7.211  13.005  -6.479  1.00 92.80           C  
ATOM   2734  CB  PRO A 186      -6.857  14.225  -4.263  1.00 92.80           C  
ATOM   2735  HB2 PRO A 186      -5.887  13.728  -4.285  1.00 92.80           H  
ATOM   2736  HB3 PRO A 186      -6.756  15.275  -4.539  1.00 92.80           H  
ATOM   2737  O   PRO A 186      -7.262  13.721  -7.473  1.00 92.80           O  
ATOM   2738  CG  PRO A 186      -7.485  14.059  -2.878  1.00 92.80           C  
ATOM   2739  HG2 PRO A 186      -6.739  14.129  -2.087  1.00 92.80           H  
ATOM   2740  HG3 PRO A 186      -8.266  14.807  -2.737  1.00 92.80           H  
ATOM   2741  CD  PRO A 186      -8.114  12.666  -2.943  1.00 92.80           C  
ATOM   2742  HD2 PRO A 186      -9.059  12.662  -2.401  1.00 92.80           H  
ATOM   2743  HD3 PRO A 186      -7.430  11.937  -2.509  1.00 92.80           H  
ATOM   2744  N   CYS A 187      -6.698  11.765  -6.513  1.00 96.82           N  
ATOM   2745  H   CYS A 187      -6.642  11.249  -5.646  1.00 96.82           H  
ATOM   2746  CA  CYS A 187      -6.047  11.157  -7.665  1.00 96.82           C  
ATOM   2747  HA  CYS A 187      -6.298  11.739  -8.552  1.00 96.82           H  
ATOM   2748  C   CYS A 187      -6.452   9.700  -8.015  1.00 96.82           C  
ATOM   2749  CB  CYS A 187      -4.545  11.335  -7.431  1.00 96.82           C  
ATOM   2750  HB2 CYS A 187      -3.984  10.842  -8.224  1.00 96.82           H  
ATOM   2751  HB3 CYS A 187      -4.340  12.404  -7.490  1.00 96.82           H  
ATOM   2752  O   CYS A 187      -5.984   9.204  -9.028  1.00 96.82           O  
ATOM   2753  SG  CYS A 187      -3.918  10.803  -5.821  1.00 96.82           S  
ATOM   2754  N   GLN A 188      -7.313   8.989  -7.276  1.00 97.18           N  
ATOM   2755  H   GLN A 188      -7.610   9.388  -6.396  1.00 97.18           H  
ATOM   2756  CA  GLN A 188      -7.731   7.607  -7.607  1.00 97.18           C  
ATOM   2757  HA  GLN A 188      -6.918   7.146  -8.168  1.00 97.18           H  
ATOM   2758  C   GLN A 188      -8.971   7.557  -8.534  1.00 97.18           C  
ATOM   2759  CB  GLN A 188      -7.882   6.746  -6.325  1.00 97.18           C  
ATOM   2760  HB2 GLN A 188      -7.576   5.728  -6.565  1.00 97.18           H  
ATOM   2761  HB3 GLN A 188      -7.207   7.106  -5.549  1.00 97.18           H  
ATOM   2762  O   GLN A 188      -9.556   8.582  -8.880  1.00 97.18           O  
ATOM   2763  CG  GLN A 188      -9.316   6.638  -5.787  1.00 97.18           C  
ATOM   2764  HG2 GLN A 188      -9.830   7.599  -5.836  1.00 97.18           H  
ATOM   2765  HG3 GLN A 188      -9.859   5.956  -6.441  1.00 97.18           H  
ATOM   2766  CD  GLN A 188      -9.470   6.042  -4.401  1.00 97.18           C  
ATOM   2767  NE2 GLN A 188     -10.671   6.074  -3.871  1.00 97.18           N  
ATOM   2768 HE21 GLN A 188     -11.424   6.526  -4.370  1.00 97.18           H  
ATOM   2769 HE22 GLN A 188     -10.752   5.812  -2.899  1.00 97.18           H  
ATOM   2770  OE1 GLN A 188      -8.566   5.497  -3.785  1.00 97.18           O  
ATOM   2771  N   TYR A 189      -9.396   6.346  -8.904  1.00 96.15           N  
ATOM   2772  H   TYR A 189      -8.849   5.550  -8.608  1.00 96.15           H  
ATOM   2773  CA  TYR A 189     -10.699   6.052  -9.522  1.00 96.15           C  
ATOM   2774  HA  TYR A 189     -10.946   6.838 -10.236  1.00 96.15           H  
ATOM   2775  C   TYR A 189     -11.854   5.957  -8.491  1.00 96.15           C  
ATOM   2776  CB  TYR A 189     -10.518   4.736 -10.287  1.00 96.15           C  
ATOM   2777  HB2 TYR A 189     -10.074   4.013  -9.604  1.00 96.15           H  
ATOM   2778  HB3 TYR A 189      -9.803   4.899 -11.093  1.00 96.15           H  
ATOM   2779  O   TYR A 189     -11.787   5.162  -7.548  1.00 96.15           O  
ATOM   2780  CG  TYR A 189     -11.770   4.116 -10.875  1.00 96.15           C  
ATOM   2781  CD1 TYR A 189     -12.402   3.051 -10.204  1.00 96.15           C  
ATOM   2782  HD1 TYR A 189     -12.020   2.711  -9.253  1.00 96.15           H  
ATOM   2783  CD2 TYR A 189     -12.261   4.551 -12.119  1.00 96.15           C  
ATOM   2784  HD2 TYR A 189     -11.780   5.372 -12.631  1.00 96.15           H  
ATOM   2785  CE1 TYR A 189     -13.510   2.406 -10.783  1.00 96.15           C  
ATOM   2786  HE1 TYR A 189     -13.973   1.575 -10.272  1.00 96.15           H  
ATOM   2787  CE2 TYR A 189     -13.371   3.911 -12.702  1.00 96.15           C  
ATOM   2788  HE2 TYR A 189     -13.749   4.226 -13.664  1.00 96.15           H  
ATOM   2789  OH  TYR A 189     -15.034   2.187 -12.619  1.00 96.15           O  
ATOM   2790  HH  TYR A 189     -15.367   1.456 -12.094  1.00 96.15           H  
ATOM   2791  CZ  TYR A 189     -13.990   2.830 -12.039  1.00 96.15           C  
ATOM   2792  N   SER A 190     -12.935   6.724  -8.673  1.00 91.06           N  
ATOM   2793  H   SER A 190     -12.960   7.341  -9.472  1.00 91.06           H  
ATOM   2794  CA  SER A 190     -14.168   6.664  -7.857  1.00 91.06           C  
ATOM   2795  HA  SER A 190     -14.237   5.669  -7.415  1.00 91.06           H  
ATOM   2796  C   SER A 190     -15.422   6.855  -8.724  1.00 91.06           C  
ATOM   2797  CB  SER A 190     -14.140   7.678  -6.697  1.00 91.06           C  
ATOM   2798  HB2 SER A 190     -13.261   7.492  -6.080  1.00 91.06           H  
ATOM   2799  HB3 SER A 190     -15.027   7.535  -6.079  1.00 91.06           H  
ATOM   2800  O   SER A 190     -15.346   7.495  -9.766  1.00 91.06           O  
ATOM   2801  OG  SER A 190     -14.112   9.017  -7.144  1.00 91.06           O  
ATOM   2802  HG  SER A 190     -14.793   9.510  -6.680  1.00 91.06           H  
ATOM   2803  N   ALA A 191     -16.564   6.268  -8.335  1.00 84.67           N  
ATOM   2804  H   ALA A 191     -16.589   5.831  -7.424  1.00 84.67           H  
ATOM   2805  CA  ALA A 191     -17.850   6.325  -9.062  1.00 84.67           C  
ATOM   2806  HA  ALA A 191     -18.440   5.469  -8.734  1.00 84.67           H  
ATOM   2807  C   ALA A 191     -17.772   6.217 -10.599  1.00 84.67           C  
ATOM   2808  CB  ALA A 191     -18.627   7.566  -8.634  1.00 84.67           C  
ATOM   2809  HB1 ALA A 191     -19.576   7.616  -9.167  1.00 84.67           H  
ATOM   2810  HB2 ALA A 191     -18.051   8.464  -8.858  1.00 84.67           H  
ATOM   2811  HB3 ALA A 191     -18.849   7.500  -7.569  1.00 84.67           H  
ATOM   2812  O   ALA A 191     -18.224   7.104 -11.318  1.00 84.67           O  
ATOM   2813  N   GLY A 192     -17.135   5.170 -11.132  1.00 90.03           N  
ATOM   2814  H   GLY A 192     -16.744   4.467 -10.522  1.00 90.03           H  
ATOM   2815  CA  GLY A 192     -16.986   5.011 -12.589  1.00 90.03           C  
ATOM   2816  HA2 GLY A 192     -17.965   5.138 -13.051  1.00 90.03           H  
ATOM   2817  HA3 GLY A 192     -16.644   4.002 -12.818  1.00 90.03           H  
ATOM   2818  C   GLY A 192     -16.033   6.016 -13.259  1.00 90.03           C  
ATOM   2819  O   GLY A 192     -15.724   5.876 -14.440  1.00 90.03           O  
ATOM   2820  N   SER A 193     -15.527   7.011 -12.527  1.00 93.40           N  
ATOM   2821  H   SER A 193     -15.802   7.071 -11.557  1.00 93.40           H  
ATOM   2822  CA  SER A 193     -14.737   8.119 -13.049  1.00 93.40           C  
ATOM   2823  HA  SER A 193     -14.934   8.205 -14.117  1.00 93.40           H  
ATOM   2824  C   SER A 193     -13.239   7.917 -12.841  1.00 93.40           C  
ATOM   2825  CB  SER A 193     -15.186   9.434 -12.414  1.00 93.40           C  
ATOM   2826  HB2 SER A 193     -14.982   9.421 -11.344  1.00 93.40           H  
ATOM   2827  HB3 SER A 193     -16.258   9.559 -12.569  1.00 93.40           H  
ATOM   2828  O   SER A 193     -12.732   7.787 -11.727  1.00 93.40           O  
ATOM   2829  OG  SER A 193     -14.491  10.516 -13.013  1.00 93.40           O  
ATOM   2830  HG  SER A 193     -14.896  11.314 -12.666  1.00 93.40           H  
ATOM   2831  N   ALA A 194     -12.504   7.978 -13.951  1.00 95.40           N  
ATOM   2832  H   ALA A 194     -13.007   8.013 -14.826  1.00 95.40           H  
ATOM   2833  CA  ALA A 194     -11.044   8.041 -13.978  1.00 95.40           C  
ATOM   2834  HA  ALA A 194     -10.661   7.718 -13.010  1.00 95.40           H  
ATOM   2835  C   ALA A 194     -10.505   9.472 -14.199  1.00 95.40           C  
ATOM   2836  CB  ALA A 194     -10.542   7.038 -15.026  1.00 95.40           C  
ATOM   2837  HB1 ALA A 194     -10.919   6.042 -14.794  1.00 95.40           H  
ATOM   2838  HB2 ALA A 194     -10.893   7.329 -16.016  1.00 95.40           H  
ATOM   2839  HB3 ALA A 194      -9.453   7.012 -15.015  1.00 95.40           H  
ATOM   2840  O   ALA A 194      -9.332   9.632 -14.535  1.00 95.40           O  
ATOM   2841  N   VAL A 195     -11.336  10.518 -14.068  1.00 95.62           N  
ATOM   2842  H   VAL A 195     -12.284  10.344 -13.765  1.00 95.62           H  
ATOM   2843  CA  VAL A 195     -10.946  11.911 -14.383  1.00 95.62           C  
ATOM   2844  HA  VAL A 195     -10.560  11.941 -15.402  1.00 95.62           H  
ATOM   2845  C   VAL A 195      -9.808  12.398 -13.478  1.00 95.62           C  
ATOM   2846  CB  VAL A 195     -12.168  12.855 -14.320  1.00 95.62           C  
ATOM   2847  HB  VAL A 195     -12.656  12.743 -13.353  1.00 95.62           H  
ATOM   2848  O   VAL A 195      -8.794  12.886 -13.982  1.00 95.62           O  
ATOM   2849  CG1 VAL A 195     -11.788  14.330 -14.503  1.00 95.62           C  
ATOM   2850 HG11 VAL A 195     -12.690  14.942 -14.530  1.00 95.62           H  
ATOM   2851 HG12 VAL A 195     -11.233  14.468 -15.431  1.00 95.62           H  
ATOM   2852 HG13 VAL A 195     -11.183  14.672 -13.664  1.00 95.62           H  
ATOM   2853  CG2 VAL A 195     -13.171  12.503 -15.429  1.00 95.62           C  
ATOM   2854 HG21 VAL A 195     -14.046  13.148 -15.349  1.00 95.62           H  
ATOM   2855 HG22 VAL A 195     -12.716  12.643 -16.410  1.00 95.62           H  
ATOM   2856 HG23 VAL A 195     -13.505  11.470 -15.333  1.00 95.62           H  
ATOM   2857  N   ASN A 196      -9.925  12.193 -12.163  1.00 94.97           N  
ATOM   2858  H   ASN A 196     -10.799  11.828 -11.810  1.00 94.97           H  
ATOM   2859  CA  ASN A 196      -8.900  12.572 -11.184  1.00 94.97           C  
ATOM   2860  HA  ASN A 196      -8.695  13.639 -11.273  1.00 94.97           H  
ATOM   2861  C   ASN A 196      -7.575  11.835 -11.435  1.00 94.97           C  
ATOM   2862  CB  ASN A 196      -9.444  12.296  -9.770  1.00 94.97           C  
ATOM   2863  HB2 ASN A 196      -8.624  12.375  -9.056  1.00 94.97           H  
ATOM   2864  HB3 ASN A 196      -9.835  11.281  -9.701  1.00 94.97           H  
ATOM   2865  O   ASN A 196      -6.516  12.460 -11.517  1.00 94.97           O  
ATOM   2866  CG  ASN A 196     -10.525  13.268  -9.330  1.00 94.97           C  
ATOM   2867  ND2 ASN A 196     -10.990  13.145  -8.111  1.00 94.97           N  
ATOM   2868 HD21 ASN A 196     -10.595  12.466  -7.476  1.00 94.97           H  
ATOM   2869 HD22 ASN A 196     -11.718  13.786  -7.829  1.00 94.97           H  
ATOM   2870  OD1 ASN A 196     -10.973  14.126 -10.075  1.00 94.97           O  
ATOM   2871  N   LEU A 197      -7.648  10.520 -11.661  1.00 97.17           N  
ATOM   2872  H   LEU A 197      -8.542  10.072 -11.521  1.00 97.17           H  
ATOM   2873  CA  LEU A 197      -6.504   9.670 -11.998  1.00 97.17           C  
ATOM   2874  HA  LEU A 197      -5.756   9.755 -11.210  1.00 97.17           H  
ATOM   2875  C   LEU A 197      -5.778  10.137 -13.260  1.00 97.17           C  
ATOM   2876  CB  LEU A 197      -7.013   8.215 -12.039  1.00 97.17           C  
ATOM   2877  HB2 LEU A 197      -7.461   8.017 -11.066  1.00 97.17           H  
ATOM   2878  HB3 LEU A 197      -7.805   8.124 -12.782  1.00 97.17           H  
ATOM   2879  O   LEU A 197      -4.560  10.299 -13.237  1.00 97.17           O  
ATOM   2880  CG  LEU A 197      -5.948   7.130 -12.298  1.00 97.17           C  
ATOM   2881  HG  LEU A 197      -5.033   7.365 -11.755  1.00 97.17           H  
ATOM   2882  CD1 LEU A 197      -6.482   5.786 -11.800  1.00 97.17           C  
ATOM   2883 HD11 LEU A 197      -5.734   5.009 -11.957  1.00 97.17           H  
ATOM   2884 HD12 LEU A 197      -7.399   5.523 -12.326  1.00 97.17           H  
ATOM   2885 HD13 LEU A 197      -6.682   5.844 -10.730  1.00 97.17           H  
ATOM   2886  CD2 LEU A 197      -5.638   6.965 -13.792  1.00 97.17           C  
ATOM   2887 HD21 LEU A 197      -5.054   6.058 -13.951  1.00 97.17           H  
ATOM   2888 HD22 LEU A 197      -6.562   6.894 -14.365  1.00 97.17           H  
ATOM   2889 HD23 LEU A 197      -5.039   7.802 -14.151  1.00 97.17           H  
ATOM   2890  N   LYS A 198      -6.506  10.439 -14.339  1.00 97.21           N  
ATOM   2891  H   LYS A 198      -7.505  10.299 -14.290  1.00 97.21           H  
ATOM   2892  CA  LYS A 198      -5.917  10.972 -15.580  1.00 97.21           C  
ATOM   2893  HA  LYS A 198      -5.099  10.323 -15.891  1.00 97.21           H  
ATOM   2894  C   LYS A 198      -5.289  12.357 -15.369  1.00 97.21           C  
ATOM   2895  CB  LYS A 198      -6.985  10.983 -16.683  1.00 97.21           C  
ATOM   2896  HB2 LYS A 198      -6.606  11.534 -17.544  1.00 97.21           H  
ATOM   2897  HB3 LYS A 198      -7.875  11.493 -16.313  1.00 97.21           H  
ATOM   2898  O   LYS A 198      -4.219  12.628 -15.909  1.00 97.21           O  
ATOM   2899  CG  LYS A 198      -7.347   9.557 -17.134  1.00 97.21           C  
ATOM   2900  HG2 LYS A 198      -6.498   9.126 -17.665  1.00 97.21           H  
ATOM   2901  HG3 LYS A 198      -7.555   8.930 -16.267  1.00 97.21           H  
ATOM   2902  CD  LYS A 198      -8.577   9.552 -18.052  1.00 97.21           C  
ATOM   2903  HD2 LYS A 198      -8.345  10.109 -18.960  1.00 97.21           H  
ATOM   2904  HD3 LYS A 198      -9.413  10.027 -17.538  1.00 97.21           H  
ATOM   2905  CE  LYS A 198      -8.942   8.105 -18.398  1.00 97.21           C  
ATOM   2906  HE2 LYS A 198      -9.212   7.580 -17.482  1.00 97.21           H  
ATOM   2907  HE3 LYS A 198      -8.058   7.613 -18.803  1.00 97.21           H  
ATOM   2908  NZ  LYS A 198     -10.047   8.018 -19.383  1.00 97.21           N  
ATOM   2909  HZ1 LYS A 198     -10.929   8.307 -18.985  1.00 97.21           H  
ATOM   2910  HZ2 LYS A 198     -10.134   7.059 -19.687  1.00 97.21           H  
ATOM   2911  HZ3 LYS A 198      -9.846   8.567 -20.207  1.00 97.21           H  
ATOM   2912  N   SER A 199      -5.903  13.211 -14.547  1.00 97.33           N  
ATOM   2913  H   SER A 199      -6.787  12.929 -14.148  1.00 97.33           H  
ATOM   2914  CA  SER A 199      -5.364  14.533 -14.198  1.00 97.33           C  
ATOM   2915  HA  SER A 199      -5.185  15.091 -15.117  1.00 97.33           H  
ATOM   2916  C   SER A 199      -4.026  14.438 -13.451  1.00 97.33           C  
ATOM   2917  CB  SER A 199      -6.402  15.304 -13.374  1.00 97.33           C  
ATOM   2918  HB2 SER A 199      -7.340  15.341 -13.928  1.00 97.33           H  
ATOM   2919  HB3 SER A 199      -6.576  14.799 -12.424  1.00 97.33           H  
ATOM   2920  O   SER A 199      -3.053  15.094 -13.828  1.00 97.33           O  
ATOM   2921  OG  SER A 199      -5.962  16.624 -13.125  1.00 97.33           O  
ATOM   2922  HG  SER A 199      -6.687  17.109 -12.724  1.00 97.33           H  
ATOM   2923  N   TYR A 200      -3.925  13.570 -12.440  1.00 97.87           N  
ATOM   2924  H   TYR A 200      -4.741  13.044 -12.161  1.00 97.87           H  
ATOM   2925  CA  TYR A 200      -2.676  13.390 -11.693  1.00 97.87           C  
ATOM   2926  HA  TYR A 200      -2.221  14.370 -11.552  1.00 97.87           H  
ATOM   2927  C   TYR A 200      -1.629  12.566 -12.452  1.00 97.87           C  
ATOM   2928  CB  TYR A 200      -2.966  12.842 -10.295  1.00 97.87           C  
ATOM   2929  HB2 TYR A 200      -3.758  12.095 -10.348  1.00 97.87           H  
ATOM   2930  HB3 TYR A 200      -2.073  12.338  -9.924  1.00 97.87           H  
ATOM   2931  O   TYR A 200      -0.446  12.878 -12.340  1.00 97.87           O  
ATOM   2932  CG  TYR A 200      -3.345  13.925  -9.299  1.00 97.87           C  
ATOM   2933  CD1 TYR A 200      -2.422  14.330  -8.314  1.00 97.87           C  
ATOM   2934  HD1 TYR A 200      -1.429  13.906  -8.300  1.00 97.87           H  
ATOM   2935  CD2 TYR A 200      -4.632  14.494  -9.315  1.00 97.87           C  
ATOM   2936  HD2 TYR A 200      -5.359  14.179 -10.049  1.00 97.87           H  
ATOM   2937  CE1 TYR A 200      -2.810  15.215  -7.290  1.00 97.87           C  
ATOM   2938  HE1 TYR A 200      -2.121  15.457  -6.495  1.00 97.87           H  
ATOM   2939  CE2 TYR A 200      -5.003  15.426  -8.327  1.00 97.87           C  
ATOM   2940  HE2 TYR A 200      -6.006  15.826  -8.307  1.00 97.87           H  
ATOM   2941  OH  TYR A 200      -4.494  16.626  -6.320  1.00 97.87           O  
ATOM   2942  HH  TYR A 200      -3.929  16.616  -5.544  1.00 97.87           H  
ATOM   2943  CZ  TYR A 200      -4.116  15.744  -7.279  1.00 97.87           C  
ATOM   2944  N   TRP A 201      -2.020  11.609 -13.300  1.00 98.14           N  
ATOM   2945  H   TRP A 201      -2.995  11.347 -13.323  1.00 98.14           H  
ATOM   2946  CA  TRP A 201      -1.102  10.924 -14.223  1.00 98.14           C  
ATOM   2947  HA  TRP A 201      -0.375  10.348 -13.649  1.00 98.14           H  
ATOM   2948  C   TRP A 201      -0.310  11.907 -15.104  1.00 98.14           C  
ATOM   2949  CB  TRP A 201      -1.896   9.955 -15.106  1.00 98.14           C  
ATOM   2950  HB2 TRP A 201      -2.360   9.196 -14.476  1.00 98.14           H  
ATOM   2951  HB3 TRP A 201      -2.689  10.498 -15.620  1.00 98.14           H  
ATOM   2952  O   TRP A 201       0.891  11.730 -15.327  1.00 98.14           O  
ATOM   2953  CG  TRP A 201      -1.050   9.272 -16.130  1.00 98.14           C  
ATOM   2954  CD1 TRP A 201      -0.871   9.679 -17.408  1.00 98.14           C  
ATOM   2955  HD1 TRP A 201      -1.354  10.533 -17.858  1.00 98.14           H  
ATOM   2956  CD2 TRP A 201      -0.170   8.124 -15.944  1.00 98.14           C  
ATOM   2957  CE2 TRP A 201       0.554   7.914 -17.154  1.00 98.14           C  
ATOM   2958  CE3 TRP A 201       0.109   7.261 -14.865  1.00 98.14           C  
ATOM   2959  HE3 TRP A 201      -0.421   7.399 -13.934  1.00 98.14           H  
ATOM   2960  NE1 TRP A 201       0.061   8.866 -18.022  1.00 98.14           N  
ATOM   2961  HE1 TRP A 201       0.329   8.969 -18.991  1.00 98.14           H  
ATOM   2962  CH2 TRP A 201       1.767   6.055 -16.191  1.00 98.14           C  
ATOM   2963  HH2 TRP A 201       2.503   5.268 -16.267  1.00 98.14           H  
ATOM   2964  CZ2 TRP A 201       1.513   6.901 -17.286  1.00 98.14           C  
ATOM   2965  HZ2 TRP A 201       2.046   6.785 -18.218  1.00 98.14           H  
ATOM   2966  CZ3 TRP A 201       1.066   6.237 -14.986  1.00 98.14           C  
ATOM   2967  HZ3 TRP A 201       1.274   5.602 -14.138  1.00 98.14           H  
ATOM   2968  N   ASN A 202      -0.955  12.985 -15.557  1.00 97.09           N  
ATOM   2969  H   ASN A 202      -1.949  13.054 -15.390  1.00 97.09           H  
ATOM   2970  CA  ASN A 202      -0.309  14.017 -16.369  1.00 97.09           C  
ATOM   2971  HA  ASN A 202       0.265  13.531 -17.159  1.00 97.09           H  
ATOM   2972  C   ASN A 202       0.701  14.864 -15.570  1.00 97.09           C  
ATOM   2973  CB  ASN A 202      -1.399  14.869 -17.037  1.00 97.09           C  
ATOM   2974  HB2 ASN A 202      -2.078  15.261 -16.280  1.00 97.09           H  
ATOM   2975  HB3 ASN A 202      -0.929  15.714 -17.542  1.00 97.09           H  
ATOM   2976  O   ASN A 202       1.709  15.284 -16.132  1.00 97.09           O  
ATOM   2977  CG  ASN A 202      -2.200  14.102 -18.079  1.00 97.09           C  
ATOM   2978  ND2 ASN A 202      -3.308  14.648 -18.517  1.00 97.09           N  
ATOM   2979 HD21 ASN A 202      -3.824  14.100 -19.191  1.00 97.09           H  
ATOM   2980 HD22 ASN A 202      -3.637  15.522 -18.133  1.00 97.09           H  
ATOM   2981  OD1 ASN A 202      -1.844  13.028 -18.536  1.00 97.09           O  
ATOM   2982  N   LYS A 203       0.492  15.060 -14.257  1.00 97.50           N  
ATOM   2983  H   LYS A 203      -0.343  14.666 -13.849  1.00 97.50           H  
ATOM   2984  CA  LYS A 203       1.511  15.648 -13.362  1.00 97.50           C  
ATOM   2985  HA  LYS A 203       1.918  16.551 -13.818  1.00 97.50           H  
ATOM   2986  C   LYS A 203       2.680  14.677 -13.181  1.00 97.50           C  
ATOM   2987  CB  LYS A 203       0.925  16.001 -11.982  1.00 97.50           C  
ATOM   2988  HB2 LYS A 203       0.675  15.080 -11.456  1.00 97.50           H  
ATOM   2989  HB3 LYS A 203       1.704  16.502 -11.407  1.00 97.50           H  
ATOM   2990  O   LYS A 203       3.838  15.031 -13.378  1.00 97.50           O  
ATOM   2991  CG  LYS A 203      -0.321  16.902 -12.001  1.00 97.50           C  
ATOM   2992  HG2 LYS A 203      -1.121  16.407 -12.552  1.00 97.50           H  
ATOM   2993  HG3 LYS A 203      -0.087  17.852 -12.481  1.00 97.50           H  
ATOM   2994  CD  LYS A 203      -0.784  17.147 -10.557  1.00 97.50           C  
ATOM   2995  HD2 LYS A 203      -0.833  16.190 -10.037  1.00 97.50           H  
ATOM   2996  HD3 LYS A 203      -0.051  17.780 -10.056  1.00 97.50           H  
ATOM   2997  CE  LYS A 203      -2.164  17.809 -10.490  1.00 97.50           C  
ATOM   2998  HE2 LYS A 203      -2.111  18.790 -10.963  1.00 97.50           H  
ATOM   2999  HE3 LYS A 203      -2.867  17.197 -11.053  1.00 97.50           H  
ATOM   3000  NZ  LYS A 203      -2.619  17.928  -9.081  1.00 97.50           N  
ATOM   3001  HZ1 LYS A 203      -3.502  18.415  -9.013  1.00 97.50           H  
ATOM   3002  HZ2 LYS A 203      -1.937  18.411  -8.513  1.00 97.50           H  
ATOM   3003  HZ3 LYS A 203      -2.753  17.011  -8.679  1.00 97.50           H  
ATOM   3004  N   TRP A 204       2.364  13.420 -12.884  1.00 98.16           N  
ATOM   3005  H   TRP A 204       1.390  13.210 -12.721  1.00 98.16           H  
ATOM   3006  CA  TRP A 204       3.337  12.365 -12.615  1.00 98.16           C  
ATOM   3007  HA  TRP A 204       4.012  12.717 -11.835  1.00 98.16           H  
ATOM   3008  C   TRP A 204       4.236  12.020 -13.802  1.00 98.16           C  
ATOM   3009  CB  TRP A 204       2.576  11.149 -12.080  1.00 98.16           C  
ATOM   3010  HB2 TRP A 204       1.608  11.044 -12.570  1.00 98.16           H  
ATOM   3011  HB3 TRP A 204       3.155  10.249 -12.289  1.00 98.16           H  
ATOM   3012  O   TRP A 204       5.414  11.732 -13.619  1.00 98.16           O  
ATOM   3013  CG  TRP A 204       2.411  11.251 -10.603  1.00 98.16           C  
ATOM   3014  CD1 TRP A 204       1.291  11.527  -9.893  1.00 98.16           C  
ATOM   3015  HD1 TRP A 204       0.305  11.675 -10.307  1.00 98.16           H  
ATOM   3016  CD2 TRP A 204       3.494  11.189  -9.638  1.00 98.16           C  
ATOM   3017  CE2 TRP A 204       2.965  11.434  -8.344  1.00 98.16           C  
ATOM   3018  CE3 TRP A 204       4.882  10.977  -9.755  1.00 98.16           C  
ATOM   3019  HE3 TRP A 204       5.308  10.774 -10.726  1.00 98.16           H  
ATOM   3020  NE1 TRP A 204       1.618  11.631  -8.552  1.00 98.16           N  
ATOM   3021  HE1 TRP A 204       0.976  11.888  -7.816  1.00 98.16           H  
ATOM   3022  CH2 TRP A 204       5.167  11.279  -7.355  1.00 98.16           C  
ATOM   3023  HH2 TRP A 204       5.814  11.305  -6.491  1.00 98.16           H  
ATOM   3024  CZ2 TRP A 204       3.785  11.484  -7.215  1.00 98.16           C  
ATOM   3025  HZ2 TRP A 204       3.341  11.668  -6.248  1.00 98.16           H  
ATOM   3026  CZ3 TRP A 204       5.708  11.012  -8.621  1.00 98.16           C  
ATOM   3027  HZ3 TRP A 204       6.766  10.821  -8.725  1.00 98.16           H  
ATOM   3028  N   THR A 205       3.737  12.131 -15.032  1.00 97.75           N  
ATOM   3029  H   THR A 205       2.754  12.345 -15.131  1.00 97.75           H  
ATOM   3030  CA  THR A 205       4.559  11.952 -16.239  1.00 97.75           C  
ATOM   3031  HA  THR A 205       5.294  11.180 -16.014  1.00 97.75           H  
ATOM   3032  C   THR A 205       5.426  13.167 -16.600  1.00 97.75           C  
ATOM   3033  CB  THR A 205       3.744  11.411 -17.424  1.00 97.75           C  
ATOM   3034  HB  THR A 205       4.333  11.506 -18.336  1.00 97.75           H  
ATOM   3035  O   THR A 205       6.249  13.073 -17.516  1.00 97.75           O  
ATOM   3036  CG2 THR A 205       3.413   9.933 -17.229  1.00 97.75           C  
ATOM   3037 HG21 THR A 205       4.336   9.359 -17.144  1.00 97.75           H  
ATOM   3038 HG22 THR A 205       2.821   9.790 -16.325  1.00 97.75           H  
ATOM   3039 HG23 THR A 205       2.852   9.564 -18.087  1.00 97.75           H  
ATOM   3040  OG1 THR A 205       2.523  12.082 -17.605  1.00 97.75           O  
ATOM   3041  HG1 THR A 205       1.951  11.865 -16.865  1.00 97.75           H  
ATOM   3042  N   ALA A 206       5.360  14.273 -15.849  1.00 95.90           N  
ATOM   3043  H   ALA A 206       4.674  14.329 -15.109  1.00 95.90           H  
ATOM   3044  CA  ALA A 206       6.265  15.411 -16.017  1.00 95.90           C  
ATOM   3045  HA  ALA A 206       6.424  15.566 -17.085  1.00 95.90           H  
ATOM   3046  C   ALA A 206       7.655  15.197 -15.377  1.00 95.90           C  
ATOM   3047  CB  ALA A 206       5.585  16.676 -15.483  1.00 95.90           C  
ATOM   3048  HB1 ALA A 206       6.181  17.549 -15.747  1.00 95.90           H  
ATOM   3049  HB2 ALA A 206       5.505  16.630 -14.397  1.00 95.90           H  
ATOM   3050  HB3 ALA A 206       4.590  16.779 -15.916  1.00 95.90           H  
ATOM   3051  O   ALA A 206       8.641  15.657 -15.953  1.00 95.90           O  
ATOM   3052  N   ILE A 207       7.761  14.457 -14.261  1.00 96.57           N  
ATOM   3053  H   ILE A 207       6.916  14.062 -13.875  1.00 96.57           H  
ATOM   3054  CA  ILE A 207       8.986  14.359 -13.430  1.00 96.57           C  
ATOM   3055  HA  ILE A 207       9.230  15.370 -13.106  1.00 96.57           H  
ATOM   3056  C   ILE A 207      10.222  13.827 -14.174  1.00 96.57           C  
ATOM   3057  CB  ILE A 207       8.756  13.521 -12.146  1.00 96.57           C  
ATOM   3058  HB  ILE A 207       9.610  13.698 -11.493  1.00 96.57           H  
ATOM   3059  O   ILE A 207      10.100  13.123 -15.180  1.00 96.57           O  
ATOM   3060  CG1 ILE A 207       8.711  11.999 -12.429  1.00 96.57           C  
ATOM   3061 HG12 ILE A 207       9.641  11.688 -12.907  1.00 96.57           H  
ATOM   3062 HG13 ILE A 207       7.892  11.777 -13.113  1.00 96.57           H  
ATOM   3063  CG2 ILE A 207       7.510  14.016 -11.393  1.00 96.57           C  
ATOM   3064 HG21 ILE A 207       7.529  15.103 -11.314  1.00 96.57           H  
ATOM   3065 HG22 ILE A 207       6.599  13.700 -11.901  1.00 96.57           H  
ATOM   3066 HG23 ILE A 207       7.508  13.610 -10.382  1.00 96.57           H  
ATOM   3067  CD1 ILE A 207       8.565  11.137 -11.175  1.00 96.57           C  
ATOM   3068 HD11 ILE A 207       7.587  11.309 -10.724  1.00 96.57           H  
ATOM   3069 HD12 ILE A 207       8.645  10.084 -11.446  1.00 96.57           H  
ATOM   3070 HD13 ILE A 207       9.351  11.384 -10.463  1.00 96.57           H  
ATOM   3071  N   GLN A 208      11.419  14.103 -13.654  1.00 95.38           N  
ATOM   3072  H   GLN A 208      11.476  14.603 -12.779  1.00 95.38           H  
ATOM   3073  CA  GLN A 208      12.659  13.513 -14.164  1.00 95.38           C  
ATOM   3074  HA  GLN A 208      12.599  13.441 -15.250  1.00 95.38           H  
ATOM   3075  C   GLN A 208      12.821  12.080 -13.625  1.00 95.38           C  
ATOM   3076  CB  GLN A 208      13.857  14.425 -13.848  1.00 95.38           C  
ATOM   3077  HB2 GLN A 208      13.946  14.564 -12.770  1.00 95.38           H  
ATOM   3078  HB3 GLN A 208      14.761  13.935 -14.210  1.00 95.38           H  
ATOM   3079  O   GLN A 208      13.291  11.862 -12.518  1.00 95.38           O  
ATOM   3080  CG  GLN A 208      13.722  15.799 -14.534  1.00 95.38           C  
ATOM   3081  HG2 GLN A 208      12.893  16.346 -14.084  1.00 95.38           H  
ATOM   3082  HG3 GLN A 208      13.504  15.653 -15.592  1.00 95.38           H  
ATOM   3083  CD  GLN A 208      14.978  16.663 -14.431  1.00 95.38           C  
ATOM   3084  NE2 GLN A 208      14.916  17.918 -14.815  1.00 95.38           N  
ATOM   3085 HE21 GLN A 208      14.043  18.343 -15.095  1.00 95.38           H  
ATOM   3086 HE22 GLN A 208      15.772  18.435 -14.673  1.00 95.38           H  
ATOM   3087  OE1 GLN A 208      16.046  16.239 -14.041  1.00 95.38           O  
ATOM   3088  N   ALA A 209      12.367  11.104 -14.411  1.00 97.29           N  
ATOM   3089  H   ALA A 209      11.930  11.358 -15.285  1.00 97.29           H  
ATOM   3090  CA  ALA A 209      12.522   9.671 -14.167  1.00 97.29           C  
ATOM   3091  HA  ALA A 209      13.504   9.479 -13.735  1.00 97.29           H  
ATOM   3092  C   ALA A 209      12.413   8.910 -15.501  1.00 97.29           C  
ATOM   3093  CB  ALA A 209      11.444   9.203 -13.181  1.00 97.29           C  
ATOM   3094  HB1 ALA A 209      11.563   8.135 -12.995  1.00 97.29           H  
ATOM   3095  HB2 ALA A 209      10.452   9.390 -13.592  1.00 97.29           H  
ATOM   3096  HB3 ALA A 209      11.553   9.733 -12.234  1.00 97.29           H  
ATOM   3097  O   ALA A 209      11.822   9.423 -16.459  1.00 97.29           O  
ATOM   3098  N   GLY A 210      12.952   7.689 -15.563  1.00 97.53           N  
ATOM   3099  H   GLY A 210      13.404   7.331 -14.734  1.00 97.53           H  
ATOM   3100  CA  GLY A 210      13.016   6.890 -16.792  1.00 97.53           C  
ATOM   3101  HA2 GLY A 210      13.613   5.998 -16.601  1.00 97.53           H  
ATOM   3102  HA3 GLY A 210      13.513   7.471 -17.569  1.00 97.53           H  
ATOM   3103  C   GLY A 210      11.642   6.457 -17.317  1.00 97.53           C  
ATOM   3104  O   GLY A 210      11.246   6.834 -18.424  1.00 97.53           O  
ATOM   3105  N   LYS A 211      10.893   5.671 -16.532  1.00 98.37           N  
ATOM   3106  H   LYS A 211      11.314   5.352 -15.671  1.00 98.37           H  
ATOM   3107  CA  LYS A 211       9.521   5.238 -16.863  1.00 98.37           C  
ATOM   3108  HA  LYS A 211       9.125   5.921 -17.614  1.00 98.37           H  
ATOM   3109  C   LYS A 211       8.566   5.317 -15.674  1.00 98.37           C  
ATOM   3110  CB  LYS A 211       9.516   3.809 -17.433  1.00 98.37           C  
ATOM   3111  HB2 LYS A 211       8.482   3.475 -17.520  1.00 98.37           H  
ATOM   3112  HB3 LYS A 211      10.000   3.146 -16.716  1.00 98.37           H  
ATOM   3113  O   LYS A 211       8.896   4.894 -14.572  1.00 98.37           O  
ATOM   3114  CG  LYS A 211      10.197   3.634 -18.800  1.00 98.37           C  
ATOM   3115  HG2 LYS A 211      10.203   2.571 -19.040  1.00 98.37           H  
ATOM   3116  HG3 LYS A 211      11.228   3.987 -18.766  1.00 98.37           H  
ATOM   3117  CD  LYS A 211       9.416   4.382 -19.883  1.00 98.37           C  
ATOM   3118  HD2 LYS A 211       8.362   4.132 -19.757  1.00 98.37           H  
ATOM   3119  HD3 LYS A 211       9.536   5.458 -19.757  1.00 98.37           H  
ATOM   3120  CE  LYS A 211       9.848   3.995 -21.294  1.00 98.37           C  
ATOM   3121  HE2 LYS A 211       9.987   2.914 -21.327  1.00 98.37           H  
ATOM   3122  HE3 LYS A 211      10.800   4.475 -21.521  1.00 98.37           H  
ATOM   3123  NZ  LYS A 211       8.801   4.393 -22.265  1.00 98.37           N  
ATOM   3124  HZ1 LYS A 211       9.009   4.068 -23.199  1.00 98.37           H  
ATOM   3125  HZ2 LYS A 211       8.709   5.398 -22.309  1.00 98.37           H  
ATOM   3126  HZ3 LYS A 211       7.902   4.032 -21.980  1.00 98.37           H  
ATOM   3127  N   ILE A 212       7.347   5.780 -15.939  1.00 98.60           N  
ATOM   3128  H   ILE A 212       7.147   6.017 -16.901  1.00 98.60           H  
ATOM   3129  CA  ILE A 212       6.239   5.865 -14.986  1.00 98.60           C  
ATOM   3130  HA  ILE A 212       6.650   5.764 -13.981  1.00 98.60           H  
ATOM   3131  C   ILE A 212       5.257   4.711 -15.229  1.00 98.60           C  
ATOM   3132  CB  ILE A 212       5.538   7.241 -15.054  1.00 98.60           C  
ATOM   3133  HB  ILE A 212       4.979   7.284 -15.989  1.00 98.60           H  
ATOM   3134  O   ILE A 212       4.887   4.419 -16.370  1.00 98.60           O  
ATOM   3135  CG1 ILE A 212       6.509   8.446 -15.053  1.00 98.60           C  
ATOM   3136 HG12 ILE A 212       5.917   9.361 -15.057  1.00 98.60           H  
ATOM   3137 HG13 ILE A 212       7.090   8.437 -15.976  1.00 98.60           H  
ATOM   3138  CG2 ILE A 212       4.528   7.396 -13.903  1.00 98.60           C  
ATOM   3139 HG21 ILE A 212       4.068   8.383 -13.938  1.00 98.60           H  
ATOM   3140 HG22 ILE A 212       3.736   6.652 -13.984  1.00 98.60           H  
ATOM   3141 HG23 ILE A 212       5.026   7.271 -12.942  1.00 98.60           H  
ATOM   3142  CD1 ILE A 212       7.488   8.532 -13.877  1.00 98.60           C  
ATOM   3143 HD11 ILE A 212       8.153   7.668 -13.871  1.00 98.60           H  
ATOM   3144 HD12 ILE A 212       6.946   8.592 -12.933  1.00 98.60           H  
ATOM   3145 HD13 ILE A 212       8.091   9.433 -13.987  1.00 98.60           H  
ATOM   3146  N   PHE A 213       4.818   4.066 -14.154  1.00 98.67           N  
ATOM   3147  H   PHE A 213       5.174   4.371 -13.259  1.00 98.67           H  
ATOM   3148  CA  PHE A 213       3.879   2.946 -14.137  1.00 98.67           C  
ATOM   3149  HA  PHE A 213       3.557   2.715 -15.153  1.00 98.67           H  
ATOM   3150  C   PHE A 213       2.640   3.315 -13.314  1.00 98.67           C  
ATOM   3151  CB  PHE A 213       4.564   1.703 -13.549  1.00 98.67           C  
ATOM   3152  HB2 PHE A 213       4.991   1.984 -12.586  1.00 98.67           H  
ATOM   3153  HB3 PHE A 213       3.806   0.943 -13.361  1.00 98.67           H  
ATOM   3154  O   PHE A 213       2.734   4.028 -12.314  1.00 98.67           O  
ATOM   3155  CG  PHE A 213       5.682   1.085 -14.370  1.00 98.67           C  
ATOM   3156  CD1 PHE A 213       5.493  -0.167 -14.986  1.00 98.67           C  
ATOM   3157  HD1 PHE A 213       4.553  -0.688 -14.883  1.00 98.67           H  
ATOM   3158  CD2 PHE A 213       6.941   1.712 -14.446  1.00 98.67           C  
ATOM   3159  HD2 PHE A 213       7.118   2.645 -13.932  1.00 98.67           H  
ATOM   3160  CE1 PHE A 213       6.541  -0.772 -15.700  1.00 98.67           C  
ATOM   3161  HE1 PHE A 213       6.390  -1.739 -16.157  1.00 98.67           H  
ATOM   3162  CE2 PHE A 213       7.990   1.106 -15.160  1.00 98.67           C  
ATOM   3163  HE2 PHE A 213       8.958   1.583 -15.197  1.00 98.67           H  
ATOM   3164  CZ  PHE A 213       7.791  -0.135 -15.788  1.00 98.67           C  
ATOM   3165  HZ  PHE A 213       8.606  -0.611 -16.313  1.00 98.67           H  
ATOM   3166  N   LEU A 214       1.473   2.813 -13.723  1.00 98.68           N  
ATOM   3167  H   LEU A 214       1.463   2.228 -14.546  1.00 98.68           H  
ATOM   3168  CA  LEU A 214       0.219   2.998 -12.992  1.00 98.68           C  
ATOM   3169  HA  LEU A 214       0.208   3.990 -12.541  1.00 98.68           H  
ATOM   3170  C   LEU A 214       0.121   1.954 -11.868  1.00 98.68           C  
ATOM   3171  CB  LEU A 214      -0.943   2.892 -14.002  1.00 98.68           C  
ATOM   3172  HB2 LEU A 214      -0.743   3.539 -14.856  1.00 98.68           H  
ATOM   3173  HB3 LEU A 214      -0.989   1.866 -14.368  1.00 98.68           H  
ATOM   3174  O   LEU A 214      -0.150   0.790 -12.148  1.00 98.68           O  
ATOM   3175  CG  LEU A 214      -2.304   3.275 -13.391  1.00 98.68           C  
ATOM   3176  HG  LEU A 214      -2.365   2.910 -12.366  1.00 98.68           H  
ATOM   3177  CD1 LEU A 214      -2.489   4.791 -13.393  1.00 98.68           C  
ATOM   3178 HD11 LEU A 214      -3.330   5.054 -12.752  1.00 98.68           H  
ATOM   3179 HD12 LEU A 214      -1.592   5.274 -13.006  1.00 98.68           H  
ATOM   3180 HD13 LEU A 214      -2.662   5.157 -14.405  1.00 98.68           H  
ATOM   3181  CD2 LEU A 214      -3.451   2.662 -14.192  1.00 98.68           C  
ATOM   3182 HD21 LEU A 214      -3.349   1.577 -14.189  1.00 98.68           H  
ATOM   3183 HD22 LEU A 214      -4.401   2.931 -13.729  1.00 98.68           H  
ATOM   3184 HD23 LEU A 214      -3.435   3.017 -15.222  1.00 98.68           H  
ATOM   3185  N   GLY A 215       0.365   2.341 -10.616  1.00 98.65           N  
ATOM   3186  H   GLY A 215       0.595   3.306 -10.427  1.00 98.65           H  
ATOM   3187  CA  GLY A 215       0.228   1.465  -9.450  1.00 98.65           C  
ATOM   3188  HA2 GLY A 215       0.806   1.872  -8.621  1.00 98.65           H  
ATOM   3189  HA3 GLY A 215       0.618   0.475  -9.684  1.00 98.65           H  
ATOM   3190  C   GLY A 215      -1.224   1.326  -9.001  1.00 98.65           C  
ATOM   3191  O   GLY A 215      -1.881   2.332  -8.732  1.00 98.65           O  
ATOM   3192  N   LEU A 216      -1.705   0.086  -8.891  1.00 98.51           N  
ATOM   3193  H   LEU A 216      -1.090  -0.678  -9.132  1.00 98.51           H  
ATOM   3194  CA  LEU A 216      -3.088  -0.277  -8.572  1.00 98.51           C  
ATOM   3195  HA  LEU A 216      -3.584   0.579  -8.114  1.00 98.51           H  
ATOM   3196  C   LEU A 216      -3.170  -1.461  -7.583  1.00 98.51           C  
ATOM   3197  CB  LEU A 216      -3.815  -0.655  -9.878  1.00 98.51           C  
ATOM   3198  HB2 LEU A 216      -4.790  -1.076  -9.630  1.00 98.51           H  
ATOM   3199  HB3 LEU A 216      -3.243  -1.443 -10.368  1.00 98.51           H  
ATOM   3200  O   LEU A 216      -2.247  -2.278  -7.520  1.00 98.51           O  
ATOM   3201  CG  LEU A 216      -4.031   0.488 -10.883  1.00 98.51           C  
ATOM   3202  HG  LEU A 216      -3.069   0.885 -11.209  1.00 98.51           H  
ATOM   3203  CD1 LEU A 216      -4.757  -0.085 -12.099  1.00 98.51           C  
ATOM   3204 HD11 LEU A 216      -5.689  -0.558 -11.789  1.00 98.51           H  
ATOM   3205 HD12 LEU A 216      -4.120  -0.827 -12.580  1.00 98.51           H  
ATOM   3206 HD13 LEU A 216      -4.986   0.709 -12.810  1.00 98.51           H  
ATOM   3207  CD2 LEU A 216      -4.881   1.631 -10.324  1.00 98.51           C  
ATOM   3208 HD21 LEU A 216      -5.838   1.250  -9.966  1.00 98.51           H  
ATOM   3209 HD22 LEU A 216      -5.049   2.381 -11.097  1.00 98.51           H  
ATOM   3210 HD23 LEU A 216      -4.365   2.117  -9.496  1.00 98.51           H  
ATOM   3211  N   PRO A 217      -4.290  -1.616  -6.856  1.00 98.12           N  
ATOM   3212  CA  PRO A 217      -4.569  -2.810  -6.072  1.00 98.12           C  
ATOM   3213  HA  PRO A 217      -3.666  -3.146  -5.561  1.00 98.12           H  
ATOM   3214  C   PRO A 217      -5.086  -3.924  -6.998  1.00 98.12           C  
ATOM   3215  CB  PRO A 217      -5.593  -2.356  -5.030  1.00 98.12           C  
ATOM   3216  HB2 PRO A 217      -5.074  -1.934  -4.169  1.00 98.12           H  
ATOM   3217  HB3 PRO A 217      -6.262  -3.161  -4.726  1.00 98.12           H  
ATOM   3218  O   PRO A 217      -5.935  -3.684  -7.854  1.00 98.12           O  
ATOM   3219  CG  PRO A 217      -6.380  -1.262  -5.743  1.00 98.12           C  
ATOM   3220  HG2 PRO A 217      -7.227  -1.731  -6.244  1.00 98.12           H  
ATOM   3221  HG3 PRO A 217      -6.722  -0.493  -5.050  1.00 98.12           H  
ATOM   3222  CD  PRO A 217      -5.418  -0.700  -6.790  1.00 98.12           C  
ATOM   3223  HD2 PRO A 217      -5.062   0.285  -6.488  1.00 98.12           H  
ATOM   3224  HD3 PRO A 217      -5.926  -0.629  -7.752  1.00 98.12           H  
ATOM   3225  N   ALA A 218      -4.593  -5.151  -6.830  1.00 98.31           N  
ATOM   3226  H   ALA A 218      -3.887  -5.283  -6.119  1.00 98.31           H  
ATOM   3227  CA  ALA A 218      -4.899  -6.280  -7.719  1.00 98.31           C  
ATOM   3228  HA  ALA A 218      -4.861  -5.925  -8.749  1.00 98.31           H  
ATOM   3229  C   ALA A 218      -6.305  -6.884  -7.513  1.00 98.31           C  
ATOM   3230  CB  ALA A 218      -3.801  -7.333  -7.539  1.00 98.31           C  
ATOM   3231  HB1 ALA A 218      -2.820  -6.881  -7.683  1.00 98.31           H  
ATOM   3232  HB2 ALA A 218      -3.940  -8.126  -8.274  1.00 98.31           H  
ATOM   3233  HB3 ALA A 218      -3.853  -7.761  -6.537  1.00 98.31           H  
ATOM   3234  O   ALA A 218      -6.811  -7.588  -8.384  1.00 98.31           O  
ATOM   3235  N   ALA A 219      -6.944  -6.600  -6.375  1.00 97.27           N  
ATOM   3236  H   ALA A 219      -6.482  -5.987  -5.719  1.00 97.27           H  
ATOM   3237  CA  ALA A 219      -8.314  -6.994  -6.052  1.00 97.27           C  
ATOM   3238  HA  ALA A 219      -8.891  -7.048  -6.975  1.00 97.27           H  
ATOM   3239  C   ALA A 219      -8.960  -5.958  -5.108  1.00 97.27           C  
ATOM   3240  CB  ALA A 219      -8.287  -8.385  -5.401  1.00 97.27           C  
ATOM   3241  HB1 ALA A 219      -7.756  -8.342  -4.450  1.00 97.27           H  
ATOM   3242  HB2 ALA A 219      -7.788  -9.091  -6.065  1.00 97.27           H  
ATOM   3243  HB3 ALA A 219      -9.302  -8.741  -5.225  1.00 97.27           H  
ATOM   3244  O   ALA A 219      -8.225  -5.222  -4.442  1.00 97.27           O  
ATOM   3245  N   PRO A 220     -10.302  -5.927  -4.965  1.00 95.28           N  
ATOM   3246  CA  PRO A 220     -10.985  -5.014  -4.043  1.00 95.28           C  
ATOM   3247  HA  PRO A 220     -10.830  -3.993  -4.391  1.00 95.28           H  
ATOM   3248  C   PRO A 220     -10.511  -5.107  -2.587  1.00 95.28           C  
ATOM   3249  CB  PRO A 220     -12.474  -5.360  -4.149  1.00 95.28           C  
ATOM   3250  HB2 PRO A 220     -13.102  -4.479  -4.012  1.00 95.28           H  
ATOM   3251  HB3 PRO A 220     -12.737  -6.128  -3.422  1.00 95.28           H  
ATOM   3252  O   PRO A 220     -10.485  -4.097  -1.903  1.00 95.28           O  
ATOM   3253  CG  PRO A 220     -12.608  -5.935  -5.556  1.00 95.28           C  
ATOM   3254  HG2 PRO A 220     -13.457  -6.615  -5.636  1.00 95.28           H  
ATOM   3255  HG3 PRO A 220     -12.701  -5.122  -6.275  1.00 95.28           H  
ATOM   3256  CD  PRO A 220     -11.280  -6.662  -5.758  1.00 95.28           C  
ATOM   3257  HD2 PRO A 220     -11.022  -6.667  -6.817  1.00 95.28           H  
ATOM   3258  HD3 PRO A 220     -11.363  -7.682  -5.384  1.00 95.28           H  
ATOM   3259  N   GLY A 221     -10.104  -6.293  -2.118  1.00 93.01           N  
ATOM   3260  H   GLY A 221     -10.170  -7.097  -2.726  1.00 93.01           H  
ATOM   3261  CA  GLY A 221      -9.597  -6.495  -0.753  1.00 93.01           C  
ATOM   3262  HA2 GLY A 221      -9.679  -7.551  -0.497  1.00 93.01           H  
ATOM   3263  HA3 GLY A 221     -10.215  -5.932  -0.054  1.00 93.01           H  
ATOM   3264  C   GLY A 221      -8.138  -6.073  -0.526  1.00 93.01           C  
ATOM   3265  O   GLY A 221      -7.680  -6.084   0.611  1.00 93.01           O  
ATOM   3266  N   ALA A 222      -7.394  -5.702  -1.575  1.00 97.01           N  
ATOM   3267  H   ALA A 222      -7.819  -5.646  -2.489  1.00 97.01           H  
ATOM   3268  CA  ALA A 222      -5.979  -5.340  -1.444  1.00 97.01           C  
ATOM   3269  HA  ALA A 222      -5.516  -6.025  -0.733  1.00 97.01           H  
ATOM   3270  C   ALA A 222      -5.755  -3.917  -0.896  1.00 97.01           C  
ATOM   3271  CB  ALA A 222      -5.296  -5.540  -2.801  1.00 97.01           C  
ATOM   3272  HB1 ALA A 222      -5.625  -4.770  -3.499  1.00 97.01           H  
ATOM   3273  HB2 ALA A 222      -5.556  -6.515  -3.213  1.00 97.01           H  
ATOM   3274  HB3 ALA A 222      -4.215  -5.473  -2.678  1.00 97.01           H  
ATOM   3275  O   ALA A 222      -4.643  -3.593  -0.480  1.00 97.01           O  
ATOM   3276  N   ALA A 223      -6.793  -3.074  -0.916  1.00 95.88           N  
ATOM   3277  H   ALA A 223      -7.679  -3.423  -1.252  1.00 95.88           H  
ATOM   3278  CA  ALA A 223      -6.801  -1.702  -0.414  1.00 95.88           C  
ATOM   3279  HA  ALA A 223      -6.232  -1.652   0.514  1.00 95.88           H  
ATOM   3280  C   ALA A 223      -8.249  -1.246  -0.149  1.00 95.88           C  
ATOM   3281  CB  ALA A 223      -6.143  -0.806  -1.467  1.00 95.88           C  
ATOM   3282  HB1 ALA A 223      -6.719  -0.832  -2.392  1.00 95.88           H  
ATOM   3283  HB2 ALA A 223      -6.094   0.220  -1.105  1.00 95.88           H  
ATOM   3284  HB3 ALA A 223      -5.130  -1.161  -1.657  1.00 95.88           H  
ATOM   3285  O   ALA A 223      -9.165  -1.686  -0.835  1.00 95.88           O  
ATOM   3286  N   GLY A 224      -8.478  -0.323   0.789  1.00 93.63           N  
ATOM   3287  H   GLY A 224      -7.689   0.117   1.241  1.00 93.63           H  
ATOM   3288  CA  GLY A 224      -9.831   0.151   1.122  1.00 93.63           C  
ATOM   3289  HA2 GLY A 224     -10.462  -0.709   1.346  1.00 93.63           H  
ATOM   3290  HA3 GLY A 224      -9.771   0.769   2.018  1.00 93.63           H  
ATOM   3291  C   GLY A 224     -10.524   0.972   0.020  1.00 93.63           C  
ATOM   3292  O   GLY A 224     -11.753   1.036  -0.032  1.00 93.63           O  
ATOM   3293  N   SER A 225      -9.783   1.597  -0.902  1.00 94.76           N  
ATOM   3294  H   SER A 225      -8.777   1.580  -0.807  1.00 94.76           H  
ATOM   3295  CA  SER A 225     -10.371   2.266  -2.071  1.00 94.76           C  
ATOM   3296  HA  SER A 225     -11.230   1.671  -2.382  1.00 94.76           H  
ATOM   3297  C   SER A 225      -9.439   2.342  -3.283  1.00 94.76           C  
ATOM   3298  CB  SER A 225     -10.892   3.656  -1.684  1.00 94.76           C  
ATOM   3299  HB2 SER A 225     -11.568   4.003  -2.465  1.00 94.76           H  
ATOM   3300  HB3 SER A 225     -11.471   3.579  -0.764  1.00 94.76           H  
ATOM   3301  O   SER A 225      -8.236   2.153  -3.164  1.00 94.76           O  
ATOM   3302  OG  SER A 225      -9.870   4.617  -1.506  1.00 94.76           O  
ATOM   3303  HG  SER A 225      -9.281   4.645  -2.263  1.00 94.76           H  
ATOM   3304  N   GLY A 226      -9.993   2.662  -4.460  1.00 95.59           N  
ATOM   3305  H   GLY A 226     -10.983   2.856  -4.498  1.00 95.59           H  
ATOM   3306  CA  GLY A 226      -9.229   2.890  -5.696  1.00 95.59           C  
ATOM   3307  HA2 GLY A 226      -9.746   3.648  -6.285  1.00 95.59           H  
ATOM   3308  HA3 GLY A 226      -8.238   3.275  -5.453  1.00 95.59           H  
ATOM   3309  C   GLY A 226      -9.042   1.675  -6.607  1.00 95.59           C  
ATOM   3310  O   GLY A 226      -8.394   1.798  -7.641  1.00 95.59           O  
ATOM   3311  N   PHE A 227      -9.628   0.519  -6.274  1.00 97.31           N  
ATOM   3312  H   PHE A 227     -10.114   0.452  -5.392  1.00 97.31           H  
ATOM   3313  CA  PHE A 227      -9.689  -0.619  -7.195  1.00 97.31           C  
ATOM   3314  HA  PHE A 227      -8.671  -0.872  -7.493  1.00 97.31           H  
ATOM   3315  C   PHE A 227     -10.446  -0.273  -8.485  1.00 97.31           C  
ATOM   3316  CB  PHE A 227     -10.306  -1.841  -6.498  1.00 97.31           C  
ATOM   3317  HB2 PHE A 227     -11.292  -1.575  -6.116  1.00 97.31           H  
ATOM   3318  HB3 PHE A 227      -9.684  -2.121  -5.648  1.00 97.31           H  
ATOM   3319  O   PHE A 227     -11.525   0.320  -8.440  1.00 97.31           O  
ATOM   3320  CG  PHE A 227     -10.440  -3.036  -7.424  1.00 97.31           C  
ATOM   3321  CD1 PHE A 227     -11.670  -3.317  -8.050  1.00 97.31           C  
ATOM   3322  HD1 PHE A 227     -12.537  -2.708  -7.843  1.00 97.31           H  
ATOM   3323  CD2 PHE A 227      -9.310  -3.816  -7.728  1.00 97.31           C  
ATOM   3324  HD2 PHE A 227      -8.359  -3.598  -7.266  1.00 97.31           H  
ATOM   3325  CE1 PHE A 227     -11.771  -4.384  -8.962  1.00 97.31           C  
ATOM   3326  HE1 PHE A 227     -12.714  -4.599  -9.442  1.00 97.31           H  
ATOM   3327  CE2 PHE A 227      -9.406  -4.871  -8.652  1.00 97.31           C  
ATOM   3328  HE2 PHE A 227      -8.529  -5.449  -8.901  1.00 97.31           H  
ATOM   3329  CZ  PHE A 227     -10.638  -5.160  -9.263  1.00 97.31           C  
ATOM   3330  HZ  PHE A 227     -10.710  -5.972  -9.972  1.00 97.31           H  
ATOM   3331  N   ILE A 228      -9.884  -0.691  -9.623  1.00 97.53           N  
ATOM   3332  H   ILE A 228      -9.033  -1.232  -9.560  1.00 97.53           H  
ATOM   3333  CA  ILE A 228     -10.437  -0.489 -10.965  1.00 97.53           C  
ATOM   3334  HA  ILE A 228     -11.352   0.099 -10.883  1.00 97.53           H  
ATOM   3335  C   ILE A 228     -10.741  -1.867 -11.567  1.00 97.53           C  
ATOM   3336  CB  ILE A 228      -9.462   0.299 -11.879  1.00 97.53           C  
ATOM   3337  HB  ILE A 228      -8.643  -0.357 -12.172  1.00 97.53           H  
ATOM   3338  O   ILE A 228      -9.822  -2.686 -11.647  1.00 97.53           O  
ATOM   3339  CG1 ILE A 228      -8.847   1.513 -11.150  1.00 97.53           C  
ATOM   3340 HG12 ILE A 228      -8.215   1.151 -10.339  1.00 97.53           H  
ATOM   3341 HG13 ILE A 228      -9.653   2.101 -10.711  1.00 97.53           H  
ATOM   3342  CG2 ILE A 228     -10.207   0.740 -13.155  1.00 97.53           C  
ATOM   3343 HG21 ILE A 228      -9.511   1.176 -13.872  1.00 97.53           H  
ATOM   3344 HG22 ILE A 228     -10.977   1.471 -12.906  1.00 97.53           H  
ATOM   3345 HG23 ILE A 228     -10.675  -0.117 -13.639  1.00 97.53           H  
ATOM   3346  CD1 ILE A 228      -7.980   2.431 -12.019  1.00 97.53           C  
ATOM   3347 HD11 ILE A 228      -7.466   3.141 -11.371  1.00 97.53           H  
ATOM   3348 HD12 ILE A 228      -8.601   2.987 -12.721  1.00 97.53           H  
ATOM   3349 HD13 ILE A 228      -7.241   1.843 -12.563  1.00 97.53           H  
ATOM   3350  N   PRO A 229     -11.973  -2.144 -12.032  1.00 97.11           N  
ATOM   3351  CA  PRO A 229     -12.269  -3.339 -12.822  1.00 97.11           C  
ATOM   3352  HA  PRO A 229     -12.154  -4.214 -12.183  1.00 97.11           H  
ATOM   3353  C   PRO A 229     -11.333  -3.467 -14.038  1.00 97.11           C  
ATOM   3354  CB  PRO A 229     -13.741  -3.198 -13.218  1.00 97.11           C  
ATOM   3355  HB2 PRO A 229     -13.820  -2.653 -14.158  1.00 97.11           H  
ATOM   3356  HB3 PRO A 229     -14.239  -4.165 -13.290  1.00 97.11           H  
ATOM   3357  O   PRO A 229     -10.943  -2.465 -14.644  1.00 97.11           O  
ATOM   3358  CG  PRO A 229     -14.330  -2.337 -12.104  1.00 97.11           C  
ATOM   3359  HG2 PRO A 229     -15.228  -1.812 -12.429  1.00 97.11           H  
ATOM   3360  HG3 PRO A 229     -14.534  -2.953 -11.228  1.00 97.11           H  
ATOM   3361  CD  PRO A 229     -13.185  -1.373 -11.805  1.00 97.11           C  
ATOM   3362  HD2 PRO A 229     -13.216  -0.532 -12.498  1.00 97.11           H  
ATOM   3363  HD3 PRO A 229     -13.252  -1.023 -10.775  1.00 97.11           H  
ATOM   3364  N   SER A 230     -10.915  -4.688 -14.381  1.00 97.73           N  
ATOM   3365  H   SER A 230     -11.332  -5.499 -13.946  1.00 97.73           H  
ATOM   3366  CA  SER A 230      -9.880  -4.920 -15.404  1.00 97.73           C  
ATOM   3367  HA  SER A 230      -9.018  -4.297 -15.167  1.00 97.73           H  
ATOM   3368  C   SER A 230     -10.337  -4.531 -16.816  1.00 97.73           C  
ATOM   3369  CB  SER A 230      -9.415  -6.381 -15.365  1.00 97.73           C  
ATOM   3370  HB2 SER A 230      -8.845  -6.546 -14.451  1.00 97.73           H  
ATOM   3371  HB3 SER A 230      -8.770  -6.582 -16.220  1.00 97.73           H  
ATOM   3372  O   SER A 230      -9.534  -4.048 -17.614  1.00 97.73           O  
ATOM   3373  OG  SER A 230     -10.523  -7.263 -15.382  1.00 97.73           O  
ATOM   3374  HG  SER A 230     -10.209  -8.170 -15.369  1.00 97.73           H  
ATOM   3375  N   ASP A 231     -11.630  -4.658 -17.104  1.00 97.52           N  
ATOM   3376  H   ASP A 231     -12.248  -4.979 -16.372  1.00 97.52           H  
ATOM   3377  CA  ASP A 231     -12.297  -4.175 -18.312  1.00 97.52           C  
ATOM   3378  HA  ASP A 231     -11.765  -4.555 -19.184  1.00 97.52           H  
ATOM   3379  C   ASP A 231     -12.301  -2.638 -18.391  1.00 97.52           C  
ATOM   3380  CB  ASP A 231     -13.730  -4.739 -18.338  1.00 97.52           C  
ATOM   3381  HB2 ASP A 231     -13.691  -5.826 -18.271  1.00 97.52           H  
ATOM   3382  HB3 ASP A 231     -14.190  -4.476 -19.290  1.00 97.52           H  
ATOM   3383  O   ASP A 231     -11.939  -2.081 -19.430  1.00 97.52           O  
ATOM   3384  CG  ASP A 231     -14.577  -4.189 -17.185  1.00 97.52           C  
ATOM   3385  OD1 ASP A 231     -15.567  -3.494 -17.480  1.00 97.52           O  
ATOM   3386  OD2 ASP A 231     -14.135  -4.352 -16.023  1.00 97.52           O  
ATOM   3387  N   VAL A 232     -12.609  -1.938 -17.292  1.00 97.46           N  
ATOM   3388  H   VAL A 232     -12.960  -2.460 -16.501  1.00 97.46           H  
ATOM   3389  CA  VAL A 232     -12.561  -0.465 -17.202  1.00 97.46           C  
ATOM   3390  HA  VAL A 232     -13.148  -0.047 -18.020  1.00 97.46           H  
ATOM   3391  C   VAL A 232     -11.126   0.042 -17.359  1.00 97.46           C  
ATOM   3392  CB  VAL A 232     -13.177   0.031 -15.876  1.00 97.46           C  
ATOM   3393  HB  VAL A 232     -12.677  -0.457 -15.039  1.00 97.46           H  
ATOM   3394  O   VAL A 232     -10.880   1.004 -18.091  1.00 97.46           O  
ATOM   3395  CG1 VAL A 232     -13.029   1.549 -15.704  1.00 97.46           C  
ATOM   3396 HG11 VAL A 232     -13.453   2.067 -16.564  1.00 97.46           H  
ATOM   3397 HG12 VAL A 232     -13.560   1.869 -14.808  1.00 97.46           H  
ATOM   3398 HG13 VAL A 232     -11.980   1.824 -15.590  1.00 97.46           H  
ATOM   3399  CG2 VAL A 232     -14.673  -0.294 -15.805  1.00 97.46           C  
ATOM   3400 HG21 VAL A 232     -15.082   0.030 -14.849  1.00 97.46           H  
ATOM   3401 HG22 VAL A 232     -14.838  -1.367 -15.900  1.00 97.46           H  
ATOM   3402 HG23 VAL A 232     -15.208   0.208 -16.612  1.00 97.46           H  
ATOM   3403  N   LEU A 233     -10.153  -0.636 -16.741  1.00 98.38           N  
ATOM   3404  H   LEU A 233     -10.421  -1.400 -16.138  1.00 98.38           H  
ATOM   3405  CA  LEU A 233      -8.733  -0.339 -16.919  1.00 98.38           C  
ATOM   3406  HA  LEU A 233      -8.572   0.697 -16.622  1.00 98.38           H  
ATOM   3407  C   LEU A 233      -8.331  -0.468 -18.398  1.00 98.38           C  
ATOM   3408  CB  LEU A 233      -7.913  -1.238 -15.975  1.00 98.38           C  
ATOM   3409  HB2 LEU A 233      -8.179  -0.986 -14.949  1.00 98.38           H  
ATOM   3410  HB3 LEU A 233      -8.206  -2.275 -16.142  1.00 98.38           H  
ATOM   3411  O   LEU A 233      -7.792   0.481 -18.968  1.00 98.38           O  
ATOM   3412  CG  LEU A 233      -6.380  -1.154 -16.124  1.00 98.38           C  
ATOM   3413  HG  LEU A 233      -6.091  -1.555 -17.096  1.00 98.38           H  
ATOM   3414  CD1 LEU A 233      -5.817   0.260 -15.977  1.00 98.38           C  
ATOM   3415 HD11 LEU A 233      -6.233   0.739 -15.091  1.00 98.38           H  
ATOM   3416 HD12 LEU A 233      -4.731   0.219 -15.887  1.00 98.38           H  
ATOM   3417 HD13 LEU A 233      -6.057   0.841 -16.868  1.00 98.38           H  
ATOM   3418  CD2 LEU A 233      -5.724  -2.002 -15.045  1.00 98.38           C  
ATOM   3419 HD21 LEU A 233      -5.891  -1.547 -14.068  1.00 98.38           H  
ATOM   3420 HD22 LEU A 233      -6.189  -2.988 -15.023  1.00 98.38           H  
ATOM   3421 HD23 LEU A 233      -4.654  -2.100 -15.229  1.00 98.38           H  
ATOM   3422  N   VAL A 234      -8.647  -1.594 -19.044  1.00 97.60           N  
ATOM   3423  H   VAL A 234      -9.111  -2.322 -18.519  1.00 97.60           H  
ATOM   3424  CA  VAL A 234      -8.290  -1.877 -20.447  1.00 97.60           C  
ATOM   3425  HA  VAL A 234      -7.226  -1.681 -20.576  1.00 97.60           H  
ATOM   3426  C   VAL A 234      -9.010  -0.976 -21.460  1.00 97.60           C  
ATOM   3427  CB  VAL A 234      -8.539  -3.374 -20.742  1.00 97.60           C  
ATOM   3428  HB  VAL A 234      -9.500  -3.668 -20.322  1.00 97.60           H  
ATOM   3429  O   VAL A 234      -8.415  -0.617 -22.479  1.00 97.60           O  
ATOM   3430  CG1 VAL A 234      -8.566  -3.714 -22.238  1.00 97.60           C  
ATOM   3431 HG11 VAL A 234      -7.680  -3.304 -22.722  1.00 97.60           H  
ATOM   3432 HG12 VAL A 234      -8.601  -4.796 -22.366  1.00 97.60           H  
ATOM   3433 HG13 VAL A 234      -9.461  -3.293 -22.695  1.00 97.60           H  
ATOM   3434  CG2 VAL A 234      -7.429  -4.218 -20.098  1.00 97.60           C  
ATOM   3435 HG21 VAL A 234      -7.653  -5.278 -20.219  1.00 97.60           H  
ATOM   3436 HG22 VAL A 234      -7.369  -4.006 -19.031  1.00 97.60           H  
ATOM   3437 HG23 VAL A 234      -6.465  -3.995 -20.554  1.00 97.60           H  
ATOM   3438  N   SER A 235     -10.272  -0.616 -21.212  1.00 96.93           N  
ATOM   3439  H   SER A 235     -10.713  -0.978 -20.379  1.00 96.93           H  
ATOM   3440  CA  SER A 235     -11.101   0.152 -22.154  1.00 96.93           C  
ATOM   3441  HA  SER A 235     -10.755  -0.049 -23.167  1.00 96.93           H  
ATOM   3442  C   SER A 235     -11.017   1.668 -21.962  1.00 96.93           C  
ATOM   3443  CB  SER A 235     -12.562  -0.310 -22.090  1.00 96.93           C  
ATOM   3444  HB2 SER A 235     -12.624  -1.365 -22.356  1.00 96.93           H  
ATOM   3445  HB3 SER A 235     -13.150   0.266 -22.805  1.00 96.93           H  
ATOM   3446  O   SER A 235     -11.007   2.395 -22.953  1.00 96.93           O  
ATOM   3447  OG  SER A 235     -13.095  -0.124 -20.798  1.00 96.93           O  
ATOM   3448  HG  SER A 235     -12.843  -0.878 -20.261  1.00 96.93           H  
ATOM   3449  N   GLN A 236     -10.919   2.160 -20.722  1.00 96.31           N  
ATOM   3450  H   GLN A 236     -10.976   1.511 -19.950  1.00 96.31           H  
ATOM   3451  CA  GLN A 236     -11.025   3.593 -20.420  1.00 96.31           C  
ATOM   3452  HA  GLN A 236     -11.309   4.132 -21.323  1.00 96.31           H  
ATOM   3453  C   GLN A 236      -9.731   4.228 -19.905  1.00 96.31           C  
ATOM   3454  CB  GLN A 236     -12.122   3.845 -19.377  1.00 96.31           C  
ATOM   3455  HB2 GLN A 236     -11.794   3.472 -18.406  1.00 96.31           H  
ATOM   3456  HB3 GLN A 236     -12.240   4.925 -19.294  1.00 96.31           H  
ATOM   3457  O   GLN A 236      -9.526   5.426 -20.119  1.00 96.31           O  
ATOM   3458  CG  GLN A 236     -13.490   3.221 -19.697  1.00 96.31           C  
ATOM   3459  HG2 GLN A 236     -13.415   2.137 -19.621  1.00 96.31           H  
ATOM   3460  HG3 GLN A 236     -13.794   3.485 -20.710  1.00 96.31           H  
ATOM   3461  CD  GLN A 236     -14.562   3.697 -18.723  1.00 96.31           C  
ATOM   3462  NE2 GLN A 236     -15.620   2.945 -18.525  1.00 96.31           N  
ATOM   3463 HE21 GLN A 236     -16.296   3.294 -17.860  1.00 96.31           H  
ATOM   3464 HE22 GLN A 236     -15.731   2.055 -18.989  1.00 96.31           H  
ATOM   3465  OE1 GLN A 236     -14.458   4.756 -18.125  1.00 96.31           O  
ATOM   3466  N   VAL A 237      -8.881   3.482 -19.191  1.00 97.83           N  
ATOM   3467  H   VAL A 237      -9.116   2.512 -19.033  1.00 97.83           H  
ATOM   3468  CA  VAL A 237      -7.704   4.047 -18.504  1.00 97.83           C  
ATOM   3469  HA  VAL A 237      -7.835   5.126 -18.418  1.00 97.83           H  
ATOM   3470  C   VAL A 237      -6.429   3.850 -19.320  1.00 97.83           C  
ATOM   3471  CB  VAL A 237      -7.574   3.526 -17.061  1.00 97.83           C  
ATOM   3472  HB  VAL A 237      -7.431   2.446 -17.094  1.00 97.83           H  
ATOM   3473  O   VAL A 237      -5.795   4.846 -19.665  1.00 97.83           O  
ATOM   3474  CG1 VAL A 237      -6.380   4.157 -16.332  1.00 97.83           C  
ATOM   3475 HG11 VAL A 237      -5.446   3.876 -16.819  1.00 97.83           H  
ATOM   3476 HG12 VAL A 237      -6.470   5.243 -16.328  1.00 97.83           H  
ATOM   3477 HG13 VAL A 237      -6.344   3.797 -15.304  1.00 97.83           H  
ATOM   3478  CG2 VAL A 237      -8.837   3.817 -16.241  1.00 97.83           C  
ATOM   3479 HG21 VAL A 237      -8.702   3.468 -15.217  1.00 97.83           H  
ATOM   3480 HG22 VAL A 237      -9.692   3.288 -16.662  1.00 97.83           H  
ATOM   3481 HG23 VAL A 237      -9.040   4.888 -16.233  1.00 97.83           H  
ATOM   3482  N   LEU A 238      -6.082   2.613 -19.699  1.00 97.56           N  
ATOM   3483  H   LEU A 238      -6.675   1.843 -19.427  1.00 97.56           H  
ATOM   3484  CA  LEU A 238      -4.873   2.317 -20.483  1.00 97.56           C  
ATOM   3485  HA  LEU A 238      -4.015   2.628 -19.887  1.00 97.56           H  
ATOM   3486  C   LEU A 238      -4.777   3.149 -21.780  1.00 97.56           C  
ATOM   3487  CB  LEU A 238      -4.705   0.803 -20.748  1.00 97.56           C  
ATOM   3488  HB2 LEU A 238      -5.584   0.415 -21.264  1.00 97.56           H  
ATOM   3489  HB3 LEU A 238      -3.853   0.676 -21.415  1.00 97.56           H  
ATOM   3490  O   LEU A 238      -3.723   3.755 -21.981  1.00 97.56           O  
ATOM   3491  CG  LEU A 238      -4.459  -0.077 -19.505  1.00 97.56           C  
ATOM   3492  HG  LEU A 238      -5.357  -0.086 -18.886  1.00 97.56           H  
ATOM   3493  CD1 LEU A 238      -4.164  -1.515 -19.931  1.00 97.56           C  
ATOM   3494 HD11 LEU A 238      -4.948  -1.880 -20.595  1.00 97.56           H  
ATOM   3495 HD12 LEU A 238      -3.207  -1.559 -20.451  1.00 97.56           H  
ATOM   3496 HD13 LEU A 238      -4.121  -2.159 -19.053  1.00 97.56           H  
ATOM   3497  CD2 LEU A 238      -3.289   0.409 -18.652  1.00 97.56           C  
ATOM   3498 HD21 LEU A 238      -3.056  -0.334 -17.889  1.00 97.56           H  
ATOM   3499 HD22 LEU A 238      -3.558   1.339 -18.151  1.00 97.56           H  
ATOM   3500 HD23 LEU A 238      -2.421   0.566 -19.291  1.00 97.56           H  
ATOM   3501  N   PRO A 239      -5.841   3.301 -22.604  1.00 96.79           N  
ATOM   3502  CA  PRO A 239      -5.780   4.105 -23.833  1.00 96.79           C  
ATOM   3503  HA  PRO A 239      -4.954   3.740 -24.443  1.00 96.79           H  
ATOM   3504  C   PRO A 239      -5.578   5.611 -23.609  1.00 96.79           C  
ATOM   3505  CB  PRO A 239      -7.102   3.843 -24.568  1.00 96.79           C  
ATOM   3506  HB2 PRO A 239      -7.829   4.618 -24.324  1.00 96.79           H  
ATOM   3507  HB3 PRO A 239      -6.957   3.789 -25.647  1.00 96.79           H  
ATOM   3508  O   PRO A 239      -5.264   6.328 -24.552  1.00 96.79           O  
ATOM   3509  CG  PRO A 239      -7.584   2.513 -23.996  1.00 96.79           C  
ATOM   3510  HG2 PRO A 239      -7.066   1.687 -24.483  1.00 96.79           H  
ATOM   3511  HG3 PRO A 239      -8.664   2.399 -24.082  1.00 96.79           H  
ATOM   3512  CD  PRO A 239      -7.131   2.622 -22.546  1.00 96.79           C  
ATOM   3513  HD2 PRO A 239      -7.071   1.627 -22.104  1.00 96.79           H  
ATOM   3514  HD3 PRO A 239      -7.840   3.233 -21.986  1.00 96.79           H  
ATOM   3515  N   ALA A 240      -5.770   6.106 -22.381  1.00 95.35           N  
ATOM   3516  H   ALA A 240      -6.003   5.467 -21.633  1.00 95.35           H  
ATOM   3517  CA  ALA A 240      -5.552   7.507 -22.027  1.00 95.35           C  
ATOM   3518  HA  ALA A 240      -5.657   8.124 -22.920  1.00 95.35           H  
ATOM   3519  C   ALA A 240      -4.146   7.779 -21.461  1.00 95.35           C  
ATOM   3520  CB  ALA A 240      -6.644   7.922 -21.036  1.00 95.35           C  
ATOM   3521  HB1 ALA A 240      -6.551   8.987 -20.823  1.00 95.35           H  
ATOM   3522  HB2 ALA A 240      -6.520   7.360 -20.110  1.00 95.35           H  
ATOM   3523  HB3 ALA A 240      -7.625   7.721 -21.465  1.00 95.35           H  
ATOM   3524  O   ALA A 240      -3.734   8.935 -21.414  1.00 95.35           O  
ATOM   3525  N   ILE A 241      -3.420   6.742 -21.020  1.00 95.89           N  
ATOM   3526  H   ILE A 241      -3.830   5.821 -21.073  1.00 95.89           H  
ATOM   3527  CA  ILE A 241      -2.103   6.887 -20.373  1.00 95.89           C  
ATOM   3528  HA  ILE A 241      -1.886   7.949 -20.262  1.00 95.89           H  
ATOM   3529  C   ILE A 241      -0.942   6.326 -21.203  1.00 95.89           C  
ATOM   3530  CB  ILE A 241      -2.114   6.302 -18.942  1.00 95.89           C  
ATOM   3531  HB  ILE A 241      -1.136   6.519 -18.513  1.00 95.89           H  
ATOM   3532  O   ILE A 241       0.178   6.832 -21.104  1.00 95.89           O  
ATOM   3533  CG1 ILE A 241      -2.278   4.770 -18.889  1.00 95.89           C  
ATOM   3534 HG12 ILE A 241      -1.562   4.296 -19.560  1.00 95.89           H  
ATOM   3535 HG13 ILE A 241      -3.286   4.509 -19.213  1.00 95.89           H  
ATOM   3536  CG2 ILE A 241      -3.174   7.020 -18.082  1.00 95.89           C  
ATOM   3537 HG21 ILE A 241      -4.175   6.684 -18.352  1.00 95.89           H  
ATOM   3538 HG22 ILE A 241      -3.106   8.097 -18.233  1.00 95.89           H  
ATOM   3539 HG23 ILE A 241      -2.998   6.819 -17.025  1.00 95.89           H  
ATOM   3540  CD1 ILE A 241      -2.037   4.199 -17.489  1.00 95.89           C  
ATOM   3541 HD11 ILE A 241      -2.815   4.544 -16.808  1.00 95.89           H  
ATOM   3542 HD12 ILE A 241      -1.062   4.519 -17.121  1.00 95.89           H  
ATOM   3543 HD13 ILE A 241      -2.061   3.110 -17.531  1.00 95.89           H  
ATOM   3544  N   ASN A 242      -1.195   5.317 -22.044  1.00 94.94           N  
ATOM   3545  H   ASN A 242      -2.137   4.960 -22.110  1.00 94.94           H  
ATOM   3546  CA  ASN A 242      -0.146   4.595 -22.770  1.00 94.94           C  
ATOM   3547  HA  ASN A 242       0.668   4.435 -22.062  1.00 94.94           H  
ATOM   3548  C   ASN A 242       0.488   5.384 -23.931  1.00 94.94           C  
ATOM   3549  CB  ASN A 242      -0.658   3.200 -23.177  1.00 94.94           C  
ATOM   3550  HB2 ASN A 242       0.188   2.618 -23.541  1.00 94.94           H  
ATOM   3551  HB3 ASN A 242      -1.054   2.693 -22.297  1.00 94.94           H  
ATOM   3552  O   ASN A 242       1.573   5.026 -24.383  1.00 94.94           O  
ATOM   3553  CG  ASN A 242      -1.725   3.189 -24.260  1.00 94.94           C  
ATOM   3554  ND2 ASN A 242      -2.184   2.021 -24.643  1.00 94.94           N  
ATOM   3555 HD21 ASN A 242      -2.863   2.041 -25.391  1.00 94.94           H  
ATOM   3556 HD22 ASN A 242      -1.840   1.173 -24.214  1.00 94.94           H  
ATOM   3557  OD1 ASN A 242      -2.161   4.199 -24.783  1.00 94.94           O  
ATOM   3558  N   GLY A 243      -0.134   6.488 -24.358  1.00 92.35           N  
ATOM   3559  H   GLY A 243      -1.068   6.655 -24.012  1.00 92.35           H  
ATOM   3560  CA  GLY A 243       0.437   7.441 -25.315  1.00 92.35           C  
ATOM   3561  HA2 GLY A 243       0.845   6.892 -26.164  1.00 92.35           H  
ATOM   3562  HA3 GLY A 243      -0.358   8.092 -25.679  1.00 92.35           H  
ATOM   3563  C   GLY A 243       1.554   8.331 -24.748  1.00 92.35           C  
ATOM   3564  O   GLY A 243       2.213   9.034 -25.512  1.00 92.35           O  
ATOM   3565  N   SER A 244       1.797   8.322 -23.430  1.00 94.03           N  
ATOM   3566  H   SER A 244       1.258   7.703 -22.842  1.00 94.03           H  
ATOM   3567  CA  SER A 244       2.918   9.065 -22.839  1.00 94.03           C  
ATOM   3568  HA  SER A 244       2.907  10.069 -23.262  1.00 94.03           H  
ATOM   3569  C   SER A 244       4.256   8.381 -23.157  1.00 94.03           C  
ATOM   3570  CB  SER A 244       2.742   9.200 -21.324  1.00 94.03           C  
ATOM   3571  HB2 SER A 244       2.696   8.211 -20.868  1.00 94.03           H  
ATOM   3572  HB3 SER A 244       1.810   9.727 -21.120  1.00 94.03           H  
ATOM   3573  O   SER A 244       4.400   7.187 -22.884  1.00 94.03           O  
ATOM   3574  OG  SER A 244       3.828   9.926 -20.770  1.00 94.03           O  
ATOM   3575  HG  SER A 244       3.467  10.540 -20.126  1.00 94.03           H  
ATOM   3576  N   PRO A 245       5.296   9.098 -23.635  1.00 95.93           N  
ATOM   3577  CA  PRO A 245       6.601   8.493 -23.920  1.00 95.93           C  
ATOM   3578  HA  PRO A 245       6.475   7.677 -24.632  1.00 95.93           H  
ATOM   3579  C   PRO A 245       7.285   7.927 -22.665  1.00 95.93           C  
ATOM   3580  CB  PRO A 245       7.427   9.606 -24.575  1.00 95.93           C  
ATOM   3581  HB2 PRO A 245       7.283   9.573 -25.655  1.00 95.93           H  
ATOM   3582  HB3 PRO A 245       8.487   9.533 -24.334  1.00 95.93           H  
ATOM   3583  O   PRO A 245       8.115   7.020 -22.773  1.00 95.93           O  
ATOM   3584  CG  PRO A 245       6.806  10.888 -24.022  1.00 95.93           C  
ATOM   3585  HG2 PRO A 245       7.210  11.097 -23.032  1.00 95.93           H  
ATOM   3586  HG3 PRO A 245       6.964  11.736 -24.689  1.00 95.93           H  
ATOM   3587  CD  PRO A 245       5.326  10.527 -23.908  1.00 95.93           C  
ATOM   3588  HD2 PRO A 245       4.864  11.102 -23.106  1.00 95.93           H  
ATOM   3589  HD3 PRO A 245       4.820  10.723 -24.854  1.00 95.93           H  
ATOM   3590  N   LYS A 246       6.908   8.393 -21.464  1.00 96.70           N  
ATOM   3591  H   LYS A 246       6.195   9.109 -21.440  1.00 96.70           H  
ATOM   3592  CA  LYS A 246       7.373   7.831 -20.187  1.00 96.70           C  
ATOM   3593  HA  LYS A 246       8.380   7.437 -20.327  1.00 96.70           H  
ATOM   3594  C   LYS A 246       6.541   6.647 -19.690  1.00 96.70           C  
ATOM   3595  CB  LYS A 246       7.480   8.911 -19.102  1.00 96.70           C  
ATOM   3596  HB2 LYS A 246       6.504   9.369 -18.942  1.00 96.70           H  
ATOM   3597  HB3 LYS A 246       7.793   8.433 -18.174  1.00 96.70           H  
ATOM   3598  O   LYS A 246       6.909   6.070 -18.677  1.00 96.70           O  
ATOM   3599  CG  LYS A 246       8.516   9.992 -19.435  1.00 96.70           C  
ATOM   3600  HG2 LYS A 246       8.146  10.593 -20.266  1.00 96.70           H  
ATOM   3601  HG3 LYS A 246       9.463   9.532 -19.717  1.00 96.70           H  
ATOM   3602  CD  LYS A 246       8.735  10.884 -18.207  1.00 96.70           C  
ATOM   3603  HD2 LYS A 246       7.762  11.114 -17.774  1.00 96.70           H  
ATOM   3604  HD3 LYS A 246       9.321  10.351 -17.459  1.00 96.70           H  
ATOM   3605  CE  LYS A 246       9.451  12.181 -18.596  1.00 96.70           C  
ATOM   3606  HE2 LYS A 246      10.528  12.012 -18.572  1.00 96.70           H  
ATOM   3607  HE3 LYS A 246       9.165  12.450 -19.612  1.00 96.70           H  
ATOM   3608  NZ  LYS A 246       9.071  13.277 -17.678  1.00 96.70           N  
ATOM   3609  HZ1 LYS A 246       8.067  13.384 -17.643  1.00 96.70           H  
ATOM   3610  HZ2 LYS A 246       9.373  13.071 -16.737  1.00 96.70           H  
ATOM   3611  HZ3 LYS A 246       9.489  14.166 -17.912  1.00 96.70           H  
ATOM   3612  N   TYR A 247       5.467   6.234 -20.367  1.00 98.20           N  
ATOM   3613  H   TYR A 247       5.200   6.699 -21.223  1.00 98.20           H  
ATOM   3614  CA  TYR A 247       4.693   5.063 -19.947  1.00 98.20           C  
ATOM   3615  HA  TYR A 247       4.344   5.239 -18.930  1.00 98.20           H  
ATOM   3616  C   TYR A 247       5.567   3.796 -19.938  1.00 98.20           C  
ATOM   3617  CB  TYR A 247       3.459   4.891 -20.840  1.00 98.20           C  
ATOM   3618  HB2 TYR A 247       3.783   4.770 -21.874  1.00 98.20           H  
ATOM   3619  HB3 TYR A 247       2.855   5.797 -20.788  1.00 98.20           H  
ATOM   3620  O   TYR A 247       6.229   3.468 -20.933  1.00 98.20           O  
ATOM   3621  CG  TYR A 247       2.583   3.714 -20.454  1.00 98.20           C  
ATOM   3622  CD1 TYR A 247       2.447   2.615 -21.324  1.00 98.20           C  
ATOM   3623  HD1 TYR A 247       2.963   2.607 -22.273  1.00 98.20           H  
ATOM   3624  CD2 TYR A 247       1.889   3.727 -19.230  1.00 98.20           C  
ATOM   3625  HD2 TYR A 247       1.986   4.568 -18.559  1.00 98.20           H  
ATOM   3626  CE1 TYR A 247       1.608   1.541 -20.970  1.00 98.20           C  
ATOM   3627  HE1 TYR A 247       1.476   0.700 -21.635  1.00 98.20           H  
ATOM   3628  CE2 TYR A 247       1.060   2.651 -18.869  1.00 98.20           C  
ATOM   3629  HE2 TYR A 247       0.542   2.662 -17.921  1.00 98.20           H  
ATOM   3630  OH  TYR A 247       0.128   0.511 -19.385  1.00 98.20           O  
ATOM   3631  HH  TYR A 247      -0.285   0.652 -18.530  1.00 98.20           H  
ATOM   3632  CZ  TYR A 247       0.916   1.555 -19.742  1.00 98.20           C  
ATOM   3633  N   GLY A 248       5.602   3.124 -18.786  1.00 97.93           N  
ATOM   3634  H   GLY A 248       5.155   3.554 -17.989  1.00 97.93           H  
ATOM   3635  CA  GLY A 248       6.264   1.838 -18.562  1.00 97.93           C  
ATOM   3636  HA2 GLY A 248       6.994   1.641 -19.347  1.00 97.93           H  
ATOM   3637  HA3 GLY A 248       6.785   1.882 -17.606  1.00 97.93           H  
ATOM   3638  C   GLY A 248       5.285   0.666 -18.495  1.00 97.93           C  
ATOM   3639  O   GLY A 248       5.575  -0.403 -19.036  1.00 97.93           O  
ATOM   3640  N   GLY A 249       4.111   0.863 -17.887  1.00 98.51           N  
ATOM   3641  H   GLY A 249       3.913   1.768 -17.485  1.00 98.51           H  
ATOM   3642  CA  GLY A 249       3.117  -0.194 -17.703  1.00 98.51           C  
ATOM   3643  HA2 GLY A 249       2.478  -0.254 -18.583  1.00 98.51           H  
ATOM   3644  HA3 GLY A 249       3.638  -1.147 -17.616  1.00 98.51           H  
ATOM   3645  C   GLY A 249       2.240  -0.009 -16.462  1.00 98.51           C  
ATOM   3646  O   GLY A 249       1.823   1.105 -16.141  1.00 98.51           O  
ATOM   3647  N   VAL A 250       1.973  -1.112 -15.759  1.00 98.63           N  
ATOM   3648  H   VAL A 250       2.441  -1.965 -16.032  1.00 98.63           H  
ATOM   3649  CA  VAL A 250       1.130  -1.181 -14.550  1.00 98.63           C  
ATOM   3650  HA  VAL A 250       0.853  -0.174 -14.239  1.00 98.63           H  
ATOM   3651  C   VAL A 250       1.926  -1.817 -13.407  1.00 98.63           C  
ATOM   3652  CB  VAL A 250      -0.172  -1.964 -14.840  1.00 98.63           C  
ATOM   3653  HB  VAL A 250       0.091  -2.952 -15.220  1.00 98.63           H  
ATOM   3654  O   VAL A 250       2.711  -2.732 -13.639  1.00 98.63           O  
ATOM   3655  CG1 VAL A 250      -1.076  -2.154 -13.614  1.00 98.63           C  
ATOM   3656 HG11 VAL A 250      -1.353  -1.189 -13.190  1.00 98.63           H  
ATOM   3657 HG12 VAL A 250      -0.571  -2.749 -12.853  1.00 98.63           H  
ATOM   3658 HG13 VAL A 250      -1.987  -2.682 -13.896  1.00 98.63           H  
ATOM   3659  CG2 VAL A 250      -1.013  -1.247 -15.908  1.00 98.63           C  
ATOM   3660 HG21 VAL A 250      -1.928  -1.810 -16.097  1.00 98.63           H  
ATOM   3661 HG22 VAL A 250      -0.458  -1.177 -16.843  1.00 98.63           H  
ATOM   3662 HG23 VAL A 250      -1.275  -0.246 -15.564  1.00 98.63           H  
ATOM   3663  N   MET A 251       1.719  -1.361 -12.175  1.00 98.83           N  
ATOM   3664  H   MET A 251       1.011  -0.651 -12.048  1.00 98.83           H  
ATOM   3665  CA  MET A 251       2.200  -2.021 -10.958  1.00 98.83           C  
ATOM   3666  HA  MET A 251       2.789  -2.895 -11.236  1.00 98.83           H  
ATOM   3667  C   MET A 251       1.008  -2.535 -10.153  1.00 98.83           C  
ATOM   3668  CB  MET A 251       3.124  -1.075 -10.175  1.00 98.83           C  
ATOM   3669  HB2 MET A 251       2.630  -0.117 -10.011  1.00 98.83           H  
ATOM   3670  HB3 MET A 251       4.003  -0.889 -10.792  1.00 98.83           H  
ATOM   3671  O   MET A 251      -0.028  -1.875 -10.101  1.00 98.83           O  
ATOM   3672  CG  MET A 251       3.596  -1.634  -8.825  1.00 98.83           C  
ATOM   3673  HG2 MET A 251       3.839  -2.689  -8.949  1.00 98.83           H  
ATOM   3674  HG3 MET A 251       4.516  -1.123  -8.541  1.00 98.83           H  
ATOM   3675  SD  MET A 251       2.409  -1.470  -7.456  1.00 98.83           S  
ATOM   3676  CE  MET A 251       2.881   0.143  -6.774  1.00 98.83           C  
ATOM   3677  HE1 MET A 251       2.647   0.939  -7.480  1.00 98.83           H  
ATOM   3678  HE2 MET A 251       2.339   0.306  -5.842  1.00 98.83           H  
ATOM   3679  HE3 MET A 251       3.949   0.157  -6.555  1.00 98.83           H  
ATOM   3680  N   LEU A 252       1.147  -3.717  -9.553  1.00 98.73           N  
ATOM   3681  H   LEU A 252       2.019  -4.214  -9.666  1.00 98.73           H  
ATOM   3682  CA  LEU A 252       0.098  -4.379  -8.789  1.00 98.73           C  
ATOM   3683  HA  LEU A 252      -0.772  -3.724  -8.733  1.00 98.73           H  
ATOM   3684  C   LEU A 252       0.530  -4.660  -7.342  1.00 98.73           C  
ATOM   3685  CB  LEU A 252      -0.329  -5.659  -9.528  1.00 98.73           C  
ATOM   3686  HB2 LEU A 252       0.560  -6.273  -9.671  1.00 98.73           H  
ATOM   3687  HB3 LEU A 252      -1.024  -6.211  -8.895  1.00 98.73           H  
ATOM   3688  O   LEU A 252       1.526  -5.344  -7.086  1.00 98.73           O  
ATOM   3689  CG  LEU A 252      -0.978  -5.445 -10.907  1.00 98.73           C  
ATOM   3690  HG  LEU A 252      -0.266  -4.952 -11.569  1.00 98.73           H  
ATOM   3691  CD1 LEU A 252      -1.329  -6.804 -11.516  1.00 98.73           C  
ATOM   3692 HD11 LEU A 252      -2.082  -7.305 -10.908  1.00 98.73           H  
ATOM   3693 HD12 LEU A 252      -0.434  -7.426 -11.551  1.00 98.73           H  
ATOM   3694 HD13 LEU A 252      -1.709  -6.668 -12.529  1.00 98.73           H  
ATOM   3695  CD2 LEU A 252      -2.259  -4.610 -10.856  1.00 98.73           C  
ATOM   3696 HD21 LEU A 252      -2.037  -3.602 -10.505  1.00 98.73           H  
ATOM   3697 HD22 LEU A 252      -2.985  -5.069 -10.185  1.00 98.73           H  
ATOM   3698 HD23 LEU A 252      -2.683  -4.530 -11.857  1.00 98.73           H  
ATOM   3699  N   TRP A 253      -0.289  -4.195  -6.400  1.00 98.41           N  
ATOM   3700  H   TRP A 253      -1.037  -3.581  -6.691  1.00 98.41           H  
ATOM   3701  CA  TRP A 253      -0.274  -4.613  -5.000  1.00 98.41           C  
ATOM   3702  HA  TRP A 253       0.684  -5.070  -4.755  1.00 98.41           H  
ATOM   3703  C   TRP A 253      -1.408  -5.623  -4.757  1.00 98.41           C  
ATOM   3704  CB  TRP A 253      -0.409  -3.384  -4.101  1.00 98.41           C  
ATOM   3705  HB2 TRP A 253       0.486  -2.773  -4.217  1.00 98.41           H  
ATOM   3706  HB3 TRP A 253      -1.270  -2.797  -4.422  1.00 98.41           H  
ATOM   3707  O   TRP A 253      -2.584  -5.279  -4.849  1.00 98.41           O  
ATOM   3708  CG  TRP A 253      -0.568  -3.709  -2.651  1.00 98.41           C  
ATOM   3709  CD1 TRP A 253      -1.736  -3.700  -1.973  1.00 98.41           C  
ATOM   3710  HD1 TRP A 253      -2.693  -3.426  -2.392  1.00 98.41           H  
ATOM   3711  CD2 TRP A 253       0.449  -4.128  -1.692  1.00 98.41           C  
ATOM   3712  CE2 TRP A 253      -0.198  -4.411  -0.451  1.00 98.41           C  
ATOM   3713  CE3 TRP A 253       1.849  -4.308  -1.750  1.00 98.41           C  
ATOM   3714  HE3 TRP A 253       2.374  -4.046  -2.657  1.00 98.41           H  
ATOM   3715  NE1 TRP A 253      -1.525  -4.098  -0.671  1.00 98.41           N  
ATOM   3716  HE1 TRP A 253      -2.268  -4.099   0.013  1.00 98.41           H  
ATOM   3717  CH2 TRP A 253       1.895  -5.059   0.572  1.00 98.41           C  
ATOM   3718  HH2 TRP A 253       2.445  -5.391   1.440  1.00 98.41           H  
ATOM   3719  CZ2 TRP A 253       0.507  -4.869   0.670  1.00 98.41           C  
ATOM   3720  HZ2 TRP A 253      -0.009  -5.058   1.600  1.00 98.41           H  
ATOM   3721  CZ3 TRP A 253       2.565  -4.780  -0.633  1.00 98.41           C  
ATOM   3722  HZ3 TRP A 253       3.638  -4.894  -0.692  1.00 98.41           H  
ATOM   3723  N   SER A 254      -1.152  -6.900  -4.485  1.00 98.09           N  
ATOM   3724  H   SER A 254      -1.972  -7.476  -4.361  1.00 98.09           H  
ATOM   3725  CA  SER A 254       0.127  -7.628  -4.451  1.00 98.09           C  
ATOM   3726  HA  SER A 254       0.880  -7.119  -5.052  1.00 98.09           H  
ATOM   3727  C   SER A 254      -0.061  -9.030  -5.046  1.00 98.09           C  
ATOM   3728  CB  SER A 254       0.626  -7.720  -3.002  1.00 98.09           C  
ATOM   3729  HB2 SER A 254       0.687  -6.718  -2.576  1.00 98.09           H  
ATOM   3730  HB3 SER A 254       1.622  -8.163  -2.983  1.00 98.09           H  
ATOM   3731  O   SER A 254      -1.173  -9.394  -5.444  1.00 98.09           O  
ATOM   3732  OG  SER A 254      -0.253  -8.512  -2.223  1.00 98.09           O  
ATOM   3733  HG  SER A 254       0.067  -8.493  -1.318  1.00 98.09           H  
ATOM   3734  N   LYS A 255       0.998  -9.848  -5.104  1.00 98.27           N  
ATOM   3735  H   LYS A 255       1.889  -9.517  -4.763  1.00 98.27           H  
ATOM   3736  CA  LYS A 255       0.936 -11.202  -5.676  1.00 98.27           C  
ATOM   3737  HA  LYS A 255       0.560 -11.094  -6.693  1.00 98.27           H  
ATOM   3738  C   LYS A 255      -0.068 -12.123  -4.963  1.00 98.27           C  
ATOM   3739  CB  LYS A 255       2.357 -11.797  -5.731  1.00 98.27           C  
ATOM   3740  HB2 LYS A 255       2.983 -11.184  -6.380  1.00 98.27           H  
ATOM   3741  HB3 LYS A 255       2.799 -11.762  -4.735  1.00 98.27           H  
ATOM   3742  O   LYS A 255      -0.602 -13.031  -5.604  1.00 98.27           O  
ATOM   3743  CG  LYS A 255       2.421 -13.248  -6.230  1.00 98.27           C  
ATOM   3744  HG2 LYS A 255       3.470 -13.537  -6.300  1.00 98.27           H  
ATOM   3745  HG3 LYS A 255       1.965 -13.884  -5.471  1.00 98.27           H  
ATOM   3746  CD  LYS A 255       1.771 -13.489  -7.607  1.00 98.27           C  
ATOM   3747  HD2 LYS A 255       0.879 -12.877  -7.743  1.00 98.27           H  
ATOM   3748  HD3 LYS A 255       2.474 -13.194  -8.386  1.00 98.27           H  
ATOM   3749  CE  LYS A 255       1.356 -14.947  -7.819  1.00 98.27           C  
ATOM   3750  HE2 LYS A 255       2.236 -15.587  -7.749  1.00 98.27           H  
ATOM   3751  HE3 LYS A 255       0.940 -15.026  -8.823  1.00 98.27           H  
ATOM   3752  NZ  LYS A 255       0.338 -15.361  -6.821  1.00 98.27           N  
ATOM   3753  HZ1 LYS A 255       0.793 -15.652  -5.968  1.00 98.27           H  
ATOM   3754  HZ2 LYS A 255      -0.234 -16.126  -7.150  1.00 98.27           H  
ATOM   3755  HZ3 LYS A 255      -0.258 -14.582  -6.581  1.00 98.27           H  
ATOM   3756  N   PHE A 256      -0.377 -11.884  -3.690  1.00 97.65           N  
ATOM   3757  H   PHE A 256       0.216 -11.252  -3.172  1.00 97.65           H  
ATOM   3758  CA  PHE A 256      -1.467 -12.571  -2.989  1.00 97.65           C  
ATOM   3759  HA  PHE A 256      -1.317 -13.649  -3.060  1.00 97.65           H  
ATOM   3760  C   PHE A 256      -2.849 -12.277  -3.587  1.00 97.65           C  
ATOM   3761  CB  PHE A 256      -1.444 -12.164  -1.513  1.00 97.65           C  
ATOM   3762  HB2 PHE A 256      -1.592 -11.087  -1.441  1.00 97.65           H  
ATOM   3763  HB3 PHE A 256      -0.458 -12.377  -1.102  1.00 97.65           H  
ATOM   3764  O   PHE A 256      -3.648 -13.189  -3.779  1.00 97.65           O  
ATOM   3765  CG  PHE A 256      -2.506 -12.872  -0.691  1.00 97.65           C  
ATOM   3766  CD1 PHE A 256      -3.564 -12.135  -0.123  1.00 97.65           C  
ATOM   3767  HD1 PHE A 256      -3.608 -11.063  -0.248  1.00 97.65           H  
ATOM   3768  CD2 PHE A 256      -2.484 -14.275  -0.555  1.00 97.65           C  
ATOM   3769  HD2 PHE A 256      -1.690 -14.853  -1.003  1.00 97.65           H  
ATOM   3770  CE1 PHE A 256      -4.589 -12.793   0.578  1.00 97.65           C  
ATOM   3771  HE1 PHE A 256      -5.406 -12.223   0.996  1.00 97.65           H  
ATOM   3772  CE2 PHE A 256      -3.516 -14.934   0.138  1.00 97.65           C  
ATOM   3773  HE2 PHE A 256      -3.513 -16.011   0.217  1.00 97.65           H  
ATOM   3774  CZ  PHE A 256      -4.568 -14.193   0.705  1.00 97.65           C  
ATOM   3775  HZ  PHE A 256      -5.369 -14.699   1.224  1.00 97.65           H  
ATOM   3776  N   TYR A 257      -3.117 -11.009  -3.897  1.00 97.65           N  
ATOM   3777  H   TYR A 257      -2.384 -10.324  -3.777  1.00 97.65           H  
ATOM   3778  CA  TYR A 257      -4.416 -10.545  -4.384  1.00 97.65           C  
ATOM   3779  HA  TYR A 257      -5.197 -11.153  -3.926  1.00 97.65           H  
ATOM   3780  C   TYR A 257      -4.595 -10.695  -5.901  1.00 97.65           C  
ATOM   3781  CB  TYR A 257      -4.613  -9.097  -3.925  1.00 97.65           C  
ATOM   3782  HB2 TYR A 257      -3.758  -8.499  -4.239  1.00 97.65           H  
ATOM   3783  HB3 TYR A 257      -5.492  -8.689  -4.424  1.00 97.65           H  
ATOM   3784  O   TYR A 257      -5.724 -10.683  -6.386  1.00 97.65           O  
ATOM   3785  CG  TYR A 257      -4.813  -8.957  -2.426  1.00 97.65           C  
ATOM   3786  CD1 TYR A 257      -6.015  -9.406  -1.843  1.00 97.65           C  
ATOM   3787  HD1 TYR A 257      -6.775  -9.866  -2.457  1.00 97.65           H  
ATOM   3788  CD2 TYR A 257      -3.820  -8.364  -1.621  1.00 97.65           C  
ATOM   3789  HD2 TYR A 257      -2.901  -8.008  -2.064  1.00 97.65           H  
ATOM   3790  CE1 TYR A 257      -6.223  -9.266  -0.459  1.00 97.65           C  
ATOM   3791  HE1 TYR A 257      -7.138  -9.606   0.003  1.00 97.65           H  
ATOM   3792  CE2 TYR A 257      -4.030  -8.213  -0.236  1.00 97.65           C  
ATOM   3793  HE2 TYR A 257      -3.273  -7.747   0.378  1.00 97.65           H  
ATOM   3794  OH  TYR A 257      -5.445  -8.544   1.681  1.00 97.65           O  
ATOM   3795  HH  TYR A 257      -4.764  -8.027   2.118  1.00 97.65           H  
ATOM   3796  CZ  TYR A 257      -5.234  -8.666   0.347  1.00 97.65           C  
ATOM   3797  N   ASP A 258      -3.508 -10.867  -6.657  1.00 97.99           N  
ATOM   3798  H   ASP A 258      -2.607 -10.799  -6.206  1.00 97.99           H  
ATOM   3799  CA  ASP A 258      -3.537 -11.113  -8.102  1.00 97.99           C  
ATOM   3800  HA  ASP A 258      -4.269 -10.435  -8.540  1.00 97.99           H  
ATOM   3801  C   ASP A 258      -4.003 -12.541  -8.451  1.00 97.99           C  
ATOM   3802  CB  ASP A 258      -2.177 -10.759  -8.717  1.00 97.99           C  
ATOM   3803  HB2 ASP A 258      -1.935  -9.723  -8.478  1.00 97.99           H  
ATOM   3804  HB3 ASP A 258      -1.407 -11.395  -8.280  1.00 97.99           H  
ATOM   3805  O   ASP A 258      -3.235 -13.393  -8.903  1.00 97.99           O  
ATOM   3806  CG  ASP A 258      -2.168 -10.926 -10.240  1.00 97.99           C  
ATOM   3807  OD1 ASP A 258      -1.060 -11.071 -10.804  1.00 97.99           O  
ATOM   3808  OD2 ASP A 258      -3.239 -10.882 -10.888  1.00 97.99           O  
ATOM   3809  N   ASN A 259      -5.301 -12.792  -8.271  1.00 96.25           N  
ATOM   3810  H   ASN A 259      -5.846 -12.077  -7.811  1.00 96.25           H  
ATOM   3811  CA  ASN A 259      -5.979 -14.010  -8.715  1.00 96.25           C  
ATOM   3812  HA  ASN A 259      -5.248 -14.819  -8.707  1.00 96.25           H  
ATOM   3813  C   ASN A 259      -6.463 -13.882 -10.177  1.00 96.25           C  
ATOM   3814  CB  ASN A 259      -7.077 -14.380  -7.703  1.00 96.25           C  
ATOM   3815  HB2 ASN A 259      -6.680 -14.313  -6.691  1.00 96.25           H  
ATOM   3816  HB3 ASN A 259      -7.908 -13.680  -7.798  1.00 96.25           H  
ATOM   3817  O   ASN A 259      -7.640 -14.065 -10.481  1.00 96.25           O  
ATOM   3818  CG  ASN A 259      -7.586 -15.800  -7.903  1.00 96.25           C  
ATOM   3819  ND2 ASN A 259      -8.772 -16.101  -7.430  1.00 96.25           N  
ATOM   3820 HD21 ASN A 259      -9.343 -15.394  -6.991  1.00 96.25           H  
ATOM   3821 HD22 ASN A 259      -9.084 -17.049  -7.589  1.00 96.25           H  
ATOM   3822  OD1 ASN A 259      -6.922 -16.667  -8.447  1.00 96.25           O  
ATOM   3823  N   GLY A 260      -5.550 -13.504 -11.082  1.00 96.52           N  
ATOM   3824  H   GLY A 260      -4.614 -13.328 -10.743  1.00 96.52           H  
ATOM   3825  CA  GLY A 260      -5.803 -13.392 -12.525  1.00 96.52           C  
ATOM   3826  HA2 GLY A 260      -6.698 -13.958 -12.784  1.00 96.52           H  
ATOM   3827  HA3 GLY A 260      -4.960 -13.839 -13.052  1.00 96.52           H  
ATOM   3828  C   GLY A 260      -5.982 -11.969 -13.071  1.00 96.52           C  
ATOM   3829  O   GLY A 260      -6.191 -11.814 -14.276  1.00 96.52           O  
ATOM   3830  N   TYR A 261      -5.845 -10.930 -12.241  1.00 98.06           N  
ATOM   3831  H   TYR A 261      -5.526 -11.109 -11.299  1.00 98.06           H  
ATOM   3832  CA  TYR A 261      -5.928  -9.533 -12.681  1.00 98.06           C  
ATOM   3833  HA  TYR A 261      -6.880  -9.387 -13.191  1.00 98.06           H  
ATOM   3834  C   TYR A 261      -4.809  -9.200 -13.678  1.00 98.06           C  
ATOM   3835  CB  TYR A 261      -5.891  -8.603 -11.460  1.00 98.06           C  
ATOM   3836  HB2 TYR A 261      -4.897  -8.624 -11.012  1.00 98.06           H  
ATOM   3837  HB3 TYR A 261      -6.586  -8.986 -10.712  1.00 98.06           H  
ATOM   3838  O   TYR A 261      -5.075  -8.645 -14.746  1.00 98.06           O  
ATOM   3839  CG  TYR A 261      -6.272  -7.165 -11.766  1.00 98.06           C  
ATOM   3840  CD1 TYR A 261      -5.289  -6.224 -12.133  1.00 98.06           C  
ATOM   3841  HD1 TYR A 261      -4.255  -6.527 -12.207  1.00 98.06           H  
ATOM   3842  CD2 TYR A 261      -7.618  -6.764 -11.660  1.00 98.06           C  
ATOM   3843  HD2 TYR A 261      -8.366  -7.480 -11.353  1.00 98.06           H  
ATOM   3844  CE1 TYR A 261      -5.652  -4.884 -12.380  1.00 98.06           C  
ATOM   3845  HE1 TYR A 261      -4.908  -4.143 -12.634  1.00 98.06           H  
ATOM   3846  CE2 TYR A 261      -7.983  -5.427 -11.906  1.00 98.06           C  
ATOM   3847  HE2 TYR A 261      -9.011  -5.114 -11.798  1.00 98.06           H  
ATOM   3848  OH  TYR A 261      -7.340  -3.185 -12.465  1.00 98.06           O  
ATOM   3849  HH  TYR A 261      -8.256  -3.033 -12.224  1.00 98.06           H  
ATOM   3850  CZ  TYR A 261      -6.997  -4.482 -12.257  1.00 98.06           C  
ATOM   3851  N   SER A 262      -3.571  -9.626 -13.398  1.00 98.25           N  
ATOM   3852  H   SER A 262      -3.418 -10.101 -12.520  1.00 98.25           H  
ATOM   3853  CA  SER A 262      -2.446  -9.478 -14.330  1.00 98.25           C  
ATOM   3854  HA  SER A 262      -2.333  -8.417 -14.552  1.00 98.25           H  
ATOM   3855  C   SER A 262      -2.700 -10.200 -15.653  1.00 98.25           C  
ATOM   3856  CB  SER A 262      -1.130  -9.953 -13.709  1.00 98.25           C  
ATOM   3857  HB2 SER A 262      -0.321  -9.793 -14.423  1.00 98.25           H  
ATOM   3858  HB3 SER A 262      -0.923  -9.362 -12.817  1.00 98.25           H  
ATOM   3859  O   SER A 262      -2.498  -9.610 -16.713  1.00 98.25           O  
ATOM   3860  OG  SER A 262      -1.169 -11.321 -13.358  1.00 98.25           O  
ATOM   3861  HG  SER A 262      -1.234 -11.330 -12.400  1.00 98.25           H  
ATOM   3862  N   SER A 263      -3.212 -11.435 -15.615  1.00 97.96           N  
ATOM   3863  H   SER A 263      -3.324 -11.864 -14.708  1.00 97.96           H  
ATOM   3864  CA  SER A 263      -3.543 -12.219 -16.813  1.00 97.96           C  
ATOM   3865  HA  SER A 263      -2.640 -12.346 -17.410  1.00 97.96           H  
ATOM   3866  C   SER A 263      -4.587 -11.535 -17.701  1.00 97.96           C  
ATOM   3867  CB  SER A 263      -4.059 -13.608 -16.423  1.00 97.96           C  
ATOM   3868  HB2 SER A 263      -4.354 -14.147 -17.323  1.00 97.96           H  
ATOM   3869  HB3 SER A 263      -4.929 -13.507 -15.774  1.00 97.96           H  
ATOM   3870  O   SER A 263      -4.460 -11.588 -18.923  1.00 97.96           O  
ATOM   3871  OG  SER A 263      -3.048 -14.343 -15.756  1.00 97.96           O  
ATOM   3872  HG  SER A 263      -3.445 -15.143 -15.404  1.00 97.96           H  
ATOM   3873  N   ALA A 264      -5.583 -10.866 -17.108  1.00 97.77           N  
ATOM   3874  H   ALA A 264      -5.648 -10.885 -16.101  1.00 97.77           H  
ATOM   3875  CA  ALA A 264      -6.616 -10.141 -17.847  1.00 97.77           C  
ATOM   3876  HA  ALA A 264      -7.015 -10.795 -18.622  1.00 97.77           H  
ATOM   3877  C   ALA A 264      -6.079  -8.878 -18.549  1.00 97.77           C  
ATOM   3878  CB  ALA A 264      -7.753  -9.804 -16.872  1.00 97.77           C  
ATOM   3879  HB1 ALA A 264      -8.140 -10.719 -16.425  1.00 97.77           H  
ATOM   3880  HB2 ALA A 264      -8.557  -9.304 -17.411  1.00 97.77           H  
ATOM   3881  HB3 ALA A 264      -7.389  -9.147 -16.082  1.00 97.77           H  
ATOM   3882  O   ALA A 264      -6.456  -8.599 -19.686  1.00 97.77           O  
ATOM   3883  N   ILE A 265      -5.191  -8.116 -17.896  1.00 98.20           N  
ATOM   3884  H   ILE A 265      -4.950  -8.376 -16.951  1.00 98.20           H  
ATOM   3885  CA  ILE A 265      -4.730  -6.813 -18.414  1.00 98.20           C  
ATOM   3886  HA  ILE A 265      -5.519  -6.408 -19.049  1.00 98.20           H  
ATOM   3887  C   ILE A 265      -3.490  -6.920 -19.313  1.00 98.20           C  
ATOM   3888  CB  ILE A 265      -4.533  -5.790 -17.271  1.00 98.20           C  
ATOM   3889  HB  ILE A 265      -4.359  -4.819 -17.733  1.00 98.20           H  
ATOM   3890  O   ILE A 265      -3.331  -6.127 -20.241  1.00 98.20           O  
ATOM   3891  CG1 ILE A 265      -3.301  -6.108 -16.392  1.00 98.20           C  
ATOM   3892 HG12 ILE A 265      -3.431  -7.083 -15.924  1.00 98.20           H  
ATOM   3893 HG13 ILE A 265      -2.416  -6.150 -17.026  1.00 98.20           H  
ATOM   3894  CG2 ILE A 265      -5.835  -5.683 -16.453  1.00 98.20           C  
ATOM   3895 HG21 ILE A 265      -6.067  -6.624 -15.954  1.00 98.20           H  
ATOM   3896 HG22 ILE A 265      -6.665  -5.408 -17.104  1.00 98.20           H  
ATOM   3897 HG23 ILE A 265      -5.731  -4.924 -15.678  1.00 98.20           H  
ATOM   3898  CD1 ILE A 265      -3.006  -5.072 -15.303  1.00 98.20           C  
ATOM   3899 HD11 ILE A 265      -2.965  -4.075 -15.743  1.00 98.20           H  
ATOM   3900 HD12 ILE A 265      -3.776  -5.104 -14.533  1.00 98.20           H  
ATOM   3901 HD13 ILE A 265      -2.045  -5.297 -14.840  1.00 98.20           H  
ATOM   3902  N   LYS A 266      -2.619  -7.909 -19.070  1.00 97.33           N  
ATOM   3903  H   LYS A 266      -2.838  -8.525 -18.301  1.00 97.33           H  
ATOM   3904  CA  LYS A 266      -1.304  -8.084 -19.716  1.00 97.33           C  
ATOM   3905  HA  LYS A 266      -0.643  -7.295 -19.358  1.00 97.33           H  
ATOM   3906  C   LYS A 266      -1.294  -7.959 -21.247  1.00 97.33           C  
ATOM   3907  CB  LYS A 266      -0.734  -9.429 -19.247  1.00 97.33           C  
ATOM   3908  HB2 LYS A 266      -1.479 -10.206 -19.416  1.00 97.33           H  
ATOM   3909  HB3 LYS A 266      -0.561  -9.366 -18.173  1.00 97.33           H  
ATOM   3910  O   LYS A 266      -0.357  -7.339 -21.743  1.00 97.33           O  
ATOM   3911  CG  LYS A 266       0.591  -9.866 -19.884  1.00 97.33           C  
ATOM   3912  HG2 LYS A 266       1.392  -9.198 -19.569  1.00 97.33           H  
ATOM   3913  HG3 LYS A 266       0.518  -9.877 -20.971  1.00 97.33           H  
ATOM   3914  CD  LYS A 266       0.853 -11.289 -19.390  1.00 97.33           C  
ATOM   3915  HD2 LYS A 266       0.056 -11.939 -19.750  1.00 97.33           H  
ATOM   3916  HD3 LYS A 266       0.831 -11.288 -18.300  1.00 97.33           H  
ATOM   3917  CE  LYS A 266       2.197 -11.835 -19.858  1.00 97.33           C  
ATOM   3918  HE2 LYS A 266       2.986 -11.270 -19.363  1.00 97.33           H  
ATOM   3919  HE3 LYS A 266       2.300 -11.695 -20.934  1.00 97.33           H  
ATOM   3920  NZ  LYS A 266       2.304 -13.269 -19.503  1.00 97.33           N  
ATOM   3921  HZ1 LYS A 266       1.857 -13.867 -20.183  1.00 97.33           H  
ATOM   3922  HZ2 LYS A 266       1.862 -13.441 -18.612  1.00 97.33           H  
ATOM   3923  HZ3 LYS A 266       3.277 -13.511 -19.384  1.00 97.33           H  
ATOM   3924  N   PRO A 267      -2.283  -8.454 -22.023  1.00 96.99           N  
ATOM   3925  CA  PRO A 267      -2.290  -8.287 -23.482  1.00 96.99           C  
ATOM   3926  HA  PRO A 267      -1.352  -8.678 -23.876  1.00 96.99           H  
ATOM   3927  C   PRO A 267      -2.444  -6.834 -23.972  1.00 96.99           C  
ATOM   3928  CB  PRO A 267      -3.445  -9.163 -23.990  1.00 96.99           C  
ATOM   3929  HB2 PRO A 267      -4.350  -8.564 -24.101  1.00 96.99           H  
ATOM   3930  HB3 PRO A 267      -3.196  -9.647 -24.934  1.00 96.99           H  
ATOM   3931  O   PRO A 267      -2.443  -6.598 -25.179  1.00 96.99           O  
ATOM   3932  CG  PRO A 267      -3.659 -10.181 -22.873  1.00 96.99           C  
ATOM   3933  HG2 PRO A 267      -2.932 -10.989 -22.960  1.00 96.99           H  
ATOM   3934  HG3 PRO A 267      -4.677 -10.572 -22.865  1.00 96.99           H  
ATOM   3935  CD  PRO A 267      -3.364  -9.351 -21.630  1.00 96.99           C  
ATOM   3936  HD2 PRO A 267      -4.244  -8.768 -21.362  1.00 96.99           H  
ATOM   3937  HD3 PRO A 267      -3.090 -10.010 -20.806  1.00 96.99           H  
ATOM   3938  N   ARG A 268      -2.652  -5.867 -23.066  1.00 96.37           N  
ATOM   3939  H   ARG A 268      -2.695  -6.142 -22.094  1.00 96.37           H  
ATOM   3940  CA  ARG A 268      -2.986  -4.464 -23.367  1.00 96.37           C  
ATOM   3941  HA  ARG A 268      -2.805  -4.272 -24.424  1.00 96.37           H  
ATOM   3942  C   ARG A 268      -2.107  -3.437 -22.632  1.00 96.37           C  
ATOM   3943  CB  ARG A 268      -4.482  -4.255 -23.050  1.00 96.37           C  
ATOM   3944  HB2 ARG A 268      -4.747  -3.210 -23.210  1.00 96.37           H  
ATOM   3945  HB3 ARG A 268      -4.642  -4.470 -21.994  1.00 96.37           H  
ATOM   3946  O   ARG A 268      -2.324  -2.241 -22.829  1.00 96.37           O  
ATOM   3947  CG  ARG A 268      -5.430  -5.150 -23.877  1.00 96.37           C  
ATOM   3948  HG2 ARG A 268      -6.447  -5.020 -23.506  1.00 96.37           H  
ATOM   3949  HG3 ARG A 268      -5.179  -6.199 -23.723  1.00 96.37           H  
ATOM   3950  CD  ARG A 268      -5.414  -4.849 -25.384  1.00 96.37           C  
ATOM   3951  HD2 ARG A 268      -6.065  -5.558 -25.895  1.00 96.37           H  
ATOM   3952  HD3 ARG A 268      -4.407  -5.004 -25.770  1.00 96.37           H  
ATOM   3953  NE  ARG A 268      -5.838  -3.462 -25.669  1.00 96.37           N  
ATOM   3954  HE  ARG A 268      -5.099  -2.774 -25.699  1.00 96.37           H  
ATOM   3955  NH1 ARG A 268      -8.111  -3.807 -25.775  1.00 96.37           N  
ATOM   3956 HH11 ARG A 268      -7.961  -4.800 -25.669  1.00 96.37           H  
ATOM   3957 HH12 ARG A 268      -9.049  -3.436 -25.838  1.00 96.37           H  
ATOM   3958  NH2 ARG A 268      -7.303  -1.734 -25.889  1.00 96.37           N  
ATOM   3959 HH21 ARG A 268      -6.538  -1.079 -25.823  1.00 96.37           H  
ATOM   3960 HH22 ARG A 268      -8.252  -1.388 -25.861  1.00 96.37           H  
ATOM   3961  CZ  ARG A 268      -7.077  -3.013 -25.782  1.00 96.37           C  
ATOM   3962  N   VAL A 269      -1.146  -3.896 -21.820  1.00 94.92           N  
ATOM   3963  H   VAL A 269      -0.995  -4.895 -21.821  1.00 94.92           H  
ATOM   3964  CA  VAL A 269      -0.189  -3.093 -21.024  1.00 94.92           C  
ATOM   3965  HA  VAL A 269      -0.610  -2.106 -20.828  1.00 94.92           H  
ATOM   3966  C   VAL A 269       1.090  -2.837 -21.805  1.00 94.92           C  
ATOM   3967  CB  VAL A 269       0.093  -3.785 -19.676  1.00 94.92           C  
ATOM   3968  HB  VAL A 269       0.374  -4.823 -19.856  1.00 94.92           H  
ATOM   3969  O   VAL A 269       1.701  -3.796 -22.317  1.00 94.92           O  
ATOM   3970  CG1 VAL A 269       1.212  -3.108 -18.877  1.00 94.92           C  
ATOM   3971 HG11 VAL A 269       1.309  -3.571 -17.895  1.00 94.92           H  
ATOM   3972 HG12 VAL A 269       0.985  -2.048 -18.761  1.00 94.92           H  
ATOM   3973 HG13 VAL A 269       2.160  -3.219 -19.405  1.00 94.92           H  
ATOM   3974  CG2 VAL A 269      -1.160  -3.750 -18.792  1.00 94.92           C  
ATOM   3975 HG21 VAL A 269      -1.438  -2.717 -18.584  1.00 94.92           H  
ATOM   3976 HG22 VAL A 269      -0.972  -4.273 -17.854  1.00 94.92           H  
ATOM   3977 HG23 VAL A 269      -1.993  -4.233 -19.302  1.00 94.92           H  
ATOM   3978  OXT VAL A 269       1.556  -1.680 -21.842  1.00 94.92           O  
TER    3979      VAL A 269                                                       
ATOM   3979  N   GLY B   1       1.825   1.786   1.295  1.00 21.16           N  
ATOM   3980  H   GLY B   1       2.374   1.109   0.785  1.00 21.16           H  
ATOM   3981  H2  GLY B   1       2.483   2.217   1.928  1.00 21.16           H  
ATOM   3982  H3  GLY B   1       1.080   1.342   1.812  1.00 21.16           H  
ATOM   3983  CA  GLY B   1       1.329   2.787   0.351  1.00 21.16           C  
ATOM   3984  HA2 GLY B   1       2.063   2.973  -0.434  1.00 21.16           H  
ATOM   3985  HA3 GLY B   1       0.435   2.417  -0.151  1.00 21.16           H  
ATOM   3986  C   GLY B   1       1.004   4.098   0.997  1.00 21.16           C  
ATOM   3987  O   GLY B   1      -0.049   4.597   0.699  1.00 21.16           O  
ATOM   3988  N   VAL B   2       1.729   4.641   1.960  1.00 22.39           N  
ATOM   3989  H   VAL B   2       2.675   4.329   2.120  1.00 22.39           H  
ATOM   3990  CA  VAL B   2       1.118   5.582   2.923  1.00 22.39           C  
ATOM   3991  HA  VAL B   2       0.080   5.295   3.090  1.00 22.39           H  
ATOM   3992  C   VAL B   2       1.078   7.041   2.473  1.00 22.39           C  
ATOM   3993  CB  VAL B   2       1.841   5.499   4.252  1.00 22.39           C  
ATOM   3994  HB  VAL B   2       2.766   6.002   3.971  1.00 22.39           H  
ATOM   3995  O   VAL B   2       2.013   7.520   1.842  1.00 22.39           O  
ATOM   3996  CG1 VAL B   2       1.158   6.214   5.430  1.00 22.39           C  
ATOM   3997 HG11 VAL B   2       1.794   6.138   6.311  1.00 22.39           H  
ATOM   3998 HG12 VAL B   2       1.029   7.276   5.222  1.00 22.39           H  
ATOM   3999 HG13 VAL B   2       0.189   5.764   5.645  1.00 22.39           H  
ATOM   4000  CG2 VAL B   2       2.147   4.076   4.740  1.00 22.39           C  
ATOM   4001 HG21 VAL B   2       1.228   3.564   5.023  1.00 22.39           H  
ATOM   4002 HG22 VAL B   2       2.640   3.482   3.969  1.00 22.39           H  
ATOM   4003 HG23 VAL B   2       2.810   4.119   5.604  1.00 22.39           H  
ATOM   4004  N   CYS B   3       0.008   7.739   2.867  1.00 27.25           N  
ATOM   4005  H   CYS B   3      -0.796   7.202   3.158  1.00 27.25           H  
ATOM   4006  CA  CYS B   3      -0.189   9.182   2.706  1.00 27.25           C  
ATOM   4007  HA  CYS B   3       0.103   9.463   1.694  1.00 27.25           H  
ATOM   4008  C   CYS B   3       0.655  10.073   3.615  1.00 27.25           C  
ATOM   4009  CB  CYS B   3      -1.658   9.524   2.918  1.00 27.25           C  
ATOM   4010  HB2 CYS B   3      -1.818  10.553   2.598  1.00 27.25           H  
ATOM   4011  HB3 CYS B   3      -1.898   9.474   3.980  1.00 27.25           H  
ATOM   4012  O   CYS B   3       0.842   9.771   4.791  1.00 27.25           O  
ATOM   4013  SG  CYS B   3      -2.780   8.490   1.969  1.00 27.25           S  
ATOM   4014  HG  CYS B   3      -2.373   8.908   0.767  1.00 27.25           H  
ATOM   4015  N   LYS B   4       1.047  11.221   3.060  1.00 27.37           N  
ATOM   4016  H   LYS B   4       0.470  11.543   2.296  1.00 27.37           H  
ATOM   4017  CA  LYS B   4       2.399  11.786   3.068  1.00 27.37           C  
ATOM   4018  HA  LYS B   4       3.050  11.239   3.751  1.00 27.37           H  
ATOM   4019  C   LYS B   4       2.439  13.235   3.533  1.00 27.37           C  
ATOM   4020  CB  LYS B   4       2.914  11.664   1.602  1.00 27.37           C  
ATOM   4021  HB2 LYS B   4       3.605  12.462   1.332  1.00 27.37           H  
ATOM   4022  HB3 LYS B   4       2.085  11.677   0.894  1.00 27.37           H  
ATOM   4023  O   LYS B   4       2.501  14.093   2.656  1.00 27.37           O  
ATOM   4024  CG  LYS B   4       3.691  10.379   1.483  1.00 27.37           C  
ATOM   4025  HG2 LYS B   4       3.096   9.601   1.963  1.00 27.37           H  
ATOM   4026  HG3 LYS B   4       4.625  10.560   2.015  1.00 27.37           H  
ATOM   4027  CD  LYS B   4       4.077   9.912   0.098  1.00 27.37           C  
ATOM   4028  HD2 LYS B   4       4.788  10.643  -0.286  1.00 27.37           H  
ATOM   4029  HD3 LYS B   4       3.199   9.867  -0.547  1.00 27.37           H  
ATOM   4030  CE  LYS B   4       4.717   8.516   0.226  1.00 27.37           C  
ATOM   4031  HE2 LYS B   4       3.936   7.756   0.212  1.00 27.37           H  
ATOM   4032  HE3 LYS B   4       5.215   8.443   1.193  1.00 27.37           H  
ATOM   4033  NZ  LYS B   4       5.733   8.252  -0.810  1.00 27.37           N  
ATOM   4034  HZ1 LYS B   4       6.346   9.048  -0.914  1.00 27.37           H  
ATOM   4035  HZ2 LYS B   4       6.268   7.422  -0.596  1.00 27.37           H  
ATOM   4036  HZ3 LYS B   4       5.290   8.223  -1.717  1.00 27.37           H  
ATOM   4037  N   PRO B   5       2.225  13.592   4.821  1.00 28.07           N  
ATOM   4038  CA  PRO B   5       2.456  15.446   5.353  1.00 28.07           C  
ATOM   4039  HA  PRO B   5       3.441  15.639   5.779  1.00 28.07           H  
ATOM   4040  C   PRO B   5       2.734  16.378   4.187  1.00 28.07           C  
ATOM   4041  CB  PRO B   5       1.317  15.811   6.990  1.00 28.07           C  
ATOM   4042  HB2 PRO B   5       1.842  16.334   7.790  1.00 28.07           H  
ATOM   4043  HB3 PRO B   5       0.588  16.588   6.761  1.00 28.07           H  
ATOM   4044  O   PRO B   5       3.853  16.248   3.717  1.00 28.07           O  
ATOM   4045  CG  PRO B   5       0.410  13.974   7.454  1.00 28.07           C  
ATOM   4046  HG2 PRO B   5       0.645  13.570   8.438  1.00 28.07           H  
ATOM   4047  HG3 PRO B   5      -0.670  14.038   7.585  1.00 28.07           H  
ATOM   4048  CD  PRO B   5       1.018  12.673   5.976  1.00 28.07           C  
ATOM   4049  HD2 PRO B   5       0.152  12.323   5.415  1.00 28.07           H  
ATOM   4050  HD3 PRO B   5       1.461  11.763   6.379  1.00 28.07           H  
ATOM   4051  N   ALA B   6       1.838  17.206   3.638  1.00 26.20           N  
ATOM   4052  H   ALA B   6       0.903  17.284   4.011  1.00 26.20           H  
ATOM   4053  CA  ALA B   6       2.235  18.048   2.501  1.00 26.20           C  
ATOM   4054  HA  ALA B   6       2.499  17.426   1.646  1.00 26.20           H  
ATOM   4055  C   ALA B   6       3.465  18.834   2.961  1.00 26.20           C  
ATOM   4056  CB  ALA B   6       1.092  18.989   2.096  1.00 26.20           C  
ATOM   4057  HB1 ALA B   6       0.762  19.573   2.954  1.00 26.20           H  
ATOM   4058  HB2 ALA B   6       0.246  18.429   1.697  1.00 26.20           H  
ATOM   4059  HB3 ALA B   6       1.440  19.669   1.319  1.00 26.20           H  
ATOM   4060  O   ALA B   6       3.308  19.665   3.856  1.00 26.20           O  
ATOM   4061  N   LEU B   7       4.673  18.468   2.492  1.00 26.06           N  
ATOM   4062  H   LEU B   7       4.726  17.683   1.858  1.00 26.06           H  
ATOM   4063  CA  LEU B   7       5.861  18.846   3.251  1.00 26.06           C  
ATOM   4064  HA  LEU B   7       5.660  18.625   4.299  1.00 26.06           H  
ATOM   4065  C   LEU B   7       5.971  20.347   3.070  1.00 26.06           C  
ATOM   4066  CB  LEU B   7       7.160  18.099   2.847  1.00 26.06           C  
ATOM   4067  HB2 LEU B   7       6.897  17.188   2.309  1.00 26.06           H  
ATOM   4068  HB3 LEU B   7       7.712  18.715   2.137  1.00 26.06           H  
ATOM   4069  O   LEU B   7       6.347  20.841   2.004  1.00 26.06           O  
ATOM   4070  CG  LEU B   7       8.112  17.689   4.001  1.00 26.06           C  
ATOM   4071  HG  LEU B   7       7.686  16.813   4.490  1.00 26.06           H  
ATOM   4072  CD1 LEU B   7       9.479  17.316   3.415  1.00 26.06           C  
ATOM   4073 HD11 LEU B   7       9.908  18.170   2.891  1.00 26.06           H  
ATOM   4074 HD12 LEU B   7      10.164  17.027   4.212  1.00 26.06           H  
ATOM   4075 HD13 LEU B   7       9.368  16.488   2.715  1.00 26.06           H  
ATOM   4076  CD2 LEU B   7       8.395  18.732   5.079  1.00 26.06           C  
ATOM   4077 HD21 LEU B   7       9.028  19.523   4.677  1.00 26.06           H  
ATOM   4078 HD22 LEU B   7       7.473  19.150   5.480  1.00 26.06           H  
ATOM   4079 HD23 LEU B   7       8.932  18.272   5.908  1.00 26.06           H  
ATOM   4080  N   THR B   8       5.672  21.083   4.134  1.00 26.47           N  
ATOM   4081  H   THR B   8       5.195  20.643   4.909  1.00 26.47           H  
ATOM   4082  CA  THR B   8       6.337  22.344   4.377  1.00 26.47           C  
ATOM   4083  HA  THR B   8       6.272  22.972   3.489  1.00 26.47           H  
ATOM   4084  C   THR B   8       7.788  21.988   4.596  1.00 26.47           C  
ATOM   4085  CB  THR B   8       5.750  23.113   5.567  1.00 26.47           C  
ATOM   4086  HB  THR B   8       6.477  23.843   5.923  1.00 26.47           H  
ATOM   4087  O   THR B   8       8.260  21.920   5.730  1.00 26.47           O  
ATOM   4088  CG2 THR B   8       4.494  23.867   5.141  1.00 26.47           C  
ATOM   4089 HG21 THR B   8       4.740  24.587   4.360  1.00 26.47           H  
ATOM   4090 HG22 THR B   8       4.083  24.396   6.000  1.00 26.47           H  
ATOM   4091 HG23 THR B   8       3.751  23.162   4.767  1.00 26.47           H  
ATOM   4092  OG1 THR B   8       5.402  22.250   6.624  1.00 26.47           O  
ATOM   4093  HG1 THR B   8       6.209  21.823   6.922  1.00 26.47           H  
ATOM   4094  N   THR B   9       8.488  21.761   3.481  1.00 25.70           N  
ATOM   4095  H   THR B   9       7.980  21.620   2.619  1.00 25.70           H  
ATOM   4096  CA  THR B   9       9.929  21.858   3.385  1.00 25.70           C  
ATOM   4097  HA  THR B   9      10.381  21.247   4.166  1.00 25.70           H  
ATOM   4098  C   THR B   9      10.227  23.318   3.683  1.00 25.70           C  
ATOM   4099  CB  THR B   9      10.486  21.392   2.020  1.00 25.70           C  
ATOM   4100  HB  THR B   9      10.509  22.222   1.314  1.00 25.70           H  
ATOM   4101  O   THR B   9      10.473  24.144   2.805  1.00 25.70           O  
ATOM   4102  CG2 THR B   9      11.890  20.803   2.155  1.00 25.70           C  
ATOM   4103 HG21 THR B   9      12.259  20.478   1.183  1.00 25.70           H  
ATOM   4104 HG22 THR B   9      12.568  21.561   2.546  1.00 25.70           H  
ATOM   4105 HG23 THR B   9      11.878  19.956   2.842  1.00 25.70           H  
ATOM   4106  OG1 THR B   9       9.700  20.374   1.448  1.00 25.70           O  
ATOM   4107  HG1 THR B   9      10.185  20.025   0.696  1.00 25.70           H  
ATOM   4108  N   THR B  10      10.217  23.633   4.979  1.00 24.34           N  
ATOM   4109  H   THR B  10       9.677  23.016   5.569  1.00 24.34           H  
ATOM   4110  CA  THR B  10      11.418  24.100   5.644  1.00 24.34           C  
ATOM   4111  HA  THR B  10      11.487  25.183   5.538  1.00 24.34           H  
ATOM   4112  C   THR B  10      12.584  23.442   4.933  1.00 24.34           C  
ATOM   4113  CB  THR B  10      11.449  23.717   7.145  1.00 24.34           C  
ATOM   4114  HB  THR B  10      12.053  22.828   7.326  1.00 24.34           H  
ATOM   4115  O   THR B  10      12.957  22.313   5.221  1.00 24.34           O  
ATOM   4116  CG2 THR B  10      12.032  24.875   7.950  1.00 24.34           C  
ATOM   4117 HG21 THR B  10      12.075  24.593   9.002  1.00 24.34           H  
ATOM   4118 HG22 THR B  10      11.403  25.759   7.842  1.00 24.34           H  
ATOM   4119 HG23 THR B  10      13.042  25.094   7.603  1.00 24.34           H  
ATOM   4120  OG1 THR B  10      10.166  23.467   7.670  1.00 24.34           O  
ATOM   4121  HG1 THR B  10       9.998  22.523   7.629  1.00 24.34           H  
ATOM   4122  N   ALA B  11      13.085  24.123   3.912  1.00 23.15           N  
ATOM   4123  H   ALA B  11      12.617  24.961   3.596  1.00 23.15           H  
ATOM   4124  CA  ALA B  11      14.413  23.860   3.448  1.00 23.15           C  
ATOM   4125  HA  ALA B  11      14.508  22.785   3.296  1.00 23.15           H  
ATOM   4126  C   ALA B  11      15.307  24.362   4.610  1.00 23.15           C  
ATOM   4127  CB  ALA B  11      14.608  24.582   2.106  1.00 23.15           C  
ATOM   4128  HB1 ALA B  11      14.480  25.657   2.232  1.00 23.15           H  
ATOM   4129  HB2 ALA B  11      15.608  24.388   1.719  1.00 23.15           H  
ATOM   4130  HB3 ALA B  11      13.879  24.214   1.383  1.00 23.15           H  
ATOM   4131  O   ALA B  11      15.449  25.564   4.791  1.00 23.15           O  
ATOM   4132  N   ALA B  12      15.914  23.539   5.469  1.00 21.52           N  
ATOM   4133  H   ALA B  12      16.270  23.989   6.301  1.00 21.52           H  
ATOM   4134  CA  ALA B  12      16.481  22.229   5.173  1.00 21.52           C  
ATOM   4135  HA  ALA B  12      17.457  22.222   5.658  1.00 21.52           H  
ATOM   4136  C   ALA B  12      16.790  22.095   3.678  1.00 21.52           C  
ATOM   4137  CB  ALA B  12      15.715  21.088   5.836  1.00 21.52           C  
ATOM   4138  HB1 ALA B  12      14.922  20.724   5.183  1.00 21.52           H  
ATOM   4139  HB2 ALA B  12      16.396  20.266   6.054  1.00 21.52           H  
ATOM   4140  HB3 ALA B  12      15.277  21.414   6.780  1.00 21.52           H  
ATOM   4141  O   ALA B  12      16.429  21.150   2.983  1.00 21.52           O  
ATOM   4142  N   SER B  13      17.489  23.111   3.175  1.00 25.04           N  
ATOM   4143  H   SER B  13      17.587  23.942   3.741  1.00 25.04           H  
ATOM   4144  CA  SER B  13      18.616  22.808   2.333  1.00 25.04           C  
ATOM   4145  HA  SER B  13      18.297  22.282   1.434  1.00 25.04           H  
ATOM   4146  C   SER B  13      19.478  21.887   3.195  1.00 25.04           C  
ATOM   4147  CB  SER B  13      19.363  24.091   1.939  1.00 25.04           C  
ATOM   4148  HB2 SER B  13      20.179  23.831   1.264  1.00 25.04           H  
ATOM   4149  HB3 SER B  13      19.781  24.563   2.829  1.00 25.04           H  
ATOM   4150  O   SER B  13      20.331  22.361   3.947  1.00 25.04           O  
ATOM   4151  OG  SER B  13      18.494  25.013   1.303  1.00 25.04           O  
ATOM   4152  HG  SER B  13      19.016  25.744   0.964  1.00 25.04           H  
ATOM   4153  N   SER B  14      19.238  20.571   3.082  1.00 23.75           N  
ATOM   4154  H   SER B  14      18.409  20.301   2.573  1.00 23.75           H  
ATOM   4155  CA  SER B  14      20.356  19.664   2.863  1.00 23.75           C  
ATOM   4156  HA  SER B  14      20.923  19.520   3.783  1.00 23.75           H  
ATOM   4157  C   SER B  14      21.184  20.417   1.838  1.00 23.75           C  
ATOM   4158  CB  SER B  14      19.891  18.295   2.325  1.00 23.75           C  
ATOM   4159  HB2 SER B  14      19.401  17.744   3.128  1.00 23.75           H  
ATOM   4160  HB3 SER B  14      20.765  17.724   2.010  1.00 23.75           H  
ATOM   4161  O   SER B  14      20.713  20.694   0.731  1.00 23.75           O  
ATOM   4162  OG  SER B  14      18.994  18.406   1.231  1.00 23.75           O  
ATOM   4163  HG  SER B  14      18.929  17.531   0.840  1.00 23.75           H  
ATOM   4164  N   ILE B  15      22.281  21.029   2.298  1.00 25.03           N  
ATOM   4165  H   ILE B  15      22.593  20.860   3.243  1.00 25.03           H  
ATOM   4166  CA  ILE B  15      23.046  21.898   1.414  1.00 25.03           C  
ATOM   4167  HA  ILE B  15      22.393  22.679   1.024  1.00 25.03           H  
ATOM   4168  C   ILE B  15      23.417  20.970   0.283  1.00 25.03           C  
ATOM   4169  CB  ILE B  15      24.255  22.560   2.107  1.00 25.03           C  
ATOM   4170  HB  ILE B  15      24.793  21.807   2.683  1.00 25.03           H  
ATOM   4171  O   ILE B  15      24.030  19.935   0.537  1.00 25.03           O  
ATOM   4172  CG1 ILE B  15      23.720  23.651   3.064  1.00 25.03           C  
ATOM   4173 HG12 ILE B  15      23.023  23.191   3.765  1.00 25.03           H  
ATOM   4174 HG13 ILE B  15      23.172  24.398   2.490  1.00 25.03           H  
ATOM   4175  CG2 ILE B  15      25.225  23.165   1.071  1.00 25.03           C  
ATOM   4176 HG21 ILE B  15      25.624  22.385   0.423  1.00 25.03           H  
ATOM   4177 HG22 ILE B  15      26.083  23.613   1.572  1.00 25.03           H  
ATOM   4178 HG23 ILE B  15      24.720  23.918   0.466  1.00 25.03           H  
ATOM   4179  CD1 ILE B  15      24.797  24.363   3.890  1.00 25.03           C  
ATOM   4180 HD11 ILE B  15      25.408  23.629   4.414  1.00 25.03           H  
ATOM   4181 HD12 ILE B  15      24.316  25.011   4.623  1.00 25.03           H  
ATOM   4182 HD13 ILE B  15      25.429  24.978   3.249  1.00 25.03           H  
ATOM   4183  N   VAL B  16      22.972  21.307  -0.930  1.00 25.05           N  
ATOM   4184  H   VAL B  16      22.335  22.088  -0.998  1.00 25.05           H  
ATOM   4185  CA  VAL B  16      23.165  20.475  -2.118  1.00 25.05           C  
ATOM   4186  HA  VAL B  16      23.070  19.436  -1.802  1.00 25.05           H  
ATOM   4187  C   VAL B  16      24.612  20.652  -2.576  1.00 25.05           C  
ATOM   4188  CB  VAL B  16      22.072  20.703  -3.190  1.00 25.05           C  
ATOM   4189  HB  VAL B  16      22.168  21.707  -3.603  1.00 25.05           H  
ATOM   4190  O   VAL B  16      24.906  21.007  -3.710  1.00 25.05           O  
ATOM   4191  CG1 VAL B  16      22.154  19.680  -4.331  1.00 25.05           C  
ATOM   4192 HG11 VAL B  16      22.169  18.669  -3.924  1.00 25.05           H  
ATOM   4193 HG12 VAL B  16      21.296  19.783  -4.995  1.00 25.05           H  
ATOM   4194 HG13 VAL B  16      23.053  19.854  -4.922  1.00 25.05           H  
ATOM   4195  CG2 VAL B  16      20.664  20.558  -2.591  1.00 25.05           C  
ATOM   4196 HG21 VAL B  16      20.481  21.332  -1.846  1.00 25.05           H  
ATOM   4197 HG22 VAL B  16      20.560  19.584  -2.113  1.00 25.05           H  
ATOM   4198 HG23 VAL B  16      19.906  20.653  -3.368  1.00 25.05           H  
ATOM   4199  N   GLU B  17      25.527  20.421  -1.634  1.00 24.39           N  
ATOM   4200  H   GLU B  17      25.153  20.341  -0.700  1.00 24.39           H  
ATOM   4201  CA  GLU B  17      26.569  19.453  -1.827  1.00 24.39           C  
ATOM   4202  HA  GLU B  17      27.214  19.894  -2.587  1.00 24.39           H  
ATOM   4203  C   GLU B  17      25.927  18.095  -2.234  1.00 24.39           C  
ATOM   4204  CB  GLU B  17      27.402  19.261  -0.540  1.00 24.39           C  
ATOM   4205  HB2 GLU B  17      27.935  18.317  -0.649  1.00 24.39           H  
ATOM   4206  HB3 GLU B  17      26.748  19.181   0.329  1.00 24.39           H  
ATOM   4207  O   GLU B  17      25.480  17.336  -1.381  1.00 24.39           O  
ATOM   4208  CG  GLU B  17      28.439  20.372  -0.310  1.00 24.39           C  
ATOM   4209  HG2 GLU B  17      27.917  21.280  -0.007  1.00 24.39           H  
ATOM   4210  HG3 GLU B  17      28.943  20.575  -1.255  1.00 24.39           H  
ATOM   4211  CD  GLU B  17      29.514  20.003   0.732  1.00 24.39           C  
ATOM   4212  OE1 GLU B  17      30.048  20.944   1.363  1.00 24.39           O  
ATOM   4213  OE2 GLU B  17      29.859  18.802   0.839  1.00 24.39           O  
ATOM   4214  N   SER B  18      25.868  17.651  -3.491  1.00 25.18           N  
ATOM   4215  H   SER B  18      25.373  16.776  -3.583  1.00 25.18           H  
ATOM   4216  CA  SER B  18      26.651  18.052  -4.666  1.00 25.18           C  
ATOM   4217  HA  SER B  18      26.828  17.123  -5.208  1.00 25.18           H  
ATOM   4218  C   SER B  18      28.031  18.640  -4.297  1.00 25.18           C  
ATOM   4219  CB  SER B  18      25.836  18.914  -5.638  1.00 25.18           C  
ATOM   4220  HB2 SER B  18      24.776  18.721  -5.474  1.00 25.18           H  
ATOM   4221  HB3 SER B  18      26.046  19.973  -5.492  1.00 25.18           H  
ATOM   4222  O   SER B  18      28.369  19.749  -4.685  1.00 25.18           O  
ATOM   4223  OG  SER B  18      26.140  18.560  -6.976  1.00 25.18           O  
ATOM   4224  HG  SER B  18      25.481  18.982  -7.533  1.00 25.18           H  
ATOM   4225  N   SER B  19      28.842  18.024  -3.419  1.00 23.44           N  
ATOM   4226  H   SER B  19      29.533  18.632  -3.002  1.00 23.44           H  
ATOM   4227  CA  SER B  19      29.165  16.587  -3.399  1.00 23.44           C  
ATOM   4228  HA  SER B  19      30.246  16.559  -3.260  1.00 23.44           H  
ATOM   4229  C   SER B  19      28.970  15.980  -4.785  1.00 23.44           C  
ATOM   4230  CB  SER B  19      28.634  15.775  -2.193  1.00 23.44           C  
ATOM   4231  HB2 SER B  19      29.224  14.860  -2.140  1.00 23.44           H  
ATOM   4232  HB3 SER B  19      28.827  16.333  -1.277  1.00 23.44           H  
ATOM   4233  O   SER B  19      28.279  14.994  -4.967  1.00 23.44           O  
ATOM   4234  OG  SER B  19      27.276  15.384  -2.217  1.00 23.44           O  
ATOM   4235  HG  SER B  19      26.742  16.033  -1.752  1.00 23.44           H  
ATOM   4236  N   THR B  20      29.494  16.687  -5.794  1.00 25.98           N  
ATOM   4237  H   THR B  20      29.938  17.570  -5.587  1.00 25.98           H  
ATOM   4238  CA  THR B  20      29.385  16.324  -7.198  1.00 25.98           C  
ATOM   4239  HA  THR B  20      28.417  15.837  -7.315  1.00 25.98           H  
ATOM   4240  C   THR B  20      30.563  15.364  -7.456  1.00 25.98           C  
ATOM   4241  CB  THR B  20      29.393  17.574  -8.121  1.00 25.98           C  
ATOM   4242  HB  THR B  20      30.418  17.827  -8.394  1.00 25.98           H  
ATOM   4243  O   THR B  20      31.660  15.823  -7.762  1.00 25.98           O  
ATOM   4244  CG2 THR B  20      28.574  17.418  -9.403  1.00 25.98           C  
ATOM   4245 HG21 THR B  20      27.596  16.992  -9.176  1.00 25.98           H  
ATOM   4246 HG22 THR B  20      28.440  18.391  -9.876  1.00 25.98           H  
ATOM   4247 HG23 THR B  20      29.108  16.779 -10.106  1.00 25.98           H  
ATOM   4248  OG1 THR B  20      28.859  18.712  -7.490  1.00 25.98           O  
ATOM   4249  HG1 THR B  20      27.926  18.568  -7.316  1.00 25.98           H  
ATOM   4250  N   ALA B  21      30.495  14.031  -7.317  1.00 23.34           N  
ATOM   4251  H   ALA B  21      31.397  13.579  -7.266  1.00 23.34           H  
ATOM   4252  CA  ALA B  21      29.371  13.122  -7.577  1.00 23.34           C  
ATOM   4253  HA  ALA B  21      29.807  12.284  -8.121  1.00 23.34           H  
ATOM   4254  C   ALA B  21      28.346  13.763  -8.525  1.00 23.34           C  
ATOM   4255  CB  ALA B  21      28.813  12.480  -6.299  1.00 23.34           C  
ATOM   4256  HB1 ALA B  21      29.484  12.673  -5.462  1.00 23.34           H  
ATOM   4257  HB2 ALA B  21      27.817  12.851  -6.056  1.00 23.34           H  
ATOM   4258  HB3 ALA B  21      28.732  11.403  -6.446  1.00 23.34           H  
ATOM   4259  O   ALA B  21      27.214  14.042  -8.153  1.00 23.34           O  
ATOM   4260  N   THR B  22      28.753  14.217  -9.716  1.00 25.67           N  
ATOM   4261  H   THR B  22      28.085  14.845 -10.141  1.00 25.67           H  
ATOM   4262  CA  THR B  22      29.671  13.572 -10.675  1.00 25.67           C  
ATOM   4263  HA  THR B  22      29.374  13.941 -11.657  1.00 25.67           H  
ATOM   4264  C   THR B  22      29.425  12.066 -10.704  1.00 25.67           C  
ATOM   4265  CB  THR B  22      31.159  13.956 -10.552  1.00 25.67           C  
ATOM   4266  HB  THR B  22      31.612  13.476  -9.684  1.00 25.67           H  
ATOM   4267  O   THR B  22      30.267  11.269 -10.289  1.00 25.67           O  
ATOM   4268  CG2 THR B  22      31.930  13.564 -11.817  1.00 25.67           C  
ATOM   4269 HG21 THR B  22      31.920  12.482 -11.947  1.00 25.67           H  
ATOM   4270 HG22 THR B  22      31.479  14.033 -12.691  1.00 25.67           H  
ATOM   4271 HG23 THR B  22      32.965  13.894 -11.727  1.00 25.67           H  
ATOM   4272  OG1 THR B  22      31.312  15.353 -10.453  1.00 25.67           O  
ATOM   4273  HG1 THR B  22      31.591  15.559  -9.558  1.00 25.67           H  
ATOM   4274  N   ALA B  23      28.224  11.602 -11.044  1.00 22.77           N  
ATOM   4275  H   ALA B  23      28.185  10.593 -11.027  1.00 22.77           H  
ATOM   4276  CA  ALA B  23      27.041  12.198 -11.699  1.00 22.77           C  
ATOM   4277  HA  ALA B  23      26.408  11.314 -11.760  1.00 22.77           H  
ATOM   4278  C   ALA B  23      27.237  12.598 -13.157  1.00 22.77           C  
ATOM   4279  CB  ALA B  23      26.166  13.153 -10.879  1.00 22.77           C  
ATOM   4280  HB1 ALA B  23      26.023  12.759  -9.872  1.00 22.77           H  
ATOM   4281  HB2 ALA B  23      25.182  13.223 -11.342  1.00 22.77           H  
ATOM   4282  HB3 ALA B  23      26.565  14.168 -10.874  1.00 22.77           H  
ATOM   4283  O   ALA B  23      27.895  13.586 -13.487  1.00 22.77           O  
ATOM   4284  N   SER B  24      26.754  11.715 -14.027  1.00 23.02           N  
ATOM   4285  H   SER B  24      26.103  11.036 -13.660  1.00 23.02           H  
ATOM   4286  CA  SER B  24      27.601  11.272 -15.127  1.00 23.02           C  
ATOM   4287  HA  SER B  24      28.200  12.101 -15.504  1.00 23.02           H  
ATOM   4288  C   SER B  24      26.776  10.702 -16.277  1.00 23.02           C  
ATOM   4289  CB  SER B  24      28.541  10.192 -14.594  1.00 23.02           C  
ATOM   4290  HB2 SER B  24      29.030   9.723 -15.448  1.00 23.02           H  
ATOM   4291  HB3 SER B  24      27.946   9.442 -14.073  1.00 23.02           H  
ATOM   4292  O   SER B  24      26.741   9.497 -16.513  1.00 23.02           O  
ATOM   4293  OG  SER B  24      29.545  10.695 -13.734  1.00 23.02           O  
ATOM   4294  HG  SER B  24      29.496  10.202 -12.912  1.00 23.02           H  
ATOM   4295  N   ALA B  25      26.154  11.581 -17.062  1.00 22.39           N  
ATOM   4296  H   ALA B  25      26.179  12.550 -16.777  1.00 22.39           H  
ATOM   4297  CA  ALA B  25      25.278  11.212 -18.177  1.00 22.39           C  
ATOM   4298  HA  ALA B  25      24.589  10.460 -17.791  1.00 22.39           H  
ATOM   4299  C   ALA B  25      25.979  10.547 -19.396  1.00 22.39           C  
ATOM   4300  CB  ALA B  25      24.434  12.440 -18.546  1.00 22.39           C  
ATOM   4301  HB1 ALA B  25      23.684  12.161 -19.286  1.00 22.39           H  
ATOM   4302  HB2 ALA B  25      23.922  12.814 -17.660  1.00 22.39           H  
ATOM   4303  HB3 ALA B  25      25.071  13.223 -18.957  1.00 22.39           H  
ATOM   4304  O   ALA B  25      25.450  10.573 -20.505  1.00 22.39           O  
ATOM   4305  N   THR B  26      27.135   9.894 -19.216  1.00 22.69           N  
ATOM   4306  H   THR B  26      27.467   9.811 -18.266  1.00 22.69           H  
ATOM   4307  CA  THR B  26      27.787   9.017 -20.213  1.00 22.69           C  
ATOM   4308  HA  THR B  26      27.573   9.421 -21.202  1.00 22.69           H  
ATOM   4309  C   THR B  26      27.206   7.592 -20.204  1.00 22.69           C  
ATOM   4310  CB  THR B  26      29.322   8.994 -20.069  1.00 22.69           C  
ATOM   4311  HB  THR B  26      29.744   8.492 -20.940  1.00 22.69           H  
ATOM   4312  O   THR B  26      27.903   6.627 -20.518  1.00 22.69           O  
ATOM   4313  CG2 THR B  26      29.943  10.388 -19.979  1.00 22.69           C  
ATOM   4314 HG21 THR B  26      29.642  10.877 -19.053  1.00 22.69           H  
ATOM   4315 HG22 THR B  26      31.029  10.296 -19.990  1.00 22.69           H  
ATOM   4316 HG23 THR B  26      29.625  10.989 -20.832  1.00 22.69           H  
ATOM   4317  OG1 THR B  26      29.720   8.290 -18.920  1.00 22.69           O  
ATOM   4318  HG1 THR B  26      29.796   7.370 -19.183  1.00 22.69           H  
ATOM   4319  N   SER B  27      25.935   7.461 -19.802  1.00 22.09           N  
ATOM   4320  H   SER B  27      25.449   8.318 -19.581  1.00 22.09           H  
ATOM   4321  CA  SER B  27      25.160   6.216 -19.711  1.00 22.09           C  
ATOM   4322  HA  SER B  27      24.314   6.420 -19.054  1.00 22.09           H  
ATOM   4323  C   SER B  27      25.913   5.050 -19.056  1.00 22.09           C  
ATOM   4324  CB  SER B  27      24.555   5.839 -21.074  1.00 22.09           C  
ATOM   4325  HB2 SER B  27      24.013   4.898 -20.975  1.00 22.09           H  
ATOM   4326  HB3 SER B  27      23.849   6.611 -21.380  1.00 22.09           H  
ATOM   4327  O   SER B  27      26.286   4.092 -19.729  1.00 22.09           O  
ATOM   4328  OG  SER B  27      25.545   5.702 -22.074  1.00 22.09           O  
ATOM   4329  HG  SER B  27      26.293   5.269 -21.654  1.00 22.09           H  
ATOM   4330  N   GLU B  28      26.123   5.130 -17.738  1.00 21.81           N  
ATOM   4331  H   GLU B  28      25.884   5.985 -17.255  1.00 21.81           H  
ATOM   4332  CA  GLU B  28      26.504   3.982 -16.898  1.00 21.81           C  
ATOM   4333  HA  GLU B  28      26.719   4.374 -15.904  1.00 21.81           H  
ATOM   4334  C   GLU B  28      27.838   3.322 -17.320  1.00 21.81           C  
ATOM   4335  CB  GLU B  28      25.288   3.064 -16.656  1.00 21.81           C  
ATOM   4336  HB2 GLU B  28      25.597   2.191 -16.081  1.00 21.81           H  
ATOM   4337  HB3 GLU B  28      24.886   2.734 -17.614  1.00 21.81           H  
ATOM   4338  O   GLU B  28      28.029   2.110 -17.257  1.00 21.81           O  
ATOM   4339  CG  GLU B  28      24.206   3.827 -15.857  1.00 21.81           C  
ATOM   4340  HG2 GLU B  28      24.589   4.012 -14.854  1.00 21.81           H  
ATOM   4341  HG3 GLU B  28      24.023   4.796 -16.322  1.00 21.81           H  
ATOM   4342  CD  GLU B  28      22.855   3.107 -15.754  1.00 21.81           C  
ATOM   4343  OE1 GLU B  28      21.920   3.734 -15.211  1.00 21.81           O  
ATOM   4344  OE2 GLU B  28      22.743   1.920 -16.136  1.00 21.81           O  
ATOM   4345  N   THR B  29      28.836   4.162 -17.652  1.00 22.91           N  
ATOM   4346  H   THR B  29      28.586   5.140 -17.695  1.00 22.91           H  
ATOM   4347  CA  THR B  29      30.285   3.810 -17.682  1.00 22.91           C  
ATOM   4348  HA  THR B  29      30.394   2.856 -18.198  1.00 22.91           H  
ATOM   4349  C   THR B  29      30.841   3.628 -16.256  1.00 22.91           C  
ATOM   4350  CB  THR B  29      31.102   4.869 -18.454  1.00 22.91           C  
ATOM   4351  HB  THR B  29      31.153   5.797 -17.885  1.00 22.91           H  
ATOM   4352  O   THR B  29      31.811   4.258 -15.844  1.00 22.91           O  
ATOM   4353  CG2 THR B  29      32.531   4.440 -18.798  1.00 22.91           C  
ATOM   4354 HG21 THR B  29      32.509   3.508 -19.363  1.00 22.91           H  
ATOM   4355 HG22 THR B  29      33.133   4.307 -17.899  1.00 22.91           H  
ATOM   4356 HG23 THR B  29      32.997   5.215 -19.406  1.00 22.91           H  
ATOM   4357  OG1 THR B  29      30.487   5.163 -19.687  1.00 22.91           O  
ATOM   4358  HG1 THR B  29      29.558   4.924 -19.642  1.00 22.91           H  
ATOM   4359  N   SER B  30      30.080   2.944 -15.413  1.00 22.70           N  
ATOM   4360  H   SER B  30      29.489   2.244 -15.840  1.00 22.70           H  
ATOM   4361  CA  SER B  30      29.301   3.747 -14.479  1.00 22.70           C  
ATOM   4362  HA  SER B  30      28.678   4.413 -15.076  1.00 22.70           H  
ATOM   4363  C   SER B  30      30.184   4.609 -13.559  1.00 22.70           C  
ATOM   4364  CB  SER B  30      28.352   2.832 -13.704  1.00 22.70           C  
ATOM   4365  HB2 SER B  30      28.907   2.507 -12.824  1.00 22.70           H  
ATOM   4366  HB3 SER B  30      27.465   3.388 -13.400  1.00 22.70           H  
ATOM   4367  O   SER B  30      30.926   4.065 -12.756  1.00 22.70           O  
ATOM   4368  OG  SER B  30      27.951   1.657 -14.373  1.00 22.70           O  
ATOM   4369  HG  SER B  30      28.176   0.906 -13.819  1.00 22.70           H  
ATOM   4370  N   PHE B  31      30.182   5.946 -13.553  1.00 23.03           N  
ATOM   4371  H   PHE B  31      30.843   6.349 -12.905  1.00 23.03           H  
ATOM   4372  CA  PHE B  31      29.394   6.934 -14.278  1.00 23.03           C  
ATOM   4373  HA  PHE B  31      29.455   7.862 -13.710  1.00 23.03           H  
ATOM   4374  C   PHE B  31      27.899   6.579 -14.355  1.00 23.03           C  
ATOM   4375  CB  PHE B  31      30.057   7.211 -15.643  1.00 23.03           C  
ATOM   4376  HB2 PHE B  31      30.170   6.255 -16.154  1.00 23.03           H  
ATOM   4377  HB3 PHE B  31      29.373   7.798 -16.255  1.00 23.03           H  
ATOM   4378  O   PHE B  31      27.344   6.565 -15.445  1.00 23.03           O  
ATOM   4379  CG  PHE B  31      31.404   7.932 -15.608  1.00 23.03           C  
ATOM   4380  CD1 PHE B  31      31.536   9.208 -16.193  1.00 23.03           C  
ATOM   4381  HD1 PHE B  31      30.701   9.659 -16.710  1.00 23.03           H  
ATOM   4382  CD2 PHE B  31      32.537   7.344 -15.007  1.00 23.03           C  
ATOM   4383  HD2 PHE B  31      32.486   6.343 -14.606  1.00 23.03           H  
ATOM   4384  CE1 PHE B  31      32.748   9.914 -16.112  1.00 23.03           C  
ATOM   4385  HE1 PHE B  31      32.821  10.903 -16.539  1.00 23.03           H  
ATOM   4386  CE2 PHE B  31      33.752   8.047 -14.926  1.00 23.03           C  
ATOM   4387  HE2 PHE B  31      34.608   7.593 -14.449  1.00 23.03           H  
ATOM   4388  CZ  PHE B  31      33.854   9.340 -15.466  1.00 23.03           C  
ATOM   4389  HZ  PHE B  31      34.782   9.888 -15.394  1.00 23.03           H  
ATOM   4390  N   THR B  32      27.228   6.061 -13.320  1.00 22.11           N  
ATOM   4391  H   THR B  32      26.320   5.735 -13.619  1.00 22.11           H  
ATOM   4392  CA  THR B  32      27.272   6.343 -11.867  1.00 22.11           C  
ATOM   4393  HA  THR B  32      26.274   6.012 -11.580  1.00 22.11           H  
ATOM   4394  C   THR B  32      27.307   7.800 -11.453  1.00 22.11           C  
ATOM   4395  CB  THR B  32      28.150   5.533 -10.875  1.00 22.11           C  
ATOM   4396  HB  THR B  32      27.580   5.524  -9.946  1.00 22.11           H  
ATOM   4397  O   THR B  32      28.219   8.576 -11.756  1.00 22.11           O  
ATOM   4398  CG2 THR B  32      29.546   6.013 -10.487  1.00 22.11           C  
ATOM   4399 HG21 THR B  32      30.332   5.795 -11.210  1.00 22.11           H  
ATOM   4400 HG22 THR B  32      29.856   5.490  -9.582  1.00 22.11           H  
ATOM   4401 HG23 THR B  32      29.550   7.091 -10.330  1.00 22.11           H  
ATOM   4402  OG1 THR B  32      28.357   4.206 -11.220  1.00 22.11           O  
ATOM   4403  HG1 THR B  32      29.294   4.142 -11.422  1.00 22.11           H  
ATOM   4404  N   GLU B  33      26.405   8.053 -10.526  1.00 22.28           N  
ATOM   4405  H   GLU B  33      25.631   7.412 -10.417  1.00 22.28           H  
ATOM   4406  CA  GLU B  33      26.483   9.100  -9.543  1.00 22.28           C  
ATOM   4407  HA  GLU B  33      27.090   9.926  -9.915  1.00 22.28           H  
ATOM   4408  C   GLU B  33      27.244   8.437  -8.384  1.00 22.28           C  
ATOM   4409  CB  GLU B  33      25.067   9.659  -9.303  1.00 22.28           C  
ATOM   4410  HB2 GLU B  33      24.642   9.166  -8.429  1.00 22.28           H  
ATOM   4411  HB3 GLU B  33      25.150  10.719  -9.059  1.00 22.28           H  
ATOM   4412  O   GLU B  33      26.677   7.625  -7.652  1.00 22.28           O  
ATOM   4413  CG  GLU B  33      24.055   9.485 -10.472  1.00 22.28           C  
ATOM   4414  HG2 GLU B  33      23.121   9.917 -10.114  1.00 22.28           H  
ATOM   4415  HG3 GLU B  33      23.875   8.421 -10.629  1.00 22.28           H  
ATOM   4416  CD  GLU B  33      24.399  10.107 -11.845  1.00 22.28           C  
ATOM   4417  OE1 GLU B  33      25.177   9.510 -12.630  1.00 22.28           O  
ATOM   4418  OE2 GLU B  33      23.947  11.235 -12.123  1.00 22.28           O  
ATOM   4419  N   SER B  34      28.586   8.563  -8.413  1.00 23.10           N  
ATOM   4420  H   SER B  34      28.996   9.251  -9.029  1.00 23.10           H  
ATOM   4421  CA  SER B  34      29.489   7.597  -7.752  1.00 23.10           C  
ATOM   4422  HA  SER B  34      29.194   6.594  -8.057  1.00 23.10           H  
ATOM   4423  C   SER B  34      29.326   7.643  -6.273  1.00 23.10           C  
ATOM   4424  CB  SER B  34      30.983   7.818  -8.051  1.00 23.10           C  
ATOM   4425  HB2 SER B  34      31.169   7.807  -9.125  1.00 23.10           H  
ATOM   4426  HB3 SER B  34      31.288   8.790  -7.662  1.00 23.10           H  
ATOM   4427  O   SER B  34      29.485   8.718  -5.751  1.00 23.10           O  
ATOM   4428  OG  SER B  34      31.750   6.798  -7.423  1.00 23.10           O  
ATOM   4429  HG  SER B  34      32.212   6.259  -8.070  1.00 23.10           H  
ATOM   4430  N   LEU B  35      29.076   6.525  -5.607  1.00 24.22           N  
ATOM   4431  H   LEU B  35      28.960   5.684  -6.154  1.00 24.22           H  
ATOM   4432  CA  LEU B  35      28.608   6.539  -4.229  1.00 24.22           C  
ATOM   4433  HA  LEU B  35      27.857   7.327  -4.169  1.00 24.22           H  
ATOM   4434  C   LEU B  35      29.721   6.865  -3.220  1.00 24.22           C  
ATOM   4435  CB  LEU B  35      27.874   5.225  -3.957  1.00 24.22           C  
ATOM   4436  HB2 LEU B  35      27.591   5.153  -2.906  1.00 24.22           H  
ATOM   4437  HB3 LEU B  35      28.533   4.388  -4.185  1.00 24.22           H  
ATOM   4438  O   LEU B  35      30.330   5.939  -2.694  1.00 24.22           O  
ATOM   4439  CG  LEU B  35      26.616   5.154  -4.827  1.00 24.22           C  
ATOM   4440  HG  LEU B  35      26.906   5.226  -5.876  1.00 24.22           H  
ATOM   4441  CD1 LEU B  35      25.948   3.830  -4.591  1.00 24.22           C  
ATOM   4442 HD11 LEU B  35      26.693   3.080  -4.855  1.00 24.22           H  
ATOM   4443 HD12 LEU B  35      25.691   3.717  -3.538  1.00 24.22           H  
ATOM   4444 HD13 LEU B  35      25.074   3.698  -5.230  1.00 24.22           H  
ATOM   4445  CD2 LEU B  35      25.649   6.282  -4.658  1.00 24.22           C  
ATOM   4446 HD21 LEU B  35      25.649   6.537  -3.598  1.00 24.22           H  
ATOM   4447 HD22 LEU B  35      25.993   7.148  -5.223  1.00 24.22           H  
ATOM   4448 HD23 LEU B  35      24.652   6.027  -5.017  1.00 24.22           H  
ATOM   4449  N   THR B  36      30.050   8.116  -2.857  1.00 23.26           N  
ATOM   4450  H   THR B  36      30.904   8.135  -2.318  1.00 23.26           H  
ATOM   4451  CA  THR B  36      29.379   9.444  -2.965  1.00 23.26           C  
ATOM   4452  HA  THR B  36      29.356   9.722  -1.911  1.00 23.26           H  
ATOM   4453  C   THR B  36      27.904   9.525  -3.448  1.00 23.26           C  
ATOM   4454  CB  THR B  36      30.253  10.604  -3.503  1.00 23.26           C  
ATOM   4455  HB  THR B  36      29.607  11.448  -3.740  1.00 23.26           H  
ATOM   4456  O   THR B  36      27.600  10.024  -4.519  1.00 23.26           O  
ATOM   4457  CG2 THR B  36      31.251  11.082  -2.448  1.00 23.26           C  
ATOM   4458 HG21 THR B  36      31.912  10.265  -2.161  1.00 23.26           H  
ATOM   4459 HG22 THR B  36      31.848  11.897  -2.859  1.00 23.26           H  
ATOM   4460 HG23 THR B  36      30.722  11.454  -1.571  1.00 23.26           H  
ATOM   4461  OG1 THR B  36      31.056  10.295  -4.607  1.00 23.26           O  
ATOM   4462  HG1 THR B  36      30.489   9.755  -5.163  1.00 23.26           H  
ATOM   4463  N   SER B  37      26.906   9.035  -2.710  1.00 23.07           N  
ATOM   4464  H   SER B  37      26.015   9.043  -3.185  1.00 23.07           H  
ATOM   4465  CA  SER B  37      26.891   8.854  -1.261  1.00 23.07           C  
ATOM   4466  HA  SER B  37      25.838   8.818  -0.982  1.00 23.07           H  
ATOM   4467  C   SER B  37      27.565  10.064  -0.562  1.00 23.07           C  
ATOM   4468  CB  SER B  37      27.429   7.478  -0.848  1.00 23.07           C  
ATOM   4469  HB2 SER B  37      27.154   6.761  -1.622  1.00 23.07           H  
ATOM   4470  HB3 SER B  37      28.514   7.502  -0.745  1.00 23.07           H  
ATOM   4471  O   SER B  37      28.470   9.878   0.247  1.00 23.07           O  
ATOM   4472  OG  SER B  37      26.838   7.040   0.358  1.00 23.07           O  
ATOM   4473  HG  SER B  37      26.870   6.081   0.380  1.00 23.07           H  
ATOM   4474  N   ALA B  38      27.327  11.337  -0.949  1.00 22.54           N  
ATOM   4475  H   ALA B  38      27.968  11.999  -0.537  1.00 22.54           H  
ATOM   4476  CA  ALA B  38      26.156  11.977  -1.610  1.00 22.54           C  
ATOM   4477  HA  ALA B  38      26.135  12.968  -1.156  1.00 22.54           H  
ATOM   4478  C   ALA B  38      24.791  11.407  -1.228  1.00 22.54           C  
ATOM   4479  CB  ALA B  38      26.306  12.279  -3.103  1.00 22.54           C  
ATOM   4480  HB1 ALA B  38      27.351  12.449  -3.364  1.00 22.54           H  
ATOM   4481  HB2 ALA B  38      25.872  11.476  -3.699  1.00 22.54           H  
ATOM   4482  HB3 ALA B  38      25.748  13.186  -3.335  1.00 22.54           H  
ATOM   4483  O   ALA B  38      23.759  11.682  -1.817  1.00 22.54           O  
ATOM   4484  N   THR B  39      24.794  10.722  -0.108  1.00 25.27           N  
ATOM   4485  H   THR B  39      25.672  10.288   0.138  1.00 25.27           H  
ATOM   4486  CA  THR B  39      24.242  11.288   1.085  1.00 25.27           C  
ATOM   4487  HA  THR B  39      23.284  10.769   1.115  1.00 25.27           H  
ATOM   4488  C   THR B  39      24.104  12.819   1.094  1.00 25.27           C  
ATOM   4489  CB  THR B  39      25.059  10.838   2.284  1.00 25.27           C  
ATOM   4490  HB  THR B  39      24.848  11.413   3.185  1.00 25.27           H  
ATOM   4491  O   THR B  39      24.939  13.528   1.660  1.00 25.27           O  
ATOM   4492  CG2 THR B  39      24.773   9.380   2.537  1.00 25.27           C  
ATOM   4493 HG21 THR B  39      25.244   9.159   3.495  1.00 25.27           H  
ATOM   4494 HG22 THR B  39      23.701   9.221   2.647  1.00 25.27           H  
ATOM   4495 HG23 THR B  39      25.162   8.748   1.738  1.00 25.27           H  
ATOM   4496  OG1 THR B  39      26.401  11.051   1.959  1.00 25.27           O  
ATOM   4497  HG1 THR B  39      26.411  12.008   1.883  1.00 25.27           H  
ATOM   4498  N   GLU B  40      23.083  13.322   0.410  1.00 24.24           N  
ATOM   4499  H   GLU B  40      22.557  12.681  -0.166  1.00 24.24           H  
ATOM   4500  CA  GLU B  40      22.508  14.655   0.560  1.00 24.24           C  
ATOM   4501  HA  GLU B  40      23.318  15.349   0.780  1.00 24.24           H  
ATOM   4502  C   GLU B  40      21.547  14.746   1.769  1.00 24.24           C  
ATOM   4503  CB  GLU B  40      21.917  15.115  -0.782  1.00 24.24           C  
ATOM   4504  HB2 GLU B  40      22.753  15.298  -1.456  1.00 24.24           H  
ATOM   4505  HB3 GLU B  40      21.408  16.067  -0.629  1.00 24.24           H  
ATOM   4506  O   GLU B  40      20.359  14.993   1.632  1.00 24.24           O  
ATOM   4507  CG  GLU B  40      20.968  14.119  -1.469  1.00 24.24           C  
ATOM   4508  HG2 GLU B  40      20.098  13.943  -0.836  1.00 24.24           H  
ATOM   4509  HG3 GLU B  40      21.484  13.168  -1.601  1.00 24.24           H  
ATOM   4510  CD  GLU B  40      20.554  14.624  -2.854  1.00 24.24           C  
ATOM   4511  OE1 GLU B  40      20.477  15.863  -3.069  1.00 24.24           O  
ATOM   4512  OE2 GLU B  40      20.578  13.816  -3.814  1.00 24.24           O  
ATOM   4513  N   THR B  41      22.116  14.554   2.965  1.00 25.30           N  
ATOM   4514  H   THR B  41      23.009  14.083   2.932  1.00 25.30           H  
ATOM   4515  CA  THR B  41      21.552  14.675   4.331  1.00 25.30           C  
ATOM   4516  HA  THR B  41      22.109  13.986   4.966  1.00 25.30           H  
ATOM   4517  C   THR B  41      20.084  14.282   4.504  1.00 25.30           C  
ATOM   4518  CB  THR B  41      21.789  16.089   4.899  1.00 25.30           C  
ATOM   4519  HB  THR B  41      21.157  16.805   4.373  1.00 25.30           H  
ATOM   4520  O   THR B  41      19.249  15.160   4.402  1.00 25.30           O  
ATOM   4521  CG2 THR B  41      21.526  16.198   6.404  1.00 25.30           C  
ATOM   4522 HG21 THR B  41      22.119  15.463   6.947  1.00 25.30           H  
ATOM   4523 HG22 THR B  41      20.469  16.028   6.611  1.00 25.30           H  
ATOM   4524 HG23 THR B  41      21.787  17.200   6.746  1.00 25.30           H  
ATOM   4525  OG1 THR B  41      23.134  16.467   4.701  1.00 25.30           O  
ATOM   4526  HG1 THR B  41      23.342  16.215   3.799  1.00 25.30           H  
ATOM   4527  N   LEU B  42      19.743  13.041   4.887  1.00 24.96           N  
ATOM   4528  H   LEU B  42      20.454  12.330   4.984  1.00 24.96           H  
ATOM   4529  CA  LEU B  42      18.367  12.674   5.248  1.00 24.96           C  
ATOM   4530  HA  LEU B  42      17.724  13.116   4.487  1.00 24.96           H  
ATOM   4531  C   LEU B  42      17.963  13.307   6.578  1.00 24.96           C  
ATOM   4532  CB  LEU B  42      18.105  11.143   5.244  1.00 24.96           C  
ATOM   4533  HB2 LEU B  42      19.040  10.589   5.323  1.00 24.96           H  
ATOM   4534  HB3 LEU B  42      17.520  10.865   6.120  1.00 24.96           H  
ATOM   4535  O   LEU B  42      18.704  13.303   7.564  1.00 24.96           O  
ATOM   4536  CG  LEU B  42      17.333  10.722   3.980  1.00 24.96           C  
ATOM   4537  HG  LEU B  42      17.647  11.378   3.169  1.00 24.96           H  
ATOM   4538  CD1 LEU B  42      17.527   9.272   3.537  1.00 24.96           C  
ATOM   4539 HD11 LEU B  42      16.986   8.606   4.209  1.00 24.96           H  
ATOM   4540 HD12 LEU B  42      17.139   9.140   2.527  1.00 24.96           H  
ATOM   4541 HD13 LEU B  42      18.588   9.024   3.551  1.00 24.96           H  
ATOM   4542  CD2 LEU B  42      15.835  10.895   4.163  1.00 24.96           C  
ATOM   4543 HD21 LEU B  42      15.374   9.968   4.503  1.00 24.96           H  
ATOM   4544 HD22 LEU B  42      15.369  11.187   3.222  1.00 24.96           H  
ATOM   4545 HD23 LEU B  42      15.657  11.690   4.887  1.00 24.96           H  
ATOM   4546  N   SER B  43      16.745  13.840   6.577  1.00 23.48           N  
ATOM   4547  H   SER B  43      16.261  13.879   5.691  1.00 23.48           H  
ATOM   4548  CA  SER B  43      16.074  14.408   7.747  1.00 23.48           C  
ATOM   4549  HA  SER B  43      16.324  13.776   8.600  1.00 23.48           H  
ATOM   4550  C   SER B  43      14.554  14.363   7.595  1.00 23.48           C  
ATOM   4551  CB  SER B  43      16.583  15.819   8.031  1.00 23.48           C  
ATOM   4552  HB2 SER B  43      17.661  15.860   7.875  1.00 23.48           H  
ATOM   4553  HB3 SER B  43      16.107  16.531   7.357  1.00 23.48           H  
ATOM   4554  O   SER B  43      13.797  15.211   8.051  1.00 23.48           O  
ATOM   4555  OG  SER B  43      16.306  16.145   9.380  1.00 23.48           O  
ATOM   4556  HG  SER B  43      16.781  15.515   9.927  1.00 23.48           H  
ATOM   4557  N   THR B  44      14.094  13.348   6.882  1.00 25.87           N  
ATOM   4558  H   THR B  44      14.808  12.807   6.416  1.00 25.87           H  
ATOM   4559  CA  THR B  44      12.886  12.609   7.195  1.00 25.87           C  
ATOM   4560  HA  THR B  44      12.413  12.385   6.239  1.00 25.87           H  
ATOM   4561  C   THR B  44      11.827  13.303   8.117  1.00 25.87           C  
ATOM   4562  CB  THR B  44      13.338  11.249   7.723  1.00 25.87           C  
ATOM   4563  HB  THR B  44      12.416  10.686   7.867  1.00 25.87           H  
ATOM   4564  O   THR B  44      11.835  13.114   9.329  1.00 25.87           O  
ATOM   4565  CG2 THR B  44      14.126  10.390   6.760  1.00 25.87           C  
ATOM   4566 HG21 THR B  44      15.170  10.705   6.772  1.00 25.87           H  
ATOM   4567 HG22 THR B  44      14.076   9.345   7.065  1.00 25.87           H  
ATOM   4568 HG23 THR B  44      13.687  10.492   5.768  1.00 25.87           H  
ATOM   4569  OG1 THR B  44      14.065  11.330   8.917  1.00 25.87           O  
ATOM   4570  HG1 THR B  44      13.572  11.896   9.514  1.00 25.87           H  
ATOM   4571  N   ASP B  45      10.834  13.997   7.533  1.00 24.08           N  
ATOM   4572  H   ASP B  45      10.839  14.038   6.524  1.00 24.08           H  
ATOM   4573  CA  ASP B  45       9.717  14.770   8.120  1.00 24.08           C  
ATOM   4574  HA  ASP B  45       9.708  14.643   9.203  1.00 24.08           H  
ATOM   4575  C   ASP B  45       8.300  14.332   7.573  1.00 24.08           C  
ATOM   4576  CB  ASP B  45      10.139  16.214   7.816  1.00 24.08           C  
ATOM   4577  HB2 ASP B  45      10.023  16.397   6.747  1.00 24.08           H  
ATOM   4578  HB3 ASP B  45      11.192  16.294   8.087  1.00 24.08           H  
ATOM   4579  O   ASP B  45       7.988  13.144   7.543  1.00 24.08           O  
ATOM   4580  CG  ASP B  45       9.472  17.355   8.553  1.00 24.08           C  
ATOM   4581  OD1 ASP B  45      10.112  18.430   8.554  1.00 24.08           O  
ATOM   4582  OD2 ASP B  45       8.317  17.175   8.997  1.00 24.08           O  
ATOM   4583  N   SER B  46       7.443  15.231   7.073  1.00 24.23           N  
ATOM   4584  H   SER B  46       7.793  16.178   7.077  1.00 24.23           H  
ATOM   4585  CA  SER B  46       5.959  15.164   7.097  1.00 24.23           C  
ATOM   4586  HA  SER B  46       5.701  14.930   8.130  1.00 24.23           H  
ATOM   4587  C   SER B  46       5.131  14.179   6.186  1.00 24.23           C  
ATOM   4588  CB  SER B  46       5.467  16.597   6.818  1.00 24.23           C  
ATOM   4589  HB2 SER B  46       5.388  16.726   5.738  1.00 24.23           H  
ATOM   4590  HB3 SER B  46       4.476  16.739   7.247  1.00 24.23           H  
ATOM   4591  O   SER B  46       5.253  14.156   4.970  1.00 24.23           O  
ATOM   4592  OG  SER B  46       6.301  17.641   7.291  1.00 24.23           O  
ATOM   4593  HG  SER B  46       6.811  17.398   8.068  1.00 24.23           H  
ATOM   4594  N   SER B  47       4.095  13.494   6.709  1.00 23.95           N  
ATOM   4595  H   SER B  47       4.429  13.018   7.535  1.00 23.95           H  
ATOM   4596  CA  SER B  47       2.655  13.920   7.061  1.00 23.95           C  
ATOM   4597  HA  SER B  47       2.484  12.940   7.507  1.00 23.95           H  
ATOM   4598  C   SER B  47       0.300  14.722   5.299  1.00 23.95           C  
ATOM   4599  CB  SER B  47       3.021  14.439   8.537  1.00 23.95           C  
ATOM   4600  HB2 SER B  47       2.136  14.683   9.124  1.00 23.95           H  
ATOM   4601  HB3 SER B  47       3.614  15.353   8.496  1.00 23.95           H  
ATOM   4602  O   SER B  47      -0.859  15.090   5.642  1.00 23.95           O  
ATOM   4603  OG  SER B  47       3.748  13.467   9.281  1.00 23.95           O  
ATOM   4604  HG  SER B  47       3.550  13.629  10.206  1.00 23.95           H  
ATOM   4605  N   GLU B  48       0.200  14.877   3.922  1.00 21.82           N  
ATOM   4606  H   GLU B  48       1.063  14.813   3.400  1.00 21.82           H  
ATOM   4607  CA  GLU B  48      -0.990  14.848   3.050  1.00 21.82           C  
ATOM   4608  HA  GLU B  48      -1.772  15.482   3.469  1.00 21.82           H  
ATOM   4609  C   GLU B  48      -1.495  13.412   3.043  1.00 21.82           C  
ATOM   4610  CB  GLU B  48      -0.709  15.369   1.617  1.00 21.82           C  
ATOM   4611  HB2 GLU B  48       0.011  14.723   1.114  1.00 21.82           H  
ATOM   4612  HB3 GLU B  48      -0.273  16.364   1.699  1.00 21.82           H  
ATOM   4613  O   GLU B  48      -1.190  12.626   2.149  1.00 21.82           O  
ATOM   4614  CG  GLU B  48      -2.014  15.456   0.787  1.00 21.82           C  
ATOM   4615  HG2 GLU B  48      -2.418  14.450   0.669  1.00 21.82           H  
ATOM   4616  HG3 GLU B  48      -2.743  16.037   1.351  1.00 21.82           H  
ATOM   4617  CD  GLU B  48      -1.874  16.078  -0.618  1.00 21.82           C  
ATOM   4618  OE1 GLU B  48      -1.226  17.142  -0.733  1.00 21.82           O  
ATOM   4619  OE2 GLU B  48      -2.473  15.528  -1.578  1.00 21.82           O  
ATOM   4620  N   ILE B  49      -2.225  13.075   4.106  1.00 24.91           N  
ATOM   4621  H   ILE B  49      -2.151  13.718   4.882  1.00 24.91           H  
ATOM   4622  CA  ILE B  49      -3.399  12.198   4.119  1.00 24.91           C  
ATOM   4623  HA  ILE B  49      -3.100  11.210   4.468  1.00 24.91           H  
ATOM   4624  C   ILE B  49      -4.055  12.094   2.742  1.00 24.91           C  
ATOM   4625  CB  ILE B  49      -4.507  12.779   5.040  1.00 24.91           C  
ATOM   4626  HB  ILE B  49      -5.297  13.148   4.386  1.00 24.91           H  
ATOM   4627  O   ILE B  49      -4.122  13.092   2.039  1.00 24.91           O  
ATOM   4628  CG1 ILE B  49      -4.180  14.100   5.788  1.00 24.91           C  
ATOM   4629 HG12 ILE B  49      -3.301  13.988   6.422  1.00 24.91           H  
ATOM   4630 HG13 ILE B  49      -3.913  14.848   5.042  1.00 24.91           H  
ATOM   4631  CG2 ILE B  49      -5.159  11.592   5.776  1.00 24.91           C  
ATOM   4632 HG21 ILE B  49      -4.424  11.049   6.370  1.00 24.91           H  
ATOM   4633 HG22 ILE B  49      -5.580  10.899   5.048  1.00 24.91           H  
ATOM   4634 HG23 ILE B  49      -5.986  11.922   6.405  1.00 24.91           H  
ATOM   4635  CD1 ILE B  49      -5.304  14.725   6.622  1.00 24.91           C  
ATOM   4636 HD11 ILE B  49      -4.898  15.548   7.210  1.00 24.91           H  
ATOM   4637 HD12 ILE B  49      -5.749  13.996   7.299  1.00 24.91           H  
ATOM   4638 HD13 ILE B  49      -6.069  15.132   5.961  1.00 24.91           H  
ATOM   4639  N   LEU B  50      -4.716  10.979   2.424  1.00 24.52           N  
ATOM   4640  H   LEU B  50      -4.631  10.163   3.012  1.00 24.52           H  
ATOM   4641  CA  LEU B  50      -5.761  10.983   1.397  1.00 24.52           C  
ATOM   4642  HA  LEU B  50      -6.023  12.018   1.180  1.00 24.52           H  
ATOM   4643  C   LEU B  50      -7.083  10.419   1.912  1.00 24.52           C  
ATOM   4644  CB  LEU B  50      -5.288  10.474   0.032  1.00 24.52           C  
ATOM   4645  HB2 LEU B  50      -6.174  10.379  -0.595  1.00 24.52           H  
ATOM   4646  HB3 LEU B  50      -4.808   9.502   0.146  1.00 24.52           H  
ATOM   4647  O   LEU B  50      -7.263  10.157   3.096  1.00 24.52           O  
ATOM   4648  CG  LEU B  50      -4.377  11.491  -0.681  1.00 24.52           C  
ATOM   4649  HG  LEU B  50      -4.697  12.496  -0.405  1.00 24.52           H  
ATOM   4650  CD1 LEU B  50      -2.924  11.300  -0.285  1.00 24.52           C  
ATOM   4651 HD11 LEU B  50      -2.434  10.563  -0.923  1.00 24.52           H  
ATOM   4652 HD12 LEU B  50      -2.422  12.267  -0.319  1.00 24.52           H  
ATOM   4653 HD13 LEU B  50      -2.827  10.955   0.745  1.00 24.52           H  
ATOM   4654  CD2 LEU B  50      -4.473  11.437  -2.209  1.00 24.52           C  
ATOM   4655 HD21 LEU B  50      -4.158  12.402  -2.606  1.00 24.52           H  
ATOM   4656 HD22 LEU B  50      -5.494  11.251  -2.540  1.00 24.52           H  
ATOM   4657 HD23 LEU B  50      -3.810  10.667  -2.604  1.00 24.52           H  
ATOM   4658  N   THR B  51      -8.065  10.443   1.026  1.00 25.03           N  
ATOM   4659  H   THR B  51      -7.739  10.632   0.090  1.00 25.03           H  
ATOM   4660  CA  THR B  51      -9.367  11.055   1.291  1.00 25.03           C  
ATOM   4661  HA  THR B  51      -9.472  11.281   2.352  1.00 25.03           H  
ATOM   4662  C   THR B  51     -10.514  10.135   0.896  1.00 25.03           C  
ATOM   4663  CB  THR B  51      -9.501  12.369   0.462  1.00 25.03           C  
ATOM   4664  HB  THR B  51      -9.952  12.129  -0.501  1.00 25.03           H  
ATOM   4665  O   THR B  51     -11.497  10.692   0.440  1.00 25.03           O  
ATOM   4666  CG2 THR B  51     -10.340  13.475   1.088  1.00 25.03           C  
ATOM   4667 HG21 THR B  51     -10.351  14.348   0.435  1.00 25.03           H  
ATOM   4668 HG22 THR B  51      -9.932  13.756   2.060  1.00 25.03           H  
ATOM   4669 HG23 THR B  51     -11.364  13.126   1.221  1.00 25.03           H  
ATOM   4670  OG1 THR B  51      -8.260  12.914   0.110  1.00 25.03           O  
ATOM   4671  HG1 THR B  51      -8.029  13.573   0.768  1.00 25.03           H  
ATOM   4672  N   ALA B  52     -10.360   8.792   0.920  1.00 24.11           N  
ATOM   4673  H   ALA B  52      -9.530   8.485   1.409  1.00 24.11           H  
ATOM   4674  CA  ALA B  52     -11.182   7.692   0.319  1.00 24.11           C  
ATOM   4675  HA  ALA B  52     -10.718   7.479  -0.643  1.00 24.11           H  
ATOM   4676  C   ALA B  52     -12.684   7.908  -0.027  1.00 24.11           C  
ATOM   4677  CB  ALA B  52     -10.937   6.368   1.040  1.00 24.11           C  
ATOM   4678  HB1 ALA B  52     -11.377   5.554   0.465  1.00 24.11           H  
ATOM   4679  HB2 ALA B  52      -9.861   6.204   1.110  1.00 24.11           H  
ATOM   4680  HB3 ALA B  52     -11.413   6.352   2.021  1.00 24.11           H  
ATOM   4681  O   ALA B  52     -13.533   7.067   0.252  1.00 24.11           O  
ATOM   4682  N   SER B  53     -12.985   8.993  -0.739  1.00 23.77           N  
ATOM   4683  H   SER B  53     -12.242   9.676  -0.775  1.00 23.77           H  
ATOM   4684  CA  SER B  53     -14.272   9.523  -1.121  1.00 23.77           C  
ATOM   4685  HA  SER B  53     -14.919   9.543  -0.244  1.00 23.77           H  
ATOM   4686  C   SER B  53     -14.867   8.577  -2.121  1.00 23.77           C  
ATOM   4687  CB  SER B  53     -14.153  10.969  -1.618  1.00 23.77           C  
ATOM   4688  HB2 SER B  53     -13.615  11.000  -2.566  1.00 23.77           H  
ATOM   4689  HB3 SER B  53     -13.609  11.554  -0.877  1.00 23.77           H  
ATOM   4690  O   SER B  53     -14.640   8.610  -3.333  1.00 23.77           O  
ATOM   4691  OG  SER B  53     -15.443  11.526  -1.771  1.00 23.77           O  
ATOM   4692  HG  SER B  53     -15.386  12.470  -1.603  1.00 23.77           H  
ATOM   4693  N   THR B  54     -15.618   7.675  -1.525  1.00 24.93           N  
ATOM   4694  H   THR B  54     -15.564   7.629  -0.517  1.00 24.93           H  
ATOM   4695  CA  THR B  54     -16.785   7.042  -2.072  1.00 24.93           C  
ATOM   4696  HA  THR B  54     -16.523   6.463  -2.958  1.00 24.93           H  
ATOM   4697  C   THR B  54     -17.783   8.116  -2.489  1.00 24.93           C  
ATOM   4698  CB  THR B  54     -17.359   6.111  -1.012  1.00 24.93           C  
ATOM   4699  HB  THR B  54     -18.339   5.784  -1.360  1.00 24.93           H  
ATOM   4700  O   THR B  54     -18.848   8.310  -1.915  1.00 24.93           O  
ATOM   4701  CG2 THR B  54     -16.490   4.876  -0.793  1.00 24.93           C  
ATOM   4702 HG21 THR B  54     -16.372   4.358  -1.745  1.00 24.93           H  
ATOM   4703 HG22 THR B  54     -16.982   4.216  -0.078  1.00 24.93           H  
ATOM   4704 HG23 THR B  54     -15.516   5.165  -0.398  1.00 24.93           H  
ATOM   4705  OG1 THR B  54     -17.423   6.769   0.230  1.00 24.93           O  
ATOM   4706  HG1 THR B  54     -18.311   6.618   0.564  1.00 24.93           H  
ATOM   4707  N   THR B  55     -17.440   8.781  -3.589  1.00 22.79           N  
ATOM   4708  H   THR B  55     -16.482   8.707  -3.899  1.00 22.79           H  
ATOM   4709  CA  THR B  55     -18.429   9.036  -4.619  1.00 22.79           C  
ATOM   4710  HA  THR B  55     -19.131   9.797  -4.277  1.00 22.79           H  
ATOM   4711  C   THR B  55     -19.163   7.711  -4.826  1.00 22.79           C  
ATOM   4712  CB  THR B  55     -17.744   9.482  -5.925  1.00 22.79           C  
ATOM   4713  HB  THR B  55     -17.434   8.604  -6.492  1.00 22.79           H  
ATOM   4714  O   THR B  55     -18.529   6.698  -5.162  1.00 22.79           O  
ATOM   4715  CG2 THR B  55     -18.674  10.349  -6.769  1.00 22.79           C  
ATOM   4716 HG21 THR B  55     -18.143  10.705  -7.652  1.00 22.79           H  
ATOM   4717 HG22 THR B  55     -19.026  11.203  -6.191  1.00 22.79           H  
ATOM   4718 HG23 THR B  55     -19.538   9.765  -7.089  1.00 22.79           H  
ATOM   4719  OG1 THR B  55     -16.556  10.217  -5.695  1.00 22.79           O  
ATOM   4720  HG1 THR B  55     -16.766  10.878  -5.032  1.00 22.79           H  
ATOM   4721  N   GLU B  56     -20.462   7.686  -4.542  1.00 24.87           N  
ATOM   4722  H   GLU B  56     -20.927   8.496  -4.159  1.00 24.87           H  
ATOM   4723  CA  GLU B  56     -21.294   6.561  -4.933  1.00 24.87           C  
ATOM   4724  HA  GLU B  56     -20.925   5.655  -4.454  1.00 24.87           H  
ATOM   4725  C   GLU B  56     -21.139   6.399  -6.437  1.00 24.87           C  
ATOM   4726  CB  GLU B  56     -22.759   6.748  -4.506  1.00 24.87           C  
ATOM   4727  HB2 GLU B  56     -23.386   6.057  -5.071  1.00 24.87           H  
ATOM   4728  HB3 GLU B  56     -23.072   7.769  -4.721  1.00 24.87           H  
ATOM   4729  O   GLU B  56     -21.402   7.319  -7.211  1.00 24.87           O  
ATOM   4730  CG  GLU B  56     -22.913   6.432  -3.011  1.00 24.87           C  
ATOM   4731  HG2 GLU B  56     -22.215   7.052  -2.448  1.00 24.87           H  
ATOM   4732  HG3 GLU B  56     -22.629   5.392  -2.851  1.00 24.87           H  
ATOM   4733  CD  GLU B  56     -24.340   6.662  -2.492  1.00 24.87           C  
ATOM   4734  OE1 GLU B  56     -24.845   5.750  -1.796  1.00 24.87           O  
ATOM   4735  OE2 GLU B  56     -24.902   7.740  -2.791  1.00 24.87           O  
ATOM   4736  N   ALA B  57     -20.681   5.218  -6.857  1.00 24.65           N  
ATOM   4737  H   ALA B  57     -20.482   4.518  -6.157  1.00 24.65           H  
ATOM   4738  CA  ALA B  57     -21.166   4.732  -8.126  1.00 24.65           C  
ATOM   4739  HA  ALA B  57     -20.988   5.461  -8.917  1.00 24.65           H  
ATOM   4740  C   ALA B  57     -22.667   4.592  -7.898  1.00 24.65           C  
ATOM   4741  CB  ALA B  57     -20.489   3.399  -8.487  1.00 24.65           C  
ATOM   4742  HB1 ALA B  57     -20.660   2.665  -7.699  1.00 24.65           H  
ATOM   4743  HB2 ALA B  57     -20.922   3.021  -9.413  1.00 24.65           H  
ATOM   4744  HB3 ALA B  57     -19.416   3.536  -8.623  1.00 24.65           H  
ATOM   4745  O   ALA B  57     -23.094   3.609  -7.289  1.00 24.65           O  
ATOM   4746  N   GLU B  58     -23.441   5.587  -8.339  1.00 25.82           N  
ATOM   4747  H   GLU B  58     -23.018   6.448  -8.654  1.00 25.82           H  
ATOM   4748  CA  GLU B  58     -24.803   5.309  -8.743  1.00 25.82           C  
ATOM   4749  HA  GLU B  58     -25.409   5.037  -7.879  1.00 25.82           H  
ATOM   4750  C   GLU B  58     -24.676   4.113  -9.678  1.00 25.82           C  
ATOM   4751  CB  GLU B  58     -25.467   6.489  -9.478  1.00 25.82           C  
ATOM   4752  HB2 GLU B  58     -24.765   6.913 -10.196  1.00 25.82           H  
ATOM   4753  HB3 GLU B  58     -26.322   6.097 -10.030  1.00 25.82           H  
ATOM   4754  O   GLU B  58     -24.207   4.223 -10.813  1.00 25.82           O  
ATOM   4755  CG  GLU B  58     -25.984   7.589  -8.543  1.00 25.82           C  
ATOM   4756  HG2 GLU B  58     -25.135   8.101  -8.091  1.00 25.82           H  
ATOM   4757  HG3 GLU B  58     -26.566   7.125  -7.746  1.00 25.82           H  
ATOM   4758  CD  GLU B  58     -26.859   8.596  -9.311  1.00 25.82           C  
ATOM   4759  OE1 GLU B  58     -28.028   8.787  -8.909  1.00 25.82           O  
ATOM   4760  OE2 GLU B  58     -26.358   9.151 -10.316  1.00 25.82           O  
ATOM   4761  N   THR B  59     -25.081   2.944  -9.192  1.00 25.77           N  
ATOM   4762  H   THR B  59     -25.285   2.866  -8.205  1.00 25.77           H  
ATOM   4763  CA  THR B  59     -25.682   1.974 -10.081  1.00 25.77           C  
ATOM   4764  HA  THR B  59     -25.027   1.791 -10.933  1.00 25.77           H  
ATOM   4765  C   THR B  59     -26.940   2.648 -10.587  1.00 25.77           C  
ATOM   4766  CB  THR B  59     -25.985   0.634  -9.400  1.00 25.77           C  
ATOM   4767  HB  THR B  59     -26.677   0.068 -10.023  1.00 25.77           H  
ATOM   4768  O   THR B  59     -28.036   2.406 -10.082  1.00 25.77           O  
ATOM   4769  CG2 THR B  59     -24.713  -0.196  -9.233  1.00 25.77           C  
ATOM   4770 HG21 THR B  59     -24.018   0.316  -8.567  1.00 25.77           H  
ATOM   4771 HG22 THR B  59     -24.240  -0.343 -10.204  1.00 25.77           H  
ATOM   4772 HG23 THR B  59     -24.972  -1.171  -8.821  1.00 25.77           H  
ATOM   4773  OG1 THR B  59     -26.563   0.831  -8.130  1.00 25.77           O  
ATOM   4774  HG1 THR B  59     -27.383   1.309  -8.279  1.00 25.77           H  
ATOM   4775  N   THR B  60     -26.763   3.486 -11.614  1.00 24.72           N  
ATOM   4776  H   THR B  60     -25.819   3.777 -11.826  1.00 24.72           H  
ATOM   4777  CA  THR B  60     -27.704   3.542 -12.712  1.00 24.72           C  
ATOM   4778  HA  THR B  60     -28.651   3.955 -12.363  1.00 24.72           H  
ATOM   4779  C   THR B  60     -27.876   2.082 -13.084  1.00 24.72           C  
ATOM   4780  CB  THR B  60     -27.182   4.359 -13.917  1.00 24.72           C  
ATOM   4781  HB  THR B  60     -26.733   3.698 -14.658  1.00 24.72           H  
ATOM   4782  O   THR B  60     -27.025   1.475 -13.738  1.00 24.72           O  
ATOM   4783  CG2 THR B  60     -28.318   5.130 -14.583  1.00 24.72           C  
ATOM   4784 HG21 THR B  60     -27.927   5.687 -15.434  1.00 24.72           H  
ATOM   4785 HG22 THR B  60     -29.076   4.431 -14.937  1.00 24.72           H  
ATOM   4786 HG23 THR B  60     -28.769   5.825 -13.875  1.00 24.72           H  
ATOM   4787  OG1 THR B  60     -26.202   5.304 -13.552  1.00 24.72           O  
ATOM   4788  HG1 THR B  60     -26.595   5.940 -12.950  1.00 24.72           H  
ATOM   4789  N   SER B  61     -28.921   1.468 -12.530  1.00 25.59           N  
ATOM   4790  H   SER B  61     -29.487   1.981 -11.869  1.00 25.59           H  
ATOM   4791  CA  SER B  61     -29.429   0.233 -13.071  1.00 25.59           C  
ATOM   4792  HA  SER B  61     -28.641  -0.519 -13.118  1.00 25.59           H  
ATOM   4793  C   SER B  61     -29.839   0.660 -14.463  1.00 25.59           C  
ATOM   4794  CB  SER B  61     -30.602  -0.304 -12.244  1.00 25.59           C  
ATOM   4795  HB2 SER B  61     -30.347  -0.264 -11.184  1.00 25.59           H  
ATOM   4796  HB3 SER B  61     -31.497   0.293 -12.417  1.00 25.59           H  
ATOM   4797  O   SER B  61     -30.853   1.340 -14.620  1.00 25.59           O  
ATOM   4798  OG  SER B  61     -30.828  -1.650 -12.604  1.00 25.59           O  
ATOM   4799  HG  SER B  61     -31.769  -1.833 -12.562  1.00 25.59           H  
ATOM   4800  N   THR B  62     -28.957   0.421 -15.438  1.00 26.02           N  
ATOM   4801  H   THR B  62     -28.031   0.110 -15.181  1.00 26.02           H  
ATOM   4802  CA  THR B  62     -29.284   0.517 -16.852  1.00 26.02           C  
ATOM   4803  HA  THR B  62     -29.685   1.504 -17.085  1.00 26.02           H  
ATOM   4804  C   THR B  62     -30.352  -0.528 -17.012  1.00 26.02           C  
ATOM   4805  CB  THR B  62     -28.084   0.219 -17.758  1.00 26.02           C  
ATOM   4806  HB  THR B  62     -27.723  -0.794 -17.582  1.00 26.02           H  
ATOM   4807  O   THR B  62     -30.034  -1.708 -17.166  1.00 26.02           O  
ATOM   4808  CG2 THR B  62     -28.429   0.392 -19.237  1.00 26.02           C  
ATOM   4809 HG21 THR B  62     -27.548   0.193 -19.847  1.00 26.02           H  
ATOM   4810 HG22 THR B  62     -29.212  -0.313 -19.519  1.00 26.02           H  
ATOM   4811 HG23 THR B  62     -28.780   1.408 -19.422  1.00 26.02           H  
ATOM   4812  OG1 THR B  62     -27.042   1.121 -17.476  1.00 26.02           O  
ATOM   4813  HG1 THR B  62     -26.254   0.803 -17.924  1.00 26.02           H  
ATOM   4814  N   GLU B  63     -31.586  -0.091 -16.770  1.00 25.69           N  
ATOM   4815  H   GLU B  63     -31.696   0.871 -16.483  1.00 25.69           H  
ATOM   4816  CA  GLU B  63     -32.751  -0.936 -16.645  1.00 25.69           C  
ATOM   4817  HA  GLU B  63     -32.701  -1.494 -15.710  1.00 25.69           H  
ATOM   4818  C   GLU B  63     -32.682  -1.892 -17.815  1.00 25.69           C  
ATOM   4819  CB  GLU B  63     -34.005  -0.045 -16.642  1.00 25.69           C  
ATOM   4820  HB2 GLU B  63     -34.086   0.463 -17.604  1.00 25.69           H  
ATOM   4821  HB3 GLU B  63     -33.865   0.709 -15.868  1.00 25.69           H  
ATOM   4822  O   GLU B  63     -32.389  -1.465 -18.941  1.00 25.69           O  
ATOM   4823  CG  GLU B  63     -35.317  -0.791 -16.354  1.00 25.69           C  
ATOM   4824  HG2 GLU B  63     -35.503  -1.494 -17.166  1.00 25.69           H  
ATOM   4825  HG3 GLU B  63     -35.193  -1.362 -15.434  1.00 25.69           H  
ATOM   4826  CD  GLU B  63     -36.530   0.153 -16.203  1.00 25.69           C  
ATOM   4827  OE1 GLU B  63     -37.653  -0.375 -16.042  1.00 25.69           O  
ATOM   4828  OE2 GLU B  63     -36.341   1.392 -16.234  1.00 25.69           O  
ATOM   4829  N   ALA B  64     -32.850  -3.182 -17.538  1.00 26.20           N  
ATOM   4830  H   ALA B  64     -32.975  -3.487 -16.583  1.00 26.20           H  
ATOM   4831  CA  ALA B  64     -33.135  -4.117 -18.596  1.00 26.20           C  
ATOM   4832  HA  ALA B  64     -32.322  -4.115 -19.322  1.00 26.20           H  
ATOM   4833  C   ALA B  64     -34.414  -3.583 -19.247  1.00 26.20           C  
ATOM   4834  CB  ALA B  64     -33.280  -5.525 -17.998  1.00 26.20           C  
ATOM   4835  HB1 ALA B  64     -33.456  -6.245 -18.797  1.00 26.20           H  
ATOM   4836  HB2 ALA B  64     -32.368  -5.792 -17.463  1.00 26.20           H  
ATOM   4837  HB3 ALA B  64     -34.116  -5.555 -17.299  1.00 26.20           H  
ATOM   4838  O   ALA B  64     -35.503  -3.876 -18.775  1.00 26.20           O  
ATOM   4839  N   VAL B  65     -34.280  -2.720 -20.262  1.00 27.63           N  
ATOM   4840  H   VAL B  65     -33.352  -2.348 -20.404  1.00 27.63           H  
ATOM   4841  CA  VAL B  65     -35.320  -2.364 -21.228  1.00 27.63           C  
ATOM   4842  HA  VAL B  65     -36.132  -1.817 -20.750  1.00 27.63           H  
ATOM   4843  C   VAL B  65     -35.734  -3.739 -21.716  1.00 27.63           C  
ATOM   4844  CB  VAL B  65     -34.706  -1.529 -22.379  1.00 27.63           C  
ATOM   4845  HB  VAL B  65     -33.853  -2.055 -22.808  1.00 27.63           H  
ATOM   4846  O   VAL B  65     -34.839  -4.319 -22.307  1.00 27.63           O  
ATOM   4847  CG1 VAL B  65     -35.723  -1.278 -23.499  1.00 27.63           C  
ATOM   4848 HG11 VAL B  65     -36.023  -2.224 -23.950  1.00 27.63           H  
ATOM   4849 HG12 VAL B  65     -36.603  -0.772 -23.101  1.00 27.63           H  
ATOM   4850 HG13 VAL B  65     -35.271  -0.664 -24.278  1.00 27.63           H  
ATOM   4851  CG2 VAL B  65     -34.193  -0.173 -21.880  1.00 27.63           C  
ATOM   4852 HG21 VAL B  65     -33.407  -0.319 -21.139  1.00 27.63           H  
ATOM   4853 HG22 VAL B  65     -35.008   0.387 -21.421  1.00 27.63           H  
ATOM   4854 HG23 VAL B  65     -33.782   0.398 -22.712  1.00 27.63           H  
ATOM   4855  N   PRO B  66     -36.878  -4.342 -21.309  1.00 30.15           N  
ATOM   4856  CA  PRO B  66     -36.843  -5.694 -20.703  1.00 30.15           C  
ATOM   4857  HA  PRO B  66     -35.858  -5.875 -20.272  1.00 30.15           H  
ATOM   4858  C   PRO B  66     -37.151  -6.865 -21.634  1.00 30.15           C  
ATOM   4859  CB  PRO B  66     -37.863  -5.679 -19.554  1.00 30.15           C  
ATOM   4860  HB2 PRO B  66     -38.323  -6.653 -19.385  1.00 30.15           H  
ATOM   4861  HB3 PRO B  66     -37.409  -5.339 -18.623  1.00 30.15           H  
ATOM   4862  O   PRO B  66     -38.298  -7.172 -21.943  1.00 30.15           O  
ATOM   4863  CG  PRO B  66     -38.882  -4.654 -20.035  1.00 30.15           C  
ATOM   4864  HG2 PRO B  66     -39.569  -5.114 -20.744  1.00 30.15           H  
ATOM   4865  HG3 PRO B  66     -39.430  -4.210 -19.203  1.00 30.15           H  
ATOM   4866  CD  PRO B  66     -38.016  -3.622 -20.751  1.00 30.15           C  
ATOM   4867  HD2 PRO B  66     -38.586  -3.122 -21.534  1.00 30.15           H  
ATOM   4868  HD3 PRO B  66     -37.684  -2.898 -20.007  1.00 30.15           H  
ATOM   4869  N   THR B  67     -36.135  -7.599 -22.057  1.00 26.99           N  
ATOM   4870  H   THR B  67     -36.414  -8.539 -22.300  1.00 26.99           H  
ATOM   4871  CA  THR B  67     -35.417  -7.008 -23.186  1.00 26.99           C  
ATOM   4872  HA  THR B  67     -35.707  -5.962 -23.288  1.00 26.99           H  
ATOM   4873  C   THR B  67     -36.092  -7.594 -24.396  1.00 26.99           C  
ATOM   4874  CB  THR B  67     -33.893  -7.064 -23.014  1.00 26.99           C  
ATOM   4875  HB  THR B  67     -33.591  -8.111 -23.027  1.00 26.99           H  
ATOM   4876  O   THR B  67     -36.422  -8.781 -24.390  1.00 26.99           O  
ATOM   4877  CG2 THR B  67     -32.968  -6.246 -23.909  1.00 26.99           C  
ATOM   4878 HG21 THR B  67     -33.214  -5.185 -23.882  1.00 26.99           H  
ATOM   4879 HG22 THR B  67     -33.054  -6.581 -24.943  1.00 26.99           H  
ATOM   4880 HG23 THR B  67     -31.935  -6.388 -23.591  1.00 26.99           H  
ATOM   4881  OG1 THR B  67     -33.614  -6.546 -21.741  1.00 26.99           O  
ATOM   4882  HG1 THR B  67     -33.877  -5.626 -21.817  1.00 26.99           H  
ATOM   4883  N   THR B  68     -36.613  -6.663 -25.201  1.00 23.21           N  
ATOM   4884  H   THR B  68     -36.141  -5.772 -25.263  1.00 23.21           H  
ATOM   4885  CA  THR B  68     -37.895  -6.796 -25.883  1.00 23.21           C  
ATOM   4886  HA  THR B  68     -38.682  -6.885 -25.134  1.00 23.21           H  
ATOM   4887  C   THR B  68     -37.811  -8.045 -26.700  1.00 23.21           C  
ATOM   4888  CB  THR B  68     -38.224  -5.643 -26.845  1.00 23.21           C  
ATOM   4889  HB  THR B  68     -37.708  -5.793 -27.793  1.00 23.21           H  
ATOM   4890  O   THR B  68     -36.905  -8.162 -27.525  1.00 23.21           O  
ATOM   4891  CG2 THR B  68     -39.724  -5.587 -27.140  1.00 23.21           C  
ATOM   4892 HG21 THR B  68     -40.046  -6.511 -27.621  1.00 23.21           H  
ATOM   4893 HG22 THR B  68     -40.279  -5.438 -26.214  1.00 23.21           H  
ATOM   4894 HG23 THR B  68     -39.921  -4.755 -27.816  1.00 23.21           H  
ATOM   4895  OG1 THR B  68     -37.816  -4.401 -26.329  1.00 23.21           O  
ATOM   4896  HG1 THR B  68     -36.877  -4.356 -26.526  1.00 23.21           H  
ATOM   4897  N   THR B  69     -38.743  -8.969 -26.475  1.00 24.49           N  
ATOM   4898  H   THR B  69     -39.437  -8.827 -25.755  1.00 24.49           H  
ATOM   4899  CA  THR B  69     -38.537 -10.320 -26.978  1.00 24.49           C  
ATOM   4900  HA  THR B  69     -37.584 -10.657 -26.571  1.00 24.49           H  
ATOM   4901  C   THR B  69     -38.370 -10.357 -28.493  1.00 24.49           C  
ATOM   4902  CB  THR B  69     -39.601 -11.309 -26.494  1.00 24.49           C  
ATOM   4903  HB  THR B  69     -39.466 -12.259 -27.013  1.00 24.49           H  
ATOM   4904  O   THR B  69     -37.761 -11.293 -28.985  1.00 24.49           O  
ATOM   4905  CG2 THR B  69     -39.513 -11.559 -24.988  1.00 24.49           C  
ATOM   4906 HG21 THR B  69     -39.733 -10.644 -24.438  1.00 24.49           H  
ATOM   4907 HG22 THR B  69     -38.505 -11.886 -24.733  1.00 24.49           H  
ATOM   4908 HG23 THR B  69     -40.218 -12.340 -24.702  1.00 24.49           H  
ATOM   4909  OG1 THR B  69     -40.900 -10.818 -26.741  1.00 24.49           O  
ATOM   4910  HG1 THR B  69     -41.492 -11.568 -26.645  1.00 24.49           H  
ATOM   4911  N   THR B  70     -38.779  -9.324 -29.244  1.00 24.46           N  
ATOM   4912  H   THR B  70     -39.267  -8.572 -28.780  1.00 24.46           H  
ATOM   4913  CA  THR B  70     -38.295  -9.054 -30.606  1.00 24.46           C  
ATOM   4914  HA  THR B  70     -37.548  -9.812 -30.843  1.00 24.46           H  
ATOM   4915  C   THR B  70     -39.436  -9.249 -31.616  1.00 24.46           C  
ATOM   4916  CB  THR B  70     -37.489  -7.740 -30.666  1.00 24.46           C  
ATOM   4917  HB  THR B  70     -36.660  -7.837 -29.965  1.00 24.46           H  
ATOM   4918  O   THR B  70     -40.572  -8.836 -31.399  1.00 24.46           O  
ATOM   4919  CG2 THR B  70     -36.869  -7.487 -32.037  1.00 24.46           C  
ATOM   4920 HG21 THR B  70     -36.242  -6.596 -31.987  1.00 24.46           H  
ATOM   4921 HG22 THR B  70     -36.250  -8.338 -32.322  1.00 24.46           H  
ATOM   4922 HG23 THR B  70     -37.654  -7.334 -32.777  1.00 24.46           H  
ATOM   4923  OG1 THR B  70     -38.220  -6.598 -30.295  1.00 24.46           O  
ATOM   4924  HG1 THR B  70     -37.634  -6.096 -29.724  1.00 24.46           H  
ATOM   4925  N   GLU B  71     -39.191 -10.092 -32.628  1.00 21.16           N  
ATOM   4926  H   GLU B  71     -38.214 -10.177 -32.870  1.00 21.16           H  
ATOM   4927  CA  GLU B  71     -39.798 -11.436 -32.512  1.00 21.16           C  
ATOM   4928  HA  GLU B  71     -40.804 -11.343 -32.101  1.00 21.16           H  
ATOM   4929  C   GLU B  71     -38.905 -12.190 -31.520  1.00 21.16           C  
ATOM   4930  CB  GLU B  71     -39.854 -12.156 -33.881  1.00 21.16           C  
ATOM   4931  HB2 GLU B  71     -39.955 -11.386 -34.645  1.00 21.16           H  
ATOM   4932  HB3 GLU B  71     -38.913 -12.669 -34.078  1.00 21.16           H  
ATOM   4933  O   GLU B  71     -37.689 -12.097 -31.637  1.00 21.16           O  
ATOM   4934  CG  GLU B  71     -41.048 -13.117 -34.075  1.00 21.16           C  
ATOM   4935  HG2 GLU B  71     -41.837 -12.865 -33.365  1.00 21.16           H  
ATOM   4936  HG3 GLU B  71     -41.468 -12.910 -35.059  1.00 21.16           H  
ATOM   4937  CD  GLU B  71     -40.741 -14.626 -34.025  1.00 21.16           C
[truncated: 190,521 more chars]
