# Supplementary material for: AlphaFold-Multimer predicts cross-kingdom interactions at the plant-pathogen interface
Source: Nat Commun. 2023 Sep 27;14:6040. doi: 10.1038/s41467-023-41721-9 (PMC10533508; doi:10.1038/s41467-023-41721-9)
Supplement: Supplementary file 6 — Supplementary Data 3 [file 41467_2023_41721_MOESM6_ESM.zip › CIII_XP018248187.pdb]

ATOM      1  N   GLY A   1      -2.449  11.899 -20.117  1.00 92.78           N  
ATOM      2  H   GLY A   1      -2.982  12.756 -20.167  1.00 92.78           H  
ATOM      3  H2  GLY A   1      -1.798  11.814 -20.885  1.00 92.78           H  
ATOM      4  H3  GLY A   1      -3.112  11.141 -20.195  1.00 92.78           H  
ATOM      5  CA  GLY A   1      -1.750  11.785 -18.825  1.00 92.78           C  
ATOM      6  HA2 GLY A   1      -2.488  11.734 -18.024  1.00 92.78           H  
ATOM      7  HA3 GLY A   1      -1.086  12.635 -18.669  1.00 92.78           H  
ATOM      8  C   GLY A   1      -0.933  10.512 -18.826  1.00 92.78           C  
ATOM      9  O   GLY A   1      -0.602  10.020 -19.897  1.00 92.78           O  
ATOM     10  N   GLY A   2      -0.591   9.978 -17.657  1.00 97.51           N  
ATOM     11  H   GLY A   2      -0.824  10.469 -16.806  1.00 97.51           H  
ATOM     12  CA  GLY A   2       0.035   8.658 -17.524  1.00 97.51           C  
ATOM     13  HA2 GLY A   2      -0.164   8.061 -18.414  1.00 97.51           H  
ATOM     14  HA3 GLY A   2       1.114   8.773 -17.423  1.00 97.51           H  
ATOM     15  C   GLY A   2      -0.490   7.895 -16.311  1.00 97.51           C  
ATOM     16  O   GLY A   2      -1.062   8.497 -15.401  1.00 97.51           O  
ATOM     17  N   ILE A   3      -0.301   6.574 -16.295  1.00 98.62           N  
ATOM     18  H   ILE A   3       0.159   6.127 -17.075  1.00 98.62           H  
ATOM     19  CA  ILE A   3      -0.639   5.746 -15.130  1.00 98.62           C  
ATOM     20  HA  ILE A   3      -1.363   6.296 -14.529  1.00 98.62           H  
ATOM     21  C   ILE A   3       0.611   5.530 -14.276  1.00 98.62           C  
ATOM     22  CB  ILE A   3      -1.345   4.428 -15.513  1.00 98.62           C  
ATOM     23  HB  ILE A   3      -0.651   3.819 -16.093  1.00 98.62           H  
ATOM     24  O   ILE A   3       1.670   5.173 -14.795  1.00 98.62           O  
ATOM     25  CG1 ILE A   3      -2.599   4.722 -16.371  1.00 98.62           C  
ATOM     26 HG12 ILE A   3      -3.282   5.358 -15.808  1.00 98.62           H  
ATOM     27 HG13 ILE A   3      -2.302   5.258 -17.272  1.00 98.62           H  
ATOM     28  CG2 ILE A   3      -1.738   3.641 -14.246  1.00 98.62           C  
ATOM     29 HG21 ILE A   3      -2.467   4.204 -13.664  1.00 98.62           H  
ATOM     30 HG22 ILE A   3      -0.871   3.443 -13.616  1.00 98.62           H  
ATOM     31 HG23 ILE A   3      -2.162   2.672 -14.512  1.00 98.62           H  
ATOM     32  CD1 ILE A   3      -3.356   3.472 -16.827  1.00 98.62           C  
ATOM     33 HD11 ILE A   3      -4.134   3.767 -17.531  1.00 98.62           H  
ATOM     34 HD12 ILE A   3      -3.835   2.983 -15.979  1.00 98.62           H  
ATOM     35 HD13 ILE A   3      -2.673   2.780 -17.319  1.00 98.62           H  
ATOM     36  N   VAL A   4       0.473   5.735 -12.971  1.00 98.66           N  
ATOM     37  H   VAL A   4      -0.428   6.056 -12.648  1.00 98.66           H  
ATOM     38  CA  VAL A   4       1.469   5.406 -11.945  1.00 98.66           C  
ATOM     39  HA  VAL A   4       2.436   5.236 -12.418  1.00 98.66           H  
ATOM     40  C   VAL A   4       1.035   4.126 -11.240  1.00 98.66           C  
ATOM     41  CB  VAL A   4       1.622   6.560 -10.939  1.00 98.66           C  
ATOM     42  HB  VAL A   4       0.694   6.656 -10.374  1.00 98.66           H  
ATOM     43  O   VAL A   4      -0.146   3.979 -10.930  1.00 98.66           O  
ATOM     44  CG1 VAL A   4       2.736   6.277  -9.929  1.00 98.66           C  
ATOM     45 HG11 VAL A   4       3.661   6.027 -10.449  1.00 98.66           H  
ATOM     46 HG12 VAL A   4       2.461   5.445  -9.280  1.00 98.66           H  
ATOM     47 HG13 VAL A   4       2.902   7.148  -9.295  1.00 98.66           H  
ATOM     48  CG2 VAL A   4       1.840   7.896 -11.662  1.00 98.66           C  
ATOM     49 HG21 VAL A   4       2.135   8.668 -10.950  1.00 98.66           H  
ATOM     50 HG22 VAL A   4       0.905   8.209 -12.125  1.00 98.66           H  
ATOM     51 HG23 VAL A   4       2.596   7.809 -12.442  1.00 98.66           H  
ATOM     52  N   ILE A   5       1.957   3.201 -10.979  1.00 98.71           N  
ATOM     53  H   ILE A   5       2.913   3.369 -11.261  1.00 98.71           H  
ATOM     54  CA  ILE A   5       1.651   1.937 -10.296  1.00 98.71           C  
ATOM     55  HA  ILE A   5       0.643   2.001  -9.887  1.00 98.71           H  
ATOM     56  C   ILE A   5       2.588   1.715  -9.109  1.00 98.71           C  
ATOM     57  CB  ILE A   5       1.664   0.769 -11.311  1.00 98.71           C  
ATOM     58  HB  ILE A   5       1.110   1.105 -12.187  1.00 98.71           H  
ATOM     59  O   ILE A   5       3.795   1.942  -9.206  1.00 98.71           O  
ATOM     60  CG1 ILE A   5       0.984  -0.523 -10.817  1.00 98.71           C  
ATOM     61 HG12 ILE A   5       1.426  -0.835  -9.870  1.00 98.71           H  
ATOM     62 HG13 ILE A   5       1.160  -1.310 -11.550  1.00 98.71           H  
ATOM     63  CG2 ILE A   5       3.085   0.421 -11.774  1.00 98.71           C  
ATOM     64 HG21 ILE A   5       3.045  -0.306 -12.585  1.00 98.71           H  
ATOM     65 HG22 ILE A   5       3.577   1.325 -12.134  1.00 98.71           H  
ATOM     66 HG23 ILE A   5       3.662  -0.010 -10.956  1.00 98.71           H  
ATOM     67  CD1 ILE A   5      -0.531  -0.393 -10.650  1.00 98.71           C  
ATOM     68 HD11 ILE A   5      -0.753   0.218  -9.775  1.00 98.71           H  
ATOM     69 HD12 ILE A   5      -0.968   0.054 -11.542  1.00 98.71           H  
ATOM     70 HD13 ILE A   5      -0.973  -1.378 -10.506  1.00 98.71           H  
ATOM     71  N   TYR A   6       2.033   1.232  -8.000  1.00 98.68           N  
ATOM     72  H   TYR A   6       1.028   1.141  -7.960  1.00 98.68           H  
ATOM     73  CA  TYR A   6       2.819   0.678  -6.900  1.00 98.68           C  
ATOM     74  HA  TYR A   6       3.777   1.194  -6.841  1.00 98.68           H  
ATOM     75  C   TYR A   6       3.104  -0.805  -7.141  1.00 98.68           C  
ATOM     76  CB  TYR A   6       2.094   0.907  -5.573  1.00 98.68           C  
ATOM     77  HB2 TYR A   6       2.468   0.190  -4.842  1.00 98.68           H  
ATOM     78  HB3 TYR A   6       1.027   0.723  -5.696  1.00 98.68           H  
ATOM     79  O   TYR A   6       2.184  -1.578  -7.419  1.00 98.68           O  
ATOM     80  CG  TYR A   6       2.319   2.302  -5.030  1.00 98.68           C  
ATOM     81  CD1 TYR A   6       3.331   2.514  -4.081  1.00 98.68           C  
ATOM     82  HD1 TYR A   6       3.912   1.673  -3.729  1.00 98.68           H  
ATOM     83  CD2 TYR A   6       1.558   3.389  -5.497  1.00 98.68           C  
ATOM     84  HD2 TYR A   6       0.773   3.234  -6.222  1.00 98.68           H  
ATOM     85  CE1 TYR A   6       3.598   3.803  -3.590  1.00 98.68           C  
ATOM     86  HE1 TYR A   6       4.371   3.971  -2.856  1.00 98.68           H  
ATOM     87  CE2 TYR A   6       1.824   4.681  -5.009  1.00 98.68           C  
ATOM     88  HE2 TYR A   6       1.261   5.534  -5.357  1.00 98.68           H  
ATOM     89  OH  TYR A   6       3.115   6.159  -3.689  1.00 98.68           O  
ATOM     90  HH  TYR A   6       3.953   6.273  -3.235  1.00 98.68           H  
ATOM     91  CZ  TYR A   6       2.838   4.890  -4.055  1.00 98.68           C  
ATOM     92  N   TRP A   7       4.372  -1.196  -7.011  1.00 98.51           N  
ATOM     93  H   TRP A   7       5.061  -0.499  -6.765  1.00 98.51           H  
ATOM     94  CA  TRP A   7       4.857  -2.569  -7.164  1.00 98.51           C  
ATOM     95  HA  TRP A   7       4.020  -3.266  -7.159  1.00 98.51           H  
ATOM     96  C   TRP A   7       5.781  -2.935  -5.998  1.00 98.51           C  
ATOM     97  CB  TRP A   7       5.595  -2.701  -8.505  1.00 98.51           C  
ATOM     98  HB2 TRP A   7       6.375  -1.941  -8.550  1.00 98.51           H  
ATOM     99  HB3 TRP A   7       4.891  -2.501  -9.313  1.00 98.51           H  
ATOM    100  O   TRP A   7       6.569  -2.107  -5.545  1.00 98.51           O  
ATOM    101  CG  TRP A   7       6.236  -4.036  -8.743  1.00 98.51           C  
ATOM    102  CD1 TRP A   7       5.652  -5.093  -9.346  1.00 98.51           C  
ATOM    103  HD1 TRP A   7       4.647  -5.096  -9.741  1.00 98.51           H  
ATOM    104  CD2 TRP A   7       7.548  -4.512  -8.308  1.00 98.51           C  
ATOM    105  CE2 TRP A   7       7.678  -5.882  -8.683  1.00 98.51           C  
ATOM    106  CE3 TRP A   7       8.622  -3.936  -7.595  1.00 98.51           C  
ATOM    107  HE3 TRP A   7       8.546  -2.908  -7.275  1.00 98.51           H  
ATOM    108  NE1 TRP A   7       6.501  -6.180  -9.328  1.00 98.51           N  
ATOM    109  HE1 TRP A   7       6.239  -7.100  -9.652  1.00 98.51           H  
ATOM    110  CH2 TRP A   7       9.853  -6.046  -7.641  1.00 98.51           C  
ATOM    111  HH2 TRP A   7      10.717  -6.629  -7.356  1.00 98.51           H  
ATOM    112  CZ2 TRP A   7       8.809  -6.644  -8.365  1.00 98.51           C  
ATOM    113  HZ2 TRP A   7       8.851  -7.690  -8.633  1.00 98.51           H  
ATOM    114  CZ3 TRP A   7       9.762  -4.694  -7.264  1.00 98.51           C  
ATOM    115  HZ3 TRP A   7      10.562  -4.238  -6.700  1.00 98.51           H  
ATOM    116  N   GLY A   8       5.721  -4.182  -5.536  1.00 98.09           N  
ATOM    117  H   GLY A   8       5.083  -4.835  -5.969  1.00 98.09           H  
ATOM    118  CA  GLY A   8       6.638  -4.740  -4.542  1.00 98.09           C  
ATOM    119  HA2 GLY A   8       7.245  -5.504  -5.026  1.00 98.09           H  
ATOM    120  HA3 GLY A   8       7.307  -3.965  -4.168  1.00 98.09           H  
ATOM    121  C   GLY A   8       5.954  -5.367  -3.327  1.00 98.09           C  
ATOM    122  O   GLY A   8       6.634  -6.000  -2.528  1.00 98.09           O  
ATOM    123  N   GLN A   9       4.633  -5.237  -3.165  1.00 98.02           N  
ATOM    124  H   GLN A   9       4.110  -4.791  -3.905  1.00 98.02           H  
ATOM    125  CA  GLN A   9       3.928  -5.693  -1.955  1.00 98.02           C  
ATOM    126  HA  GLN A   9       4.682  -5.965  -1.218  1.00 98.02           H  
ATOM    127  C   GLN A   9       3.160  -7.007  -2.105  1.00 98.02           C  
ATOM    128  CB  GLN A   9       3.098  -4.552  -1.340  1.00 98.02           C  
ATOM    129  HB2 GLN A   9       2.461  -4.946  -0.548  1.00 98.02           H  
ATOM    130  HB3 GLN A   9       2.462  -4.103  -2.102  1.00 98.02           H  
ATOM    131  O   GLN A   9       2.532  -7.463  -1.150  1.00 98.02           O  
ATOM    132  CG  GLN A   9       4.016  -3.483  -0.727  1.00 98.02           C  
ATOM    133  HG2 GLN A   9       3.409  -2.721  -0.238  1.00 98.02           H  
ATOM    134  HG3 GLN A   9       4.590  -3.003  -1.520  1.00 98.02           H  
ATOM    135  CD  GLN A   9       4.969  -4.055   0.320  1.00 98.02           C  
ATOM    136  NE2 GLN A   9       6.202  -3.630   0.354  1.00 98.02           N  
ATOM    137 HE21 GLN A   9       6.850  -4.137   0.939  1.00 98.02           H  
ATOM    138 HE22 GLN A   9       6.570  -3.113  -0.432  1.00 98.02           H  
ATOM    139  OE1 GLN A   9       4.636  -4.916   1.117  1.00 98.02           O  
ATOM    140  N   ASN A  10       3.269  -7.680  -3.252  1.00 96.64           N  
ATOM    141  H   ASN A  10       3.740  -7.252  -4.036  1.00 96.64           H  
ATOM    142  CA  ASN A  10       2.798  -9.053  -3.384  1.00 96.64           C  
ATOM    143  HA  ASN A  10       2.813  -9.529  -2.403  1.00 96.64           H  
ATOM    144  C   ASN A  10       3.705  -9.860  -4.319  1.00 96.64           C  
ATOM    145  CB  ASN A  10       1.347  -9.023  -3.873  1.00 96.64           C  
ATOM    146  HB2 ASN A  10       1.340  -8.788  -4.938  1.00 96.64           H  
ATOM    147  HB3 ASN A  10       0.793  -8.249  -3.342  1.00 96.64           H  
ATOM    148  O   ASN A  10       3.826  -9.545  -5.499  1.00 96.64           O  
ATOM    149  CG  ASN A  10       0.651 -10.352  -3.675  1.00 96.64           C  
ATOM    150  ND2 ASN A  10      -0.429 -10.372  -2.931  1.00 96.64           N  
ATOM    151 HD21 ASN A  10      -0.789  -9.517  -2.533  1.00 96.64           H  
ATOM    152 HD22 ASN A  10      -0.991 -11.211  -2.937  1.00 96.64           H  
ATOM    153  OD1 ASN A  10       1.095 -11.390  -4.149  1.00 96.64           O  
ATOM    154  N   GLY A  11       4.298 -10.951  -3.821  1.00 95.77           N  
ATOM    155  H   GLY A  11       4.105 -11.209  -2.864  1.00 95.77           H  
ATOM    156  CA  GLY A  11       5.208 -11.794  -4.613  1.00 95.77           C  
ATOM    157  HA2 GLY A  11       5.603 -12.588  -3.979  1.00 95.77           H  
ATOM    158  HA3 GLY A  11       6.043 -11.186  -4.961  1.00 95.77           H  
ATOM    159  C   GLY A  11       4.567 -12.456  -5.844  1.00 95.77           C  
ATOM    160  O   GLY A  11       5.284 -12.950  -6.706  1.00 95.77           O  
ATOM    161  N   ASN A  12       3.234 -12.442  -5.953  1.00 96.21           N  
ATOM    162  H   ASN A  12       2.694 -11.997  -5.224  1.00 96.21           H  
ATOM    163  CA  ASN A  12       2.491 -13.010  -7.079  1.00 96.21           C  
ATOM    164  HA  ASN A  12       3.123 -13.739  -7.585  1.00 96.21           H  
ATOM    165  C   ASN A  12       2.098 -11.967  -8.142  1.00 96.21           C  
ATOM    166  CB  ASN A  12       1.265 -13.761  -6.541  1.00 96.21           C  
ATOM    167  HB2 ASN A  12       0.757 -14.261  -7.366  1.00 96.21           H  
ATOM    168  HB3 ASN A  12       0.569 -13.045  -6.103  1.00 96.21           H  
ATOM    169  O   ASN A  12       1.384 -12.299  -9.083  1.00 96.21           O  
ATOM    170  CG  ASN A  12       1.626 -14.817  -5.517  1.00 96.21           C  
ATOM    171  ND2 ASN A  12       1.120 -14.699  -4.313  1.00 96.21           N  
ATOM    172 HD21 ASN A  12       0.588 -13.871  -4.085  1.00 96.21           H  
ATOM    173 HD22 ASN A  12       1.375 -15.416  -3.649  1.00 96.21           H  
ATOM    174  OD1 ASN A  12       2.378 -15.743  -5.765  1.00 96.21           O  
ATOM    175  N   GLU A  13       2.532 -10.706  -8.025  1.00 97.23           N  
ATOM    176  H   GLU A  13       3.087 -10.452  -7.221  1.00 97.23           H  
ATOM    177  CA  GLU A  13       2.111  -9.632  -8.944  1.00 97.23           C  
ATOM    178  HA  GLU A  13       1.085  -9.846  -9.245  1.00 97.23           H  
ATOM    179  C   GLU A  13       2.912  -9.545 -10.257  1.00 97.23           C  
ATOM    180  CB  GLU A  13       2.062  -8.300  -8.191  1.00 97.23           C  
ATOM    181  HB2 GLU A  13       1.429  -7.614  -8.754  1.00 97.23           H  
ATOM    182  HB3 GLU A  13       1.593  -8.483  -7.224  1.00 97.23           H  
ATOM    183  O   GLU A  13       2.617  -8.703 -11.114  1.00 97.23           O  
ATOM    184  CG  GLU A  13       3.420  -7.628  -7.973  1.00 97.23           C  
ATOM    185  HG2 GLU A  13       4.165  -8.382  -7.719  1.00 97.23           H  
ATOM    186  HG3 GLU A  13       3.732  -7.162  -8.908  1.00 97.23           H  
ATOM    187  CD  GLU A  13       3.342  -6.562  -6.872  1.00 97.23           C  
ATOM    188  OE1 GLU A  13       4.302  -6.472  -6.074  1.00 97.23           O  
ATOM    189  OE2 GLU A  13       2.333  -5.823  -6.815  1.00 97.23           O  
ATOM    190  N   GLY A  14       3.898 -10.429 -10.423  1.00 97.48           N  
ATOM    191  H   GLY A  14       4.046 -11.085  -9.669  1.00 97.48           H  
ATOM    192  CA  GLY A  14       4.850 -10.436 -11.533  1.00 97.48           C  
ATOM    193  HA2 GLY A  14       5.125 -11.467 -11.753  1.00 97.48           H  
ATOM    194  HA3 GLY A  14       4.389 -10.012 -12.424  1.00 97.48           H  
ATOM    195  C   GLY A  14       6.123  -9.644 -11.225  1.00 97.48           C  
ATOM    196  O   GLY A  14       6.183  -8.856 -10.284  1.00 97.48           O  
ATOM    197  N   THR A  15       7.168  -9.856 -12.024  1.00 98.02           N  
ATOM    198  H   THR A  15       7.056 -10.460 -12.826  1.00 98.02           H  
ATOM    199  CA  THR A  15       8.444  -9.138 -11.870  1.00 98.02           C  
ATOM    200  HA  THR A  15       8.750  -9.202 -10.826  1.00 98.02           H  
ATOM    201  C   THR A  15       8.299  -7.656 -12.216  1.00 98.02           C  
ATOM    202  CB  THR A  15       9.561  -9.753 -12.728  1.00 98.02           C  
ATOM    203  HB  THR A  15      10.495  -9.234 -12.512  1.00 98.02           H  
ATOM    204  O   THR A  15       7.377  -7.263 -12.944  1.00 98.02           O  
ATOM    205  CG2 THR A  15       9.758 -11.243 -12.448  1.00 98.02           C  
ATOM    206 HG21 THR A  15       8.892 -11.816 -12.778  1.00 98.02           H  
ATOM    207 HG22 THR A  15      10.644 -11.597 -12.975  1.00 98.02           H  
ATOM    208 HG23 THR A  15       9.905 -11.397 -11.378  1.00 98.02           H  
ATOM    209  OG1 THR A  15       9.274  -9.618 -14.103  1.00 98.02           O  
ATOM    210  HG1 THR A  15      10.039  -9.972 -14.562  1.00 98.02           H  
ATOM    211  N   LEU A  16       9.245  -6.833 -11.762  1.00 98.49           N  
ATOM    212  H   LEU A  16      10.009  -7.199 -11.212  1.00 98.49           H  
ATOM    213  CA  LEU A  16       9.297  -5.421 -12.133  1.00 98.49           C  
ATOM    214  HA  LEU A  16       8.347  -4.961 -11.862  1.00 98.49           H  
ATOM    215  C   LEU A  16       9.472  -5.267 -13.656  1.00 98.49           C  
ATOM    216  CB  LEU A  16      10.408  -4.747 -11.308  1.00 98.49           C  
ATOM    217  HB2 LEU A  16      10.132  -4.800 -10.255  1.00 98.49           H  
ATOM    218  HB3 LEU A  16      11.333  -5.311 -11.425  1.00 98.49           H  
ATOM    219  O   LEU A  16       8.769  -4.468 -14.277  1.00 98.49           O  
ATOM    220  CG  LEU A  16      10.666  -3.274 -11.667  1.00 98.49           C  
ATOM    221  HG  LEU A  16      10.952  -3.199 -12.716  1.00 98.49           H  
ATOM    222  CD1 LEU A  16       9.431  -2.409 -11.419  1.00 98.49           C  
ATOM    223 HD11 LEU A  16       9.674  -1.366 -11.619  1.00 98.49           H  
ATOM    224 HD12 LEU A  16       8.624  -2.702 -12.090  1.00 98.49           H  
ATOM    225 HD13 LEU A  16       9.102  -2.512 -10.385  1.00 98.49           H  
ATOM    226  CD2 LEU A  16      11.814  -2.727 -10.822  1.00 98.49           C  
ATOM    227 HD21 LEU A  16      12.019  -1.695 -11.107  1.00 98.49           H  
ATOM    228 HD22 LEU A  16      11.551  -2.766  -9.765  1.00 98.49           H  
ATOM    229 HD23 LEU A  16      12.712  -3.321 -10.991  1.00 98.49           H  
ATOM    230  N   ALA A  17      10.294  -6.113 -14.289  1.00 97.64           N  
ATOM    231  H   ALA A  17      10.893  -6.710 -13.737  1.00 97.64           H  
ATOM    232  CA  ALA A  17      10.419  -6.138 -15.748  1.00 97.64           C  
ATOM    233  HA  ALA A  17      10.745  -5.152 -16.080  1.00 97.64           H  
ATOM    234  C   ALA A  17       9.084  -6.440 -16.454  1.00 97.64           C  
ATOM    235  CB  ALA A  17      11.493  -7.154 -16.150  1.00 97.64           C  
ATOM    236  HB1 ALA A  17      11.263  -8.137 -15.738  1.00 97.64           H  
ATOM    237  HB2 ALA A  17      12.465  -6.831 -15.779  1.00 97.64           H  
ATOM    238  HB3 ALA A  17      11.549  -7.221 -17.236  1.00 97.64           H  
ATOM    239  O   ALA A  17       8.735  -5.755 -17.415  1.00 97.64           O  
ATOM    240  N   SER A  18       8.303  -7.417 -15.970  1.00 97.52           N  
ATOM    241  H   SER A  18       8.634  -7.951 -15.179  1.00 97.52           H  
ATOM    242  CA  SER A  18       6.991  -7.745 -16.555  1.00 97.52           C  
ATOM    243  HA  SER A  18       7.122  -7.873 -17.630  1.00 97.52           H  
ATOM    244  C   SER A  18       5.967  -6.622 -16.356  1.00 97.52           C  
ATOM    245  CB  SER A  18       6.462  -9.073 -16.003  1.00 97.52           C  
ATOM    246  HB2 SER A  18       5.632  -9.406 -16.625  1.00 97.52           H  
ATOM    247  HB3 SER A  18       7.249  -9.825 -16.056  1.00 97.52           H  
ATOM    248  O   SER A  18       5.194  -6.312 -17.263  1.00 97.52           O  
ATOM    249  OG  SER A  18       6.003  -8.964 -14.668  1.00 97.52           O  
ATOM    250  HG  SER A  18       6.640  -8.484 -14.134  1.00 97.52           H  
ATOM    251  N   THR A  19       6.028  -5.944 -15.206  1.00 98.31           N  
ATOM    252  H   THR A  19       6.681  -6.263 -14.505  1.00 98.31           H  
ATOM    253  CA  THR A  19       5.210  -4.767 -14.894  1.00 98.31           C  
ATOM    254  HA  THR A  19       4.157  -5.041 -14.953  1.00 98.31           H  
ATOM    255  C   THR A  19       5.458  -3.661 -15.915  1.00 98.31           C  
ATOM    256  CB  THR A  19       5.498  -4.291 -13.461  1.00 98.31           C  
ATOM    257  HB  THR A  19       6.563  -4.101 -13.329  1.00 98.31           H  
ATOM    258  O   THR A  19       4.515  -3.171 -16.536  1.00 98.31           O  
ATOM    259  CG2 THR A  19       4.738  -3.023 -13.079  1.00 98.31           C  
ATOM    260 HG21 THR A  19       5.114  -2.172 -13.646  1.00 98.31           H  
ATOM    261 HG22 THR A  19       3.673  -3.149 -13.275  1.00 98.31           H  
ATOM    262 HG23 THR A  19       4.885  -2.818 -12.018  1.00 98.31           H  
ATOM    263  OG1 THR A  19       5.103  -5.316 -12.581  1.00 98.31           O  
ATOM    264  HG1 THR A  19       5.826  -5.943 -12.503  1.00 98.31           H  
ATOM    265  N   CYS A  20       6.723  -3.331 -16.174  1.00 98.17           N  
ATOM    266  H   CYS A  20       7.455  -3.753 -15.620  1.00 98.17           H  
ATOM    267  CA  CYS A  20       7.110  -2.327 -17.166  1.00 98.17           C  
ATOM    268  HA  CYS A  20       6.515  -1.428 -17.008  1.00 98.17           H  
ATOM    269  C   CYS A  20       6.864  -2.778 -18.617  1.00 98.17           C  
ATOM    270  CB  CYS A  20       8.574  -1.977 -16.904  1.00 98.17           C  
ATOM    271  HB2 CYS A  20       9.166  -2.892 -16.866  1.00 98.17           H  
ATOM    272  HB3 CYS A  20       8.957  -1.353 -17.711  1.00 98.17           H  
ATOM    273  O   CYS A  20       6.550  -1.956 -19.477  1.00 98.17           O  
ATOM    274  SG  CYS A  20       8.752  -1.093 -15.336  1.00 98.17           S  
ATOM    275  N   ALA A  21       6.942  -4.082 -18.901  1.00 97.62           N  
ATOM    276  H   ALA A  21       7.262  -4.714 -18.182  1.00 97.62           H  
ATOM    277  CA  ALA A  21       6.677  -4.634 -20.229  1.00 97.62           C  
ATOM    278  HA  ALA A  21       7.216  -4.026 -20.954  1.00 97.62           H  
ATOM    279  C   ALA A  21       5.194  -4.588 -20.638  1.00 97.62           C  
ATOM    280  CB  ALA A  21       7.235  -6.058 -20.303  1.00 97.62           C  
ATOM    281  HB1 ALA A  21       6.705  -6.700 -19.599  1.00 97.62           H  
ATOM    282  HB2 ALA A  21       8.298  -6.057 -20.063  1.00 97.62           H  
ATOM    283  HB3 ALA A  21       7.098  -6.453 -21.310  1.00 97.62           H  
ATOM    284  O   ALA A  21       4.909  -4.614 -21.834  1.00 97.62           O  
ATOM    285  N   SER A  22       4.263  -4.452 -19.681  1.00 96.58           N  
ATOM    286  H   SER A  22       4.559  -4.525 -18.718  1.00 96.58           H  
ATOM    287  CA  SER A  22       2.830  -4.242 -19.962  1.00 96.58           C  
ATOM    288  HA  SER A  22       2.459  -5.094 -20.531  1.00 96.58           H  
ATOM    289  C   SER A  22       2.545  -2.977 -20.786  1.00 96.58           C  
ATOM    290  CB  SER A  22       2.035  -4.151 -18.654  1.00 96.58           C  
ATOM    291  HB2 SER A  22       2.294  -4.982 -17.998  1.00 96.58           H  
ATOM    292  HB3 SER A  22       0.972  -4.206 -18.888  1.00 96.58           H  
ATOM    293  O   SER A  22       1.470  -2.839 -21.367  1.00 96.58           O  
ATOM    294  OG  SER A  22       2.292  -2.917 -18.003  1.00 96.58           O  
ATOM    295  HG  SER A  22       3.060  -3.019 -17.435  1.00 96.58           H  
ATOM    296  N   ASN A  23       3.500  -2.036 -20.828  1.00 96.41           N  
ATOM    297  H   ASN A  23       4.363  -2.239 -20.344  1.00 96.41           H  
ATOM    298  CA  ASN A  23       3.389  -0.714 -21.444  1.00 96.41           C  
ATOM    299  HA  ASN A  23       4.313  -0.182 -21.215  1.00 96.41           H  
ATOM    300  C   ASN A  23       2.269   0.164 -20.865  1.00 96.41           C  
ATOM    301  CB  ASN A  23       3.305  -0.847 -22.979  1.00 96.41           C  
ATOM    302  HB2 ASN A  23       2.429  -1.435 -23.253  1.00 96.41           H  
ATOM    303  HB3 ASN A  23       3.200   0.142 -23.425  1.00 96.41           H  
ATOM    304  O   ASN A  23       1.956   1.191 -21.465  1.00 96.41           O  
ATOM    305  CG  ASN A  23       4.542  -1.460 -23.604  1.00 96.41           C  
ATOM    306  ND2 ASN A  23       4.368  -2.254 -24.635  1.00 96.41           N  
ATOM    307 HD21 ASN A  23       5.191  -2.615 -25.095  1.00 96.41           H  
ATOM    308 HD22 ASN A  23       3.434  -2.517 -24.917  1.00 96.41           H  
ATOM    309  OD1 ASN A  23       5.672  -1.203 -23.217  1.00 96.41           O  
ATOM    310  N   ASN A  24       1.633  -0.207 -19.751  1.00 97.42           N  
ATOM    311  H   ASN A  24       1.886  -1.081 -19.313  1.00 97.42           H  
ATOM    312  CA  ASN A  24       0.506   0.545 -19.190  1.00 97.42           C  
ATOM    313  HA  ASN A  24      -0.045   1.014 -20.006  1.00 97.42           H  
ATOM    314  C   ASN A  24       0.918   1.720 -18.306  1.00 97.42           C  
ATOM    315  CB  ASN A  24      -0.449  -0.423 -18.474  1.00 97.42           C  
ATOM    316  HB2 ASN A  24      -1.125   0.146 -17.836  1.00 97.42           H  
ATOM    317  HB3 ASN A  24       0.113  -1.103 -17.834  1.00 97.42           H  
ATOM    318  O   ASN A  24       0.140   2.661 -18.162  1.00 97.42           O  
ATOM    319  CG  ASN A  24      -1.311  -1.224 -19.434  1.00 97.42           C  
ATOM    320  ND2 ASN A  24      -2.047  -2.171 -18.909  1.00 97.42           N  
ATOM    321 HD21 ASN A  24      -2.722  -2.647 -19.492  1.00 97.42           H  
ATOM    322 HD22 ASN A  24      -2.122  -2.244 -17.905  1.00 97.42           H  
ATOM    323  OD1 ASN A  24      -1.367  -0.959 -20.633  1.00 97.42           O  
ATOM    324  N   TYR A  25       2.129   1.686 -17.754  1.00 98.44           N  
ATOM    325  H   TYR A  25       2.730   0.900 -17.956  1.00 98.44           H  
ATOM    326  CA  TYR A  25       2.560   2.601 -16.704  1.00 98.44           C  
ATOM    327  HA  TYR A  25       1.709   3.206 -16.392  1.00 98.44           H  
ATOM    328  C   TYR A  25       3.654   3.544 -17.204  1.00 98.44           C  
ATOM    329  CB  TYR A  25       3.006   1.788 -15.483  1.00 98.44           C  
ATOM    330  HB2 TYR A  25       3.056   2.450 -14.618  1.00 98.44           H  
ATOM    331  HB3 TYR A  25       4.012   1.410 -15.664  1.00 98.44           H  
ATOM    332  O   TYR A  25       4.597   3.115 -17.862  1.00 98.44           O  
ATOM    333  CG  TYR A  25       2.093   0.617 -15.154  1.00 98.44           C  
ATOM    334  CD1 TYR A  25       0.745   0.835 -14.803  1.00 98.44           C  
ATOM    335  HD1 TYR A  25       0.364   1.844 -14.750  1.00 98.44           H  
ATOM    336  CD2 TYR A  25       2.589  -0.697 -15.236  1.00 98.44           C  
ATOM    337  HD2 TYR A  25       3.615  -0.873 -15.523  1.00 98.44           H  
ATOM    338  CE1 TYR A  25      -0.094  -0.255 -14.488  1.00 98.44           C  
ATOM    339  HE1 TYR A  25      -1.118  -0.098 -14.183  1.00 98.44           H  
ATOM    340  CE2 TYR A  25       1.751  -1.784 -14.933  1.00 98.44           C  
ATOM    341  HE2 TYR A  25       2.123  -2.796 -15.003  1.00 98.44           H  
ATOM    342  OH  TYR A  25      -0.342  -2.651 -14.229  1.00 98.44           O  
ATOM    343  HH  TYR A  25      -1.253  -2.436 -14.017  1.00 98.44           H  
ATOM    344  CZ  TYR A  25       0.416  -1.570 -14.543  1.00 98.44           C  
ATOM    345  N   ALA A  26       3.533   4.827 -16.868  1.00 98.24           N  
ATOM    346  H   ALA A  26       2.749   5.080 -16.283  1.00 98.24           H  
ATOM    347  CA  ALA A  26       4.551   5.846 -17.122  1.00 98.24           C  
ATOM    348  HA  ALA A  26       5.118   5.584 -18.015  1.00 98.24           H  
ATOM    349  C   ALA A  26       5.549   5.963 -15.957  1.00 98.24           C  
ATOM    350  CB  ALA A  26       3.827   7.176 -17.368  1.00 98.24           C  
ATOM    351  HB1 ALA A  26       4.560   7.947 -17.606  1.00 98.24           H  
ATOM    352  HB2 ALA A  26       3.274   7.471 -16.477  1.00 98.24           H  
ATOM    353  HB3 ALA A  26       3.140   7.072 -18.208  1.00 98.24           H  
ATOM    354  O   ALA A  26       6.666   6.456 -16.129  1.00 98.24           O  
ATOM    355  N   ILE A  27       5.129   5.528 -14.765  1.00 98.59           N  
ATOM    356  H   ILE A  27       4.206   5.122 -14.700  1.00 98.59           H  
ATOM    357  CA  ILE A  27       5.897   5.595 -13.527  1.00 98.59           C  
ATOM    358  HA  ILE A  27       6.959   5.639 -13.766  1.00 98.59           H  
ATOM    359  C   ILE A  27       5.641   4.334 -12.694  1.00 98.59           C  
ATOM    360  CB  ILE A  27       5.510   6.865 -12.740  1.00 98.59           C  
ATOM    361  HB  ILE A  27       4.437   6.828 -12.553  1.00 98.59           H  
ATOM    362  O   ILE A  27       4.490   3.911 -12.557  1.00 98.59           O  
ATOM    363  CG1 ILE A  27       5.825   8.163 -13.529  1.00 98.59           C  
ATOM    364 HG12 ILE A  27       5.239   8.162 -14.448  1.00 98.59           H  
ATOM    365 HG13 ILE A  27       6.879   8.170 -13.807  1.00 98.59           H  
ATOM    366  CG2 ILE A  27       6.217   6.813 -11.390  1.00 98.59           C  
ATOM    367 HG21 ILE A  27       6.093   7.749 -10.845  1.00 98.59           H  
ATOM    368 HG22 ILE A  27       5.807   6.034 -10.748  1.00 98.59           H  
ATOM    369 HG23 ILE A  27       7.262   6.562 -11.570  1.00 98.59           H  
ATOM    370  CD1 ILE A  27       5.498   9.484 -12.822  1.00 98.59           C  
ATOM    371 HD11 ILE A  27       5.633  10.309 -13.521  1.00 98.59           H  
ATOM    372 HD12 ILE A  27       4.462   9.475 -12.485  1.00 98.59           H  
ATOM    373 HD13 ILE A  27       6.164   9.644 -11.974  1.00 98.59           H  
ATOM    374  N   VAL A  28       6.698   3.777 -12.098  1.00 98.72           N  
ATOM    375  H   VAL A  28       7.606   4.193 -12.251  1.00 98.72           H  
ATOM    376  CA  VAL A  28       6.606   2.710 -11.093  1.00 98.72           C  
ATOM    377  HA  VAL A  28       5.555   2.483 -10.916  1.00 98.72           H  
ATOM    378  C   VAL A  28       7.205   3.170  -9.767  1.00 98.72           C  
ATOM    379  CB  VAL A  28       7.275   1.404 -11.564  1.00 98.72           C  
ATOM    380  HB  VAL A  28       8.348   1.558 -11.676  1.00 98.72           H  
ATOM    381  O   VAL A  28       8.355   3.605  -9.718  1.00 98.72           O  
ATOM    382  CG1 VAL A  28       7.046   0.287 -10.537  1.00 98.72           C  
ATOM    383 HG11 VAL A  28       5.985   0.208 -10.298  1.00 98.72           H  
ATOM    384 HG12 VAL A  28       7.385  -0.670 -10.933  1.00 98.72           H  
ATOM    385 HG13 VAL A  28       7.601   0.493  -9.622  1.00 98.72           H  
ATOM    386  CG2 VAL A  28       6.711   0.941 -12.912  1.00 98.72           C  
ATOM    387 HG21 VAL A  28       7.048   1.624 -13.692  1.00 98.72           H  
ATOM    388 HG22 VAL A  28       5.621   0.939 -12.890  1.00 98.72           H  
ATOM    389 HG23 VAL A  28       7.070  -0.061 -13.145  1.00 98.72           H  
ATOM    390  N   ASN A  29       6.441   3.008  -8.689  1.00 98.77           N  
ATOM    391  H   ASN A  29       5.510   2.636  -8.812  1.00 98.77           H  
ATOM    392  CA  ASN A  29       6.910   3.190  -7.319  1.00 98.77           C  
ATOM    393  HA  ASN A  29       7.813   3.800  -7.313  1.00 98.77           H  
ATOM    394  C   ASN A  29       7.246   1.821  -6.719  1.00 98.77           C  
ATOM    395  CB  ASN A  29       5.833   3.931  -6.510  1.00 98.77           C  
ATOM    396  HB2 ASN A  29       4.899   3.370  -6.551  1.00 98.77           H  
ATOM    397  HB3 ASN A  29       6.139   3.998  -5.466  1.00 98.77           H  
ATOM    398  O   ASN A  29       6.362   0.977  -6.549  1.00 98.77           O  
ATOM    399  CG  ASN A  29       5.583   5.343  -7.004  1.00 98.77           C  
ATOM    400  ND2 ASN A  29       4.394   5.849  -6.798  1.00 98.77           N  
ATOM    401 HD21 ASN A  29       3.760   5.389  -6.160  1.00 98.77           H  
ATOM    402 HD22 ASN A  29       4.292   6.834  -6.998  1.00 98.77           H  
ATOM    403  OD1 ASN A  29       6.433   5.996  -7.587  1.00 98.77           O  
ATOM    404  N   ILE A  30       8.525   1.599  -6.406  1.00 98.71           N  
ATOM    405  H   ILE A  30       9.192   2.340  -6.569  1.00 98.71           H  
ATOM    406  CA  ILE A  30       8.991   0.409  -5.691  1.00 98.71           C  
ATOM    407  HA  ILE A  30       8.445  -0.458  -6.062  1.00 98.71           H  
ATOM    408  C   ILE A  30       8.662   0.587  -4.210  1.00 98.71           C  
ATOM    409  CB  ILE A  30      10.497   0.153  -5.925  1.00 98.71           C  
ATOM    410  HB  ILE A  30      11.055   1.040  -5.625  1.00 98.71           H  
ATOM    411  O   ILE A  30       9.229   1.446  -3.535  1.00 98.71           O  
ATOM    412  CG1 ILE A  30      10.774  -0.121  -7.421  1.00 98.71           C  
ATOM    413 HG12 ILE A  30      10.425   0.728  -8.008  1.00 98.71           H  
ATOM    414 HG13 ILE A  30      10.217  -1.002  -7.739  1.00 98.71           H  
ATOM    415  CG2 ILE A  30      10.967  -1.031  -5.058  1.00 98.71           C  
ATOM    416 HG21 ILE A  30      10.830  -0.793  -4.003  1.00 98.71           H  
ATOM    417 HG22 ILE A  30      12.031  -1.219  -5.199  1.00 98.71           H  
ATOM    418 HG23 ILE A  30      10.398  -1.928  -5.307  1.00 98.71           H  
ATOM    419  CD1 ILE A  30      12.258  -0.328  -7.754  1.00 98.71           C  
ATOM    420 HD11 ILE A  30      12.628  -1.257  -7.318  1.00 98.71           H  
ATOM    421 HD12 ILE A  30      12.375  -0.400  -8.835  1.00 98.71           H  
ATOM    422 HD13 ILE A  30      12.844   0.514  -7.386  1.00 98.71           H  
ATOM    423  N   ALA A  31       7.758  -0.245  -3.714  1.00 98.08           N  
ATOM    424  H   ALA A  31       7.345  -0.920  -4.342  1.00 98.08           H  
ATOM    425  CA  ALA A  31       7.198  -0.171  -2.376  1.00 98.08           C  
ATOM    426  HA  ALA A  31       7.472   0.778  -1.916  1.00 98.08           H  
ATOM    427  C   ALA A  31       7.698  -1.336  -1.509  1.00 98.08           C  
ATOM    428  CB  ALA A  31       5.679  -0.169  -2.533  1.00 98.08           C  
ATOM    429  HB1 ALA A  31       5.361   0.873  -2.565  1.00 98.08           H  
ATOM    430  HB2 ALA A  31       5.366  -0.692  -3.437  1.00 98.08           H  
ATOM    431  HB3 ALA A  31       5.206  -0.656  -1.680  1.00 98.08           H  
ATOM    432  O   ALA A  31       7.452  -2.485  -1.871  1.00 98.08           O  
ATOM    433  N   PHE A  32       8.357  -1.125  -0.360  1.00 98.07           N  
ATOM    434  H   PHE A  32       8.664  -1.963   0.113  1.00 98.07           H  
ATOM    435  CA  PHE A  32       8.666   0.154   0.314  1.00 98.07           C  
ATOM    436  HA  PHE A  32       8.762   0.967  -0.406  1.00 98.07           H  
ATOM    437  C   PHE A  32       9.978   0.104   1.112  1.00 98.07           C  
ATOM    438  CB  PHE A  32       7.549   0.494   1.312  1.00 98.07           C  
ATOM    439  HB2 PHE A  32       7.837   1.384   1.872  1.00 98.07           H  
ATOM    440  HB3 PHE A  32       7.464  -0.324   2.027  1.00 98.07           H  
ATOM    441  O   PHE A  32      10.378  -0.959   1.596  1.00 98.07           O  
ATOM    442  CG  PHE A  32       6.182   0.753   0.729  1.00 98.07           C  
ATOM    443  CD1 PHE A  32       5.903   1.992   0.133  1.00 98.07           C  
ATOM    444  HD1 PHE A  32       6.661   2.760   0.086  1.00 98.07           H  
ATOM    445  CD2 PHE A  32       5.157  -0.196   0.891  1.00 98.07           C  
ATOM    446  HD2 PHE A  32       5.358  -1.130   1.395  1.00 98.07           H  
ATOM    447  CE1 PHE A  32       4.605   2.277  -0.317  1.00 98.07           C  
ATOM    448  HE1 PHE A  32       4.367   3.264  -0.685  1.00 98.07           H  
ATOM    449  CE2 PHE A  32       3.850   0.107   0.475  1.00 98.07           C  
ATOM    450  HE2 PHE A  32       3.041  -0.566   0.718  1.00 98.07           H  
ATOM    451  CZ  PHE A  32       3.577   1.340  -0.141  1.00 98.07           C  
ATOM    452  HZ  PHE A  32       2.564   1.628  -0.381  1.00 98.07           H  
ATOM    453  N   LEU A  33      10.615   1.259   1.334  1.00 98.48           N  
ATOM    454  H   LEU A  33      10.230   2.092   0.912  1.00 98.48           H  
ATOM    455  CA  LEU A  33      11.584   1.438   2.423  1.00 98.48           C  
ATOM    456  HA  LEU A  33      12.136   0.507   2.556  1.00 98.48           H  
ATOM    457  C   LEU A  33      10.817   1.729   3.724  1.00 98.48           C  
ATOM    458  CB  LEU A  33      12.588   2.551   2.065  1.00 98.48           C  
ATOM    459  HB2 LEU A  33      12.935   2.410   1.041  1.00 98.48           H  
ATOM    460  HB3 LEU A  33      12.073   3.510   2.109  1.00 98.48           H  
ATOM    461  O   LEU A  33      10.293   2.826   3.904  1.00 98.48           O  
ATOM    462  CG  LEU A  33      13.808   2.581   3.009  1.00 98.48           C  
ATOM    463  HG  LEU A  33      13.485   2.443   4.041  1.00 98.48           H  
ATOM    464  CD1 LEU A  33      14.816   1.488   2.653  1.00 98.48           C  
ATOM    465 HD11 LEU A  33      14.332   0.512   2.677  1.00 98.48           H  
ATOM    466 HD12 LEU A  33      15.636   1.492   3.371  1.00 98.48           H  
ATOM    467 HD13 LEU A  33      15.198   1.664   1.647  1.00 98.48           H  
ATOM    468  CD2 LEU A  33      14.552   3.910   2.899  1.00 98.48           C  
ATOM    469 HD21 LEU A  33      13.911   4.708   3.275  1.00 98.48           H  
ATOM    470 HD22 LEU A  33      15.455   3.888   3.509  1.00 98.48           H  
ATOM    471 HD23 LEU A  33      14.809   4.106   1.858  1.00 98.48           H  
ATOM    472  N   VAL A  34      10.738   0.737   4.616  1.00 97.06           N  
ATOM    473  H   VAL A  34      11.263  -0.103   4.418  1.00 97.06           H  
ATOM    474  CA  VAL A  34       9.805   0.705   5.766  1.00 97.06           C  
ATOM    475  HA  VAL A  34       9.030   1.456   5.612  1.00 97.06           H  
ATOM    476  C   VAL A  34      10.458   1.029   7.113  1.00 97.06           C  
ATOM    477  CB  VAL A  34       9.102  -0.662   5.863  1.00 97.06           C  
ATOM    478  HB  VAL A  34       8.491  -0.677   6.766  1.00 97.06           H  
ATOM    479  O   VAL A  34       9.777   1.267   8.109  1.00 97.06           O  
ATOM    480  CG1 VAL A  34       8.183  -0.912   4.669  1.00 97.06           C  
ATOM    481 HG11 VAL A  34       7.631  -1.840   4.823  1.00 97.06           H  
ATOM    482 HG12 VAL A  34       7.471  -0.091   4.585  1.00 97.06           H  
ATOM    483 HG13 VAL A  34       8.767  -0.982   3.752  1.00 97.06           H  
ATOM    484  CG2 VAL A  34      10.081  -1.845   5.935  1.00 97.06           C  
ATOM    485 HG21 VAL A  34       9.527  -2.756   6.158  1.00 97.06           H  
ATOM    486 HG22 VAL A  34      10.603  -1.966   4.986  1.00 97.06           H  
ATOM    487 HG23 VAL A  34      10.820  -1.685   6.721  1.00 97.06           H  
ATOM    488  N   VAL A  35      11.786   1.022   7.183  1.00 97.41           N  
ATOM    489  H   VAL A  35      12.302   0.820   6.339  1.00 97.41           H  
ATOM    490  CA  VAL A  35      12.540   1.427   8.376  1.00 97.41           C  
ATOM    491  HA  VAL A  35      11.887   1.952   9.073  1.00 97.41           H  
ATOM    492  C   VAL A  35      13.621   2.388   7.923  1.00 97.41           C  
ATOM    493  CB  VAL A  35      13.157   0.221   9.112  1.00 97.41           C  
ATOM    494  HB  VAL A  35      13.865  -0.271   8.446  1.00 97.41           H  
ATOM    495  O   VAL A  35      14.347   2.066   6.985  1.00 97.41           O  
ATOM    496  CG1 VAL A  35      13.927   0.662  10.359  1.00 97.41           C  
ATOM    497 HG11 VAL A  35      14.789   1.266  10.075  1.00 97.41           H  
ATOM    498 HG12 VAL A  35      13.276   1.242  11.012  1.00 97.41           H  
ATOM    499 HG13 VAL A  35      14.295  -0.209  10.900  1.00 97.41           H  
ATOM    500  CG2 VAL A  35      12.096  -0.797   9.551  1.00 97.41           C  
ATOM    501 HG21 VAL A  35      12.567  -1.604  10.113  1.00 97.41           H  
ATOM    502 HG22 VAL A  35      11.351  -0.310  10.180  1.00 97.41           H  
ATOM    503 HG23 VAL A  35      11.602  -1.230   8.681  1.00 97.41           H  
ATOM    504  N   PHE A  36      13.709   3.554   8.560  1.00 97.86           N  
ATOM    505  H   PHE A  36      13.034   3.762   9.282  1.00 97.86           H  
ATOM    506  CA  PHE A  36      14.795   4.525   8.416  1.00 97.86           C  
ATOM    507  HA  PHE A  36      15.744   4.017   8.591  1.00 97.86           H  
ATOM    508  C   PHE A  36      14.655   5.638   9.465  1.00 97.86           C  
ATOM    509  CB  PHE A  36      14.820   5.135   7.002  1.00 97.86           C  
ATOM    510  HB2 PHE A  36      15.068   4.361   6.276  1.00 97.86           H  
ATOM    511  HB3 PHE A  36      15.628   5.864   6.946  1.00 97.86           H  
ATOM    512  O   PHE A  36      13.591   5.805  10.069  1.00 97.86           O  
ATOM    513  CG  PHE A  36      13.537   5.810   6.562  1.00 97.86           C  
ATOM    514  CD1 PHE A  36      12.584   5.100   5.808  1.00 97.86           C  
ATOM    515  HD1 PHE A  36      12.743   4.058   5.571  1.00 97.86           H  
ATOM    516  CD2 PHE A  36      13.307   7.159   6.887  1.00 97.86           C  
ATOM    517  HD2 PHE A  36      14.021   7.710   7.482  1.00 97.86           H  
ATOM    518  CE1 PHE A  36      11.422   5.746   5.355  1.00 97.86           C  
ATOM    519  HE1 PHE A  36      10.687   5.200   4.782  1.00 97.86           H  
ATOM    520  CE2 PHE A  36      12.145   7.803   6.437  1.00 97.86           C  
ATOM    521  HE2 PHE A  36      11.982   8.840   6.692  1.00 97.86           H  
ATOM    522  CZ  PHE A  36      11.205   7.101   5.661  1.00 97.86           C  
ATOM    523  HZ  PHE A  36      10.307   7.595   5.320  1.00 97.86           H  
ATOM    524  N   GLY A  37      15.741   6.392   9.646  1.00 97.82           N  
ATOM    525  H   GLY A  37      16.573   6.166   9.120  1.00 97.82           H  
ATOM    526  CA  GLY A  37      15.837   7.510  10.582  1.00 97.82           C  
ATOM    527  HA2 GLY A  37      15.029   8.220  10.407  1.00 97.82           H  
ATOM    528  HA3 GLY A  37      16.767   8.049  10.399  1.00 97.82           H  
ATOM    529  C   GLY A  37      15.828   7.081  12.048  1.00 97.82           C  
ATOM    530  O   GLY A  37      15.737   5.895  12.383  1.00 97.82           O  
ATOM    531  N   ASN A  38      15.997   8.054  12.934  1.00 96.68           N  
ATOM    532  H   ASN A  38      16.056   8.994  12.571  1.00 96.68           H  
ATOM    533  CA  ASN A  38      16.208   7.873  14.365  1.00 96.68           C  
ATOM    534  HA  ASN A  38      16.536   8.840  14.746  1.00 96.68           H  
ATOM    535  C   ASN A  38      17.349   6.881  14.683  1.00 96.68           C  
ATOM    536  CB  ASN A  38      14.863   7.539  15.028  1.00 96.68           C  
ATOM    537  HB2 ASN A  38      14.577   6.518  14.774  1.00 96.68           H  
ATOM    538  HB3 ASN A  38      14.094   8.218  14.660  1.00 96.68           H  
ATOM    539  O   ASN A  38      17.231   6.033  15.566  1.00 96.68           O  
ATOM    540  CG  ASN A  38      14.930   7.694  16.533  1.00 96.68           C  
ATOM    541  ND2 ASN A  38      14.307   6.809  17.275  1.00 96.68           N  
ATOM    542 HD21 ASN A  38      14.433   6.916  18.271  1.00 96.68           H  
ATOM    543 HD22 ASN A  38      13.908   5.988  16.843  1.00 96.68           H  
ATOM    544  OD1 ASN A  38      15.512   8.627  17.061  1.00 96.68           O  
ATOM    545  N   GLY A  39      18.432   6.934  13.900  1.00 96.41           N  
ATOM    546  H   GLY A  39      18.460   7.651  13.189  1.00 96.41           H  
ATOM    547  CA  GLY A  39      19.593   6.046  14.049  1.00 96.41           C  
ATOM    548  HA2 GLY A  39      19.903   6.044  15.094  1.00 96.41           H  
ATOM    549  HA3 GLY A  39      20.413   6.443  13.452  1.00 96.41           H  
ATOM    550  C   GLY A  39      19.371   4.587  13.626  1.00 96.41           C  
ATOM    551  O   GLY A  39      20.257   3.759  13.828  1.00 96.41           O  
ATOM    552  N   GLN A  40      18.222   4.244  13.035  1.00 97.55           N  
ATOM    553  H   GLN A  40      17.514   4.950  12.893  1.00 97.55           H  
ATOM    554  CA  GLN A  40      17.945   2.879  12.583  1.00 97.55           C  
ATOM    555  HA  GLN A  40      18.285   2.185  13.352  1.00 97.55           H  
ATOM    556  C   GLN A  40      18.691   2.551  11.285  1.00 97.55           C  
ATOM    557  CB  GLN A  40      16.438   2.667  12.387  1.00 97.55           C  
ATOM    558  HB2 GLN A  40      16.075   3.381  11.648  1.00 97.55           H  
ATOM    559  HB3 GLN A  40      16.273   1.664  11.993  1.00 97.55           H  
ATOM    560  O   GLN A  40      18.752   3.369  10.364  1.00 97.55           O  
ATOM    561  CG  GLN A  40      15.639   2.806  13.692  1.00 97.55           C  
ATOM    562  HG2 GLN A  40      15.904   3.733  14.201  1.00 97.55           H  
ATOM    563  HG3 GLN A  40      15.873   1.970  14.352  1.00 97.55           H  
ATOM    564  CD  GLN A  40      14.145   2.827  13.413  1.00 97.55           C  
ATOM    565  NE2 GLN A  40      13.647   3.934  12.919  1.00 97.55           N  
ATOM    566 HE21 GLN A  40      14.260   4.703  12.687  1.00 97.55           H  
ATOM    567 HE22 GLN A  40      12.680   3.935  12.627  1.00 97.55           H  
ATOM    568  OE1 GLN A  40      13.421   1.859  13.607  1.00 97.55           O  
ATOM    569  N   THR A  41      19.186   1.315  11.168  1.00 96.55           N  
ATOM    570  H   THR A  41      19.145   0.691  11.960  1.00 96.55           H  
ATOM    571  CA  THR A  41      19.644   0.770   9.883  1.00 96.55           C  
ATOM    572  HA  THR A  41      20.406   1.436   9.477  1.00 96.55           H  
ATOM    573  C   THR A  41      18.453   0.665   8.927  1.00 96.55           C  
ATOM    574  CB  THR A  41      20.277  -0.616  10.046  1.00 96.55           C  
ATOM    575  HB  THR A  41      19.526  -1.325  10.395  1.00 96.55           H  
ATOM    576  O   THR A  41      17.475  -0.002   9.278  1.00 96.55           O  
ATOM    577  CG2 THR A  41      20.885  -1.130   8.741  1.00 96.55           C  
ATOM    578 HG21 THR A  41      21.597  -0.407   8.343  1.00 96.55           H  
ATOM    579 HG22 THR A  41      21.397  -2.073   8.930  1.00 96.55           H  
ATOM    580 HG23 THR A  41      20.100  -1.308   8.006  1.00 96.55           H  
ATOM    581  OG1 THR A  41      21.315  -0.557  10.996  1.00 96.55           O  
ATOM    582  HG1 THR A  41      21.916   0.151  10.754  1.00 96.55           H  
ATOM    583  N   PRO A  42      18.493   1.292   7.737  1.00 97.70           N  
ATOM    584  CA  PRO A  42      17.332   1.284   6.863  1.00 97.70           C  
ATOM    585  HA  PRO A  42      16.505   1.633   7.481  1.00 97.70           H  
ATOM    586  C   PRO A  42      16.999  -0.102   6.302  1.00 97.70           C  
ATOM    587  CB  PRO A  42      17.605   2.313   5.768  1.00 97.70           C  
ATOM    588  HB2 PRO A  42      18.083   1.818   4.923  1.00 97.70           H  
ATOM    589  HB3 PRO A  42      16.695   2.822   5.452  1.00 97.70           H  
ATOM    590  O   PRO A  42      17.896  -0.870   5.952  1.00 97.70           O  
ATOM    591  CG  PRO A  42      18.586   3.265   6.448  1.00 97.70           C  
ATOM    592  HG2 PRO A  42      18.041   3.948   7.099  1.00 97.70           H  
ATOM    593  HG3 PRO A  42      19.197   3.821   5.738  1.00 97.70           H  
ATOM    594  CD  PRO A  42      19.429   2.317   7.293  1.00 97.70           C  
ATOM    595  HD2 PRO A  42      19.872   2.874   8.118  1.00 97.70           H  
ATOM    596  HD3 PRO A  42      20.206   1.861   6.679  1.00 97.70           H  
ATOM    597  N   VAL A  43      15.704  -0.407   6.180  1.00 96.29           N  
ATOM    598  H   VAL A  43      15.033   0.300   6.447  1.00 96.29           H  
ATOM    599  CA  VAL A  43      15.206  -1.710   5.709  1.00 96.29           C  
ATOM    600  HA  VAL A  43      16.048  -2.283   5.322  1.00 96.29           H  
ATOM    601  C   VAL A  43      14.209  -1.526   4.575  1.00 96.29           C  
ATOM    602  CB  VAL A  43      14.582  -2.553   6.840  1.00 96.29           C  
ATOM    603  HB  VAL A  43      13.699  -2.045   7.228  1.00 96.29           H  
ATOM    604  O   VAL A  43      13.187  -0.852   4.718  1.00 96.29           O  
ATOM    605  CG1 VAL A  43      14.128  -3.931   6.339  1.00 96.29           C  
ATOM    606 HG11 VAL A  43      13.321  -3.824   5.614  1.00 96.29           H  
ATOM    607 HG12 VAL A  43      13.747  -4.520   7.174  1.00 96.29           H  
ATOM    608 HG13 VAL A  43      14.962  -4.461   5.879  1.00 96.29           H  
ATOM    609  CG2 VAL A  43      15.574  -2.784   7.987  1.00 96.29           C  
ATOM    610 HG21 VAL A  43      15.829  -1.833   8.455  1.00 96.29           H  
ATOM    611 HG22 VAL A  43      15.127  -3.422   8.749  1.00 96.29           H  
ATOM    612 HG23 VAL A  43      16.486  -3.248   7.610  1.00 96.29           H  
ATOM    613  N   LEU A  44      14.500  -2.181   3.453  1.00 97.34           N  
ATOM    614  H   LEU A  44      15.353  -2.721   3.435  1.00 97.34           H  
ATOM    615  CA  LEU A  44      13.586  -2.346   2.329  1.00 97.34           C  
ATOM    616  HA  LEU A  44      12.931  -1.477   2.266  1.00 97.34           H  
ATOM    617  C   LEU A  44      12.716  -3.591   2.557  1.00 97.34           C  
ATOM    618  CB  LEU A  44      14.434  -2.430   1.045  1.00 97.34           C  
ATOM    619  HB2 LEU A  44      15.078  -3.306   1.121  1.00 97.34           H  
ATOM    620  HB3 LEU A  44      15.079  -1.553   0.987  1.00 97.34           H  
ATOM    621  O   LEU A  44      13.221  -4.636   2.965  1.00 97.34           O  
ATOM    622  CG  LEU A  44      13.618  -2.526  -0.253  1.00 97.34           C  
ATOM    623  HG  LEU A  44      12.821  -3.260  -0.132  1.00 97.34           H  
ATOM    624  CD1 LEU A  44      13.013  -1.181  -0.643  1.00 97.34           C  
ATOM    625 HD11 LEU A  44      12.374  -1.298  -1.518  1.00 97.34           H  
ATOM    626 HD12 LEU A  44      12.414  -0.783   0.176  1.00 97.34           H  
ATOM    627 HD13 LEU A  44      13.808  -0.470  -0.867  1.00 97.34           H  
ATOM    628  CD2 LEU A  44      14.521  -2.973  -1.398  1.00 97.34           C  
ATOM    629 HD21 LEU A  44      15.328  -2.255  -1.547  1.00 97.34           H  
ATOM    630 HD22 LEU A  44      13.923  -3.044  -2.306  1.00 97.34           H  
ATOM    631 HD23 LEU A  44      14.941  -3.955  -1.181  1.00 97.34           H  
ATOM    632  N   ASN A  45      11.422  -3.506   2.266  1.00 96.69           N  
ATOM    633  H   ASN A  45      11.050  -2.619   1.955  1.00 96.69           H  
ATOM    634  CA  ASN A  45      10.512  -4.644   2.271  1.00 96.69           C  
ATOM    635  HA  ASN A  45      11.069  -5.567   2.434  1.00 96.69           H  
ATOM    636  C   ASN A  45       9.825  -4.742   0.907  1.00 96.69           C  
ATOM    637  CB  ASN A  45       9.513  -4.484   3.427  1.00 96.69           C  
ATOM    638  HB2 ASN A  45       8.924  -3.579   3.283  1.00 96.69           H  
ATOM    639  HB3 ASN A  45      10.065  -4.393   4.363  1.00 96.69           H  
ATOM    640  O   ASN A  45       9.047  -3.860   0.561  1.00 96.69           O  
ATOM    641  CG  ASN A  45       8.565  -5.666   3.513  1.00 96.69           C  
ATOM    642  ND2 ASN A  45       8.603  -6.420   4.585  1.00 96.69           N  
ATOM    643 HD21 ASN A  45       9.224  -6.199   5.350  1.00 96.69           H  
ATOM    644 HD22 ASN A  45       7.959  -7.198   4.607  1.00 96.69           H  
ATOM    645  OD1 ASN A  45       7.810  -5.962   2.603  1.00 96.69           O  
ATOM    646  N   LEU A  46      10.100  -5.820   0.166  1.00 97.42           N  
ATOM    647  H   LEU A  46      10.752  -6.499   0.532  1.00 97.42           H  
ATOM    648  CA  LEU A  46       9.459  -6.138  -1.117  1.00 97.42           C  
ATOM    649  HA  LEU A  46       8.728  -5.363  -1.347  1.00 97.42           H  
ATOM    650  C   LEU A  46       8.646  -7.437  -1.030  1.00 97.42           C  
ATOM    651  CB  LEU A  46      10.495  -6.164  -2.258  1.00 97.42           C  
ATOM    652  HB2 LEU A  46       9.966  -6.405  -3.180  1.00 97.42           H  
ATOM    653  HB3 LEU A  46      11.215  -6.959  -2.062  1.00 97.42           H  
ATOM    654  O   LEU A  46       8.671  -8.266  -1.945  1.00 97.42           O  
ATOM    655  CG  LEU A  46      11.257  -4.852  -2.490  1.00 97.42           C  
ATOM    656  HG  LEU A  46      11.888  -4.646  -1.625  1.00 97.42           H  
ATOM    657  CD1 LEU A  46      12.151  -4.989  -3.718  1.00 97.42           C  
ATOM    658 HD11 LEU A  46      12.933  -5.722  -3.519  1.00 97.42           H  
ATOM    659 HD12 LEU A  46      11.556  -5.306  -4.574  1.00 97.42           H  
ATOM    660 HD13 LEU A  46      12.619  -4.032  -3.953  1.00 97.42           H  
ATOM    661  CD2 LEU A  46      10.342  -3.660  -2.732  1.00 97.42           C  
ATOM    662 HD21 LEU A  46       9.750  -3.464  -1.838  1.00 97.42           H  
ATOM    663 HD22 LEU A  46       9.675  -3.849  -3.573  1.00 97.42           H  
ATOM    664 HD23 LEU A  46      10.944  -2.771  -2.922  1.00 97.42           H  
ATOM    665  N   ALA A  47       7.974  -7.641   0.109  1.00 96.44           N  
ATOM    666  H   ALA A  47       7.964  -6.898   0.793  1.00 96.44           H  
ATOM    667  CA  ALA A  47       7.166  -8.820   0.393  1.00 96.44           C  
ATOM    668  HA  ALA A  47       7.048  -8.879   1.475  1.00 96.44           H  
ATOM    669  C   ALA A  47       7.871 -10.129  -0.034  1.00 96.44           C  
ATOM    670  CB  ALA A  47       5.765  -8.592  -0.203  1.00 96.44           C  
ATOM    671  HB1 ALA A  47       5.345  -7.675   0.210  1.00 96.44           H  
ATOM    672  HB2 ALA A  47       5.824  -8.489  -1.286  1.00 96.44           H  
ATOM    673  HB3 ALA A  47       5.100  -9.416   0.058  1.00 96.44           H  
ATOM    674  O   ALA A  47       8.993 -10.408   0.388  1.00 96.44           O  
ATOM    675  N   GLY A  48       7.219 -10.937  -0.874  1.00 94.95           N  
ATOM    676  H   GLY A  48       6.330 -10.610  -1.226  1.00 94.95           H  
ATOM    677  CA  GLY A  48       7.741 -12.213  -1.366  1.00 94.95           C  
ATOM    678  HA2 GLY A  48       6.903 -12.849  -1.651  1.00 94.95           H  
ATOM    679  HA3 GLY A  48       8.282 -12.710  -0.560  1.00 94.95           H  
ATOM    680  C   GLY A  48       8.685 -12.125  -2.570  1.00 94.95           C  
ATOM    681  O   GLY A  48       9.135 -13.170  -3.031  1.00 94.95           O  
ATOM    682  N   HIS A  49       8.990 -10.935  -3.107  1.00 96.75           N  
ATOM    683  H   HIS A  49       8.640 -10.089  -2.678  1.00 96.75           H  
ATOM    684  CA  HIS A  49       9.833 -10.817  -4.306  1.00 96.75           C  
ATOM    685  HA  HIS A  49       9.466 -11.507  -5.066  1.00 96.75           H  
ATOM    686  C   HIS A  49      11.282 -11.202  -4.024  1.00 96.75           C  
ATOM    687  CB  HIS A  49       9.774  -9.399  -4.889  1.00 96.75           C  
ATOM    688  HB2 HIS A  49      10.572  -9.288  -5.624  1.00 96.75           H  
ATOM    689  HB3 HIS A  49       9.945  -8.658  -4.108  1.00 96.75           H  
ATOM    690  O   HIS A  49      11.885 -11.973  -4.769  1.00 96.75           O  
ATOM    691  CG  HIS A  49       8.482  -9.112  -5.599  1.00 96.75           C  
ATOM    692  CD2 HIS A  49       7.484  -8.298  -5.156  1.00 96.75           C  
ATOM    693  HD2 HIS A  49       7.478  -7.739  -4.232  1.00 96.75           H  
ATOM    694  ND1 HIS A  49       8.123  -9.660  -6.829  1.00 96.75           N  
ATOM    695  CE1 HIS A  49       6.909  -9.153  -7.101  1.00 96.75           C  
ATOM    696  HE1 HIS A  49       6.323  -9.393  -7.976  1.00 96.75           H  
ATOM    697  NE2 HIS A  49       6.509  -8.319  -6.126  1.00 96.75           N  
ATOM    698  HE2 HIS A  49       5.647  -7.793  -6.119  1.00 96.75           H  
ATOM    699  N   CYS A  50      11.881 -10.657  -2.969  1.00 96.73           N  
ATOM    700  H   CYS A  50      11.347 -10.046  -2.367  1.00 96.73           H  
ATOM    701  CA  CYS A  50      13.279 -10.901  -2.629  1.00 96.73           C  
ATOM    702  HA  CYS A  50      13.476 -11.970  -2.716  1.00 96.73           H  
ATOM    703  C   CYS A  50      13.581 -10.486  -1.190  1.00 96.73           C  
ATOM    704  CB  CYS A  50      14.180 -10.144  -3.622  1.00 96.73           C  
ATOM    705  HB2 CYS A  50      15.228 -10.298  -3.365  1.00 96.73           H  
ATOM    706  HB3 CYS A  50      14.011 -10.559  -4.615  1.00 96.73           H  
ATOM    707  O   CYS A  50      12.894  -9.647  -0.614  1.00 96.73           O  
ATOM    708  SG  CYS A  50      13.863  -8.370  -3.750  1.00 96.73           S  
ATOM    709  N   ASN A  51      14.651 -11.053  -0.628  1.00 93.69           N  
ATOM    710  H   ASN A  51      15.180 -11.740  -1.145  1.00 93.69           H  
ATOM    711  CA  ASN A  51      15.160 -10.648   0.674  1.00 93.69           C  
ATOM    712  HA  ASN A  51      14.376 -10.107   1.205  1.00 93.69           H  
ATOM    713  C   ASN A  51      16.386  -9.726   0.504  1.00 93.69           C  
ATOM    714  CB  ASN A  51      15.449 -11.897   1.518  1.00 93.69           C  
ATOM    715  HB2 ASN A  51      14.546 -12.504   1.583  1.00 93.69           H  
ATOM    716  HB3 ASN A  51      16.242 -12.488   1.059  1.00 93.69           H  
ATOM    717  O   ASN A  51      17.438 -10.201   0.057  1.00 93.69           O  
ATOM    718  CG  ASN A  51      15.868 -11.520   2.927  1.00 93.69           C  
ATOM    719  ND2 ASN A  51      16.079 -12.483   3.787  1.00 93.69           N  
ATOM    720 HD21 ASN A  51      15.979 -13.454   3.528  1.00 93.69           H  
ATOM    721 HD22 ASN A  51      16.434 -12.182   4.683  1.00 93.69           H  
ATOM    722  OD1 ASN A  51      16.017 -10.358   3.267  1.00 93.69           O  
ATOM    723  N   PRO A  52      16.288  -8.428   0.847  1.00 93.38           N  
ATOM    724  CA  PRO A  52      17.403  -7.501   0.698  1.00 93.38           C  
ATOM    725  HA  PRO A  52      17.827  -7.598  -0.301  1.00 93.38           H  
ATOM    726  C   PRO A  52      18.535  -7.744   1.705  1.00 93.38           C  
ATOM    727  CB  PRO A  52      16.797  -6.102   0.830  1.00 93.38           C  
ATOM    728  HB2 PRO A  52      16.532  -5.733  -0.161  1.00 93.38           H  
ATOM    729  HB3 PRO A  52      17.473  -5.401   1.319  1.00 93.38           H  
ATOM    730  O   PRO A  52      19.671  -7.391   1.399  1.00 93.38           O  
ATOM    731  CG  PRO A  52      15.524  -6.316   1.643  1.00 93.38           C  
ATOM    732  HG2 PRO A  52      15.741  -6.228   2.707  1.00 93.38           H  
ATOM    733  HG3 PRO A  52      14.758  -5.606   1.332  1.00 93.38           H  
ATOM    734  CD  PRO A  52      15.092  -7.739   1.314  1.00 93.38           C  
ATOM    735  HD2 PRO A  52      14.345  -7.719   0.520  1.00 93.38           H  
ATOM    736  HD3 PRO A  52      14.679  -8.210   2.206  1.00 93.38           H  
ATOM    737  N   SER A  53      18.288  -8.390   2.854  1.00 89.22           N  
ATOM    738  H   SER A  53      17.366  -8.762   3.034  1.00 89.22           H  
ATOM    739  CA  SER A  53      19.320  -8.581   3.892  1.00 89.22           C  
ATOM    740  HA  SER A  53      19.770  -7.611   4.102  1.00 89.22           H  
ATOM    741  C   SER A  53      20.462  -9.511   3.472  1.00 89.22           C  
ATOM    742  CB  SER A  53      18.702  -9.092   5.196  1.00 89.22           C  
ATOM    743  HB2 SER A  53      17.858  -8.459   5.471  1.00 89.22           H  
ATOM    744  HB3 SER A  53      19.454  -9.024   5.982  1.00 89.22           H  
ATOM    745  O   SER A  53      21.552  -9.444   4.029  1.00 89.22           O  
ATOM    746  OG  SER A  53      18.273 -10.439   5.097  1.00 89.22           O  
ATOM    747  HG  SER A  53      18.148 -10.759   5.993  1.00 89.22           H  
ATOM    748  N   VAL A  54      20.222 -10.351   2.466  1.00 89.38           N  
ATOM    749  H   VAL A  54      19.281 -10.358   2.099  1.00 89.38           H  
ATOM    750  CA  VAL A  54      21.200 -11.282   1.880  1.00 89.38           C  
ATOM    751  HA  VAL A  54      22.113 -11.250   2.475  1.00 89.38           H  
ATOM    752  C   VAL A  54      21.628 -10.861   0.470  1.00 89.38           C  
ATOM    753  CB  VAL A  54      20.678 -12.732   1.935  1.00 89.38           C  
ATOM    754  HB  VAL A  54      21.398 -13.388   1.446  1.00 89.38           H  
ATOM    755  O   VAL A  54      22.109 -11.679  -0.307  1.00 89.38           O  
ATOM    756  CG1 VAL A  54      20.538 -13.212   3.385  1.00 89.38           C  
ATOM    757 HG11 VAL A  54      19.715 -12.700   3.883  1.00 89.38           H  
ATOM    758 HG12 VAL A  54      21.460 -13.010   3.930  1.00 89.38           H  
ATOM    759 HG13 VAL A  54      20.355 -14.286   3.397  1.00 89.38           H  
ATOM    760  CG2 VAL A  54      19.319 -12.890   1.236  1.00 89.38           C  
ATOM    761 HG21 VAL A  54      18.555 -12.323   1.768  1.00 89.38           H  
ATOM    762 HG22 VAL A  54      19.036 -13.943   1.227  1.00 89.38           H  
ATOM    763 HG23 VAL A  54      19.383 -12.536   0.208  1.00 89.38           H  
ATOM    764  N   GLY A  55      21.391  -9.600   0.089  1.00 90.33           N  
ATOM    765  H   GLY A  55      21.022  -8.952   0.770  1.00 90.33           H  
ATOM    766  CA  GLY A  55      21.694  -9.094  -1.255  1.00 90.33           C  
ATOM    767  HA2 GLY A  55      22.720  -9.359  -1.512  1.00 90.33           H  
ATOM    768  HA3 GLY A  55      21.612  -8.007  -1.247  1.00 90.33           H  
ATOM    769  C   GLY A  55      20.773  -9.636  -2.355  1.00 90.33           C  
ATOM    770  O   GLY A  55      21.028  -9.421  -3.540  1.00 90.33           O  
ATOM    771  N   GLY A  56      19.672 -10.306  -1.997  1.00 94.41           N  
ATOM    772  H   GLY A  56      19.488 -10.423  -1.011  1.00 94.41           H  
ATOM    773  CA  GLY A  56      18.798 -10.996  -2.948  1.00 94.41           C  
ATOM    774  HA2 GLY A  56      19.397 -11.685  -3.544  1.00 94.41           H  
ATOM    775  HA3 GLY A  56      18.064 -11.572  -2.385  1.00 94.41           H  
ATOM    776  C   GLY A  56      18.042 -10.065  -3.900  1.00 94.41           C  
ATOM    777  O   GLY A  56      17.614 -10.502  -4.969  1.00 94.41           O  
ATOM    778  N   CYS A  57      17.884  -8.790  -3.541  1.00 97.30           N  
ATOM    779  H   CYS A  57      18.257  -8.499  -2.649  1.00 97.30           H  
ATOM    780  CA  CYS A  57      17.191  -7.792  -4.357  1.00 97.30           C  
ATOM    781  HA  CYS A  57      16.433  -8.297  -4.955  1.00 97.30           H  
ATOM    782  C   CYS A  57      18.098  -7.070  -5.367  1.00 97.30           C  
ATOM    783  CB  CYS A  57      16.458  -6.812  -3.437  1.00 97.30           C  
ATOM    784  HB2 CYS A  57      17.182  -6.330  -2.779  1.00 97.30           H  
ATOM    785  HB3 CYS A  57      16.010  -6.033  -4.053  1.00 97.30           H  
ATOM    786  O   CYS A  57      17.585  -6.338  -6.209  1.00 97.30           O  
ATOM    787  SG  CYS A  57      15.145  -7.529  -2.415  1.00 97.30           S  
ATOM    788  N   THR A  58      19.412  -7.324  -5.366  1.00 97.39           N  
ATOM    789  H   THR A  58      19.791  -7.958  -4.676  1.00 97.39           H  
ATOM    790  CA  THR A  58      20.364  -6.682  -6.298  1.00 97.39           C  
ATOM    791  HA  THR A  58      20.283  -5.602  -6.181  1.00 97.39           H  
ATOM    792  C   THR A  58      20.075  -6.986  -7.769  1.00 97.39           C  
ATOM    793  CB  THR A  58      21.812  -7.081  -5.992  1.00 97.39           C  
ATOM    794  HB  THR A  58      22.459  -6.673  -6.768  1.00 97.39           H  
ATOM    795  O   THR A  58      20.363  -6.177  -8.646  1.00 97.39           O  
ATOM    796  CG2 THR A  58      22.291  -6.551  -4.642  1.00 97.39           C  
ATOM    797 HG21 THR A  58      21.624  -6.858  -3.836  1.00 97.39           H  
ATOM    798 HG22 THR A  58      23.297  -6.922  -4.442  1.00 97.39           H  
ATOM    799 HG23 THR A  58      22.324  -5.462  -4.670  1.00 97.39           H  
ATOM    800  OG1 THR A  58      21.924  -8.486  -5.994  1.00 97.39           O  
ATOM    801  HG1 THR A  58      21.825  -8.799  -5.092  1.00 97.39           H  
ATOM    802  N   ARG A  59      19.420  -8.118  -8.055  1.00 95.75           N  
ATOM    803  H   ARG A  59      19.278  -8.764  -7.291  1.00 95.75           H  
ATOM    804  CA  ARG A  59      18.959  -8.481  -9.405  1.00 95.75           C  
ATOM    805  HA  ARG A  59      19.819  -8.436 -10.073  1.00 95.75           H  
ATOM    806  C   ARG A  59      17.934  -7.504  -9.994  1.00 95.75           C  
ATOM    807  CB  ARG A  59      18.437  -9.924  -9.395  1.00 95.75           C  
ATOM    808  HB2 ARG A  59      18.294 -10.247 -10.426  1.00 95.75           H  
ATOM    809  HB3 ARG A  59      19.190 -10.569  -8.942  1.00 95.75           H  
ATOM    810  O   ARG A  59      17.795  -7.450 -11.214  1.00 95.75           O  
ATOM    811  CG  ARG A  59      17.107 -10.077  -8.641  1.00 95.75           C  
ATOM    812  HG2 ARG A  59      16.327  -9.534  -9.174  1.00 95.75           H  
ATOM    813  HG3 ARG A  59      17.192  -9.677  -7.631  1.00 95.75           H  
ATOM    814  CD  ARG A  59      16.722 -11.553  -8.566  1.00 95.75           C  
ATOM    815  HD2 ARG A  59      17.410 -12.077  -7.903  1.00 95.75           H  
ATOM    816  HD3 ARG A  59      16.813 -11.992  -9.560  1.00 95.75           H  
ATOM    817  NE  ARG A  59      15.332 -11.707  -8.118  1.00 95.75           N  
ATOM    818  HE  ARG A  59      14.624 -11.585  -8.828  1.00 95.75           H  
ATOM    819  NH1 ARG A  59      15.678 -12.212  -5.891  1.00 95.75           N  
ATOM    820 HH11 ARG A  59      15.292 -12.595  -5.040  1.00 95.75           H  
ATOM    821 HH12 ARG A  59      16.607 -11.814  -5.902  1.00 95.75           H  
ATOM    822  NH2 ARG A  59      13.636 -12.276  -6.771  1.00 95.75           N  
ATOM    823 HH21 ARG A  59      13.211 -12.420  -5.866  1.00 95.75           H  
ATOM    824 HH22 ARG A  59      12.998 -12.176  -7.547  1.00 95.75           H  
ATOM    825  CZ  ARG A  59      14.904 -12.062  -6.925  1.00 95.75           C  
ATOM    826  N   LEU A  60      17.243  -6.721  -9.155  1.00 97.93           N  
ATOM    827  H   LEU A  60      17.467  -6.745  -8.171  1.00 97.93           H  
ATOM    828  CA  LEU A  60      16.270  -5.723  -9.609  1.00 97.93           C  
ATOM    829  HA  LEU A  60      15.595  -6.200 -10.320  1.00 97.93           H  
ATOM    830  C   LEU A  60      16.927  -4.580 -10.390  1.00 97.93           C  
ATOM    831  CB  LEU A  60      15.442  -5.191  -8.425  1.00 97.93           C  
ATOM    832  HB2 LEU A  60      16.122  -4.785  -7.677  1.00 97.93           H  
ATOM    833  HB3 LEU A  60      14.819  -4.370  -8.778  1.00 97.93           H  
ATOM    834  O   LEU A  60      16.231  -3.929 -11.163  1.00 97.93           O  
ATOM    835  CG  LEU A  60      14.525  -6.244  -7.774  1.00 97.93           C  
ATOM    836  HG  LEU A  60      15.117  -7.103  -7.458  1.00 97.93           H  
ATOM    837  CD1 LEU A  60      13.841  -5.660  -6.542  1.00 97.93           C  
ATOM    838 HD11 LEU A  60      14.595  -5.418  -5.793  1.00 97.93           H  
ATOM    839 HD12 LEU A  60      13.284  -4.762  -6.807  1.00 97.93           H  
ATOM    840 HD13 LEU A  60      13.159  -6.395  -6.115  1.00 97.93           H  
ATOM    841  CD2 LEU A  60      13.424  -6.732  -8.720  1.00 97.93           C  
ATOM    842 HD21 LEU A  60      12.785  -7.450  -8.206  1.00 97.93           H  
ATOM    843 HD22 LEU A  60      13.852  -7.228  -9.591  1.00 97.93           H  
ATOM    844 HD23 LEU A  60      12.818  -5.890  -9.055  1.00 97.93           H  
ATOM    845  N   SER A  61      18.250  -4.394 -10.296  1.00 98.09           N  
ATOM    846  H   SER A  61      18.761  -4.856  -9.557  1.00 98.09           H  
ATOM    847  CA  SER A  61      19.008  -3.488 -11.169  1.00 98.09           C  
ATOM    848  HA  SER A  61      18.786  -2.459 -10.884  1.00 98.09           H  
ATOM    849  C   SER A  61      18.671  -3.665 -12.653  1.00 98.09           C  
ATOM    850  CB  SER A  61      20.514  -3.747 -11.030  1.00 98.09           C  
ATOM    851  HB2 SER A  61      20.986  -3.618 -12.004  1.00 98.09           H  
ATOM    852  HB3 SER A  61      20.698  -4.774 -10.712  1.00 98.09           H  
ATOM    853  O   SER A  61      18.514  -2.685 -13.383  1.00 98.09           O  
ATOM    854  OG  SER A  61      21.144  -2.851 -10.154  1.00 98.09           O  
ATOM    855  HG  SER A  61      22.064  -2.812 -10.425  1.00 98.09           H  
ATOM    856  N   ASN A  62      18.556  -4.911 -13.119  1.00 97.59           N  
ATOM    857  H   ASN A  62      18.622  -5.681 -12.468  1.00 97.59           H  
ATOM    858  CA  ASN A  62      18.289  -5.201 -14.530  1.00 97.59           C  
ATOM    859  HA  ASN A  62      18.931  -4.577 -15.152  1.00 97.59           H  
ATOM    860  C   ASN A  62      16.845  -4.855 -14.917  1.00 97.59           C  
ATOM    861  CB  ASN A  62      18.630  -6.674 -14.799  1.00 97.59           C  
ATOM    862  HB2 ASN A  62      18.311  -6.937 -15.807  1.00 97.59           H  
ATOM    863  HB3 ASN A  62      18.089  -7.308 -14.097  1.00 97.59           H  
ATOM    864  O   ASN A  62      16.601  -4.310 -15.997  1.00 97.59           O  
ATOM    865  CG  ASN A  62      20.120  -6.954 -14.698  1.00 97.59           C  
ATOM    866  ND2 ASN A  62      20.493  -8.198 -14.516  1.00 97.59           N  
ATOM    867 HD21 ASN A  62      21.488  -8.367 -14.466  1.00 97.59           H  
ATOM    868 HD22 ASN A  62      19.802  -8.932 -14.446  1.00 97.59           H  
ATOM    869  OD1 ASN A  62      20.962  -6.070 -14.785  1.00 97.59           O  
ATOM    870  N   ASP A  63      15.899  -5.097 -14.011  1.00 98.21           N  
ATOM    871  H   ASP A  63      16.154  -5.581 -13.162  1.00 98.21           H  
ATOM    872  CA  ASP A  63      14.493  -4.747 -14.197  1.00 98.21           C  
ATOM    873  HA  ASP A  63      14.157  -5.125 -15.162  1.00 98.21           H  
ATOM    874  C   ASP A  63      14.300  -3.221 -14.199  1.00 98.21           C  
ATOM    875  CB  ASP A  63      13.636  -5.402 -13.103  1.00 98.21           C  
ATOM    876  HB2 ASP A  63      12.647  -4.949 -13.174  1.00 98.21           H  
ATOM    877  HB3 ASP A  63      14.045  -5.166 -12.120  1.00 98.21           H  
ATOM    878  O   ASP A  63      13.621  -2.696 -15.080  1.00 98.21           O  
ATOM    879  CG  ASP A  63      13.459  -6.922 -13.224  1.00 98.21           C  
ATOM    880  OD1 ASP A  63      12.473  -7.423 -12.632  1.00 98.21           O  
ATOM    881  OD2 ASP A  63      14.253  -7.574 -13.935  1.00 98.21           O  
ATOM    882  N   ILE A  64      14.966  -2.495 -13.289  1.00 98.56           N  
ATOM    883  H   ILE A  64      15.496  -2.997 -12.591  1.00 98.56           H  
ATOM    884  CA  ILE A  64      14.961  -1.022 -13.229  1.00 98.56           C  
ATOM    885  HA  ILE A  64      13.936  -0.679 -13.094  1.00 98.56           H  
ATOM    886  C   ILE A  64      15.463  -0.439 -14.553  1.00 98.56           C  
ATOM    887  CB  ILE A  64      15.810  -0.522 -12.033  1.00 98.56           C  
ATOM    888  HB  ILE A  64      16.784  -1.009 -12.080  1.00 98.56           H  
ATOM    889  O   ILE A  64      14.791   0.400 -15.154  1.00 98.56           O  
ATOM    890  CG1 ILE A  64      15.138  -0.887 -10.690  1.00 98.56           C  
ATOM    891 HG12 ILE A  64      14.726  -1.895 -10.741  1.00 98.56           H  
ATOM    892 HG13 ILE A  64      14.307  -0.207 -10.503  1.00 98.56           H  
ATOM    893  CG2 ILE A  64      16.033   1.004 -12.095  1.00 98.56           C  
ATOM    894 HG21 ILE A  64      16.591   1.283 -12.989  1.00 98.56           H  
ATOM    895 HG22 ILE A  64      15.077   1.529 -12.098  1.00 98.56           H  
ATOM    896 HG23 ILE A  64      16.622   1.338 -11.241  1.00 98.56           H  
ATOM    897  CD1 ILE A  64      16.093  -0.847  -9.490  1.00 98.56           C  
ATOM    898 HD11 ILE A  64      15.550  -1.151  -8.596  1.00 98.56           H  
ATOM    899 HD12 ILE A  64      16.492   0.156  -9.339  1.00 98.56           H  
ATOM    900 HD13 ILE A  64      16.919  -1.540  -9.649  1.00 98.56           H  
ATOM    901  N   ARG A  65      16.600  -0.929 -15.065  1.00 98.09           N  
ATOM    902  H   ARG A  65      17.106  -1.615 -14.523  1.00 98.09           H  
ATOM    903  CA  ARG A  65      17.144  -0.494 -16.364  1.00 98.09           C  
ATOM    904  HA  ARG A  65      17.267   0.589 -16.354  1.00 98.09           H  
ATOM    905  C   ARG A  65      16.205  -0.808 -17.529  1.00 98.09           C  
ATOM    906  CB  ARG A  65      18.501  -1.157 -16.605  1.00 98.09           C  
ATOM    907  HB2 ARG A  65      18.797  -0.996 -17.641  1.00 98.09           H  
ATOM    908  HB3 ARG A  65      18.406  -2.230 -16.440  1.00 98.09           H  
ATOM    909  O   ARG A  65      16.122  -0.020 -18.466  1.00 98.09           O  
ATOM    910  CG  ARG A  65      19.593  -0.584 -15.699  1.00 98.09           C  
ATOM    911  HG2 ARG A  65      19.796   0.450 -15.979  1.00 98.09           H  
ATOM    912  HG3 ARG A  65      19.280  -0.612 -14.656  1.00 98.09           H  
ATOM    913  CD  ARG A  65      20.851  -1.432 -15.878  1.00 98.09           C  
ATOM    914  HD2 ARG A  65      21.182  -1.372 -16.915  1.00 98.09           H  
ATOM    915  HD3 ARG A  65      20.603  -2.470 -15.654  1.00 98.09           H  
ATOM    916  NE  ARG A  65      21.924  -0.964 -14.998  1.00 98.09           N  
ATOM    917  HE  ARG A  65      22.135   0.023 -15.027  1.00 98.09           H  
ATOM    918  NH1 ARG A  65      22.557  -2.972 -14.003  1.00 98.09           N  
ATOM    919 HH11 ARG A  65      23.136  -3.370 -13.277  1.00 98.09           H  
ATOM    920 HH12 ARG A  65      21.894  -3.536 -14.515  1.00 98.09           H  
ATOM    921  NH2 ARG A  65      23.583  -1.080 -13.512  1.00 98.09           N  
ATOM    922 HH21 ARG A  65      23.747  -0.084 -13.562  1.00 98.09           H  
ATOM    923 HH22 ARG A  65      24.212  -1.624 -12.939  1.00 98.09           H  
ATOM    924  CZ  ARG A  65      22.663  -1.686 -14.181  1.00 98.09           C  
ATOM    925  N   THR A  66      15.478  -1.924 -17.467  1.00 97.62           N  
ATOM    926  H   THR A  66      15.612  -2.528 -16.668  1.00 97.62           H  
ATOM    927  CA  THR A  66      14.474  -2.299 -18.477  1.00 97.62           C  
ATOM    928  HA  THR A  66      14.925  -2.220 -19.466  1.00 97.62           H  
ATOM    929  C   THR A  66      13.262  -1.363 -18.458  1.00 97.62           C  
ATOM    930  CB  THR A  66      14.020  -3.753 -18.278  1.00 97.62           C  
ATOM    931  HB  THR A  66      13.583  -3.878 -17.288  1.00 97.62           H  
ATOM    932  O   THR A  66      12.729  -1.026 -19.513  1.00 97.62           O  
ATOM    933  CG2 THR A  66      12.996  -4.203 -19.323  1.00 97.62           C  
ATOM    934 HG21 THR A  66      13.375  -3.995 -20.324  1.00 97.62           H  
ATOM    935 HG22 THR A  66      12.050  -3.685 -19.169  1.00 97.62           H  
ATOM    936 HG23 THR A  66      12.825  -5.274 -19.217  1.00 97.62           H  
ATOM    937  OG1 THR A  66      15.128  -4.613 -18.400  1.00 97.62           O  
ATOM    938  HG1 THR A  66      15.645  -4.549 -17.593  1.00 97.62           H  
ATOM    939  N   CYS A  67      12.822  -0.912 -17.281  1.00 98.47           N  
ATOM    940  H   CYS A  67      13.237  -1.270 -16.432  1.00 98.47           H  
ATOM    941  CA  CYS A  67      11.798   0.127 -17.167  1.00 98.47           C  
ATOM    942  HA  CYS A  67      10.912  -0.170 -17.729  1.00 98.47           H  
ATOM    943  C   CYS A  67      12.300   1.458 -17.745  1.00 98.47           C  
ATOM    944  CB  CYS A  67      11.417   0.291 -15.693  1.00 98.47           C  
ATOM    945  HB2 CYS A  67      12.310   0.575 -15.135  1.00 98.47           H  
ATOM    946  HB3 CYS A  67      10.703   1.108 -15.592  1.00 98.47           H  
ATOM    947  O   CYS A  67      11.645   2.061 -18.596  1.00 98.47           O  
ATOM    948  SG  CYS A  67      10.725  -1.180 -14.906  1.00 98.47           S  
ATOM    949  N   GLN A  68      13.501   1.876 -17.341  1.00 98.44           N  
ATOM    950  H   GLN A  68      13.983   1.341 -16.633  1.00 98.44           H  
ATOM    951  CA  GLN A  68      14.098   3.141 -17.765  1.00 98.44           C  
ATOM    952  HA  GLN A  68      13.408   3.952 -17.534  1.00 98.44           H  
ATOM    953  C   GLN A  68      14.348   3.190 -19.279  1.00 98.44           C  
ATOM    954  CB  GLN A  68      15.393   3.371 -16.974  1.00 98.44           C  
ATOM    955  HB2 GLN A  68      15.944   4.199 -17.419  1.00 98.44           H  
ATOM    956  HB3 GLN A  68      16.013   2.476 -17.025  1.00 98.44           H  
ATOM    957  O   GLN A  68      14.077   4.214 -19.905  1.00 98.44           O  
ATOM    958  CG  GLN A  68      15.090   3.725 -15.510  1.00 98.44           C  
ATOM    959  HG2 GLN A  68      14.451   2.968 -15.055  1.00 98.44           H  
ATOM    960  HG3 GLN A  68      14.543   4.667 -15.490  1.00 98.44           H  
ATOM    961  CD  GLN A  68      16.339   3.862 -14.646  1.00 98.44           C  
ATOM    962  NE2 GLN A  68      16.259   4.664 -13.608  1.00 98.44           N  
ATOM    963 HE21 GLN A  68      17.050   4.744 -12.986  1.00 98.44           H  
ATOM    964 HE22 GLN A  68      15.426   5.222 -13.486  1.00 98.44           H  
ATOM    965  OE1 GLN A  68      17.378   3.252 -14.876  1.00 98.44           O  
ATOM    966  N   SER A  69      14.766   2.084 -19.908  1.00 98.00           N  
ATOM    967  H   SER A  69      14.995   1.266 -19.362  1.00 98.00           H  
ATOM    968  CA  SER A  69      14.940   2.013 -21.369  1.00 98.00           C  
ATOM    969  HA  SER A  69      15.552   2.861 -21.674  1.00 98.00           H  
ATOM    970  C   SER A  69      13.624   2.120 -22.150  1.00 98.00           C  
ATOM    971  CB  SER A  69      15.693   0.740 -21.766  1.00 98.00           C  
ATOM    972  HB2 SER A  69      15.978   0.812 -22.816  1.00 98.00           H  
ATOM    973  HB3 SER A  69      16.598   0.658 -21.165  1.00 98.00           H  
ATOM    974  O   SER A  69      13.637   2.471 -23.328  1.00 98.00           O  
ATOM    975  OG  SER A  69      14.897  -0.414 -21.586  1.00 98.00           O  
ATOM    976  HG  SER A  69      15.458  -1.184 -21.697  1.00 98.00           H  
ATOM    977  N   ARG A  70      12.480   1.887 -21.491  1.00 97.71           N  
ATOM    978  H   ARG A  70      12.559   1.579 -20.533  1.00 97.71           H  
ATOM    979  CA  ARG A  70      11.126   2.127 -22.022  1.00 97.71           C  
ATOM    980  HA  ARG A  70      11.156   2.053 -23.109  1.00 97.71           H  
ATOM    981  C   ARG A  70      10.604   3.540 -21.731  1.00 97.71           C  
ATOM    982  CB  ARG A  70      10.165   1.052 -21.485  1.00 97.71           C  
ATOM    983  HB2 ARG A  70      10.192   1.048 -20.396  1.00 97.71           H  
ATOM    984  HB3 ARG A  70       9.147   1.288 -21.794  1.00 97.71           H  
ATOM    985  O   ARG A  70       9.454   3.835 -22.043  1.00 97.71           O  
ATOM    986  CG  ARG A  70      10.509  -0.344 -22.011  1.00 97.71           C  
ATOM    987  HG2 ARG A  70      10.338  -0.369 -23.087  1.00 97.71           H  
ATOM    988  HG3 ARG A  70      11.555  -0.579 -21.817  1.00 97.71           H  
ATOM    989  CD  ARG A  70       9.627  -1.390 -21.323  1.00 97.71           C  
ATOM    990  HD2 ARG A  70       8.580  -1.101 -21.411  1.00 97.71           H  
ATOM    991  HD3 ARG A  70       9.880  -1.413 -20.263  1.00 97.71           H  
ATOM    992  NE  ARG A  70       9.860  -2.721 -21.906  1.00 97.71           N  
ATOM    993  HE  ARG A  70      10.715  -3.177 -21.622  1.00 97.71           H  
ATOM    994  NH1 ARG A  70       7.989  -2.845 -23.258  1.00 97.71           N  
ATOM    995 HH11 ARG A  70       7.381  -3.398 -23.845  1.00 97.71           H  
ATOM    996 HH12 ARG A  70       7.614  -1.980 -22.897  1.00 97.71           H  
ATOM    997  NH2 ARG A  70       9.474  -4.496 -23.269  1.00 97.71           N  
ATOM    998 HH21 ARG A  70       8.912  -4.956 -23.971  1.00 97.71           H  
ATOM    999 HH22 ARG A  70      10.337  -4.914 -22.953  1.00 97.71           H  
ATOM   1000  CZ  ARG A  70       9.110  -3.333 -22.805  1.00 97.71           C  
ATOM   1001  N   GLY A  71      11.416   4.408 -21.124  1.00 97.97           N  
ATOM   1002  H   GLY A  71      12.354   4.108 -20.900  1.00 97.97           H  
ATOM   1003  CA  GLY A  71      11.028   5.765 -20.725  1.00 97.97           C  
ATOM   1004  HA2 GLY A  71      11.935   6.352 -20.577  1.00 97.97           H  
ATOM   1005  HA3 GLY A  71      10.445   6.224 -21.524  1.00 97.97           H  
ATOM   1006  C   GLY A  71      10.208   5.839 -19.432  1.00 97.97           C  
ATOM   1007  O   GLY A  71       9.658   6.898 -19.120  1.00 97.97           O  
ATOM   1008  N   ILE A  72      10.124   4.739 -18.678  1.00 98.55           N  
ATOM   1009  H   ILE A  72      10.660   3.928 -18.949  1.00 98.55           H  
ATOM   1010  CA  ILE A  72       9.368   4.651 -17.426  1.00 98.55           C  
ATOM   1011  HA  ILE A  72       8.513   5.326 -17.482  1.00 98.55           H  
ATOM   1012  C   ILE A  72      10.267   5.098 -16.275  1.00 98.55           C  
ATOM   1013  CB  ILE A  72       8.829   3.219 -17.213  1.00 98.55           C  
ATOM   1014  HB  ILE A  72       9.678   2.538 -17.143  1.00 98.55           H  
ATOM   1015  O   ILE A  72      11.357   4.553 -16.097  1.00 98.55           O  
ATOM   1016  CG1 ILE A  72       7.953   2.782 -18.412  1.00 98.55           C  
ATOM   1017 HG12 ILE A  72       7.083   3.435 -18.479  1.00 98.55           H  
ATOM   1018 HG13 ILE A  72       8.519   2.892 -19.337  1.00 98.55           H  
ATOM   1019  CG2 ILE A  72       8.048   3.107 -15.895  1.00 98.55           C  
ATOM   1020 HG21 ILE A  72       7.153   3.729 -15.934  1.00 98.55           H  
ATOM   1021 HG22 ILE A  72       8.665   3.404 -15.047  1.00 98.55           H  
ATOM   1022 HG23 ILE A  72       7.753   2.070 -15.736  1.00 98.55           H  
ATOM   1023  CD1 ILE A  72       7.492   1.322 -18.360  1.00 98.55           C  
ATOM   1024 HD11 ILE A  72       6.800   1.161 -17.534  1.00 98.55           H  
ATOM   1025 HD12 ILE A  72       6.981   1.074 -19.290  1.00 98.55           H  
ATOM   1026 HD13 ILE A  72       8.363   0.675 -18.251  1.00 98.55           H  
ATOM   1027  N   LYS A  73       9.805   6.069 -15.478  1.00 98.65           N  
ATOM   1028  H   LYS A  73       8.865   6.402 -15.640  1.00 98.65           H  
ATOM   1029  CA  LYS A  73      10.530   6.503 -14.272  1.00 98.65           C  
ATOM   1030  HA  LYS A  73      11.599   6.500 -14.486  1.00 98.65           H  
ATOM   1031  C   LYS A  73      10.307   5.518 -13.138  1.00 98.65           C  
ATOM   1032  CB  LYS A  73      10.124   7.912 -13.829  1.00 98.65           C  
ATOM   1033  HB2 LYS A  73       9.042   7.952 -13.711  1.00 98.65           H  
ATOM   1034  HB3 LYS A  73      10.586   8.133 -12.867  1.00 98.65           H  
ATOM   1035  O   LYS A  73       9.178   5.067 -12.933  1.00 98.65           O  
ATOM   1036  CG  LYS A  73      10.581   8.959 -14.842  1.00 98.65           C  
ATOM   1037  HG2 LYS A  73      10.198   8.681 -15.824  1.00 98.65           H  
ATOM   1038  HG3 LYS A  73      11.670   8.969 -14.877  1.00 98.65           H  
ATOM   1039  CD  LYS A  73      10.062  10.355 -14.468  1.00 98.65           C  
ATOM   1040  HD2 LYS A  73       8.972  10.352 -14.477  1.00 98.65           H  
ATOM   1041  HD3 LYS A  73      10.396  10.608 -13.461  1.00 98.65           H  
ATOM   1042  CE  LYS A  73      10.582  11.416 -15.443  1.00 98.65           C  
ATOM   1043  HE2 LYS A  73      11.651  11.534 -15.271  1.00 98.65           H  
ATOM   1044  HE3 LYS A  73      10.102  12.366 -15.209  1.00 98.65           H  
ATOM   1045  NZ  LYS A  73      10.343  11.037 -16.860  1.00 98.65           N  
ATOM   1046  HZ1 LYS A  73       9.355  10.926 -17.038  1.00 98.65           H  
ATOM   1047  HZ2 LYS A  73      10.728  11.732 -17.484  1.00 98.65           H  
ATOM   1048  HZ3 LYS A  73      10.792  10.154 -17.055  1.00 98.65           H  
ATOM   1049  N   VAL A  74      11.363   5.228 -12.389  1.00 98.69           N  
ATOM   1050  H   VAL A  74      12.258   5.614 -12.652  1.00 98.69           H  
ATOM   1051  CA  VAL A  74      11.313   4.312 -11.249  1.00 98.69           C  
ATOM   1052  HA  VAL A  74      10.287   3.970 -11.118  1.00 98.69           H  
ATOM   1053  C   VAL A  74      11.724   5.042  -9.974  1.00 98.69           C  
ATOM   1054  CB  VAL A  74      12.166   3.057 -11.498  1.00 98.69           C  
ATOM   1055  HB  VAL A  74      13.225   3.312 -11.449  1.00 98.69           H  
ATOM   1056  O   VAL A  74      12.854   5.522  -9.863  1.00 98.69           O  
ATOM   1057  CG1 VAL A  74      11.852   2.003 -10.431  1.00 98.69           C  
ATOM   1058 HG11 VAL A  74      12.477   1.125 -10.596  1.00 98.69           H  
ATOM   1059 HG12 VAL A  74      12.052   2.393  -9.433  1.00 98.69           H  
ATOM   1060 HG13 VAL A  74      10.804   1.710 -10.488  1.00 98.69           H  
ATOM   1061  CG2 VAL A  74      11.882   2.413 -12.864  1.00 98.69           C  
ATOM   1062 HG21 VAL A  74      12.432   1.476 -12.952  1.00 98.69           H  
ATOM   1063 HG22 VAL A  74      12.214   3.075 -13.664  1.00 98.69           H  
ATOM   1064 HG23 VAL A  74      10.815   2.220 -12.975  1.00 98.69           H  
ATOM   1065  N   MET A  75      10.807   5.105  -9.008  1.00 98.73           N  
ATOM   1066  H   MET A  75       9.915   4.660  -9.171  1.00 98.73           H  
ATOM   1067  CA  MET A  75      11.013   5.736  -7.700  1.00 98.73           C  
ATOM   1068  HA  MET A  75      11.950   6.293  -7.708  1.00 98.73           H  
ATOM   1069  C   MET A  75      11.122   4.682  -6.599  1.00 98.73           C  
ATOM   1070  CB  MET A  75       9.873   6.721  -7.388  1.00 98.73           C  
ATOM   1071  HB2 MET A  75       8.932   6.319  -7.762  1.00 98.73           H  
ATOM   1072  HB3 MET A  75       9.783   6.836  -6.307  1.00 98.73           H  
ATOM   1073  O   MET A  75      10.486   3.630  -6.673  1.00 98.73           O  
ATOM   1074  CG  MET A  75      10.113   8.116  -7.973  1.00 98.73           C  
ATOM   1075  HG2 MET A  75      11.001   8.532  -7.498  1.00 98.73           H  
ATOM   1076  HG3 MET A  75       9.275   8.751  -7.686  1.00 98.73           H  
ATOM   1077  SD  MET A  75      10.352   8.229  -9.764  1.00 98.73           S  
ATOM   1078  CE  MET A  75       8.619   8.161 -10.179  1.00 98.73           C  
ATOM   1079  HE1 MET A  75       8.523   8.219 -11.263  1.00 98.73           H  
ATOM   1080  HE2 MET A  75       8.209   7.233  -9.781  1.00 98.73           H  
ATOM   1081  HE3 MET A  75       8.104   9.007  -9.723  1.00 98.73           H  
ATOM   1082  N   LEU A  76      11.886   4.984  -5.547  1.00 98.77           N  
ATOM   1083  H   LEU A  76      12.376   5.868  -5.552  1.00 98.77           H  
ATOM   1084  CA  LEU A  76      11.778   4.271  -4.271  1.00 98.77           C  
ATOM   1085  HA  LEU A  76      11.464   3.243  -4.452  1.00 98.77           H  
ATOM   1086  C   LEU A  76      10.727   4.962  -3.410  1.00 98.77           C  
ATOM   1087  CB  LEU A  76      13.134   4.257  -3.548  1.00 98.77           C  
ATOM   1088  HB2 LEU A  76      13.474   5.286  -3.433  1.00 98.77           H  
ATOM   1089  HB3 LEU A  76      13.860   3.716  -4.154  1.00 98.77           H  
ATOM   1090  O   LEU A  76      10.875   6.148  -3.125  1.00 98.77           O  
ATOM   1091  CG  LEU A  76      13.106   3.589  -2.163  1.00 98.77           C  
ATOM   1092  HG  LEU A  76      12.332   4.034  -1.537  1.00 98.77           H  
ATOM   1093  CD1 LEU A  76      12.862   2.083  -2.269  1.00 98.77           C  
ATOM   1094 HD11 LEU A  76      11.882   1.892  -2.707  1.00 98.77           H  
ATOM   1095 HD12 LEU A  76      12.868   1.651  -1.268  1.00 98.77           H  
ATOM   1096 HD13 LEU A  76      13.635   1.614  -2.878  1.00 98.77           H  
ATOM   1097  CD2 LEU A  76      14.452   3.819  -1.482  1.00 98.77           C  
ATOM   1098 HD21 LEU A  76      14.469   3.330  -0.508  1.00 98.77           H  
ATOM   1099 HD22 LEU A  76      14.605   4.889  -1.344  1.00 98.77           H  
ATOM   1100 HD23 LEU A  76      15.253   3.418  -2.104  1.00 98.77           H  
ATOM   1101  N   SER A  77       9.716   4.223  -2.962  1.00 98.75           N  
ATOM   1102  H   SER A  77       9.665   3.245  -3.210  1.00 98.75           H  
ATOM   1103  CA  SER A  77       8.703   4.742  -2.047  1.00 98.75           C  
ATOM   1104  HA  SER A  77       8.609   5.817  -2.197  1.00 98.75           H  
ATOM   1105  C   SER A  77       9.112   4.539  -0.590  1.00 98.75           C  
ATOM   1106  CB  SER A  77       7.345   4.132  -2.369  1.00 98.75           C  
ATOM   1107  HB2 SER A  77       7.352   3.070  -2.126  1.00 98.75           H  
ATOM   1108  HB3 SER A  77       7.129   4.255  -3.430  1.00 98.75           H  
ATOM   1109  O   SER A  77       9.435   3.425  -0.163  1.00 98.75           O  
ATOM   1110  OG  SER A  77       6.359   4.792  -1.618  1.00 98.75           O  
ATOM   1111  HG  SER A  77       6.065   5.574  -2.091  1.00 98.75           H  
ATOM   1112  N   LEU A  78       9.145   5.640   0.158  1.00 98.55           N  
ATOM   1113  H   LEU A  78       8.844   6.502  -0.274  1.00 98.55           H  
ATOM   1114  CA  LEU A  78       9.426   5.687   1.586  1.00 98.55           C  
ATOM   1115  HA  LEU A  78      10.068   4.852   1.863  1.00 98.55           H  
ATOM   1116  C   LEU A  78       8.116   5.588   2.362  1.00 98.55           C  
ATOM   1117  CB  LEU A  78      10.120   7.010   1.962  1.00 98.55           C  
ATOM   1118  HB2 LEU A  78      10.421   6.927   3.007  1.00 98.55           H  
ATOM   1119  HB3 LEU A  78       9.388   7.815   1.900  1.00 98.55           H  
ATOM   1120  O   LEU A  78       7.209   6.375   2.111  1.00 98.55           O  
ATOM   1121  CG  LEU A  78      11.335   7.444   1.133  1.00 98.55           C  
ATOM   1122  HG  LEU A  78      11.001   7.730   0.135  1.00 98.55           H  
ATOM   1123  CD1 LEU A  78      11.968   8.666   1.807  1.00 98.55           C  
ATOM   1124 HD11 LEU A  78      12.179   8.452   2.855  1.00 98.55           H  
ATOM   1125 HD12 LEU A  78      12.894   8.939   1.301  1.00 98.55           H  
ATOM   1126 HD13 LEU A  78      11.279   9.508   1.747  1.00 98.55           H  
ATOM   1127  CD2 LEU A  78      12.397   6.356   0.995  1.00 98.55           C  
ATOM   1128 HD21 LEU A  78      12.727   6.045   1.986  1.00 98.55           H  
ATOM   1129 HD22 LEU A  78      13.239   6.746   0.423  1.00 98.55           H  
ATOM   1130 HD23 LEU A  78      11.981   5.506   0.453  1.00 98.55           H  
ATOM   1131  N   GLY A  79       8.065   4.709   3.360  1.00 97.99           N  
ATOM   1132  H   GLY A  79       8.829   4.061   3.491  1.00 97.99           H  
ATOM   1133  CA  GLY A  79       6.933   4.621   4.275  1.00 97.99           C  
ATOM   1134  HA2 GLY A  79       7.333   4.494   5.281  1.00 97.99           H  
ATOM   1135  HA3 GLY A  79       6.362   5.549   4.268  1.00 97.99           H  
ATOM   1136  C   GLY A  79       5.998   3.444   3.994  1.00 97.99           C  
ATOM   1137  O   GLY A  79       6.426   2.290   4.096  1.00 97.99           O  
ATOM   1138  N   GLY A  80       4.728   3.737   3.707  1.00 97.36           N  
ATOM   1139  H   GLY A  80       4.492   4.705   3.544  1.00 97.36           H  
ATOM   1140  CA  GLY A  80       3.613   2.786   3.720  1.00 97.36           C  
ATOM   1141  HA2 GLY A  80       3.929   1.834   3.295  1.00 97.36           H  
ATOM   1142  HA3 GLY A  80       2.811   3.181   3.097  1.00 97.36           H  
ATOM   1143  C   GLY A  80       3.046   2.552   5.127  1.00 97.36           C  
ATOM   1144  O   GLY A  80       3.637   2.892   6.141  1.00 97.36           O  
ATOM   1145  N   GLY A  81       1.886   1.920   5.248  1.00 95.15           N  
ATOM   1146  H   GLY A  81       1.427   1.647   4.390  1.00 95.15           H  
ATOM   1147  CA  GLY A  81       1.190   1.702   6.521  1.00 95.15           C  
ATOM   1148  HA2 GLY A  81       0.269   1.159   6.311  1.00 95.15           H  
ATOM   1149  HA3 GLY A  81       0.942   2.670   6.957  1.00 95.15           H  
ATOM   1150  C   GLY A  81       1.957   0.884   7.568  1.00 95.15           C  
ATOM   1151  O   GLY A  81       1.670   0.979   8.767  1.00 95.15           O  
ATOM   1152  N   VAL A  82       2.941   0.080   7.154  1.00 94.37           N  
ATOM   1153  H   VAL A  82       3.152   0.069   6.166  1.00 94.37           H  
ATOM   1154  CA  VAL A  82       3.788  -0.720   8.050  1.00 94.37           C  
ATOM   1155  HA  VAL A  82       3.413  -0.613   9.068  1.00 94.37           H  
ATOM   1156  C   VAL A  82       5.224  -0.221   8.038  1.00 94.37           C  
ATOM   1157  CB  VAL A  82       3.751  -2.225   7.724  1.00 94.37           C  
ATOM   1158  HB  VAL A  82       4.212  -2.414   6.754  1.00 94.37           H  
ATOM   1159  O   VAL A  82       5.831  -0.058   6.987  1.00 94.37           O  
ATOM   1160  CG1 VAL A  82       4.560  -3.010   8.770  1.00 94.37           C  
ATOM   1161 HG11 VAL A  82       4.322  -4.073   8.734  1.00 94.37           H  
ATOM   1162 HG12 VAL A  82       4.346  -2.645   9.775  1.00 94.37           H  
ATOM   1163 HG13 VAL A  82       5.625  -2.893   8.571  1.00 94.37           H  
ATOM   1164  CG2 VAL A  82       2.307  -2.746   7.696  1.00 94.37           C  
ATOM   1165 HG21 VAL A  82       2.295  -3.829   7.578  1.00 94.37           H  
ATOM   1166 HG22 VAL A  82       1.801  -2.456   8.617  1.00 94.37           H  
ATOM   1167 HG23 VAL A  82       1.771  -2.301   6.858  1.00 94.37           H  
ATOM   1168  N   GLY A  83       5.791  -0.073   9.234  1.00 93.52           N  
ATOM   1169  H   GLY A  83       5.224  -0.173  10.064  1.00 93.52           H  
ATOM   1170  CA  GLY A  83       7.182   0.310   9.405  1.00 93.52           C  
ATOM   1171  HA2 GLY A  83       7.811  -0.580   9.420  1.00 93.52           H  
ATOM   1172  HA3 GLY A  83       7.475   0.924   8.553  1.00 93.52           H  
ATOM   1173  C   GLY A  83       7.427   1.128  10.666  1.00 93.52           C  
ATOM   1174  O   GLY A  83       6.490   1.589  11.325  1.00 93.52           O  
ATOM   1175  N   SER A  84       8.705   1.302  10.994  1.00 94.99           N  
ATOM   1176  H   SER A  84       9.400   0.907  10.377  1.00 94.99           H  
ATOM   1177  CA  SER A  84       9.197   2.206  12.040  1.00 94.99           C  
ATOM   1178  HA  SER A  84       8.343   2.683  12.520  1.00 94.99           H  
ATOM   1179  C   SER A  84      10.016   3.343  11.431  1.00 94.99           C  
ATOM   1180  CB  SER A  84       9.960   1.448  13.138  1.00 94.99           C  
ATOM   1181  HB2 SER A  84      10.300   2.150  13.900  1.00 94.99           H  
ATOM   1182  HB3 SER A  84       9.281   0.735  13.606  1.00 94.99           H  
ATOM   1183  O   SER A  84      11.068   3.708  11.942  1.00 94.99           O  
ATOM   1184  OG  SER A  84      11.069   0.744  12.621  1.00 94.99           O  
ATOM   1185  HG  SER A  84      11.873   1.157  12.942  1.00 94.99           H  
ATOM   1186  N   TYR A  85       9.557   3.901  10.316  1.00 97.75           N  
ATOM   1187  H   TYR A  85       8.681   3.588   9.923  1.00 97.75           H  
ATOM   1188  CA  TYR A  85      10.181   5.068   9.706  1.00 97.75           C  
ATOM   1189  HA  TYR A  85      11.264   4.964   9.774  1.00 97.75           H  
ATOM   1190  C   TYR A  85       9.792   6.356  10.448  1.00 97.75           C  
ATOM   1191  CB  TYR A  85       9.831   5.111   8.222  1.00 97.75           C  
ATOM   1192  HB2 TYR A  85      10.274   4.249   7.724  1.00 97.75           H  
ATOM   1193  HB3 TYR A  85      10.286   6.012   7.810  1.00 97.75           H  
ATOM   1194  O   TYR A  85       8.642   6.549  10.846  1.00 97.75           O  
ATOM   1195  CG  TYR A  85       8.347   5.142   7.935  1.00 97.75           C  
ATOM   1196  CD1 TYR A  85       7.625   3.944   7.775  1.00 97.75           C  
ATOM   1197  HD1 TYR A  85       8.134   2.992   7.785  1.00 97.75           H  
ATOM   1198  CD2 TYR A  85       7.687   6.381   7.861  1.00 97.75           C  
ATOM   1199  HD2 TYR A  85       8.235   7.302   7.998  1.00 97.75           H  
ATOM   1200  CE1 TYR A  85       6.239   3.985   7.551  1.00 97.75           C  
ATOM   1201  HE1 TYR A  85       5.680   3.074   7.394  1.00 97.75           H  
ATOM   1202  CE2 TYR A  85       6.308   6.428   7.619  1.00 97.75           C  
ATOM   1203  HE2 TYR A  85       5.801   7.380   7.569  1.00 97.75           H  
ATOM   1204  OH  TYR A  85       4.267   5.325   7.207  1.00 97.75           O  
ATOM   1205  HH  TYR A  85       4.000   6.234   7.049  1.00 97.75           H  
ATOM   1206  CZ  TYR A  85       5.588   5.234   7.454  1.00 97.75           C  
ATOM   1207  N   SER A  86      10.769   7.231  10.676  1.00 96.74           N  
ATOM   1208  H   SER A  86      11.704   7.009  10.365  1.00 96.74           H  
ATOM   1209  CA  SER A  86      10.581   8.542  11.306  1.00 96.74           C  
ATOM   1210  HA  SER A  86       9.700   9.025  10.884  1.00 96.74           H  
ATOM   1211  C   SER A  86      11.806   9.415  11.040  1.00 96.74           C  
ATOM   1212  CB  SER A  86      10.389   8.371  12.820  1.00 96.74           C  
ATOM   1213  HB2 SER A  86       9.629   7.611  12.999  1.00 96.74           H  
ATOM   1214  HB3 SER A  86      11.322   8.040  13.276  1.00 96.74           H  
ATOM   1215  O   SER A  86      12.843   8.898  10.644  1.00 96.74           O  
ATOM   1216  OG  SER A  86       9.953   9.576  13.425  1.00 96.74           O  
ATOM   1217  HG  SER A  86      10.716  10.107  13.664  1.00 96.74           H  
ATOM   1218  N   LEU A  87      11.708  10.717  11.305  1.00 98.09           N  
ATOM   1219  H   LEU A  87      10.813  11.087  11.592  1.00 98.09           H  
ATOM   1220  CA  LEU A  87      12.841  11.643  11.336  1.00 98.09           C  
ATOM   1221  HA  LEU A  87      13.774  11.096  11.201  1.00 98.09           H  
ATOM   1222  C   LEU A  87      12.889  12.322  12.709  1.00 98.09           C  
ATOM   1223  CB  LEU A  87      12.702  12.660  10.193  1.00 98.09           C  
ATOM   1224  HB2 LEU A  87      13.501  13.396  10.284  1.00 98.09           H  
ATOM   1225  HB3 LEU A  87      11.749  13.176  10.313  1.00 98.09           H  
ATOM   1226  O   LEU A  87      11.890  12.886  13.151  1.00 98.09           O  
ATOM   1227  CG  LEU A  87      12.748  12.051   8.780  1.00 98.09           C  
ATOM   1228  HG  LEU A  87      11.961  11.304   8.673  1.00 98.09           H  
ATOM   1229  CD1 LEU A  87      12.494  13.146   7.747  1.00 98.09           C  
ATOM   1230 HD11 LEU A  87      12.474  12.714   6.747  1.00 98.09           H  
ATOM   1231 HD12 LEU A  87      13.270  13.910   7.804  1.00 98.09           H  
ATOM   1232 HD13 LEU A  87      11.525  13.606   7.941  1.00 98.09           H  
ATOM   1233  CD2 LEU A  87      14.095  11.390   8.478  1.00 98.09           C  
ATOM   1234 HD21 LEU A  87      14.206  10.487   9.078  1.00 98.09           H  
ATOM   1235 HD22 LEU A  87      14.909  12.071   8.727  1.00 98.09           H  
ATOM   1236 HD23 LEU A  87      14.149  11.116   7.424  1.00 98.09           H  
ATOM   1237  N   SER A  88      14.007  12.225  13.425  1.00 97.81           N  
ATOM   1238  H   SER A  88      14.787  11.709  13.045  1.00 97.81           H  
ATOM   1239  CA  SER A  88      14.121  12.772  14.788  1.00 97.81           C  
ATOM   1240  HA  SER A  88      13.130  12.804  15.240  1.00 97.81           H  
ATOM   1241  C   SER A  88      14.650  14.206  14.841  1.00 97.81           C  
ATOM   1242  CB  SER A  88      14.968  11.847  15.663  1.00 97.81           C  
ATOM   1243  HB2 SER A  88      14.507  10.860  15.687  1.00 97.81           H  
ATOM   1244  HB3 SER A  88      14.999  12.242  16.679  1.00 97.81           H  
ATOM   1245  O   SER A  88      14.510  14.866  15.870  1.00 97.81           O  
ATOM   1246  OG  SER A  88      16.286  11.731  15.167  1.00 97.81           O  
ATOM   1247  HG  SER A  88      16.759  11.117  15.733  1.00 97.81           H  
ATOM   1248  N   SER A  89      15.265  14.688  13.760  1.00 98.28           N  
ATOM   1249  H   SER A  89      15.367  14.084  12.956  1.00 98.28           H  
ATOM   1250  CA  SER A  89      15.795  16.046  13.647  1.00 98.28           C  
ATOM   1251  HA  SER A  89      15.055  16.742  14.042  1.00 98.28           H  
ATOM   1252  C   SER A  89      16.091  16.423  12.193  1.00 98.28           C  
ATOM   1253  CB  SER A  89      17.080  16.169  14.482  1.00 98.28           C  
ATOM   1254  HB2 SER A  89      17.355  17.220  14.566  1.00 98.28           H  
ATOM   1255  HB3 SER A  89      16.903  15.784  15.486  1.00 98.28           H  
ATOM   1256  O   SER A  89      16.103  15.577  11.294  1.00 98.28           O  
ATOM   1257  OG  SER A  89      18.154  15.461  13.888  1.00 98.28           O  
ATOM   1258  HG  SER A  89      18.813  15.292  14.565  1.00 98.28           H  
ATOM   1259  N   ALA A  90      16.437  17.692  11.980  1.00 98.09           N  
ATOM   1260  H   ALA A  90      16.323  18.360  12.729  1.00 98.09           H  
ATOM   1261  CA  ALA A  90      16.969  18.185  10.712  1.00 98.09           C  
ATOM   1262  HA  ALA A  90      16.218  18.054   9.933  1.00 98.09           H  
ATOM   1263  C   ALA A  90      18.247  17.454  10.265  1.00 98.09           C  
ATOM   1264  CB  ALA A  90      17.267  19.674  10.906  1.00 98.09           C  
ATOM   1265  HB1 ALA A  90      18.097  19.810  11.599  1.00 98.09           H  
ATOM   1266  HB2 ALA A  90      17.512  20.122   9.943  1.00 98.09           H  
ATOM   1267  HB3 ALA A  90      16.386  20.175  11.308  1.00 98.09           H  
ATOM   1268  O   ALA A  90      18.462  17.228   9.072  1.00 98.09           O  
ATOM   1269  N   ASP A  91      19.107  17.079  11.217  1.00 98.33           N  
ATOM   1270  H   ASP A  91      18.864  17.244  12.183  1.00 98.33           H  
ATOM   1271  CA  ASP A  91      20.304  16.283  10.934  1.00 98.33           C  
ATOM   1272  HA  ASP A  91      20.836  16.720  10.089  1.00 98.33           H  
ATOM   1273  C   ASP A  91      19.943  14.857  10.527  1.00 98.33           C  
ATOM   1274  CB  ASP A  91      21.244  16.262  12.149  1.00 98.33           C  
ATOM   1275  HB2 ASP A  91      20.678  16.045  13.055  1.00 98.33           H  
ATOM   1276  HB3 ASP A  91      21.976  15.466  12.013  1.00 98.33           H  
ATOM   1277  O   ASP A  91      20.539  14.315   9.599  1.00 98.33           O  
ATOM   1278  CG  ASP A  91      22.010  17.572  12.303  1.00 98.33           C  
ATOM   1279  OD1 ASP A  91      22.079  18.086  13.434  1.00 98.33           O  
ATOM   1280  OD2 ASP A  91      22.496  18.080  11.265  1.00 98.33           O  
ATOM   1281  N   ASP A  92      18.931  14.264  11.157  1.00 98.37           N  
ATOM   1282  H   ASP A  92      18.458  14.758  11.900  1.00 98.37           H  
ATOM   1283  CA  ASP A  92      18.434  12.942  10.781  1.00 98.37           C  
ATOM   1284  HA  ASP A  92      19.273  12.246  10.789  1.00 98.37           H  
ATOM   1285  C   ASP A  92      17.848  12.948   9.358  1.00 98.37           C  
ATOM   1286  CB  ASP A  92      17.428  12.482  11.839  1.00 98.37           C  
ATOM   1287  HB2 ASP A  92      16.506  13.053  11.734  1.00 98.37           H  
ATOM   1288  HB3 ASP A  92      17.839  12.679  12.830  1.00 98.37           H  
ATOM   1289  O   ASP A  92      18.159  12.068   8.556  1.00 98.37           O  
ATOM   1290  CG  ASP A  92      17.109  10.993  11.757  1.00 98.37           C  
ATOM   1291  OD1 ASP A  92      15.945  10.652  12.056  1.00 98.37           O  
ATOM   1292  OD2 ASP A  92      18.009  10.171  11.472  1.00 98.37           O  
ATOM   1293  N   ALA A  93      17.115  14.003   8.979  1.00 98.57           N  
ATOM   1294  H   ALA A  93      16.872  14.689   9.679  1.00 98.57           H  
ATOM   1295  CA  ALA A  93      16.646  14.202   7.605  1.00 98.57           C  
ATOM   1296  HA  ALA A  93      16.022  13.356   7.321  1.00 98.57           H  
ATOM   1297  C   ALA A  93      17.803  14.272   6.591  1.00 98.57           C  
ATOM   1298  CB  ALA A  93      15.786  15.468   7.565  1.00 98.57           C  
ATOM   1299  HB1 ALA A  93      14.988  15.392   8.303  1.00 98.57           H  
ATOM   1300  HB2 ALA A  93      15.342  15.578   6.575  1.00 98.57           H  
ATOM   1301  HB3 ALA A  93      16.385  16.351   7.786  1.00 98.57           H  
ATOM   1302  O   ALA A  93      17.756  13.618   5.546  1.00 98.57           O  
ATOM   1303  N   ARG A  94      18.881  15.005   6.910  1.00 98.27           N  
ATOM   1304  H   ARG A  94      18.859  15.508   7.786  1.00 98.27           H  
ATOM   1305  CA  ARG A  94      20.098  15.059   6.077  1.00 98.27           C  
ATOM   1306  HA  ARG A  94      19.817  15.305   5.053  1.00 98.27           H  
ATOM   1307  C   ARG A  94      20.809  13.707   5.999  1.00 98.27           C  
ATOM   1308  CB  ARG A  94      21.062  16.130   6.609  1.00 98.27           C  
ATOM   1309  HB2 ARG A  94      22.033  15.985   6.135  1.00 98.27           H  
ATOM   1310  HB3 ARG A  94      21.191  16.011   7.685  1.00 98.27           H  
ATOM   1311  O   ARG A  94      21.257  13.316   4.922  1.00 98.27           O  
ATOM   1312  CG  ARG A  94      20.586  17.553   6.297  1.00 98.27           C  
ATOM   1313  HG2 ARG A  94      19.629  17.750   6.779  1.00 98.27           H  
ATOM   1314  HG3 ARG A  94      20.454  17.644   5.219  1.00 98.27           H  
ATOM   1315  CD  ARG A  94      21.629  18.589   6.745  1.00 98.27           C  
ATOM   1316  HD2 ARG A  94      22.619  18.259   6.429  1.00 98.27           H  
ATOM   1317  HD3 ARG A  94      21.427  19.530   6.232  1.00 98.27           H  
ATOM   1318  NE  ARG A  94      21.639  18.824   8.206  1.00 98.27           N  
ATOM   1319  HE  ARG A  94      22.317  18.342   8.779  1.00 98.27           H  
ATOM   1320  NH1 ARG A  94      19.894  20.317   8.291  1.00 98.27           N  
ATOM   1321 HH11 ARG A  94      19.290  20.907   8.845  1.00 98.27           H  
ATOM   1322 HH12 ARG A  94      19.581  19.983   7.391  1.00 98.27           H  
ATOM   1323  NH2 ARG A  94      21.118  19.987  10.096  1.00 98.27           N  
ATOM   1324 HH21 ARG A  94      21.790  19.428  10.602  1.00 98.27           H  
ATOM   1325 HH22 ARG A  94      20.531  20.620  10.621  1.00 98.27           H  
ATOM   1326  CZ  ARG A  94      20.889  19.697   8.856  1.00 98.27           C  
ATOM   1327  N   ASN A  95      20.885  12.972   7.106  1.00 98.27           N  
ATOM   1328  H   ASN A  95      20.536  13.372   7.965  1.00 98.27           H  
ATOM   1329  CA  ASN A  95      21.492  11.642   7.149  1.00 98.27           C  
ATOM   1330  HA  ASN A  95      22.498  11.697   6.734  1.00 98.27           H  
ATOM   1331  C   ASN A  95      20.715  10.639   6.288  1.00 98.27           C  
ATOM   1332  CB  ASN A  95      21.590  11.178   8.611  1.00 98.27           C  
ATOM   1333  HB2 ASN A  95      20.620  11.283   9.098  1.00 98.27           H  
ATOM   1334  HB3 ASN A  95      21.868  10.125   8.639  1.00 98.27           H  
ATOM   1335  O   ASN A  95      21.320   9.902   5.507  1.00 98.27           O  
ATOM   1336  CG  ASN A  95      22.636  11.943   9.400  1.00 98.27           C  
ATOM   1337  ND2 ASN A  95      22.521  11.961  10.706  1.00 98.27           N  
ATOM   1338 HD21 ASN A  95      21.693  11.584  11.143  1.00 98.27           H  
ATOM   1339 HD22 ASN A  95      23.182  12.544  11.201  1.00 98.27           H  
ATOM   1340  OD1 ASN A  95      23.586  12.488   8.858  1.00 98.27           O  
ATOM   1341  N   VAL A  96      19.381  10.653   6.362  1.00 98.52           N  
ATOM   1342  H   VAL A  96      18.945  11.247   7.053  1.00 98.52           H  
ATOM   1343  CA  VAL A  96      18.518   9.831   5.504  1.00 98.52           C  
ATOM   1344  HA  VAL A  96      18.851   8.795   5.576  1.00 98.52           H  
ATOM   1345  C   VAL A  96      18.667  10.235   4.034  1.00 98.52           C  
ATOM   1346  CB  VAL A  96      17.054   9.881   5.984  1.00 98.52           C  
ATOM   1347  HB  VAL A  96      16.739  10.920   6.085  1.00 98.52           H  
ATOM   1348  O   VAL A  96      18.816   9.357   3.185  1.00 98.52           O  
ATOM   1349  CG1 VAL A  96      16.097   9.171   5.016  1.00 98.52           C  
ATOM   1350 HG11 VAL A  96      15.088   9.173   5.428  1.00 98.52           H  
ATOM   1351 HG12 VAL A  96      16.416   8.141   4.853  1.00 98.52           H  
ATOM   1352 HG13 VAL A  96      16.065   9.696   4.062  1.00 98.52           H  
ATOM   1353  CG2 VAL A  96      16.918   9.176   7.342  1.00 98.52           C  
ATOM   1354 HG21 VAL A  96      17.560   9.646   8.087  1.00 98.52           H  
ATOM   1355 HG22 VAL A  96      17.192   8.125   7.253  1.00 98.52           H  
ATOM   1356 HG23 VAL A  96      15.890   9.251   7.698  1.00 98.52           H  
ATOM   1357  N   ALA A  97      18.729  11.533   3.714  1.00 98.60           N  
ATOM   1358  H   ALA A  97      18.564  12.221   4.434  1.00 98.60           H  
ATOM   1359  CA  ALA A  97      18.976  12.000   2.346  1.00 98.60           C  
ATOM   1360  HA  ALA A  97      18.178  11.625   1.706  1.00 98.60           H  
ATOM   1361  C   ALA A  97      20.314  11.480   1.788  1.00 98.60           C  
ATOM   1362  CB  ALA A  97      18.941  13.532   2.316  1.00 98.60           C  
ATOM   1363  HB1 ALA A  97      19.824  13.941   2.807  1.00 98.60           H  
ATOM   1364  HB2 ALA A  97      18.058  13.904   2.834  1.00 98.60           H  
ATOM   1365  HB3 ALA A  97      18.919  13.877   1.282  1.00 98.60           H  
ATOM   1366  O   ALA A  97      20.358  10.957   0.675  1.00 98.60           O  
ATOM   1367  N   ASN A  98      21.392  11.565   2.576  1.00 98.42           N  
ATOM   1368  H   ASN A  98      21.291  12.042   3.461  1.00 98.42           H  
ATOM   1369  CA  ASN A  98      22.714  11.046   2.214  1.00 98.42           C  
ATOM   1370  HA  ASN A  98      23.027  11.487   1.268  1.00 98.42           H  
ATOM   1371  C   ASN A  98      22.700   9.522   2.019  1.00 98.42           C  
ATOM   1372  CB  ASN A  98      23.720  11.434   3.313  1.00 98.42           C  
ATOM   1373  HB2 ASN A  98      24.633  10.851   3.188  1.00 98.42           H  
ATOM   1374  HB3 ASN A  98      23.304  11.200   4.293  1.00 98.42           H  
ATOM   1375  O   ASN A  98      23.299   9.006   1.072  1.00 98.42           O  
ATOM   1376  CG  ASN A  98      24.130  12.894   3.275  1.00 98.42           C  
ATOM   1377  ND2 ASN A  98      24.445  13.485   4.401  1.00 98.42           N  
ATOM   1378 HD21 ASN A  98      24.327  13.015   5.288  1.00 98.42           H  
ATOM   1379 HD22 ASN A  98      24.715  14.456   4.333  1.00 98.42           H  
ATOM   1380  OD1 ASN A  98      24.229  13.511   2.232  1.00 98.42           O  
ATOM   1381  N   TYR A  99      21.997   8.789   2.886  1.00 98.40           N  
ATOM   1382  H   TYR A  99      21.559   9.250   3.670  1.00 98.40           H  
ATOM   1383  CA  TYR A  99      21.821   7.347   2.732  1.00 98.40           C  
ATOM   1384  HA  TYR A  99      22.804   6.878   2.691  1.00 98.40           H  
ATOM   1385  C   TYR A  99      21.103   7.007   1.417  1.00 98.40           C  
ATOM   1386  CB  TYR A  99      21.075   6.775   3.944  1.00 98.40           C  
ATOM   1387  HB2 TYR A  99      20.182   7.370   4.137  1.00 98.40           H  
ATOM   1388  HB3 TYR A  99      21.713   6.849   4.824  1.00 98.40           H  
ATOM   1389  O   TYR A  99      21.586   6.154   0.669  1.00 98.40           O  
ATOM   1390  CG  TYR A  99      20.659   5.332   3.743  1.00 98.40           C  
ATOM   1391  CD1 TYR A  99      19.374   5.042   3.245  1.00 98.40           C  
ATOM   1392  HD1 TYR A  99      18.667   5.840   3.074  1.00 98.40           H  
ATOM   1393  CD2 TYR A  99      21.570   4.288   3.992  1.00 98.40           C  
ATOM   1394  HD2 TYR A  99      22.551   4.512   4.385  1.00 98.40           H  
ATOM   1395  CE1 TYR A  99      19.010   3.712   2.974  1.00 98.40           C  
ATOM   1396  HE1 TYR A  99      18.011   3.487   2.630  1.00 98.40           H  
ATOM   1397  CE2 TYR A  99      21.213   2.954   3.708  1.00 98.40           C  
ATOM   1398  HE2 TYR A  99      21.920   2.156   3.878  1.00 98.40           H  
ATOM   1399  OH  TYR A  99      19.586   1.389   2.878  1.00 98.40           O  
ATOM   1400  HH  TYR A  99      20.274   0.764   3.119  1.00 98.40           H  
ATOM   1401  CZ  TYR A  99      19.936   2.667   3.178  1.00 98.40           C  
ATOM   1402  N   LEU A 100      19.993   7.689   1.107  1.00 98.66           N  
ATOM   1403  H   LEU A 100      19.660   8.380   1.763  1.00 98.66           H  
ATOM   1404  CA  LEU A 100      19.234   7.483  -0.131  1.00 98.66           C  
ATOM   1405  HA  LEU A 100      18.972   6.428  -0.210  1.00 98.66           H  
ATOM   1406  C   LEU A 100      20.077   7.823  -1.365  1.00 98.66           C  
ATOM   1407  CB  LEU A 100      17.943   8.322  -0.099  1.00 98.66           C  
ATOM   1408  HB2 LEU A 100      18.214   9.358   0.101  1.00 98.66           H  
ATOM   1409  HB3 LEU A 100      17.473   8.286  -1.082  1.00 98.66           H  
ATOM   1410  O   LEU A 100      20.093   7.051  -2.328  1.00 98.66           O  
ATOM   1411  CG  LEU A 100      16.914   7.863   0.950  1.00 98.66           C  
ATOM   1412  HG  LEU A 100      17.398   7.735   1.918  1.00 98.66           H  
ATOM   1413  CD1 LEU A 100      15.814   8.911   1.090  1.00 98.66           C  
ATOM   1414 HD11 LEU A 100      16.246   9.850   1.437  1.00 98.66           H  
ATOM   1415 HD12 LEU A 100      15.312   9.068   0.135  1.00 98.66           H  
ATOM   1416 HD13 LEU A 100      15.090   8.573   1.831  1.00 98.66           H  
ATOM   1417  CD2 LEU A 100      16.252   6.539   0.583  1.00 98.66           C  
ATOM   1418 HD21 LEU A 100      15.581   6.246   1.391  1.00 98.66           H  
ATOM   1419 HD22 LEU A 100      15.671   6.659  -0.331  1.00 98.66           H  
ATOM   1420 HD23 LEU A 100      16.993   5.752   0.444  1.00 98.66           H  
ATOM   1421  N   TRP A 101      20.841   8.918  -1.307  1.00 98.63           N  
ATOM   1422  H   TRP A 101      20.756   9.525  -0.504  1.00 98.63           H  
ATOM   1423  CA  TRP A 101      21.760   9.310  -2.372  1.00 98.63           C  
ATOM   1424  HA  TRP A 101      21.166   9.506  -3.265  1.00 98.63           H  
ATOM   1425  C   TRP A 101      22.764   8.204  -2.703  1.00 98.63           C  
ATOM   1426  CB  TRP A 101      22.471  10.619  -2.031  1.00 98.63           C  
ATOM   1427  HB2 TRP A 101      21.717  11.401  -1.940  1.00 98.63           H  
ATOM   1428  HB3 TRP A 101      22.974  10.524  -1.069  1.00 98.63           H  
ATOM   1429  O   TRP A 101      22.882   7.790  -3.857  1.00 98.63           O  
ATOM   1430  CG  TRP A 101      23.472  11.042  -3.061  1.00 98.63           C  
ATOM   1431  CD1 TRP A 101      24.813  11.079  -2.884  1.00 98.63           C  
ATOM   1432  HD1 TRP A 101      25.323  10.819  -1.969  1.00 98.63           H  
ATOM   1433  CD2 TRP A 101      23.241  11.447  -4.448  1.00 98.63           C  
ATOM   1434  CE2 TRP A 101      24.503  11.729  -5.049  1.00 98.63           C  
ATOM   1435  CE3 TRP A 101      22.094  11.606  -5.260  1.00 98.63           C  
ATOM   1436  HE3 TRP A 101      21.119  11.453  -4.823  1.00 98.63           H  
ATOM   1437  NE1 TRP A 101      25.423  11.498  -4.050  1.00 98.63           N  
ATOM   1438  HE1 TRP A 101      26.421  11.618  -4.149  1.00 98.63           H  
ATOM   1439  CH2 TRP A 101      23.467  12.299  -7.159  1.00 98.63           C  
ATOM   1440  HH2 TRP A 101      23.548  12.653  -8.176  1.00 98.63           H  
ATOM   1441  CZ2 TRP A 101      24.626  12.146  -6.381  1.00 98.63           C  
ATOM   1442  HZ2 TRP A 101      25.600  12.363  -6.794  1.00 98.63           H  
ATOM   1443  CZ3 TRP A 101      22.206  12.019  -6.603  1.00 98.63           C  
ATOM   1444  HZ3 TRP A 101      21.316  12.178  -7.195  1.00 98.63           H  
ATOM   1445  N   ASN A 102      23.433   7.676  -1.678  1.00 98.42           N  
ATOM   1446  H   ASN A 102      23.278   8.078  -0.765  1.00 98.42           H  
ATOM   1447  CA  ASN A 102      24.496   6.686  -1.828  1.00 98.42           C  
ATOM   1448  HA  ASN A 102      25.135   6.974  -2.663  1.00 98.42           H  
ATOM   1449  C   ASN A 102      24.001   5.273  -2.163  1.00 98.42           C  
ATOM   1450  CB  ASN A 102      25.335   6.721  -0.543  1.00 98.42           C  
ATOM   1451  HB2 ASN A 102      26.003   5.859  -0.515  1.00 98.42           H  
ATOM   1452  HB3 ASN A 102      24.680   6.663   0.326  1.00 98.42           H  
ATOM   1453  O   ASN A 102      24.702   4.526  -2.850  1.00 98.42           O  
ATOM   1454  CG  ASN A 102      26.196   7.971  -0.461  1.00 98.42           C  
ATOM   1455  ND2 ASN A 102      26.384   8.515   0.718  1.00 98.42           N  
ATOM   1456 HD21 ASN A 102      25.898   8.157   1.528  1.00 98.42           H  
ATOM   1457 HD22 ASN A 102      26.961   9.343   0.743  1.00 98.42           H  
ATOM   1458  OD1 ASN A 102      26.696   8.486  -1.450  1.00 98.42           O  
ATOM   1459  N   ASN A 103      22.807   4.892  -1.699  1.00 98.41           N  
ATOM   1460  H   ASN A 103      22.292   5.541  -1.121  1.00 98.41           H  
ATOM   1461  CA  ASN A 103      22.321   3.512  -1.809  1.00 98.41           C  
ATOM   1462  HA  ASN A 103      23.169   2.867  -2.036  1.00 98.41           H  
ATOM   1463  C   ASN A 103      21.319   3.275  -2.946  1.00 98.41           C  
ATOM   1464  CB  ASN A 103      21.790   3.034  -0.452  1.00 98.41           C  
ATOM   1465  HB2 ASN A 103      21.310   2.063  -0.573  1.00 98.41           H  
ATOM   1466  HB3 ASN A 103      21.048   3.729  -0.057  1.00 98.41           H  
ATOM   1467  O   ASN A 103      21.181   2.133  -3.379  1.00 98.41           O  
ATOM   1468  CG  ASN A 103      22.929   2.861   0.529  1.00 98.41           C  
ATOM   1469  ND2 ASN A 103      23.238   3.872   1.299  1.00 98.41           N  
ATOM   1470 HD21 ASN A 103      24.007   3.750   1.943  1.00 98.41           H  
ATOM   1471 HD22 ASN A 103      22.674   4.709   1.251  1.00 98.41           H  
ATOM   1472  OD1 ASN A 103      23.599   1.842   0.562  1.00 98.41           O  
ATOM   1473  N   TYR A 104      20.647   4.321  -3.435  1.00 98.47           N  
ATOM   1474  H   TYR A 104      20.782   5.222  -2.999  1.00 98.47           H  
ATOM   1475  CA  TYR A 104      19.577   4.195  -4.435  1.00 98.47           C  
ATOM   1476  HA  TYR A 104      19.611   3.205  -4.890  1.00 98.47           H  
ATOM   1477  C   TYR A 104      19.677   5.205  -5.585  1.00 98.47           C  
ATOM   1478  CB  TYR A 104      18.227   4.346  -3.729  1.00 98.47           C  
ATOM   1479  HB2 TYR A 104      17.441   4.315  -4.483  1.00 98.47           H  
ATOM   1480  HB3 TYR A 104      18.175   5.325  -3.252  1.00 98.47           H  
ATOM   1481  O   TYR A 104      19.229   4.911  -6.695  1.00 98.47           O  
ATOM   1482  CG  TYR A 104      17.939   3.273  -2.699  1.00 98.47           C  
ATOM   1483  CD1 TYR A 104      17.340   2.062  -3.093  1.00 98.47           C  
ATOM   1484  HD1 TYR A 104      17.102   1.898  -4.133  1.00 98.47           H  
ATOM   1485  CD2 TYR A 104      18.252   3.494  -1.345  1.00 98.47           C  
ATOM   1486  HD2 TYR A 104      18.728   4.417  -1.048  1.00 98.47           H  
ATOM   1487  CE1 TYR A 104      17.010   1.092  -2.127  1.00 98.47           C  
ATOM   1488  HE1 TYR A 104      16.498   0.182  -2.404  1.00 98.47           H  
ATOM   1489  CE2 TYR A 104      17.952   2.513  -0.384  1.00 98.47           C  
ATOM   1490  HE2 TYR A 104      18.207   2.672   0.653  1.00 98.47           H  
ATOM   1491  OH  TYR A 104      16.972   0.393   0.162  1.00 98.47           O  
ATOM   1492  HH  TYR A 104      17.218   0.677   1.046  1.00 98.47           H  
ATOM   1493  CZ  TYR A 104      17.309   1.320  -0.770  1.00 98.47           C  
ATOM   1494  N   LEU A 105      20.290   6.371  -5.352  1.00 98.55           N  
ATOM   1495  H   LEU A 105      20.614   6.564  -4.415  1.00 98.55           H  
ATOM   1496  CA  LEU A 105      20.465   7.418  -6.362  1.00 98.55           C  
ATOM   1497  HA  LEU A 105      19.839   7.180  -7.222  1.00 98.55           H  
ATOM   1498  C   LEU A 105      21.924   7.443  -6.864  1.00 98.55           C  
ATOM   1499  CB  LEU A 105      19.944   8.765  -5.834  1.00 98.55           C  
ATOM   1500  HB2 LEU A 105      20.662   9.119  -5.093  1.00 98.55           H  
ATOM   1501  HB3 LEU A 105      19.944   9.488  -6.650  1.00 98.55           H  
ATOM   1502  O   LEU A 105      22.536   6.382  -7.002  1.00 98.55           O  
ATOM   1503  CG  LEU A 105      18.531   8.745  -5.216  1.00 98.55           C  
ATOM   1504  HG  LEU A 105      18.447   7.948  -4.477  1.00 98.55           H  
ATOM   1505  CD1 LEU A 105      18.266  10.066  -4.499  1.00 98.55           C  
ATOM   1506 HD11 LEU A 105      17.254  10.065  -4.095  1.00 98.55           H  
ATOM   1507 HD12 LEU A 105      18.964  10.189  -3.671  1.00 98.55           H  
ATOM   1508 HD13 LEU A 105      18.375  10.899  -5.194  1.00 98.55           H  
ATOM   1509  CD2 LEU A 105      17.464   8.539  -6.291  1.00 98.55           C  
ATOM   1510 HD21 LEU A 105      17.502   9.339  -7.030  1.00 98.55           H  
ATOM   1511 HD22 LEU A 105      17.620   7.586  -6.796  1.00 98.55           H  
ATOM   1512 HD23 LEU A 105      16.475   8.523  -5.832  1.00 98.55           H  
ATOM   1513  N   GLY A 106      22.460   8.619  -7.206  1.00 97.92           N  
ATOM   1514  H   GLY A 106      21.946   9.460  -6.986  1.00 97.92           H  
ATOM   1515  CA  GLY A 106      23.730   8.782  -7.926  1.00 97.92           C  
ATOM   1516  HA2 GLY A 106      23.727   9.752  -8.422  1.00 97.92           H  
ATOM   1517  HA3 GLY A 106      23.799   8.009  -8.692  1.00 97.92           H  
ATOM   1518  C   GLY A 106      25.013   8.701  -7.093  1.00 97.92           C  
ATOM   1519  O   GLY A 106      26.091   8.856  -7.662  1.00 97.92           O  
ATOM   1520  N   GLY A 107      24.925   8.484  -5.780  1.00 98.14           N  
ATOM   1521  H   GLY A 107      24.012   8.349  -5.368  1.00 98.14           H  
ATOM   1522  CA  GLY A 107      26.089   8.309  -4.913  1.00 98.14           C  
ATOM   1523  HA2 GLY A 107      25.809   8.560  -3.890  1.00 98.14           H  
ATOM   1524  HA3 GLY A 107      26.877   9.000  -5.214  1.00 98.14           H  
ATOM   1525  C   GLY A 107      26.662   6.888  -4.948  1.00 98.14           C  
ATOM   1526  O   GLY A 107      26.284   6.061  -5.780  1.00 98.14           O  
ATOM   1527  N   GLN A 108      27.573   6.593  -4.019  1.00 97.77           N  
ATOM   1528  H   GLN A 108      27.772   7.270  -3.297  1.00 97.77           H  
ATOM   1529  CA  GLN A 108      28.299   5.319  -3.980  1.00 97.77           C  
ATOM   1530  HA  GLN A 108      27.918   4.665  -4.765  1.00 97.77           H  
ATOM   1531  C   GLN A 108      28.099   4.579  -2.655  1.00 97.77           C  
ATOM   1532  CB  GLN A 108      29.791   5.541  -4.267  1.00 97.77           C  
ATOM   1533  HB2 GLN A 108      30.308   4.588  -4.147  1.00 97.77           H  
ATOM   1534  HB3 GLN A 108      30.200   6.246  -3.544  1.00 97.77           H  
ATOM   1535  O   GLN A 108      28.145   5.168  -1.579  1.00 97.77           O  
ATOM   1536  CG  GLN A 108      30.047   6.056  -5.693  1.00 97.77           C  
ATOM   1537  HG2 GLN A 108      29.612   7.049  -5.809  1.00 97.77           H  
ATOM   1538  HG3 GLN A 108      29.566   5.388  -6.407  1.00 97.77           H  
ATOM   1539  CD  GLN A 108      31.531   6.140  -6.038  1.00 97.77           C  
ATOM   1540  NE2 GLN A 108      31.870   6.459  -7.267  1.00 97.77           N  
ATOM   1541 HE21 GLN A 108      31.167   6.662  -7.963  1.00 97.77           H  
ATOM   1542 HE22 GLN A 108      32.863   6.516  -7.444  1.00 97.77           H  
ATOM   1543  OE1 GLN A 108      32.414   5.919  -5.228  1.00 97.77           O  
ATOM   1544  N   SER A 109      27.907   3.264  -2.747  1.00 97.61           N  
ATOM   1545  H   SER A 109      27.888   2.847  -3.666  1.00 97.61           H  
ATOM   1546  CA  SER A 109      27.817   2.336  -1.618  1.00 97.61           C  
ATOM   1547  HA  SER A 109      28.501   2.649  -0.829  1.00 97.61           H  
ATOM   1548  C   SER A 109      28.209   0.937  -2.095  1.00 97.61           C  
ATOM   1549  CB  SER A 109      26.390   2.326  -1.058  1.00 97.61           C  
ATOM   1550  HB2 SER A 109      25.685   2.148  -1.869  1.00 97.61           H  
ATOM   1551  HB3 SER A 109      26.171   3.296  -0.611  1.00 97.61           H  
ATOM   1552  O   SER A 109      27.901   0.561  -3.227  1.00 97.61           O  
ATOM   1553  OG  SER A 109      26.238   1.313  -0.083  1.00 97.61           O  
ATOM   1554  HG  SER A 109      25.342   1.358   0.259  1.00 97.61           H  
ATOM   1555  N   THR A 110      28.864   0.151  -1.240  1.00 96.34           N  
ATOM   1556  H   THR A 110      29.056   0.490  -0.308  1.00 96.34           H  
ATOM   1557  CA  THR A 110      29.216  -1.252  -1.523  1.00 96.34           C  
ATOM   1558  HA  THR A 110      29.479  -1.348  -2.576  1.00 96.34           H  
ATOM   1559  C   THR A 110      28.056  -2.220  -1.276  1.00 96.34           C  
ATOM   1560  CB  THR A 110      30.430  -1.689  -0.692  1.00 96.34           C  
ATOM   1561  HB  THR A 110      30.597  -2.758  -0.823  1.00 96.34           H  
ATOM   1562  O   THR A 110      28.161  -3.399  -1.603  1.00 96.34           O  
ATOM   1563  CG2 THR A 110      31.699  -0.942  -1.101  1.00 96.34           C  
ATOM   1564 HG21 THR A 110      31.890  -1.101  -2.163  1.00 96.34           H  
ATOM   1565 HG22 THR A 110      32.548  -1.322  -0.533  1.00 96.34           H  
ATOM   1566 HG23 THR A 110      31.591   0.126  -0.913  1.00 96.34           H  
ATOM   1567  OG1 THR A 110      30.203  -1.411   0.672  1.00 96.34           O  
ATOM   1568  HG1 THR A 110      30.944  -1.768   1.168  1.00 96.34           H  
ATOM   1569  N   SER A 111      26.942  -1.738  -0.719  1.00 95.55           N  
ATOM   1570  H   SER A 111      26.945  -0.774  -0.417  1.00 95.55           H  
ATOM   1571  CA  SER A 111      25.815  -2.557  -0.263  1.00 95.55           C  
ATOM   1572  HA  SER A 111      25.906  -3.553  -0.697  1.00 95.55           H  
ATOM   1573  C   SER A 111      24.457  -2.023  -0.734  1.00 95.55           C  
ATOM   1574  CB  SER A 111      25.892  -2.723   1.258  1.00 95.55           C  
ATOM   1575  HB2 SER A 111      26.801  -3.270   1.507  1.00 95.55           H  
ATOM   1576  HB3 SER A 111      25.035  -3.295   1.613  1.00 95.55           H  
ATOM   1577  O   SER A 111      23.459  -2.114  -0.019  1.00 95.55           O  
ATOM   1578  OG  SER A 111      25.928  -1.460   1.898  1.00 95.55           O  
ATOM   1579  HG  SER A 111      25.967  -1.597   2.847  1.00 95.55           H  
ATOM   1580  N   ARG A 112      24.397  -1.476  -1.958  1.00 97.97           N  
ATOM   1581  H   ARG A 112      25.252  -1.447  -2.493  1.00 97.97           H  
ATOM   1582  CA  ARG A 112      23.158  -0.952  -2.563  1.00 97.97           C  
ATOM   1583  HA  ARG A 112      22.819  -0.101  -1.971  1.00 97.97           H  
ATOM   1584  C   ARG A 112      22.055  -2.029  -2.598  1.00 97.97           C  
ATOM   1585  CB  ARG A 112      23.416  -0.432  -3.982  1.00 97.97           C  
ATOM   1586  HB2 ARG A 112      22.460  -0.109  -4.393  1.00 97.97           H  
ATOM   1587  HB3 ARG A 112      23.811  -1.237  -4.602  1.00 97.97           H  
ATOM   1588  O   ARG A 112      22.218  -3.019  -3.316  1.00 97.97           O  
ATOM   1589  CG  ARG A 112      24.390   0.752  -4.008  1.00 97.97           C  
ATOM   1590  HG2 ARG A 112      25.354   0.430  -3.615  1.00 97.97           H  
ATOM   1591  HG3 ARG A 112      24.007   1.554  -3.378  1.00 97.97           H  
ATOM   1592  CD  ARG A 112      24.606   1.295  -5.421  1.00 97.97           C  
ATOM   1593  HD2 ARG A 112      25.387   2.055  -5.390  1.00 97.97           H  
ATOM   1594  HD3 ARG A 112      24.965   0.483  -6.054  1.00 97.97           H  
ATOM   1595  NE  ARG A 112      23.373   1.855  -6.004  1.00 97.97           N  
ATOM   1596  HE  ARG A 112      22.740   1.193  -6.431  1.00 97.97           H  
ATOM   1597  NH1 ARG A 112      23.697   4.096  -5.507  1.00 97.97           N  
ATOM   1598 HH11 ARG A 112      24.426   3.914  -4.832  1.00 97.97           H  
ATOM   1599 HH12 ARG A 112      23.517   5.050  -5.785  1.00 97.97           H  
ATOM   1600  NH2 ARG A 112      22.058   3.510  -6.847  1.00 97.97           N  
ATOM   1601 HH21 ARG A 112      21.917   4.500  -6.984  1.00 97.97           H  
ATOM   1602 HH22 ARG A 112      21.537   2.842  -7.398  1.00 97.97           H  
ATOM   1603  CZ  ARG A 112      23.052   3.133  -6.103  1.00 97.97           C  
ATOM   1604  N   PRO A 113      20.915  -1.856  -1.898  1.00 97.88           N  
ATOM   1605  CA  PRO A 113      19.931  -2.936  -1.733  1.00 97.88           C  
ATOM   1606  HA  PRO A 113      20.438  -3.781  -1.268  1.00 97.88           H  
ATOM   1607  C   PRO A 113      19.272  -3.434  -3.029  1.00 97.88           C  
ATOM   1608  CB  PRO A 113      18.897  -2.384  -0.745  1.00 97.88           C  
ATOM   1609  HB2 PRO A 113      18.442  -3.177  -0.151  1.00 97.88           H  
ATOM   1610  HB3 PRO A 113      18.134  -1.811  -1.271  1.00 97.88           H  
ATOM   1611  O   PRO A 113      18.904  -4.605  -3.118  1.00 97.88           O  
ATOM   1612  CG  PRO A 113      19.746  -1.449   0.114  1.00 97.88           C  
ATOM   1613  HG2 PRO A 113      20.354  -2.034   0.804  1.00 97.88           H  
ATOM   1614  HG3 PRO A 113      19.157  -0.716   0.666  1.00 97.88           H  
ATOM   1615  CD  PRO A 113      20.643  -0.797  -0.929  1.00 97.88           C  
ATOM   1616  HD2 PRO A 113      20.117   0.023  -1.418  1.00 97.88           H  
ATOM   1617  HD3 PRO A 113      21.542  -0.432  -0.434  1.00 97.88           H  
ATOM   1618  N   LEU A 114      19.143  -2.566  -4.039  1.00 98.23           N  
ATOM   1619  H   LEU A 114      19.471  -1.622  -3.890  1.00 98.23           H  
ATOM   1620  CA  LEU A 114      18.583  -2.889  -5.362  1.00 98.23           C  
ATOM   1621  HA  LEU A 114      18.040  -3.832  -5.302  1.00 98.23           H  
ATOM   1622  C   LEU A 114      19.654  -3.114  -6.438  1.00 98.23           C  
ATOM   1623  CB  LEU A 114      17.595  -1.788  -5.786  1.00 98.23           C  
ATOM   1624  HB2 LEU A 114      18.125  -0.835  -5.808  1.00 98.23           H  
ATOM   1625  HB3 LEU A 114      17.250  -1.995  -6.799  1.00 98.23           H  
ATOM   1626  O   LEU A 114      19.314  -3.304  -7.601  1.00 98.23           O  
ATOM   1627  CG  LEU A 114      16.360  -1.656  -4.882  1.00 98.23           C  
ATOM   1628  HG  LEU A 114      16.676  -1.438  -3.862  1.00 98.23           H  
ATOM   1629  CD1 LEU A 114      15.474  -0.516  -5.379  1.00 98.23           C  
ATOM   1630 HD11 LEU A 114      16.069   0.390  -5.488  1.00 98.23           H  
ATOM   1631 HD12 LEU A 114      15.041  -0.770  -6.346  1.00 98.23           H  
ATOM   1632 HD13 LEU A 114      14.671  -0.330  -4.666  1.00 98.23           H  
ATOM   1633  CD2 LEU A 114      15.519  -2.928  -4.876  1.00 98.23           C  
ATOM   1634 HD21 LEU A 114      15.335  -3.239  -5.904  1.00 98.23           H  
ATOM   1635 HD22 LEU A 114      14.560  -2.730  -4.397  1.00 98.23           H  
ATOM   1636 HD23 LEU A 114      16.037  -3.716  -4.331  1.00 98.23           H  
ATOM   1637  N   GLY A 115      20.932  -3.119  -6.049  1.00 97.85           N  
ATOM   1638  H   GLY A 115      21.137  -2.996  -5.067  1.00 97.85           H  
ATOM   1639  CA  GLY A 115      22.063  -3.160  -6.963  1.00 97.85           C  
ATOM   1640  HA2 GLY A 115      21.807  -3.767  -7.832  1.00 97.85           H  
ATOM   1641  HA3 GLY A 115      22.910  -3.631  -6.463  1.00 97.85           H  
ATOM   1642  C   GLY A 115      22.500  -1.772  -7.434  1.00 97.85           C  
ATOM   1643  O   GLY A 115      22.164  -0.731  -6.870  1.00 97.85           O  
ATOM   1644  N   ASP A 116      23.325  -1.770  -8.466  1.00 97.71           N  
ATOM   1645  H   ASP A 116      23.493  -2.648  -8.936  1.00 97.71           H  
ATOM   1646  CA  ASP A 116      23.996  -0.607  -9.040  1.00 97.71           C  
ATOM   1647  HA  ASP A 116      24.351   0.025  -8.225  1.00 97.71           H  
ATOM   1648  C   ASP A 116      23.121   0.290  -9.941  1.00 97.71           C  
ATOM   1649  CB  ASP A 116      25.226  -1.135  -9.789  1.00 97.71           C  
ATOM   1650  HB2 ASP A 116      25.826  -0.287 -10.119  1.00 97.71           H  
ATOM   1651  HB3 ASP A 116      25.836  -1.726  -9.106  1.00 97.71           H  
ATOM   1652  O   ASP A 116      23.587   1.334 -10.397  1.00 97.71           O  
ATOM   1653  CG  ASP A 116      24.860  -1.998 -11.003  1.00 97.71           C  
ATOM   1654  OD1 ASP A 116      25.632  -1.995 -11.980  1.00 97.71           O  
ATOM   1655  OD2 ASP A 116      23.751  -2.591 -11.063  1.00 97.71           O  
ATOM   1656  N   ALA A 117      21.860  -0.065 -10.208  1.00 98.27           N  
ATOM   1657  H   ALA A 117      21.499  -0.924  -9.818  1.00 98.27           H  
ATOM   1658  CA  ALA A 117      20.946   0.818 -10.921  1.00 98.27           C  
ATOM   1659  HA  ALA A 117      21.436   1.124 -11.845  1.00 98.27           H  
ATOM   1660  C   ALA A 117      20.669   2.085 -10.099  1.00 98.27           C  
ATOM   1661  CB  ALA A 117      19.664   0.077 -11.302  1.00 98.27           C  
ATOM   1662  HB1 ALA A 117      19.005   0.742 -11.861  1.00 98.27           H  
ATOM   1663  HB2 ALA A 117      19.914  -0.777 -11.931  1.00 98.27           H  
ATOM   1664  HB3 ALA A 117      19.153  -0.261 -10.401  1.00 98.27           H  
ATOM   1665  O   ALA A 117      20.602   2.067  -8.866  1.00 98.27           O  
ATOM   1666  N   ILE A 118      20.514   3.202 -10.806  1.00 98.59           N  
ATOM   1667  H   ILE A 118      20.510   3.135 -11.814  1.00 98.59           H  
ATOM   1668  CA  ILE A 118      20.228   4.504 -10.210  1.00 98.59           C  
ATOM   1669  HA  ILE A 118      20.374   4.459  -9.131  1.00 98.59           H  
ATOM   1670  C   ILE A 118      18.759   4.810 -10.471  1.00 98.59           C  
ATOM   1671  CB  ILE A 118      21.182   5.584 -10.764  1.00 98.59           C  
ATOM   1672  HB  ILE A 118      21.079   5.615 -11.849  1.00 98.59           H  
ATOM   1673  O   ILE A 118      18.360   4.943 -11.631  1.00 98.59           O  
ATOM   1674  CG1 ILE A 118      22.653   5.247 -10.418  1.00 98.59           C  
ATOM   1675 HG12 ILE A 118      22.797   5.319  -9.340  1.00 98.59           H  
ATOM   1676 HG13 ILE A 118      22.871   4.219 -10.705  1.00 98.59           H  
ATOM   1677  CG2 ILE A 118      20.771   6.947 -10.182  1.00 98.59           C  
ATOM   1678 HG21 ILE A 118      20.656   6.847  -9.102  1.00 98.59           H  
ATOM   1679 HG22 ILE A 118      21.514   7.720 -10.378  1.00 98.59           H  
ATOM   1680 HG23 ILE A 118      19.816   7.268 -10.597  1.00 98.59           H  
ATOM   1681  CD1 ILE A 118      23.698   6.125 -11.118  1.00 98.59           C  
ATOM   1682 HD11 ILE A 118      24.693   5.792 -10.822  1.00 98.59           H  
ATOM   1683 HD12 ILE A 118      23.606   6.019 -12.198  1.00 98.59           H  
ATOM   1684 HD13 ILE A 118      23.591   7.172 -10.833  1.00 98.59           H  
ATOM   1685  N   LEU A 119      17.973   4.912  -9.400  1.00 98.74           N  
ATOM   1686  H   LEU A 119      18.386   4.810  -8.484  1.00 98.74           H  
ATOM   1687  CA  LEU A 119      16.564   5.288  -9.476  1.00 98.74           C  
ATOM   1688  HA  LEU A 119      16.070   4.665 -10.221  1.00 98.74           H  
ATOM   1689  C   LEU A 119      16.403   6.737  -9.946  1.00 98.74           C  
ATOM   1690  CB  LEU A 119      15.893   5.065  -8.112  1.00 98.74           C  
ATOM   1691  HB2 LEU A 119      16.419   5.656  -7.362  1.00 98.74           H  
ATOM   1692  HB3 LEU A 119      14.868   5.434  -8.159  1.00 98.74           H  
ATOM   1693  O   LEU A 119      17.302   7.566  -9.789  1.00 98.74           O  
ATOM   1694  CG  LEU A 119      15.865   3.597  -7.656  1.00 98.74           C  
ATOM   1695  HG  LEU A 119      16.881   3.225  -7.525  1.00 98.74           H  
ATOM   1696  CD1 LEU A 119      15.139   3.517  -6.325  1.00 98.74           C  
ATOM   1697 HD11 LEU A 119      14.085   3.751  -6.477  1.00 98.74           H  
ATOM   1698 HD12 LEU A 119      15.564   4.239  -5.628  1.00 98.74           H  
ATOM   1699 HD13 LEU A 119      15.225   2.512  -5.911  1.00 98.74           H  
ATOM   1700  CD2 LEU A 119      15.110   2.691  -8.627  1.00 98.74           C  
ATOM   1701 HD21 LEU A 119      14.133   3.123  -8.842  1.00 98.74           H  
ATOM   1702 HD22 LEU A 119      14.982   1.700  -8.191  1.00 98.74           H  
ATOM   1703 HD23 LEU A 119      15.672   2.595  -9.556  1.00 98.74           H  
ATOM   1704  N   ASP A 120      15.242   7.039 -10.517  1.00 98.64           N  
ATOM   1705  H   ASP A 120      14.523   6.332 -10.573  1.00 98.64           H  
ATOM   1706  CA  ASP A 120      14.922   8.378 -11.011  1.00 98.64           C  
ATOM   1707  HA  ASP A 120      15.794   8.790 -11.519  1.00 98.64           H  
ATOM   1708  C   ASP A 120      14.570   9.338  -9.867  1.00 98.64           C  
ATOM   1709  CB  ASP A 120      13.784   8.278 -12.035  1.00 98.64           C  
ATOM   1710  HB2 ASP A 120      12.913   7.810 -11.575  1.00 98.64           H  
ATOM   1711  HB3 ASP A 120      13.500   9.279 -12.357  1.00 98.64           H  
ATOM   1712  O   ASP A 120      14.740  10.551  -9.998  1.00 98.64           O  
ATOM   1713  CG  ASP A 120      14.226   7.474 -13.256  1.00 98.64           C  
ATOM   1714  OD1 ASP A 120      13.837   6.287 -13.351  1.00 98.64           O  
ATOM   1715  OD2 ASP A 120      14.970   8.041 -14.085  1.00 98.64           O  
ATOM   1716  N   GLY A 121      14.107   8.821  -8.727  1.00 98.71           N  
ATOM   1717  H   GLY A 121      13.984   7.822  -8.654  1.00 98.71           H  
ATOM   1718  CA  GLY A 121      13.680   9.666  -7.622  1.00 98.71           C  
ATOM   1719  HA2 GLY A 121      12.840  10.261  -7.981  1.00 98.71           H  
ATOM   1720  HA3 GLY A 121      14.486  10.345  -7.344  1.00 98.71           H  
ATOM   1721  C   GLY A 121      13.218   8.931  -6.373  1.00 98.71           C  
ATOM   1722  O   GLY A 121      13.380   7.716  -6.236  1.00 98.71           O  
ATOM   1723  N   ILE A 122      12.605   9.704  -5.478  1.00 98.79           N  
ATOM   1724  H   ILE A 122      12.441  10.668  -5.733  1.00 98.79           H  
ATOM   1725  CA  ILE A 122      12.074   9.265  -4.188  1.00 98.79           C  
ATOM   1726  HA  ILE A 122      12.133   8.178  -4.123  1.00 98.79           H  
ATOM   1727  C   ILE A 122      10.590   9.648  -4.090  1.00 98.79           C  
ATOM   1728  CB  ILE A 122      12.922   9.861  -3.040  1.00 98.79           C  
ATOM   1729  HB  ILE A 122      12.858  10.947  -3.111  1.00 98.79           H  
ATOM   1730  O   ILE A 122      10.204  10.780  -4.393  1.00 98.79           O  
ATOM   1731  CG1 ILE A 122      14.423   9.482  -3.125  1.00 98.79           C  
ATOM   1732 HG12 ILE A 122      14.955   9.988  -2.319  1.00 98.79           H  
ATOM   1733 HG13 ILE A 122      14.834   9.863  -4.059  1.00 98.79           H  
ATOM   1734  CG2 ILE A 122      12.365   9.459  -1.669  1.00 98.79           C  
ATOM   1735 HG21 ILE A 122      11.368   9.876  -1.523  1.00 98.79           H  
ATOM   1736 HG22 ILE A 122      13.007   9.844  -0.877  1.00 98.79           H  
ATOM   1737 HG23 ILE A 122      12.297   8.374  -1.597  1.00 98.79           H  
ATOM   1738  CD1 ILE A 122      14.746   7.982  -3.032  1.00 98.79           C  
ATOM   1739 HD11 ILE A 122      14.397   7.575  -2.082  1.00 98.79           H  
ATOM   1740 HD12 ILE A 122      15.825   7.843  -3.097  1.00 98.79           H  
ATOM   1741 HD13 ILE A 122      14.277   7.439  -3.852  1.00 98.79           H  
ATOM   1742  N   ASP A 123       9.764   8.692  -3.676  1.00 98.74           N  
ATOM   1743  H   ASP A 123      10.166   7.807  -3.402  1.00 98.74           H  
ATOM   1744  CA  ASP A 123       8.341   8.856  -3.379  1.00 98.74           C  
ATOM   1745  HA  ASP A 123       7.999   9.816  -3.767  1.00 98.74           H  
ATOM   1746  C   ASP A 123       8.107   8.884  -1.864  1.00 98.74           C  
ATOM   1747  CB  ASP A 123       7.525   7.770  -4.095  1.00 98.74           C  
ATOM   1748  HB2 ASP A 123       7.596   7.901  -5.174  1.00 98.74           H  
ATOM   1749  HB3 ASP A 123       7.949   6.788  -3.883  1.00 98.74           H  
ATOM   1750  O   ASP A 123       8.694   8.100  -1.122  1.00 98.74           O  
ATOM   1751  CG  ASP A 123       6.054   7.794  -3.680  1.00 98.74           C  
ATOM   1752  OD1 ASP A 123       5.601   6.757  -3.145  1.00 98.74           O  
ATOM   1753  OD2 ASP A 123       5.383   8.825  -3.899  1.00 98.74           O  
ATOM   1754  N   PHE A 124       7.275   9.814  -1.406  1.00 98.66           N  
ATOM   1755  H   PHE A 124       6.830  10.415  -2.085  1.00 98.66           H  
ATOM   1756  CA  PHE A 124       6.955  10.038  -0.001  1.00 98.66           C  
ATOM   1757  HA  PHE A 124       7.643   9.485   0.638  1.00 98.66           H  
ATOM   1758  C   PHE A 124       5.537   9.520   0.277  1.00 98.66           C  
ATOM   1759  CB  PHE A 124       7.086  11.537   0.332  1.00 98.66           C  
ATOM   1760  HB2 PHE A 124       6.589  11.694   1.290  1.00 98.66           H  
ATOM   1761  HB3 PHE A 124       6.534  12.116  -0.408  1.00 98.66           H  
ATOM   1762  O   PHE A 124       4.561  10.226   0.017  1.00 98.66           O  
ATOM   1763  CG  PHE A 124       8.490  12.114   0.445  1.00 98.66           C  
ATOM   1764  CD1 PHE A 124       8.878  12.774   1.629  1.00 98.66           C  
ATOM   1765  HD1 PHE A 124       8.196  12.831   2.464  1.00 98.66           H  
ATOM   1766  CD2 PHE A 124       9.386  12.068  -0.642  1.00 98.66           C  
ATOM   1767  HD2 PHE A 124       9.100  11.596  -1.570  1.00 98.66           H  
ATOM   1768  CE1 PHE A 124      10.140  13.388   1.720  1.00 98.66           C  
ATOM   1769  HE1 PHE A 124      10.416  13.923   2.616  1.00 98.66           H  
ATOM   1770  CE2 PHE A 124      10.658  12.655  -0.541  1.00 98.66           C  
ATOM   1771  HE2 PHE A 124      11.338  12.604  -1.379  1.00 98.66           H  
ATOM   1772  CZ  PHE A 124      11.029  13.327   0.635  1.00 98.66           C  
ATOM   1773  HZ  PHE A 124      11.988  13.819   0.702  1.00 98.66           H  
ATOM   1774  N   ASP A 125       5.436   8.315   0.837  1.00 98.60           N  
ATOM   1775  H   ASP A 125       6.272   7.772   0.998  1.00 98.60           H  
ATOM   1776  CA  ASP A 125       4.192   7.679   1.288  1.00 98.60           C  
ATOM   1777  HA  ASP A 125       3.341   8.282   0.972  1.00 98.60           H  
ATOM   1778  C   ASP A 125       4.157   7.627   2.828  1.00 98.60           C  
ATOM   1779  CB  ASP A 125       4.053   6.305   0.617  1.00 98.60           C  
ATOM   1780  HB2 ASP A 125       4.865   5.654   0.939  1.00 98.60           H  
ATOM   1781  HB3 ASP A 125       4.122   6.429  -0.464  1.00 98.60           H  
ATOM   1782  O   ASP A 125       4.291   6.585   3.476  1.00 98.60           O  
ATOM   1783  CG  ASP A 125       2.711   5.653   0.939  1.00 98.60           C  
ATOM   1784  OD1 ASP A 125       2.679   4.402   1.011  1.00 98.60           O  
ATOM   1785  OD2 ASP A 125       1.729   6.412   1.059  1.00 98.60           O  
ATOM   1786  N   ILE A 126       4.106   8.812   3.447  1.00 98.01           N  
ATOM   1787  H   ILE A 126       3.925   9.626   2.878  1.00 98.01           H  
ATOM   1788  CA  ILE A 126       4.285   8.975   4.894  1.00 98.01           C  
ATOM   1789  HA  ILE A 126       4.865   8.129   5.263  1.00 98.01           H  
ATOM   1790  C   ILE A 126       2.935   8.945   5.614  1.00 98.01           C  
ATOM   1791  CB  ILE A 126       5.099  10.239   5.222  1.00 98.01           C  
ATOM   1792  HB  ILE A 126       4.509  11.106   4.926  1.00 98.01           H  
ATOM   1793  O   ILE A 126       2.227   9.939   5.703  1.00 98.01           O  
ATOM   1794  CG1 ILE A 126       6.445  10.312   4.458  1.00 98.01           C  
ATOM   1795 HG12 ILE A 126       7.000  11.183   4.809  1.00 98.01           H  
ATOM   1796 HG13 ILE A 126       6.241  10.466   3.399  1.00 98.01           H  
ATOM   1797  CG2 ILE A 126       5.336  10.343   6.739  1.00 98.01           C  
ATOM   1798 HG21 ILE A 126       4.402  10.259   7.295  1.00 98.01           H  
ATOM   1799 HG22 ILE A 126       5.738  11.334   6.950  1.00 98.01           H  
ATOM   1800 HG23 ILE A 126       6.033   9.582   7.087  1.00 98.01           H  
ATOM   1801  CD1 ILE A 126       7.353   9.077   4.559  1.00 98.01           C  
ATOM   1802 HD11 ILE A 126       6.872   8.216   4.094  1.00 98.01           H  
ATOM   1803 HD12 ILE A 126       7.574   8.842   5.601  1.00 98.01           H  
ATOM   1804 HD13 ILE A 126       8.287   9.274   4.034  1.00 98.01           H  
ATOM   1805  N   GLU A 127       2.630   7.787   6.191  1.00 95.99           N  
ATOM   1806  H   GLU A 127       3.116   7.008   5.769  1.00 95.99           H  
ATOM   1807  CA  GLU A 127       1.307   7.473   6.760  1.00 95.99           C  
ATOM   1808  HA  GLU A 127       0.575   8.212   6.432  1.00 95.99           H  
ATOM   1809  C   GLU A 127       1.238   7.423   8.301  1.00 95.99           C  
ATOM   1810  CB  GLU A 127       0.927   6.113   6.169  1.00 95.99           C  
ATOM   1811  HB2 GLU A 127       0.044   5.711   6.666  1.00 95.99           H  
ATOM   1812  HB3 GLU A 127       1.734   5.404   6.355  1.00 95.99           H  
ATOM   1813  O   GLU A 127       0.194   7.114   8.886  1.00 95.99           O  
ATOM   1814  CG  GLU A 127       0.688   6.201   4.654  1.00 95.99           C  
ATOM   1815  HG2 GLU A 127       1.540   6.660   4.152  1.00 95.99           H  
ATOM   1816  HG3 GLU A 127       0.626   5.165   4.321  1.00 95.99           H  
ATOM   1817  CD  GLU A 127      -0.608   6.961   4.325  1.00 95.99           C  
ATOM   1818  OE1 GLU A 127      -0.760   7.578   3.255  1.00 95.99           O  
ATOM   1819  OE2 GLU A 127      -1.503   6.938   5.206  1.00 95.99           O  
ATOM   1820  N   ARG A 128       2.375   7.623   8.977  1.00 92.86           N  
ATOM   1821  H   ARG A 128       3.165   7.943   8.435  1.00 92.86           H  
ATOM   1822  CA  ARG A 128       2.565   7.529  10.439  1.00 92.86           C  
ATOM   1823  HA  ARG A 128       1.824   8.170  10.916  1.00 92.86           H  
ATOM   1824  C   ARG A 128       3.956   8.055  10.823  1.00 92.86           C  
ATOM   1825  CB  ARG A 128       2.347   6.078  10.933  1.00 92.86           C  
ATOM   1826  HB2 ARG A 128       2.599   6.017  11.992  1.00 92.86           H  
ATOM   1827  HB3 ARG A 128       1.289   5.832  10.841  1.00 92.86           H  
ATOM   1828  O   ARG A 128       4.784   8.306   9.955  1.00 92.86           O  
ATOM   1829  CG  ARG A 128       3.154   5.035  10.148  1.00 92.86           C  
ATOM   1830  HG2 ARG A 128       2.819   5.076   9.112  1.00 92.86           H  
ATOM   1831  HG3 ARG A 128       4.219   5.260  10.199  1.00 92.86           H  
ATOM   1832  CD  ARG A 128       2.907   3.594  10.585  1.00 92.86           C  
ATOM   1833  HD2 ARG A 128       3.490   2.952   9.924  1.00 92.86           H  
ATOM   1834  HD3 ARG A 128       1.853   3.359  10.441  1.00 92.86           H  
ATOM   1835  NE  ARG A 128       3.286   3.355  11.989  1.00 92.86           N  
ATOM   1836  HE  ARG A 128       3.587   4.162  12.516  1.00 92.86           H  
ATOM   1837  NH1 ARG A 128       3.137   1.079  11.859  1.00 92.86           N  
ATOM   1838 HH11 ARG A 128       3.257   0.151  12.238  1.00 92.86           H  
ATOM   1839 HH12 ARG A 128       2.836   1.203  10.903  1.00 92.86           H  
ATOM   1840  NH2 ARG A 128       3.774   2.040  13.780  1.00 92.86           N  
ATOM   1841 HH21 ARG A 128       4.004   1.114  14.110  1.00 92.86           H  
ATOM   1842 HH22 ARG A 128       4.143   2.857  14.246  1.00 92.86           H  
ATOM   1843  CZ  ARG A 128       3.401   2.162  12.536  1.00 92.86           C  
ATOM   1844  N   GLY A 129       4.238   8.146  12.126  1.00 90.46           N  
ATOM   1845  H   GLY A 129       3.473   8.060  12.780  1.00 90.46           H  
ATOM   1846  CA  GLY A 129       5.558   8.521  12.651  1.00 90.46           C  
ATOM   1847  HA2 GLY A 129       6.319   8.404  11.880  1.00 90.46           H  
ATOM   1848  HA3 GLY A 129       5.824   7.859  13.475  1.00 90.46           H  
ATOM   1849  C   GLY A 129       5.587   9.957  13.172  1.00 90.46           C  
ATOM   1850  O   GLY A 129       4.867  10.267  14.121  1.00 90.46           O  
ATOM   1851  N   THR A 130       6.418  10.810  12.566  1.00 95.94           N  
ATOM   1852  H   THR A 130       6.910  10.476  11.750  1.00 95.94           H  
ATOM   1853  CA  THR A 130       6.535  12.256  12.852  1.00 95.94           C  
ATOM   1854  HA  THR A 130       6.005  12.489  13.775  1.00 95.94           H  
ATOM   1855  C   THR A 130       5.932  13.094  11.725  1.00 95.94           C  
ATOM   1856  CB  THR A 130       8.000  12.669  13.041  1.00 95.94           C  
ATOM   1857  HB  THR A 130       8.436  12.083  13.850  1.00 95.94           H  
ATOM   1858  O   THR A 130       6.023  12.690  10.573  1.00 95.94           O  
ATOM   1859  CG2 THR A 130       8.843  12.488  11.776  1.00 95.94           C  
ATOM   1860 HG21 THR A 130       8.460  13.088  10.950  1.00 95.94           H  
ATOM   1861 HG22 THR A 130       8.864  11.439  11.479  1.00 95.94           H  
ATOM   1862 HG23 THR A 130       9.858  12.838  11.959  1.00 95.94           H  
ATOM   1863  OG1 THR A 130       8.044  14.031  13.391  1.00 95.94           O  
ATOM   1864  HG1 THR A 130       8.961  14.247  13.575  1.00 95.94           H  
ATOM   1865  N   THR A 131       5.324  14.246  12.024  1.00 95.70           N  
ATOM   1866  H   THR A 131       5.268  14.532  12.991  1.00 95.70           H  
ATOM   1867  CA  THR A 131       4.858  15.224  11.015  1.00 95.70           C  
ATOM   1868  HA  THR A 131       4.610  14.708  10.087  1.00 95.70           H  
ATOM   1869  C   THR A 131       5.943  16.246  10.659  1.00 95.70           C  
ATOM   1870  CB  THR A 131       3.594  15.963  11.488  1.00 95.70           C  
ATOM   1871  HB  THR A 131       3.293  16.686  10.729  1.00 95.70           H  
ATOM   1872  O   THR A 131       5.687  17.188   9.912  1.00 95.70           O  
ATOM   1873  CG2 THR A 131       2.406  15.046  11.764  1.00 95.70           C  
ATOM   1874 HG21 THR A 131       1.555  15.649  12.083  1.00 95.70           H  
ATOM   1875 HG22 THR A 131       2.647  14.327  12.547  1.00 95.70           H  
ATOM   1876 HG23 THR A 131       2.127  14.523  10.849  1.00 95.70           H  
ATOM   1877  OG1 THR A 131       3.874  16.647  12.690  1.00 95.70           O  
ATOM   1878  HG1 THR A 131       3.995  17.569  12.454  1.00 95.70           H  
ATOM   1879  N   GLN A 132       7.141  16.106  11.231  1.00 96.89           N  
ATOM   1880  H   GLN A 132       7.305  15.290  11.803  1.00 96.89           H  
ATOM   1881  CA  GLN A 132       8.237  17.070  11.136  1.00 96.89           C  
ATOM   1882  HA  GLN A 132       7.867  17.993  10.689  1.00 96.89           H  
ATOM   1883  C   GLN A 132       9.369  16.557  10.237  1.00 96.89           C  
ATOM   1884  CB  GLN A 132       8.751  17.407  12.548  1.00 96.89           C  
ATOM   1885  HB2 GLN A 132       9.552  18.142  12.462  1.00 96.89           H  
ATOM   1886  HB3 GLN A 132       9.163  16.510  13.009  1.00 96.89           H  
ATOM   1887  O   GLN A 132       9.506  15.355  10.017  1.00 96.89           O  
ATOM   1888  CG  GLN A 132       7.652  17.989  13.453  1.00 96.89           C  
ATOM   1889  HG2 GLN A 132       6.876  17.244  13.626  1.00 96.89           H  
ATOM   1890  HG3 GLN A 132       7.200  18.844  12.951  1.00 96.89           H  
ATOM   1891  CD  GLN A 132       8.188  18.429  14.812  1.00 96.89           C  
ATOM   1892  NE2 GLN A 132       7.869  19.623  15.263  1.00 96.89           N  
ATOM   1893 HE21 GLN A 132       8.278  19.864  16.154  1.00 96.89           H  
ATOM   1894 HE22 GLN A 132       7.326  20.264  14.703  1.00 96.89           H  
ATOM   1895  OE1 GLN A 132       8.875  17.710  15.512  1.00 96.89           O  
ATOM   1896  N   HIS A 133      10.204  17.481   9.754  1.00 98.12           N  
ATOM   1897  H   HIS A 133      10.016  18.450   9.966  1.00 98.12           H  
ATOM   1898  CA  HIS A 133      11.465  17.227   9.040  1.00 98.12           C  
ATOM   1899  HA  HIS A 133      11.930  18.202   8.893  1.00 98.12           H  
ATOM   1900  C   HIS A 133      11.347  16.630   7.624  1.00 98.12           C  
ATOM   1901  CB  HIS A 133      12.422  16.424   9.939  1.00 98.12           C  
ATOM   1902  HB2 HIS A 133      12.091  15.387   9.982  1.00 98.12           H  
ATOM   1903  HB3 HIS A 133      13.417  16.445   9.492  1.00 98.12           H  
ATOM   1904  O   HIS A 133      12.351  16.497   6.919  1.00 98.12           O  
ATOM   1905  CG  HIS A 133      12.536  16.964  11.339  1.00 98.12           C  
ATOM   1906  CD2 HIS A 133      12.148  16.367  12.507  1.00 98.12           C  
ATOM   1907  HD2 HIS A 133      11.705  15.387  12.604  1.00 98.12           H  
ATOM   1908  ND1 HIS A 133      13.028  18.201  11.660  1.00 98.12           N  
ATOM   1909  HD1 HIS A 133      13.455  18.830  10.995  1.00 98.12           H  
ATOM   1910  CE1 HIS A 133      12.929  18.366  12.984  1.00 98.12           C  
ATOM   1911  HE1 HIS A 133      13.244  19.247  13.524  1.00 98.12           H  
ATOM   1912  NE2 HIS A 133      12.404  17.268  13.548  1.00 98.12           N  
ATOM   1913  N   TRP A 134      10.141  16.307   7.149  1.00 98.50           N  
ATOM   1914  H   TRP A 134       9.359  16.313   7.787  1.00 98.50           H  
ATOM   1915  CA  TRP A 134       9.935  15.833   5.772  1.00 98.50           C  
ATOM   1916  HA  TRP A 134      10.607  14.994   5.594  1.00 98.50           H  
ATOM   1917  C   TRP A 134      10.253  16.897   4.717  1.00 98.50           C  
ATOM   1918  CB  TRP A 134       8.495  15.341   5.608  1.00 98.50           C  
ATOM   1919  HB2 TRP A 134       8.357  14.997   4.584  1.00 98.50           H  
ATOM   1920  HB3 TRP A 134       7.808  16.168   5.786  1.00 98.50           H  
ATOM   1921  O   TRP A 134      10.692  16.566   3.616  1.00 98.50           O  
ATOM   1922  CG  TRP A 134       8.147  14.214   6.515  1.00 98.50           C  
ATOM   1923  CD1 TRP A 134       7.234  14.254   7.508  1.00 98.50           C  
ATOM   1924  HD1 TRP A 134       6.611  15.102   7.752  1.00 98.50           H  
ATOM   1925  CD2 TRP A 134       8.727  12.875   6.548  1.00 98.50           C  
ATOM   1926  CE2 TRP A 134       8.148  12.163   7.635  1.00 98.50           C  
ATOM   1927  CE3 TRP A 134       9.675  12.187   5.763  1.00 98.50           C  
ATOM   1928  HE3 TRP A 134      10.114  12.692   4.916  1.00 98.50           H  
ATOM   1929  NE1 TRP A 134       7.246  13.049   8.171  1.00 98.50           N  
ATOM   1930  HE1 TRP A 134       6.659  12.855   8.970  1.00 98.50           H  
ATOM   1931  CH2 TRP A 134       9.447  10.185   7.147  1.00 98.50           C  
ATOM   1932  HH2 TRP A 134       9.713   9.161   7.360  1.00 98.50           H  
ATOM   1933  CZ2 TRP A 134       8.494  10.840   7.945  1.00 98.50           C  
ATOM   1934  HZ2 TRP A 134       8.011  10.333   8.767  1.00 98.50           H  
ATOM   1935  CZ3 TRP A 134      10.030  10.857   6.056  1.00 98.50           C  
ATOM   1936  HZ3 TRP A 134      10.742  10.346   5.425  1.00 98.50           H  
ATOM   1937  N   ASP A 135      10.073  18.174   5.049  1.00 98.26           N  
ATOM   1938  H   ASP A 135       9.822  18.395   6.002  1.00 98.26           H  
ATOM   1939  CA  ASP A 135      10.480  19.306   4.220  1.00 98.26           C  
ATOM   1940  HA  ASP A 135      10.114  19.149   3.205  1.00 98.26           H  
ATOM   1941  C   ASP A 135      12.004  19.433   4.125  1.00 98.26           C  
ATOM   1942  CB  ASP A 135       9.843  20.586   4.779  1.00 98.26           C  
ATOM   1943  HB2 ASP A 135      10.055  21.407   4.095  1.00 98.26           H  
ATOM   1944  HB3 ASP A 135       8.762  20.452   4.822  1.00 98.26           H  
ATOM   1945  O   ASP A 135      12.538  19.698   3.049  1.00 98.26           O  
ATOM   1946  CG  ASP A 135      10.334  20.959   6.180  1.00 98.26           C  
ATOM   1947  OD1 ASP A 135      10.763  22.125   6.317  1.00 98.26           O  
ATOM   1948  OD2 ASP A 135      10.279  20.070   7.064  1.00 98.26           O  
ATOM   1949  N   GLU A 136      12.720  19.176   5.216  1.00 98.43           N  
ATOM   1950  H   GLU A 136      12.225  19.023   6.083  1.00 98.43           H  
ATOM   1951  CA  GLU A 136      14.184  19.162   5.242  1.00 98.43           C  
ATOM   1952  HA  GLU A 136      14.555  20.072   4.771  1.00 98.43           H  
ATOM   1953  C   GLU A 136      14.745  17.980   4.444  1.00 98.43           C  
ATOM   1954  CB  GLU A 136      14.678  19.143   6.692  1.00 98.43           C  
ATOM   1955  HB2 GLU A 136      14.267  18.270   7.198  1.00 98.43           H  
ATOM   1956  HB3 GLU A 136      15.766  19.068   6.701  1.00 98.43           H  
ATOM   1957  O   GLU A 136      15.707  18.156   3.692  1.00 98.43           O  
ATOM   1958  CG  GLU A 136      14.262  20.428   7.424  1.00 98.43           C  
ATOM   1959  HG2 GLU A 136      13.188  20.585   7.323  1.00 98.43           H  
ATOM   1960  HG3 GLU A 136      14.771  21.273   6.959  1.00 98.43           H  
ATOM   1961  CD  GLU A 136      14.586  20.370   8.915  1.00 98.43           C  
ATOM   1962  OE1 GLU A 136      15.190  21.338   9.423  1.00 98.43           O  
ATOM   1963  OE2 GLU A 136      14.256  19.344   9.549  1.00 98.43           O  
ATOM   1964  N   LEU A 137      14.099  16.807   4.518  1.00 98.61           N  
ATOM   1965  H   LEU A 137      13.351  16.722   5.191  1.00 98.61           H  
ATOM   1966  CA  LEU A 137      14.429  15.658   3.670  1.00 98.61           C  
ATOM   1967  HA  LEU A 137      15.488  15.440   3.805  1.00 98.61           H  
ATOM   1968  C   LEU A 137      14.212  15.990   2.185  1.00 98.61           C  
ATOM   1969  CB  LEU A 137      13.613  14.425   4.115  1.00 98.61           C  
ATOM   1970  HB2 LEU A 137      12.551  14.665   4.056  1.00 98.61           H  
ATOM   1971  HB3 LEU A 137      13.848  14.208   5.157  1.00 98.61           H  
ATOM   1972  O   LEU A 137      15.099  15.738   1.367  1.00 98.61           O  
ATOM   1973  CG  LEU A 137      13.871  13.158   3.271  1.00 98.61           C  
ATOM   1974  HG  LEU A 137      13.610  13.359   2.232  1.00 98.61           H  
ATOM   1975  CD1 LEU A 137      15.327  12.706   3.319  1.00 98.61           C  
ATOM   1976 HD11 LEU A 137      15.641  12.562   4.353  1.00 98.61           H  
ATOM   1977 HD12 LEU A 137      15.445  11.773   2.767  1.00 98.61           H  
ATOM   1978 HD13 LEU A 137      15.950  13.465   2.845  1.00 98.61           H  
ATOM   1979  CD2 LEU A 137      13.015  11.989   3.750  1.00 98.61           C  
ATOM   1980 HD21 LEU A 137      13.176  11.126   3.104  1.00 98.61           H  
ATOM   1981 HD22 LEU A 137      11.961  12.261   3.697  1.00 98.61           H  
ATOM   1982 HD23 LEU A 137      13.275  11.725   4.775  1.00 98.61           H  
ATOM   1983  N   ALA A 138      13.077  16.606   1.833  1.00 98.53           N  
ATOM   1984  H   ALA A 138      12.375  16.766   2.541  1.00 98.53           H  
ATOM   1985  CA  ALA A 138      12.792  17.034   0.462  1.00 98.53           C  
ATOM   1986  HA  ALA A 138      12.843  16.163  -0.191  1.00 98.53           H  
ATOM   1987  C   ALA A 138      13.829  18.050  -0.050  1.00 98.53           C  
ATOM   1988  CB  ALA A 138      11.364  17.592   0.400  1.00 98.53           C  
ATOM   1989  HB1 ALA A 138      11.263  18.454   1.060  1.00 98.53           H  
ATOM   1990  HB2 ALA A 138      11.131  17.898  -0.620  1.00 98.53           H  
ATOM   1991  HB3 ALA A 138      10.655  16.824   0.708  1.00 98.53           H  
ATOM   1992  O   ALA A 138      14.346  17.901  -1.158  1.00 98.53           O  
ATOM   1993  N   ARG A 139      14.205  19.047   0.764  1.00 98.35           N  
ATOM   1994  H   ARG A 139      13.740  19.121   1.657  1.00 98.35           H  
ATOM   1995  CA  ARG A 139      15.241  20.035   0.409  1.00 98.35           C  
ATOM   1996  HA  ARG A 139      14.989  20.487  -0.550  1.00 98.35           H  
ATOM   1997  C   ARG A 139      16.613  19.388   0.218  1.00 98.35           C  
ATOM   1998  CB  ARG A 139      15.317  21.135   1.478  1.00 98.35           C  
ATOM   1999  HB2 ARG A 139      16.219  21.724   1.315  1.00 98.35           H  
ATOM   2000  HB3 ARG A 139      15.392  20.667   2.460  1.00 98.35           H  
ATOM   2001  O   ARG A 139      17.285  19.693  -0.766  1.00 98.35           O  
ATOM   2002  CG  ARG A 139      14.112  22.086   1.451  1.00 98.35           C  
ATOM   2003  HG2 ARG A 139      14.108  22.645   0.515  1.00 98.35           H  
ATOM   2004  HG3 ARG A 139      13.183  21.520   1.517  1.00 98.35           H  
ATOM   2005  CD  ARG A 139      14.203  23.067   2.627  1.00 98.35           C  
ATOM   2006  HD2 ARG A 139      14.987  23.801   2.439  1.00 98.35           H  
ATOM   2007  HD3 ARG A 139      14.480  22.508   3.520  1.00 98.35           H  
ATOM   2008  NE  ARG A 139      12.919  23.732   2.910  1.00 98.35           N  
ATOM   2009  HE  ARG A 139      12.394  23.344   3.681  1.00 98.35           H  
ATOM   2010  NH1 ARG A 139      12.973  25.376   1.299  1.00 98.35           N  
ATOM   2011 HH11 ARG A 139      13.848  25.001   0.963  1.00 98.35           H  
ATOM   2012 HH12 ARG A 139      12.526  26.154   0.835  1.00 98.35           H  
ATOM   2013  NH2 ARG A 139      11.259  25.265   2.730  1.00 98.35           N  
ATOM   2014 HH21 ARG A 139      10.838  26.072   2.293  1.00 98.35           H  
ATOM   2015 HH22 ARG A 139      10.812  24.835   3.528  1.00 98.35           H  
ATOM   2016  CZ  ARG A 139      12.395  24.786   2.311  1.00 98.35           C  
ATOM   2017  N   ALA A 140      17.015  18.486   1.112  1.00 98.49           N  
ATOM   2018  H   ALA A 140      16.422  18.290   1.905  1.00 98.49           H  
ATOM   2019  CA  ALA A 140      18.294  17.786   1.013  1.00 98.49           C  
ATOM   2020  HA  ALA A 140      19.091  18.524   0.929  1.00 98.49           H  
ATOM   2021  C   ALA A 140      18.361  16.900  -0.244  1.00 98.49           C  
ATOM   2022  CB  ALA A 140      18.514  16.988   2.302  1.00 98.49           C  
ATOM   2023  HB1 ALA A 140      18.518  17.662   3.158  1.00 98.49           H  
ATOM   2024  HB2 ALA A 140      19.473  16.471   2.254  1.00 98.49           H  
ATOM   2025  HB3 ALA A 140      17.713  16.260   2.433  1.00 98.49           H  
ATOM   2026  O   ALA A 140      19.331  16.978  -0.998  1.00 98.49           O  
ATOM   2027  N   LEU A 141      17.303  16.129  -0.527  1.00 98.65           N  
ATOM   2028  H   LEU A 141      16.535  16.103   0.128  1.00 98.65           H  
ATOM   2029  CA  LEU A 141      17.211  15.321  -1.747  1.00 98.65           C  
ATOM   2030  HA  LEU A 141      18.090  14.679  -1.804  1.00 98.65           H  
ATOM   2031  C   LEU A 141      17.207  16.185  -3.015  1.00 98.65           C  
ATOM   2032  CB  LEU A 141      15.958  14.438  -1.699  1.00 98.65           C  
ATOM   2033  HB2 LEU A 141      15.799  14.021  -2.693  1.00 98.65           H  
ATOM   2034  HB3 LEU A 141      15.101  15.066  -1.454  1.00 98.65           H  
ATOM   2035  O   LEU A 141      17.907  15.875  -3.979  1.00 98.65           O  
ATOM   2036  CG  LEU A 141      16.027  13.265  -0.707  1.00 98.65           C  
ATOM   2037  HG  LEU A 141      16.306  13.624   0.284  1.00 98.65           H  
ATOM   2038  CD1 LEU A 141      14.649  12.615  -0.625  1.00 98.65           C  
ATOM   2039 HD11 LEU A 141      14.665  11.789   0.086  1.00 98.65           H  
ATOM   2040 HD12 LEU A 141      13.928  13.356  -0.280  1.00 98.65           H  
ATOM   2041 HD13 LEU A 141      14.342  12.251  -1.606  1.00 98.65           H  
ATOM   2042  CD2 LEU A 141      17.033  12.198  -1.148  1.00 98.65           C  
ATOM   2043 HD21 LEU A 141      18.048  12.593  -1.106  1.00 98.65           H  
ATOM   2044 HD22 LEU A 141      16.974  11.344  -0.473  1.00 98.65           H  
ATOM   2045 HD23 LEU A 141      16.811  11.867  -2.163  1.00 98.65           H  
ATOM   2046  N   SER A 142      16.472  17.302  -3.005  1.00 98.31           N  
ATOM   2047  H   SER A 142      15.880  17.484  -2.207  1.00 98.31           H  
ATOM   2048  CA  SER A 142      16.471  18.258  -4.114  1.00 98.31           C  
ATOM   2049  HA  SER A 142      16.167  17.732  -5.019  1.00 98.31           H  
ATOM   2050  C   SER A 142      17.857  18.863  -4.354  1.00 98.31           C  
ATOM   2051  CB  SER A 142      15.465  19.380  -3.859  1.00 98.31           C  
ATOM   2052  HB2 SER A 142      15.771  19.962  -2.989  1.00 98.31           H  
ATOM   2053  HB3 SER A 142      14.479  18.954  -3.673  1.00 98.31           H  
ATOM   2054  O   SER A 142      18.194  19.135  -5.505  1.00 98.31           O  
ATOM   2055  OG  SER A 142      15.393  20.221  -4.996  1.00 98.31           O  
ATOM   2056  HG  SER A 142      16.283  20.427  -5.293  1.00 98.31           H  
ATOM   2057  N   GLY A 143      18.677  19.049  -3.314  1.00 98.14           N  
ATOM   2058  H   GLY A 143      18.330  18.840  -2.388  1.00 98.14           H  
ATOM   2059  CA  GLY A 143      20.047  19.557  -3.431  1.00 98.14           C  
ATOM   2060  HA2 GLY A 143      20.494  19.582  -2.437  1.00 98.14           H  
ATOM   2061  HA3 GLY A 143      20.027  20.571  -3.832  1.00 98.14           H  
ATOM   2062  C   GLY A 143      20.941  18.693  -4.328  1.00 98.14           C  
ATOM   2063  O   GLY A 143      21.715  19.226  -5.123  1.00 98.14           O  
ATOM   2064  N   PHE A 144      20.764  17.368  -4.307  1.00 98.48           N  
ATOM   2065  H   PHE A 144      20.115  16.972  -3.642  1.00 98.48           H  
ATOM   2066  CA  PHE A 144      21.497  16.457  -5.196  1.00 98.48           C  
ATOM   2067  HA  PHE A 144      22.561  16.676  -5.108  1.00 98.48           H  
ATOM   2068  C   PHE A 144      21.142  16.620  -6.681  1.00 98.48           C  
ATOM   2069  CB  PHE A 144      21.275  15.006  -4.767  1.00 98.48           C  
ATOM   2070  HB2 PHE A 144      20.210  14.778  -4.804  1.00 98.48           H  
ATOM   2071  HB3 PHE A 144      21.775  14.366  -5.494  1.00 98.48           H  
ATOM   2072  O   PHE A 144      21.925  16.210  -7.541  1.00 98.48           O  
ATOM   2073  CG  PHE A 144      21.831  14.663  -3.402  1.00 98.48           C  
ATOM   2074  CD1 PHE A 144      23.215  14.746  -3.164  1.00 98.48           C  
ATOM   2075  HD1 PHE A 144      23.888  15.034  -3.958  1.00 98.48           H  
ATOM   2076  CD2 PHE A 144      20.967  14.245  -2.377  1.00 98.48           C  
ATOM   2077  HD2 PHE A 144      19.909  14.154  -2.575  1.00 98.48           H  
ATOM   2078  CE1 PHE A 144      23.727  14.437  -1.893  1.00 98.48           C  
ATOM   2079  HE1 PHE A 144      24.789  14.495  -1.704  1.00 98.48           H  
ATOM   2080  CE2 PHE A 144      21.475  13.945  -1.103  1.00 98.48           C  
ATOM   2081  HE2 PHE A 144      20.811  13.633  -0.311  1.00 98.48           H  
ATOM   2082  CZ  PHE A 144      22.855  14.042  -0.866  1.00 98.48           C  
ATOM   2083  HZ  PHE A 144      23.248  13.807   0.112  1.00 98.48           H  
ATOM   2084  N   SER A 145      20.024  17.286  -7.007  1.00 97.88           N  
ATOM   2085  H   SER A 145      19.452  17.657  -6.262  1.00 97.88           H  
ATOM   2086  CA  SER A 145      19.636  17.562  -8.399  1.00 97.88           C  
ATOM   2087  HA  SER A 145      19.609  16.611  -8.930  1.00 97.88           H  
ATOM   2088  C   SER A 145      20.631  18.442  -9.154  1.00 97.88           C  
ATOM   2089  CB  SER A 145      18.231  18.151  -8.515  1.00 97.88           C  
ATOM   2090  HB2 SER A 145      18.149  19.068  -7.932  1.00 97.88           H  
ATOM   2091  HB3 SER A 145      18.036  18.393  -9.559  1.00 97.88           H  
ATOM   2092  O   SER A 145      20.608  18.445 -10.381  1.00 97.88           O  
ATOM   2093  OG  SER A 145      17.274  17.197  -8.097  1.00 97.88           O  
ATOM   2094  HG  SER A 145      17.273  17.180  -7.138  1.00 97.88           H  
ATOM   2095  N   GLN A 146      21.533  19.131  -8.446  1.00 97.51           N  
ATOM   2096  H   GLN A 146      21.491  19.089  -7.438  1.00 97.51           H  
ATOM   2097  CA  GLN A 146      22.663  19.839  -9.055  1.00 97.51           C  
ATOM   2098  HA  GLN A 146      22.291  20.516  -9.825  1.00 97.51           H  
ATOM   2099  C   GLN A 146      23.665  18.891  -9.732  1.00 97.51           C  
ATOM   2100  CB  GLN A 146      23.389  20.658  -7.981  1.00 97.51           C  
ATOM   2101  HB2 GLN A 146      23.712  19.998  -7.176  1.00 97.51           H  
ATOM   2102  HB3 GLN A 146      24.275  21.108  -8.430  1.00 97.51           H  
ATOM   2103  O   GLN A 146      24.338  19.290 -10.675  1.00 97.51           O  
ATOM   2104  CG  GLN A 146      22.517  21.780  -7.398  1.00 97.51           C  
ATOM   2105  HG2 GLN A 146      22.170  22.421  -8.208  1.00 97.51           H  
ATOM   2106  HG3 GLN A 146      21.646  21.350  -6.902  1.00 97.51           H  
ATOM   2107  CD  GLN A 146      23.265  22.636  -6.381  1.00 97.51           C  
ATOM   2108  NE2 GLN A 146      22.633  23.649  -5.832  1.00 97.51           N  
ATOM   2109 HE21 GLN A 146      23.171  24.178  -5.160  1.00 97.51           H  
ATOM   2110 HE22 GLN A 146      21.674  23.857  -6.070  1.00 97.51           H  
ATOM   2111  OE1 GLN A 146      24.421  22.428  -6.055  1.00 97.51           O  
ATOM   2112  N   GLN A 147      23.764  17.643  -9.265  1.00 97.35           N  
ATOM   2113  H   GLN A 147      23.165  17.372  -8.498  1.00 97.35           H  
ATOM   2114  CA  GLN A 147      24.634  16.618  -9.847  1.00 97.35           C  
ATOM   2115  HA  GLN A 147      25.452  17.090 -10.391  1.00 97.35           H  
ATOM   2116  C   GLN A 147      23.868  15.741 -10.842  1.00 97.35           C  
ATOM   2117  CB  GLN A 147      25.234  15.751  -8.729  1.00 97.35           C  
ATOM   2118  HB2 GLN A 147      25.865  14.990  -9.188  1.00 97.35           H  
ATOM   2119  HB3 GLN A 147      24.433  15.247  -8.188  1.00 97.35           H  
ATOM   2120  O   GLN A 147      24.343  15.462 -11.940  1.00 97.35           O  
ATOM   2121  CG  GLN A 147      26.076  16.557  -7.730  1.00 97.35           C  
ATOM   2122  HG2 GLN A 147      26.889  17.058  -8.255  1.00 97.35           H  
ATOM   2123  HG3 GLN A 147      25.453  17.317  -7.258  1.00 97.35           H  
ATOM   2124  CD  GLN A 147      26.672  15.672  -6.640  1.00 97.35           C  
ATOM   2125  NE2 GLN A 147      26.772  16.155  -5.422  1.00 97.35           N  
ATOM   2126 HE21 GLN A 147      27.195  15.544  -4.739  1.00 97.35           H  
ATOM   2127 HE22 GLN A 147      26.486  17.101  -5.214  1.00 97.35           H  
ATOM   2128  OE1 GLN A 147      27.061  14.536  -6.853  1.00 97.35           O  
ATOM   2129  N   ARG A 148      22.663  15.305 -10.458  1.00 96.65           N  
ATOM   2130  H   ARG A 148      22.358  15.545  -9.525  1.00 96.65           H  
ATOM   2131  CA  ARG A 148      21.735  14.545 -11.302  1.00 96.65           C  
ATOM   2132  HA  ARG A 148      21.799  14.914 -12.326  1.00 96.65           H  
ATOM   2133  C   ARG A 148      20.327  14.747 -10.774  1.00 96.65           C  
ATOM   2134  CB  ARG A 148      22.115  13.054 -11.262  1.00 96.65           C  
ATOM   2135  HB2 ARG A 148      23.105  12.933 -11.703  1.00 96.65           H  
ATOM   2136  HB3 ARG A 148      22.159  12.722 -10.225  1.00 96.65           H  
ATOM   2137  O   ARG A 148      20.109  14.505  -9.592  1.00 96.65           O  
ATOM   2138  CG  ARG A 148      21.115  12.171 -12.023  1.00 96.65           C  
ATOM   2139  HG2 ARG A 148      20.137  12.226 -11.544  1.00 96.65           H  
ATOM   2140  HG3 ARG A 148      21.029  12.524 -13.051  1.00 96.65           H  
ATOM   2141  CD  ARG A 148      21.568  10.711 -12.027  1.00 96.65           C  
ATOM   2142  HD2 ARG A 148      21.722  10.386 -10.998  1.00 96.65           H  
ATOM   2143  HD3 ARG A 148      22.513  10.644 -12.565  1.00 96.65           H  
ATOM   2144  NE  ARG A 148      20.555   9.846 -12.661  1.00 96.65           N  
ATOM   2145  HE  ARG A 148      19.609  10.200 -12.690  1.00 96.65           H  
ATOM   2146  NH1 ARG A 148      21.891   8.025 -13.024  1.00 96.65           N  
ATOM   2147 HH11 ARG A 148      22.000   7.074 -13.346  1.00 96.65           H  
ATOM   2148 HH12 ARG A 148      22.676   8.542 -12.654  1.00 96.65           H  
ATOM   2149  NH2 ARG A 148      19.727   7.917 -13.555  1.00 96.65           N  
ATOM   2150 HH21 ARG A 148      18.792   8.298 -13.534  1.00 96.65           H  
ATOM   2151 HH22 ARG A 148      19.821   6.938 -13.784  1.00 96.65           H  
ATOM   2152  CZ  ARG A 148      20.727   8.606 -13.080  1.00 96.65           C  
ATOM   2153  N   LYS A 149      19.377  15.121 -11.639  1.00 97.43           N  
ATOM   2154  H   LYS A 149      19.654  15.313 -12.592  1.00 97.43           H  
ATOM   2155  CA  LYS A 149      17.968  15.308 -11.259  1.00 97.43           C  
ATOM   2156  HA  LYS A 149      17.904  16.204 -10.642  1.00 97.43           H  
ATOM   2157  C   LYS A 149      17.471  14.125 -10.422  1.00 97.43           C  
ATOM   2158  CB  LYS A 149      17.096  15.515 -12.513  1.00 97.43           C  
ATOM   2159  HB2 LYS A 149      17.422  16.424 -13.018  1.00 97.43           H  
ATOM   2160  HB3 LYS A 149      17.258  14.678 -13.192  1.00 97.43           H  
ATOM   2161  O   LYS A 149      17.482  12.988 -10.886  1.00 97.43           O  
ATOM   2162  CG  LYS A 149      15.579  15.617 -12.247  1.00 97.43           C  
ATOM   2163  HG2 LYS A 149      15.225  14.674 -11.830  1.00 97.43           H  
ATOM   2164  HG3 LYS A 149      15.083  15.753 -13.208  1.00 97.43           H  
ATOM   2165  CD  LYS A 149      15.150  16.764 -11.311  1.00 97.43           C  
ATOM   2166  HD2 LYS A 149      15.585  16.611 -10.323  1.00 97.43           H  
ATOM   2167  HD3 LYS A 149      15.490  17.720 -11.710  1.00 97.43           H  
ATOM   2168  CE  LYS A 149      13.617  16.760 -11.191  1.00 97.43           C  
ATOM   2169  HE2 LYS A 149      13.177  17.075 -12.137  1.00 97.43           H  
ATOM   2170  HE3 LYS A 149      13.290  15.736 -11.007  1.00 97.43           H  
ATOM   2171  NZ  LYS A 149      13.099  17.608 -10.089  1.00 97.43           N  
ATOM   2172  HZ1 LYS A 149      12.091  17.545 -10.076  1.00 97.43           H  
ATOM   2173  HZ2 LYS A 149      13.374  17.241  -9.190  1.00 97.43           H  
ATOM   2174  HZ3 LYS A 149      13.338  18.585 -10.176  1.00 97.43           H  
ATOM   2175  N   VAL A 150      17.021  14.442  -9.213  1.00 98.63           N  
ATOM   2176  H   VAL A 150      17.116  15.401  -8.909  1.00 98.63           H  
ATOM   2177  CA  VAL A 150      16.275  13.551  -8.329  1.00 98.63           C  
ATOM   2178  HA  VAL A 150      16.352  12.522  -8.681  1.00 98.63           H  
ATOM   2179  C   VAL A 150      14.821  13.994  -8.407  1.00 98.63           C  
ATOM   2180  CB  VAL A 150      16.820  13.619  -6.887  1.00 98.63           C  
ATOM   2181  HB  VAL A 150      16.709  14.633  -6.506  1.00 98.63           H  
ATOM   2182  O   VAL A 150      14.496  15.126  -8.043  1.00 98.63           O  
ATOM   2183  CG1 VAL A 150      16.059  12.664  -5.960  1.00 98.63           C  
ATOM   2184 HG11 VAL A 150      15.003  12.932  -5.924  1.00 98.63           H  
ATOM   2185 HG12 VAL A 150      16.460  12.739  -4.949  1.00 98.63           H  
ATOM   2186 HG13 VAL A 150      16.160  11.637  -6.312  1.00 98.63           H  
ATOM   2187  CG2 VAL A 150      18.309  13.247  -6.834  1.00 98.63           C  
ATOM   2188 HG21 VAL A 150      18.646  13.232  -5.797  1.00 98.63           H  
ATOM   2189 HG22 VAL A 150      18.470  12.270  -7.289  1.00 98.63           H  
ATOM   2190 HG23 VAL A 150      18.899  13.995  -7.364  1.00 98.63           H  
ATOM   2191  N   TYR A 151      13.951  13.140  -8.943  1.00 98.70           N  
ATOM   2192  H   TYR A 151      14.271  12.237  -9.262  1.00 98.70           H  
ATOM   2193  CA  TYR A 151      12.517  13.408  -8.932  1.00 98.70           C  
ATOM   2194  HA  TYR A 151      12.363  14.444  -9.232  1.00 98.70           H  
ATOM   2195  C   TYR A 151      11.970  13.253  -7.511  1.00 98.70           C  
ATOM   2196  CB  TYR A 151      11.779  12.523  -9.945  1.00 98.70           C  
ATOM   2197  HB2 TYR A 151      10.714  12.554  -9.717  1.00 98.70           H  
ATOM   2198  HB3 TYR A 151      12.101  11.488  -9.834  1.00 98.70           H  
ATOM   2199  O   TYR A 151      12.287  12.281  -6.822  1.00 98.70           O  
ATOM   2200  CG  TYR A 151      11.968  12.970 -11.385  1.00 98.70           C  
ATOM   2201  CD1 TYR A 151      11.095  13.925 -11.938  1.00 98.70           C  
ATOM   2202  HD1 TYR A 151      10.296  14.326 -11.332  1.00 98.70           H  
ATOM   2203  CD2 TYR A 151      13.018  12.456 -12.169  1.00 98.70           C  
ATOM   2204  HD2 TYR A 151      13.699  11.728 -11.754  1.00 98.70           H  
ATOM   2205  CE1 TYR A 151      11.268  14.368 -13.263  1.00 98.70           C  
ATOM   2206  HE1 TYR A 151      10.592  15.106 -13.668  1.00 98.70           H  
ATOM   2207  CE2 TYR A 151      13.194  12.884 -13.497  1.00 98.70           C  
ATOM   2208  HE2 TYR A 151      14.002  12.485 -14.092  1.00 98.70           H  
ATOM   2209  OH  TYR A 151      12.477  14.245 -15.333  1.00 98.70           O  
ATOM   2210  HH  TYR A 151      11.925  15.004 -15.534  1.00 98.70           H  
ATOM   2211  CZ  TYR A 151      12.322  13.846 -14.044  1.00 98.70           C  
ATOM   2212  N   LEU A 152      11.150  14.206  -7.076  1.00 98.78           N  
ATOM   2213  H   LEU A 152      10.942  14.979  -7.691  1.00 98.78           H  
ATOM   2214  CA  LEU A 152      10.454  14.137  -5.793  1.00 98.78           C  
ATOM   2215  HA  LEU A 152      10.798  13.270  -5.231  1.00 98.78           H  
ATOM   2216  C   LEU A 152       8.970  13.935  -6.029  1.00 98.78           C  
ATOM   2217  CB  LEU A 152      10.728  15.386  -4.948  1.00 98.78           C  
ATOM   2218  HB2 LEU A 152      10.417  16.265  -5.513  1.00 98.78           H  
ATOM   2219  HB3 LEU A 152      10.119  15.332  -4.045  1.00 98.78           H  
ATOM   2220  O   LEU A 152       8.334  14.691  -6.769  1.00 98.78           O  
ATOM   2221  CG  LEU A 152      12.199  15.557  -4.543  1.00 98.78           C  
ATOM   2222  HG  LEU A 152      12.812  15.702  -5.433  1.00 98.78           H  
ATOM   2223  CD1 LEU A 152      12.327  16.793  -3.660  1.00 98.78           C  
ATOM   2224 HD11 LEU A 152      11.980  17.662  -4.220  1.00 98.78           H  
ATOM   2225 HD12 LEU A 152      11.726  16.679  -2.758  1.00 98.78           H  
ATOM   2226 HD13 LEU A 152      13.372  16.941  -3.388  1.00 98.78           H  
ATOM   2227  CD2 LEU A 152      12.748  14.366  -3.756  1.00 98.78           C  
ATOM   2228 HD21 LEU A 152      12.123  14.181  -2.882  1.00 98.78           H  
ATOM   2229 HD22 LEU A 152      13.766  14.592  -3.438  1.00 98.78           H  
ATOM   2230 HD23 LEU A 152      12.780  13.476  -4.384  1.00 98.78           H  
ATOM   2231  N   THR A 153       8.426  12.901  -5.400  1.00 98.75           N  
ATOM   2232  H   THR A 153       9.002  12.341  -4.787  1.00 98.75           H  
ATOM   2233  CA  THR A 153       7.025  12.517  -5.554  1.00 98.75           C  
ATOM   2234  HA  THR A 153       6.498  13.389  -5.941  1.00 98.75           H  
ATOM   2235  C   THR A 153       6.383  12.198  -4.211  1.00 98.75           C  
ATOM   2236  CB  THR A 153       6.863  11.383  -6.569  1.00 98.75           C  
ATOM   2237  HB  THR A 153       5.800  11.184  -6.708  1.00 98.75           H  
ATOM   2238  O   THR A 153       7.101  11.959  -3.243  1.00 98.75           O  
ATOM   2239  CG2 THR A 153       7.499  11.716  -7.919  1.00 98.75           C  
ATOM   2240 HG21 THR A 153       8.586  11.707  -7.842  1.00 98.75           H  
ATOM   2241 HG22 THR A 153       7.196  10.968  -8.652  1.00 98.75           H  
ATOM   2242 HG23 THR A 153       7.177  12.706  -8.242  1.00 98.75           H  
ATOM   2243  OG1 THR A 153       7.534  10.227  -6.156  1.00 98.75           O  
ATOM   2244  HG1 THR A 153       8.269  10.488  -5.596  1.00 98.75           H  
ATOM   2245  N   ALA A 154       5.060  12.295  -4.109  1.00 98.80           N  
ATOM   2246  H   ALA A 154       4.510  12.470  -4.939  1.00 98.80           H  
ATOM   2247  CA  ALA A 154       4.351  12.096  -2.846  1.00 98.80           C  
ATOM   2248  HA  ALA A 154       4.920  11.410  -2.220  1.00 98.80           H  
ATOM   2249  C   ALA A 154       2.967  11.478  -3.039  1.00 98.80           C  
ATOM   2250  CB  ALA A 154       4.226  13.441  -2.121  1.00 98.80           C  
ATOM   2251  HB1 ALA A 154       3.560  13.337  -1.264  1.00 98.80           H  
ATOM   2252  HB2 ALA A 154       5.203  13.751  -1.749  1.00 98.80           H  
ATOM   2253  HB3 ALA A 154       3.826  14.196  -2.798  1.00 98.80           H  
ATOM   2254  O   ALA A 154       2.269  11.794  -4.009  1.00 98.80           O  
ATOM   2255  N   ALA A 155       2.549  10.698  -2.043  1.00 98.70           N  
ATOM   2256  H   ALA A 155       3.202  10.484  -1.303  1.00 98.70           H  
ATOM   2257  CA  ALA A 155       1.264  10.016  -1.982  1.00 98.70           C  
ATOM   2258  HA  ALA A 155       0.706  10.242  -2.891  1.00 98.70           H  
ATOM   2259  C   ALA A 155       0.390  10.473  -0.796  1.00 98.70           C  
ATOM   2260  CB  ALA A 155       1.545   8.509  -1.963  1.00 98.70           C  
ATOM   2261  HB1 ALA A 155       0.620   7.947  -2.091  1.00 98.70           H  
ATOM   2262  HB2 ALA A 155       2.248   8.261  -2.758  1.00 98.70           H  
ATOM   2263  HB3 ALA A 155       1.997   8.224  -1.012  1.00 98.70           H  
ATOM   2264  O   ALA A 155       0.014   9.646   0.024  1.00 98.70           O  
ATOM   2265  N   PRO A 156       0.032  11.765  -0.655  1.00 98.59           N  
ATOM   2266  CA  PRO A 156      -0.817  12.202   0.455  1.00 98.59           C  
ATOM   2267  HA  PRO A 156      -0.384  11.906   1.410  1.00 98.59           H  
ATOM   2268  C   PRO A 156      -2.225  11.604   0.366  1.00 98.59           C  
ATOM   2269  CB  PRO A 156      -0.858  13.725   0.349  1.00 98.59           C  
ATOM   2270  HB2 PRO A 156      -0.005  14.157   0.873  1.00 98.59           H  
ATOM   2271  HB3 PRO A 156      -1.795  14.130   0.730  1.00 98.59           H  
ATOM   2272  O   PRO A 156      -2.734  11.345  -0.730  1.00 98.59           O  
ATOM   2273  CG  PRO A 156      -0.720  13.959  -1.153  1.00 98.59           C  
ATOM   2274  HG2 PRO A 156      -0.333  14.953  -1.378  1.00 98.59           H  
ATOM   2275  HG3 PRO A 156      -1.691  13.807  -1.625  1.00 98.59           H  
ATOM   2276  CD  PRO A 156       0.242  12.856  -1.592  1.00 98.59           C  
ATOM   2277  HD2 PRO A 156       1.268  13.213  -1.507  1.00 98.59           H  
ATOM   2278  HD3 PRO A 156       0.025  12.549  -2.616  1.00 98.59           H  
ATOM   2279  N   GLN A 157      -2.908  11.462   1.500  1.00 98.52           N  
ATOM   2280  H   GLN A 157      -2.484  11.776   2.360  1.00 98.52           H  
ATOM   2281  CA  GLN A 157      -4.324  11.097   1.495  1.00 98.52           C  
ATOM   2282  HA  GLN A 157      -4.472  10.323   0.743  1.00 98.52           H  
ATOM   2283  C   GLN A 157      -5.206  12.284   1.081  1.00 98.52           C  
ATOM   2284  CB  GLN A 157      -4.746  10.503   2.841  1.00 98.52           C  
ATOM   2285  HB2 GLN A 157      -4.547  11.218   3.639  1.00 98.52           H  
ATOM   2286  HB3 GLN A 157      -5.819  10.320   2.798  1.00 98.52           H  
ATOM   2287  O   GLN A 157      -4.818  13.444   1.191  1.00 98.52           O  
ATOM   2288  CG  GLN A 157      -4.028   9.177   3.146  1.00 98.52           C  
ATOM   2289  HG2 GLN A 157      -2.982   9.373   3.382  1.00 98.52           H  
ATOM   2290  HG3 GLN A 157      -4.062   8.520   2.276  1.00 98.52           H  
ATOM   2291  CD  GLN A 157      -4.690   8.456   4.310  1.00 98.52           C  
ATOM   2292  NE2 GLN A 157      -3.966   7.960   5.275  1.00 98.52           N  
ATOM   2293 HE21 GLN A 157      -2.971   7.860   5.131  1.00 98.52           H  
ATOM   2294 HE22 GLN A 157      -4.406   7.401   5.992  1.00 98.52           H  
ATOM   2295  OE1 GLN A 157      -5.904   8.336   4.390  1.00 98.52           O  
ATOM   2296  N   CYS A 158      -6.422  12.017   0.586  1.00 98.05           N  
ATOM   2297  H   CYS A 158      -6.686  11.055   0.426  1.00 98.05           H  
ATOM   2298  CA  CYS A 158      -7.268  13.085   0.051  1.00 98.05           C  
ATOM   2299  HA  CYS A 158      -6.626  13.650  -0.625  1.00 98.05           H  
ATOM   2300  C   CYS A 158      -7.781  14.149   1.044  1.00 98.05           C  
ATOM   2301  CB  CYS A 158      -8.387  12.517  -0.828  1.00 98.05           C  
ATOM   2302  HB2 CYS A 158      -7.912  11.921  -1.607  1.00 98.05           H  
ATOM   2303  HB3 CYS A 158      -8.878  13.353  -1.325  1.00 98.05           H  
ATOM   2304  O   CYS A 158      -8.074  15.250   0.559  1.00 98.05           O  
ATOM   2305  SG  CYS A 158      -9.674  11.495  -0.058  1.00 98.05           S  
ATOM   2306  N   PRO A 159      -7.901  13.928   2.374  1.00 97.75           N  
ATOM   2307  CA  PRO A 159      -8.185  15.020   3.302  1.00 97.75           C  
ATOM   2308  HA  PRO A 159      -9.165  15.428   3.056  1.00 97.75           H  
ATOM   2309  C   PRO A 159      -7.123  16.122   3.194  1.00 97.75           C  
ATOM   2310  CB  PRO A 159      -8.246  14.389   4.696  1.00 97.75           C  
ATOM   2311  HB2 PRO A 159      -8.967  14.893   5.339  1.00 97.75           H  
ATOM   2312  HB3 PRO A 159      -7.258  14.385   5.155  1.00 97.75           H  
ATOM   2313  O   PRO A 159      -5.929  15.850   3.172  1.00 97.75           O  
ATOM   2314  CG  PRO A 159      -8.666  12.954   4.388  1.00 97.75           C  
ATOM   2315  HG2 PRO A 159      -9.736  12.915   4.184  1.00 97.75           H  
ATOM   2316  HG3 PRO A 159      -8.399  12.270   5.193  1.00 97.75           H  
ATOM   2317  CD  PRO A 159      -7.885  12.668   3.108  1.00 97.75           C  
ATOM   2318  HD2 PRO A 159      -8.350  11.857   2.547  1.00 97.75           H  
ATOM   2319  HD3 PRO A 159      -6.857  12.414   3.364  1.00 97.75           H  
ATOM   2320  N   PHE A 160      -7.565  17.375   3.086  1.00 97.04           N  
ATOM   2321  H   PHE A 160      -8.550  17.557   3.216  1.00 97.04           H  
ATOM   2322  CA  PHE A 160      -6.693  18.512   2.793  1.00 97.04           C  
ATOM   2323  HA  PHE A 160      -5.683  18.140   2.628  1.00 97.04           H  
ATOM   2324  C   PHE A 160      -6.696  19.523   3.953  1.00 97.04           C  
ATOM   2325  CB  PHE A 160      -7.139  19.181   1.485  1.00 97.04           C  
ATOM   2326  HB2 PHE A 160      -8.150  19.572   1.604  1.00 97.04           H  
ATOM   2327  HB3 PHE A 160      -7.167  18.428   0.698  1.00 97.04           H  
ATOM   2328  O   PHE A 160      -7.790  19.935   4.356  1.00 97.04           O  
ATOM   2329  CG  PHE A 160      -6.220  20.308   1.051  1.00 97.04           C  
ATOM   2330  CD1 PHE A 160      -6.392  21.615   1.547  1.00 97.04           C  
ATOM   2331  HD1 PHE A 160      -7.195  21.833   2.237  1.00 97.04           H  
ATOM   2332  CD2 PHE A 160      -5.146  20.034   0.190  1.00 97.04           C  
ATOM   2333  HD2 PHE A 160      -4.984  19.029  -0.170  1.00 97.04           H  
ATOM   2334  CE1 PHE A 160      -5.495  22.634   1.180  1.00 97.04           C  
ATOM   2335  HE1 PHE A 160      -5.613  23.631   1.578  1.00 97.04           H  
ATOM   2336  CE2 PHE A 160      -4.254  21.049  -0.181  1.00 97.04           C  
ATOM   2337  HE2 PHE A 160      -3.420  20.810  -0.825  1.00 97.04           H  
ATOM   2338  CZ  PHE A 160      -4.425  22.352   0.312  1.00 97.04           C  
ATOM   2339  HZ  PHE A 160      -3.725  23.129   0.041  1.00 97.04           H  
ATOM   2340  N   PRO A 161      -5.528  20.004   4.418  1.00 96.56           N  
ATOM   2341  CA  PRO A 161      -4.184  19.549   4.042  1.00 96.56           C  
ATOM   2342  HA  PRO A 161      -4.076  19.507   2.958  1.00 96.56           H  
ATOM   2343  C   PRO A 161      -3.849  18.166   4.634  1.00 96.56           C  
ATOM   2344  CB  PRO A 161      -3.248  20.634   4.575  1.00 96.56           C  
ATOM   2345  HB2 PRO A 161      -3.172  21.443   3.848  1.00 96.56           H  
ATOM   2346  HB3 PRO A 161      -2.259  20.241   4.812  1.00 96.56           H  
ATOM   2347  O   PRO A 161      -4.422  17.771   5.650  1.00 96.56           O  
ATOM   2348  CG  PRO A 161      -3.968  21.132   5.826  1.00 96.56           C  
ATOM   2349  HG2 PRO A 161      -3.769  20.456   6.658  1.00 96.56           H  
ATOM   2350  HG3 PRO A 161      -3.676  22.151   6.083  1.00 96.56           H  
ATOM   2351  CD  PRO A 161      -5.442  21.045   5.434  1.00 96.56           C  
ATOM   2352  HD2 PRO A 161      -5.767  21.993   5.006  1.00 96.56           H  
ATOM   2353  HD3 PRO A 161      -6.051  20.796   6.303  1.00 96.56           H  
ATOM   2354  N   ASP A 162      -2.905  17.448   4.018  1.00 97.58           N  
ATOM   2355  H   ASP A 162      -2.456  17.815   3.191  1.00 97.58           H  
ATOM   2356  CA  ASP A 162      -2.419  16.165   4.546  1.00 97.58           C  
ATOM   2357  HA  ASP A 162      -3.282  15.541   4.775  1.00 97.58           H  
ATOM   2358  C   ASP A 162      -1.614  16.374   5.837  1.00 97.58           C  
ATOM   2359  CB  ASP A 162      -1.590  15.426   3.492  1.00 97.58           C  
ATOM   2360  HB2 ASP A 162      -2.219  15.280   2.613  1.00 97.58           H  
ATOM   2361  HB3 ASP A 162      -0.725  16.025   3.210  1.00 97.58           H  
ATOM   2362  O   ASP A 162      -0.750  17.246   5.913  1.00 97.58           O  
ATOM   2363  CG  ASP A 162      -1.132  14.061   4.009  1.00 97.58           C  
ATOM   2364  OD1 ASP A 162      -1.805  13.066   3.673  1.00 97.58           O  
ATOM   2365  OD2 ASP A 162      -0.144  14.051   4.780  1.00 97.58           O  
ATOM   2366  N   SER A 163      -1.890  15.581   6.870  1.00 93.13           N  
ATOM   2367  H   SER A 163      -2.526  14.807   6.734  1.00 93.13           H  
ATOM   2368  CA  SER A 163      -1.314  15.811   8.201  1.00 93.13           C  
ATOM   2369  HA  SER A 163      -1.475  16.855   8.472  1.00 93.13           H  
ATOM   2370  C   SER A 163       0.196  15.568   8.281  1.00 93.13           C  
ATOM   2371  CB  SER A 163      -2.028  14.938   9.230  1.00 93.13           C  
ATOM   2372  HB2 SER A 163      -1.619  15.136  10.221  1.00 93.13           H  
ATOM   2373  HB3 SER A 163      -1.879  13.886   8.988  1.00 93.13           H  
ATOM   2374  O   SER A 163       0.859  16.200   9.102  1.00 93.13           O  
ATOM   2375  OG  SER A 163      -3.410  15.242   9.226  1.00 93.13           O  
ATOM   2376  HG  SER A 163      -3.578  15.849   8.501  1.00 93.13           H  
ATOM   2377  N   TRP A 164       0.749  14.682   7.450  1.00 95.62           N  
ATOM   2378  H   TRP A 164       0.184  14.271   6.720  1.00 95.62           H  
ATOM   2379  CA  TRP A 164       2.163  14.298   7.494  1.00 95.62           C  
ATOM   2380  HA  TRP A 164       2.585  14.539   8.470  1.00 95.62           H  
ATOM   2381  C   TRP A 164       2.991  15.043   6.449  1.00 95.62           C  
ATOM   2382  CB  TRP A 164       2.275  12.784   7.288  1.00 95.62           C  
ATOM   2383  HB2 TRP A 164       1.879  12.534   6.304  1.00 95.62           H  
ATOM   2384  HB3 TRP A 164       3.331  12.512   7.292  1.00 95.62           H  
ATOM   2385  O   TRP A 164       4.110  15.473   6.728  1.00 95.62           O  
ATOM   2386  CG  TRP A 164       1.575  11.944   8.313  1.00 95.62           C  
ATOM   2387  CD1 TRP A 164       0.421  11.270   8.126  1.00 95.62           C  
ATOM   2388  HD1 TRP A 164      -0.111  11.237   7.186  1.00 95.62           H  
ATOM   2389  CD2 TRP A 164       1.972  11.652   9.682  1.00 95.62           C  
ATOM   2390  CE2 TRP A 164       0.984  10.828  10.291  1.00 95.62           C  
ATOM   2391  CE3 TRP A 164       3.056  12.029  10.481  1.00 95.62           C  
ATOM   2392  HE3 TRP A 164       3.787  12.683  10.027  1.00 95.62           H  
ATOM   2393  NE1 TRP A 164       0.073  10.602   9.285  1.00 95.62           N  
ATOM   2394  HE1 TRP A 164      -0.715   9.972   9.329  1.00 95.62           H  
ATOM   2395  CH2 TRP A 164       2.154  10.821  12.406  1.00 95.62           C  
ATOM   2396  HH2 TRP A 164       2.223  10.555  13.450  1.00 95.62           H  
ATOM   2397  CZ2 TRP A 164       1.062  10.414  11.630  1.00 95.62           C  
ATOM   2398  HZ2 TRP A 164       0.273   9.808  12.052  1.00 95.62           H  
ATOM   2399  CZ3 TRP A 164       3.133  11.636  11.831  1.00 95.62           C  
ATOM   2400  HZ3 TRP A 164       3.908  12.005  12.487  1.00 95.62           H  
ATOM   2401  N   LEU A 165       2.435  15.220   5.250  1.00 97.56           N  
ATOM   2402  H   LEU A 165       1.528  14.804   5.096  1.00 97.56           H  
ATOM   2403  CA  LEU A 165       3.170  15.714   4.088  1.00 97.56           C  
ATOM   2404  HA  LEU A 165       4.237  15.587   4.272  1.00 97.56           H  
ATOM   2405  C   LEU A 165       2.995  17.211   3.827  1.00 97.56           C  
ATOM   2406  CB  LEU A 165       2.791  14.859   2.867  1.00 97.56           C  
ATOM   2407  HB2 LEU A 165       1.705  14.851   2.770  1.00 97.56           H  
ATOM   2408  HB3 LEU A 165       3.205  15.312   1.966  1.00 97.56           H  
ATOM   2409  O   LEU A 165       3.728  17.752   3.001  1.00 97.56           O  
ATOM   2410  CG  LEU A 165       3.301  13.409   2.956  1.00 97.56           C  
ATOM   2411  HG  LEU A 165       2.980  12.952   3.893  1.00 97.56           H  
ATOM   2412  CD1 LEU A 165       2.723  12.596   1.804  1.00 97.56           C  
ATOM   2413 HD11 LEU A 165       3.085  11.569   1.850  1.00 97.56           H  
ATOM   2414 HD12 LEU A 165       1.638  12.567   1.906  1.00 97.56           H  
ATOM   2415 HD13 LEU A 165       2.997  13.037   0.845  1.00 97.56           H  
ATOM   2416  CD2 LEU A 165       4.827  13.346   2.867  1.00 97.56           C  
ATOM   2417 HD21 LEU A 165       5.176  13.849   1.966  1.00 97.56           H  
ATOM   2418 HD22 LEU A 165       5.122  12.298   2.830  1.00 97.56           H  
ATOM   2419 HD23 LEU A 165       5.283  13.792   3.752  1.00 97.56           H  
ATOM   2420  N   ASN A 166       2.089  17.917   4.517  1.00 96.49           N  
ATOM   2421  H   ASN A 166       1.474  17.422   5.147  1.00 96.49           H  
ATOM   2422  CA  ASN A 166       1.836  19.340   4.249  1.00 96.49           C  
ATOM   2423  HA  ASN A 166       1.451  19.429   3.233  1.00 96.49           H  
ATOM   2424  C   ASN A 166       3.101  20.215   4.314  1.00 96.49           C  
ATOM   2425  CB  ASN A 166       0.751  19.854   5.205  1.00 96.49           C  
ATOM   2426  HB2 ASN A 166      -0.171  19.310   4.999  1.00 96.49           H  
ATOM   2427  HB3 ASN A 166       1.041  19.688   6.242  1.00 96.49           H  
ATOM   2428  O   ASN A 166       3.294  21.066   3.446  1.00 96.49           O  
ATOM   2429  CG  ASN A 166       0.417  21.310   4.969  1.00 96.49           C  
ATOM   2430  ND2 ASN A 166       0.601  22.165   5.946  1.00 96.49           N  
ATOM   2431 HD21 ASN A 166       0.418  23.133   5.724  1.00 96.49           H  
ATOM   2432 HD22 ASN A 166       0.957  21.858   6.840  1.00 96.49           H  
ATOM   2433  OD1 ASN A 166      -0.021  21.695   3.900  1.00 96.49           O  
ATOM   2434  N   GLY A 167       3.989  19.988   5.291  1.00 96.72           N  
ATOM   2435  H   GLY A 167       3.792  19.256   5.959  1.00 96.72           H  
ATOM   2436  CA  GLY A 167       5.263  20.713   5.390  1.00 96.72           C  
ATOM   2437  HA2 GLY A 167       5.803  20.372   6.274  1.00 96.72           H  
ATOM   2438  HA3 GLY A 167       5.072  21.781   5.489  1.00 96.72           H  
ATOM   2439  C   GLY A 167       6.158  20.489   4.169  1.00 96.72           C  
ATOM   2440  O   GLY A 167       6.634  21.447   3.560  1.00 96.72           O  
ATOM   2441  N   ALA A 168       6.316  19.230   3.750  1.00 98.29           N  
ATOM   2442  H   ALA A 168       5.838  18.489   4.244  1.00 98.29           H  
ATOM   2443  CA  ALA A 168       7.102  18.876   2.574  1.00 98.29           C  
ATOM   2444  HA  ALA A 168       8.093  19.319   2.676  1.00 98.29           H  
ATOM   2445  C   ALA A 168       6.487  19.440   1.286  1.00 98.29           C  
ATOM   2446  CB  ALA A 168       7.257  17.352   2.525  1.00 98.29           C  
ATOM   2447  HB1 ALA A 168       6.298  16.873   2.329  1.00 98.29           H  
ATOM   2448  HB2 ALA A 168       7.963  17.080   1.740  1.00 98.29           H  
ATOM   2449  HB3 ALA A 168       7.649  16.994   3.477  1.00 98.29           H  
ATOM   2450  O   ALA A 168       7.181  20.074   0.493  1.00 98.29           O  
ATOM   2451  N   LEU A 169       5.177  19.290   1.096  1.00 98.19           N  
ATOM   2452  H   LEU A 169       4.654  18.769   1.785  1.00 98.19           H  
ATOM   2453  CA  LEU A 169       4.468  19.785  -0.087  1.00 98.19           C  
ATOM   2454  HA  LEU A 169       4.969  19.410  -0.980  1.00 98.19           H  
ATOM   2455  C   LEU A 169       4.494  21.317  -0.188  1.00 98.19           C  
ATOM   2456  CB  LEU A 169       3.028  19.254  -0.053  1.00 98.19           C  
ATOM   2457  HB2 LEU A 169       2.455  19.743  -0.840  1.00 98.19           H  
ATOM   2458  HB3 LEU A 169       2.582  19.530   0.903  1.00 98.19           H  
ATOM   2459  O   LEU A 169       4.529  21.859  -1.290  1.00 98.19           O  
ATOM   2460  CG  LEU A 169       2.922  17.728  -0.241  1.00 98.19           C  
ATOM   2461  HG  LEU A 169       3.586  17.208   0.451  1.00 98.19           H  
ATOM   2462  CD1 LEU A 169       1.488  17.301   0.048  1.00 98.19           C  
ATOM   2463 HD11 LEU A 169       1.378  16.229  -0.115  1.00 98.19           H  
ATOM   2464 HD12 LEU A 169       1.242  17.519   1.087  1.00 98.19           H  
ATOM   2465 HD13 LEU A 169       0.822  17.856  -0.613  1.00 98.19           H  
ATOM   2466  CD2 LEU A 169       3.272  17.300  -1.667  1.00 98.19           C  
ATOM   2467 HD21 LEU A 169       4.328  17.486  -1.864  1.00 98.19           H  
ATOM   2468 HD22 LEU A 169       2.662  17.845  -2.387  1.00 98.19           H  
ATOM   2469 HD23 LEU A 169       3.094  16.231  -1.778  1.00 98.19           H  
ATOM   2470  N   SER A 170       4.566  22.020   0.945  1.00 97.46           N  
ATOM   2471  H   SER A 170       4.511  21.521   1.821  1.00 97.46           H  
ATOM   2472  CA  SER A 170       4.698  23.483   0.986  1.00 97.46           C  
ATOM   2473  HA  SER A 170       3.950  23.917   0.322  1.00 97.46           H  
ATOM   2474  C   SER A 170       6.065  23.990   0.507  1.00 97.46           C  
ATOM   2475  CB  SER A 170       4.424  24.006   2.398  1.00 97.46           C  
ATOM   2476  HB2 SER A 170       5.136  23.574   3.100  1.00 97.46           H  
ATOM   2477  HB3 SER A 170       4.538  25.090   2.406  1.00 97.46           H  
ATOM   2478  O   SER A 170       6.228  25.188   0.296  1.00 97.46           O  
ATOM   2479  OG  SER A 170       3.105  23.688   2.798  1.00 97.46           O  
ATOM   2480  HG  SER A 170       3.069  22.749   2.993  1.00 97.46           H  
ATOM   2481  N   THR A 171       7.054  23.108   0.309  1.00 97.89           N  
ATOM   2482  H   THR A 171       6.881  22.134   0.512  1.00 97.89           H  
ATOM   2483  CA  THR A 171       8.367  23.498  -0.236  1.00 97.89           C  
ATOM   2484  HA  THR A 171       8.702  24.396   0.283  1.00 97.89           H  
ATOM   2485  C   THR A 171       8.332  23.842  -1.725  1.00 97.89           C  
ATOM   2486  CB  THR A 171       9.436  22.412  -0.040  1.00 97.89           C  
ATOM   2487  HB  THR A 171      10.384  22.808  -0.404  1.00 97.89           H  
ATOM   2488  O   THR A 171       9.259  24.489  -2.206  1.00 97.89           O  
ATOM   2489  CG2 THR A 171       9.643  22.006   1.416  1.00 97.89           C  
ATOM   2490 HG21 THR A 171       9.956  22.874   1.997  1.00 97.89           H  
ATOM   2491 HG22 THR A 171       8.722  21.615   1.849  1.00 97.89           H  
ATOM   2492 HG23 THR A 171      10.418  21.242   1.473  1.00 97.89           H  
ATOM   2493  OG1 THR A 171       9.127  21.263  -0.793  1.00 97.89           O  
ATOM   2494  HG1 THR A 171       8.450  20.780  -0.314  1.00 97.89           H  
ATOM   2495  N   GLY A 172       7.310  23.394  -2.464  1.00 97.91           N  
ATOM   2496  H   GLY A 172       6.549  22.913  -2.007  1.00 97.91           H  
ATOM   2497  CA  GLY A 172       7.240  23.578  -3.915  1.00 97.91           C  
ATOM   2498  HA2 GLY A 172       7.534  24.599  -4.158  1.00 97.91           H  
ATOM   2499  HA3 GLY A 172       6.205  23.451  -4.232  1.00 97.91           H  
ATOM   2500  C   GLY A 172       8.125  22.629  -4.736  1.00 97.91           C  
ATOM   2501  O   GLY A 172       8.210  22.782  -5.951  1.00 97.91           O  
ATOM   2502  N   LEU A 173       8.804  21.666  -4.097  1.00 98.27           N  
ATOM   2503  H   LEU A 173       8.715  21.618  -3.092  1.00 98.27           H  
ATOM   2504  CA  LEU A 173       9.849  20.844  -4.728  1.00 98.27           C  
ATOM   2505  HA  LEU A 173      10.314  21.423  -5.526  1.00 98.27           H  
ATOM   2506  C   LEU A 173       9.336  19.558  -5.402  1.00 98.27           C  
ATOM   2507  CB  LEU A 173      10.927  20.514  -3.678  1.00 98.27           C  
ATOM   2508  HB2 LEU A 173      10.460  19.947  -2.872  1.00 98.27           H  
ATOM   2509  HB3 LEU A 173      11.677  19.874  -4.142  1.00 98.27           H  
ATOM   2510  O   LEU A 173      10.113  18.868  -6.058  1.00 98.27           O  
ATOM   2511  CG  LEU A 173      11.659  21.730  -3.084  1.00 98.27           C  
ATOM   2512  HG  LEU A 173      10.937  22.438  -2.677  1.00 98.27           H  
ATOM   2513  CD1 LEU A 173      12.569  21.275  -1.943  1.00 98.27           C  
ATOM   2514 HD11 LEU A 173      13.295  20.552  -2.315  1.00 98.27           H  
ATOM   2515 HD12 LEU A 173      11.969  20.807  -1.163  1.00 98.27           H  
ATOM   2516 HD13 LEU A 173      13.087  22.139  -1.527  1.00 98.27           H  
ATOM   2517  CD2 LEU A 173      12.516  22.450  -4.127  1.00 98.27           C  
ATOM   2518 HD21 LEU A 173      13.207  21.748  -4.593  1.00 98.27           H  
ATOM   2519 HD22 LEU A 173      13.079  23.254  -3.653  1.00 98.27           H  
ATOM   2520 HD23 LEU A 173      11.875  22.888  -4.891  1.00 98.27           H  
ATOM   2521  N   PHE A 174       8.057  19.214  -5.233  1.00 98.59           N  
ATOM   2522  H   PHE A 174       7.452  19.857  -4.742  1.00 98.59           H  
ATOM   2523  CA  PHE A 174       7.492  17.953  -5.718  1.00 98.59           C  
ATOM   2524  HA  PHE A 174       8.257  17.181  -5.628  1.00 98.59           H  
ATOM   2525  C   PHE A 174       7.114  18.032  -7.202  1.00 98.59           C  
ATOM   2526  CB  PHE A 174       6.321  17.512  -4.828  1.00 98.59           C  
ATOM   2527  HB2 PHE A 174       5.637  18.347  -4.679  1.00 98.59           H  
ATOM   2528  HB3 PHE A 174       5.771  16.725  -5.344  1.00 98.59           H  
ATOM   2529  O   PHE A 174       6.276  18.838  -7.618  1.00 98.59           O  
ATOM   2530  CG  PHE A 174       6.777  16.976  -3.483  1.00 98.59           C  
ATOM   2531  CD1 PHE A 174       6.891  15.588  -3.286  1.00 98.59           C  
ATOM   2532  HD1 PHE A 174       6.610  14.910  -4.078  1.00 98.59           H  
ATOM   2533  CD2 PHE A 174       7.163  17.852  -2.450  1.00 98.59           C  
ATOM   2534  HD2 PHE A 174       7.102  18.921  -2.590  1.00 98.59           H  
ATOM   2535  CE1 PHE A 174       7.389  15.079  -2.074  1.00 98.59           C  
ATOM   2536  HE1 PHE A 174       7.499  14.015  -1.930  1.00 98.59           H  
ATOM   2537  CE2 PHE A 174       7.670  17.338  -1.244  1.00 98.59           C  
ATOM   2538  HE2 PHE A 174       8.027  18.009  -0.476  1.00 98.59           H  
ATOM   2539  CZ  PHE A 174       7.768  15.952  -1.046  1.00 98.59           C  
ATOM   2540  HZ  PHE A 174       8.168  15.553  -0.126  1.00 98.59           H  
ATOM   2541  N   ASP A 175       7.709  17.148  -8.002  1.00 98.63           N  
ATOM   2542  H   ASP A 175       8.344  16.484  -7.582  1.00 98.63           H  
ATOM   2543  CA  ASP A 175       7.464  17.039  -9.439  1.00 98.63           C  
ATOM   2544  HA  ASP A 175       7.484  18.033  -9.884  1.00 98.63           H  
ATOM   2545  C   ASP A 175       6.088  16.410  -9.718  1.00 98.63           C  
ATOM   2546  CB  ASP A 175       8.570  16.191 -10.088  1.00 98.63           C  
ATOM   2547  HB2 ASP A 175       8.358  16.103 -11.153  1.00 98.63           H  
ATOM   2548  HB3 ASP A 175       8.542  15.186  -9.667  1.00 98.63           H  
ATOM   2549  O   ASP A 175       5.348  16.889 -10.583  1.00 98.63           O  
ATOM   2550  CG  ASP A 175       9.982  16.765  -9.920  1.00 98.63           C  
ATOM   2551  OD1 ASP A 175      10.784  16.189  -9.155  1.00 98.63           O  
ATOM   2552  OD2 ASP A 175      10.366  17.703 -10.653  1.00 98.63           O  
ATOM   2553  N   TYR A 176       5.727  15.363  -8.965  1.00 98.63           N  
ATOM   2554  H   TYR A 176       6.365  15.063  -8.242  1.00 98.63           H  
ATOM   2555  CA  TYR A 176       4.471  14.622  -9.113  1.00 98.63           C  
ATOM   2556  HA  TYR A 176       3.772  15.238  -9.680  1.00 98.63           H  
ATOM   2557  C   TYR A 176       3.837  14.318  -7.751  1.00 98.63           C  
ATOM   2558  CB  TYR A 176       4.698  13.317  -9.899  1.00 98.63           C  
ATOM   2559  HB2 TYR A 176       5.195  12.598  -9.248  1.00 98.63           H  
ATOM   2560  HB3 TYR A 176       3.725  12.887 -10.138  1.00 98.63           H  
ATOM   2561  O   TYR A 176       4.518  13.877  -6.835  1.00 98.63           O  
ATOM   2562  CG  TYR A 176       5.496  13.450 -11.189  1.00 98.63           C  
ATOM   2563  CD1 TYR A 176       5.057  14.327 -12.193  1.00 98.63           C  
ATOM   2564  HD1 TYR A 176       4.192  14.942 -11.994  1.00 98.63           H  
ATOM   2565  CD2 TYR A 176       6.694  12.737 -11.378  1.00 98.63           C  
ATOM   2566  HD2 TYR A 176       7.054  12.071 -10.608  1.00 98.63           H  
ATOM   2567  CE1 TYR A 176       5.781  14.486 -13.388  1.00 98.63           C  
ATOM   2568  HE1 TYR A 176       5.440  15.189 -14.134  1.00 98.63           H  
ATOM   2569  CE2 TYR A 176       7.440  12.899 -12.562  1.00 98.63           C  
ATOM   2570  HE2 TYR A 176       8.371  12.368 -12.691  1.00 98.63           H  
ATOM   2571  OH  TYR A 176       7.698  13.929 -14.717  1.00 98.63           O  
ATOM   2572  HH  TYR A 176       7.296  14.608 -15.264  1.00 98.63           H  
ATOM   2573  CZ  TYR A 176       6.981  13.768 -13.572  1.00 98.63           C  
ATOM   2574  N   VAL A 177       2.527  14.513  -7.611  1.00 98.63           N  
ATOM   2575  H   VAL A 177       2.019  14.933  -8.376  1.00 98.63           H  
ATOM   2576  CA  VAL A 177       1.788  14.191  -6.380  1.00 98.63           C  
ATOM   2577  HA  VAL A 177       2.416  13.595  -5.717  1.00 98.63           H  
ATOM   2578  C   VAL A 177       0.568  13.356  -6.741  1.00 98.63           C  
ATOM   2579  CB  VAL A 177       1.390  15.469  -5.616  1.00 98.63           C  
ATOM   2580  HB  VAL A 177       0.707  16.050  -6.235  1.00 98.63           H  
ATOM   2581  O   VAL A 177      -0.302  13.824  -7.471  1.00 98.63           O  
ATOM   2582  CG1 VAL A 177       0.680  15.142  -4.298  1.00 98.63           C  
ATOM   2583 HG11 VAL A 177       1.341  14.552  -3.663  1.00 98.63           H  
ATOM   2584 HG12 VAL A 177      -0.234  14.576  -4.485  1.00 98.63           H  
ATOM   2585 HG13 VAL A 177       0.414  16.062  -3.779  1.00 98.63           H  
ATOM   2586  CG2 VAL A 177       2.606  16.346  -5.288  1.00 98.63           C  
ATOM   2587 HG21 VAL A 177       2.293  17.226  -4.725  1.00 98.63           H  
ATOM   2588 HG22 VAL A 177       3.091  16.681  -6.205  1.00 98.63           H  
ATOM   2589 HG23 VAL A 177       3.325  15.779  -4.695  1.00 98.63           H  
ATOM   2590  N   TRP A 178       0.483  12.125  -6.250  1.00 98.64           N  
ATOM   2591  H   TRP A 178       1.209  11.802  -5.625  1.00 98.64           H  
ATOM   2592  CA  TRP A 178      -0.655  11.227  -6.461  1.00 98.64           C  
ATOM   2593  HA  TRP A 178      -1.323  11.647  -7.212  1.00 98.64           H  
ATOM   2594  C   TRP A 178      -1.479  11.110  -5.189  1.00 98.64           C  
ATOM   2595  CB  TRP A 178      -0.200   9.859  -6.976  1.00 98.64           C  
ATOM   2596  HB2 TRP A 178      -0.906   9.101  -6.638  1.00 98.64           H  
ATOM   2597  HB3 TRP A 178      -0.231   9.857  -8.066  1.00 98.64           H  
ATOM   2598  O   TRP A 178      -1.202  10.306  -4.306  1.00 98.64           O  
ATOM   2599  CG  TRP A 178       1.173   9.437  -6.598  1.00 98.64           C  
ATOM   2600  CD1 TRP A 178       1.548   8.932  -5.406  1.00 98.64           C  
ATOM   2601  HD1 TRP A 178       0.890   8.775  -4.563  1.00 98.64           H  
ATOM   2602  CD2 TRP A 178       2.381   9.512  -7.405  1.00 98.64           C  
ATOM   2603  CE2 TRP A 178       3.457   8.991  -6.635  1.00 98.64           C  
ATOM   2604  CE3 TRP A 178       2.676   9.967  -8.709  1.00 98.64           C  
ATOM   2605  HE3 TRP A 178       1.888  10.406  -9.304  1.00 98.64           H  
ATOM   2606  NE1 TRP A 178       2.908   8.701  -5.412  1.00 98.64           N  
ATOM   2607  HE1 TRP A 178       3.449   8.427  -4.605  1.00 98.64           H  
ATOM   2608  CH2 TRP A 178       4.995   9.245  -8.476  1.00 98.64           C  
ATOM   2609  HH2 TRP A 178       5.987   9.113  -8.882  1.00 98.64           H  
ATOM   2610  CZ2 TRP A 178       4.745   8.857  -7.154  1.00 98.64           C  
ATOM   2611  HZ2 TRP A 178       5.541   8.469  -6.534  1.00 98.64           H  
ATOM   2612  CZ3 TRP A 178       3.972   9.828  -9.243  1.00 98.64           C  
ATOM   2613  HZ3 TRP A 178       4.180  10.163 -10.248  1.00 98.64           H  
ATOM   2614  N   VAL A 179      -2.526  11.922  -5.118  1.00 98.60           N  
ATOM   2615  H   VAL A 179      -2.754  12.485  -5.924  1.00 98.60           H  
ATOM   2616  CA  VAL A 179      -3.377  12.022  -3.933  1.00 98.60           C  
ATOM   2617  HA  VAL A 179      -2.741  12.060  -3.049  1.00 98.60           H  
ATOM   2618  C   VAL A 179      -4.284  10.793  -3.843  1.00 98.60           C  
ATOM   2619  CB  VAL A 179      -4.204  13.309  -3.994  1.00 98.60           C  
ATOM   2620  HB  VAL A 179      -4.872  13.229  -4.852  1.00 98.60           H  
ATOM   2621  O   VAL A 179      -4.980  10.471  -4.804  1.00 98.60           O  
ATOM   2622  CG1 VAL A 179      -5.047  13.485  -2.732  1.00 98.60           C  
ATOM   2623 HG11 VAL A 179      -5.685  14.361  -2.852  1.00 98.60           H  
ATOM   2624 HG12 VAL A 179      -5.693  12.621  -2.580  1.00 98.60           H  
ATOM   2625 HG13 VAL A 179      -4.402  13.613  -1.862  1.00 98.60           H  
ATOM   2626  CG2 VAL A 179      -3.360  14.571  -4.215  1.00 98.60           C  
ATOM   2627 HG21 VAL A 179      -4.024  15.429  -4.322  1.00 98.60           H  
ATOM   2628 HG22 VAL A 179      -2.698  14.739  -3.366  1.00 98.60           H  
ATOM   2629 HG23 VAL A 179      -2.766  14.490  -5.126  1.00 98.60           H  
ATOM   2630  N   GLN A 180      -4.307  10.114  -2.699  1.00 98.70           N  
ATOM   2631  H   GLN A 180      -3.702  10.429  -1.955  1.00 98.70           H  
ATOM   2632  CA  GLN A 180      -5.077   8.889  -2.480  1.00 98.70           C  
ATOM   2633  HA  GLN A 180      -5.026   8.282  -3.384  1.00 98.70           H  
ATOM   2634  C   GLN A 180      -6.559   9.209  -2.200  1.00 98.70           C  
ATOM   2635  CB  GLN A 180      -4.443   8.070  -1.343  1.00 98.70           C  
ATOM   2636  HB2 GLN A 180      -4.629   8.564  -0.389  1.00 98.70           H  
ATOM   2637  HB3 GLN A 180      -4.957   7.109  -1.309  1.00 98.70           H  
ATOM   2638  O   GLN A 180      -6.940   9.544  -1.076  1.00 98.70           O  
ATOM   2639  CG  GLN A 180      -2.923   7.830  -1.461  1.00 98.70           C  
ATOM   2640  HG2 GLN A 180      -2.387   8.778  -1.411  1.00 98.70           H  
ATOM   2641  HG3 GLN A 180      -2.694   7.353  -2.414  1.00 98.70           H  
ATOM   2642  CD  GLN A 180      -2.435   6.928  -0.332  1.00 98.70           C  
ATOM   2643  NE2 GLN A 180      -1.370   7.249   0.354  1.00 98.70           N  
ATOM   2644 HE21 GLN A 180      -0.822   8.085   0.207  1.00 98.70           H  
ATOM   2645 HE22 GLN A 180      -1.047   6.690   1.131  1.00 98.70           H  
ATOM   2646  OE1 GLN A 180      -3.076   5.928  -0.055  1.00 98.70           O  
ATOM   2647  N   PHE A 181      -7.417   9.103  -3.220  1.00 98.55           N  
ATOM   2648  H   PHE A 181      -7.048   8.820  -4.116  1.00 98.55           H  
ATOM   2649  CA  PHE A 181      -8.861   9.384  -3.153  1.00 98.55           C  
ATOM   2650  HA  PHE A 181      -9.032  10.101  -2.350  1.00 98.55           H  
ATOM   2651  C   PHE A 181      -9.697   8.152  -2.772  1.00 98.55           C  
ATOM   2652  CB  PHE A 181      -9.331  10.057  -4.452  1.00 98.55           C  
ATOM   2653  HB2 PHE A 181      -9.008   9.462  -5.307  1.00 98.55           H  
ATOM   2654  HB3 PHE A 181     -10.420  10.080  -4.469  1.00 98.55           H  
ATOM   2655  O   PHE A 181     -10.720   7.856  -3.390  1.00 98.55           O  
ATOM   2656  CG  PHE A 181      -8.862  11.487  -4.614  1.00 98.55           C  
ATOM   2657  CD1 PHE A 181      -9.580  12.529  -4.011  1.00 98.55           C  
ATOM   2658  HD1 PHE A 181     -10.424  12.284  -3.383  1.00 98.55           H  
ATOM   2659  CD2 PHE A 181      -7.735  11.793  -5.389  1.00 98.55           C  
ATOM   2660  HD2 PHE A 181      -7.178  10.996  -5.859  1.00 98.55           H  
ATOM   2661  CE1 PHE A 181      -9.207  13.869  -4.193  1.00 98.55           C  
ATOM   2662  HE1 PHE A 181      -9.780  14.657  -3.727  1.00 98.55           H  
ATOM   2663  CE2 PHE A 181      -7.358  13.134  -5.582  1.00 98.55           C  
ATOM   2664  HE2 PHE A 181      -6.510  13.364  -6.209  1.00 98.55           H  
ATOM   2665  CZ  PHE A 181      -8.085  14.173  -4.978  1.00 98.55           C  
ATOM   2666  HZ  PHE A 181      -7.775  15.199  -5.114  1.00 98.55           H  
ATOM   2667  N   TYR A 182      -9.250   7.420  -1.753  1.00 98.32           N  
ATOM   2668  H   TYR A 182      -8.422   7.734  -1.268  1.00 98.32           H  
ATOM   2669  CA  TYR A 182      -9.898   6.212  -1.239  1.00 98.32           C  
ATOM   2670  HA  TYR A 182     -10.977   6.305  -1.368  1.00 98.32           H  
ATOM   2671  C   TYR A 182      -9.635   6.040   0.258  1.00 98.32           C  
ATOM   2672  CB  TYR A 182      -9.436   4.998  -2.048  1.00 98.32           C  
ATOM   2673  HB2 TYR A 182      -9.812   5.129  -3.063  1.00 98.32           H  
ATOM   2674  HB3 TYR A 182      -9.898   4.092  -1.656  1.00 98.32           H  
ATOM   2675  O   TYR A 182      -8.785   6.732   0.824  1.00 98.32           O  
ATOM   2676  CG  TYR A 182      -7.940   4.778  -2.092  1.00 98.32           C  
ATOM   2677  CD1 TYR A 182      -7.171   5.428  -3.075  1.00 98.32           C  
ATOM   2678  HD1 TYR A 182      -7.648   6.100  -3.773  1.00 98.32           H  
ATOM   2679  CD2 TYR A 182      -7.328   3.903  -1.176  1.00 98.32           C  
ATOM   2680  HD2 TYR A 182      -7.922   3.403  -0.425  1.00 98.32           H  
ATOM   2681  CE1 TYR A 182      -5.791   5.189  -3.161  1.00 98.32           C  
ATOM   2682  HE1 TYR A 182      -5.198   5.665  -3.929  1.00 98.32           H  
ATOM   2683  CE2 TYR A 182      -5.945   3.664  -1.254  1.00 98.32           C  
ATOM   2684  HE2 TYR A 182      -5.449   2.999  -0.563  1.00 98.32           H  
ATOM   2685  OH  TYR A 182      -3.868   4.035  -2.367  1.00 98.32           O  
ATOM   2686  HH  TYR A 182      -3.395   4.637  -2.946  1.00 98.32           H  
ATOM   2687  CZ  TYR A 182      -5.183   4.303  -2.252  1.00 98.32           C  
ATOM   2688  N   ASN A 183     -10.399   5.149   0.900  1.00 98.20           N  
ATOM   2689  H   ASN A 183     -11.062   4.628   0.344  1.00 98.20           H  
ATOM   2690  CA  ASN A 183     -10.473   4.965   2.356  1.00 98.20           C  
ATOM   2691  HA  ASN A 183     -11.251   4.226   2.550  1.00 98.20           H  
ATOM   2692  C   ASN A 183     -10.890   6.212   3.166  1.00 98.20           C  
ATOM   2693  CB  ASN A 183      -9.145   4.377   2.835  1.00 98.20           C  
ATOM   2694  HB2 ASN A 183      -9.124   4.350   3.925  1.00 98.20           H  
ATOM   2695  HB3 ASN A 183      -8.340   5.051   2.542  1.00 98.20           H  
ATOM   2696  O   ASN A 183     -10.849   6.202   4.393  1.00 98.20           O  
ATOM   2697  CG  ASN A 183      -8.867   2.994   2.287  1.00 98.20           C  
ATOM   2698  ND2 ASN A 183      -7.615   2.685   2.067  1.00 98.20           N  
ATOM   2699 HD21 ASN A 183      -7.375   1.833   1.581  1.00 98.20           H  
ATOM   2700 HD22 ASN A 183      -6.919   3.373   2.317  1.00 98.20           H  
ATOM   2701  OD1 ASN A 183      -9.758   2.193   2.050  1.00 98.20           O  
ATOM   2702  N   ASN A 184     -11.322   7.281   2.497  1.00 97.78           N  
ATOM   2703  H   ASN A 184     -11.456   7.164   1.503  1.00 97.78           H  
ATOM   2704  CA  ASN A 184     -11.648   8.577   3.083  1.00 97.78           C  
ATOM   2705  HA  ASN A 184     -11.726   8.489   4.167  1.00 97.78           H  
ATOM   2706  C   ASN A 184     -13.000   9.077   2.539  1.00 97.78           C  
ATOM   2707  CB  ASN A 184     -10.501   9.549   2.789  1.00 97.78           C  
ATOM   2708  HB2 ASN A 184     -10.816  10.564   3.030  1.00 97.78           H  
ATOM   2709  HB3 ASN A 184     -10.249   9.499   1.730  1.00 97.78           H  
ATOM   2710  O   ASN A 184     -13.034   9.844   1.569  1.00 97.78           O  
ATOM   2711  CG  ASN A 184      -9.272   9.255   3.615  1.00 97.78           C  
ATOM   2712  ND2 ASN A 184      -8.292   8.609   3.036  1.00 97.78           N  
ATOM   2713 HD21 ASN A 184      -7.447   8.442   3.564  1.00 97.78           H  
ATOM   2714 HD22 ASN A 184      -8.403   8.193   2.122  1.00 97.78           H  
ATOM   2715  OD1 ASN A 184      -9.210   9.617   4.782  1.00 97.78           O  
ATOM   2716  N   PRO A 185     -14.132   8.673   3.155  1.00 96.75           N  
ATOM   2717  CA  PRO A 185     -15.487   9.010   2.706  1.00 96.75           C  
ATOM   2718  HA  PRO A 185     -15.701   8.416   1.818  1.00 96.75           H  
ATOM   2719  C   PRO A 185     -15.744  10.489   2.349  1.00 96.75           C  
ATOM   2720  CB  PRO A 185     -16.421   8.510   3.813  1.00 96.75           C  
ATOM   2721  HB2 PRO A 185     -17.390   8.209   3.416  1.00 96.75           H  
ATOM   2722  HB3 PRO A 185     -16.551   9.270   4.584  1.00 96.75           H  
ATOM   2723  O   PRO A 185     -16.441  10.727   1.360  1.00 96.75           O  
ATOM   2724  CG  PRO A 185     -15.660   7.318   4.389  1.00 96.75           C  
ATOM   2725  HG2 PRO A 185     -15.820   6.440   3.763  1.00 96.75           H  
ATOM   2726  HG3 PRO A 185     -15.949   7.110   5.419  1.00 96.75           H  
ATOM   2727  CD  PRO A 185     -14.201   7.753   4.285  1.00 96.75           C  
ATOM   2728  HD2 PRO A 185     -13.572   6.879   4.120  1.00 96.75           H  
ATOM   2729  HD3 PRO A 185     -13.903   8.268   5.199  1.00 96.75           H  
ATOM   2730  N   PRO A 186     -15.179  11.495   3.055  1.00 96.58           N  
ATOM   2731  CA  PRO A 186     -15.413  12.904   2.727  1.00 96.58           C  
ATOM   2732  HA  PRO A 186     -16.488  13.084   2.725  1.00 96.58           H  
ATOM   2733  C   PRO A 186     -14.841  13.367   1.383  1.00 96.58           C  
ATOM   2734  CB  PRO A 186     -14.774  13.709   3.865  1.00 96.58           C  
ATOM   2735  HB2 PRO A 186     -15.356  14.600   4.101  1.00 96.58           H  
ATOM   2736  HB3 PRO A 186     -13.752  13.984   3.606  1.00 96.58           H  
ATOM   2737  O   PRO A 186     -15.251  14.418   0.899  1.00 96.58           O  
ATOM   2738  CG  PRO A 186     -14.743  12.730   5.034  1.00 96.58           C  
ATOM   2739  HG2 PRO A 186     -13.958  12.975   5.749  1.00 96.58           H  
ATOM   2740  HG3 PRO A 186     -15.718  12.700   5.520  1.00 96.58           H  
ATOM   2741  CD  PRO A 186     -14.473  11.407   4.330  1.00 96.58           C  
ATOM   2742  HD2 PRO A 186     -14.829  10.586   4.953  1.00 96.58           H  
ATOM   2743  HD3 PRO A 186     -13.403  11.306   4.150  1.00 96.58           H  
ATOM   2744  N   CYS A 187     -13.889  12.635   0.795  1.00 97.68           N  
ATOM   2745  H   CYS A 187     -13.573  11.793   1.255  1.00 97.68           H  
ATOM   2746  CA  CYS A 187     -13.178  13.059  -0.414  1.00 97.68           C  
ATOM   2747  HA  CYS A 187     -13.752  13.853  -0.893  1.00 97.68           H  
ATOM   2748  C   CYS A 187     -13.048  11.982  -1.496  1.00 97.68           C  
ATOM   2749  CB  CYS A 187     -11.834  13.681  -0.015  1.00 97.68           C  
ATOM   2750  HB2 CYS A 187     -11.268  13.930  -0.912  1.00 97.68           H  
ATOM   2751  HB3 CYS A 187     -12.064  14.614   0.499  1.00 97.68           H  
ATOM   2752  O   CYS A 187     -12.518  12.270  -2.557  1.00 97.68           O  
ATOM   2753  SG  CYS A 187     -10.776  12.737   1.107  1.00 97.68           S  
ATOM   2754  N   GLN A 188     -13.570  10.777  -1.296  1.00 98.11           N  
ATOM   2755  H   GLN A 188     -13.970  10.569  -0.392  1.00 98.11           H  
ATOM   2756  CA  GLN A 188     -13.577   9.723  -2.316  1.00 98.11           C  
ATOM   2757  HA  GLN A 188     -12.758   9.899  -3.014  1.00 98.11           H  
ATOM   2758  C   GLN A 188     -14.874   9.688  -3.139  1.00 98.11           C  
ATOM   2759  CB  GLN A 188     -13.282   8.384  -1.638  1.00 98.11           C  
ATOM   2760  HB2 GLN A 188     -13.100   7.624  -2.397  1.00 98.11           H  
ATOM   2761  HB3 GLN A 188     -12.375   8.499  -1.043  1.00 98.11           H  
ATOM   2762  O   GLN A 188     -15.854  10.374  -2.841  1.00 98.11           O  
ATOM   2763  CG  GLN A 188     -14.434   7.910  -0.745  1.00 98.11           C  
ATOM   2764  HG2 GLN A 188     -15.297   7.650  -1.358  1.00 98.11           H  
ATOM   2765  HG3 GLN A 188     -14.737   8.715  -0.076  1.00 98.11           H  
ATOM   2766  CD  GLN A 188     -14.047   6.705   0.089  1.00 98.11           C  
ATOM   2767  NE2 GLN A 188     -14.997   5.984   0.630  1.00 98.11           N  
ATOM   2768 HE21 GLN A 188     -14.676   5.232   1.223  1.00 98.11           H  
ATOM   2769 HE22 GLN A 188     -15.972   6.181   0.458  1.00 98.11           H  
ATOM   2770  OE1 GLN A 188     -12.887   6.403   0.299  1.00 98.11           O  
ATOM   2771  N   TYR A 189     -14.894   8.842  -4.168  1.00 97.30           N  
ATOM   2772  H   TYR A 189     -14.070   8.284  -4.341  1.00 97.30           H  
ATOM   2773  CA  TYR A 189     -16.133   8.441  -4.831  1.00 97.30           C  
ATOM   2774  HA  TYR A 189     -16.704   9.327  -5.106  1.00 97.30           H  
ATOM   2775  C   TYR A 189     -16.982   7.576  -3.892  1.00 97.30           C  
ATOM   2776  CB  TYR A 189     -15.780   7.665  -6.094  1.00 97.30           C  
ATOM   2777  HB2 TYR A 189     -15.207   8.314  -6.756  1.00 97.30           H  
ATOM   2778  HB3 TYR A 189     -15.141   6.833  -5.798  1.00 97.30           H  
ATOM   2779  O   TYR A 189     -16.478   6.629  -3.285  1.00 97.30           O  
ATOM   2780  CG  TYR A 189     -16.975   7.125  -6.856  1.00 97.30           C  
ATOM   2781  CD1 TYR A 189     -17.328   5.766  -6.748  1.00 97.30           C  
ATOM   2782  HD1 TYR A 189     -16.750   5.103  -6.121  1.00 97.30           H  
ATOM   2783  CD2 TYR A 189     -17.726   7.982  -7.680  1.00 97.30           C  
ATOM   2784  HD2 TYR A 189     -17.454   9.025  -7.749  1.00 97.30           H  
ATOM   2785  CE1 TYR A 189     -18.421   5.264  -7.477  1.00 97.30           C  
ATOM   2786  HE1 TYR A 189     -18.680   4.217  -7.420  1.00 97.30           H  
ATOM   2787  CE2 TYR A 189     -18.823   7.487  -8.409  1.00 97.30           C  
ATOM   2788  HE2 TYR A 189     -19.396   8.142  -9.049  1.00 97.30           H  
ATOM   2789  OH  TYR A 189     -20.187   5.621  -9.048  1.00 97.30           O  
ATOM   2790  HH  TYR A 189     -20.578   6.282  -9.625  1.00 97.30           H  
ATOM   2791  CZ  TYR A 189     -19.162   6.121  -8.315  1.00 97.30           C  
ATOM   2792  N   SER A 190     -18.269   7.891  -3.765  1.00 94.22           N  
ATOM   2793  H   SER A 190     -18.646   8.654  -4.309  1.00 94.22           H  
ATOM   2794  CA  SER A 190     -19.178   7.157  -2.883  1.00 94.22           C  
ATOM   2795  HA  SER A 190     -18.851   6.119  -2.814  1.00 94.22           H  
ATOM   2796  C   SER A 190     -20.600   7.179  -3.424  1.00 94.22           C  
ATOM   2797  CB  SER A 190     -19.147   7.760  -1.477  1.00 94.22           C  
ATOM   2798  HB2 SER A 190     -18.117   7.806  -1.122  1.00 94.22           H  
ATOM   2799  HB3 SER A 190     -19.561   8.768  -1.503  1.00 94.22           H  
ATOM   2800  O   SER A 190     -21.064   8.214  -3.902  1.00 94.22           O  
ATOM   2801  OG  SER A 190     -19.906   6.948  -0.604  1.00 94.22           O  
ATOM   2802  HG  SER A 190     -20.003   7.399   0.238  1.00 94.22           H  
ATOM   2803  N   ALA A 191     -21.288   6.038  -3.336  1.00 86.94           N  
ATOM   2804  H   ALA A 191     -20.839   5.264  -2.867  1.00 86.94           H  
ATOM   2805  CA  ALA A 191     -22.714   5.899  -3.643  1.00 86.94           C  
ATOM   2806  HA  ALA A 191     -22.921   4.834  -3.737  1.00 86.94           H  
ATOM   2807  C   ALA A 191     -23.138   6.532  -4.987  1.00 86.94           C  
ATOM   2808  CB  ALA A 191     -23.517   6.408  -2.437  1.00 86.94           C  
ATOM   2809  HB1 ALA A 191     -24.579   6.221  -2.599  1.00 86.94           H  
ATOM   2810  HB2 ALA A 191     -23.203   5.891  -1.531  1.00 86.94           H  
ATOM   2811  HB3 ALA A 191     -23.364   7.480  -2.312  1.00 86.94           H  
ATOM   2812  O   ALA A 191     -24.098   7.295  -5.053  1.00 86.94           O  
ATOM   2813  N   GLY A 192     -22.396   6.269  -6.066  1.00 92.28           N  
ATOM   2814  H   GLY A 192     -21.598   5.656  -5.978  1.00 92.28           H  
ATOM   2815  CA  GLY A 192     -22.719   6.819  -7.388  1.00 92.28           C  
ATOM   2816  HA2 GLY A 192     -23.802   6.832  -7.506  1.00 92.28           H  
ATOM   2817  HA3 GLY A 192     -22.331   6.162  -8.167  1.00 92.28           H  
ATOM   2818  C   GLY A 192     -22.225   8.250  -7.629  1.00 92.28           C  
ATOM   2819  O   GLY A 192     -22.298   8.731  -8.756  1.00 92.28           O  
ATOM   2820  N   SER A 193     -21.695   8.932  -6.610  1.00 94.43           N  
ATOM   2821  H   SER A 193     -21.639   8.481  -5.708  1.00 94.43           H  
ATOM   2822  CA  SER A 193     -21.340  10.349  -6.671  1.00 94.43           C  
ATOM   2823  HA  SER A 193     -21.708  10.760  -7.612  1.00 94.43           H  
ATOM   2824  C   SER A 193     -19.835  10.595  -6.602  1.00 94.43           C  
ATOM   2825  CB  SER A 193     -22.054  11.114  -5.560  1.00 94.43           C  
ATOM   2826  HB2 SER A 193     -23.129  10.954  -5.650  1.00 94.43           H  
ATOM   2827  HB3 SER A 193     -21.722  10.747  -4.589  1.00 94.43           H  
ATOM   2828  O   SER A 193     -19.125  10.103  -5.725  1.00 94.43           O  
ATOM   2829  OG  SER A 193     -21.771  12.501  -5.669  1.00 94.43           O  
ATOM   2830  HG  SER A 193     -22.376  12.948  -5.073  1.00 94.43           H  
ATOM   2831  N   ALA A 194     -19.362  11.449  -7.512  1.00 95.79           N  
ATOM   2832  H   ALA A 194     -20.014  11.773  -8.213  1.00 95.79           H  
ATOM   2833  CA  ALA A 194     -17.999  11.975  -7.535  1.00 95.79           C  
ATOM   2834  HA  ALA A 194     -17.380  11.385  -6.859  1.00 95.79           H  
ATOM   2835  C   ALA A 194     -17.911  13.435  -7.049  1.00 95.79           C  
ATOM   2836  CB  ALA A 194     -17.440  11.798  -8.953  1.00 95.79           C  
ATOM   2837  HB1 ALA A 194     -16.385  12.070  -8.966  1.00 95.79           H  
ATOM   2838  HB2 ALA A 194     -17.991  12.430  -9.649  1.00 95.79           H  
ATOM   2839  HB3 ALA A 194     -17.539  10.759  -9.269  1.00 95.79           H  
ATOM   2840  O   ALA A 194     -16.868  14.065  -7.213  1.00 95.79           O  
ATOM   2841  N   VAL A 195     -18.988  14.008  -6.494  1.00 95.97           N  
ATOM   2842  H   VAL A 195     -19.814  13.444  -6.354  1.00 95.97           H  
ATOM   2843  CA  VAL A 195     -19.043  15.438  -6.119  1.00 95.97           C  
ATOM   2844  HA  VAL A 195     -18.838  16.044  -7.001  1.00 95.97           H  
ATOM   2845  C   VAL A 195     -17.965  15.790  -5.091  1.00 95.97           C  
ATOM   2846  CB  VAL A 195     -20.448  15.809  -5.600  1.00 95.97           C  
ATOM   2847  HB  VAL A 195     -20.744  15.095  -4.831  1.00 95.97           H  
ATOM   2848  O   VAL A 195     -17.217  16.750  -5.278  1.00 95.97           O  
ATOM   2849  CG1 VAL A 195     -20.507  17.216  -4.994  1.00 95.97           C  
ATOM   2850 HG11 VAL A 195     -20.134  17.952  -5.707  1.00 95.97           H  
ATOM   2851 HG12 VAL A 195     -19.916  17.265  -4.080  1.00 95.97           H  
ATOM   2852 HG13 VAL A 195     -21.536  17.463  -4.733  1.00 95.97           H  
ATOM   2853  CG2 VAL A 195     -21.463  15.749  -6.749  1.00 95.97           C  
ATOM   2854 HG21 VAL A 195     -21.210  16.483  -7.513  1.00 95.97           H  
ATOM   2855 HG22 VAL A 195     -22.461  15.967  -6.368  1.00 95.97           H  
ATOM   2856 HG23 VAL A 195     -21.481  14.756  -7.196  1.00 95.97           H  
ATOM   2857  N   ASN A 196     -17.832  14.972  -4.048  1.00 95.31           N  
ATOM   2858  H   ASN A 196     -18.492  14.214  -3.944  1.00 95.31           H  
ATOM   2859  CA  ASN A 196     -16.842  15.172  -2.992  1.00 95.31           C  
ATOM   2860  HA  ASN A 196     -16.934  16.183  -2.594  1.00 95.31           H  
ATOM   2861  C   ASN A 196     -15.410  15.035  -3.516  1.00 95.31           C  
ATOM   2862  CB  ASN A 196     -17.141  14.168  -1.875  1.00 95.31           C  
ATOM   2863  HB2 ASN A 196     -17.295  13.170  -2.287  1.00 95.31           H  
ATOM   2864  HB3 ASN A 196     -16.277  14.113  -1.213  1.00 95.31           H  
ATOM   2865  O   ASN A 196     -14.570  15.898  -3.262  1.00 95.31           O  
ATOM   2866  CG  ASN A 196     -18.348  14.561  -1.041  1.00 95.31           C  
ATOM   2867  ND2 ASN A 196     -18.816  13.675  -0.196  1.00 95.31           N  
ATOM   2868 HD21 ASN A 196     -19.599  13.966   0.371  1.00 95.31           H  
ATOM   2869 HD22 ASN A 196     -18.318  12.811  -0.035  1.00 95.31           H  
ATOM   2870  OD1 ASN A 196     -18.904  15.641  -1.162  1.00 95.31           O  
ATOM   2871  N   LEU A 197     -15.159  14.008  -4.331  1.00 97.59           N  
ATOM   2872  H   LEU A 197     -15.882  13.317  -4.470  1.00 97.59           H  
ATOM   2873  CA  LEU A 197     -13.876  13.813  -5.000  1.00 97.59           C  
ATOM   2874  HA  LEU A 197     -13.095  13.736  -4.243  1.00 97.59           H  
ATOM   2875  C   LEU A 197     -13.494  15.023  -5.853  1.00 97.59           C  
ATOM   2876  CB  LEU A 197     -13.938  12.485  -5.773  1.00 97.59           C  
ATOM   2877  HB2 LEU A 197     -14.754  12.513  -6.495  1.00 97.59           H  
ATOM   2878  HB3 LEU A 197     -14.175  11.712  -5.042  1.00 97.59           H  
ATOM   2879  O   LEU A 197     -12.393  15.545  -5.704  1.00 97.59           O  
ATOM   2880  CG  LEU A 197     -12.636  12.078  -6.491  1.00 97.59           C  
ATOM   2881  HG  LEU A 197     -11.776  12.279  -5.851  1.00 97.59           H  
ATOM   2882  CD1 LEU A 197     -12.690  10.577  -6.776  1.00 97.59           C  
ATOM   2883 HD11 LEU A 197     -12.752  10.027  -5.838  1.00 97.59           H  
ATOM   2884 HD12 LEU A 197     -13.553  10.338  -7.398  1.00 97.59           H  
ATOM   2885 HD13 LEU A 197     -11.778  10.260  -7.283  1.00 97.59           H  
ATOM   2886  CD2 LEU A 197     -12.455  12.792  -7.838  1.00 97.59           C  
ATOM   2887 HD21 LEU A 197     -11.685  12.289  -8.423  1.00 97.59           H  
ATOM   2888 HD22 LEU A 197     -13.386  12.781  -8.405  1.00 97.59           H  
ATOM   2889 HD23 LEU A 197     -12.118  13.818  -7.687  1.00 97.59           H  
ATOM   2890  N   LYS A 198     -14.407  15.530  -6.690  1.00 97.15           N  
ATOM   2891  H   LYS A 198     -15.299  15.061  -6.754  1.00 97.15           H  
ATOM   2892  CA  LYS A 198     -14.159  16.716  -7.529  1.00 97.15           C  
ATOM   2893  HA  LYS A 198     -13.254  16.553  -8.114  1.00 97.15           H  
ATOM   2894  C   LYS A 198     -13.892  17.970  -6.688  1.00 97.15           C  
ATOM   2895  CB  LYS A 198     -15.338  16.931  -8.492  1.00 97.15           C  
ATOM   2896  HB2 LYS A 198     -16.268  16.954  -7.922  1.00 97.15           H  
ATOM   2897  HB3 LYS A 198     -15.217  17.894  -8.988  1.00 97.15           H  
ATOM   2898  O   LYS A 198     -13.003  18.751  -7.016  1.00 97.15           O  
ATOM   2899  CG  LYS A 198     -15.415  15.837  -9.570  1.00 97.15           C  
ATOM   2900  HG2 LYS A 198     -14.534  15.908 -10.208  1.00 97.15           H  
ATOM   2901  HG3 LYS A 198     -15.411  14.852  -9.104  1.00 97.15           H  
ATOM   2902  CD  LYS A 198     -16.676  15.975 -10.436  1.00 97.15           C  
ATOM   2903  HD2 LYS A 198     -16.625  16.911 -10.993  1.00 97.15           H  
ATOM   2904  HD3 LYS A 198     -17.560  15.979  -9.798  1.00 97.15           H  
ATOM   2905  CE  LYS A 198     -16.741  14.782 -11.400  1.00 97.15           C  
ATOM   2906  HE2 LYS A 198     -16.873  13.868 -10.820  1.00 97.15           H  
ATOM   2907  HE3 LYS A 198     -15.777  14.700 -11.901  1.00 97.15           H  
ATOM   2908  NZ  LYS A 198     -17.814  14.902 -12.420  1.00 97.15           N  
ATOM   2909  HZ1 LYS A 198     -17.741  15.778 -12.917  1.00 97.15           H  
ATOM   2910  HZ2 LYS A 198     -17.695  14.171 -13.106  1.00 97.15           H  
ATOM   2911  HZ3 LYS A 198     -18.734  14.819 -12.011  1.00 97.15           H  
ATOM   2912  N   SER A 199     -14.610  18.143  -5.577  1.00 97.19           N  
ATOM   2913  H   SER A 199     -15.335  17.470  -5.370  1.00 97.19           H  
ATOM   2914  CA  SER A 199     -14.399  19.261  -4.648  1.00 97.19           C  
ATOM   2915  HA  SER A 199     -14.512  20.199  -5.193  1.00 97.19           H  
ATOM   2916  C   SER A 199     -12.991  19.246  -4.041  1.00 97.19           C  
ATOM   2917  CB  SER A 199     -15.472  19.218  -3.557  1.00 97.19           C  
ATOM   2918  HB2 SER A 199     -15.387  18.294  -2.984  1.00 97.19           H  
ATOM   2919  HB3 SER A 199     -16.455  19.247  -4.027  1.00 97.19           H  
ATOM   2920  O   SER A 199     -12.303  20.268  -4.028  1.00 97.19           O  
ATOM   2921  OG  SER A 199     -15.342  20.319  -2.681  1.00 97.19           O  
ATOM   2922  HG  SER A 199     -16.148  20.378  -2.162  1.00 97.19           H  
ATOM   2923  N   TYR A 200     -12.512  18.080  -3.602  1.00 97.98           N  
ATOM   2924  H   TYR A 200     -13.099  17.259  -3.647  1.00 97.98           H  
ATOM   2925  CA  TYR A 200     -11.162  17.952  -3.047  1.00 97.98           C  
ATOM   2926  HA  TYR A 200     -10.964  18.821  -2.420  1.00 97.98           H  
ATOM   2927  C   TYR A 200     -10.071  17.961  -4.120  1.00 97.98           C  
ATOM   2928  CB  TYR A 200     -11.072  16.720  -2.147  1.00 97.98           C  
ATOM   2929  HB2 TYR A 200     -11.633  15.893  -2.582  1.00 97.98           H  
ATOM   2930  HB3 TYR A 200     -10.030  16.408  -2.083  1.00 97.98           H  
ATOM   2931  O   TYR A 200      -9.007  18.528  -3.883  1.00 97.98           O  
ATOM   2932  CG  TYR A 200     -11.565  16.992  -0.741  1.00 97.98           C  
ATOM   2933  CD1 TYR A 200     -10.637  17.169   0.303  1.00 97.98           C  
ATOM   2934  HD1 TYR A 200      -9.578  17.119   0.098  1.00 97.98           H  
ATOM   2935  CD2 TYR A 200     -12.944  17.064  -0.467  1.00 97.98           C  
ATOM   2936  HD2 TYR A 200     -13.665  16.913  -1.257  1.00 97.98           H  
ATOM   2937  CE1 TYR A 200     -11.084  17.371   1.622  1.00 97.98           C  
ATOM   2938  HE1 TYR A 200     -10.368  17.474   2.425  1.00 97.98           H  
ATOM   2939  CE2 TYR A 200     -13.395  17.283   0.846  1.00 97.98           C  
ATOM   2940  HE2 TYR A 200     -14.452  17.288   1.068  1.00 97.98           H  
ATOM   2941  OH  TYR A 200     -12.906  17.636   3.160  1.00 97.98           O  
ATOM   2942  HH  TYR A 200     -12.216  17.548   3.821  1.00 97.98           H  
ATOM   2943  CZ  TYR A 200     -12.466  17.418   1.896  1.00 97.98           C  
ATOM   2944  N   TRP A 201     -10.334  17.427  -5.315  1.00 98.17           N  
ATOM   2945  H   TRP A 201     -11.197  16.919  -5.441  1.00 98.17           H  
ATOM   2946  CA  TRP A 201      -9.437  17.556  -6.466  1.00 98.17           C  
ATOM   2947  HA  TRP A 201      -8.502  17.036  -6.260  1.00 98.17           H  
ATOM   2948  C   TRP A 201      -9.089  19.022  -6.745  1.00 98.17           C  
ATOM   2949  CB  TRP A 201     -10.087  16.922  -7.699  1.00 98.17           C  
ATOM   2950  HB2 TRP A 201     -11.063  17.374  -7.874  1.00 98.17           H  
ATOM   2951  HB3 TRP A 201     -10.236  15.858  -7.515  1.00 98.17           H  
ATOM   2952  O   TRP A 201      -7.917  19.367  -6.891  1.00 98.17           O  
ATOM   2953  CG  TRP A 201      -9.270  17.084  -8.937  1.00 98.17           C  
ATOM   2954  CD1 TRP A 201      -9.430  18.044  -9.876  1.00 98.17           C  
ATOM   2955  HD1 TRP A 201     -10.194  18.807  -9.860  1.00 98.17           H  
ATOM   2956  CD2 TRP A 201      -8.103  16.314  -9.337  1.00 98.17           C  
ATOM   2957  CE2 TRP A 201      -7.581  16.881 -10.535  1.00 98.17           C  
ATOM   2958  CE3 TRP A 201      -7.425  15.204  -8.794  1.00 98.17           C  
ATOM   2959  HE3 TRP A 201      -7.793  14.756  -7.883  1.00 98.17           H  
ATOM   2960  NE1 TRP A 201      -8.449  17.911 -10.837  1.00 98.17           N  
ATOM   2961  HE1 TRP A 201      -8.397  18.493 -11.661  1.00 98.17           H  
ATOM   2962  CH2 TRP A 201      -5.800  15.250 -10.615  1.00 98.17           C  
ATOM   2963  HH2 TRP A 201      -4.928  14.828 -11.094  1.00 98.17           H  
ATOM   2964  CZ2 TRP A 201      -6.444  16.370 -11.171  1.00 98.17           C  
ATOM   2965  HZ2 TRP A 201      -6.078  16.836 -12.074  1.00 98.17           H  
ATOM   2966  CZ3 TRP A 201      -6.286  14.677  -9.426  1.00 98.17           C  
ATOM   2967  HZ3 TRP A 201      -5.777  13.832  -8.986  1.00 98.17           H  
ATOM   2968  N   ASN A 202     -10.085  19.909  -6.720  1.00 97.07           N  
ATOM   2969  H   ASN A 202     -11.032  19.568  -6.643  1.00 97.07           H  
ATOM   2970  CA  ASN A 202      -9.862  21.337  -6.934  1.00 97.07           C  
ATOM   2971  HA  ASN A 202      -9.363  21.470  -7.895  1.00 97.07           H  
ATOM   2972  C   ASN A 202      -8.936  21.950  -5.871  1.00 97.07           C  
ATOM   2973  CB  ASN A 202     -11.221  22.044  -7.004  1.00 97.07           C  
ATOM   2974  HB2 ASN A 202     -11.814  21.796  -6.123  1.00 97.07           H  
ATOM   2975  HB3 ASN A 202     -11.064  23.123  -7.020  1.00 97.07           H  
ATOM   2976  O   ASN A 202      -8.047  22.722  -6.223  1.00 97.07           O  
ATOM   2977  CG  ASN A 202     -12.003  21.681  -8.256  1.00 97.07           C  
ATOM   2978  ND2 ASN A 202     -13.275  21.995  -8.295  1.00 97.07           N  
ATOM   2979 HD21 ASN A 202     -13.715  22.462  -7.515  1.00 97.07           H  
ATOM   2980 HD22 ASN A 202     -13.755  21.762  -9.152  1.00 97.07           H  
ATOM   2981  OD1 ASN A 202     -11.491  21.140  -9.223  1.00 97.07           O  
ATOM   2982  N   LYS A 203      -9.064  21.546  -4.598  1.00 97.46           N  
ATOM   2983  H   LYS A 203      -9.784  20.870  -4.388  1.00 97.46           H  
ATOM   2984  CA  LYS A 203      -8.140  21.965  -3.525  1.00 97.46           C  
ATOM   2985  HA  LYS A 203      -8.086  23.053  -3.503  1.00 97.46           H  
ATOM   2986  C   LYS A 203      -6.716  21.471  -3.790  1.00 97.46           C  
ATOM   2987  CB  LYS A 203      -8.617  21.460  -2.152  1.00 97.46           C  
ATOM   2988  HB2 LYS A 203      -7.888  21.766  -1.402  1.00 97.46           H  
ATOM   2989  HB3 LYS A 203      -8.649  20.370  -2.156  1.00 97.46           H  
ATOM   2990  O   LYS A 203      -5.771  22.251  -3.747  1.00 97.46           O  
ATOM   2991  CG  LYS A 203      -9.994  22.003  -1.744  1.00 97.46           C  
ATOM   2992  HG2 LYS A 203      -9.945  23.089  -1.661  1.00 97.46           H  
ATOM   2993  HG3 LYS A 203     -10.736  21.737  -2.497  1.00 97.46           H  
ATOM   2994  CD  LYS A 203     -10.414  21.401  -0.397  1.00 97.46           C  
ATOM   2995  HD2 LYS A 203      -9.688  21.685   0.364  1.00 97.46           H  
ATOM   2996  HD3 LYS A 203     -10.428  20.314  -0.484  1.00 97.46           H  
ATOM   2997  CE  LYS A 203     -11.808  21.896  -0.000  1.00 97.46           C  
ATOM   2998  HE2 LYS A 203     -11.777  22.981   0.101  1.00 97.46           H  
ATOM   2999  HE3 LYS A 203     -12.502  21.653  -0.804  1.00 97.46           H  
ATOM   3000  NZ  LYS A 203     -12.256  21.270   1.269  1.00 97.46           N  
ATOM   3001  HZ1 LYS A 203     -11.601  21.459   2.013  1.00 97.46           H  
ATOM   3002  HZ2 LYS A 203     -13.164  21.619   1.542  1.00 97.46           H  
ATOM   3003  HZ3 LYS A 203     -12.327  20.268   1.159  1.00 97.46           H  
ATOM   3004  N   TRP A 204      -6.568  20.194  -4.136  1.00 98.16           N  
ATOM   3005  H   TRP A 204      -7.388  19.604  -4.148  1.00 98.16           H  
ATOM   3006  CA  TRP A 204      -5.266  19.579  -4.397  1.00 98.16           C  
ATOM   3007  HA  TRP A 204      -4.607  19.796  -3.557  1.00 98.16           H  
ATOM   3008  C   TRP A 204      -4.569  20.147  -5.634  1.00 98.16           C  
ATOM   3009  CB  TRP A 204      -5.443  18.061  -4.475  1.00 98.16           C  
ATOM   3010  HB2 TRP A 204      -6.340  17.810  -5.042  1.00 98.16           H  
ATOM   3011  HB3 TRP A 204      -4.588  17.639  -5.005  1.00 98.16           H  
ATOM   3012  O   TRP A 204      -3.358  20.335  -5.624  1.00 98.16           O  
ATOM   3013  CG  TRP A 204      -5.490  17.423  -3.123  1.00 98.16           C  
ATOM   3014  CD1 TRP A 204      -6.562  16.887  -2.497  1.00 98.16           C  
ATOM   3015  HD1 TRP A 204      -7.556  16.820  -2.913  1.00 98.16           H  
ATOM   3016  CD2 TRP A 204      -4.383  17.286  -2.190  1.00 98.16           C  
ATOM   3017  CE2 TRP A 204      -4.848  16.642  -1.008  1.00 98.16           C  
ATOM   3018  CE3 TRP A 204      -3.029  17.665  -2.238  1.00 98.16           C  
ATOM   3019  HE3 TRP A 204      -2.647  18.136  -3.131  1.00 98.16           H  
ATOM   3020  NE1 TRP A 204      -6.188  16.436  -1.243  1.00 98.16           N  
ATOM   3021  HE1 TRP A 204      -6.816  16.001  -0.583  1.00 98.16           H  
ATOM   3022  CH2 TRP A 204      -2.664  16.796   0.014  1.00 98.16           C  
ATOM   3023  HH2 TRP A 204      -1.995  16.609   0.841  1.00 98.16           H  
ATOM   3024  CZ2 TRP A 204      -4.010  16.398   0.088  1.00 98.16           C  
ATOM   3025  HZ2 TRP A 204      -4.387  15.909   0.974  1.00 98.16           H  
ATOM   3026  CZ3 TRP A 204      -2.182  17.424  -1.146  1.00 98.16           C  
ATOM   3027  HZ3 TRP A 204      -1.144  17.718  -1.208  1.00 98.16           H  
ATOM   3028  N   THR A 205      -5.309  20.526  -6.677  1.00 97.80           N  
ATOM   3029  H   THR A 205      -6.289  20.283  -6.678  1.00 97.80           H  
ATOM   3030  CA  THR A 205      -4.718  21.196  -7.849  1.00 97.80           C  
ATOM   3031  HA  THR A 205      -3.793  20.671  -8.090  1.00 97.80           H  
ATOM   3032  C   THR A 205      -4.283  22.645  -7.597  1.00 97.80           C  
ATOM   3033  CB  THR A 205      -5.599  21.090  -9.096  1.00 97.80           C  
ATOM   3034  HB  THR A 205      -5.105  21.619  -9.910  1.00 97.80           H  
ATOM   3035  O   THR A 205      -3.613  23.238  -8.446  1.00 97.80           O  
ATOM   3036  CG2 THR A 205      -5.786  19.643  -9.549  1.00 97.80           C  
ATOM   3037 HG21 THR A 205      -6.290  19.054  -8.784  1.00 97.80           H  
ATOM   3038 HG22 THR A 205      -6.382  19.631 -10.461  1.00 97.80           H  
ATOM   3039 HG23 THR A 205      -4.815  19.194  -9.759  1.00 97.80           H  
ATOM   3040  OG1 THR A 205      -6.862  21.675  -8.906  1.00 97.80           O  
ATOM   3041  HG1 THR A 205      -7.145  21.526  -8.001  1.00 97.80           H  
ATOM   3042  N   ALA A 206      -4.562  23.222  -6.424  1.00 95.87           N  
ATOM   3043  H   ALA A 206      -5.123  22.726  -5.746  1.00 95.87           H  
ATOM   3044  CA  ALA A 206      -4.075  24.550  -6.055  1.00 95.87           C  
ATOM   3045  HA  ALA A 206      -4.062  25.174  -6.949  1.00 95.87           H  
ATOM   3046  C   ALA A 206      -2.636  24.547  -5.493  1.00 95.87           C  
ATOM   3047  CB  ALA A 206      -5.075  25.194  -5.091  1.00 95.87           C  
ATOM   3048  HB1 ALA A 206      -4.802  26.237  -4.926  1.00 95.87           H  
ATOM   3049  HB2 ALA A 206      -6.080  25.152  -5.510  1.00 95.87           H  
ATOM   3050  HB3 ALA A 206      -5.061  24.677  -4.132  1.00 95.87           H  
ATOM   3051  O   ALA A 206      -1.973  25.580  -5.565  1.00 95.87           O  
ATOM   3052  N   ILE A 207      -2.109  23.411  -5.008  1.00 96.41           N  
ATOM   3053  H   ILE A 207      -2.674  22.573  -5.000  1.00 96.41           H  
ATOM   3054  CA  ILE A 207      -0.784  23.359  -4.353  1.00 96.41           C  
ATOM   3055  HA  ILE A 207      -0.772  24.150  -3.603  1.00 96.41           H  
ATOM   3056  C   ILE A 207       0.373  23.652  -5.316  1.00 96.41           C  
ATOM   3057  CB  ILE A 207      -0.531  22.031  -3.599  1.00 96.41           C  
ATOM   3058  HB  ILE A 207       0.342  22.192  -2.966  1.00 96.41           H  
ATOM   3059  O   ILE A 207       0.269  23.411  -6.520  1.00 96.41           O  
ATOM   3060  CG1 ILE A 207      -0.182  20.857  -4.545  1.00 96.41           C  
ATOM   3061 HG12 ILE A 207      -0.998  20.688  -5.248  1.00 96.41           H  
ATOM   3062 HG13 ILE A 207       0.702  21.115  -5.128  1.00 96.41           H  
ATOM   3063  CG2 ILE A 207      -1.705  21.721  -2.660  1.00 96.41           C  
ATOM   3064 HG21 ILE A 207      -1.413  20.940  -1.958  1.00 96.41           H  
ATOM   3065 HG22 ILE A 207      -2.574  21.382  -3.225  1.00 96.41           H  
ATOM   3066 HG23 ILE A 207      -1.971  22.609  -2.086  1.00 96.41           H  
ATOM   3067  CD1 ILE A 207       0.150  19.545  -3.829  1.00 96.41           C  
ATOM   3068 HD11 ILE A 207       0.979  19.699  -3.138  1.00 96.41           H  
ATOM   3069 HD12 ILE A 207      -0.717  19.180  -3.278  1.00 96.41           H  
ATOM   3070 HD13 ILE A 207       0.436  18.794  -4.565  1.00 96.41           H  
ATOM   3071  N   GLN A 208       1.505  24.121  -4.795  1.00 95.48           N  
ATOM   3072  H   GLN A 208       1.571  24.245  -3.795  1.00 95.48           H  
ATOM   3073  CA  GLN A 208       2.728  24.309  -5.579  1.00 95.48           C  
ATOM   3074  HA  GLN A 208       2.472  24.720  -6.556  1.00 95.48           H  
ATOM   3075  C   GLN A 208       3.420  22.957  -5.820  1.00 95.48           C  
ATOM   3076  CB  GLN A 208       3.646  25.325  -4.885  1.00 95.48           C  
ATOM   3077  HB2 GLN A 208       4.582  25.381  -5.442  1.00 95.48           H  
ATOM   3078  HB3 GLN A 208       3.869  24.985  -3.873  1.00 95.48           H  
ATOM   3079  O   GLN A 208       4.281  22.536  -5.062  1.00 95.48           O  
ATOM   3080  CG  GLN A 208       3.024  26.731  -4.829  1.00 95.48           C  
ATOM   3081  HG2 GLN A 208       2.111  26.708  -4.234  1.00 95.48           H  
ATOM   3082  HG3 GLN A 208       2.768  27.052  -5.839  1.00 95.48           H  
ATOM   3083  CD  GLN A 208       3.963  27.769  -4.220  1.00 95.48           C  
ATOM   3084  NE2 GLN A 208       3.552  29.014  -4.130  1.00 95.48           N  
ATOM   3085 HE21 GLN A 208       4.211  29.648  -3.702  1.00 95.48           H  
ATOM   3086 HE22 GLN A 208       2.624  29.289  -4.420  1.00 95.48           H  
ATOM   3087  OE1 GLN A 208       5.078  27.498  -3.820  1.00 95.48           O  
ATOM   3088  N   ALA A 209       3.008  22.255  -6.870  1.00 97.33           N  
ATOM   3089  H   ALA A 209       2.248  22.619  -7.427  1.00 97.33           H  
ATOM   3090  CA  ALA A 209       3.636  21.026  -7.348  1.00 97.33           C  
ATOM   3091  HA  ALA A 209       4.693  21.027  -7.082  1.00 97.33           H  
ATOM   3092  C   ALA A 209       3.528  20.958  -8.876  1.00 97.33           C  
ATOM   3093  CB  ALA A 209       2.965  19.820  -6.680  1.00 97.33           C  
ATOM   3094  HB1 ALA A 209       3.447  18.902  -7.018  1.00 97.33           H  
ATOM   3095  HB2 ALA A 209       1.907  19.788  -6.940  1.00 97.33           H  
ATOM   3096  HB3 ALA A 209       3.073  19.890  -5.598  1.00 97.33           H  
ATOM   3097  O   ALA A 209       2.682  21.641  -9.467  1.00 97.33           O  
ATOM   3098  N   GLY A 210       4.364  20.132  -9.510  1.00 97.50           N  
ATOM   3099  H   GLY A 210       5.037  19.622  -8.957  1.00 97.50           H  
ATOM   3100  CA  GLY A 210       4.386  19.973 -10.965  1.00 97.50           C  
ATOM   3101  HA2 GLY A 210       5.204  19.308 -11.242  1.00 97.50           H  
ATOM   3102  HA3 GLY A 210       4.565  20.944 -11.427  1.00 97.50           H  
ATOM   3103  C   GLY A 210       3.073  19.411 -11.519  1.00 97.50           C  
ATOM   3104  O   GLY A 210       2.279  20.140 -12.120  1.00 97.50           O  
ATOM   3105  N   LYS A 211       2.831  18.108 -11.335  1.00 98.28           N  
ATOM   3106  H   LYS A 211       3.535  17.567 -10.851  1.00 98.28           H  
ATOM   3107  CA  LYS A 211       1.578  17.451 -11.746  1.00 98.28           C  
ATOM   3108  HA  LYS A 211       0.872  18.223 -12.055  1.00 98.28           H  
ATOM   3109  C   LYS A 211       0.899  16.720 -10.595  1.00 98.28           C  
ATOM   3110  CB  LYS A 211       1.791  16.500 -12.933  1.00 98.28           C  
ATOM   3111  HB2 LYS A 211       0.829  16.053 -13.183  1.00 98.28           H  
ATOM   3112  HB3 LYS A 211       2.438  15.680 -12.620  1.00 98.28           H  
ATOM   3113  O   LYS A 211       1.557  16.104  -9.766  1.00 98.28           O  
ATOM   3114  CG  LYS A 211       2.373  17.139 -14.202  1.00 98.28           C  
ATOM   3115  HG2 LYS A 211       2.618  16.343 -14.905  1.00 98.28           H  
ATOM   3116  HG3 LYS A 211       3.284  17.691 -13.972  1.00 98.28           H  
ATOM   3117  CD  LYS A 211       1.337  18.065 -14.845  1.00 98.28           C  
ATOM   3118  HD2 LYS A 211       1.117  18.896 -14.175  1.00 98.28           H  
ATOM   3119  HD3 LYS A 211       0.420  17.497 -15.005  1.00 98.28           H  
ATOM   3120  CE  LYS A 211       1.820  18.623 -16.181  1.00 98.28           C  
ATOM   3121  HE2 LYS A 211       2.628  19.330 -15.993  1.00 98.28           H  
ATOM   3122  HE3 LYS A 211       2.211  17.803 -16.783  1.00 98.28           H  
ATOM   3123  NZ  LYS A 211       0.699  19.284 -16.893  1.00 98.28           N  
ATOM   3124  HZ1 LYS A 211      -0.054  18.631 -17.054  1.00 98.28           H  
ATOM   3125  HZ2 LYS A 211       0.289  20.028 -16.346  1.00 98.28           H  
ATOM   3126  HZ3 LYS A 211       0.989  19.679 -17.776  1.00 98.28           H  
ATOM   3127  N   ILE A 212      -0.430  16.748 -10.602  1.00 98.54           N  
ATOM   3128  H   ILE A 212      -0.879  17.229 -11.369  1.00 98.54           H  
ATOM   3129  CA  ILE A 212      -1.299  16.056  -9.653  1.00 98.54           C  
ATOM   3130  HA  ILE A 212      -0.683  15.682  -8.835  1.00 98.54           H  
ATOM   3131  C   ILE A 212      -1.962  14.867 -10.349  1.00 98.54           C  
ATOM   3132  CB  ILE A 212      -2.342  17.014  -9.039  1.00 98.54           C  
ATOM   3133  HB  ILE A 212      -3.043  17.299  -9.824  1.00 98.54           H  
ATOM   3134  O   ILE A 212      -2.486  14.994 -11.458  1.00 98.54           O  
ATOM   3135  CG1 ILE A 212      -1.732  18.320  -8.480  1.00 98.54           C  
ATOM   3136 HG12 ILE A 212      -2.539  18.917  -8.056  1.00 98.54           H  
ATOM   3137 HG13 ILE A 212      -1.303  18.897  -9.300  1.00 98.54           H  
ATOM   3138  CG2 ILE A 212      -3.143  16.302  -7.934  1.00 98.54           C  
ATOM   3139 HG21 ILE A 212      -3.732  15.486  -8.354  1.00 98.54           H  
ATOM   3140 HG22 ILE A 212      -2.473  15.893  -7.178  1.00 98.54           H  
ATOM   3141 HG23 ILE A 212      -3.832  17.001  -7.460  1.00 98.54           H  
ATOM   3142  CD1 ILE A 212      -0.660  18.155  -7.399  1.00 98.54           C  
ATOM   3143 HD11 ILE A 212      -1.062  17.620  -6.540  1.00 98.54           H  
ATOM   3144 HD12 ILE A 212      -0.341  19.145  -7.071  1.00 98.54           H  
ATOM   3145 HD13 ILE A 212       0.205  17.629  -7.802  1.00 98.54           H  
ATOM   3146  N   PHE A 213      -1.951  13.712  -9.699  1.00 98.60           N  
ATOM   3147  H   PHE A 213      -1.516  13.698  -8.787  1.00 98.60           H  
ATOM   3148  CA  PHE A 213      -2.524  12.459 -10.174  1.00 98.60           C  
ATOM   3149  HA  PHE A 213      -2.933  12.591 -11.176  1.00 98.60           H  
ATOM   3150  C   PHE A 213      -3.662  12.030  -9.250  1.00 98.60           C  
ATOM   3151  CB  PHE A 213      -1.437  11.382 -10.239  1.00 98.60           C  
ATOM   3152  HB2 PHE A 213      -0.917  11.388  -9.281  1.00 98.60           H  
ATOM   3153  HB3 PHE A 213      -1.904  10.406 -10.369  1.00 98.60           H  
ATOM   3154  O   PHE A 213      -3.603  12.221  -8.034  1.00 98.60           O  
ATOM   3155  CG  PHE A 213      -0.382  11.574 -11.305  1.00 98.60           C  
ATOM   3156  CD1 PHE A 213      -0.346  10.723 -12.424  1.00 98.60           C  
ATOM   3157  HD1 PHE A 213      -1.065   9.923 -12.525  1.00 98.60           H  
ATOM   3158  CD2 PHE A 213       0.608  12.562 -11.149  1.00 98.60           C  
ATOM   3159  HD2 PHE A 213       0.624  13.184 -10.266  1.00 98.60           H  
ATOM   3160  CE1 PHE A 213       0.653  10.881 -13.399  1.00 98.60           C  
ATOM   3161  HE1 PHE A 213       0.680  10.218 -14.251  1.00 98.60           H  
ATOM   3162  CE2 PHE A 213       1.603  12.721 -12.126  1.00 98.60           C  
ATOM   3163  HE2 PHE A 213       2.373  13.466 -11.991  1.00 98.60           H  
ATOM   3164  CZ  PHE A 213       1.625  11.885 -13.254  1.00 98.60           C  
ATOM   3165  HZ  PHE A 213       2.404  11.993 -13.994  1.00 98.60           H  
ATOM   3166  N   LEU A 214      -4.698  11.434  -9.837  1.00 98.66           N  
ATOM   3167  H   LEU A 214      -4.674  11.300 -10.838  1.00 98.66           H  
ATOM   3168  CA  LEU A 214      -5.813  10.860  -9.094  1.00 98.66           C  
ATOM   3169  HA  LEU A 214      -6.016  11.474  -8.217  1.00 98.66           H  
ATOM   3170  C   LEU A 214      -5.423   9.453  -8.617  1.00 98.66           C  
ATOM   3171  CB  LEU A 214      -7.049  10.862 -10.015  1.00 98.66           C  
ATOM   3172  HB2 LEU A 214      -7.183  11.856 -10.443  1.00 98.66           H  
ATOM   3173  HB3 LEU A 214      -6.866  10.170 -10.837  1.00 98.66           H  
ATOM   3174  O   LEU A 214      -5.387   8.530  -9.426  1.00 98.66           O  
ATOM   3175  CG  LEU A 214      -8.339  10.455  -9.284  1.00 98.66           C  
ATOM   3176  HG  LEU A 214      -8.133   9.625  -8.608  1.00 98.66           H  
ATOM   3177  CD1 LEU A 214      -8.900  11.627  -8.485  1.00 98.66           C  
ATOM   3178 HD11 LEU A 214      -8.098  12.125  -7.940  1.00 98.66           H  
ATOM   3179 HD12 LEU A 214      -9.639  11.262  -7.770  1.00 98.66           H  
ATOM   3180 HD13 LEU A 214      -9.352  12.363  -9.149  1.00 98.66           H  
ATOM   3181  CD2 LEU A 214      -9.409  10.017 -10.282  1.00 98.66           C  
ATOM   3182 HD21 LEU A 214     -10.291   9.673  -9.740  1.00 98.66           H  
ATOM   3183 HD22 LEU A 214      -9.685  10.840 -10.941  1.00 98.66           H  
ATOM   3184 HD23 LEU A 214      -9.017   9.198 -10.885  1.00 98.66           H  
ATOM   3185  N   GLY A 215      -5.094   9.286  -7.337  1.00 98.70           N  
ATOM   3186  H   GLY A 215      -5.106  10.077  -6.709  1.00 98.70           H  
ATOM   3187  CA  GLY A 215      -4.779   7.990  -6.735  1.00 98.70           C  
ATOM   3188  HA2 GLY A 215      -4.157   7.408  -7.415  1.00 98.70           H  
ATOM   3189  HA3 GLY A 215      -4.221   8.145  -5.811  1.00 98.70           H  
ATOM   3190  C   GLY A 215      -6.035   7.192  -6.403  1.00 98.70           C  
ATOM   3191  O   GLY A 215      -6.901   7.686  -5.683  1.00 98.70           O  
ATOM   3192  N   LEU A 216      -6.127   5.963  -6.910  1.00 98.54           N  
ATOM   3193  H   LEU A 216      -5.365   5.633  -7.485  1.00 98.54           H  
ATOM   3194  CA  LEU A 216      -7.293   5.083  -6.811  1.00 98.54           C  
ATOM   3195  HA  LEU A 216      -7.943   5.440  -6.012  1.00 98.54           H  
ATOM   3196  C   LEU A 216      -6.885   3.631  -6.487  1.00 98.54           C  
ATOM   3197  CB  LEU A 216      -8.063   5.113  -8.146  1.00 98.54           C  
ATOM   3198  HB2 LEU A 216      -7.383   4.794  -8.935  1.00 98.54           H  
ATOM   3199  HB3 LEU A 216      -8.870   4.380  -8.100  1.00 98.54           H  
ATOM   3200  O   LEU A 216      -5.783   3.203  -6.840  1.00 98.54           O  
ATOM   3201  CG  LEU A 216      -8.666   6.470  -8.547  1.00 98.54           C  
ATOM   3202  HG  LEU A 216      -7.876   7.215  -8.645  1.00 98.54           H  
ATOM   3203  CD1 LEU A 216      -9.347   6.311  -9.907  1.00 98.54           C  
ATOM   3204 HD11 LEU A 216      -9.857   7.236 -10.177  1.00 98.54           H  
ATOM   3205 HD12 LEU A 216      -8.598   6.079 -10.664  1.00 98.54           H  
ATOM   3206 HD13 LEU A 216     -10.078   5.504  -9.870  1.00 98.54           H  
ATOM   3207  CD2 LEU A 216      -9.707   6.975  -7.546  1.00 98.54           C  
ATOM   3208 HD21 LEU A 216      -9.239   7.178  -6.583  1.00 98.54           H  
ATOM   3209 HD22 LEU A 216     -10.485   6.226  -7.404  1.00 98.54           H  
ATOM   3210 HD23 LEU A 216     -10.150   7.904  -7.905  1.00 98.54           H  
ATOM   3211  N   PRO A 217      -7.773   2.833  -5.872  1.00 98.48           N  
ATOM   3212  CA  PRO A 217      -7.588   1.394  -5.766  1.00 98.48           C  
ATOM   3213  HA  PRO A 217      -6.570   1.168  -5.448  1.00 98.48           H  
ATOM   3214  C   PRO A 217      -7.860   0.729  -7.124  1.00 98.48           C  
ATOM   3215  CB  PRO A 217      -8.563   0.954  -4.675  1.00 98.48           C  
ATOM   3216  HB2 PRO A 217      -8.928  -0.063  -4.821  1.00 98.48           H  
ATOM   3217  HB3 PRO A 217      -8.077   1.059  -3.705  1.00 98.48           H  
ATOM   3218  O   PRO A 217      -8.843   1.045  -7.793  1.00 98.48           O  
ATOM   3219  CG  PRO A 217      -9.709   1.951  -4.792  1.00 98.48           C  
ATOM   3220  HG2 PRO A 217     -10.228   2.095  -3.845  1.00 98.48           H  
ATOM   3221  HG3 PRO A 217     -10.392   1.589  -5.560  1.00 98.48           H  
ATOM   3222  CD  PRO A 217      -9.038   3.232  -5.276  1.00 98.48           C  
ATOM   3223  HD2 PRO A 217      -8.827   3.877  -4.422  1.00 98.48           H  
ATOM   3224  HD3 PRO A 217      -9.681   3.747  -5.990  1.00 98.48           H  
ATOM   3225  N   ALA A 218      -7.012  -0.216  -7.526  1.00 98.49           N  
ATOM   3226  H   ALA A 218      -6.207  -0.408  -6.947  1.00 98.49           H  
ATOM   3227  CA  ALA A 218      -7.104  -0.898  -8.821  1.00 98.49           C  
ATOM   3228  HA  ALA A 218      -7.315  -0.155  -9.590  1.00 98.49           H  
ATOM   3229  C   ALA A 218      -8.234  -1.946  -8.891  1.00 98.49           C  
ATOM   3230  CB  ALA A 218      -5.741  -1.528  -9.123  1.00 98.49           C  
ATOM   3231  HB1 ALA A 218      -4.951  -0.782  -9.033  1.00 98.49           H  
ATOM   3232  HB2 ALA A 218      -5.542  -2.344  -8.428  1.00 98.49           H  
ATOM   3233  HB3 ALA A 218      -5.746  -1.919 -10.141  1.00 98.49           H  
ATOM   3234  O   ALA A 218      -8.621  -2.372  -9.975  1.00 98.49           O  
ATOM   3235  N   ALA A 219      -8.771  -2.355  -7.740  1.00 97.89           N  
ATOM   3236  H   ALA A 219      -8.424  -1.938  -6.888  1.00 97.89           H  
ATOM   3237  CA  ALA A 219      -9.901  -3.271  -7.606  1.00 97.89           C  
ATOM   3238  HA  ALA A 219     -10.582  -3.121  -8.444  1.00 97.89           H  
ATOM   3239  C   ALA A 219     -10.645  -2.998  -6.284  1.00 97.89           C  
ATOM   3240  CB  ALA A 219      -9.370  -4.711  -7.644  1.00 97.89           C  
ATOM   3241  HB1 ALA A 219      -8.799  -4.869  -8.559  1.00 97.89           H  
ATOM   3242  HB2 ALA A 219      -8.730  -4.897  -6.782  1.00 97.89           H  
ATOM   3243  HB3 ALA A 219     -10.196  -5.422  -7.632  1.00 97.89           H  
ATOM   3244  O   ALA A 219     -10.047  -2.409  -5.378  1.00 97.89           O  
ATOM   3245  N   PRO A 220     -11.894  -3.475  -6.105  1.00 96.88           N  
ATOM   3246  CA  PRO A 220     -12.616  -3.340  -4.838  1.00 96.88           C  
ATOM   3247  HA  PRO A 220     -12.842  -2.286  -4.677  1.00 96.88           H  
ATOM   3248  C   PRO A 220     -11.825  -3.858  -3.627  1.00 96.88           C  
ATOM   3249  CB  PRO A 220     -13.928  -4.109  -5.031  1.00 96.88           C  
ATOM   3250  HB2 PRO A 220     -14.746  -3.653  -4.473  1.00 96.88           H  
ATOM   3251  HB3 PRO A 220     -13.805  -5.151  -4.738  1.00 96.88           H  
ATOM   3252  O   PRO A 220     -11.744  -3.171  -2.618  1.00 96.88           O  
ATOM   3253  CG  PRO A 220     -14.163  -4.038  -6.538  1.00 96.88           C  
ATOM   3254  HG2 PRO A 220     -14.773  -4.868  -6.893  1.00 96.88           H  
ATOM   3255  HG3 PRO A 220     -14.634  -3.087  -6.788  1.00 96.88           H  
ATOM   3256  CD  PRO A 220     -12.749  -4.087  -7.114  1.00 96.88           C  
ATOM   3257  HD2 PRO A 220     -12.454  -5.125  -7.265  1.00 96.88           H  
ATOM   3258  HD3 PRO A 220     -12.713  -3.544  -8.059  1.00 96.88           H  
ATOM   3259  N   GLY A 221     -11.156  -5.013  -3.749  1.00 95.21           N  
ATOM   3260  H   GLY A 221     -11.267  -5.541  -4.602  1.00 95.21           H  
ATOM   3261  CA  GLY A 221     -10.345  -5.600  -2.669  1.00 95.21           C  
ATOM   3262  HA2 GLY A 221     -10.084  -6.624  -2.937  1.00 95.21           H  
ATOM   3263  HA3 GLY A 221     -10.942  -5.632  -1.758  1.00 95.21           H  
ATOM   3264  C   GLY A 221      -9.041  -4.850  -2.350  1.00 95.21           C  
ATOM   3265  O   GLY A 221      -8.380  -5.144  -1.352  1.00 95.21           O  
ATOM   3266  N   ALA A 222      -8.652  -3.858  -3.157  1.00 98.06           N  
ATOM   3267  H   ALA A 222      -9.254  -3.584  -3.920  1.00 98.06           H  
ATOM   3268  CA  ALA A 222      -7.432  -3.079  -2.943  1.00 98.06           C  
ATOM   3269  HA  ALA A 222      -6.659  -3.750  -2.569  1.00 98.06           H  
ATOM   3270  C   ALA A 222      -7.604  -1.957  -1.901  1.00 98.06           C  
ATOM   3271  CB  ALA A 222      -6.945  -2.545  -4.292  1.00 98.06           C  
ATOM   3272  HB1 ALA A 222      -7.553  -1.697  -4.606  1.00 98.06           H  
ATOM   3273  HB2 ALA A 222      -5.906  -2.227  -4.205  1.00 98.06           H  
ATOM   3274  HB3 ALA A 222      -7.019  -3.324  -5.050  1.00 98.06           H  
ATOM   3275  O   ALA A 222      -6.622  -1.313  -1.542  1.00 98.06           O  
ATOM   3276  N   ALA A 223      -8.820  -1.709  -1.402  1.00 97.88           N  
ATOM   3277  H   ALA A 223      -9.604  -2.257  -1.726  1.00 97.88           H  
ATOM   3278  CA  ALA A 223      -9.117  -0.713  -0.370  1.00 97.88           C  
ATOM   3279  HA  ALA A 223      -8.286  -0.657   0.333  1.00 97.88           H  
ATOM   3280  C   ALA A 223     -10.350  -1.108   0.456  1.00 97.88           C  
ATOM   3281  CB  ALA A 223      -9.299   0.652  -1.050  1.00 97.88           C  
ATOM   3282  HB1 ALA A 223      -8.355   0.972  -1.490  1.00 97.88           H  
ATOM   3283  HB2 ALA A 223      -9.609   1.405  -0.326  1.00 97.88           H  
ATOM   3284  HB3 ALA A 223     -10.064   0.581  -1.824  1.00 97.88           H  
ATOM   3285  O   ALA A 223     -11.085  -2.013   0.081  1.00 97.88           O  
ATOM   3286  N   GLY A 224     -10.577  -0.437   1.587  1.00 96.95           N  
ATOM   3287  H   GLY A 224      -9.970   0.332   1.832  1.00 96.95           H  
ATOM   3288  CA  GLY A 224     -11.812  -0.588   2.363  1.00 96.95           C  
ATOM   3289  HA2 GLY A 224     -11.652  -0.193   3.366  1.00 96.95           H  
ATOM   3290  HA3 GLY A 224     -12.073  -1.643   2.441  1.00 96.95           H  
ATOM   3291  C   GLY A 224     -12.994   0.158   1.737  1.00 96.95           C  
ATOM   3292  O   GLY A 224     -14.136  -0.274   1.850  1.00 96.95           O  
ATOM   3293  N   SER A 225     -12.740   1.277   1.049  1.00 97.49           N  
ATOM   3294  H   SER A 225     -11.784   1.600   0.994  1.00 97.49           H  
ATOM   3295  CA  SER A 225     -13.762   2.022   0.302  1.00 97.49           C  
ATOM   3296  HA  SER A 225     -14.398   1.306  -0.217  1.00 97.49           H  
ATOM   3297  C   SER A 225     -13.146   2.950  -0.753  1.00 97.49           C  
ATOM   3298  CB  SER A 225     -14.642   2.813   1.279  1.00 97.49           C  
ATOM   3299  HB2 SER A 225     -15.416   3.338   0.718  1.00 97.49           H  
ATOM   3300  HB3 SER A 225     -15.137   2.125   1.964  1.00 97.49           H  
ATOM   3301  O   SER A 225     -11.947   3.212  -0.725  1.00 97.49           O  
ATOM   3302  OG  SER A 225     -13.883   3.742   2.028  1.00 97.49           O  
ATOM   3303  HG  SER A 225     -13.406   3.244   2.696  1.00 97.49           H  
ATOM   3304  N   GLY A 226     -13.962   3.455  -1.686  1.00 97.62           N  
ATOM   3305  H   GLY A 226     -14.944   3.222  -1.643  1.00 97.62           H  
ATOM   3306  CA  GLY A 226     -13.540   4.448  -2.687  1.00 97.62           C  
ATOM   3307  HA2 GLY A 226     -14.349   5.166  -2.821  1.00 97.62           H  
ATOM   3308  HA3 GLY A 226     -12.672   4.996  -2.322  1.00 97.62           H  
ATOM   3309  C   GLY A 226     -13.192   3.896  -4.075  1.00 97.62           C  
ATOM   3310  O   GLY A 226     -12.706   4.648  -4.915  1.00 97.62           O  
ATOM   3311  N   PHE A 227     -13.445   2.611  -4.350  1.00 98.18           N  
ATOM   3312  H   PHE A 227     -13.845   2.026  -3.630  1.00 98.18           H  
ATOM   3313  CA  PHE A 227     -13.283   2.055  -5.697  1.00 98.18           C  
ATOM   3314  HA  PHE A 227     -12.275   2.288  -6.039  1.00 98.18           H  
ATOM   3315  C   PHE A 227     -14.239   2.708  -6.703  1.00 98.18           C  
ATOM   3316  CB  PHE A 227     -13.442   0.527  -5.676  1.00 98.18           C  
ATOM   3317  HB2 PHE A 227     -12.671   0.103  -5.033  1.00 98.18           H  
ATOM   3318  HB3 PHE A 227     -14.411   0.278  -5.244  1.00 98.18           H  
ATOM   3319  O   PHE A 227     -15.426   2.883  -6.424  1.00 98.18           O  
ATOM   3320  CG  PHE A 227     -13.332  -0.112  -7.050  1.00 98.18           C  
ATOM   3321  CD1 PHE A 227     -14.486  -0.551  -7.727  1.00 98.18           C  
ATOM   3322  HD1 PHE A 227     -15.456  -0.454  -7.262  1.00 98.18           H  
ATOM   3323  CD2 PHE A 227     -12.077  -0.222  -7.679  1.00 98.18           C  
ATOM   3324  HD2 PHE A 227     -11.183   0.122  -7.179  1.00 98.18           H  
ATOM   3325  CE1 PHE A 227     -14.383  -1.117  -9.011  1.00 98.18           C  
ATOM   3326  HE1 PHE A 227     -15.269  -1.459  -9.525  1.00 98.18           H  
ATOM   3327  CE2 PHE A 227     -11.975  -0.768  -8.969  1.00 98.18           C  
ATOM   3328  HE2 PHE A 227     -11.012  -0.829  -9.454  1.00 98.18           H  
ATOM   3329  CZ  PHE A 227     -13.126  -1.225  -9.633  1.00 98.18           C  
ATOM   3330  HZ  PHE A 227     -13.044  -1.648 -10.623  1.00 98.18           H  
ATOM   3331  N   ILE A 228     -13.715   3.039  -7.886  1.00 97.97           N  
ATOM   3332  H   ILE A 228     -12.747   2.806  -8.061  1.00 97.97           H  
ATOM   3333  CA  ILE A 228     -14.469   3.636  -8.993  1.00 97.97           C  
ATOM   3334  HA  ILE A 228     -15.485   3.846  -8.658  1.00 97.97           H  
ATOM   3335  C   ILE A 228     -14.496   2.630 -10.146  1.00 97.97           C  
ATOM   3336  CB  ILE A 228     -13.854   4.983  -9.452  1.00 97.97           C  
ATOM   3337  HB  ILE A 228     -12.907   4.796  -9.957  1.00 97.97           H  
ATOM   3338  O   ILE A 228     -13.424   2.282 -10.642  1.00 97.97           O  
ATOM   3339  CG1 ILE A 228     -13.575   5.896  -8.242  1.00 97.97           C  
ATOM   3340 HG12 ILE A 228     -14.487   5.943  -7.647  1.00 97.97           H  
ATOM   3341 HG13 ILE A 228     -12.796   5.444  -7.629  1.00 97.97           H  
ATOM   3342  CG2 ILE A 228     -14.814   5.669 -10.445  1.00 97.97           C  
ATOM   3343 HG21 ILE A 228     -14.353   6.563 -10.865  1.00 97.97           H  
ATOM   3344 HG22 ILE A 228     -15.742   5.939  -9.941  1.00 97.97           H  
ATOM   3345 HG23 ILE A 228     -15.043   5.001 -11.275  1.00 97.97           H  
ATOM   3346  CD1 ILE A 228     -13.116   7.319  -8.578  1.00 97.97           C  
ATOM   3347 HD11 ILE A 228     -13.941   7.895  -8.998  1.00 97.97           H  
ATOM   3348 HD12 ILE A 228     -12.288   7.287  -9.285  1.00 97.97           H  
ATOM   3349 HD13 ILE A 228     -12.782   7.807  -7.662  1.00 97.97           H  
ATOM   3350  N   PRO A 229     -15.667   2.183 -10.629  1.00 97.68           N  
ATOM   3351  CA  PRO A 229     -15.749   1.392 -11.855  1.00 97.68           C  
ATOM   3352  HA  PRO A 229     -15.261   0.432 -11.685  1.00 97.68           H  
ATOM   3353  C   PRO A 229     -15.079   2.104 -13.041  1.00 97.68           C  
ATOM   3354  CB  PRO A 229     -17.245   1.171 -12.080  1.00 97.68           C  
ATOM   3355  HB2 PRO A 229     -17.453   0.217 -12.566  1.00 97.68           H  
ATOM   3356  HB3 PRO A 229     -17.651   1.996 -12.665  1.00 97.68           H  
ATOM   3357  O   PRO A 229     -15.162   3.329 -13.167  1.00 97.68           O  
ATOM   3358  CG  PRO A 229     -17.833   1.241 -10.672  1.00 97.68           C  
ATOM   3359  HG2 PRO A 229     -18.891   1.505 -10.686  1.00 97.68           H  
ATOM   3360  HG3 PRO A 229     -17.676   0.294 -10.156  1.00 97.68           H  
ATOM   3361  CD  PRO A 229     -16.982   2.328 -10.021  1.00 97.68           C  
ATOM   3362  HD2 PRO A 229     -16.946   2.178  -8.942  1.00 97.68           H  
ATOM   3363  HD3 PRO A 229     -17.387   3.312 -10.257  1.00 97.68           H  
ATOM   3364  N   SER A 230     -14.381   1.364 -13.907  1.00 97.93           N  
ATOM   3365  H   SER A 230     -14.398   0.357 -13.828  1.00 97.93           H  
ATOM   3366  CA  SER A 230     -13.560   1.957 -14.976  1.00 97.93           C  
ATOM   3367  HA  SER A 230     -12.829   2.625 -14.521  1.00 97.93           H  
ATOM   3368  C   SER A 230     -14.381   2.790 -15.968  1.00 97.93           C  
ATOM   3369  CB  SER A 230     -12.792   0.860 -15.723  1.00 97.93           C  
ATOM   3370  HB2 SER A 230     -12.053   0.425 -15.049  1.00 97.93           H  
ATOM   3371  HB3 SER A 230     -12.266   1.290 -16.575  1.00 97.93           H  
ATOM   3372  O   SER A 230     -13.921   3.829 -16.435  1.00 97.93           O  
ATOM   3373  OG  SER A 230     -13.661  -0.169 -16.164  1.00 97.93           O  
ATOM   3374  HG  SER A 230     -14.256   0.171 -16.836  1.00 97.93           H  
ATOM   3375  N   ASP A 231     -15.613   2.375 -16.258  1.00 97.71           N  
ATOM   3376  H   ASP A 231     -16.005   1.619 -15.716  1.00 97.71           H  
ATOM   3377  CA  ASP A 231     -16.573   3.100 -17.093  1.00 97.71           C  
ATOM   3378  HA  ASP A 231     -16.101   3.335 -18.047  1.00 97.71           H  
ATOM   3379  C   ASP A 231     -17.005   4.428 -16.450  1.00 97.71           C  
ATOM   3380  CB  ASP A 231     -17.785   2.191 -17.369  1.00 97.71           C  
ATOM   3381  HB2 ASP A 231     -18.450   2.705 -18.062  1.00 97.71           H  
ATOM   3382  HB3 ASP A 231     -17.440   1.277 -17.854  1.00 97.71           H  
ATOM   3383  O   ASP A 231     -17.028   5.459 -17.127  1.00 97.71           O  
ATOM   3384  CG  ASP A 231     -18.558   1.819 -16.096  1.00 97.71           C  
ATOM   3385  OD1 ASP A 231     -19.789   2.001 -16.091  1.00 97.71           O  
ATOM   3386  OD2 ASP A 231     -17.885   1.429 -15.112  1.00 97.71           O  
ATOM   3387  N   VAL A 232     -17.258   4.446 -15.136  1.00 97.52           N  
ATOM   3388  H   VAL A 232     -17.265   3.555 -14.659  1.00 97.52           H  
ATOM   3389  CA  VAL A 232     -17.569   5.666 -14.370  1.00 97.52           C  
ATOM   3390  HA  VAL A 232     -18.383   6.193 -14.866  1.00 97.52           H  
ATOM   3391  C   VAL A 232     -16.367   6.609 -14.331  1.00 97.52           C  
ATOM   3392  CB  VAL A 232     -18.028   5.322 -12.939  1.00 97.52           C  
ATOM   3393  HB  VAL A 232     -17.261   4.727 -12.441  1.00 97.52           H  
ATOM   3394  O   VAL A 232     -16.519   7.815 -14.551  1.00 97.52           O  
ATOM   3395  CG1 VAL A 232     -18.270   6.585 -12.099  1.00 97.52           C  
ATOM   3396 HG11 VAL A 232     -18.651   6.296 -11.119  1.00 97.52           H  
ATOM   3397 HG12 VAL A 232     -17.338   7.129 -11.944  1.00 97.52           H  
ATOM   3398 HG13 VAL A 232     -18.996   7.231 -12.592  1.00 97.52           H  
ATOM   3399  CG2 VAL A 232     -19.332   4.516 -12.953  1.00 97.52           C  
ATOM   3400 HG21 VAL A 232     -19.205   3.593 -13.519  1.00 97.52           H  
ATOM   3401 HG22 VAL A 232     -19.619   4.252 -11.936  1.00 97.52           H  
ATOM   3402 HG23 VAL A 232     -20.130   5.097 -13.417  1.00 97.52           H  
ATOM   3403  N   LEU A 233     -15.159   6.078 -14.104  1.00 98.43           N  
ATOM   3404  H   LEU A 233     -15.103   5.087 -13.921  1.00 98.43           H  
ATOM   3405  CA  LEU A 233     -13.929   6.869 -14.130  1.00 98.43           C  
ATOM   3406  HA  LEU A 233     -14.005   7.634 -13.357  1.00 98.43           H  
ATOM   3407  C   LEU A 233     -13.780   7.572 -15.486  1.00 98.43           C  
ATOM   3408  CB  LEU A 233     -12.720   5.967 -13.808  1.00 98.43           C  
ATOM   3409  HB2 LEU A 233     -12.860   5.518 -12.824  1.00 98.43           H  
ATOM   3410  HB3 LEU A 233     -12.684   5.157 -14.536  1.00 98.43           H  
ATOM   3411  O   LEU A 233     -13.629   8.794 -15.534  1.00 98.43           O  
ATOM   3412  CG  LEU A 233     -11.364   6.702 -13.838  1.00 98.43           C  
ATOM   3413  HG  LEU A 233     -11.227   7.159 -14.818  1.00 98.43           H  
ATOM   3414  CD1 LEU A 233     -11.238   7.777 -12.761  1.00 98.43           C  
ATOM   3415 HD11 LEU A 233     -11.585   7.386 -11.804  1.00 98.43           H  
ATOM   3416 HD12 LEU A 233     -10.199   8.091 -12.669  1.00 98.43           H  
ATOM   3417 HD13 LEU A 233     -11.822   8.650 -13.052  1.00 98.43           H  
ATOM   3418  CD2 LEU A 233     -10.213   5.732 -13.644  1.00 98.43           C  
ATOM   3419 HD21 LEU A 233     -10.276   5.260 -12.663  1.00 98.43           H  
ATOM   3420 HD22 LEU A 233      -9.258   6.250 -13.739  1.00 98.43           H  
ATOM   3421 HD23 LEU A 233     -10.279   4.969 -14.420  1.00 98.43           H  
ATOM   3422  N   VAL A 234     -13.887   6.816 -16.580  1.00 97.39           N  
ATOM   3423  H   VAL A 234     -14.031   5.825 -16.452  1.00 97.39           H  
ATOM   3424  CA  VAL A 234     -13.708   7.314 -17.950  1.00 97.39           C  
ATOM   3425  HA  VAL A 234     -12.766   7.861 -18.002  1.00 97.39           H  
ATOM   3426  C   VAL A 234     -14.796   8.301 -18.376  1.00 97.39           C  
ATOM   3427  CB  VAL A 234     -13.623   6.118 -18.920  1.00 97.39           C  
ATOM   3428  HB  VAL A 234     -14.420   5.410 -18.691  1.00 97.39           H  
ATOM   3429  O   VAL A 234     -14.495   9.275 -19.068  1.00 97.39           O  
ATOM   3430  CG1 VAL A 234     -13.778   6.532 -20.388  1.00 97.39           C  
ATOM   3431 HG11 VAL A 234     -14.805   6.842 -20.580  1.00 97.39           H  
ATOM   3432 HG12 VAL A 234     -13.565   5.678 -21.032  1.00 97.39           H  
ATOM   3433 HG13 VAL A 234     -13.104   7.360 -20.608  1.00 97.39           H  
ATOM   3434  CG2 VAL A 234     -12.269   5.411 -18.763  1.00 97.39           C  
ATOM   3435 HG21 VAL A 234     -12.233   4.527 -19.399  1.00 97.39           H  
ATOM   3436 HG22 VAL A 234     -12.124   5.092 -17.731  1.00 97.39           H  
ATOM   3437 HG23 VAL A 234     -11.456   6.086 -19.034  1.00 97.39           H  
ATOM   3438  N   SER A 235     -16.052   8.063 -17.995  1.00 97.07           N  
ATOM   3439  H   SER A 235     -16.241   7.232 -17.452  1.00 97.07           H  
ATOM   3440  CA  SER A 235     -17.193   8.853 -18.474  1.00 97.07           C  
ATOM   3441  HA  SER A 235     -16.953   9.247 -19.462  1.00 97.07           H  
ATOM   3442  C   SER A 235     -17.528  10.064 -17.602  1.00 97.07           C  
ATOM   3443  CB  SER A 235     -18.428   7.964 -18.647  1.00 97.07           C  
ATOM   3444  HB2 SER A 235     -18.212   7.175 -19.368  1.00 97.07           H  
ATOM   3445  HB3 SER A 235     -19.251   8.568 -19.028  1.00 97.07           H  
ATOM   3446  O   SER A 235     -18.009  11.063 -18.130  1.00 97.07           O  
ATOM   3447  OG  SER A 235     -18.810   7.383 -17.420  1.00 97.07           O  
ATOM   3448  HG  SER A 235     -18.280   6.593 -17.294  1.00 97.07           H  
ATOM   3449  N   GLN A 236     -17.268  10.016 -16.290  1.00 96.44           N  
ATOM   3450  H   GLN A 236     -16.933   9.142 -15.911  1.00 96.44           H  
ATOM   3451  CA  GLN A 236     -17.747  11.042 -15.351  1.00 96.44           C  
ATOM   3452  HA  GLN A 236     -18.310  11.804 -15.891  1.00 96.44           H  
ATOM   3453  C   GLN A 236     -16.638  11.767 -14.590  1.00 96.44           C  
ATOM   3454  CB  GLN A 236     -18.694  10.409 -14.324  1.00 96.44           C  
ATOM   3455  HB2 GLN A 236     -18.147   9.685 -13.720  1.00 96.44           H  
ATOM   3456  HB3 GLN A 236     -19.046  11.200 -13.661  1.00 96.44           H  
ATOM   3457  O   GLN A 236     -16.791  12.950 -14.258  1.00 96.44           O  
ATOM   3458  CG  GLN A 236     -19.913   9.718 -14.945  1.00 96.44           C  
ATOM   3459  HG2 GLN A 236     -19.578   8.901 -15.584  1.00 96.44           H  
ATOM   3460  HG3 GLN A 236     -20.476  10.427 -15.552  1.00 96.44           H  
ATOM   3461  CD  GLN A 236     -20.836   9.136 -13.884  1.00 96.44           C  
ATOM   3462  NE2 GLN A 236     -21.587   8.108 -14.205  1.00 96.44           N  
ATOM   3463 HE21 GLN A 236     -22.193   7.745 -13.482  1.00 96.44           H  
ATOM   3464 HE22 GLN A 236     -21.532   7.693 -15.124  1.00 96.44           H  
ATOM   3465  OE1 GLN A 236     -20.889   9.593 -12.752  1.00 96.44           O  
ATOM   3466  N   VAL A 237     -15.551  11.070 -14.256  1.00 97.75           N  
ATOM   3467  H   VAL A 237     -15.489  10.106 -14.551  1.00 97.75           H  
ATOM   3468  CA  VAL A 237     -14.495  11.614 -13.390  1.00 97.75           C  
ATOM   3469  HA  VAL A 237     -14.909  12.422 -12.788  1.00 97.75           H  
ATOM   3470  C   VAL A 237     -13.379  12.231 -14.224  1.00 97.75           C  
ATOM   3471  CB  VAL A 237     -13.980  10.557 -12.403  1.00 97.75           C  
ATOM   3472  HB  VAL A 237     -13.586   9.723 -12.983  1.00 97.75           H  
ATOM   3473  O   VAL A 237     -13.109  13.418 -14.056  1.00 97.75           O  
ATOM   3474  CG1 VAL A 237     -12.871  11.112 -11.498  1.00 97.75           C  
ATOM   3475 HG11 VAL A 237     -13.228  11.984 -10.950  1.00 97.75           H  
ATOM   3476 HG12 VAL A 237     -12.559  10.347 -10.787  1.00 97.75           H  
ATOM   3477 HG13 VAL A 237     -12.000  11.392 -12.091  1.00 97.75           H  
ATOM   3478  CG2 VAL A 237     -15.105  10.020 -11.510  1.00 97.75           C  
ATOM   3479 HG21 VAL A 237     -15.866   9.527 -12.115  1.00 97.75           H  
ATOM   3480 HG22 VAL A 237     -15.558  10.836 -10.947  1.00 97.75           H  
ATOM   3481 HG23 VAL A 237     -14.703   9.282 -10.816  1.00 97.75           H  
ATOM   3482  N   LEU A 238     -12.786  11.483 -15.163  1.00 97.40           N  
ATOM   3483  H   LEU A 238     -13.087  10.527 -15.283  1.00 97.40           H  
ATOM   3484  CA  LEU A 238     -11.700  11.978 -16.020  1.00 97.40           C  
ATOM   3485  HA  LEU A 238     -10.875  12.270 -15.370  1.00 97.40           H  
ATOM   3486  C   LEU A 238     -12.075  13.260 -16.782  1.00 97.40           C  
ATOM   3487  CB  LEU A 238     -11.164  10.881 -16.964  1.00 97.40           C  
ATOM   3488  HB2 LEU A 238     -11.981  10.452 -17.544  1.00 97.40           H  
ATOM   3489  HB3 LEU A 238     -10.473  11.348 -17.666  1.00 97.40           H  
ATOM   3490  O   LEU A 238     -11.296  14.211 -16.690  1.00 97.40           O  
ATOM   3491  CG  LEU A 238     -10.422   9.727 -16.269  1.00 97.40           C  
ATOM   3492  HG  LEU A 238     -11.119   9.198 -15.619  1.00 97.40           H  
ATOM   3493  CD1 LEU A 238      -9.879   8.751 -17.312  1.00 97.40           C  
ATOM   3494 HD11 LEU A 238      -9.082   9.226 -17.884  1.00 97.40           H  
ATOM   3495 HD12 LEU A 238      -9.480   7.865 -16.818  1.00 97.40           H  
ATOM   3496 HD13 LEU A 238     -10.670   8.445 -17.997  1.00 97.40           H  
ATOM   3497  CD2 LEU A 238      -9.248  10.210 -15.420  1.00 97.40           C  
ATOM   3498 HD21 LEU A 238      -8.632   9.361 -15.125  1.00 97.40           H  
ATOM   3499 HD22 LEU A 238      -8.655  10.915 -16.003  1.00 97.40           H  
ATOM   3500 HD23 LEU A 238      -9.621  10.691 -14.516  1.00 97.40           H  
ATOM   3501  N   PRO A 239     -13.259  13.376 -17.427  1.00 96.69           N  
ATOM   3502  CA  PRO A 239     -13.650  14.607 -18.122  1.00 96.69           C  
ATOM   3503  HA  PRO A 239     -12.908  14.826 -18.890  1.00 96.69           H  
ATOM   3504  C   PRO A 239     -13.776  15.835 -17.211  1.00 96.69           C  
ATOM   3505  CB  PRO A 239     -14.995  14.292 -18.790  1.00 96.69           C  
ATOM   3506  HB2 PRO A 239     -15.818  14.565 -18.131  1.00 96.69           H  
ATOM   3507  HB3 PRO A 239     -15.095  14.800 -19.750  1.00 96.69           H  
ATOM   3508  O   PRO A 239     -13.739  16.961 -17.692  1.00 96.69           O  
ATOM   3509  CG  PRO A 239     -14.966  12.776 -18.955  1.00 96.69           C  
ATOM   3510  HG2 PRO A 239     -15.968  12.355 -19.033  1.00 96.69           H  
ATOM   3511  HG3 PRO A 239     -14.364  12.506 -19.822  1.00 96.69           H  
ATOM   3512  CD  PRO A 239     -14.257  12.341 -17.678  1.00 96.69           C  
ATOM   3513  HD2 PRO A 239     -13.818  11.353 -17.818  1.00 96.69           H  
ATOM   3514  HD3 PRO A 239     -14.972  12.316 -16.855  1.00 96.69           H  
ATOM   3515  N   ALA A 240     -13.937  15.636 -15.898  1.00 94.65           N  
ATOM   3516  H   ALA A 240     -13.908  14.692 -15.543  1.00 94.65           H  
ATOM   3517  CA  ALA A 240     -14.050  16.728 -14.936  1.00 94.65           C  
ATOM   3518  HA  ALA A 240     -14.481  17.599 -15.429  1.00 94.65           H  
ATOM   3519  C   ALA A 240     -12.701  17.169 -14.349  1.00 94.65           C  
ATOM   3520  CB  ALA A 240     -15.009  16.283 -13.833  1.00 94.65           C  
ATOM   3521  HB1 ALA A 240     -14.563  15.448 -13.292  1.00 94.65           H  
ATOM   3522  HB2 ALA A 240     -15.955  15.979 -14.281  1.00 94.65           H  
ATOM   3523  HB3 ALA A 240     -15.174  17.113 -13.146  1.00 94.65           H  
ATOM   3524  O   ALA A 240     -12.614  18.271 -13.816  1.00 94.65           O  
ATOM   3525  N   ILE A 241     -11.667  16.321 -14.411  1.00 95.48           N  
ATOM   3526  H   ILE A 241     -11.811  15.425 -14.853  1.00 95.48           H  
ATOM   3527  CA  ILE A 241     -10.363  16.602 -13.791  1.00 95.48           C  
ATOM   3528  HA  ILE A 241     -10.445  17.514 -13.200  1.00 95.48           H  
ATOM   3529  C   ILE A 241      -9.256  16.882 -14.809  1.00 95.48           C  
ATOM   3530  CB  ILE A 241      -9.962  15.489 -12.801  1.00 95.48           C  
ATOM   3531  HB  ILE A 241      -9.035  15.817 -12.332  1.00 95.48           H  
ATOM   3532  O   ILE A 241      -8.309  17.604 -14.493  1.00 95.48           O  
ATOM   3533  CG1 ILE A 241      -9.645  14.139 -13.472  1.00 95.48           C  
ATOM   3534 HG12 ILE A 241      -8.980  14.286 -14.323  1.00 95.48           H  
ATOM   3535 HG13 ILE A 241     -10.573  13.690 -13.826  1.00 95.48           H  
ATOM   3536  CG2 ILE A 241     -11.029  15.346 -11.696  1.00 95.48           C  
ATOM   3537 HG21 ILE A 241     -10.630  14.774 -10.859  1.00 95.48           H  
ATOM   3538 HG22 ILE A 241     -11.917  14.848 -12.085  1.00 95.48           H  
ATOM   3539 HG23 ILE A 241     -11.307  16.332 -11.323  1.00 95.48           H  
ATOM   3540  CD1 ILE A 241      -8.952  13.167 -12.514  1.00 95.48           C  
ATOM   3541 HD11 ILE A 241      -9.614  12.930 -11.681  1.00 95.48           H  
ATOM   3542 HD12 ILE A 241      -8.703  12.246 -13.041  1.00 95.48           H  
ATOM   3543 HD13 ILE A 241      -8.035  13.614 -12.129  1.00 95.48           H  
ATOM   3544  N   ASN A 242      -9.381  16.355 -16.032  1.00 95.14           N  
ATOM   3545  H   ASN A 242     -10.194  15.794 -16.243  1.00 95.14           H  
ATOM   3546  CA  ASN A 242      -8.341  16.443 -17.058  1.00 95.14           C  
ATOM   3547  HA  ASN A 242      -7.387  16.255 -16.565  1.00 95.14           H  
ATOM   3548  C   ASN A 242      -8.202  17.838 -17.691  1.00 95.14           C  
ATOM   3549  CB  ASN A 242      -8.538  15.323 -18.095  1.00 95.14           C  
ATOM   3550  HB2 ASN A 242      -8.626  14.366 -17.581  1.00 95.14           H  
ATOM   3551  HB3 ASN A 242      -7.650  15.280 -18.726  1.00 95.14           H  
ATOM   3552  O   ASN A 242      -7.182  18.117 -18.315  1.00 95.14           O  
ATOM   3553  CG  ASN A 242      -9.743  15.503 -19.005  1.00 95.14           C  
ATOM   3554  ND2 ASN A 242      -9.973  14.570 -19.898  1.00 95.14           N  
ATOM   3555 HD21 ASN A 242      -9.353  13.776 -19.975  1.00 95.14           H  
ATOM   3556 HD22 ASN A 242     -10.744  14.749 -20.525  1.00 95.14           H  
ATOM   3557  OD1 ASN A 242     -10.491  16.461 -18.944  1.00 95.14           O  
ATOM   3558  N   GLY A 243      -9.180  18.727 -17.480  1.00 92.74           N  
ATOM   3559  H   GLY A 243     -10.041  18.383 -17.080  1.00 92.74           H  
ATOM   3560  CA  GLY A 243      -9.103  20.136 -17.871  1.00 92.74           C  
ATOM   3561  HA2 GLY A 243     -10.100  20.574 -17.813  1.00 92.74           H  
ATOM   3562  HA3 GLY A 243      -8.756  20.205 -18.902  1.00 92.74           H  
ATOM   3563  C   GLY A 243      -8.163  20.973 -16.995  1.00 92.74           C  
ATOM   3564  O   GLY A 243      -7.819  22.093 -17.366  1.00 92.74           O  
ATOM   3565  N   SER A 244      -7.722  20.455 -15.842  1.00 94.51           N  
ATOM   3566  H   SER A 244      -7.983  19.509 -15.604  1.00 94.51           H  
ATOM   3567  CA  SER A 244      -6.737  21.151 -15.012  1.00 94.51           C  
ATOM   3568  HA  SER A 244      -7.078  22.180 -14.895  1.00 94.51           H  
ATOM   3569  C   SER A 244      -5.357  21.126 -15.683  1.00 94.51           C  
ATOM   3570  CB  SER A 244      -6.652  20.528 -13.618  1.00 94.51           C  
ATOM   3571  HB2 SER A 244      -7.626  20.605 -13.133  1.00 94.51           H  
ATOM   3572  HB3 SER A 244      -6.382  19.475 -13.702  1.00 94.51           H  
ATOM   3573  O   SER A 244      -4.865  20.043 -16.009  1.00 94.51           O  
ATOM   3574  OG  SER A 244      -5.678  21.203 -12.837  1.00 94.51           O  
ATOM   3575  HG  SER A 244      -6.071  21.384 -11.980  1.00 94.51           H  
ATOM   3576  N   PRO A 245      -4.643  22.262 -15.802  1.00 96.19           N  
ATOM   3577  CA  PRO A 245      -3.284  22.281 -16.351  1.00 96.19           C  
ATOM   3578  HA  PRO A 245      -3.291  21.866 -17.359  1.00 96.19           H  
ATOM   3579  C   PRO A 245      -2.289  21.468 -15.505  1.00 96.19           C  
ATOM   3580  CB  PRO A 245      -2.901  23.763 -16.413  1.00 96.19           C  
ATOM   3581  HB2 PRO A 245      -1.838  23.927 -16.238  1.00 96.19           H  
ATOM   3582  HB3 PRO A 245      -3.187  24.167 -17.385  1.00 96.19           H  
ATOM   3583  O   PRO A 245      -1.232  21.057 -15.999  1.00 96.19           O  
ATOM   3584  CG  PRO A 245      -3.761  24.411 -15.327  1.00 96.19           C  
ATOM   3585  HG2 PRO A 245      -3.284  24.281 -14.355  1.00 96.19           H  
ATOM   3586  HG3 PRO A 245      -3.943  25.466 -15.528  1.00 96.19           H  
ATOM   3587  CD  PRO A 245      -5.048  23.594 -15.378  1.00 96.19           C  
ATOM   3588  HD2 PRO A 245      -5.516  23.585 -14.394  1.00 96.19           H  
ATOM   3589  HD3 PRO A 245      -5.729  24.016 -16.118  1.00 96.19           H  
ATOM   3590  N   LYS A 246      -2.625  21.191 -14.238  1.00 96.82           N  
ATOM   3591  H   LYS A 246      -3.519  21.523 -13.904  1.00 96.82           H  
ATOM   3592  CA  LYS A 246      -1.830  20.334 -13.352  1.00 96.82           C  
ATOM   3593  HA  LYS A 246      -0.784  20.385 -13.654  1.00 96.82           H  
ATOM   3594  C   LYS A 246      -2.194  18.855 -13.434  1.00 96.82           C  
ATOM   3595  CB  LYS A 246      -1.898  20.830 -11.906  1.00 96.82           C  
ATOM   3596  HB2 LYS A 246      -1.362  20.120 -11.276  1.00 96.82           H  
ATOM   3597  HB3 LYS A 246      -2.934  20.876 -11.571  1.00 96.82           H  
ATOM   3598  O   LYS A 246      -1.504  18.060 -12.809  1.00 96.82           O  
ATOM   3599  CG  LYS A 246      -1.230  22.200 -11.745  1.00 96.82           C  
ATOM   3600  HG2 LYS A 246      -0.276  22.220 -12.271  1.00 96.82           H  
ATOM   3601  HG3 LYS A 246      -1.885  22.969 -12.155  1.00 96.82           H  
ATOM   3602  CD  LYS A 246      -0.981  22.460 -10.260  1.00 96.82           C  
ATOM   3603  HD2 LYS A 246      -0.182  21.812  -9.900  1.00 96.82           H  
ATOM   3604  HD3 LYS A 246      -1.890  22.207  -9.714  1.00 96.82           H  
ATOM   3605  CE  LYS A 246      -0.592  23.920 -10.027  1.00 96.82           C  
ATOM   3606  HE2 LYS A 246      -1.094  24.539 -10.771  1.00 96.82           H  
ATOM   3607  HE3 LYS A 246       0.485  24.025 -10.159  1.00 96.82           H  
ATOM   3608  NZ  LYS A 246      -1.004  24.355  -8.677  1.00 96.82           N  
ATOM   3609  HZ1 LYS A 246      -0.821  25.333  -8.504  1.00 96.82           H  
ATOM   3610  HZ2 LYS A 246      -0.510  23.828  -7.972  1.00 96.82           H  
ATOM   3611  HZ3 LYS A 246      -1.986  24.167  -8.535  1.00 96.82           H  
ATOM   3612  N   TYR A 247      -3.213  18.455 -14.192  1.00 98.16           N  
ATOM   3613  H   TYR A 247      -3.730  19.128 -14.740  1.00 98.16           H  
ATOM   3614  CA  TYR A 247      -3.548  17.042 -14.345  1.00 98.16           C  
ATOM   3615  HA  TYR A 247      -3.781  16.637 -13.360  1.00 98.16           H  
ATOM   3616  C   TYR A 247      -2.357  16.251 -14.915  1.00 98.16           C  
ATOM   3617  CB  TYR A 247      -4.795  16.896 -15.219  1.00 98.16           C  
ATOM   3618  HB2 TYR A 247      -4.622  17.391 -16.174  1.00 98.16           H  
ATOM   3619  HB3 TYR A 247      -5.632  17.397 -14.732  1.00 98.16           H  
ATOM   3620  O   TYR A 247      -1.805  16.591 -15.967  1.00 98.16           O  
ATOM   3621  CG  TYR A 247      -5.175  15.453 -15.475  1.00 98.16           C  
ATOM   3622  CD1 TYR A 247      -4.992  14.898 -16.754  1.00 98.16           C  
ATOM   3623  HD1 TYR A 247      -4.603  15.505 -17.558  1.00 98.16           H  
ATOM   3624  CD2 TYR A 247      -5.700  14.665 -14.434  1.00 98.16           C  
ATOM   3625  HD2 TYR A 247      -5.847  15.087 -13.451  1.00 98.16           H  
ATOM   3626  CE1 TYR A 247      -5.347  13.558 -16.991  1.00 98.16           C  
ATOM   3627  HE1 TYR A 247      -5.243  13.123 -17.975  1.00 98.16           H  
ATOM   3628  CE2 TYR A 247      -6.036  13.320 -14.663  1.00 98.16           C  
ATOM   3629  HE2 TYR A 247      -6.411  12.709 -13.856  1.00 98.16           H  
ATOM   3630  OH  TYR A 247      -6.186  11.467 -16.163  1.00 98.16           O  
ATOM   3631  HH  TYR A 247      -6.556  11.047 -15.384  1.00 98.16           H  
ATOM   3632  CZ  TYR A 247      -5.867  12.767 -15.947  1.00 98.16           C  
ATOM   3633  N   GLY A 248      -1.933  15.223 -14.179  1.00 97.87           N  
ATOM   3634  H   GLY A 248      -2.353  15.103 -13.268  1.00 97.87           H  
ATOM   3635  CA  GLY A 248      -0.851  14.307 -14.538  1.00 97.87           C  
ATOM   3636  HA2 GLY A 248      -0.245  14.131 -13.649  1.00 97.87           H  
ATOM   3637  HA3 GLY A 248      -0.218  14.745 -15.311  1.00 97.87           H  
ATOM   3638  C   GLY A 248      -1.340  12.945 -15.021  1.00 97.87           C  
ATOM   3639  O   GLY A 248      -0.701  12.336 -15.880  1.00 97.87           O  
ATOM   3640  N   GLY A 249      -2.487  12.480 -14.520  1.00 98.44           N  
ATOM   3641  H   GLY A 249      -2.985  13.035 -13.839  1.00 98.44           H  
ATOM   3642  CA  GLY A 249      -3.010  11.152 -14.821  1.00 98.44           C  
ATOM   3643  HA2 GLY A 249      -2.190  10.520 -15.161  1.00 98.44           H  
ATOM   3644  HA3 GLY A 249      -3.731  11.211 -15.636  1.00 98.44           H  
ATOM   3645  C   GLY A 249      -3.662  10.475 -13.617  1.00 98.44           C  
ATOM   3646  O   GLY A 249      -4.300  11.130 -12.789  1.00 98.44           O  
ATOM   3647  N   VAL A 250      -3.480   9.158 -13.521  1.00 98.57           N  
ATOM   3648  H   VAL A 250      -2.853   8.720 -14.180  1.00 98.57           H  
ATOM   3649  CA  VAL A 250      -4.049   8.294 -12.473  1.00 98.57           C  
ATOM   3650  HA  VAL A 250      -4.533   8.909 -11.714  1.00 98.57           H  
ATOM   3651  C   VAL A 250      -2.926   7.510 -11.791  1.00 98.57           C  
ATOM   3652  CB  VAL A 250      -5.118   7.353 -13.073  1.00 98.57           C  
ATOM   3653  HB  VAL A 250      -4.666   6.776 -13.879  1.00 98.57           H  
ATOM   3654  O   VAL A 250      -2.002   7.059 -12.460  1.00 98.57           O  
ATOM   3655  CG1 VAL A 250      -5.707   6.367 -12.057  1.00 98.57           C  
ATOM   3656 HG11 VAL A 250      -6.469   5.749 -12.533  1.00 98.57           H  
ATOM   3657 HG12 VAL A 250      -6.163   6.902 -11.224  1.00 98.57           H  
ATOM   3658 HG13 VAL A 250      -4.933   5.702 -11.674  1.00 98.57           H  
ATOM   3659  CG2 VAL A 250      -6.289   8.161 -13.656  1.00 98.57           C  
ATOM   3660 HG21 VAL A 250      -7.039   7.481 -14.061  1.00 98.57           H  
ATOM   3661 HG22 VAL A 250      -5.940   8.801 -14.466  1.00 98.57           H  
ATOM   3662 HG23 VAL A 250      -6.744   8.772 -12.877  1.00 98.57           H  
ATOM   3663  N   MET A 251      -2.994   7.332 -10.474  1.00 98.82           N  
ATOM   3664  H   MET A 251      -3.820   7.667  -9.998  1.00 98.82           H  
ATOM   3665  CA  MET A 251      -2.142   6.402  -9.727  1.00 98.82           C  
ATOM   3666  HA  MET A 251      -1.390   5.987 -10.399  1.00 98.82           H  
ATOM   3667  C   MET A 251      -2.985   5.234  -9.229  1.00 98.82           C  
ATOM   3668  CB  MET A 251      -1.399   7.142  -8.605  1.00 98.82           C  
ATOM   3669  HB2 MET A 251      -2.111   7.692  -7.990  1.00 98.82           H  
ATOM   3670  HB3 MET A 251      -0.735   7.868  -9.075  1.00 98.82           H  
ATOM   3671  O   MET A 251      -4.130   5.433  -8.832  1.00 98.82           O  
ATOM   3672  CG  MET A 251      -0.552   6.232  -7.701  1.00 98.82           C  
ATOM   3673  HG2 MET A 251      -0.047   5.491  -8.322  1.00 98.82           H  
ATOM   3674  HG3 MET A 251       0.222   6.834  -7.225  1.00 98.82           H  
ATOM   3675  SD  MET A 251      -1.469   5.363  -6.393  1.00 98.82           S  
ATOM   3676  CE  MET A 251      -1.550   6.644  -5.113  1.00 98.82           C  
ATOM   3677  HE1 MET A 251      -0.542   6.942  -4.822  1.00 98.82           H  
ATOM   3678  HE2 MET A 251      -2.057   6.238  -4.238  1.00 98.82           H  
ATOM   3679  HE3 MET A 251      -2.093   7.516  -5.477  1.00 98.82           H  
ATOM   3680  N   LEU A 252      -2.432   4.024  -9.266  1.00 98.70           N  
ATOM   3681  H   LEU A 252      -1.493   3.931  -9.627  1.00 98.70           H  
ATOM   3682  CA  LEU A 252      -3.118   2.806  -8.861  1.00 98.70           C  
ATOM   3683  HA  LEU A 252      -4.109   3.060  -8.483  1.00 98.70           H  
ATOM   3684  C   LEU A 252      -2.381   2.095  -7.722  1.00 98.70           C  
ATOM   3685  CB  LEU A 252      -3.311   1.900 -10.087  1.00 98.70           C  
ATOM   3686  HB2 LEU A 252      -2.329   1.709 -10.518  1.00 98.70           H  
ATOM   3687  HB3 LEU A 252      -3.731   0.950  -9.757  1.00 98.70           H  
ATOM   3688  O   LEU A 252      -1.202   1.745  -7.839  1.00 98.70           O  
ATOM   3689  CG  LEU A 252      -4.204   2.480 -11.199  1.00 98.70           C  
ATOM   3690  HG  LEU A 252      -3.761   3.401 -11.576  1.00 98.70           H  
ATOM   3691  CD1 LEU A 252      -4.280   1.484 -12.358  1.00 98.70           C  
ATOM   3692 HD11 LEU A 252      -4.848   1.918 -13.181  1.00 98.70           H  
ATOM   3693 HD12 LEU A 252      -4.761   0.562 -12.030  1.00 98.70           H  
ATOM   3694 HD13 LEU A 252      -3.274   1.250 -12.705  1.00 98.70           H  
ATOM   3695  CD2 LEU A 252      -5.631   2.779 -10.736  1.00 98.70           C  
ATOM   3696 HD21 LEU A 252      -6.093   1.880 -10.326  1.00 98.70           H  
ATOM   3697 HD22 LEU A 252      -5.622   3.555  -9.971  1.00 98.70           H  
ATOM   3698 HD23 LEU A 252      -6.219   3.143 -11.578  1.00 98.70           H  
ATOM   3699  N   TRP A 253      -3.121   1.809  -6.652  1.00 98.44           N  
ATOM   3700  H   TRP A 253      -4.056   2.190  -6.610  1.00 98.44           H  
ATOM   3701  CA  TRP A 253      -2.757   0.787  -5.678  1.00 98.44           C  
ATOM   3702  HA  TRP A 253      -1.683   0.607  -5.723  1.00 98.44           H  
ATOM   3703  C   TRP A 253      -3.515  -0.507  -6.002  1.00 98.44           C  
ATOM   3704  CB  TRP A 253      -3.045   1.253  -4.253  1.00 98.44           C  
ATOM   3705  HB2 TRP A 253      -2.482   2.166  -4.057  1.00 98.44           H  
ATOM   3706  HB3 TRP A 253      -4.106   1.478  -4.142  1.00 98.44           H  
ATOM   3707  O   TRP A 253      -4.738  -0.557  -5.906  1.00 98.44           O  
ATOM   3708  CG  TRP A 253      -2.647   0.220  -3.250  1.00 98.44           C  
ATOM   3709  CD1 TRP A 253      -3.445  -0.751  -2.755  1.00 98.44           C  
ATOM   3710  HD1 TRP A 253      -4.492  -0.863  -2.996  1.00 98.44           H  
ATOM   3711  CD2 TRP A 253      -1.326  -0.027  -2.690  1.00 98.44           C  
ATOM   3712  CE2 TRP A 253      -1.410  -1.154  -1.819  1.00 98.44           C  
ATOM   3713  CE3 TRP A 253      -0.057   0.556  -2.870  1.00 98.44           C  
ATOM   3714  HE3 TRP A 253       0.047   1.408  -3.525  1.00 98.44           H  
ATOM   3715  NE1 TRP A 253      -2.708  -1.584  -1.939  1.00 98.44           N  
ATOM   3716  HE1 TRP A 253      -3.093  -2.400  -1.484  1.00 98.44           H  
ATOM   3717  CH2 TRP A 253       0.930  -1.006  -1.277  1.00 98.44           C  
ATOM   3718  HH2 TRP A 253       1.800  -1.384  -0.761  1.00 98.44           H  
ATOM   3719  CZ2 TRP A 253      -0.307  -1.643  -1.111  1.00 98.44           C  
ATOM   3720  HZ2 TRP A 253      -0.394  -2.522  -0.490  1.00 98.44           H  
ATOM   3721  CZ3 TRP A 253       1.060   0.077  -2.163  1.00 98.44           C  
ATOM   3722  HZ3 TRP A 253       2.021   0.550  -2.302  1.00 98.44           H  
ATOM   3723  N   SER A 254      -2.871  -1.589  -6.414  1.00 98.30           N  
ATOM   3724  H   SER A 254      -3.462  -2.378  -6.636  1.00 98.30           H  
ATOM   3725  CA  SER A 254      -1.450  -1.779  -6.727  1.00 98.30           C  
ATOM   3726  HA  SER A 254      -0.983  -0.841  -7.031  1.00 98.30           H  
ATOM   3727  C   SER A 254      -1.329  -2.751  -7.900  1.00 98.30           C  
ATOM   3728  CB  SER A 254      -0.714  -2.336  -5.502  1.00 98.30           C  
ATOM   3729  HB2 SER A 254       0.356  -2.387  -5.707  1.00 98.30           H  
ATOM   3730  HB3 SER A 254      -0.867  -1.670  -4.652  1.00 98.30           H  
ATOM   3731  O   SER A 254      -2.343  -3.230  -8.417  1.00 98.30           O  
ATOM   3732  OG  SER A 254      -1.189  -3.631  -5.182  1.00 98.30           O  
ATOM   3733  HG  SER A 254      -0.675  -3.955  -4.439  1.00 98.30           H  
ATOM   3734  N   LYS A 255      -0.105  -3.084  -8.320  1.00 98.27           N  
ATOM   3735  H   LYS A 255       0.699  -2.667  -7.873  1.00 98.27           H  
ATOM   3736  CA  LYS A 255       0.119  -4.003  -9.439  1.00 98.27           C  
ATOM   3737  HA  LYS A 255      -0.397  -3.582 -10.302  1.00 98.27           H  
ATOM   3738  C   LYS A 255      -0.494  -5.394  -9.223  1.00 98.27           C  
ATOM   3739  CB  LYS A 255       1.627  -4.067  -9.735  1.00 98.27           C  
ATOM   3740  HB2 LYS A 255       1.984  -3.078 -10.020  1.00 98.27           H  
ATOM   3741  HB3 LYS A 255       2.165  -4.359  -8.833  1.00 98.27           H  
ATOM   3742  O   LYS A 255      -0.910  -6.019 -10.200  1.00 98.27           O  
ATOM   3743  CG  LYS A 255       1.983  -5.054 -10.852  1.00 98.27           C  
ATOM   3744  HG2 LYS A 255       1.770  -6.064 -10.503  1.00 98.27           H  
ATOM   3745  HG3 LYS A 255       3.054  -4.993 -11.043  1.00 98.27           H  
ATOM   3746  CD  LYS A 255       1.266  -4.770 -12.183  1.00 98.27           C  
ATOM   3747  HD2 LYS A 255       1.678  -3.864 -12.626  1.00 98.27           H  
ATOM   3748  HD3 LYS A 255       0.198  -4.602 -12.042  1.00 98.27           H  
ATOM   3749  CE  LYS A 255       1.420  -5.938 -13.154  1.00 98.27           C  
ATOM   3750  HE2 LYS A 255       0.963  -5.644 -14.099  1.00 98.27           H  
ATOM   3751  HE3 LYS A 255       2.479  -6.136 -13.318  1.00 98.27           H  
ATOM   3752  NZ  LYS A 255       0.740  -7.143 -12.618  1.00 98.27           N  
ATOM   3753  HZ1 LYS A 255       0.519  -7.812 -13.342  1.00 98.27           H  
ATOM   3754  HZ2 LYS A 255       1.337  -7.602 -11.944  1.00 98.27           H  
ATOM   3755  HZ3 LYS A 255      -0.107  -6.883 -12.133  1.00 98.27           H  
ATOM   3756  N   PHE A 256      -0.577  -5.870  -7.981  1.00 97.77           N  
ATOM   3757  H   PHE A 256      -0.065  -5.388  -7.257  1.00 97.77           H  
ATOM   3758  CA  PHE A 256      -1.261  -7.123  -7.653  1.00 97.77           C  
ATOM   3759  HA  PHE A 256      -0.843  -7.929  -8.256  1.00 97.77           H  
ATOM   3760  C   PHE A 256      -2.765  -7.081  -7.944  1.00 97.77           C  
ATOM   3761  CB  PHE A 256      -1.035  -7.442  -6.174  1.00 97.77           C  
ATOM   3762  HB2 PHE A 256       0.037  -7.465  -5.979  1.00 97.77           H  
ATOM   3763  HB3 PHE A 256      -1.447  -6.633  -5.571  1.00 97.77           H  
ATOM   3764  O   PHE A 256      -3.312  -8.030  -8.498  1.00 97.77           O  
ATOM   3765  CG  PHE A 256      -1.670  -8.755  -5.746  1.00 97.77           C  
ATOM   3766  CD1 PHE A 256      -2.757  -8.746  -4.853  1.00 97.77           C  
ATOM   3767  HD1 PHE A 256      -3.120  -7.812  -4.451  1.00 97.77           H  
ATOM   3768  CD2 PHE A 256      -1.230  -9.977  -6.293  1.00 97.77           C  
ATOM   3769  HD2 PHE A 256      -0.413  -9.995  -6.999  1.00 97.77           H  
ATOM   3770  CE1 PHE A 256      -3.397  -9.946  -4.500  1.00 97.77           C  
ATOM   3771  HE1 PHE A 256      -4.240  -9.926  -3.825  1.00 97.77           H  
ATOM   3772  CE2 PHE A 256      -1.876 -11.178  -5.946  1.00 97.77           C  
ATOM   3773  HE2 PHE A 256      -1.562 -12.108  -6.396  1.00 97.77           H  
ATOM   3774  CZ  PHE A 256      -2.958 -11.163  -5.049  1.00 97.77           C  
ATOM   3775  HZ  PHE A 256      -3.472 -12.081  -4.801  1.00 97.77           H  
ATOM   3776  N   TYR A 257      -3.425  -5.978  -7.587  1.00 97.85           N  
ATOM   3777  H   TYR A 257      -2.901  -5.216  -7.180  1.00 97.85           H  
ATOM   3778  CA  TYR A 257      -4.872  -5.819  -7.754  1.00 97.85           C  
ATOM   3779  HA  TYR A 257      -5.348  -6.787  -7.602  1.00 97.85           H  
ATOM   3780  C   TYR A 257      -5.270  -5.363  -9.165  1.00 97.85           C  
ATOM   3781  CB  TYR A 257      -5.399  -4.861  -6.678  1.00 97.85           C  
ATOM   3782  HB2 TYR A 257      -6.447  -4.650  -6.891  1.00 97.85           H  
ATOM   3783  HB3 TYR A 257      -4.858  -3.917  -6.738  1.00 97.85           H  
ATOM   3784  O   TYR A 257      -6.429  -5.505  -9.549  1.00 97.85           O  
ATOM   3785  CG  TYR A 257      -5.301  -5.415  -5.265  1.00 97.85           C  
ATOM   3786  CD1 TYR A 257      -6.196  -6.418  -4.843  1.00 97.85           C  
ATOM   3787  HD1 TYR A 257      -6.967  -6.771  -5.512  1.00 97.85           H  
ATOM   3788  CD2 TYR A 257      -4.295  -4.962  -4.389  1.00 97.85           C  
ATOM   3789  HD2 TYR A 257      -3.619  -4.181  -4.702  1.00 97.85           H  
ATOM   3790  CE1 TYR A 257      -6.044  -7.011  -3.574  1.00 97.85           C  
ATOM   3791  HE1 TYR A 257      -6.692  -7.817  -3.262  1.00 97.85           H  
ATOM   3792  CE2 TYR A 257      -4.126  -5.570  -3.127  1.00 97.85           C  
ATOM   3793  HE2 TYR A 257      -3.316  -5.270  -2.478  1.00 97.85           H  
ATOM   3794  OH  TYR A 257      -4.753  -7.308  -1.578  1.00 97.85           O  
ATOM   3795  HH  TYR A 257      -3.900  -7.148  -1.168  1.00 97.85           H  
ATOM   3796  CZ  TYR A 257      -4.977  -6.625  -2.735  1.00 97.85           C  
ATOM   3797  N   ASP A 258      -4.332  -4.827  -9.949  1.00 98.12           N  
ATOM   3798  H   ASP A 258      -3.409  -4.685  -9.563  1.00 98.12           H  
ATOM   3799  CA  ASP A 258      -4.570  -4.405 -11.328  1.00 98.12           C  
ATOM   3800  HA  ASP A 258      -5.532  -3.895 -11.364  1.00 98.12           H  
ATOM   3801  C   ASP A 258      -4.665  -5.600 -12.290  1.00 98.12           C  
ATOM   3802  CB  ASP A 258      -3.509  -3.386 -11.755  1.00 98.12           C  
ATOM   3803  HB2 ASP A 258      -2.524  -3.852 -11.729  1.00 98.12           H  
ATOM   3804  HB3 ASP A 258      -3.507  -2.553 -11.053  1.00 98.12           H  
ATOM   3805  O   ASP A 258      -3.718  -5.947 -13.000  1.00 98.12           O  
ATOM   3806  CG  ASP A 258      -3.778  -2.838 -13.158  1.00 98.12           C  
ATOM   3807  OD1 ASP A 258      -2.829  -2.276 -13.747  1.00 98.12           O  
ATOM   3808  OD2 ASP A 258      -4.920  -2.918 -13.668  1.00 98.12           O  
ATOM   3809  N   ASN A 259      -5.848  -6.213 -12.326  1.00 96.10           N  
ATOM   3810  H   ASN A 259      -6.522  -5.941 -11.625  1.00 96.10           H  
ATOM   3811  CA  ASN A 259      -6.198  -7.290 -13.248  1.00 96.10           C  
ATOM   3812  HA  ASN A 259      -5.274  -7.683 -13.671  1.00 96.10           H  
ATOM   3813  C   ASN A 259      -7.027  -6.775 -14.440  1.00 96.10           C  
ATOM   3814  CB  ASN A 259      -6.858  -8.435 -12.465  1.00 96.10           C  
ATOM   3815  HB2 ASN A 259      -6.274  -8.652 -11.570  1.00 96.10           H  
ATOM   3816  HB3 ASN A 259      -7.863  -8.138 -12.163  1.00 96.10           H  
ATOM   3817  O   ASN A 259      -8.114  -7.272 -14.731  1.00 96.10           O  
ATOM   3818  CG  ASN A 259      -6.926  -9.708 -13.291  1.00 96.10           C  
ATOM   3819  ND2 ASN A 259      -7.878 -10.569 -13.020  1.00 96.10           N  
ATOM   3820 HD21 ASN A 259      -7.901 -11.399 -13.595  1.00 96.10           H  
ATOM   3821 HD22 ASN A 259      -8.564 -10.365 -12.308  1.00 96.10           H  
ATOM   3822  OD1 ASN A 259      -6.115  -9.966 -14.166  1.00 96.10           O  
ATOM   3823  N   GLY A 260      -6.527  -5.725 -15.100  1.00 96.59           N  
ATOM   3824  H   GLY A 260      -5.653  -5.344 -14.767  1.00 96.59           H  
ATOM   3825  CA  GLY A 260      -7.140  -5.131 -16.295  1.00 96.59           C  
ATOM   3826  HA2 GLY A 260      -7.955  -5.762 -16.649  1.00 96.59           H  
ATOM   3827  HA3 GLY A 260      -6.385  -5.088 -17.081  1.00 96.59           H  
ATOM   3828  C   GLY A 260      -7.696  -3.719 -16.107  1.00 96.59           C  
ATOM   3829  O   GLY A 260      -8.139  -3.118 -17.087  1.00 96.59           O  
ATOM   3830  N   TYR A 261      -7.624  -3.150 -14.899  1.00 98.20           N  
ATOM   3831  H   TYR A 261      -7.122  -3.628 -14.164  1.00 98.20           H  
ATOM   3832  CA  TYR A 261      -8.097  -1.792 -14.633  1.00 98.20           C  
ATOM   3833  HA  TYR A 261      -9.128  -1.714 -14.980  1.00 98.20           H  
ATOM   3834  C   TYR A 261      -7.270  -0.756 -15.402  1.00 98.20           C  
ATOM   3835  CB  TYR A 261      -8.083  -1.519 -13.124  1.00 98.20           C  
ATOM   3836  HB2 TYR A 261      -7.056  -1.416 -12.774  1.00 98.20           H  
ATOM   3837  HB3 TYR A 261      -8.514  -2.381 -12.614  1.00 98.20           H  
ATOM   3838  O   TYR A 261      -7.836   0.085 -16.099  1.00 98.20           O  
ATOM   3839  CG  TYR A 261      -8.882  -0.293 -12.730  1.00 98.20           C  
ATOM   3840  CD1 TYR A 261      -8.250   0.954 -12.560  1.00 98.20           C  
ATOM   3841  HD1 TYR A 261      -7.184   1.040 -12.710  1.00 98.20           H  
ATOM   3842  CD2 TYR A 261     -10.271  -0.409 -12.534  1.00 98.20           C  
ATOM   3843  HD2 TYR A 261     -10.750  -1.371 -12.651  1.00 98.20           H  
ATOM   3844  CE1 TYR A 261      -9.007   2.082 -12.185  1.00 98.20           C  
ATOM   3845  HE1 TYR A 261      -8.535   3.041 -12.030  1.00 98.20           H  
ATOM   3846  CE2 TYR A 261     -11.029   0.713 -12.155  1.00 98.20           C  
ATOM   3847  HE2 TYR A 261     -12.090   0.618 -11.979  1.00 98.20           H  
ATOM   3848  OH  TYR A 261     -11.114   3.043 -11.593  1.00 98.20           O  
ATOM   3849  HH  TYR A 261     -11.994   2.770 -11.324  1.00 98.20           H  
ATOM   3850  CZ  TYR A 261     -10.394   1.960 -11.976  1.00 98.20           C  
ATOM   3851  N   SER A 262      -5.934  -0.860 -15.372  1.00 98.28           N  
ATOM   3852  H   SER A 262      -5.520  -1.585 -14.803  1.00 98.28           H  
ATOM   3853  CA  SER A 262      -5.060   0.027 -16.151  1.00 98.28           C  
ATOM   3854  HA  SER A 262      -5.278   1.055 -15.860  1.00 98.28           H  
ATOM   3855  C   SER A 262      -5.315  -0.088 -17.652  1.00 98.28           C  
ATOM   3856  CB  SER A 262      -3.580  -0.212 -15.856  1.00 98.28           C  
ATOM   3857  HB2 SER A 262      -2.985   0.489 -16.441  1.00 98.28           H  
ATOM   3858  HB3 SER A 262      -3.394  -0.018 -14.800  1.00 98.28           H  
ATOM   3859  O   SER A 262      -5.444   0.933 -18.324  1.00 98.28           O  
ATOM   3860  OG  SER A 262      -3.183  -1.531 -16.172  1.00 98.28           O  
ATOM   3861  HG  SER A 262      -3.101  -1.966 -15.320  1.00 98.28           H  
ATOM   3862  N   SER A 263      -5.465  -1.308 -18.178  1.00 97.85           N  
ATOM   3863  H   SER A 263      -5.294  -2.100 -17.575  1.00 97.85           H  
ATOM   3864  CA  SER A 263      -5.769  -1.548 -19.595  1.00 97.85           C  
ATOM   3865  HA  SER A 263      -4.983  -1.101 -20.204  1.00 97.85           H  
ATOM   3866  C   SER A 263      -7.097  -0.918 -20.023  1.00 97.85           C  
ATOM   3867  CB  SER A 263      -5.808  -3.050 -19.887  1.00 97.85           C  
ATOM   3868  HB2 SER A 263      -6.104  -3.207 -20.925  1.00 97.85           H  
ATOM   3869  HB3 SER A 263      -6.538  -3.531 -19.237  1.00 97.85           H  
ATOM   3870  O   SER A 263      -7.178  -0.368 -21.119  1.00 97.85           O  
ATOM   3871  OG  SER A 263      -4.529  -3.625 -19.679  1.00 97.85           O  
ATOM   3872  HG  SER A 263      -4.607  -4.575 -19.792  1.00 97.85           H  
ATOM   3873  N   ALA A 264      -8.117  -0.951 -19.160  1.00 97.63           N  
ATOM   3874  H   ALA A 264      -8.004  -1.441 -18.284  1.00 97.63           H  
ATOM   3875  CA  ALA A 264      -9.423  -0.361 -19.444  1.00 97.63           C  
ATOM   3876  HA  ALA A 264      -9.754  -0.701 -20.425  1.00 97.63           H  
ATOM   3877  C   ALA A 264      -9.389   1.177 -19.481  1.00 97.63           C  
ATOM   3878  CB  ALA A 264     -10.419  -0.875 -18.396  1.00 97.63           C  
ATOM   3879  HB1 ALA A 264     -11.411  -0.478 -18.609  1.00 97.63           H  
ATOM   3880  HB2 ALA A 264     -10.462  -1.964 -18.427  1.00 97.63           H  
ATOM   3881  HB3 ALA A 264     -10.117  -0.561 -17.397  1.00 97.63           H  
ATOM   3882  O   ALA A 264     -10.076   1.788 -20.300  1.00 97.63           O  
ATOM   3883  N   ILE A 265      -8.597   1.816 -18.611  1.00 98.20           N  
ATOM   3884  H   ILE A 265      -8.102   1.258 -17.930  1.00 98.20           H  
ATOM   3885  CA  ILE A 265      -8.624   3.280 -18.445  1.00 98.20           C  
ATOM   3886  HA  ILE A 265      -9.587   3.643 -18.804  1.00 98.20           H  
ATOM   3887  C   ILE A 265      -7.567   3.994 -19.295  1.00 98.20           C  
ATOM   3888  CB  ILE A 265      -8.552   3.680 -16.952  1.00 98.20           C  
ATOM   3889  HB  ILE A 265      -8.761   4.748 -16.893  1.00 98.20           H  
ATOM   3890  O   ILE A 265      -7.784   5.129 -19.717  1.00 98.20           O  
ATOM   3891  CG1 ILE A 265      -7.145   3.463 -16.350  1.00 98.20           C  
ATOM   3892 HG12 ILE A 265      -6.406   3.962 -16.978  1.00 98.20           H  
ATOM   3893 HG13 ILE A 265      -6.913   2.398 -16.338  1.00 98.20           H  
ATOM   3894  CG2 ILE A 265      -9.665   2.949 -16.166  1.00 98.20           C  
ATOM   3895 HG21 ILE A 265      -9.568   3.116 -15.093  1.00 98.20           H  
ATOM   3896 HG22 ILE A 265      -9.611   1.869 -16.302  1.00 98.20           H  
ATOM   3897 HG23 ILE A 265     -10.642   3.296 -16.500  1.00 98.20           H  
ATOM   3898  CD1 ILE A 265      -6.954   4.034 -14.942  1.00 98.20           C  
ATOM   3899 HD11 ILE A 265      -7.552   3.478 -14.220  1.00 98.20           H  
ATOM   3900 HD12 ILE A 265      -7.243   5.085 -14.927  1.00 98.20           H  
ATOM   3901 HD13 ILE A 265      -5.905   3.950 -14.658  1.00 98.20           H  
ATOM   3902  N   LYS A 266      -6.437   3.336 -19.583  1.00 97.36           N  
ATOM   3903  H   LYS A 266      -6.343   2.401 -19.213  1.00 97.36           H  
ATOM   3904  CA  LYS A 266      -5.257   3.926 -20.235  1.00 97.36           C  
ATOM   3905  HA  LYS A 266      -4.808   4.638 -19.542  1.00 97.36           H  
ATOM   3906  C   LYS A 266      -5.547   4.727 -21.509  1.00 97.36           C  
ATOM   3907  CB  LYS A 266      -4.244   2.810 -20.493  1.00 97.36           C  
ATOM   3908  HB2 LYS A 266      -3.921   2.412 -19.531  1.00 97.36           H  
ATOM   3909  HB3 LYS A 266      -4.732   2.003 -21.040  1.00 97.36           H  
ATOM   3910  O   LYS A 266      -4.957   5.797 -21.630  1.00 97.36           O  
ATOM   3911  CG  LYS A 266      -2.983   3.249 -21.246  1.00 97.36           C  
ATOM   3912  HG2 LYS A 266      -2.386   3.913 -20.622  1.00 97.36           H  
ATOM   3913  HG3 LYS A 266      -3.231   3.737 -22.189  1.00 97.36           H  
ATOM   3914  CD  LYS A 266      -2.226   1.965 -21.546  1.00 97.36           C  
ATOM   3915  HD2 LYS A 266      -2.846   1.336 -22.183  1.00 97.36           H  
ATOM   3916  HD3 LYS A 266      -2.062   1.445 -20.602  1.00 97.36           H  
ATOM   3917  CE  LYS A 266      -0.891   2.205 -22.232  1.00 97.36           C  
ATOM   3918  HE2 LYS A 266      -0.210   2.668 -21.518  1.00 97.36           H  
ATOM   3919  HE3 LYS A 266      -1.019   2.879 -23.080  1.00 97.36           H  
ATOM   3920  NZ  LYS A 266      -0.364   0.896 -22.672  1.00 97.36           N  
ATOM   3921  HZ1 LYS A 266       0.644   0.943 -22.708  1.00 97.36           H  
ATOM   3922  HZ2 LYS A 266      -0.751   0.606 -23.559  1.00 97.36           H  
ATOM   3923  HZ3 LYS A 266      -0.594   0.188 -21.989  1.00 97.36           H  
ATOM   3924  N   PRO A 267      -6.438   4.312 -22.436  1.00 96.72           N  
ATOM   3925  CA  PRO A 267      -6.715   5.096 -23.645  1.00 96.72           C  
ATOM   3926  HA  PRO A 267      -5.787   5.219 -24.203  1.00 96.72           H  
ATOM   3927  C   PRO A 267      -7.309   6.489 -23.378  1.00 96.72           C  
ATOM   3928  CB  PRO A 267      -7.691   4.245 -24.468  1.00 96.72           C  
ATOM   3929  HB2 PRO A 267      -8.720   4.521 -24.236  1.00 96.72           H  
ATOM   3930  HB3 PRO A 267      -7.506   4.343 -25.538  1.00 96.72           H  
ATOM   3931  O   PRO A 267      -7.396   7.305 -24.291  1.00 96.72           O  
ATOM   3932  CG  PRO A 267      -7.439   2.820 -23.981  1.00 96.72           C  
ATOM   3933  HG2 PRO A 267      -6.562   2.408 -24.479  1.00 96.72           H  
ATOM   3934  HG3 PRO A 267      -8.307   2.178 -24.128  1.00 96.72           H  
ATOM   3935  CD  PRO A 267      -7.140   3.034 -22.503  1.00 96.72           C  
ATOM   3936  HD2 PRO A 267      -6.545   2.202 -22.126  1.00 96.72           H  
ATOM   3937  HD3 PRO A 267      -8.076   3.102 -21.947  1.00 96.72           H  
ATOM   3938  N   ARG A 268      -7.780   6.747 -22.151  1.00 95.80           N  
ATOM   3939  H   ARG A 268      -7.675   6.032 -21.446  1.00 95.80           H  
ATOM   3940  CA  ARG A 268      -8.509   7.960 -21.761  1.00 95.80           C  
ATOM   3941  HA  ARG A 268      -8.571   8.636 -22.614  1.00 95.80           H  
ATOM   3942  C   ARG A 268      -7.797   8.783 -20.682  1.00 95.80           C  
ATOM   3943  CB  ARG A 268      -9.924   7.544 -21.321  1.00 95.80           C  
ATOM   3944  HB2 ARG A 268      -9.832   6.871 -20.468  1.00 95.80           H  
ATOM   3945  HB3 ARG A 268     -10.480   8.420 -20.988  1.00 95.80           H  
ATOM   3946  O   ARG A 268      -8.327   9.831 -20.314  1.00 95.80           O  
ATOM   3947  CG  ARG A 268     -10.715   6.823 -22.431  1.00 95.80           C  
ATOM   3948  HG2 ARG A 268     -11.659   6.461 -22.023  1.00 95.80           H  
ATOM   3949  HG3 ARG A 268     -10.170   5.938 -22.761  1.00 95.80           H  
ATOM   3950  CD  ARG A 268     -11.010   7.706 -23.651  1.00 95.80           C  
ATOM   3951  HD2 ARG A 268     -11.517   7.106 -24.407  1.00 95.80           H  
ATOM   3952  HD3 ARG A 268     -10.068   8.034 -24.090  1.00 95.80           H  
ATOM   3953  NE  ARG A 268     -11.822   8.888 -23.294  1.00 95.80           N  
ATOM   3954  HE  ARG A 268     -11.307   9.690 -22.960  1.00 95.80           H  
ATOM   3955  NH1 ARG A 268     -13.906   8.029 -23.756  1.00 95.80           N  
ATOM   3956 HH11 ARG A 268     -13.476   7.164 -24.048  1.00 95.80           H  
ATOM   3957 HH12 ARG A 268     -14.911   8.135 -23.779  1.00 95.80           H  
ATOM   3958  NH2 ARG A 268     -13.719  10.099 -22.950  1.00 95.80           N  
ATOM   3959 HH21 ARG A 268     -14.727  10.165 -22.941  1.00 95.80           H  
ATOM   3960 HH22 ARG A 268     -13.165  10.853 -22.569  1.00 95.80           H  
ATOM   3961  CZ  ARG A 268     -13.140   8.998 -23.338  1.00 95.80           C  
ATOM   3962  N   VAL A 269      -6.644   8.315 -20.190  1.00 95.08           N  
ATOM   3963  H   VAL A 269      -6.244   7.507 -20.644  1.00 95.08           H  
ATOM   3964  CA  VAL A 269      -5.830   8.962 -19.140  1.00 95.08           C  
ATOM   3965  HA  VAL A 269      -6.485   9.531 -18.480  1.00 95.08           H  
ATOM   3966  C   VAL A 269      -4.882   9.996 -19.723  1.00 95.08           C  
ATOM   3967  CB  VAL A 269      -5.098   7.907 -18.290  1.00 95.08           C  
ATOM   3968  HB  VAL A 269      -4.573   7.212 -18.945  1.00 95.08           H  
ATOM   3969  O   VAL A 269      -4.161   9.728 -20.704  1.00 95.08           O  
ATOM   3970  CG1 VAL A 269      -4.087   8.532 -17.321  1.00 95.08           C  
ATOM   3971 HG11 VAL A 269      -3.687   7.772 -16.650  1.00 95.08           H  
ATOM   3972 HG12 VAL A 269      -3.259   8.960 -17.886  1.00 95.08           H  
ATOM   3973 HG13 VAL A 269      -4.573   9.315 -16.740  1.00 95.08           H  
ATOM   3974  CG2 VAL A 269      -6.107   7.135 -17.431  1.00 95.08           C  
ATOM   3975 HG21 VAL A 269      -5.599   6.346 -16.876  1.00 95.08           H  
ATOM   3976 HG22 VAL A 269      -6.872   6.686 -18.063  1.00 95.08           H  
ATOM   3977 HG23 VAL A 269      -6.597   7.814 -16.733  1.00 95.08           H  
ATOM   3978  OXT VAL A 269      -4.772  11.083 -19.123  1.00 95.08           O  
TER    3979      VAL A 269                                                       
ATOM   3979  N   ARG B   1      -2.148  -4.333   6.470  1.00 94.12           N  
ATOM   3980  H   ARG B   1      -1.599  -4.726   7.222  1.00 94.12           H  
ATOM   3981  H2  ARG B   1      -1.990  -3.337   6.415  1.00 94.12           H  
ATOM   3982  H3  ARG B   1      -1.805  -4.766   5.625  1.00 94.12           H  
ATOM   3983  CA  ARG B   1      -3.587  -4.637   6.661  1.00 94.12           C  
ATOM   3984  HA  ARG B   1      -3.909  -4.241   7.624  1.00 94.12           H  
ATOM   3985  C   ARG B   1      -3.797  -6.145   6.704  1.00 94.12           C  
ATOM   3986  CB  ARG B   1      -4.451  -3.984   5.565  1.00 94.12           C  
ATOM   3987  HB2 ARG B   1      -5.497  -4.086   5.852  1.00 94.12           H  
ATOM   3988  HB3 ARG B   1      -4.219  -2.920   5.524  1.00 94.12           H  
ATOM   3989  O   ARG B   1      -2.949  -6.867   6.184  1.00 94.12           O  
ATOM   3990  CG  ARG B   1      -4.266  -4.590   4.162  1.00 94.12           C  
ATOM   3991  HG2 ARG B   1      -3.236  -4.467   3.827  1.00 94.12           H  
ATOM   3992  HG3 ARG B   1      -4.512  -5.652   4.187  1.00 94.12           H  
ATOM   3993  CD  ARG B   1      -5.210  -3.910   3.171  1.00 94.12           C  
ATOM   3994  HD2 ARG B   1      -4.991  -2.843   3.130  1.00 94.12           H  
ATOM   3995  HD3 ARG B   1      -6.232  -4.039   3.527  1.00 94.12           H  
ATOM   3996  NE  ARG B   1      -5.083  -4.488   1.830  1.00 94.12           N  
ATOM   3997  HE  ARG B   1      -4.239  -4.981   1.577  1.00 94.12           H  
ATOM   3998  NH1 ARG B   1      -7.143  -3.882   0.983  1.00 94.12           N  
ATOM   3999 HH11 ARG B   1      -7.408  -3.449   1.856  1.00 94.12           H  
ATOM   4000 HH12 ARG B   1      -7.829  -4.089   0.271  1.00 94.12           H  
ATOM   4001  NH2 ARG B   1      -5.767  -5.115  -0.201  1.00 94.12           N  
ATOM   4002 HH21 ARG B   1      -6.530  -5.306  -0.834  1.00 94.12           H  
ATOM   4003 HH22 ARG B   1      -4.911  -5.649  -0.255  1.00 94.12           H  
ATOM   4004  CZ  ARG B   1      -5.994  -4.477   0.887  1.00 94.12           C  
ATOM   4005  N   ILE B   2      -4.889  -6.620   7.298  1.00 97.12           N  
ATOM   4006  H   ILE B   2      -5.536  -5.981   7.739  1.00 97.12           H  
ATOM   4007  CA  ILE B   2      -5.320  -8.021   7.172  1.00 97.12           C  
ATOM   4008  HA  ILE B   2      -4.442  -8.667   7.173  1.00 97.12           H  
ATOM   4009  C   ILE B   2      -6.044  -8.207   5.831  1.00 97.12           C  
ATOM   4010  CB  ILE B   2      -6.200  -8.413   8.377  1.00 97.12           C  
ATOM   4011  HB  ILE B   2      -6.982  -7.658   8.463  1.00 97.12           H  
ATOM   4012  O   ILE B   2      -6.812  -7.333   5.436  1.00 97.12           O  
ATOM   4013  CG1 ILE B   2      -5.362  -8.390   9.674  1.00 97.12           C  
ATOM   4014 HG12 ILE B   2      -4.759  -7.483   9.712  1.00 97.12           H  
ATOM   4015 HG13 ILE B   2      -4.682  -9.242   9.680  1.00 97.12           H  
ATOM   4016  CG2 ILE B   2      -6.864  -9.792   8.181  1.00 97.12           C  
ATOM   4017 HG21 ILE B   2      -7.539  -9.775   7.325  1.00 97.12           H  
ATOM   4018 HG22 ILE B   2      -7.464 -10.060   9.051  1.00 97.12           H  
ATOM   4019 HG23 ILE B   2      -6.108 -10.560   8.019  1.00 97.12           H  
ATOM   4020  CD1 ILE B   2      -6.200  -8.412  10.954  1.00 97.12           C  
ATOM   4021 HD11 ILE B   2      -6.790  -9.325  11.028  1.00 97.12           H  
ATOM   4022 HD12 ILE B   2      -6.869  -7.551  10.964  1.00 97.12           H  
ATOM   4023 HD13 ILE B   2      -5.529  -8.353  11.811  1.00 97.12           H  
ATOM   4024  N   THR B   3      -5.789  -9.319   5.139  1.00 93.83           N  
ATOM   4025  H   THR B   3      -5.091  -9.956   5.495  1.00 93.83           H  
ATOM   4026  CA  THR B   3      -6.375  -9.623   3.815  1.00 93.83           C  
ATOM   4027  HA  THR B   3      -7.166  -8.906   3.597  1.00 93.83           H  
ATOM   4028  C   THR B   3      -7.047 -10.981   3.712  1.00 93.83           C  
ATOM   4029  CB  THR B   3      -5.330  -9.529   2.699  1.00 93.83           C  
ATOM   4030  HB  THR B   3      -5.739  -9.922   1.768  1.00 93.83           H  
ATOM   4031  O   THR B   3      -7.574 -11.321   2.659  1.00 93.83           O  
ATOM   4032  CG2 THR B   3      -4.962  -8.078   2.468  1.00 93.83           C  
ATOM   4033 HG21 THR B   3      -4.407  -8.021   1.532  1.00 93.83           H  
ATOM   4034 HG22 THR B   3      -4.375  -7.710   3.310  1.00 93.83           H  
ATOM   4035 HG23 THR B   3      -5.865  -7.477   2.361  1.00 93.83           H  
ATOM   4036  OG1 THR B   3      -4.143 -10.228   3.024  1.00 93.83           O  
ATOM   4037  HG1 THR B   3      -3.559 -10.103   2.272  1.00 93.83           H  
ATOM   4038  N   GLY B   4      -7.031 -11.776   4.778  1.00 96.87           N  
ATOM   4039  H   GLY B   4      -6.590 -11.465   5.631  1.00 96.87           H  
ATOM   4040  CA  GLY B   4      -7.664 -13.085   4.756  1.00 96.87           C  
ATOM   4041  HA2 GLY B   4      -7.361 -13.612   3.851  1.00 96.87           H  
ATOM   4042  HA3 GLY B   4      -8.747 -12.968   4.727  1.00 96.87           H  
ATOM   4043  C   GLY B   4      -7.309 -13.945   5.950  1.00 96.87           C  
ATOM   4044  O   GLY B   4      -6.597 -13.525   6.867  1.00 96.87           O  
ATOM   4045  N   ILE B   5      -7.784 -15.185   5.909  1.00 97.75           N  
ATOM   4046  H   ILE B   5      -8.328 -15.451   5.101  1.00 97.75           H  
ATOM   4047  CA  ILE B   5      -7.477 -16.222   6.894  1.00 97.75           C  
ATOM   4048  HA  ILE B   5      -6.620 -15.888   7.480  1.00 97.75           H  
ATOM   4049  C   ILE B   5      -7.052 -17.516   6.192  1.00 97.75           C  
ATOM   4050  CB  ILE B   5      -8.647 -16.438   7.884  1.00 97.75           C  
ATOM   4051  HB  ILE B   5      -8.356 -17.237   8.565  1.00 97.75           H  
ATOM   4052  O   ILE B   5      -7.434 -17.778   5.051  1.00 97.75           O  
ATOM   4053  CG1 ILE B   5      -9.942 -16.866   7.160  1.00 97.75           C  
ATOM   4054 HG12 ILE B   5      -9.704 -17.638   6.428  1.00 97.75           H  
ATOM   4055 HG13 ILE B   5     -10.354 -16.014   6.620  1.00 97.75           H  
ATOM   4056  CG2 ILE B   5      -8.875 -15.165   8.723  1.00 97.75           C  
ATOM   4057 HG21 ILE B   5      -9.232 -14.352   8.090  1.00 97.75           H  
ATOM   4058 HG22 ILE B   5      -9.621 -15.343   9.497  1.00 97.75           H  
ATOM   4059 HG23 ILE B   5      -7.942 -14.860   9.199  1.00 97.75           H  
ATOM   4060  CD1 ILE B   5     -11.023 -17.436   8.086  1.00 97.75           C  
ATOM   4061 HD11 ILE B   5     -11.327 -16.691   8.821  1.00 97.75           H  
ATOM   4062 HD12 ILE B   5     -11.897 -17.713   7.497  1.00 97.75           H  
ATOM   4063 HD13 ILE B   5     -10.645 -18.321   8.597  1.00 97.75           H  
ATOM   4064  N   LYS B   6      -6.256 -18.339   6.876  1.00 97.98           N  
ATOM   4065  H   LYS B   6      -5.925 -18.021   7.776  1.00 97.98           H  
ATOM   4066  CA  LYS B   6      -5.945 -19.716   6.481  1.00 97.98           C  
ATOM   4067  HA  LYS B   6      -6.620 -19.991   5.670  1.00 97.98           H  
ATOM   4068  C   LYS B   6      -6.225 -20.660   7.638  1.00 97.98           C  
ATOM   4069  CB  LYS B   6      -4.499 -19.889   5.983  1.00 97.98           C  
ATOM   4070  HB2 LYS B   6      -4.413 -20.878   5.533  1.00 97.98           H  
ATOM   4071  HB3 LYS B   6      -3.812 -19.849   6.828  1.00 97.98           H  
ATOM   4072  O   LYS B   6      -5.860 -20.359   8.775  1.00 97.98           O  
ATOM   4073  CG  LYS B   6      -4.078 -18.842   4.950  1.00 97.98           C  
ATOM   4074  HG2 LYS B   6      -4.063 -17.864   5.430  1.00 97.98           H  
ATOM   4075  HG3 LYS B   6      -4.808 -18.824   4.141  1.00 97.98           H  
ATOM   4076  CD  LYS B   6      -2.685 -19.134   4.383  1.00 97.98           C  
ATOM   4077  HD2 LYS B   6      -2.686 -20.129   3.939  1.00 97.98           H  
ATOM   4078  HD3 LYS B   6      -1.948 -19.091   5.185  1.00 97.98           H  
ATOM   4079  CE  LYS B   6      -2.366 -18.090   3.308  1.00 97.98           C  
ATOM   4080  HE2 LYS B   6      -2.342 -17.103   3.770  1.00 97.98           H  
ATOM   4081  HE3 LYS B   6      -3.182 -18.093   2.586  1.00 97.98           H  
ATOM   4082  NZ  LYS B   6      -1.087 -18.376   2.618  1.00 97.98           N  
ATOM   4083  HZ1 LYS B   6      -0.316 -18.386   3.269  1.00 97.98           H  
ATOM   4084  HZ2 LYS B   6      -1.152 -19.272   2.156  1.00 97.98           H  
ATOM   4085  HZ3 LYS B   6      -0.920 -17.677   1.908  1.00 97.98           H  
ATOM   4086  N   VAL B   7      -6.817 -21.808   7.339  1.00 98.11           N  
ATOM   4087  H   VAL B   7      -7.019 -22.000   6.368  1.00 98.11           H  
ATOM   4088  CA  VAL B   7      -7.125 -22.872   8.307  1.00 98.11           C  
ATOM   4089  HA  VAL B   7      -6.479 -22.758   9.178  1.00 98.11           H  
ATOM   4090  C   VAL B   7      -6.833 -24.245   7.691  1.00 98.11           C  
ATOM   4091  CB  VAL B   7      -8.588 -22.791   8.789  1.00 98.11           C  
ATOM   4092  HB  VAL B   7      -8.769 -23.612   9.483  1.00 98.11           H  
ATOM   4093  O   VAL B   7      -6.762 -24.333   6.463  1.00 98.11           O  
ATOM   4094  CG1 VAL B   7      -8.841 -21.482   9.545  1.00 98.11           C  
ATOM   4095 HG11 VAL B   7      -9.810 -21.541  10.041  1.00 98.11           H  
ATOM   4096 HG12 VAL B   7      -8.068 -21.337  10.300  1.00 98.11           H  
ATOM   4097 HG13 VAL B   7      -8.845 -20.634   8.861  1.00 98.11           H  
ATOM   4098  CG2 VAL B   7      -9.609 -22.897   7.654  1.00 98.11           C  
ATOM   4099 HG21 VAL B   7     -10.613 -22.959   8.073  1.00 98.11           H  
ATOM   4100 HG22 VAL B   7      -9.549 -22.023   7.006  1.00 98.11           H  
ATOM   4101 HG23 VAL B   7      -9.433 -23.798   7.067  1.00 98.11           H  
ATOM   4102  N   PRO B   8      -6.647 -25.312   8.488  1.00 98.32           N  
ATOM   4103  CA  PRO B   8      -6.551 -26.675   7.971  1.00 98.32           C  
ATOM   4104  HA  PRO B   8      -5.606 -26.779   7.438  1.00 98.32           H  
ATOM   4105  C   PRO B   8      -7.725 -27.027   7.045  1.00 98.32           C  
ATOM   4106  CB  PRO B   8      -6.526 -27.571   9.209  1.00 98.32           C  
ATOM   4107  HB2 PRO B   8      -5.960 -28.487   9.042  1.00 98.32           H  
ATOM   4108  HB3 PRO B   8      -7.545 -27.805   9.517  1.00 98.32           H  
ATOM   4109  O   PRO B   8      -8.863 -26.650   7.317  1.00 98.32           O  
ATOM   4110  CG  PRO B   8      -5.890 -26.677  10.269  1.00 98.32           C  
ATOM   4111  HG2 PRO B   8      -4.810 -26.646  10.130  1.00 98.32           H  
ATOM   4112  HG3 PRO B   8      -6.148 -27.001  11.277  1.00 98.32           H  
ATOM   4113  CD  PRO B   8      -6.504 -25.320   9.936  1.00 98.32           C  
ATOM   4114  HD2 PRO B   8      -5.852 -24.520  10.288  1.00 98.32           H  
ATOM   4115  HD3 PRO B   8      -7.490 -25.249  10.393  1.00 98.32           H  
ATOM   4116  N   LYS B   9      -7.453 -27.742   5.947  1.00 98.04           N  
ATOM   4117  H   LYS B   9      -6.495 -28.025   5.795  1.00 98.04           H  
ATOM   4118  CA  LYS B   9      -8.489 -28.228   5.017  1.00 98.04           C  
ATOM   4119  HA  LYS B   9      -9.086 -27.388   4.663  1.00 98.04           H  
ATOM   4120  C   LYS B   9      -9.471 -29.193   5.681  1.00 98.04           C  
ATOM   4121  CB  LYS B   9      -7.846 -28.950   3.828  1.00 98.04           C  
ATOM   4122  HB2 LYS B   9      -8.639 -29.465   3.285  1.00 98.04           H  
ATOM   4123  HB3 LYS B   9      -7.143 -29.703   4.186  1.00 98.04           H  
ATOM   4124  O   LYS B   9     -10.660 -29.160   5.377  1.00 98.04           O  
ATOM   4125  CG  LYS B   9      -7.139 -27.999   2.861  1.00 98.04           C  
ATOM   4126  HG2 LYS B   9      -6.234 -27.599   3.318  1.00 98.04           H  
ATOM   4127  HG3 LYS B   9      -7.820 -27.187   2.605  1.00 98.04           H  
ATOM   4128  CD  LYS B   9      -6.793 -28.772   1.590  1.00 98.04           C  
ATOM   4129  HD2 LYS B   9      -6.153 -29.610   1.866  1.00 98.04           H  
ATOM   4130  HD3 LYS B   9      -7.709 -29.170   1.152  1.00 98.04           H  
ATOM   4131  CE  LYS B   9      -6.086 -27.898   0.555  1.00 98.04           C  
ATOM   4132  HE2 LYS B   9      -6.744 -27.089   0.236  1.00 98.04           H  
ATOM   4133  HE3 LYS B   9      -5.202 -27.462   1.020  1.00 98.04           H  
ATOM   4134  NZ  LYS B   9      -5.675 -28.736  -0.594  1.00 98.04           N  
ATOM   4135  HZ1 LYS B   9      -5.234 -29.570  -0.232  1.00 98.04           H  
ATOM   4136  HZ2 LYS B   9      -6.429 -28.998  -1.213  1.00 98.04           H  
ATOM   4137  HZ3 LYS B   9      -4.886 -28.330  -1.076  1.00 98.04           H  
ATOM   4138  N   GLU B  10      -8.966 -30.039   6.571  1.00 98.14           N  
ATOM   4139  H   GLU B  10      -7.973 -29.996   6.751  1.00 98.14           H  
ATOM   4140  CA  GLU B  10      -9.756 -30.903   7.444  1.00 98.14           C  
ATOM   4141  HA  GLU B  10     -10.813 -30.794   7.204  1.00 98.14           H  
ATOM   4142  C   GLU B  10      -9.539 -30.474   8.891  1.00 98.14           C  
ATOM   4143  CB  GLU B  10      -9.388 -32.382   7.271  1.00 98.14           C  
ATOM   4144  HB2 GLU B  10     -10.000 -32.963   7.960  1.00 98.14           H  
ATOM   4145  HB3 GLU B  10      -8.342 -32.524   7.542  1.00 98.14           H  
ATOM   4146  O   GLU B  10      -8.405 -30.183   9.284  1.00 98.14           O  
ATOM   4147  CG  GLU B  10      -9.628 -32.902   5.846  1.00 98.14           C  
ATOM   4148  HG2 GLU B  10      -9.078 -32.278   5.141  1.00 98.14           H  
ATOM   4149  HG3 GLU B  10     -10.690 -32.817   5.613  1.00 98.14           H  
ATOM   4150  CD  GLU B  10      -9.184 -34.362   5.661  1.00 98.14           C  
ATOM   4151  OE1 GLU B  10      -8.964 -34.739   4.489  1.00 98.14           O  
ATOM   4152  OE2 GLU B  10      -9.029 -35.087   6.671  1.00 98.14           O  
ATOM   4153  N   ILE B  11     -10.612 -30.424   9.677  1.00 98.11           N  
ATOM   4154  H   ILE B  11     -11.502 -30.700   9.289  1.00 98.11           H  
ATOM   4155  CA  ILE B  11     -10.589 -29.977  11.073  1.00 98.11           C  
ATOM   4156  HA  ILE B  11      -9.558 -29.916  11.422  1.00 98.11           H  
ATOM   4157  C   ILE B  11     -11.306 -31.017  11.935  1.00 98.11           C  
ATOM   4158  CB  ILE B  11     -11.215 -28.567  11.199  1.00 98.11           C  
ATOM   4159  HB  ILE B  11     -12.216 -28.599  10.768  1.00 98.11           H  
ATOM   4160  O   ILE B  11     -12.480 -31.316  11.701  1.00 98.11           O  
ATOM   4161  CG1 ILE B  11     -10.385 -27.516  10.421  1.00 98.11           C  
ATOM   4162 HG12 ILE B  11      -9.424 -27.376  10.917  1.00 98.11           H  
ATOM   4163 HG13 ILE B  11     -10.194 -27.876   9.410  1.00 98.11           H  
ATOM   4164  CG2 ILE B  11     -11.336 -28.161  12.681  1.00 98.11           C  
ATOM   4165 HG21 ILE B  11     -12.019 -28.827  13.207  1.00 98.11           H  
ATOM   4166 HG22 ILE B  11     -10.360 -28.204  13.164  1.00 98.11           H  
ATOM   4167 HG23 ILE B  11     -11.736 -27.151  12.771  1.00 98.11           H  
ATOM   4168  CD1 ILE B  11     -11.069 -26.154  10.267  1.00 98.11           C  
ATOM   4169 HD11 ILE B  11     -12.054 -26.286   9.818  1.00 98.11           H  
ATOM   4170 HD12 ILE B  11     -10.464 -25.523   9.615  1.00 98.11           H  
ATOM   4171 HD13 ILE B  11     -11.171 -25.659  11.232  1.00 98.11           H  
ATOM   4172  N   ALA B  12     -10.611 -31.537  12.950  1.00 97.96           N  
ATOM   4173  H   ALA B  12      -9.659 -31.234  13.100  1.00 97.96           H  
ATOM   4174  CA  ALA B  12     -11.213 -32.393  13.964  1.00 97.96           C  
ATOM   4175  HA  ALA B  12     -11.817 -33.150  13.465  1.00 97.96           H  
ATOM   4176  C   ALA B  12     -12.118 -31.558  14.879  1.00 97.96           C  
ATOM   4177  CB  ALA B  12     -10.121 -33.121  14.755  1.00 97.96           C  
ATOM   4178  HB1 ALA B  12      -9.523 -33.750  14.096  1.00 97.96           H  
ATOM   4179  HB2 ALA B  12     -10.579 -33.750  15.518  1.00 97.96           H  
ATOM   4180  HB3 ALA B  12      -9.467 -32.399  15.245  1.00 97.96           H  
ATOM   4181  O   ALA B  12     -11.660 -30.613  15.527  1.00 97.96           O  
ATOM   4182  N   VAL B  13     -13.409 -31.889  14.927  1.00 97.57           N  
ATOM   4183  H   VAL B  13     -13.719 -32.702  14.414  1.00 97.57           H  
ATOM   4184  CA  VAL B  13     -14.342 -31.227  15.850  1.00 97.57           C  
ATOM   4185  HA  VAL B  13     -14.228 -30.150  15.725  1.00 97.57           H  
ATOM   4186  C   VAL B  13     -13.958 -31.549  17.299  1.00 97.57           C  
ATOM   4187  CB  VAL B  13     -15.815 -31.561  15.548  1.00 97.57           C  
ATOM   4188  HB  VAL B  13     -16.436 -31.000  16.247  1.00 97.57           H  
ATOM   4189  O   VAL B  13     -13.521 -32.654  17.602  1.00 97.57           O  
ATOM   4190  CG1 VAL B  13     -16.192 -31.116  14.129  1.00 97.57           C  
ATOM   4191 HG11 VAL B  13     -17.263 -31.256  13.977  1.00 97.57           H  
ATOM   4192 HG12 VAL B  13     -15.953 -30.061  13.998  1.00 97.57           H  
ATOM   4193 HG13 VAL B  13     -15.647 -31.705  13.392  1.00 97.57           H  
ATOM   4194  CG2 VAL B  13     -16.159 -33.047  15.697  1.00 97.57           C  
ATOM   4195 HG21 VAL B  13     -15.566 -33.650  15.009  1.00 97.57           H  
ATOM   4196 HG22 VAL B  13     -15.962 -33.376  16.717  1.00 97.57           H  
ATOM   4197 HG23 VAL B  13     -17.220 -33.196  15.495  1.00 97.57           H  
ATOM   4198  N   GLY B  14     -14.078 -30.573  18.196  1.00 96.79           N  
ATOM   4199  H   GLY B  14     -14.425 -29.679  17.878  1.00 96.79           H  
ATOM   4200  CA  GLY B  14     -13.672 -30.676  19.602  1.00 96.79           C  
ATOM   4201  HA2 GLY B  14     -14.230 -29.944  20.186  1.00 96.79           H  
ATOM   4202  HA3 GLY B  14     -13.928 -31.669  19.971  1.00 96.79           H  
ATOM   4203  C   GLY B  14     -12.176 -30.456  19.867  1.00 96.79           C  
ATOM   4204  O   GLY B  14     -11.808 -30.146  21.001  1.00 96.79           O  
ATOM   4205  N   GLU B  15     -11.311 -30.523  18.849  1.00 97.38           N  
ATOM   4206  H   GLU B  15     -11.652 -30.773  17.932  1.00 97.38           H  
ATOM   4207  CA  GLU B  15      -9.866 -30.331  19.012  1.00 97.38           C  
ATOM   4208  HA  GLU B  15      -9.631 -30.495  20.063  1.00 97.38           H  
ATOM   4209  C   GLU B  15      -9.406 -28.911  18.627  1.00 97.38           C  
ATOM   4210  CB  GLU B  15      -9.062 -31.378  18.233  1.00 97.38           C  
ATOM   4211  HB2 GLU B  15      -9.296 -31.289  17.172  1.00 97.38           H  
ATOM   4212  HB3 GLU B  15      -8.005 -31.151  18.372  1.00 97.38           H  
ATOM   4213  O   GLU B  15      -9.914 -28.312  17.672  1.00 97.38           O  
ATOM   4214  CG  GLU B  15      -9.317 -32.817  18.711  1.00 97.38           C  
ATOM   4215  HG2 GLU B  15     -10.327 -33.114  18.427  1.00 97.38           H  
ATOM   4216  HG3 GLU B  15      -9.249 -32.834  19.799  1.00 97.38           H  
ATOM   4217  CD  GLU B  15      -8.305 -33.824  18.134  1.00 97.38           C  
ATOM   4218  OE1 GLU B  15      -8.218 -34.938  18.696  1.00 97.38           O  
ATOM   4219  OE2 GLU B  15      -7.581 -33.470  17.169  1.00 97.38           O  
ATOM   4220  N   PRO B  16      -8.425 -28.335  19.349  1.00 97.84           N  
ATOM   4221  CA  PRO B  16      -7.859 -27.045  18.986  1.00 97.84           C  
ATOM   4222  HA  PRO B  16      -8.669 -26.351  18.763  1.00 97.84           H  
ATOM   4223  C   PRO B  16      -6.934 -27.152  17.764  1.00 97.84           C  
ATOM   4224  CB  PRO B  16      -7.118 -26.563  20.235  1.00 97.84           C  
ATOM   4225  HB2 PRO B  16      -7.813 -26.037  20.888  1.00 97.84           H  
ATOM   4226  HB3 PRO B  16      -6.269 -25.924  19.989  1.00 97.84           H  
ATOM   4227  O   PRO B  16      -6.019 -27.972  17.727  1.00 97.84           O  
ATOM   4228  CG  PRO B  16      -6.679 -27.867  20.904  1.00 97.84           C  
ATOM   4229  HG2 PRO B  16      -6.561 -27.749  21.981  1.00 97.84           H  
ATOM   4230  HG3 PRO B  16      -5.751 -28.218  20.453  1.00 97.84           H  
ATOM   4231  CD  PRO B  16      -7.807 -28.843  20.566  1.00 97.84           C  
ATOM   4232  HD2 PRO B  16      -8.544 -28.849  21.369  1.00 97.84           H  
ATOM   4233  HD3 PRO B  16      -7.405 -29.844  20.417  1.00 97.84           H  
ATOM   4234  N   PHE B  17      -7.088 -26.234  16.814  1.00 97.94           N  
ATOM   4235  H   PHE B  17      -7.861 -25.591  16.912  1.00 97.94           H  
ATOM   4236  CA  PHE B  17      -6.212 -26.053  15.656  1.00 97.94           C  
ATOM   4237  HA  PHE B  17      -5.336 -26.691  15.775  1.00 97.94           H  
ATOM   4238  C   PHE B  17      -5.709 -24.604  15.561  1.00 97.94           C  
ATOM   4239  CB  PHE B  17      -6.933 -26.508  14.379  1.00 97.94           C  
ATOM   4240  HB2 PHE B  17      -6.208 -26.540  13.565  1.00 97.94           H  
ATOM   4241  HB3 PHE B  17      -7.301 -27.524  14.522  1.00 97.94           H  
ATOM   4242  O   PHE B  17      -6.195 -23.699  16.244  1.00 97.94           O  
ATOM   4243  CG  PHE B  17      -8.090 -25.620  13.969  1.00 97.94           C  
ATOM   4244  CD1 PHE B  17      -9.347 -25.785  14.576  1.00 97.94           C  
ATOM   4245  HD1 PHE B  17      -9.495 -26.555  15.318  1.00 97.94           H  
ATOM   4246  CD2 PHE B  17      -7.903 -24.597  13.021  1.00 97.94           C  
ATOM   4247  HD2 PHE B  17      -6.932 -24.447  12.572  1.00 97.94           H  
ATOM   4248  CE1 PHE B  17     -10.402 -24.921  14.245  1.00 97.94           C  
ATOM   4249  HE1 PHE B  17     -11.343 -25.015  14.768  1.00 97.94           H  
ATOM   4250  CE2 PHE B  17      -8.975 -23.764  12.657  1.00 97.94           C  
ATOM   4251  HE2 PHE B  17      -8.831 -22.988  11.920  1.00 97.94           H  
ATOM   4252  CZ  PHE B  17     -10.230 -23.928  13.268  1.00 97.94           C  
ATOM   4253  HZ  PHE B  17     -11.054 -23.283  13.001  1.00 97.94           H  
ATOM   4254  N   GLU B  18      -4.694 -24.369  14.730  1.00 97.73           N  
ATOM   4255  H   GLU B  18      -4.371 -25.119  14.136  1.00 97.73           H  
ATOM   4256  CA  GLU B  18      -4.151 -23.031  14.489  1.00 97.73           C  
ATOM   4257  HA  GLU B  18      -4.383 -22.393  15.342  1.00 97.73           H  
ATOM   4258  C   GLU B  18      -4.809 -22.400  13.253  1.00 97.73           C  
ATOM   4259  CB  GLU B  18      -2.617 -23.107  14.400  1.00 97.73           C  
ATOM   4260  HB2 GLU B  18      -2.246 -23.596  15.301  1.00 97.73           H  
ATOM   4261  HB3 GLU B  18      -2.326 -23.714  13.543  1.00 97.73           H  
ATOM   4262  O   GLU B  18      -4.743 -22.940  12.153  1.00 97.73           O  
ATOM   4263  CG  GLU B  18      -1.956 -21.728  14.296  1.00 97.73           C  
ATOM   4264  HG2 GLU B  18      -2.305 -21.106  15.121  1.00 97.73           H  
ATOM   4265  HG3 GLU B  18      -2.258 -21.246  13.366  1.00 97.73           H  
ATOM   4266  CD  GLU B  18      -0.426 -21.838  14.345  1.00 97.73           C  
ATOM   4267  OE1 GLU B  18       0.217 -21.978  13.276  1.00 97.73           O  
ATOM   4268  OE2 GLU B  18       0.154 -21.694  15.444  1.00 97.73           O  
ATOM   4269  N   ALA B  19      -5.431 -21.237  13.427  1.00 98.09           N  
ATOM   4270  H   ALA B  19      -5.485 -20.857  14.362  1.00 98.09           H  
ATOM   4271  CA  ALA B  19      -5.845 -20.364  12.338  1.00 98.09           C  
ATOM   4272  HA  ALA B  19      -5.924 -20.945  11.420  1.00 98.09           H  
ATOM   4273  C   ALA B  19      -4.799 -19.269  12.118  1.00 98.09           C  
ATOM   4274  CB  ALA B  19      -7.227 -19.792  12.645  1.00 98.09           C  
ATOM   4275  HB1 ALA B  19      -7.928 -20.624  12.708  1.00 98.09           H  
ATOM   4276  HB2 ALA B  19      -7.212 -19.247  13.589  1.00 98.09           H  
ATOM   4277  HB3 ALA B  19      -7.541 -19.124  11.843  1.00 98.09           H  
ATOM   4278  O   ALA B  19      -4.255 -18.702  13.070  1.00 98.09           O  
ATOM   4279  N   ILE B  20      -4.527 -18.951  10.855  1.00 97.79           N  
ATOM   4280  H   ILE B  20      -5.024 -19.447  10.128  1.00 97.79           H  
ATOM   4281  CA  ILE B  20      -3.538 -17.952  10.448  1.00 97.79           C  
ATOM   4282  HA  ILE B  20      -2.985 -17.607  11.321  1.00 97.79           H  
ATOM   4283  C   ILE B  20      -4.273 -16.759   9.845  1.00 97.79           C  
ATOM   4284  CB  ILE B  20      -2.518 -18.559   9.458  1.00 97.79           C  
ATOM   4285  HB  ILE B  20      -3.058 -18.857   8.560  1.00 97.79           H  
ATOM   4286  O   ILE B  20      -4.904 -16.878   8.802  1.00 97.79           O  
ATOM   4287  CG1 ILE B  20      -1.826 -19.813  10.044  1.00 97.79           C  
ATOM   4288 HG12 ILE B  20      -1.241 -19.528  10.918  1.00 97.79           H  
ATOM   4289 HG13 ILE B  20      -2.581 -20.529  10.369  1.00 97.79           H  
ATOM   4290  CG2 ILE B  20      -1.479 -17.493   9.060  1.00 97.79           C  
ATOM   4291 HG21 ILE B  20      -1.969 -16.632   8.607  1.00 97.79           H  
ATOM   4292 HG22 ILE B  20      -0.926 -17.168   9.942  1.00 97.79           H  
ATOM   4293 HG23 ILE B  20      -0.783 -17.895   8.323  1.00 97.79           H  
ATOM   4294  CD1 ILE B  20      -0.916 -20.555   9.056  1.00 97.79           C  
ATOM   4295 HD11 ILE B  20      -0.587 -21.489   9.510  1.00 97.79           H  
ATOM   4296 HD12 ILE B  20      -1.467 -20.782   8.143  1.00 97.79           H  
ATOM   4297 HD13 ILE B  20      -0.036 -19.957   8.819  1.00 97.79           H  
ATOM   4298  N   ILE B  21      -4.155 -15.593  10.470  1.00 98.06           N  
ATOM   4299  H   ILE B  21      -3.635 -15.572  11.336  1.00 98.06           H  
ATOM   4300  CA  ILE B  21      -4.616 -14.314   9.929  1.00 98.06           C  
ATOM   4301  HA  ILE B  21      -5.533 -14.469   9.361  1.00 98.06           H  
ATOM   4302  C   ILE B  21      -3.536 -13.791   8.975  1.00 98.06           C  
ATOM   4303  CB  ILE B  21      -4.926 -13.337  11.079  1.00 98.06           C  
ATOM   4304  HB  ILE B  21      -4.019 -13.224  11.673  1.00 98.06           H  
ATOM   4305  O   ILE B  21      -2.392 -13.558   9.380  1.00 98.06           O  
ATOM   4306  CG1 ILE B  21      -6.048 -13.880  11.996  1.00 98.06           C  
ATOM   4307 HG12 ILE B  21      -6.997 -13.846  11.461  1.00 98.06           H  
ATOM   4308 HG13 ILE B  21      -5.847 -14.920  12.254  1.00 98.06           H  
ATOM   4309  CG2 ILE B  21      -5.318 -11.960  10.524  1.00 98.06           C  
ATOM   4310 HG21 ILE B  21      -4.532 -11.565   9.880  1.00 98.06           H  
ATOM   4311 HG22 ILE B  21      -5.465 -11.251  11.339  1.00 98.06           H  
ATOM   4312 HG23 ILE B  21      -6.239 -12.045   9.949  1.00 98.06           H  
ATOM   4313  CD1 ILE B  21      -6.189 -13.119  13.320  1.00 98.06           C  
ATOM   4314 HD11 ILE B  21      -5.245 -13.153  13.864  1.00 98.06           H  
ATOM   4315 HD12 ILE B  21      -6.958 -13.598  13.927  1.00 98.06           H  
ATOM   4316 HD13 ILE B  21      -6.478 -12.083  13.145  1.00 98.06           H  
ATOM   4317  N   VAL B  22      -3.902 -13.630   7.704  1.00 96.59           N  
ATOM   4318  H   VAL B  22      -4.878 -13.753   7.475  1.00 96.59           H  
ATOM   4319  CA  VAL B  22      -3.016 -13.200   6.616  1.00 96.59           C  
ATOM   4320  HA  VAL B  22      -2.023 -13.612   6.798  1.00 96.59           H  
ATOM   4321  C   VAL B  22      -2.913 -11.681   6.609  1.00 96.59           C  
ATOM   4322  CB  VAL B  22      -3.504 -13.713   5.247  1.00 96.59           C  
ATOM   4323  HB  VAL B  22      -4.461 -13.252   5.003  1.00 96.59           H  
ATOM   4324  O   VAL B  22      -3.923 -10.984   6.706  1.00 96.59           O  
ATOM   4325  CG1 VAL B  22      -2.500 -13.384   4.133  1.00 96.59           C  
ATOM   4326 HG11 VAL B  22      -2.859 -13.787   3.186  1.00 96.59           H  
ATOM   4327 HG12 VAL B  22      -2.419 -12.304   4.010  1.00 96.59           H  
ATOM   4328 HG13 VAL B  22      -1.518 -13.798   4.361  1.00 96.59           H  
ATOM   4329  CG2 VAL B  22      -3.686 -15.235   5.267  1.00 96.59           C  
ATOM   4330 HG21 VAL B  22      -2.760 -15.721   5.575  1.00 96.59           H  
ATOM   4331 HG22 VAL B  22      -3.985 -15.579   4.276  1.00 96.59           H  
ATOM   4332 HG23 VAL B  22      -4.482 -15.504   5.961  1.00 96.59           H  
ATOM   4333  N   ARG B  23      -1.686 -11.169   6.496  1.00 95.69           N  
ATOM   4334  H   ARG B  23      -0.909 -11.795   6.339  1.00 95.69           H  
ATOM   4335  CA  ARG B  23      -1.386  -9.738   6.469  1.00 95.69           C  
ATOM   4336  HA  ARG B  23      -2.313  -9.181   6.330  1.00 95.69           H  
ATOM   4337  C   ARG B  23      -0.486  -9.392   5.285  1.00 95.69           C  
ATOM   4338  CB  ARG B  23      -0.733  -9.309   7.791  1.00 95.69           C  
ATOM   4339  HB2 ARG B  23      -0.465  -8.256   7.706  1.00 95.69           H  
ATOM   4340  HB3 ARG B  23       0.183  -9.882   7.935  1.00 95.69           H  
ATOM   4341  O   ARG B  23       0.340 -10.203   4.881  1.00 95.69           O  
ATOM   4342  CG  ARG B  23      -1.637  -9.484   9.022  1.00 95.69           C  
ATOM   4343  HG2 ARG B  23      -1.880 -10.537   9.167  1.00 95.69           H  
ATOM   4344  HG3 ARG B  23      -2.552  -8.908   8.880  1.00 95.69           H  
ATOM   4345  CD  ARG B  23      -0.881  -8.959  10.243  1.00 95.69           C  
ATOM   4346  HD2 ARG B  23      -0.659  -7.904  10.082  1.00 95.69           H  
ATOM   4347  HD3 ARG B  23       0.069  -9.491  10.305  1.00 95.69           H  
ATOM   4348  NE  ARG B  23      -1.637  -9.080  11.502  1.00 95.69           N  
ATOM   4349  HE  ARG B  23      -2.614  -8.824  11.476  1.00 95.69           H  
ATOM   4350  NH1 ARG B  23       0.148  -9.597  12.872  1.00 95.69           N  
ATOM   4351 HH11 ARG B  23       0.484  -9.757  13.811  1.00 95.69           H  
ATOM   4352 HH12 ARG B  23       0.686  -9.921  12.081  1.00 95.69           H  
ATOM   4353  NH2 ARG B  23      -1.792  -9.053  13.764  1.00 95.69           N  
ATOM   4354 HH21 ARG B  23      -1.333  -9.123  14.661  1.00 95.69           H  
ATOM   4355 HH22 ARG B  23      -2.557  -8.398  13.688  1.00 95.69           H  
ATOM   4356  CZ  ARG B  23      -1.094  -9.249  12.693  1.00 95.69           C  
ATOM   4357  N   GLU B  24      -0.630  -8.172   4.780  1.00 93.74           N  
ATOM   4358  H   GLU B  24      -1.364  -7.595   5.165  1.00 93.74           H  
ATOM   4359  CA  GLU B  24       0.250  -7.549   3.779  1.00 93.74           C  
ATOM   4360  HA  GLU B  24       1.190  -8.102   3.743  1.00 93.74           H  
ATOM   4361  C   GLU B  24       0.580  -6.105   4.192  1.00 93.74           C  
ATOM   4362  CB  GLU B  24      -0.374  -7.620   2.366  1.00 93.74           C  
ATOM   4363  HB2 GLU B  24       0.371  -7.289   1.643  1.00 93.74           H  
ATOM   4364  HB3 GLU B  24      -0.617  -8.660   2.150  1.00 93.74           H  
ATOM   4365  O   GLU B  24      -0.172  -5.494   4.969  1.00 93.74           O  
ATOM   4366  CG  GLU B  24      -1.639  -6.757   2.194  1.00 93.74           C  
ATOM   4367  HG2 GLU B  24      -2.359  -7.055   2.957  1.00 93.74           H  
ATOM   4368  HG3 GLU B  24      -1.397  -5.713   2.394  1.00 93.74           H  
ATOM   4369  CD  GLU B  24      -2.300  -6.851   0.804  1.00 93.74           C  
ATOM   4370  OE1 GLU B  24      -3.121  -5.952   0.481  1.00 93.74           O  
ATOM   4371  OE2 GLU B  24      -2.127  -7.862   0.092  1.00 93.74           O  
ATOM   4372  N   ASN B  25       1.679  -5.531   3.683  1.00 94.59           N  
ATOM   4373  H   ASN B  25       2.222  -6.021   2.987  1.00 94.59           H  
ATOM   4374  CA  ASN B  25       1.874  -4.085   3.802  1.00 94.59           C  
ATOM   4375  HA  ASN B  25       1.680  -3.801   4.837  1.00 94.59           H  
ATOM   4376  C   ASN B  25       0.856  -3.365   2.910  1.00 94.59           C  
ATOM   4377  CB  ASN B  25       3.306  -3.657   3.450  1.00 94.59           C  
ATOM   4378  HB2 ASN B  25       4.022  -4.433   3.720  1.00 94.59           H  
ATOM   4379  HB3 ASN B  25       3.329  -3.480   2.375  1.00 94.59           H  
ATOM   4380  O   ASN B  25       0.334  -3.923   1.947  1.00 94.59           O  
ATOM   4381  CG  ASN B  25       3.739  -2.345   4.077  1.00 94.59           C  
ATOM   4382  ND2 ASN B  25       4.993  -1.989   3.949  1.00 94.59           N  
ATOM   4383 HD21 ASN B  25       5.622  -2.534   3.378  1.00 94.59           H  
ATOM   4384 HD22 ASN B  25       5.255  -1.088   4.325  1.00 94.59           H  
ATOM   4385  OD1 ASN B  25       2.958  -1.637   4.688  1.00 94.59           O  
ATOM   4386  N   TYR B  26       0.563  -2.120   3.242  1.00 96.08           N  
ATOM   4387  H   TYR B  26       1.150  -1.646   3.913  1.00 96.08           H  
ATOM   4388  CA  TYR B  26      -0.436  -1.321   2.556  1.00 96.08           C  
ATOM   4389  HA  TYR B  26      -0.598  -1.722   1.556  1.00 96.08           H  
ATOM   4390  C   TYR B  26       0.076   0.106   2.400  1.00 96.08           C  
ATOM   4391  CB  TYR B  26      -1.742  -1.409   3.356  1.00 96.08           C  
ATOM   4392  HB2 TYR B  26      -1.925  -2.452   3.615  1.00 96.08           H  
ATOM   4393  HB3 TYR B  26      -1.628  -0.850   4.285  1.00 96.08           H  
ATOM   4394  O   TYR B  26       0.925   0.515   3.172  1.00 96.08           O  
ATOM   4395  CG  TYR B  26      -2.949  -0.917   2.598  1.00 96.08           C  
ATOM   4396  CD1 TYR B  26      -3.737   0.130   3.108  1.00 96.08           C  
ATOM   4397  HD1 TYR B  26      -3.504   0.578   4.062  1.00 96.08           H  
ATOM   4398  CD2 TYR B  26      -3.287  -1.517   1.374  1.00 96.08           C  
ATOM   4399  HD2 TYR B  26      -2.709  -2.347   0.995  1.00 96.08           H  
ATOM   4400  CE1 TYR B  26      -4.824   0.624   2.369  1.00 96.08           C  
ATOM   4401  HE1 TYR B  26      -5.402   1.454   2.747  1.00 96.08           H  
ATOM   4402  CE2 TYR B  26      -4.388  -1.038   0.648  1.00 96.08           C  
ATOM   4403  HE2 TYR B  26      -4.657  -1.507  -0.287  1.00 96.08           H  
ATOM   4404  OH  TYR B  26      -6.184   0.534   0.405  1.00 96.08           O  
ATOM   4405  HH  TYR B  26      -6.274   0.038  -0.413  1.00 96.08           H  
ATOM   4406  CZ  TYR B  26      -5.140   0.055   1.123  1.00 96.08           C  
ATOM   4407  N   ILE B  27      -0.440   0.863   1.441  1.00 97.98           N  
ATOM   4408  H   ILE B  27      -1.102   0.456   0.796  1.00 97.98           H  
ATOM   4409  CA  ILE B  27      -0.101   2.284   1.231  1.00 97.98           C  
ATOM   4410  HA  ILE B  27       0.982   2.404   1.262  1.00 97.98           H  
ATOM   4411  C   ILE B  27      -0.673   3.218   2.306  1.00 97.98           C  
ATOM   4412  CB  ILE B  27      -0.580   2.675  -0.174  1.00 97.98           C  
ATOM   4413  HB  ILE B  27      -0.189   1.891  -0.822  1.00 97.98           H  
ATOM   4414  O   ILE B  27      -0.370   4.390   2.335  1.00 97.98           O  
ATOM   4415  CG1 ILE B  27       0.039   3.979  -0.720  1.00 97.98           C  
ATOM   4416 HG12 ILE B  27      -0.191   4.816  -0.060  1.00 97.98           H  
ATOM   4417 HG13 ILE B  27       1.121   3.843  -0.746  1.00 97.98           H  
ATOM   4418  CG2 ILE B  27      -2.112   2.598  -0.278  1.00 97.98           C  
ATOM   4419 HG21 ILE B  27      -2.549   3.539   0.055  1.00 97.98           H  
ATOM   4420 HG22 ILE B  27      -2.371   2.422  -1.322  1.00 97.98           H  
ATOM   4421 HG23 ILE B  27      -2.533   1.780   0.307  1.00 97.98           H  
ATOM   4422  CD1 ILE B  27      -0.373   4.379  -2.137  1.00 97.98           C  
ATOM   4423 HD11 ILE B  27      -0.204   3.555  -2.830  1.00 97.98           H  
ATOM   4424 HD12 ILE B  27       0.225   5.235  -2.450  1.00 97.98           H  
ATOM   4425 HD13 ILE B  27      -1.423   4.673  -2.151  1.00 97.98           H  
ATOM   4426  N   GLN B  28      -1.521   2.721   3.208  1.00 97.19           N  
ATOM   4427  H   GLN B  28      -1.744   1.737   3.160  1.00 97.19           H  
ATOM   4428  CA  GLN B  28      -2.056   3.504   4.326  1.00 97.19           C  
ATOM   4429  HA  GLN B  28      -1.479   4.421   4.445  1.00 97.19           H  
ATOM   4430  C   GLN B  28      -1.947   2.729   5.630  1.00 97.19           C  
ATOM   4431  CB  GLN B  28      -3.514   3.908   4.079  1.00 97.19           C  
ATOM   4432  HB2 GLN B  28      -4.109   3.007   3.930  1.00 97.19           H  
ATOM   4433  HB3 GLN B  28      -3.891   4.424   4.963  1.00 97.19           H  
ATOM   4434  O   GLN B  28      -2.028   1.495   5.652  1.00 97.19           O  
ATOM   4435  CG  GLN B  28      -3.681   4.840   2.874  1.00 97.19           C  
ATOM   4436  HG2 GLN B  28      -3.240   4.372   1.994  1.00 97.19           H  
ATOM   4437  HG3 GLN B  28      -3.158   5.779   3.058  1.00 97.19           H  
ATOM   4438  CD  GLN B  28      -5.141   5.132   2.563  1.00 97.19           C  
ATOM   4439  NE2 GLN B  28      -5.425   5.747   1.440  1.00 97.19           N  
ATOM   4440 HE21 GLN B  28      -6.382   5.983   1.219  1.00 97.19           H  
ATOM   4441 HE22 GLN B  28      -4.646   5.949   0.829  1.00 97.19           H  
ATOM   4442  OE1 GLN B  28      -6.056   4.747   3.278  1.00 97.19           O  
ATOM   4443  N   SER B  29      -1.831   3.449   6.742  1.00 96.33           N  
ATOM   4444  H   SER B  29      -1.762   4.453   6.655  1.00 96.33           H  
ATOM   4445  CA  SER B  29      -2.004   2.846   8.065  1.00 96.33           C  
ATOM   4446  HA  SER B  29      -1.344   1.983   8.147  1.00 96.33           H  
ATOM   4447  C   SER B  29      -3.455   2.376   8.249  1.00 96.33           C  
ATOM   4448  CB  SER B  29      -1.624   3.835   9.169  1.00 96.33           C  
ATOM   4449  HB2 SER B  29      -2.201   4.752   9.055  1.00 96.33           H  
ATOM   4450  HB3 SER B  29      -1.864   3.389  10.135  1.00 96.33           H  
ATOM   4451  O   SER B  29      -4.397   3.118   7.978  1.00 96.33           O  
ATOM   4452  OG  SER B  29      -0.242   4.136   9.145  1.00 96.33           O  
ATOM   4453  HG  SER B  29      -0.139   5.024   8.795  1.00 96.33           H  
ATOM   4454  N   VAL B  30      -3.644   1.152   8.751  1.00 97.09           N  
ATOM   4455  H   VAL B  30      -2.824   0.596   8.948  1.00 97.09           H  
ATOM   4456  CA  VAL B  30      -4.959   0.555   9.046  1.00 97.09           C  
ATOM   4457  HA  VAL B  30      -5.735   1.309   8.918  1.00 97.09           H  
ATOM   4458  C   VAL B  30      -4.987   0.087  10.495  1.00 97.09           C  
ATOM   4459  CB  VAL B  30      -5.284  -0.613   8.093  1.00 97.09           C  
ATOM   4460  HB  VAL B  30      -4.555  -1.410   8.239  1.00 97.09           H  
ATOM   4461  O   VAL B  30      -4.093  -0.637  10.938  1.00 97.09           O  
ATOM   4462  CG1 VAL B  30      -6.683  -1.188   8.350  1.00 97.09           C  
ATOM   4463 HG11 VAL B  30      -6.882  -2.004   7.655  1.00 97.09           H  
ATOM   4464 HG12 VAL B  30      -6.750  -1.595   9.359  1.00 97.09           H  
ATOM   4465 HG13 VAL B  30      -7.440  -0.415   8.217  1.00 97.09           H  
ATOM   4466  CG2 VAL B  30      -5.209  -0.168   6.629  1.00 97.09           C  
ATOM   4467 HG21 VAL B  30      -5.852   0.699   6.472  1.00 97.09           H  
ATOM   4468 HG22 VAL B  30      -4.185   0.104   6.372  1.00 97.09           H  
ATOM   4469 HG23 VAL B  30      -5.523  -0.979   5.973  1.00 97.09           H  
ATOM   4470  N   PHE B  31      -6.007   0.498  11.247  1.00 97.80           N  
ATOM   4471  H   PHE B  31      -6.730   1.054  10.814  1.00 97.80           H  
ATOM   4472  CA  PHE B  31      -6.232   0.003  12.604  1.00 97.80           C  
ATOM   4473  HA  PHE B  31      -5.291  -0.354  13.023  1.00 97.80           H  
ATOM   4474  C   PHE B  31      -7.197  -1.181  12.567  1.00 97.80           C  
ATOM   4475  CB  PHE B  31      -6.715   1.141  13.506  1.00 97.80           C  
ATOM   4476  HB2 PHE B  31      -7.628   1.563  13.085  1.00 97.80           H  
ATOM   4477  HB3 PHE B  31      -5.964   1.931  13.507  1.00 97.80           H  
ATOM   4478  O   PHE B  31      -8.397  -1.005  12.381  1.00 97.80           O  
ATOM   4479  CG  PHE B  31      -6.988   0.719  14.937  1.00 97.80           C  
ATOM   4480  CD1 PHE B  31      -8.273   0.291  15.321  1.00 97.80           C  
ATOM   4481  HD1 PHE B  31      -9.066   0.238  14.590  1.00 97.80           H  
ATOM   4482  CD2 PHE B  31      -5.958   0.773  15.892  1.00 97.80           C  
ATOM   4483  HD2 PHE B  31      -4.973   1.105  15.598  1.00 97.80           H  
ATOM   4484  CE1 PHE B  31      -8.531  -0.072  16.655  1.00 97.80           C  
ATOM   4485  HE1 PHE B  31      -9.520  -0.393  16.943  1.00 97.80           H  
ATOM   4486  CE2 PHE B  31      -6.222   0.434  17.231  1.00 97.80           C  
ATOM   4487  HE2 PHE B  31      -5.445   0.538  17.974  1.00 97.80           H  
ATOM   4488  CZ  PHE B  31      -7.507   0.009  17.612  1.00 97.80           C  
ATOM   4489  HZ  PHE B  31      -7.721  -0.238  18.642  1.00 97.80           H  
ATOM   4490  N   ASP B  32      -6.679  -2.389  12.758  1.00 98.12           N  
ATOM   4491  H   ASP B  32      -5.696  -2.454  12.981  1.00 98.12           H  
ATOM   4492  CA  ASP B  32      -7.473  -3.609  12.861  1.00 98.12           C  
ATOM   4493  HA  ASP B  32      -8.335  -3.542  12.198  1.00 98.12           H  
ATOM   4494  C   ASP B  32      -7.979  -3.739  14.309  1.00 98.12           C  
ATOM   4495  CB  ASP B  32      -6.626  -4.809  12.403  1.00 98.12           C  
ATOM   4496  HB2 ASP B  32      -5.750  -4.897  13.045  1.00 98.12           H  
ATOM   4497  HB3 ASP B  32      -7.223  -5.713  12.522  1.00 98.12           H  
ATOM   4498  O   ASP B  32      -7.195  -3.934  15.241  1.00 98.12           O  
ATOM   4499  CG  ASP B  32      -6.179  -4.707  10.934  1.00 98.12           C  
ATOM   4500  OD1 ASP B  32      -4.960  -4.842  10.666  1.00 98.12           O  
ATOM   4501  OD2 ASP B  32      -7.056  -4.529  10.059  1.00 98.12           O  
ATOM   4502  N   SER B  33      -9.288  -3.584  14.521  1.00 98.04           N  
ATOM   4503  H   SER B  33      -9.897  -3.516  13.718  1.00 98.04           H  
ATOM   4504  CA  SER B  33      -9.894  -3.500  15.857  1.00 98.04           C  
ATOM   4505  HA  SER B  33      -9.230  -2.930  16.507  1.00 98.04           H  
ATOM   4506  C   SER B  33     -10.080  -4.883  16.482  1.00 98.04           C  
ATOM   4507  CB  SER B  33     -11.230  -2.752  15.779  1.00 98.04           C  
ATOM   4508  HB2 SER B  33     -11.075  -1.776  15.319  1.00 98.04           H  
ATOM   4509  HB3 SER B  33     -11.933  -3.319  15.169  1.00 98.04           H  
ATOM   4510  O   SER B  33      -9.499  -5.192  17.530  1.00 98.04           O  
ATOM   4511  OG  SER B  33     -11.774  -2.580  17.072  1.00 98.04           O  
ATOM   4512  HG  SER B  33     -12.696  -2.326  16.981  1.00 98.04           H  
ATOM   4513  N   SER B  34     -10.852  -5.745  15.822  1.00 97.95           N  
ATOM   4514  H   SER B  34     -11.266  -5.459  14.946  1.00 97.95           H  
ATOM   4515  CA  SER B  34     -11.189  -7.087  16.300  1.00 97.95           C  
ATOM   4516  HA  SER B  34     -10.309  -7.520  16.777  1.00 97.95           H  
ATOM   4517  C   SER B  34     -11.595  -8.003  15.149  1.00 97.95           C  
ATOM   4518  CB  SER B  34     -12.320  -7.028  17.337  1.00 97.95           C  
ATOM   4519  HB2 SER B  34     -12.536  -8.037  17.690  1.00 97.95           H  
ATOM   4520  HB3 SER B  34     -11.997  -6.426  18.187  1.00 97.95           H  
ATOM   4521  O   SER B  34     -12.024  -7.541  14.093  1.00 97.95           O  
ATOM   4522  OG  SER B  34     -13.494  -6.461  16.788  1.00 97.95           O  
ATOM   4523  HG  SER B  34     -14.221  -6.561  17.406  1.00 97.95           H  
ATOM   4524  N   ILE B  35     -11.461  -9.312  15.364  1.00 98.33           N  
ATOM   4525  H   ILE B  35     -11.104  -9.618  16.258  1.00 98.33           H  
ATOM   4526  CA  ILE B  35     -11.881 -10.349  14.418  1.00 98.33           C  
ATOM   4527  HA  ILE B  35     -12.542  -9.884  13.686  1.00 98.33           H  
ATOM   4528  C   ILE B  35     -12.700 -11.423  15.142  1.00 98.33           C  
ATOM   4529  CB  ILE B  35     -10.662 -10.899  13.642  1.00 98.33           C  
ATOM   4530  HB  ILE B  35     -10.153 -10.038  13.208  1.00 98.33           H  
ATOM   4531  O   ILE B  35     -12.305 -11.895  16.210  1.00 98.33           O  
ATOM   4532  CG1 ILE B  35     -11.104 -11.802  12.470  1.00 98.33           C  
ATOM   4533 HG12 ILE B  35     -11.555 -12.716  12.855  1.00 98.33           H  
ATOM   4534 HG13 ILE B  35     -11.855 -11.272  11.886  1.00 98.33           H  
ATOM   4535  CG2 ILE B  35      -9.654 -11.612  14.565  1.00 98.33           C  
ATOM   4536 HG21 ILE B  35      -8.738 -11.827  14.015  1.00 98.33           H  
ATOM   4537 HG22 ILE B  35     -10.083 -12.545  14.933  1.00 98.33           H  
ATOM   4538 HG23 ILE B  35      -9.400 -10.970  15.408  1.00 98.33           H  
ATOM   4539  CD1 ILE B  35      -9.958 -12.175  11.518  1.00 98.33           C  
ATOM   4540 HD11 ILE B  35      -9.235 -12.815  12.022  1.00 98.33           H  
ATOM   4541 HD12 ILE B  35      -9.462 -11.273  11.160  1.00 98.33           H  
ATOM   4542 HD13 ILE B  35     -10.358 -12.717  10.660  1.00 98.33           H  
ATOM   4543  N   VAL B  36     -13.843 -11.802  14.573  1.00 98.15           N  
ATOM   4544  H   VAL B  36     -14.110 -11.355  13.708  1.00 98.15           H  
ATOM   4545  CA  VAL B  36     -14.716 -12.876  15.069  1.00 98.15           C  
ATOM   4546  HA  VAL B  36     -14.371 -13.218  16.045  1.00 98.15           H  
ATOM   4547  C   VAL B  36     -14.633 -14.041  14.098  1.00 98.15           C  
ATOM   4548  CB  VAL B  36     -16.177 -12.408  15.221  1.00 98.15           C  
ATOM   4549  HB  VAL B  36     -16.581 -12.151  14.241  1.00 98.15           H  
ATOM   4550  O   VAL B  36     -14.922 -13.861  12.922  1.00 98.15           O  
ATOM   4551  CG1 VAL B  36     -17.043 -13.517  15.836  1.00 98.15           C  
ATOM   4552 HG11 VAL B  36     -16.650 -13.811  16.809  1.00 98.15           H  
ATOM   4553 HG12 VAL B  36     -18.067 -13.162  15.954  1.00 98.15           H  
ATOM   4554 HG13 VAL B  36     -17.065 -14.389  15.183  1.00 98.15           H  
ATOM   4555  CG2 VAL B  36     -16.284 -11.172  16.123  1.00 98.15           C  
ATOM   4556 HG21 VAL B  36     -17.331 -10.892  16.237  1.00 98.15           H  
ATOM   4557 HG22 VAL B  36     -15.759 -10.332  15.669  1.00 98.15           H  
ATOM   4558 HG23 VAL B  36     -15.858 -11.381  17.104  1.00 98.15           H  
ATOM   4559  N   PHE B  37     -14.250 -15.218  14.584  1.00 98.15           N  
ATOM   4560  H   PHE B  37     -14.123 -15.305  15.582  1.00 98.15           H  
ATOM   4561  CA  PHE B  37     -14.281 -16.464  13.826  1.00 98.15           C  
ATOM   4562  HA  PHE B  37     -14.241 -16.237  12.761  1.00 98.15           H  
ATOM   4563  C   PHE B  37     -15.579 -17.218  14.102  1.00 98.15           C  
ATOM   4564  CB  PHE B  37     -13.070 -17.336  14.163  1.00 98.15           C  
ATOM   4565  HB2 PHE B  37     -13.264 -18.347  13.804  1.00 98.15           H  
ATOM   4566  HB3 PHE B  37     -12.955 -17.395  15.245  1.00 98.15           H  
ATOM   4567  O   PHE B  37     -16.024 -17.321  15.249  1.00 98.15           O  
ATOM   4568  CG  PHE B  37     -11.779 -16.857  13.535  1.00 98.15           C  
ATOM   4569  CD1 PHE B  37     -11.375 -17.374  12.290  1.00 98.15           C  
ATOM   4570  HD1 PHE B  37     -12.001 -18.083  11.771  1.00 98.15           H  
ATOM   4571  CD2 PHE B  37     -10.972 -15.913  14.198  1.00 98.15           C  
ATOM   4572  HD2 PHE B  37     -11.298 -15.501  15.141  1.00 98.15           H  
ATOM   4573  CE1 PHE B  37     -10.149 -16.978  11.729  1.00 98.15           C  
ATOM   4574  HE1 PHE B  37      -9.836 -17.394  10.783  1.00 98.15           H  
ATOM   4575  CE2 PHE B  37      -9.754 -15.503  13.626  1.00 98.15           C  
ATOM   4576  HE2 PHE B  37      -9.138 -14.772  14.128  1.00 98.15           H  
ATOM   4577  CZ  PHE B  37      -9.340 -16.042  12.394  1.00 98.15           C  
ATOM   4578  HZ  PHE B  37      -8.404 -15.734  11.951  1.00 98.15           H  
ATOM   4579  N   GLY B  38     -16.149 -17.788  13.051  1.00 97.87           N  
ATOM   4580  H   GLY B  38     -15.676 -17.727  12.160  1.00 97.87           H  
ATOM   4581  CA  GLY B  38     -17.327 -18.635  13.103  1.00 97.87           C  
ATOM   4582  HA2 GLY B  38     -18.198 -18.085  12.748  1.00 97.87           H  
ATOM   4583  HA3 GLY B  38     -17.507 -18.943  14.133  1.00 97.87           H  
ATOM   4584  C   GLY B  38     -17.167 -19.898  12.267  1.00 97.87           C  
ATOM   4585  O   GLY B  38     -16.142 -20.110  11.613  1.00 97.87           O  
ATOM   4586  N   TYR B  39     -18.178 -20.750  12.332  1.00 97.58           N  
ATOM   4587  H   TYR B  39     -18.976 -20.498  12.898  1.00 97.58           H  
ATOM   4588  CA  TYR B  39     -18.294 -21.957  11.532  1.00 97.58           C  
ATOM   4589  HA  TYR B  39     -17.685 -21.816  10.639  1.00 97.58           H  
ATOM   4590  C   TYR B  39     -19.737 -22.162  11.083  1.00 97.58           C  
ATOM   4591  CB  TYR B  39     -17.765 -23.179  12.289  1.00 97.58           C  
ATOM   4592  HB2 TYR B  39     -17.735 -24.022  11.599  1.00 97.58           H  
ATOM   4593  HB3 TYR B  39     -16.738 -22.973  12.589  1.00 97.58           H  
ATOM   4594  O   TYR B  39     -20.687 -21.772  11.769  1.00 97.58           O  
ATOM   4595  CG  TYR B  39     -18.578 -23.579  13.508  1.00 97.58           C  
ATOM   4596  CD1 TYR B  39     -18.482 -22.828  14.695  1.00 97.58           C  
ATOM   4597  HD1 TYR B  39     -17.847 -21.955  14.727  1.00 97.58           H  
ATOM   4598  CD2 TYR B  39     -19.451 -24.683  13.449  1.00 97.58           C  
ATOM   4599  HD2 TYR B  39     -19.545 -25.254  12.537  1.00 97.58           H  
ATOM   4600  CE1 TYR B  39     -19.239 -23.176  15.826  1.00 97.58           C  
ATOM   4601  HE1 TYR B  39     -19.167 -22.585  16.727  1.00 97.58           H  
ATOM   4602  CE2 TYR B  39     -20.209 -25.039  14.581  1.00 97.58           C  
ATOM   4603  HE2 TYR B  39     -20.897 -25.872  14.550  1.00 97.58           H  
ATOM   4604  OH  TYR B  39     -20.789 -24.662  16.881  1.00 97.58           O  
ATOM   4605  HH  TYR B  39     -20.716 -24.006  17.578  1.00 97.58           H  
ATOM   4606  CZ  TYR B  39     -20.098 -24.294  15.772  1.00 97.58           C  
ATOM   4607  N   ALA B  40     -19.900 -22.777   9.919  1.00 95.92           N  
ATOM   4608  H   ALA B  40     -19.082 -23.033   9.384  1.00 95.92           H  
ATOM   4609  CA  ALA B  40     -21.204 -22.968   9.305  1.00 95.92           C  
ATOM   4610  HA  ALA B  40     -21.950 -23.121  10.085  1.00 95.92           H  
ATOM   4611  C   ALA B  40     -21.221 -24.167   8.346  1.00 95.92           C  
ATOM   4612  CB  ALA B  40     -21.522 -21.693   8.536  1.00 95.92           C  
ATOM   4613  HB1 ALA B  40     -21.368 -20.814   9.161  1.00 95.92           H  
ATOM   4614  HB2 ALA B  40     -20.846 -21.647   7.681  1.00 95.92           H  
ATOM   4615  HB3 ALA B  40     -22.549 -21.699   8.171  1.00 95.92           H  
ATOM   4616  O   ALA B  40     -20.160 -24.606   7.892  1.00 95.92           O  
ATOM   4617  N   PRO B  41     -22.408 -24.691   7.993  1.00 93.03           N  
ATOM   4618  CA  PRO B  41     -22.541 -25.601   6.857  1.00 93.03           C  
ATOM   4619  HA  PRO B  41     -21.896 -26.469   6.993  1.00 93.03           H  
ATOM   4620  C   PRO B  41     -22.168 -24.905   5.537  1.00 93.03           C  
ATOM   4621  CB  PRO B  41     -24.008 -26.043   6.874  1.00 93.03           C  
ATOM   4622  HB2 PRO B  41     -24.389 -26.260   5.876  1.00 93.03           H  
ATOM   4623  HB3 PRO B  41     -24.115 -26.917   7.517  1.00 93.03           H  
ATOM   4624  O   PRO B  41     -22.231 -23.685   5.427  1.00 93.03           O  
ATOM   4625  CG  PRO B  41     -24.729 -24.854   7.508  1.00 93.03           C  
ATOM   4626  HG2 PRO B  41     -25.671 -25.149   7.971  1.00 93.03           H  
ATOM   4627  HG3 PRO B  41     -24.894 -24.081   6.757  1.00 93.03           H  
ATOM   4628  CD  PRO B  41     -23.720 -24.360   8.540  1.00 93.03           C  
ATOM   4629  HD2 PRO B  41     -23.860 -24.899   9.477  1.00 93.03           H  
ATOM   4630  HD3 PRO B  41     -23.856 -23.291   8.703  1.00 93.03           H  
ATOM   4631  N   GLU B  42     -21.838 -25.682   4.502  1.00 91.33           N  
ATOM   4632  H   GLU B  42     -21.769 -26.679   4.646  1.00 91.33           H  
ATOM   4633  CA  GLU B  42     -21.473 -25.159   3.169  1.00 91.33           C  
ATOM   4634  HA  GLU B  42     -20.596 -24.519   3.269  1.00 91.33           H  
ATOM   4635  C   GLU B  42     -22.582 -24.293   2.531  1.00 91.33           C  
ATOM   4636  CB  GLU B  42     -21.093 -26.362   2.282  1.00 91.33           C  
ATOM   4637  HB2 GLU B  42     -21.983 -26.971   2.120  1.00 91.33           H  
ATOM   4638  HB3 GLU B  42     -20.367 -26.964   2.828  1.00 91.33           H  
ATOM   4639  O   GLU B  42     -22.299 -23.382   1.761  1.00 91.33           O  
ATOM   4640  CG  GLU B  42     -20.472 -26.000   0.919  1.00 91.33           C  
ATOM   4641  HG2 GLU B  42     -21.219 -25.494   0.309  1.00 91.33           H  
ATOM   4642  HG3 GLU B  42     -19.646 -25.310   1.091  1.00 91.33           H  
ATOM   4643  CD  GLU B  42     -19.949 -27.235   0.149  1.00 91.33           C  
ATOM   4644  OE1 GLU B  42     -19.003 -27.090  -0.662  1.00 91.33           O  
ATOM   4645  OE2 GLU B  42     -20.452 -28.361   0.375  1.00 91.33           O  
ATOM   4646  N   SER B  43     -23.847 -24.522   2.899  1.00 88.01           N  
ATOM   4647  H   SER B  43     -24.011 -25.255   3.574  1.00 88.01           H  
ATOM   4648  CA  SER B  43     -25.029 -23.801   2.401  1.00 88.01           C  
ATOM   4649  HA  SER B  43     -24.854 -23.544   1.356  1.00 88.01           H  
ATOM   4650  C   SER B  43     -25.327 -22.488   3.137  1.00 88.01           C  
ATOM   4651  CB  SER B  43     -26.238 -24.737   2.464  1.00 88.01           C  
ATOM   4652  HB2 SER B  43     -26.005 -25.663   1.940  1.00 88.01           H  
ATOM   4653  HB3 SER B  43     -27.095 -24.269   1.979  1.00 88.01           H  
ATOM   4654  O   SER B  43     -26.477 -22.047   3.188  1.00 88.01           O  
ATOM   4655  OG  SER B  43     -26.552 -25.025   3.815  1.00 88.01           O  
ATOM   4656  HG  SER B  43     -26.965 -24.236   4.174  1.00 88.01           H  
ATOM   4657  N   GLN B  44     -24.334 -21.906   3.798  1.00 88.24           N  
ATOM   4658  H   GLN B  44     -23.407 -22.301   3.726  1.00 88.24           H  
ATOM   4659  CA  GLN B  44     -24.521 -20.706   4.594  1.00 88.24           C  
ATOM   4660  HA  GLN B  44     -25.299 -20.910   5.329  1.00 88.24           H  
ATOM   4661  C   GLN B  44     -24.954 -19.508   3.736  1.00 88.24           C  
ATOM   4662  CB  GLN B  44     -23.219 -20.414   5.326  1.00 88.24           C  
ATOM   4663  HB2 GLN B  44     -22.851 -21.321   5.805  1.00 88.24           H  
ATOM   4664  HB3 GLN B  44     -22.479 -20.061   4.608  1.00 88.24           H  
ATOM   4665  O   GLN B  44     -24.483 -19.313   2.617  1.00 88.24           O  
ATOM   4666  CG  GLN B  44     -23.441 -19.366   6.404  1.00 88.24           C  
ATOM   4667  HG2 GLN B  44     -23.897 -18.475   5.971  1.00 88.24           H  
ATOM   4668  HG3 GLN B  44     -24.099 -19.760   7.178  1.00 88.24           H  
ATOM   4669  CD  GLN B  44     -22.147 -18.926   7.033  1.00 88.24           C  
ATOM   4670  NE2 GLN B  44     -22.232 -17.905   7.814  1.00 88.24           N  
ATOM   4671 HE21 GLN B  44     -21.345 -17.429   7.893  1.00 88.24           H  
ATOM   4672 HE22 GLN B  44     -23.079 -17.359   7.740  1.00 88.24           H  
ATOM   4673  OE1 GLN B  44     -21.063 -19.420   6.807  1.00 88.24           O  
ATOM   4674  N   TYR B  45     -25.828 -18.666   4.291  1.00 87.18           N  
ATOM   4675  H   TYR B  45     -26.173 -18.856   5.221  1.00 87.18           H  
ATOM   4676  CA  TYR B  45     -26.224 -17.421   3.643  1.00 87.18           C  
ATOM   4677  HA  TYR B  45     -26.629 -17.688   2.667  1.00 87.18           H  
ATOM   4678  C   TYR B  45     -25.019 -16.462   3.478  1.00 87.18           C  
ATOM   4679  CB  TYR B  45     -27.359 -16.772   4.441  1.00 87.18           C  
ATOM   4680  HB2 TYR B  45     -26.972 -16.401   5.390  1.00 87.18           H  
ATOM   4681  HB3 TYR B  45     -28.114 -17.525   4.663  1.00 87.18           H  
ATOM   4682  O   TYR B  45     -24.319 -16.212   4.468  1.00 87.18           O  
ATOM   4683  CG  TYR B  45     -28.024 -15.642   3.686  1.00 87.18           C  
ATOM   4684  CD1 TYR B  45     -27.577 -14.322   3.861  1.00 87.18           C  
ATOM   4685  HD1 TYR B  45     -26.769 -14.109   4.546  1.00 87.18           H  
ATOM   4686  CD2 TYR B  45     -29.057 -15.916   2.770  1.00 87.18           C  
ATOM   4687  HD2 TYR B  45     -29.399 -16.930   2.627  1.00 87.18           H  
ATOM   4688  CE1 TYR B  45     -28.141 -13.273   3.116  1.00 87.18           C  
ATOM   4689  HE1 TYR B  45     -27.761 -12.269   3.238  1.00 87.18           H  
ATOM   4690  CE2 TYR B  45     -29.639 -14.867   2.033  1.00 87.18           C  
ATOM   4691  HE2 TYR B  45     -30.432 -15.062   1.325  1.00 87.18           H  
ATOM   4692  OH  TYR B  45     -29.729 -12.536   1.478  1.00 87.18           O  
ATOM   4693  HH  TYR B  45     -29.303 -11.698   1.676  1.00 87.18           H  
ATOM   4694  CZ  TYR B  45     -29.178 -13.544   2.201  1.00 87.18           C  
ATOM   4695  N   PRO B  46     -24.778 -15.892   2.280  1.00 85.62           N  
ATOM   4696  CA  PRO B  46     -23.692 -14.934   2.050  1.00 85.62           C  
ATOM   4697  HA  PRO B  46     -22.739 -15.435   2.222  1.00 85.62           H  
ATOM   4698  C   PRO B  46     -23.806 -13.703   2.960  1.00 85.62           C  
ATOM   4699  CB  PRO B  46     -23.805 -14.530   0.574  1.00 85.62           C  
ATOM   4700  HB2 PRO B  46     -24.407 -13.626   0.475  1.00 85.62           H  
ATOM   4701  HB3 PRO B  46     -22.824 -14.380   0.123  1.00 85.62           H  
ATOM   4702  O   PRO B  46     -24.906 -13.191   3.149  1.00 85.62           O  
ATOM   4703  CG  PRO B  46     -24.551 -15.694  -0.073  1.00 85.62           C  
ATOM   4704  HG2 PRO B  46     -25.102 -15.382  -0.961  1.00 85.62           H  
ATOM   4705  HG3 PRO B  46     -23.847 -16.489  -0.317  1.00 85.62           H  
ATOM   4706  CD  PRO B  46     -25.484 -16.164   1.036  1.00 85.62           C  
ATOM   4707  HD2 PRO B  46     -25.683 -17.227   0.903  1.00 85.62           H  
ATOM   4708  HD3 PRO B  46     -26.412 -15.592   1.013  1.00 85.62           H  
ATOM   4709  N   GLY B  47     -22.700 -13.191   3.504  1.00 85.65           N  
ATOM   4710  H   GLY B  47     -21.793 -13.595   3.316  1.00 85.65           H  
ATOM   4711  CA  GLY B  47     -22.758 -12.038   4.417  1.00 85.65           C  
ATOM   4712  HA2 GLY B  47     -23.622 -11.421   4.173  1.00 85.65           H  
ATOM   4713  HA3 GLY B  47     -21.896 -11.390   4.259  1.00 85.65           H  
ATOM   4714  C   GLY B  47     -22.885 -12.402   5.903  1.00 85.65           C  
ATOM   4715  O   GLY B  47     -23.215 -11.554   6.727  1.00 85.65           O  
ATOM   4716  N   THR B  48     -22.772 -13.685   6.262  1.00 90.66           N  
ATOM   4717  H   THR B  48     -22.442 -14.346   5.572  1.00 90.66           H  
ATOM   4718  CA  THR B  48     -22.964 -14.154   7.644  1.00 90.66           C  
ATOM   4719  HA  THR B  48     -22.977 -13.288   8.306  1.00 90.66           H  
ATOM   4720  C   THR B  48     -21.783 -15.009   8.099  1.00 90.66           C  
ATOM   4721  CB  THR B  48     -24.313 -14.879   7.831  1.00 90.66           C  
ATOM   4722  HB  THR B  48     -24.440 -15.069   8.897  1.00 90.66           H  
ATOM   4723  O   THR B  48     -21.037 -15.526   7.270  1.00 90.66           O  
ATOM   4724  CG2 THR B  48     -25.519 -14.070   7.359  1.00 90.66           C  
ATOM   4725 HG21 THR B  48     -25.549 -13.119   7.890  1.00 90.66           H  
ATOM   4726 HG22 THR B  48     -25.440 -13.871   6.290  1.00 90.66           H  
ATOM   4727 HG23 THR B  48     -26.436 -14.624   7.558  1.00 90.66           H  
ATOM   4728  OG1 THR B  48     -24.358 -16.123   7.173  1.00 90.66           O  
ATOM   4729  HG1 THR B  48     -24.319 -15.961   6.227  1.00 90.66           H  
ATOM   4730  N   ILE B  49     -21.628 -15.218   9.416  1.00 92.99           N  
ATOM   4731  H   ILE B  49     -22.236 -14.722  10.051  1.00 92.99           H  
ATOM   4732  CA  ILE B  49     -20.548 -16.050  10.006  1.00 92.99           C  
ATOM   4733  HA  ILE B  49     -19.885 -16.369   9.202  1.00 92.99           H  
ATOM   4734  C   ILE B  49     -21.022 -17.360  10.671  1.00 92.99           C  
ATOM   4735  CB  ILE B  49     -19.684 -15.231  10.989  1.00 92.99           C  
ATOM   4736  HB  ILE B  49     -18.882 -15.881  11.340  1.00 92.99           H  
ATOM   4737  O   ILE B  49     -20.231 -18.076  11.278  1.00 92.99           O  
ATOM   4738  CG1 ILE B  49     -20.496 -14.778  12.223  1.00 92.99           C  
ATOM   4739 HG12 ILE B  49     -21.155 -13.954  11.947  1.00 92.99           H  
ATOM   4740 HG13 ILE B  49     -21.116 -15.598  12.585  1.00 92.99           H  
ATOM   4741  CG2 ILE B  49     -19.014 -14.046  10.273  1.00 92.99           C  
ATOM   4742 HG21 ILE B  49     -19.749 -13.285  10.011  1.00 92.99           H  
ATOM   4743 HG22 ILE B  49     -18.533 -14.391   9.358  1.00 92.99           H  
ATOM   4744 HG23 ILE B  49     -18.252 -13.604  10.915  1.00 92.99           H  
ATOM   4745  CD1 ILE B  49     -19.605 -14.341  13.389  1.00 92.99           C  
ATOM   4746 HD11 ILE B  49     -18.998 -13.482  13.105  1.00 92.99           H  
ATOM   4747 HD12 ILE B  49     -18.956 -15.165  13.686  1.00 92.99           H  
ATOM   4748 HD13 ILE B  49     -20.234 -14.059  14.233  1.00 92.99           H  
ATOM   4749  N   GLY B  50     -22.319 -17.663  10.626  1.00 94.34           N  
ATOM   4750  H   GLY B  50     -22.926 -17.082  10.067  1.00 94.34           H  
ATOM   4751  CA  GLY B  50     -22.864 -18.881  11.217  1.00 94.34           C  
ATOM   4752  HA2 GLY B  50     -22.303 -19.741  10.850  1.00 94.34           H  
ATOM   4753  HA3 GLY B  50     -23.909 -18.999  10.930  1.00 94.34           H  
ATOM   4754  C   GLY B  50     -22.775 -18.842  12.739  1.00 94.34           C  
ATOM   4755  O   GLY B  50     -23.198 -17.869  13.365  1.00 94.34           O  
ATOM   4756  N   GLN B  51     -22.245 -19.902  13.343  1.00 96.01           N  
ATOM   4757  H   GLN B  51     -21.812 -20.613  12.771  1.00 96.01           H  
ATOM   4758  CA  GLN B  51     -22.053 -19.993  14.789  1.00 96.01           C  
ATOM   4759  HA  GLN B  51     -22.803 -19.381  15.290  1.00 96.01           H  
ATOM   4760  C   GLN B  51     -20.677 -19.456  15.179  1.00 96.01           C  
ATOM   4761  CB  GLN B  51     -22.245 -21.445  15.242  1.00 96.01           C  
ATOM   4762  HB2 GLN B  51     -21.625 -22.097  14.626  1.00 96.01           H  
ATOM   4763  HB3 GLN B  51     -21.934 -21.544  16.282  1.00 96.01           H  
ATOM   4764  O   GLN B  51     -19.668 -19.818  14.582  1.00 96.01           O  
ATOM   4765  CG  GLN B  51     -23.717 -21.870  15.124  1.00 96.01           C  
ATOM   4766  HG2 GLN B  51     -24.322 -21.217  15.753  1.00 96.01           H  
ATOM   4767  HG3 GLN B  51     -24.055 -21.758  14.093  1.00 96.01           H  
ATOM   4768  CD  GLN B  51     -23.958 -23.318  15.534  1.00 96.01           C  
ATOM   4769  NE2 GLN B  51     -25.091 -23.634  16.117  1.00 96.01           N  
ATOM   4770 HE21 GLN B  51     -25.803 -22.941  16.295  1.00 96.01           H  
ATOM   4771 HE22 GLN B  51     -25.193 -24.613  16.344  1.00 96.01           H  
ATOM   4772  OE1 GLN B  51     -23.162 -24.206  15.319  1.00 96.01           O  
ATOM   4773  N   VAL B  52     -20.615 -18.610  16.209  1.00 97.29           N  
ATOM   4774  H   VAL B  52     -21.470 -18.353  16.681  1.00 97.29           H  
ATOM   4775  CA  VAL B  52     -19.341 -18.066  16.705  1.00 97.29           C  
ATOM   4776  HA  VAL B  52     -18.789 -17.662  15.857  1.00 97.29           H  
ATOM   4777  C   VAL B  52     -18.505 -19.188  17.325  1.00 97.29           C  
ATOM   4778  CB  VAL B  52     -19.569 -16.918  17.708  1.00 97.29           C  
ATOM   4779  HB  VAL B  52     -20.182 -17.276  18.535  1.00 97.29           H  
ATOM   4780  O   VAL B  52     -18.965 -19.881  18.230  1.00 97.29           O  
ATOM   4781  CG1 VAL B  52     -18.247 -16.380  18.274  1.00 97.29           C  
ATOM   4782 HG11 VAL B  52     -17.767 -17.140  18.891  1.00 97.29           H  
ATOM   4783 HG12 VAL B  52     -18.439 -15.509  18.901  1.00 97.29           H  
ATOM   4784 HG13 VAL B  52     -17.577 -16.100  17.461  1.00 97.29           H  
ATOM   4785  CG2 VAL B  52     -20.295 -15.745  17.035  1.00 97.29           C  
ATOM   4786 HG21 VAL B  52     -21.262 -16.064  16.646  1.00 97.29           H  
ATOM   4787 HG22 VAL B  52     -19.691 -15.359  16.214  1.00 97.29           H  
ATOM   4788 HG23 VAL B  52     -20.466 -14.949  17.761  1.00 97.29           H  
ATOM   4789  N   ALA B  53     -17.264 -19.335  16.861  1.00 97.19           N  
ATOM   4790  H   ALA B  53     -16.966 -18.724  16.113  1.00 97.19           H  
ATOM   4791  CA  ALA B  53     -16.263 -20.208  17.467  1.00 97.19           C  
ATOM   4792  HA  ALA B  53     -16.754 -21.043  17.968  1.00 97.19           H  
ATOM   4793  C   ALA B  53     -15.446 -19.450  18.522  1.00 97.19           C  
ATOM   4794  CB  ALA B  53     -15.354 -20.775  16.366  1.00 97.19           C  
ATOM   4795  HB1 ALA B  53     -15.930 -21.415  15.698  1.00 97.19           H  
ATOM   4796  HB2 ALA B  53     -14.907 -19.966  15.788  1.00 97.19           H  
ATOM   4797  HB3 ALA B  53     -14.563 -21.372  16.819  1.00 97.19           H  
ATOM   4798  O   ALA B  53     -15.297 -19.908  19.652  1.00 97.19           O  
ATOM   4799  N   ASN B  54     -14.899 -18.286  18.154  1.00 97.33           N  
ATOM   4800  H   ASN B  54     -15.097 -17.930  17.230  1.00 97.33           H  
ATOM   4801  CA  ASN B  54     -14.126 -17.437  19.060  1.00 97.33           C  
ATOM   4802  HA  ASN B  54     -14.649 -17.399  20.016  1.00 97.33           H  
ATOM   4803  C   ASN B  54     -14.015 -16.003  18.518  1.00 97.33           C  
ATOM   4804  CB  ASN B  54     -12.728 -18.058  19.271  1.00 97.33           C  
ATOM   4805  HB2 ASN B  54     -12.050 -17.711  18.492  1.00 97.33           H  
ATOM   4806  HB3 ASN B  54     -12.794 -19.144  19.212  1.00 97.33           H  
ATOM   4807  O   ASN B  54     -14.220 -15.763  17.330  1.00 97.33           O  
ATOM   4808  CG  ASN B  54     -12.128 -17.719  20.624  1.00 97.33           C  
ATOM   4809  ND2 ASN B  54     -11.148 -18.469  21.069  1.00 97.33           N  
ATOM   4810 HD21 ASN B  54     -10.843 -18.266  22.010  1.00 97.33           H  
ATOM   4811 HD22 ASN B  54     -10.853 -19.286  20.553  1.00 97.33           H  
ATOM   4812  OD1 ASN B  54     -12.520 -16.788  21.304  1.00 97.33           O  
ATOM   4813  N   SER B  55     -13.626 -15.049  19.358  1.00 97.66           N  
ATOM   4814  H   SER B  55     -13.391 -15.309  20.306  1.00 97.66           H  
ATOM   4815  CA  SER B  55     -13.309 -13.682  18.944  1.00 97.66           C  
ATOM   4816  HA  SER B  55     -13.180 -13.666  17.862  1.00 97.66           H  
ATOM   4817  C   SER B  55     -11.985 -13.211  19.542  1.00 97.66           C  
ATOM   4818  CB  SER B  55     -14.467 -12.734  19.271  1.00 97.66           C  
ATOM   4819  HB2 SER B  55     -15.385 -13.135  18.842  1.00 97.66           H  
ATOM   4820  HB3 SER B  55     -14.268 -11.759  18.825  1.00 97.66           H  
ATOM   4821  O   SER B  55     -11.577 -13.625  20.627  1.00 97.66           O  
ATOM   4822  OG  SER B  55     -14.630 -12.577  20.666  1.00 97.66           O  
ATOM   4823  HG  SER B  55     -15.567 -12.568  20.875  1.00 97.66           H  
ATOM   4824  N   PHE B  56     -11.278 -12.343  18.817  1.00 97.64           N  
ATOM   4825  H   PHE B  56     -11.641 -12.064  17.916  1.00 97.64           H  
ATOM   4826  CA  PHE B  56      -9.993 -11.798  19.245  1.00 97.64           C  
ATOM   4827  HA  PHE B  56      -9.846 -12.026  20.301  1.00 97.64           H  
ATOM   4828  C   PHE B  56      -9.964 -10.283  19.088  1.00 97.64           C  
ATOM   4829  CB  PHE B  56      -8.840 -12.447  18.466  1.00 97.64           C  
ATOM   4830  HB2 PHE B  56      -7.898 -12.055  18.849  1.00 97.64           H  
ATOM   4831  HB3 PHE B  56      -8.913 -12.150  17.419  1.00 97.64           H  
ATOM   4832  O   PHE B  56     -10.141  -9.752  17.990  1.00 97.64           O  
ATOM   4833  CG  PHE B  56      -8.803 -13.959  18.545  1.00 97.64           C  
ATOM   4834  CD1 PHE B  56      -8.391 -14.602  19.728  1.00 97.64           C  
ATOM   4835  HD1 PHE B  56      -8.135 -14.020  20.601  1.00 97.64           H  
ATOM   4836  CD2 PHE B  56      -9.226 -14.724  17.445  1.00 97.64           C  
ATOM   4837  HD2 PHE B  56      -9.571 -14.237  16.545  1.00 97.64           H  
ATOM   4838  CE1 PHE B  56      -8.400 -16.006  19.806  1.00 97.64           C  
ATOM   4839  HE1 PHE B  56      -8.140 -16.504  20.729  1.00 97.64           H  
ATOM   4840  CE2 PHE B  56      -9.225 -16.124  17.520  1.00 97.64           C  
ATOM   4841  HE2 PHE B  56      -9.540 -16.704  16.666  1.00 97.64           H  
ATOM   4842  CZ  PHE B  56      -8.822 -16.766  18.703  1.00 97.64           C  
ATOM   4843  HZ  PHE B  56      -8.856 -17.843  18.772  1.00 97.64           H  
ATOM   4844  N   ALA B  57      -9.651  -9.588  20.181  1.00 97.26           N  
ATOM   4845  H   ALA B  57      -9.568 -10.073  21.063  1.00 97.26           H  
ATOM   4846  CA  ALA B  57      -9.203  -8.206  20.113  1.00 97.26           C  
ATOM   4847  HA  ALA B  57      -9.901  -7.639  19.498  1.00 97.26           H  
ATOM   4848  C   ALA B  57      -7.816  -8.149  19.454  1.00 97.26           C  
ATOM   4849  CB  ALA B  57      -9.208  -7.602  21.520  1.00 97.26           C  
ATOM   4850  HB1 ALA B  57      -8.905  -6.556  21.469  1.00 97.26           H  
ATOM   4851  HB2 ALA B  57     -10.212  -7.656  21.942  1.00 97.26           H  
ATOM   4852  HB3 ALA B  57      -8.516  -8.143  22.165  1.00 97.26           H  
ATOM   4853  O   ALA B  57      -6.928  -8.951  19.768  1.00 97.26           O  
ATOM   4854  N   LEU B  58      -7.641  -7.201  18.536  1.00 97.84           N  
ATOM   4855  H   LEU B  58      -8.413  -6.584  18.326  1.00 97.84           H  
ATOM   4856  CA  LEU B  58      -6.395  -6.976  17.811  1.00 97.84           C  
ATOM   4857  HA  LEU B  58      -5.677  -7.764  18.038  1.00 97.84           H  
ATOM   4858  C   LEU B  58      -5.758  -5.664  18.288  1.00 97.84           C  
ATOM   4859  CB  LEU B  58      -6.692  -7.003  16.297  1.00 97.84           C  
ATOM   4860  HB2 LEU B  58      -7.454  -6.252  16.087  1.00 97.84           H  
ATOM   4861  HB3 LEU B  58      -5.793  -6.718  15.749  1.00 97.84           H  
ATOM   4862  O   LEU B  58      -4.731  -5.669  18.973  1.00 97.84           O  
ATOM   4863  CG  LEU B  58      -7.218  -8.338  15.740  1.00 97.84           C  
ATOM   4864  HG  LEU B  58      -8.142  -8.613  16.249  1.00 97.84           H  
ATOM   4865  CD1 LEU B  58      -7.522  -8.163  14.255  1.00 97.84           C  
ATOM   4866 HD11 LEU B  58      -8.310  -7.421  14.128  1.00 97.84           H  
ATOM   4867 HD12 LEU B  58      -6.630  -7.820  13.731  1.00 97.84           H  
ATOM   4868 HD13 LEU B  58      -7.866  -9.103  13.824  1.00 97.84           H  
ATOM   4869  CD2 LEU B  58      -6.212  -9.481  15.902  1.00 97.84           C  
ATOM   4870 HD21 LEU B  58      -5.268  -9.209  15.429  1.00 97.84           H  
ATOM   4871 HD22 LEU B  58      -6.055  -9.683  16.961  1.00 97.84           H  
ATOM   4872 HD23 LEU B  58      -6.610 -10.379  15.430  1.00 97.84           H  
ATOM   4873  N   GLY B  59      -6.401  -4.540  17.979  1.00 96.73           N  
ATOM   4874  H   GLY B  59      -7.180  -4.607  17.339  1.00 96.73           H  
ATOM   4875  CA  GLY B  59      -6.006  -3.203  18.401  1.00 96.73           C  
ATOM   4876  HA2 GLY B  59      -6.041  -3.154  19.490  1.00 96.73           H  
ATOM   4877  HA3 GLY B  59      -6.732  -2.496  18.001  1.00 96.73           H  
ATOM   4878  C   GLY B  59      -4.616  -2.778  17.924  1.00 96.73           C  
ATOM   4879  O   GLY B  59      -3.989  -3.395  17.058  1.00 96.73           O  
ATOM   4880  N   LYS B  60      -4.086  -1.714  18.541  1.00 95.66           N  
ATOM   4881  H   LYS B  60      -4.662  -1.247  19.227  1.00 95.66           H  
ATOM   4882  CA  LYS B  60      -2.811  -1.086  18.141  1.00 95.66           C  
ATOM   4883  HA  LYS B  60      -2.914  -0.734  17.114  1.00 95.66           H  
ATOM   4884  C   LYS B  60      -1.639  -2.068  18.142  1.00 95.66           C  
ATOM   4885  CB  LYS B  60      -2.528   0.118  19.058  1.00 95.66           C  
ATOM   4886  HB2 LYS B  60      -3.395   0.779  19.041  1.00 95.66           H  
ATOM   4887  HB3 LYS B  60      -2.385  -0.228  20.082  1.00 95.66           H  
ATOM   4888  O   LYS B  60      -0.734  -1.936  17.326  1.00 95.66           O  
ATOM   4889  CG  LYS B  60      -1.296   0.929  18.618  1.00 95.66           C  
ATOM   4890  HG2 LYS B  60      -1.402   1.198  17.567  1.00 95.66           H  
ATOM   4891  HG3 LYS B  60      -0.396   0.326  18.739  1.00 95.66           H  
ATOM   4892  CD  LYS B  60      -1.144   2.210  19.452  1.00 95.66           C  
ATOM   4893  HD2 LYS B  60      -1.006   1.942  20.500  1.00 95.66           H  
ATOM   4894  HD3 LYS B  60      -2.052   2.805  19.356  1.00 95.66           H  
ATOM   4895  CE  LYS B  60       0.057   3.032  18.964  1.00 95.66           C  
ATOM   4896  HE2 LYS B  60      -0.082   3.249  17.904  1.00 95.66           H  
ATOM   4897  HE3 LYS B  60       0.958   2.428  19.064  1.00 95.66           H  
ATOM   4898  NZ  LYS B  60       0.206   4.303  19.722  1.00 95.66           N  
ATOM   4899  HZ1 LYS B  60       0.334   4.128  20.708  1.00 95.66           H  
ATOM   4900  HZ2 LYS B  60      -0.611   4.886  19.608  1.00 95.66           H  
ATOM   4901  HZ3 LYS B  60       1.002   4.829  19.391  1.00 95.66           H  
ATOM   4902  N   LYS B  61      -1.660  -3.054  19.045  1.00 95.82           N  
ATOM   4903  H   LYS B  61      -2.482  -3.138  19.626  1.00 95.82           H  
ATOM   4904  CA  LYS B  61      -0.604  -4.064  19.156  1.00 95.82           C  
ATOM   4905  HA  LYS B  61       0.359  -3.554  19.189  1.00 95.82           H  
ATOM   4906  C   LYS B  61      -0.554  -4.985  17.938  1.00 95.82           C  
ATOM   4907  CB  LYS B  61      -0.793  -4.861  20.455  1.00 95.82           C  
ATOM   4908  HB2 LYS B  61      -0.866  -4.166  21.292  1.00 95.82           H  
ATOM   4909  HB3 LYS B  61      -1.719  -5.433  20.395  1.00 95.82           H  
ATOM   4910  O   LYS B  61       0.529  -5.443  17.601  1.00 95.82           O  
ATOM   4911  CG  LYS B  61       0.382  -5.820  20.711  1.00 95.82           C  
ATOM   4912  HG2 LYS B  61       0.450  -6.542  19.897  1.00 95.82           H  
ATOM   4913  HG3 LYS B  61       1.310  -5.250  20.756  1.00 95.82           H  
ATOM   4914  CD  LYS B  61       0.202  -6.600  22.014  1.00 95.82           C  
ATOM   4915  HD2 LYS B  61       0.200  -5.906  22.855  1.00 95.82           H  
ATOM   4916  HD3 LYS B  61      -0.748  -7.133  21.981  1.00 95.82           H  
ATOM   4917  CE  LYS B  61       1.350  -7.605  22.157  1.00 95.82           C  
ATOM   4918  HE2 LYS B  61       1.334  -8.264  21.288  1.00 95.82           H  
ATOM   4919  HE3 LYS B  61       2.295  -7.061  22.148  1.00 95.82           H  
ATOM   4920  NZ  LYS B  61       1.230  -8.402  23.403  1.00 95.82           N  
ATOM   4921  HZ1 LYS B  61       1.995  -9.056  23.480  1.00 95.82           H  
ATOM   4922  HZ2 LYS B  61       1.242  -7.801  24.215  1.00 95.82           H  
ATOM   4923  HZ3 LYS B  61       0.365  -8.923  23.402  1.00 95.82           H  
ATOM   4924  N   GLU B  62      -1.685  -5.261  17.295  1.00 97.03           N  
ATOM   4925  H   GLU B  62      -2.546  -4.846  17.623  1.00 97.03           H  
ATOM   4926  CA  GLU B  62      -1.786  -6.203  16.173  1.00 97.03           C  
ATOM   4927  HA  GLU B  62      -0.816  -6.674  16.012  1.00 97.03           H  
ATOM   4928  C   GLU B  62      -2.089  -5.545  14.821  1.00 97.03           C  
ATOM   4929  CB  GLU B  62      -2.805  -7.298  16.534  1.00 97.03           C  
ATOM   4930  HB2 GLU B  62      -2.999  -7.932  15.668  1.00 97.03           H  
ATOM   4931  HB3 GLU B  62      -3.751  -6.821  16.790  1.00 97.03           H  
ATOM   4932  O   GLU B  62      -2.147  -6.237  13.806  1.00 97.03           O  
ATOM   4933  CG  GLU B  62      -2.364  -8.196  17.703  1.00 97.03           C  
ATOM   4934  HG2 GLU B  62      -3.069  -9.022  17.797  1.00 97.03           H  
ATOM   4935  HG3 GLU B  62      -2.406  -7.618  18.626  1.00 97.03           H  
ATOM   4936  CD  GLU B  62      -0.944  -8.759  17.518  1.00 97.03           C  
ATOM   4937  OE1 GLU B  62      -0.198  -8.822  18.523  1.00 97.03           O
[truncated: 73,638 more chars]
