# Supplementary material for: AlphaFold-Multimer predicts cross-kingdom interactions at the plant-pathogen interface
Source: Nat Commun. 2023 Sep 27;14:6040. doi: 10.1038/s41467-023-41721-9 (PMC10533508; doi:10.1038/s41467-023-41721-9)
Supplement: Supplementary file 6 — Supplementary Data 3 [file 41467_2023_41721_MOESM6_ESM.zip › CV_WP008572913.pdb]

ATOM      1  N   LYS A   1     -12.400  -7.363 -21.486  1.00 84.88           N  
ATOM      2  H   LYS A   1     -11.756  -8.094 -21.219  1.00 84.88           H  
ATOM      3  H2  LYS A   1     -11.925  -6.688 -22.069  1.00 84.88           H  
ATOM      4  H3  LYS A   1     -13.160  -7.726 -22.044  1.00 84.88           H  
ATOM      5  CA  LYS A   1     -12.911  -6.631 -20.305  1.00 84.88           C  
ATOM      6  HA  LYS A   1     -13.354  -5.702 -20.664  1.00 84.88           H  
ATOM      7  C   LYS A   1     -11.743  -6.198 -19.445  1.00 84.88           C  
ATOM      8  CB  LYS A   1     -14.037  -7.330 -19.524  1.00 84.88           C  
ATOM      9  HB2 LYS A   1     -14.182  -6.796 -18.585  1.00 84.88           H  
ATOM     10  HB3 LYS A   1     -13.772  -8.364 -19.303  1.00 84.88           H  
ATOM     11  O   LYS A   1     -11.191  -7.018 -18.712  1.00 84.88           O  
ATOM     12  CG  LYS A   1     -15.346  -7.264 -20.336  1.00 84.88           C  
ATOM     13  HG2 LYS A   1     -15.444  -6.269 -20.769  1.00 84.88           H  
ATOM     14  HG3 LYS A   1     -15.297  -7.987 -21.150  1.00 84.88           H  
ATOM     15  CD  LYS A   1     -16.601  -7.534 -19.488  1.00 84.88           C  
ATOM     16  HD2 LYS A   1     -16.529  -8.523 -19.037  1.00 84.88           H  
ATOM     17  HD3 LYS A   1     -16.661  -6.786 -18.697  1.00 84.88           H  
ATOM     18  CE  LYS A   1     -17.861  -7.454 -20.369  1.00 84.88           C  
ATOM     19  HE2 LYS A   1     -17.814  -8.240 -21.122  1.00 84.88           H  
ATOM     20  HE3 LYS A   1     -17.856  -6.499 -20.894  1.00 84.88           H  
ATOM     21  NZ  LYS A   1     -19.116  -7.579 -19.580  1.00 84.88           N  
ATOM     22  HZ1 LYS A   1     -19.923  -7.516 -20.184  1.00 84.88           H  
ATOM     23  HZ2 LYS A   1     -19.160  -8.463 -19.094  1.00 84.88           H  
ATOM     24  HZ3 LYS A   1     -19.191  -6.837 -18.899  1.00 84.88           H  
ATOM     25  N   GLY A   2     -11.347  -4.936 -19.603  1.00 93.66           N  
ATOM     26  H   GLY A   2     -11.743  -4.396 -20.359  1.00 93.66           H  
ATOM     27  CA  GLY A   2     -10.344  -4.302 -18.753  1.00 93.66           C  
ATOM     28  HA2 GLY A   2     -10.144  -3.286 -19.093  1.00 93.66           H  
ATOM     29  HA3 GLY A   2      -9.422  -4.877 -18.835  1.00 93.66           H  
ATOM     30  C   GLY A   2     -10.768  -4.257 -17.282  1.00 93.66           C  
ATOM     31  O   GLY A   2     -11.963  -4.222 -16.974  1.00 93.66           O  
ATOM     32  N   VAL A   3      -9.788  -4.281 -16.381  1.00 97.22           N  
ATOM     33  H   VAL A   3      -8.840  -4.222 -16.724  1.00 97.22           H  
ATOM     34  CA  VAL A   3     -10.005  -4.177 -14.933  1.00 97.22           C  
ATOM     35  HA  VAL A   3     -10.941  -4.674 -14.679  1.00 97.22           H  
ATOM     36  C   VAL A   3     -10.131  -2.702 -14.555  1.00 97.22           C  
ATOM     37  CB  VAL A   3      -8.885  -4.880 -14.141  1.00 97.22           C  
ATOM     38  HB  VAL A   3      -7.931  -4.472 -14.475  1.00 97.22           H  
ATOM     39  O   VAL A   3      -9.266  -1.887 -14.850  1.00 97.22           O  
ATOM     40  CG1 VAL A   3      -8.994  -4.673 -12.625  1.00 97.22           C  
ATOM     41 HG11 VAL A   3      -8.206  -5.235 -12.122  1.00 97.22           H  
ATOM     42 HG12 VAL A   3      -8.856  -3.621 -12.376  1.00 97.22           H  
ATOM     43 HG13 VAL A   3      -9.961  -5.015 -12.258  1.00 97.22           H  
ATOM     44  CG2 VAL A   3      -8.888  -6.393 -14.413  1.00 97.22           C  
ATOM     45 HG21 VAL A   3      -8.057  -6.858 -13.884  1.00 97.22           H  
ATOM     46 HG22 VAL A   3      -9.818  -6.835 -14.054  1.00 97.22           H  
ATOM     47 HG23 VAL A   3      -8.777  -6.589 -15.479  1.00 97.22           H  
ATOM     48  N   LYS A   4     -11.235  -2.372 -13.899  1.00 97.92           N  
ATOM     49  H   LYS A   4     -11.915  -3.110 -13.787  1.00 97.92           H  
ATOM     50  CA  LYS A   4     -11.475  -1.114 -13.187  1.00 97.92           C  
ATOM     51  HA  LYS A   4     -10.618  -0.448 -13.287  1.00 97.92           H  
ATOM     52  C   LYS A   4     -11.629  -1.480 -11.716  1.00 97.92           C  
ATOM     53  CB  LYS A   4     -12.720  -0.404 -13.750  1.00 97.92           C  
ATOM     54  HB2 LYS A   4     -12.837   0.548 -13.232  1.00 97.92           H  
ATOM     55  HB3 LYS A   4     -13.606  -1.007 -13.553  1.00 97.92           H  
ATOM     56  O   LYS A   4     -12.680  -2.007 -11.338  1.00 97.92           O  
ATOM     57  CG  LYS A   4     -12.634  -0.149 -15.262  1.00 97.92           C  
ATOM     58  HG2 LYS A   4     -12.553  -1.097 -15.794  1.00 97.92           H  
ATOM     59  HG3 LYS A   4     -11.748   0.448 -15.477  1.00 97.92           H  
ATOM     60  CD  LYS A   4     -13.888   0.586 -15.754  1.00 97.92           C  
ATOM     61  HD2 LYS A   4     -14.768  -0.042 -15.618  1.00 97.92           H  
ATOM     62  HD3 LYS A   4     -14.026   1.484 -15.151  1.00 97.92           H  
ATOM     63  CE  LYS A   4     -13.756   1.015 -17.220  1.00 97.92           C  
ATOM     64  HE2 LYS A   4     -12.835   1.588 -17.327  1.00 97.92           H  
ATOM     65  HE3 LYS A   4     -14.577   1.693 -17.458  1.00 97.92           H  
ATOM     66  NZ  LYS A   4     -13.761  -0.130 -18.161  1.00 97.92           N  
ATOM     67  HZ1 LYS A   4     -14.619  -0.657 -18.075  1.00 97.92           H  
ATOM     68  HZ2 LYS A   4     -12.965  -0.722 -17.971  1.00 97.92           H  
ATOM     69  HZ3 LYS A   4     -13.674   0.224 -19.102  1.00 97.92           H  
ATOM     70  N   GLY A   5     -10.544  -1.375 -10.961  1.00 97.87           N  
ATOM     71  H   GLY A   5      -9.721  -0.952 -11.366  1.00 97.87           H  
ATOM     72  CA  GLY A   5     -10.451  -1.823  -9.575  1.00 97.87           C  
ATOM     73  HA2 GLY A   5     -11.232  -2.554  -9.366  1.00 97.87           H  
ATOM     74  HA3 GLY A   5      -9.490  -2.315  -9.427  1.00 97.87           H  
ATOM     75  C   GLY A   5     -10.543  -0.675  -8.573  1.00 97.87           C  
ATOM     76  O   GLY A   5     -10.206   0.460  -8.900  1.00 97.87           O  
ATOM     77  N   ALA A   6     -10.924  -0.967  -7.335  1.00 97.91           N  
ATOM     78  H   ALA A   6     -11.314  -1.876  -7.128  1.00 97.91           H  
ATOM     79  CA  ALA A   6     -10.661  -0.069  -6.214  1.00 97.91           C  
ATOM     80  HA  ALA A   6      -9.713   0.439  -6.389  1.00 97.91           H  
ATOM     81  C   ALA A   6     -10.531  -0.849  -4.904  1.00 97.91           C  
ATOM     82  CB  ALA A   6     -11.755   0.998  -6.130  1.00 97.91           C  
ATOM     83  HB1 ALA A   6     -11.429   1.772  -5.436  1.00 97.91           H  
ATOM     84  HB2 ALA A   6     -12.694   0.559  -5.792  1.00 97.91           H  
ATOM     85  HB3 ALA A   6     -11.903   1.466  -7.103  1.00 97.91           H  
ATOM     86  O   ALA A   6     -11.260  -1.817  -4.677  1.00 97.91           O  
ATOM     87  N   TYR A   7      -9.602  -0.430  -4.051  1.00 98.12           N  
ATOM     88  H   TYR A   7      -9.025   0.362  -4.295  1.00 98.12           H  
ATOM     89  CA  TYR A   7      -9.491  -0.947  -2.692  1.00 98.12           C  
ATOM     90  HA  TYR A   7      -9.741  -2.008  -2.691  1.00 98.12           H  
ATOM     91  C   TYR A   7     -10.501  -0.238  -1.790  1.00 98.12           C  
ATOM     92  CB  TYR A   7      -8.051  -0.825  -2.183  1.00 98.12           C  
ATOM     93  HB2 TYR A   7      -8.058  -0.966  -1.102  1.00 98.12           H  
ATOM     94  HB3 TYR A   7      -7.691   0.185  -2.378  1.00 98.12           H  
ATOM     95  O   TYR A   7     -10.688   0.977  -1.875  1.00 98.12           O  
ATOM     96  CG  TYR A   7      -7.092  -1.834  -2.798  1.00 98.12           C  
ATOM     97  CD1 TYR A   7      -6.611  -2.922  -2.043  1.00 98.12           C  
ATOM     98  HD1 TYR A   7      -6.884  -3.039  -1.004  1.00 98.12           H  
ATOM     99  CD2 TYR A   7      -6.659  -1.676  -4.128  1.00 98.12           C  
ATOM    100  HD2 TYR A   7      -6.995  -0.822  -4.698  1.00 98.12           H  
ATOM    101  CE1 TYR A   7      -5.720  -3.850  -2.613  1.00 98.12           C  
ATOM    102  HE1 TYR A   7      -5.304  -4.649  -2.018  1.00 98.12           H  
ATOM    103  CE2 TYR A   7      -5.781  -2.615  -4.708  1.00 98.12           C  
ATOM    104  HE2 TYR A   7      -5.438  -2.504  -5.726  1.00 98.12           H  
ATOM    105  OH  TYR A   7      -4.512  -4.636  -4.537  1.00 98.12           O  
ATOM    106  HH  TYR A   7      -4.336  -5.370  -3.944  1.00 98.12           H  
ATOM    107  CZ  TYR A   7      -5.315  -3.710  -3.954  1.00 98.12           C  
ATOM    108  N   TYR A   8     -11.168  -1.017  -0.945  1.00 97.37           N  
ATOM    109  H   TYR A   8     -10.946  -2.002  -0.947  1.00 97.37           H  
ATOM    110  CA  TYR A   8     -12.131  -0.585   0.054  1.00 97.37           C  
ATOM    111  HA  TYR A   8     -12.367   0.469  -0.094  1.00 97.37           H  
ATOM    112  C   TYR A   8     -11.529  -0.803   1.448  1.00 97.37           C  
ATOM    113  CB  TYR A   8     -13.439  -1.361  -0.112  1.00 97.37           C  
ATOM    114  HB2 TYR A   8     -13.854  -1.145  -1.097  1.00 97.37           H  
ATOM    115  HB3 TYR A   8     -13.236  -2.431  -0.063  1.00 97.37           H  
ATOM    116  O   TYR A   8     -11.438  -1.954   1.883  1.00 97.37           O  
ATOM    117  CG  TYR A   8     -14.461  -0.996   0.945  1.00 97.37           C  
ATOM    118  CD1 TYR A   8     -14.582  -1.764   2.122  1.00 97.37           C  
ATOM    119  HD1 TYR A   8     -13.946  -2.623   2.277  1.00 97.37           H  
ATOM    120  CD2 TYR A   8     -15.254   0.152   0.770  1.00 97.37           C  
ATOM    121  HD2 TYR A   8     -15.154   0.754  -0.122  1.00 97.37           H  
ATOM    122  CE1 TYR A   8     -15.493  -1.379   3.123  1.00 97.37           C  
ATOM    123  HE1 TYR A   8     -15.568  -1.932   4.047  1.00 97.37           H  
ATOM    124  CE2 TYR A   8     -16.179   0.524   1.757  1.00 97.37           C  
ATOM    125  HE2 TYR A   8     -16.819   1.383   1.613  1.00 97.37           H  
ATOM    126  OH  TYR A   8     -17.158   0.157   3.895  1.00 97.37           O  
ATOM    127  HH  TYR A   8     -17.463   1.052   3.728  1.00 97.37           H  
ATOM    128  CZ  TYR A   8     -16.284  -0.228   2.941  1.00 97.37           C  
ATOM    129  N   PRO A   9     -11.109   0.265   2.143  1.00 95.62           N  
ATOM    130  CA  PRO A   9     -10.545   0.155   3.476  1.00 95.62           C  
ATOM    131  HA  PRO A   9      -9.781  -0.622   3.508  1.00 95.62           H  
ATOM    132  C   PRO A   9     -11.648  -0.176   4.484  1.00 95.62           C  
ATOM    133  CB  PRO A   9      -9.884   1.502   3.743  1.00 95.62           C  
ATOM    134  HB2 PRO A   9      -8.838   1.458   3.442  1.00 95.62           H  
ATOM    135  HB3 PRO A   9      -9.988   1.782   4.791  1.00 95.62           H  
ATOM    136  O   PRO A   9     -12.631   0.553   4.604  1.00 95.62           O  
ATOM    137  CG  PRO A   9     -10.627   2.496   2.857  1.00 95.62           C  
ATOM    138  HG2 PRO A   9     -11.453   2.933   3.417  1.00 95.62           H  
ATOM    139  HG3 PRO A   9      -9.962   3.278   2.490  1.00 95.62           H  
ATOM    140  CD  PRO A   9     -11.186   1.653   1.718  1.00 95.62           C  
ATOM    141  HD2 PRO A   9     -10.584   1.786   0.819  1.00 95.62           H  
ATOM    142  HD3 PRO A   9     -12.218   1.943   1.524  1.00 95.62           H  
ATOM    143  N   SER A  10     -11.488  -1.264   5.230  1.00 95.50           N  
ATOM    144  H   SER A  10     -10.647  -1.808   5.103  1.00 95.50           H  
ATOM    145  CA  SER A  10     -12.475  -1.769   6.188  1.00 95.50           C  
ATOM    146  HA  SER A  10     -13.406  -1.970   5.659  1.00 95.50           H  
ATOM    147  C   SER A  10     -12.786  -0.765   7.298  1.00 95.50           C  
ATOM    148  CB  SER A  10     -11.972  -3.081   6.795  1.00 95.50           C  
ATOM    149  HB2 SER A  10     -11.848  -3.813   5.997  1.00 95.50           H  
ATOM    150  HB3 SER A  10     -12.706  -3.449   7.512  1.00 95.50           H  
ATOM    151  O   SER A  10     -13.928  -0.680   7.745  1.00 95.50           O  
ATOM    152  OG  SER A  10     -10.728  -2.893   7.446  1.00 95.50           O  
ATOM    153  HG  SER A  10     -10.445  -3.722   7.839  1.00 95.50           H  
ATOM    154  N   TRP A  11     -11.812   0.065   7.684  1.00 94.85           N  
ATOM    155  H   TRP A  11     -10.894  -0.070   7.286  1.00 94.85           H  
ATOM    156  CA  TRP A  11     -11.995   1.134   8.669  1.00 94.85           C  
ATOM    157  HA  TRP A  11     -12.480   0.711   9.548  1.00 94.85           H  
ATOM    158  C   TRP A  11     -12.904   2.273   8.185  1.00 94.85           C  
ATOM    159  CB  TRP A  11     -10.627   1.667   9.103  1.00 94.85           C  
ATOM    160  HB2 TRP A  11     -10.084   0.858   9.593  1.00 94.85           H  
ATOM    161  HB3 TRP A  11     -10.776   2.446   9.851  1.00 94.85           H  
ATOM    162  O   TRP A  11     -13.363   3.067   9.001  1.00 94.85           O  
ATOM    163  CG  TRP A  11      -9.758   2.215   8.012  1.00 94.85           C  
ATOM    164  CD1 TRP A  11      -9.754   3.493   7.569  1.00 94.85           C  
ATOM    165  HD1 TRP A  11     -10.385   4.280   7.955  1.00 94.85           H  
ATOM    166  CD2 TRP A  11      -8.730   1.522   7.242  1.00 94.85           C  
ATOM    167  CE2 TRP A  11      -8.106   2.465   6.371  1.00 94.85           C  
ATOM    168  CE3 TRP A  11      -8.265   0.189   7.193  1.00 94.85           C  
ATOM    169  HE3 TRP A  11      -8.706  -0.553   7.842  1.00 94.85           H  
ATOM    170  NE1 TRP A  11      -8.778   3.647   6.603  1.00 94.85           N  
ATOM    171  HE1 TRP A  11      -8.538   4.538   6.193  1.00 94.85           H  
ATOM    172  CH2 TRP A  11      -6.632   0.772   5.470  1.00 94.85           C  
ATOM    173  HH2 TRP A  11      -5.831   0.479   4.807  1.00 94.85           H  
ATOM    174  CZ2 TRP A  11      -7.069   2.108   5.498  1.00 94.85           C  
ATOM    175  HZ2 TRP A  11      -6.613   2.848   4.857  1.00 94.85           H  
ATOM    176  CZ3 TRP A  11      -7.232  -0.181   6.312  1.00 94.85           C  
ATOM    177  HZ3 TRP A  11      -6.892  -1.206   6.287  1.00 94.85           H  
ATOM    178  N   ALA A  12     -13.220   2.346   6.887  1.00 94.93           N  
ATOM    179  H   ALA A  12     -12.838   1.665   6.247  1.00 94.93           H  
ATOM    180  CA  ALA A  12     -14.177   3.316   6.359  1.00 94.93           C  
ATOM    181  HA  ALA A  12     -14.070   4.244   6.920  1.00 94.93           H  
ATOM    182  C   ALA A  12     -15.643   2.879   6.527  1.00 94.93           C  
ATOM    183  CB  ALA A  12     -13.826   3.626   4.901  1.00 94.93           C  
ATOM    184  HB1 ALA A  12     -13.965   2.742   4.280  1.00 94.93           H  
ATOM    185  HB2 ALA A  12     -12.793   3.970   4.848  1.00 94.93           H  
ATOM    186  HB3 ALA A  12     -14.472   4.425   4.536  1.00 94.93           H  
ATOM    187  O   ALA A  12     -16.538   3.652   6.203  1.00 94.93           O  
ATOM    188  N   PHE A  13     -15.928   1.676   7.038  1.00 95.68           N  
ATOM    189  H   PHE A  13     -15.163   1.069   7.295  1.00 95.68           H  
ATOM    190  CA  PHE A  13     -17.285   1.114   7.061  1.00 95.68           C  
ATOM    191  HA  PHE A  13     -17.632   1.014   6.032  1.00 95.68           H  
ATOM    192  C   PHE A  13     -18.335   1.990   7.759  1.00 95.68           C  
ATOM    193  CB  PHE A  13     -17.221  -0.284   7.685  1.00 95.68           C  
ATOM    194  HB2 PHE A  13     -16.414  -0.840   7.207  1.00 95.68           H  
ATOM    195  HB3 PHE A  13     -16.978  -0.198   8.744  1.00 95.68           H  
ATOM    196  O   PHE A  13     -19.482   2.038   7.317  1.00 95.68           O  
ATOM    197  CG  PHE A  13     -18.489  -1.095   7.526  1.00 95.68           C  
ATOM    198  CD1 PHE A  13     -19.543  -0.962   8.448  1.00 95.68           C  
ATOM    199  HD1 PHE A  13     -19.459  -0.263   9.267  1.00 95.68           H  
ATOM    200  CD2 PHE A  13     -18.602  -2.009   6.461  1.00 95.68           C  
ATOM    201  HD2 PHE A  13     -17.795  -2.107   5.751  1.00 95.68           H  
ATOM    202  CE1 PHE A  13     -20.709  -1.733   8.302  1.00 95.68           C  
ATOM    203  HE1 PHE A  13     -21.518  -1.617   9.008  1.00 95.68           H  
ATOM    204  CE2 PHE A  13     -19.759  -2.795   6.326  1.00 95.68           C  
ATOM    205  HE2 PHE A  13     -19.840  -3.495   5.508  1.00 95.68           H  
ATOM    206  CZ  PHE A  13     -20.814  -2.651   7.245  1.00 95.68           C  
ATOM    207  HZ  PHE A  13     -21.713  -3.241   7.140  1.00 95.68           H  
ATOM    208  N   SER A  14     -17.956   2.704   8.823  1.00 95.06           N  
ATOM    209  H   SER A  14     -16.984   2.690   9.098  1.00 95.06           H  
ATOM    210  CA  SER A  14     -18.874   3.548   9.597  1.00 95.06           C  
ATOM    211  HA  SER A  14     -19.785   2.982   9.795  1.00 95.06           H  
ATOM    212  C   SER A  14     -19.298   4.831   8.872  1.00 95.06           C  
ATOM    213  CB  SER A  14     -18.234   3.896  10.944  1.00 95.06           C  
ATOM    214  HB2 SER A  14     -18.895   4.556  11.505  1.00 95.06           H  
ATOM    215  HB3 SER A  14     -18.083   2.978  11.513  1.00 95.06           H  
ATOM    216  O   SER A  14     -20.408   5.310   9.091  1.00 95.06           O  
ATOM    217  OG  SER A  14     -16.984   4.527  10.738  1.00 95.06           O  
ATOM    218  HG  SER A  14     -16.513   4.589  11.572  1.00 95.06           H  
ATOM    219  N   THR A  15     -18.447   5.385   8.005  1.00 94.92           N  
ATOM    220  H   THR A  15     -17.540   4.956   7.890  1.00 94.92           H  
ATOM    221  CA  THR A  15     -18.686   6.656   7.292  1.00 94.92           C  
ATOM    222  HA  THR A  15     -19.574   7.143   7.695  1.00 94.92           H  
ATOM    223  C   THR A  15     -18.935   6.468   5.796  1.00 94.92           C  
ATOM    224  CB  THR A  15     -17.499   7.609   7.490  1.00 94.92           C  
ATOM    225  HB  THR A  15     -17.650   8.503   6.885  1.00 94.92           H  
ATOM    226  O   THR A  15     -19.532   7.327   5.149  1.00 94.92           O  
ATOM    227  CG2 THR A  15     -17.336   8.031   8.950  1.00 94.92           C  
ATOM    228 HG21 THR A  15     -16.539   8.771   9.031  1.00 94.92           H  
ATOM    229 HG22 THR A  15     -18.265   8.474   9.308  1.00 94.92           H  
ATOM    230 HG23 THR A  15     -17.089   7.169   9.569  1.00 94.92           H  
ATOM    231  OG1 THR A  15     -16.300   6.980   7.098  1.00 94.92           O  
ATOM    232  HG1 THR A  15     -15.568   7.512   7.421  1.00 94.92           H  
ATOM    233  N   PHE A  16     -18.501   5.338   5.246  1.00 96.48           N  
ATOM    234  H   PHE A  16     -17.958   4.722   5.836  1.00 96.48           H  
ATOM    235  CA  PHE A  16     -18.604   4.963   3.845  1.00 96.48           C  
ATOM    236  HA  PHE A  16     -19.441   5.494   3.390  1.00 96.48           H  
ATOM    237  C   PHE A  16     -18.875   3.449   3.738  1.00 96.48           C  
ATOM    238  CB  PHE A  16     -17.321   5.413   3.130  1.00 96.48           C  
ATOM    239  HB2 PHE A  16     -17.107   6.446   3.403  1.00 96.48           H  
ATOM    240  HB3 PHE A  16     -16.480   4.808   3.470  1.00 96.48           H  
ATOM    241  O   PHE A  16     -17.976   2.664   3.415  1.00 96.48           O  
ATOM    242  CG  PHE A  16     -17.430   5.342   1.625  1.00 96.48           C  
ATOM    243  CD1 PHE A  16     -16.903   4.243   0.929  1.00 96.48           C  
ATOM    244  HD1 PHE A  16     -16.375   3.474   1.473  1.00 96.48           H  
ATOM    245  CD2 PHE A  16     -18.086   6.368   0.922  1.00 96.48           C  
ATOM    246  HD2 PHE A  16     -18.497   7.209   1.462  1.00 96.48           H  
ATOM    247  CE1 PHE A  16     -17.058   4.151  -0.463  1.00 96.48           C  
ATOM    248  HE1 PHE A  16     -16.661   3.296  -0.989  1.00 96.48           H  
ATOM    249  CE2 PHE A  16     -18.222   6.289  -0.475  1.00 96.48           C  
ATOM    250  HE2 PHE A  16     -18.731   7.069  -1.020  1.00 96.48           H  
ATOM    251  CZ  PHE A  16     -17.713   5.176  -1.164  1.00 96.48           C  
ATOM    252  HZ  PHE A  16     -17.827   5.117  -2.236  1.00 96.48           H  
ATOM    253  N   PRO A  17     -20.100   2.990   4.053  1.00 96.92           N  
ATOM    254  CA  PRO A  17     -20.452   1.577   3.956  1.00 96.92           C  
ATOM    255  HA  PRO A  17     -19.767   1.001   4.578  1.00 96.92           H  
ATOM    256  C   PRO A  17     -20.382   1.083   2.498  1.00 96.92           C  
ATOM    257  CB  PRO A  17     -21.866   1.469   4.536  1.00 96.92           C  
ATOM    258  HB2 PRO A  17     -22.453   0.681   4.064  1.00 96.92           H  
ATOM    259  HB3 PRO A  17     -21.802   1.301   5.611  1.00 96.92           H  
ATOM    260  O   PRO A  17     -20.494   1.884   1.567  1.00 96.92           O  
ATOM    261  CG  PRO A  17     -22.459   2.853   4.273  1.00 96.92           C  
ATOM    262  HG2 PRO A  17     -23.264   3.089   4.969  1.00 96.92           H  
ATOM    263  HG3 PRO A  17     -22.809   2.911   3.242  1.00 96.92           H  
ATOM    264  CD  PRO A  17     -21.257   3.775   4.463  1.00 96.92           C  
ATOM    265  HD2 PRO A  17     -21.157   4.039   5.516  1.00 96.92           H  
ATOM    266  HD3 PRO A  17     -21.378   4.675   3.860  1.00 96.92           H  
ATOM    267  N   PRO A  18     -20.269  -0.236   2.249  1.00 97.15           N  
ATOM    268  CA  PRO A  18     -20.179  -0.784   0.891  1.00 97.15           C  
ATOM    269  HA  PRO A  18     -19.238  -0.454   0.449  1.00 97.15           H  
ATOM    270  C   PRO A  18     -21.332  -0.358  -0.032  1.00 97.15           C  
ATOM    271  CB  PRO A  18     -20.143  -2.305   1.081  1.00 97.15           C  
ATOM    272  HB2 PRO A  18     -19.553  -2.795   0.306  1.00 97.15           H  
ATOM    273  HB3 PRO A  18     -21.155  -2.709   1.104  1.00 97.15           H  
ATOM    274  O   PRO A  18     -21.136  -0.198  -1.234  1.00 97.15           O  
ATOM    275  CG  PRO A  18     -19.507  -2.464   2.461  1.00 97.15           C  
ATOM    276  HG2 PRO A  18     -19.760  -3.417   2.927  1.00 97.15           H  
ATOM    277  HG3 PRO A  18     -18.426  -2.342   2.389  1.00 97.15           H  
ATOM    278  CD  PRO A  18     -20.101  -1.294   3.234  1.00 97.15           C  
ATOM    279  HD2 PRO A  18     -21.074  -1.569   3.640  1.00 97.15           H  
ATOM    280  HD3 PRO A  18     -19.428  -1.004   4.041  1.00 97.15           H  
ATOM    281  N   SER A  19     -22.524  -0.114   0.522  1.00 97.24           N  
ATOM    282  H   SER A  19     -22.617  -0.207   1.524  1.00 97.24           H  
ATOM    283  CA  SER A  19     -23.702   0.363  -0.215  1.00 97.24           C  
ATOM    284  HA  SER A  19     -23.878  -0.298  -1.064  1.00 97.24           H  
ATOM    285  C   SER A  19     -23.556   1.776  -0.782  1.00 97.24           C  
ATOM    286  CB  SER A  19     -24.929   0.311   0.699  1.00 97.24           C  
ATOM    287  HB2 SER A  19     -25.798   0.716   0.180  1.00 97.24           H  
ATOM    288  HB3 SER A  19     -25.134  -0.728   0.959  1.00 97.24           H  
ATOM    289  O   SER A  19     -24.346   2.163  -1.636  1.00 97.24           O  
ATOM    290  OG  SER A  19     -24.695   1.042   1.891  1.00 97.24           O  
ATOM    291  HG  SER A  19     -24.731   1.981   1.696  1.00 97.24           H  
ATOM    292  N   SER A  20     -22.573   2.550  -0.316  1.00 96.76           N  
ATOM    293  H   SER A  20     -21.969   2.196   0.412  1.00 96.76           H  
ATOM    294  CA  SER A  20     -22.275   3.888  -0.831  1.00 96.76           C  
ATOM    295  HA  SER A  20     -23.212   4.404  -1.042  1.00 96.76           H  
ATOM    296  C   SER A  20     -21.478   3.864  -2.135  1.00 96.76           C  
ATOM    297  CB  SER A  20     -21.509   4.699   0.221  1.00 96.76           C  
ATOM    298  HB2 SER A  20     -20.588   4.180   0.487  1.00 96.76           H  
ATOM    299  HB3 SER A  20     -21.249   5.676  -0.187  1.00 96.76           H  
ATOM    300  O   SER A  20     -21.369   4.905  -2.774  1.00 96.76           O  
ATOM    301  OG  SER A  20     -22.310   4.876   1.374  1.00 96.76           O  
ATOM    302  HG  SER A  20     -22.882   5.635   1.233  1.00 96.76           H  
ATOM    303  N   ILE A  21     -20.914   2.719  -2.540  1.00 97.69           N  
ATOM    304  H   ILE A  21     -21.082   1.882  -2.001  1.00 97.69           H  
ATOM    305  CA  ILE A  21     -20.087   2.608  -3.749  1.00 97.69           C  
ATOM    306  HA  ILE A  21     -19.410   3.462  -3.767  1.00 97.69           H  
ATOM    307  C   ILE A  21     -20.963   2.673  -5.008  1.00 97.69           C  
ATOM    308  CB  ILE A  21     -19.225   1.319  -3.715  1.00 97.69           C  
ATOM    309  HB  ILE A  21     -19.894   0.463  -3.631  1.00 97.69           H  
ATOM    310  O   ILE A  21     -21.838   1.825  -5.198  1.00 97.69           O  
ATOM    311  CG1 ILE A  21     -18.273   1.326  -2.496  1.00 97.69           C  
ATOM    312 HG12 ILE A  21     -18.841   1.526  -1.588  1.00 97.69           H  
ATOM    313 HG13 ILE A  21     -17.544   2.125  -2.627  1.00 97.69           H  
ATOM    314  CG2 ILE A  21     -18.401   1.163  -5.012  1.00 97.69           C  
ATOM    315 HG21 ILE A  21     -17.815   0.244  -4.986  1.00 97.69           H  
ATOM    316 HG22 ILE A  21     -17.731   2.013  -5.140  1.00 97.69           H  
ATOM    317 HG23 ILE A  21     -19.061   1.098  -5.877  1.00 97.69           H  
ATOM    318  CD1 ILE A  21     -17.521   0.007  -2.275  1.00 97.69           C  
ATOM    319 HD11 ILE A  21     -16.752  -0.129  -3.036  1.00 97.69           H  
ATOM    320 HD12 ILE A  21     -17.043   0.027  -1.295  1.00 97.69           H  
ATOM    321 HD13 ILE A  21     -18.219  -0.829  -2.302  1.00 97.69           H  
ATOM    322  N   ASP A  22     -20.665   3.594  -5.935  1.00 97.31           N  
ATOM    323  H   ASP A  22     -19.968   4.297  -5.736  1.00 97.31           H  
ATOM    324  CA  ASP A  22     -21.207   3.535  -7.297  1.00 97.31           C  
ATOM    325  HA  ASP A  22     -22.270   3.308  -7.230  1.00 97.31           H  
ATOM    326  C   ASP A  22     -20.535   2.388  -8.060  1.00 97.31           C  
ATOM    327  CB  ASP A  22     -21.106   4.870  -8.048  1.00 97.31           C  
ATOM    328  HB2 ASP A  22     -21.618   5.638  -7.468  1.00 97.31           H  
ATOM    329  HB3 ASP A  22     -20.057   5.154  -8.143  1.00 97.31           H  
ATOM    330  O   ASP A  22     -19.516   2.526  -8.743  1.00 97.31           O  
ATOM    331  CG  ASP A  22     -21.744   4.795  -9.452  1.00 97.31           C  
ATOM    332  OD1 ASP A  22     -21.787   5.832 -10.140  1.00 97.31           O  
ATOM    333  OD2 ASP A  22     -22.166   3.693  -9.895  1.00 97.31           O  
ATOM    334  N   THR A  23     -21.131   1.207  -7.923  1.00 97.03           N  
ATOM    335  H   THR A  23     -21.864   1.161  -7.229  1.00 97.03           H  
ATOM    336  CA  THR A  23     -20.638  -0.022  -8.548  1.00 97.03           C  
ATOM    337  HA  THR A  23     -19.606  -0.168  -8.228  1.00 97.03           H  
ATOM    338  C   THR A  23     -20.605   0.040 -10.076  1.00 97.03           C  
ATOM    339  CB  THR A  23     -21.441  -1.246  -8.093  1.00 97.03           C  
ATOM    340  HB  THR A  23     -21.071  -2.119  -8.633  1.00 97.03           H  
ATOM    341  O   THR A  23     -19.889  -0.754 -10.683  1.00 97.03           O  
ATOM    342  CG2 THR A  23     -21.280  -1.515  -6.599  1.00 97.03           C  
ATOM    343 HG21 THR A  23     -20.221  -1.606  -6.359  1.00 97.03           H  
ATOM    344 HG22 THR A  23     -21.707  -0.703  -6.010  1.00 97.03           H  
ATOM    345 HG23 THR A  23     -21.784  -2.445  -6.338  1.00 97.03           H  
ATOM    346  OG1 THR A  23     -22.819  -1.113  -8.361  1.00 97.03           O  
ATOM    347  HG1 THR A  23     -23.145  -0.380  -7.835  1.00 97.03           H  
ATOM    348  N   SER A  24     -21.292   0.994 -10.719  1.00 97.37           N  
ATOM    349  H   SER A  24     -21.748   1.718 -10.182  1.00 97.37           H  
ATOM    350  CA  SER A  24     -21.241   1.159 -12.175  1.00 97.37           C  
ATOM    351  HA  SER A  24     -21.431   0.185 -12.627  1.00 97.37           H  
ATOM    352  C   SER A  24     -19.868   1.634 -12.668  1.00 97.37           C  
ATOM    353  CB  SER A  24     -22.343   2.121 -12.640  1.00 97.37           C  
ATOM    354  HB2 SER A  24     -23.245   1.974 -12.046  1.00 97.37           H  
ATOM    355  HB3 SER A  24     -22.578   1.899 -13.681  1.00 97.37           H  
ATOM    356  O   SER A  24     -19.550   1.479 -13.854  1.00 97.37           O  
ATOM    357  OG  SER A  24     -21.927   3.469 -12.560  1.00 97.37           O  
ATOM    358  HG  SER A  24     -22.039   3.762 -11.653  1.00 97.37           H  
ATOM    359  N   LEU A  25     -19.049   2.219 -11.787  1.00 97.53           N  
ATOM    360  H   LEU A  25     -19.394   2.371 -10.850  1.00 97.53           H  
ATOM    361  CA  LEU A  25     -17.722   2.748 -12.108  1.00 97.53           C  
ATOM    362  HA  LEU A  25     -17.745   3.146 -13.122  1.00 97.53           H  
ATOM    363  C   LEU A  25     -16.622   1.679 -12.091  1.00 97.53           C  
ATOM    364  CB  LEU A  25     -17.408   3.923 -11.171  1.00 97.53           C  
ATOM    365  HB2 LEU A  25     -17.423   3.560 -10.144  1.00 97.53           H  
ATOM    366  HB3 LEU A  25     -16.404   4.290 -11.382  1.00 97.53           H  
ATOM    367  O   LEU A  25     -15.546   1.883 -12.659  1.00 97.53           O  
ATOM    368  CG  LEU A  25     -18.402   5.093 -11.289  1.00 97.53           C  
ATOM    369  HG  LEU A  25     -19.408   4.741 -11.061  1.00 97.53           H  
ATOM    370  CD1 LEU A  25     -18.035   6.170 -10.284  1.00 97.53           C  
ATOM    371 HD11 LEU A  25     -17.097   6.650 -10.564  1.00 97.53           H  
ATOM    372 HD12 LEU A  25     -18.833   6.912 -10.262  1.00 97.53           H  
ATOM    373 HD13 LEU A  25     -17.953   5.735  -9.288  1.00 97.53           H  
ATOM    374  CD2 LEU A  25     -18.400   5.721 -12.686  1.00 97.53           C  
ATOM    375 HD21 LEU A  25     -18.901   5.045 -13.379  1.00 97.53           H  
ATOM    376 HD22 LEU A  25     -18.967   6.651 -12.654  1.00 97.53           H  
ATOM    377 HD23 LEU A  25     -17.379   5.935 -13.000  1.00 97.53           H  
ATOM    378  N   PHE A  26     -16.909   0.515 -11.508  1.00 97.69           N  
ATOM    379  H   PHE A  26     -17.843   0.381 -11.149  1.00 97.69           H  
ATOM    380  CA  PHE A  26     -15.919  -0.511 -11.214  1.00 97.69           C  
ATOM    381  HA  PHE A  26     -14.965  -0.218 -11.652  1.00 97.69           H  
ATOM    382  C   PHE A  26     -16.292  -1.863 -11.818  1.00 97.69           C  
ATOM    383  CB  PHE A  26     -15.701  -0.588  -9.696  1.00 97.69           C  
ATOM    384  HB2 PHE A  26     -14.888  -1.281  -9.477  1.00 97.69           H  
ATOM    385  HB3 PHE A  26     -16.605  -0.978  -9.229  1.00 97.69           H  
ATOM    386  O   PHE A  26     -17.396  -2.117 -12.285  1.00 97.69           O  
ATOM    387  CG  PHE A  26     -15.368   0.756  -9.078  1.00 97.69           C  
ATOM    388  CD1 PHE A  26     -14.089   1.319  -9.247  1.00 97.69           C  
ATOM    389  HD1 PHE A  26     -13.315   0.776  -9.768  1.00 97.69           H  
ATOM    390  CD2 PHE A  26     -16.368   1.481  -8.405  1.00 97.69           C  
ATOM    391  HD2 PHE A  26     -17.360   1.071  -8.288  1.00 97.69           H  
ATOM    392  CE1 PHE A  26     -13.827   2.611  -8.762  1.00 97.69           C  
ATOM    393  HE1 PHE A  26     -12.859   3.067  -8.913  1.00 97.69           H  
ATOM    394  CE2 PHE A  26     -16.097   2.767  -7.910  1.00 97.69           C  
ATOM    395  HE2 PHE A  26     -16.881   3.329  -7.425  1.00 97.69           H  
ATOM    396  CZ  PHE A  26     -14.826   3.335  -8.095  1.00 97.69           C  
ATOM    397  HZ  PHE A  26     -14.619   4.336  -7.744  1.00 97.69           H  
ATOM    398  N   THR A  27     -15.313  -2.755 -11.824  1.00 98.07           N  
ATOM    399  H   THR A  27     -14.444  -2.450 -11.411  1.00 98.07           H  
ATOM    400  CA  THR A  27     -15.480  -4.170 -12.185  1.00 98.07           C  
ATOM    401  HA  THR A  27     -16.530  -4.384 -12.384  1.00 98.07           H  
ATOM    402  C   THR A  27     -15.056  -5.084 -11.041  1.00 98.07           C  
ATOM    403  CB  THR A  27     -14.670  -4.518 -13.440  1.00 98.07           C  
ATOM    404  HB  THR A  27     -14.725  -5.592 -13.621  1.00 98.07           H  
ATOM    405  O   THR A  27     -15.558  -6.202 -10.955  1.00 98.07           O  
ATOM    406  CG2 THR A  27     -15.139  -3.789 -14.697  1.00 98.07           C  
ATOM    407 HG21 THR A  27     -14.527  -4.097 -15.545  1.00 98.07           H  
ATOM    408 HG22 THR A  27     -15.057  -2.710 -14.565  1.00 98.07           H  
ATOM    409 HG23 THR A  27     -16.181  -4.041 -14.892  1.00 98.07           H  
ATOM    410  OG1 THR A  27     -13.328  -4.147 -13.230  1.00 98.07           O  
ATOM    411  HG1 THR A  27     -13.363  -3.339 -12.712  1.00 98.07           H  
ATOM    412  N   HIS A  28     -14.144  -4.615 -10.180  1.00 97.96           N  
ATOM    413  H   HIS A  28     -13.816  -3.664 -10.273  1.00 97.96           H  
ATOM    414  CA  HIS A  28     -13.578  -5.355  -9.056  1.00 97.96           C  
ATOM    415  HA  HIS A  28     -14.250  -6.174  -8.803  1.00 97.96           H  
ATOM    416  C   HIS A  28     -13.440  -4.419  -7.846  1.00 97.96           C  
ATOM    417  CB  HIS A  28     -12.206  -5.949  -9.438  1.00 97.96           C  
ATOM    418  HB2 HIS A  28     -11.508  -5.136  -9.636  1.00 97.96           H  
ATOM    419  HB3 HIS A  28     -11.822  -6.510  -8.586  1.00 97.96           H  
ATOM    420  O   HIS A  28     -12.969  -3.294  -8.012  1.00 97.96           O  
ATOM    421  CG  HIS A  28     -12.230  -6.860 -10.645  1.00 97.96           C  
ATOM    422  CD2 HIS A  28     -12.176  -8.227 -10.658  1.00 97.96           C  
ATOM    423  HD2 HIS A  28     -12.085  -8.861  -9.788  1.00 97.96           H  
ATOM    424  ND1 HIS A  28     -12.357  -6.464 -11.954  1.00 97.96           N  
ATOM    425  HD1 HIS A  28     -12.470  -5.513 -12.274  1.00 97.96           H  
ATOM    426  CE1 HIS A  28     -12.431  -7.553 -12.727  1.00 97.96           C  
ATOM    427  HE1 HIS A  28     -12.567  -7.542 -13.798  1.00 97.96           H  
ATOM    428  NE2 HIS A  28     -12.329  -8.662 -11.984  1.00 97.96           N  
ATOM    429  N   ILE A  29     -13.809  -4.877  -6.650  1.00 98.22           N  
ATOM    430  H   ILE A  29     -14.198  -5.807  -6.589  1.00 98.22           H  
ATOM    431  CA  ILE A  29     -13.556  -4.169  -5.385  1.00 98.22           C  
ATOM    432  HA  ILE A  29     -12.914  -3.311  -5.586  1.00 98.22           H  
ATOM    433  C   ILE A  29     -12.794  -5.106  -4.444  1.00 98.22           C  
ATOM    434  CB  ILE A  29     -14.852  -3.629  -4.735  1.00 98.22           C  
ATOM    435  HB  ILE A  29     -15.460  -4.486  -4.444  1.00 98.22           H  
ATOM    436  O   ILE A  29     -13.189  -6.262  -4.259  1.00 98.22           O  
ATOM    437  CG1 ILE A  29     -15.705  -2.759  -5.688  1.00 98.22           C  
ATOM    438 HG12 ILE A  29     -15.892  -3.313  -6.608  1.00 98.22           H  
ATOM    439 HG13 ILE A  29     -16.671  -2.581  -5.216  1.00 98.22           H  
ATOM    440  CG2 ILE A  29     -14.537  -2.815  -3.464  1.00 98.22           C  
ATOM    441 HG21 ILE A  29     -13.907  -1.958  -3.701  1.00 98.22           H  
ATOM    442 HG22 ILE A  29     -15.462  -2.463  -3.006  1.00 98.22           H  
ATOM    443 HG23 ILE A  29     -13.992  -3.409  -2.730  1.00 98.22           H  
ATOM    444  CD1 ILE A  29     -15.118  -1.394  -6.072  1.00 98.22           C  
ATOM    445 HD11 ILE A  29     -14.121  -1.505  -6.499  1.00 98.22           H  
ATOM    446 HD12 ILE A  29     -15.771  -0.927  -6.809  1.00 98.22           H  
ATOM    447 HD13 ILE A  29     -15.071  -0.735  -5.205  1.00 98.22           H  
ATOM    448  N   TYR A  30     -11.710  -4.602  -3.858  1.00 98.20           N  
ATOM    449  H   TYR A  30     -11.474  -3.637  -4.040  1.00 98.20           H  
ATOM    450  CA  TYR A  30     -10.848  -5.340  -2.935  1.00 98.20           C  
ATOM    451  HA  TYR A  30     -11.035  -6.409  -3.039  1.00 98.20           H  
ATOM    452  C   TYR A  30     -11.152  -4.918  -1.495  1.00 98.20           C  
ATOM    453  CB  TYR A  30      -9.370  -5.099  -3.279  1.00 98.20           C  
ATOM    454  HB2 TYR A  30      -9.114  -4.062  -3.064  1.00 98.20           H  
ATOM    455  HB3 TYR A  30      -8.756  -5.717  -2.623  1.00 98.20           H  
ATOM    456  O   TYR A  30     -10.986  -3.753  -1.159  1.00 98.20           O  
ATOM    457  CG  TYR A  30      -8.990  -5.389  -4.719  1.00 98.20           C  
ATOM    458  CD1 TYR A  30      -8.504  -6.658  -5.082  1.00 98.20           C  
ATOM    459  HD1 TYR A  30      -8.390  -7.421  -4.327  1.00 98.20           H  
ATOM    460  CD2 TYR A  30      -9.071  -4.368  -5.685  1.00 98.20           C  
ATOM    461  HD2 TYR A  30      -9.385  -3.380  -5.385  1.00 98.20           H  
ATOM    462  CE1 TYR A  30      -8.107  -6.911  -6.409  1.00 98.20           C  
ATOM    463  HE1 TYR A  30      -7.678  -7.866  -6.678  1.00 98.20           H  
ATOM    464  CE2 TYR A  30      -8.672  -4.612  -7.011  1.00 98.20           C  
ATOM    465  HE2 TYR A  30      -8.686  -3.808  -7.733  1.00 98.20           H  
ATOM    466  OH  TYR A  30      -7.728  -6.092  -8.635  1.00 98.20           O  
ATOM    467  HH  TYR A  30      -7.615  -5.252  -9.086  1.00 98.20           H  
ATOM    468  CZ  TYR A  30      -8.185  -5.885  -7.372  1.00 98.20           C  
ATOM    469  N   TYR A  31     -11.585  -5.837  -0.635  1.00 98.03           N  
ATOM    470  H   TYR A  31     -11.723  -6.780  -0.969  1.00 98.03           H  
ATOM    471  CA  TYR A  31     -11.716  -5.584   0.801  1.00 98.03           C  
ATOM    472  HA  TYR A  31     -12.221  -4.630   0.956  1.00 98.03           H  
ATOM    473  C   TYR A  31     -10.324  -5.509   1.437  1.00 98.03           C  
ATOM    474  CB  TYR A  31     -12.566  -6.689   1.441  1.00 98.03           C  
ATOM    475  HB2 TYR A  31     -12.078  -7.654   1.306  1.00 98.03           H  
ATOM    476  HB3 TYR A  31     -13.524  -6.738   0.924  1.00 98.03           H  
ATOM    477  O   TYR A  31      -9.605  -6.507   1.443  1.00 98.03           O  
ATOM    478  CG  TYR A  31     -12.827  -6.484   2.920  1.00 98.03           C  
ATOM    479  CD1 TYR A  31     -11.872  -6.888   3.875  1.00 98.03           C  
ATOM    480  HD1 TYR A  31     -10.945  -7.345   3.561  1.00 98.03           H  
ATOM    481  CD2 TYR A  31     -14.025  -5.876   3.338  1.00 98.03           C  
ATOM    482  HD2 TYR A  31     -14.746  -5.543   2.606  1.00 98.03           H  
ATOM    483  CE1 TYR A  31     -12.116  -6.688   5.247  1.00 98.03           C  
ATOM    484  HE1 TYR A  31     -11.376  -6.984   5.976  1.00 98.03           H  
ATOM    485  CE2 TYR A  31     -14.281  -5.691   4.709  1.00 98.03           C  
ATOM    486  HE2 TYR A  31     -15.198  -5.228   5.043  1.00 98.03           H  
ATOM    487  OH  TYR A  31     -13.594  -5.925   6.984  1.00 98.03           O  
ATOM    488  HH  TYR A  31     -12.887  -6.243   7.551  1.00 98.03           H  
ATOM    489  CZ  TYR A  31     -13.330  -6.101   5.665  1.00 98.03           C  
ATOM    490  N   ALA A  32      -9.946  -4.349   1.965  1.00 96.52           N  
ATOM    491  H   ALA A  32     -10.592  -3.573   1.944  1.00 96.52           H  
ATOM    492  CA  ALA A  32      -8.632  -4.067   2.532  1.00 96.52           C  
ATOM    493  HA  ALA A  32      -7.949  -4.890   2.320  1.00 96.52           H  
ATOM    494  C   ALA A  32      -8.763  -3.840   4.050  1.00 96.52           C  
ATOM    495  CB  ALA A  32      -8.071  -2.842   1.808  1.00 96.52           C  
ATOM    496  HB1 ALA A  32      -7.033  -2.682   2.101  1.00 96.52           H  
ATOM    497  HB2 ALA A  32      -8.647  -1.952   2.061  1.00 96.52           H  
ATOM    498  HB3 ALA A  32      -8.126  -2.998   0.731  1.00 96.52           H  
ATOM    499  O   ALA A  32      -9.403  -2.887   4.467  1.00 96.52           O  
ATOM    500  N   PHE A  33      -8.239  -4.678   4.936  1.00 96.57           N  
ATOM    501  H   PHE A  33      -8.410  -4.441   5.903  1.00 96.57           H  
ATOM    502  CA  PHE A  33      -7.464  -5.896   4.702  1.00 96.57           C  
ATOM    503  HA  PHE A  33      -7.594  -6.265   3.685  1.00 96.57           H  
ATOM    504  C   PHE A  33      -7.923  -7.018   5.632  1.00 96.57           C  
ATOM    505  CB  PHE A  33      -5.977  -5.593   4.926  1.00 96.57           C  
ATOM    506  HB2 PHE A  33      -5.826  -5.267   5.955  1.00 96.57           H  
ATOM    507  HB3 PHE A  33      -5.406  -6.512   4.794  1.00 96.57           H  
ATOM    508  O   PHE A  33      -8.565  -6.774   6.655  1.00 96.57           O  
ATOM    509  CG  PHE A  33      -5.407  -4.554   3.985  1.00 96.57           C  
ATOM    510  CD1 PHE A  33      -5.055  -4.928   2.678  1.00 96.57           C  
ATOM    511  HD1 PHE A  33      -5.177  -5.949   2.349  1.00 96.57           H  
ATOM    512  CD2 PHE A  33      -5.185  -3.234   4.421  1.00 96.57           C  
ATOM    513  HD2 PHE A  33      -5.421  -2.952   5.437  1.00 96.57           H  
ATOM    514  CE1 PHE A  33      -4.491  -3.987   1.806  1.00 96.57           C  
ATOM    515  HE1 PHE A  33      -4.197  -4.284   0.810  1.00 96.57           H  
ATOM    516  CE2 PHE A  33      -4.572  -2.307   3.562  1.00 96.57           C  
ATOM    517  HE2 PHE A  33      -4.321  -1.319   3.917  1.00 96.57           H  
ATOM    518  CZ  PHE A  33      -4.225  -2.685   2.252  1.00 96.57           C  
ATOM    519  HZ  PHE A  33      -3.707  -2.000   1.596  1.00 96.57           H  
ATOM    520  N   LEU A  34      -7.562  -8.254   5.288  1.00 97.21           N  
ATOM    521  H   LEU A  34      -7.059  -8.365   4.419  1.00 97.21           H  
ATOM    522  CA  LEU A  34      -7.526  -9.371   6.226  1.00 97.21           C  
ATOM    523  HA  LEU A  34      -7.955  -9.060   7.179  1.00 97.21           H  
ATOM    524  C   LEU A  34      -6.079  -9.756   6.516  1.00 97.21           C  
ATOM    525  CB  LEU A  34      -8.326 -10.571   5.692  1.00 97.21           C  
ATOM    526  HB2 LEU A  34      -8.148 -11.417   6.356  1.00 97.21           H  
ATOM    527  HB3 LEU A  34      -7.948 -10.833   4.704  1.00 97.21           H  
ATOM    528  O   LEU A  34      -5.230  -9.759   5.628  1.00 97.21           O  
ATOM    529  CG  LEU A  34      -9.846 -10.353   5.609  1.00 97.21           C  
ATOM    530  HG  LEU A  34     -10.070  -9.574   4.881  1.00 97.21           H  
ATOM    531  CD1 LEU A  34     -10.512 -11.655   5.159  1.00 97.21           C  
ATOM    532 HD11 LEU A  34     -10.090 -11.977   4.207  1.00 97.21           H  
ATOM    533 HD12 LEU A  34     -10.347 -12.435   5.903  1.00 97.21           H  
ATOM    534 HD13 LEU A  34     -11.582 -11.495   5.030  1.00 97.21           H  
ATOM    535  CD2 LEU A  34     -10.447  -9.970   6.965  1.00 97.21           C  
ATOM    536 HD21 LEU A  34     -10.142 -10.682   7.731  1.00 97.21           H  
ATOM    537 HD22 LEU A  34     -10.119  -8.971   7.253  1.00 97.21           H  
ATOM    538 HD23 LEU A  34     -11.535  -9.954   6.910  1.00 97.21           H  
ATOM    539  N   VAL A  35      -5.805 -10.143   7.758  1.00 95.29           N  
ATOM    540  H   VAL A  35      -6.538 -10.122   8.453  1.00 95.29           H  
ATOM    541  CA  VAL A  35      -4.458 -10.499   8.206  1.00 95.29           C  
ATOM    542  HA  VAL A  35      -3.791 -10.545   7.345  1.00 95.29           H  
ATOM    543  C   VAL A  35      -4.508 -11.867   8.886  1.00 95.29           C  
ATOM    544  CB  VAL A  35      -3.906  -9.407   9.133  1.00 95.29           C  
ATOM    545  HB  VAL A  35      -4.564  -9.296   9.995  1.00 95.29           H  
ATOM    546  O   VAL A  35      -5.321 -12.063   9.788  1.00 95.29           O  
ATOM    547  CG1 VAL A  35      -2.507  -9.764   9.628  1.00 95.29           C  
ATOM    548 HG11 VAL A  35      -2.506 -10.733  10.127  1.00 95.29           H  
ATOM    549 HG12 VAL A  35      -1.799  -9.757   8.800  1.00 95.29           H  
ATOM    550 HG13 VAL A  35      -2.213  -9.016  10.365  1.00 95.29           H  
ATOM    551  CG2 VAL A  35      -3.833  -8.069   8.385  1.00 95.29           C  
ATOM    552 HG21 VAL A  35      -4.830  -7.719   8.118  1.00 95.29           H  
ATOM    553 HG22 VAL A  35      -3.387  -7.311   9.029  1.00 95.29           H  
ATOM    554 HG23 VAL A  35      -3.233  -8.164   7.480  1.00 95.29           H  
ATOM    555  N   PRO A  36      -3.679 -12.842   8.471  1.00 96.22           N  
ATOM    556  CA  PRO A  36      -3.667 -14.153   9.103  1.00 96.22           C  
ATOM    557  HA  PRO A  36      -4.686 -14.522   9.218  1.00 96.22           H  
ATOM    558  C   PRO A  36      -3.003 -14.100  10.485  1.00 96.22           C  
ATOM    559  CB  PRO A  36      -2.914 -15.058   8.129  1.00 96.22           C  
ATOM    560  HB2 PRO A  36      -3.612 -15.458   7.392  1.00 96.22           H  
ATOM    561  HB3 PRO A  36      -2.393 -15.867   8.641  1.00 96.22           H  
ATOM    562  O   PRO A  36      -2.081 -13.316  10.726  1.00 96.22           O  
ATOM    563  CG  PRO A  36      -1.936 -14.102   7.446  1.00 96.22           C  
ATOM    564  HG2 PRO A  36      -1.054 -13.971   8.073  1.00 96.22           H  
ATOM    565  HG3 PRO A  36      -1.651 -14.455   6.454  1.00 96.22           H  
ATOM    566  CD  PRO A  36      -2.716 -12.790   7.377  1.00 96.22           C  
ATOM    567  HD2 PRO A  36      -2.036 -11.945   7.484  1.00 96.22           H  
ATOM    568  HD3 PRO A  36      -3.250 -12.729   6.429  1.00 96.22           H  
ATOM    569  N   ASN A  37      -3.419 -14.996  11.377  1.00 95.84           N  
ATOM    570  H   ASN A  37      -4.178 -15.607  11.112  1.00 95.84           H  
ATOM    571  CA  ASN A  37      -2.813 -15.233  12.681  1.00 95.84           C  
ATOM    572  HA  ASN A  37      -3.012 -14.375  13.323  1.00 95.84           H  
ATOM    573  C   ASN A  37      -1.296 -15.438  12.559  1.00 95.84           C  
ATOM    574  CB  ASN A  37      -3.477 -16.472  13.285  1.00 95.84           C  
ATOM    575  HB2 ASN A  37      -4.555 -16.318  13.321  1.00 95.84           H  
ATOM    576  HB3 ASN A  37      -3.287 -17.318  12.624  1.00 95.84           H  
ATOM    577  O   ASN A  37      -0.815 -16.118  11.652  1.00 95.84           O  
ATOM    578  CG  ASN A  37      -2.957 -16.797  14.673  1.00 95.84           C  
ATOM    579  ND2 ASN A  37      -3.703 -16.497  15.701  1.00 95.84           N  
ATOM    580 HD21 ASN A  37      -3.384 -16.756  16.623  1.00 95.84           H  
ATOM    581 HD22 ASN A  37      -4.690 -16.375  15.527  1.00 95.84           H  
ATOM    582  OD1 ASN A  37      -1.846 -17.279  14.842  1.00 95.84           O  
ATOM    583  N   ASN A  38      -0.531 -14.877  13.494  1.00 93.47           N  
ATOM    584  H   ASN A  38      -0.972 -14.407  14.272  1.00 93.47           H  
ATOM    585  CA  ASN A  38       0.926 -14.853  13.384  1.00 93.47           C  
ATOM    586  HA  ASN A  38       1.170 -14.604  12.351  1.00 93.47           H  
ATOM    587  C   ASN A  38       1.625 -16.197  13.676  1.00 93.47           C  
ATOM    588  CB  ASN A  38       1.467 -13.744  14.292  1.00 93.47           C  
ATOM    589  HB2 ASN A  38       0.890 -12.825  14.189  1.00 93.47           H  
ATOM    590  HB3 ASN A  38       1.424 -14.064  15.333  1.00 93.47           H  
ATOM    591  O   ASN A  38       2.821 -16.337  13.424  1.00 93.47           O  
ATOM    592  CG  ASN A  38       2.893 -13.432  13.901  1.00 93.47           C  
ATOM    593  ND2 ASN A  38       3.804 -13.402  14.845  1.00 93.47           N  
ATOM    594 HD21 ASN A  38       4.767 -13.211  14.607  1.00 93.47           H  
ATOM    595 HD22 ASN A  38       3.527 -13.530  15.808  1.00 93.47           H  
ATOM    596  OD1 ASN A  38       3.214 -13.258  12.735  1.00 93.47           O  
ATOM    597  N   THR A  39       0.901 -17.171  14.223  1.00 94.34           N  
ATOM    598  H   THR A  39      -0.060 -16.968  14.457  1.00 94.34           H  
ATOM    599  CA  THR A  39       1.425 -18.488  14.605  1.00 94.34           C  
ATOM    600  HA  THR A  39       2.504 -18.518  14.455  1.00 94.34           H  
ATOM    601  C   THR A  39       0.819 -19.593  13.750  1.00 94.34           C  
ATOM    602  CB  THR A  39       1.136 -18.755  16.090  1.00 94.34           C  
ATOM    603  HB  THR A  39       0.058 -18.820  16.241  1.00 94.34           H  
ATOM    604  O   THR A  39       1.538 -20.445  13.237  1.00 94.34           O  
ATOM    605  CG2 THR A  39       1.787 -20.038  16.599  1.00 94.34           C  
ATOM    606 HG21 THR A  39       1.343 -20.904  16.109  1.00 94.34           H  
ATOM    607 HG22 THR A  39       1.622 -20.128  17.673  1.00 94.34           H  
ATOM    608 HG23 THR A  39       2.859 -20.024  16.399  1.00 94.34           H  
ATOM    609  OG1 THR A  39       1.631 -17.699  16.882  1.00 94.34           O  
ATOM    610  HG1 THR A  39       2.590 -17.739  16.862  1.00 94.34           H  
ATOM    611  N   THR A  40      -0.505 -19.589  13.577  1.00 96.00           N  
ATOM    612  H   THR A  40      -1.053 -18.861  14.013  1.00 96.00           H  
ATOM    613  CA  THR A  40      -1.210 -20.629  12.807  1.00 96.00           C  
ATOM    614  HA  THR A  40      -0.681 -21.574  12.928  1.00 96.00           H  
ATOM    615  C   THR A  40      -1.233 -20.320  11.310  1.00 96.00           C  
ATOM    616  CB  THR A  40      -2.650 -20.833  13.311  1.00 96.00           C  
ATOM    617  HB  THR A  40      -3.073 -21.706  12.814  1.00 96.00           H  
ATOM    618  O   THR A  40      -1.467 -21.225  10.505  1.00 96.00           O  
ATOM    619  CG2 THR A  40      -2.749 -21.053  14.822  1.00 96.00           C  
ATOM    620 HG21 THR A  40      -2.283 -20.232  15.368  1.00 96.00           H  
ATOM    621 HG22 THR A  40      -3.796 -21.109  15.119  1.00 96.00           H  
ATOM    622 HG23 THR A  40      -2.255 -21.986  15.091  1.00 96.00           H  
ATOM    623  OG1 THR A  40      -3.436 -19.721  12.971  1.00 96.00           O  
ATOM    624  HG1 THR A  40      -4.189 -19.657  13.563  1.00 96.00           H  
ATOM    625  N   PHE A  41      -1.016 -19.052  10.937  1.00 96.35           N  
ATOM    626  H   PHE A  41      -0.794 -18.383  11.660  1.00 96.35           H  
ATOM    627  CA  PHE A  41      -1.173 -18.506   9.586  1.00 96.35           C  
ATOM    628  HA  PHE A  41      -1.059 -17.425   9.677  1.00 96.35           H  
ATOM    629  C   PHE A  41      -2.575 -18.683   8.986  1.00 96.35           C  
ATOM    630  CB  PHE A  41      -0.027 -18.967   8.680  1.00 96.35           C  
ATOM    631  HB2 PHE A  41      -0.087 -18.421   7.739  1.00 96.35           H  
ATOM    632  HB3 PHE A  41      -0.143 -20.027   8.454  1.00 96.35           H  
ATOM    633  O   PHE A  41      -2.759 -18.499   7.785  1.00 96.35           O  
ATOM    634  CG  PHE A  41       1.342 -18.717   9.281  1.00 96.35           C  
ATOM    635  CD1 PHE A  41       1.817 -17.400   9.420  1.00 96.35           C  
ATOM    636  HD1 PHE A  41       1.211 -16.568   9.093  1.00 96.35           H  
ATOM    637  CD2 PHE A  41       2.110 -19.791   9.764  1.00 96.35           C  
ATOM    638  HD2 PHE A  41       1.724 -20.799   9.711  1.00 96.35           H  
ATOM    639  CE1 PHE A  41       3.070 -17.158  10.009  1.00 96.35           C  
ATOM    640  HE1 PHE A  41       3.424 -16.145  10.129  1.00 96.35           H  
ATOM    641  CE2 PHE A  41       3.362 -19.552  10.355  1.00 96.35           C  
ATOM    642  HE2 PHE A  41       3.937 -20.373  10.756  1.00 96.35           H  
ATOM    643  CZ  PHE A  41       3.840 -18.237  10.479  1.00 96.35           C  
ATOM    644  HZ  PHE A  41       4.778 -18.057  10.982  1.00 96.35           H  
ATOM    645  N   LYS A  42      -3.574 -19.003   9.818  1.00 97.11           N  
ATOM    646  H   LYS A  42      -3.356 -19.079  10.802  1.00 97.11           H  
ATOM    647  CA  LYS A  42      -4.991 -19.046   9.444  1.00 97.11           C  
ATOM    648  HA  LYS A  42      -5.073 -19.244   8.375  1.00 97.11           H  
ATOM    649  C   LYS A  42      -5.657 -17.700   9.706  1.00 97.11           C  
ATOM    650  CB  LYS A  42      -5.720 -20.156  10.212  1.00 97.11           C  
ATOM    651  HB2 LYS A  42      -6.768 -20.157   9.912  1.00 97.11           H  
ATOM    652  HB3 LYS A  42      -5.678 -19.943  11.281  1.00 97.11           H  
ATOM    653  O   LYS A  42      -5.197 -16.933  10.542  1.00 97.11           O  
ATOM    654  CG  LYS A  42      -5.121 -21.539   9.938  1.00 97.11           C  
ATOM    655  HG2 LYS A  42      -4.109 -21.580  10.341  1.00 97.11           H  
ATOM    656  HG3 LYS A  42      -5.090 -21.721   8.864  1.00 97.11           H  
ATOM    657  CD  LYS A  42      -5.961 -22.619  10.617  1.00 97.11           C  
ATOM    658  HD2 LYS A  42      -5.975 -22.434  11.691  1.00 97.11           H  
ATOM    659  HD3 LYS A  42      -6.980 -22.573  10.233  1.00 97.11           H  
ATOM    660  CE  LYS A  42      -5.359 -23.994  10.329  1.00 97.11           C  
ATOM    661  HE2 LYS A  42      -4.329 -24.004  10.684  1.00 97.11           H  
ATOM    662  HE3 LYS A  42      -5.335 -24.142   9.249  1.00 97.11           H  
ATOM    663  NZ  LYS A  42      -6.156 -25.055  10.990  1.00 97.11           N  
ATOM    664  HZ1 LYS A  42      -7.107 -25.032  10.651  1.00 97.11           H  
ATOM    665  HZ2 LYS A  42      -6.179 -24.896  11.987  1.00 97.11           H  
ATOM    666  HZ3 LYS A  42      -5.758 -25.966  10.811  1.00 97.11           H  
ATOM    667  N   PHE A  43      -6.743 -17.415   9.005  1.00 96.71           N  
ATOM    668  H   PHE A  43      -7.085 -18.097   8.342  1.00 96.71           H  
ATOM    669  CA  PHE A  43      -7.599 -16.277   9.306  1.00 96.71           C  
ATOM    670  HA  PHE A  43      -6.989 -15.419   9.590  1.00 96.71           H  
ATOM    671  C   PHE A  43      -8.526 -16.612  10.473  1.00 96.71           C  
ATOM    672  CB  PHE A  43      -8.394 -15.898   8.061  1.00 96.71           C  
ATOM    673  HB2 PHE A  43      -9.124 -15.135   8.334  1.00 96.71           H  
ATOM    674  HB3 PHE A  43      -8.938 -16.779   7.720  1.00 96.71           H  
ATOM    675  O   PHE A  43      -9.459 -17.403  10.326  1.00 96.71           O  
ATOM    676  CG  PHE A  43      -7.540 -15.358   6.939  1.00 96.71           C  
ATOM    677  CD1 PHE A  43      -7.057 -14.038   6.996  1.00 96.71           C  
ATOM    678  HD1 PHE A  43      -7.301 -13.406   7.837  1.00 96.71           H  
ATOM    679  CD2 PHE A  43      -7.202 -16.185   5.853  1.00 96.71           C  
ATOM    680  HD2 PHE A  43      -7.559 -17.204   5.817  1.00 96.71           H  
ATOM    681  CE1 PHE A  43      -6.257 -13.538   5.955  1.00 96.71           C  
ATOM    682  HE1 PHE A  43      -5.891 -12.522   5.990  1.00 96.71           H  
ATOM    683  CE2 PHE A  43      -6.386 -15.688   4.825  1.00 96.71           C  
ATOM    684  HE2 PHE A  43      -6.095 -16.329   4.006  1.00 96.71           H  
ATOM    685  CZ  PHE A  43      -5.930 -14.362   4.868  1.00 96.71           C  
ATOM    686  HZ  PHE A  43      -5.321 -13.975   4.064  1.00 96.71           H  
ATOM    687  N   ASP A  44      -8.278 -15.970  11.610  1.00 95.69           N  
ATOM    688  H   ASP A  44      -7.478 -15.355  11.668  1.00 95.69           H  
ATOM    689  CA  ASP A  44      -9.151 -16.027  12.777  1.00 95.69           C  
ATOM    690  HA  ASP A  44      -9.677 -16.981  12.799  1.00 95.69           H  
ATOM    691  C   ASP A  44     -10.186 -14.901  12.647  1.00 95.69           C  
ATOM    692  CB  ASP A  44      -8.317 -15.933  14.065  1.00 95.69           C  
ATOM    693  HB2 ASP A  44      -8.997 -15.938  14.917  1.00 95.69           H  
ATOM    694  HB3 ASP A  44      -7.778 -14.986  14.070  1.00 95.69           H  
ATOM    695  O   ASP A  44      -9.927 -13.754  13.000  1.00 95.69           O  
ATOM    696  CG  ASP A  44      -7.307 -17.076  14.248  1.00 95.69           C  
ATOM    697  OD1 ASP A  44      -6.304 -16.838  14.961  1.00 95.69           O  
ATOM    698  OD2 ASP A  44      -7.496 -18.179  13.684  1.00 95.69           O  
ATOM    699  N   ILE A  45     -11.339 -15.210  12.046  1.00 96.33           N  
ATOM    700  H   ILE A  45     -11.477 -16.166  11.750  1.00 96.33           H  
ATOM    701  CA  ILE A  45     -12.399 -14.226  11.791  1.00 96.33           C  
ATOM    702  HA  ILE A  45     -11.942 -13.245  11.659  1.00 96.33           H  
ATOM    703  C   ILE A  45     -13.326 -14.137  13.006  1.00 96.33           C  
ATOM    704  CB  ILE A  45     -13.172 -14.558  10.494  1.00 96.33           C  
ATOM    705  HB  ILE A  45     -13.688 -15.507  10.635  1.00 96.33           H  
ATOM    706  O   ILE A  45     -14.126 -15.048  13.236  1.00 96.33           O  
ATOM    707  CG1 ILE A  45     -12.264 -14.720   9.253  1.00 96.33           C  
ATOM    708 HG12 ILE A  45     -12.889 -14.973   8.396  1.00 96.33           H  
ATOM    709 HG13 ILE A  45     -11.586 -15.559   9.410  1.00 96.33           H  
ATOM    710  CG2 ILE A  45     -14.238 -13.483  10.225  1.00 96.33           C  
ATOM    711 HG21 ILE A  45     -14.702 -13.639   9.252  1.00 96.33           H  
ATOM    712 HG22 ILE A  45     -13.788 -12.491  10.253  1.00 96.33           H  
ATOM    713 HG23 ILE A  45     -15.006 -13.530  10.997  1.00 96.33           H  
ATOM    714  CD1 ILE A  45     -11.427 -13.487   8.885  1.00 96.33           C  
ATOM    715 HD11 ILE A  45     -10.708 -13.268   9.674  1.00 96.33           H  
ATOM    716 HD12 ILE A  45     -10.884 -13.687   7.961  1.00 96.33           H  
ATOM    717 HD13 ILE A  45     -12.065 -12.619   8.723  1.00 96.33           H  
ATOM    718  N   ASP A  46     -13.231 -13.036  13.750  1.00 96.02           N  
ATOM    719  H   ASP A  46     -12.534 -12.345  13.514  1.00 96.02           H  
ATOM    720  CA  ASP A  46     -14.156 -12.714  14.838  1.00 96.02           C  
ATOM    721  HA  ASP A  46     -14.306 -13.621  15.423  1.00 96.02           H  
ATOM    722  C   ASP A  46     -15.550 -12.294  14.329  1.00 96.02           C  
ATOM    723  CB  ASP A  46     -13.528 -11.676  15.789  1.00 96.02           C  
ATOM    724  HB2 ASP A  46     -14.187 -11.543  16.646  1.00 96.02           H  
ATOM    725  HB3 ASP A  46     -12.589 -12.084  16.164  1.00 96.02           H  
ATOM    726  O   ASP A  46     -15.791 -12.114  13.130  1.00 96.02           O  
ATOM    727  CG  ASP A  46     -13.259 -10.301  15.167  1.00 96.02           C  
ATOM    728  OD1 ASP A  46     -12.350  -9.619  15.668  1.00 96.02           O  
ATOM    729  OD2 ASP A  46     -13.950  -9.931  14.190  1.00 96.02           O  
ATOM    730  N   ASP A  47     -16.506 -12.165  15.251  1.00 96.73           N  
ATOM    731  H   ASP A  47     -16.275 -12.354  16.216  1.00 96.73           H  
ATOM    732  CA  ASP A  47     -17.903 -11.870  14.917  1.00 96.73           C  
ATOM    733  HA  ASP A  47     -18.260 -12.617  14.208  1.00 96.73           H  
ATOM    734  C   ASP A  47     -18.090 -10.498  14.258  1.00 96.73           C  
ATOM    735  CB  ASP A  47     -18.765 -11.935  16.186  1.00 96.73           C  
ATOM    736  HB2 ASP A  47     -19.714 -11.438  15.985  1.00 96.73           H  
ATOM    737  HB3 ASP A  47     -18.271 -11.387  16.988  1.00 96.73           H  
ATOM    738  O   ASP A  47     -18.979 -10.335  13.417  1.00 96.73           O  
ATOM    739  CG  ASP A  47     -19.090 -13.356  16.652  1.00 96.73           C  
ATOM    740  OD1 ASP A  47     -19.587 -13.460  17.793  1.00 96.73           O  
ATOM    741  OD2 ASP A  47     -18.935 -14.301  15.846  1.00 96.73           O  
ATOM    742  N   GLU A  48     -17.276  -9.508  14.624  1.00 95.94           N  
ATOM    743  H   GLU A  48     -16.485  -9.726  15.214  1.00 95.94           H  
ATOM    744  CA  GLU A  48     -17.333  -8.169  14.039  1.00 95.94           C  
ATOM    745  HA  GLU A  48     -18.369  -7.831  14.022  1.00 95.94           H  
ATOM    746  C   GLU A  48     -16.847  -8.200  12.590  1.00 95.94           C  
ATOM    747  CB  GLU A  48     -16.534  -7.193  14.912  1.00 95.94           C  
ATOM    748  HB2 GLU A  48     -16.938  -7.242  15.923  1.00 95.94           H  
ATOM    749  HB3 GLU A  48     -15.485  -7.488  14.934  1.00 95.94           H  
ATOM    750  O   GLU A  48     -17.593  -7.844  11.675  1.00 95.94           O  
ATOM    751  CG  GLU A  48     -16.659  -5.755  14.389  1.00 95.94           C  
ATOM    752  HG2 GLU A  48     -17.718  -5.532  14.250  1.00 95.94           H  
ATOM    753  HG3 GLU A  48     -16.174  -5.687  13.415  1.00 95.94           H  
ATOM    754  CD  GLU A  48     -16.054  -4.702  15.329  1.00 95.94           C  
ATOM    755  OE1 GLU A  48     -16.178  -3.509  14.973  1.00 95.94           O  
ATOM    756  OE2 GLU A  48     -15.552  -5.077  16.411  1.00 95.94           O  
ATOM    757  N   THR A  49     -15.659  -8.756  12.359  1.00 96.60           N  
ATOM    758  H   THR A  49     -15.111  -9.062  13.150  1.00 96.60           H  
ATOM    759  CA  THR A  49     -15.088  -8.951  11.025  1.00 96.60           C  
ATOM    760  HA  THR A  49     -14.969  -7.979  10.548  1.00 96.60           H  
ATOM    761  C   THR A  49     -16.014  -9.805  10.163  1.00 96.60           C  
ATOM    762  CB  THR A  49     -13.706  -9.611  11.124  1.00 96.60           C  
ATOM    763  HB  THR A  49     -13.803 -10.612  11.545  1.00 96.60           H  
ATOM    764  O   THR A  49     -16.262  -9.485   9.001  1.00 96.60           O  
ATOM    765  CG2 THR A  49     -13.016  -9.695   9.761  1.00 96.60           C  
ATOM    766 HG21 THR A  49     -13.577 -10.344   9.089  1.00 96.60           H  
ATOM    767 HG22 THR A  49     -12.014 -10.104   9.892  1.00 96.60           H  
ATOM    768 HG23 THR A  49     -12.937  -8.698   9.327  1.00 96.60           H  
ATOM    769  OG1 THR A  49     -12.862  -8.855  11.949  1.00 96.60           O  
ATOM    770  HG1 THR A  49     -13.084  -9.078  12.856  1.00 96.60           H  
ATOM    771  N   SER A  50     -16.612 -10.858  10.725  1.00 97.16           N  
ATOM    772  H   SER A  50     -16.358 -11.084  11.676  1.00 97.16           H  
ATOM    773  CA  SER A  50     -17.583 -11.707  10.030  1.00 97.16           C  
ATOM    774  HA  SER A  50     -17.086 -12.174   9.180  1.00 97.16           H  
ATOM    775  C   SER A  50     -18.783 -10.906   9.503  1.00 97.16           C  
ATOM    776  CB  SER A  50     -18.049 -12.802  10.993  1.00 97.16           C  
ATOM    777  HB2 SER A  50     -17.181 -13.312  11.410  1.00 97.16           H  
ATOM    778  HB3 SER A  50     -18.602 -12.346  11.814  1.00 97.16           H  
ATOM    779  O   SER A  50     -19.182 -11.079   8.346  1.00 97.16           O  
ATOM    780  OG  SER A  50     -18.868 -13.765  10.351  1.00 97.16           O  
ATOM    781  HG  SER A  50     -19.380 -14.162  11.060  1.00 97.16           H  
ATOM    782  N   LYS A  51     -19.337  -9.987  10.310  1.00 96.85           N  
ATOM    783  H   LYS A  51     -18.927  -9.851  11.223  1.00 96.85           H  
ATOM    784  CA  LYS A  51     -20.438  -9.099   9.893  1.00 96.85           C  
ATOM    785  HA  LYS A  51     -21.258  -9.702   9.501  1.00 96.85           H  
ATOM    786  C   LYS A  51     -20.010  -8.165   8.761  1.00 96.85           C  
ATOM    787  CB  LYS A  51     -20.948  -8.278  11.088  1.00 96.85           C  
ATOM    788  HB2 LYS A  51     -20.099  -7.797  11.574  1.00 96.85           H  
ATOM    789  HB3 LYS A  51     -21.608  -7.490  10.724  1.00 96.85           H  
ATOM    790  O   LYS A  51     -20.760  -8.020   7.794  1.00 96.85           O  
ATOM    791  CG  LYS A  51     -21.725  -9.118  12.111  1.00 96.85           C  
ATOM    792  HG2 LYS A  51     -22.711  -9.356  11.712  1.00 96.85           H  
ATOM    793  HG3 LYS A  51     -21.201 -10.055  12.303  1.00 96.85           H  
ATOM    794  CD  LYS A  51     -21.868  -8.337  13.424  1.00 96.85           C  
ATOM    795  HD2 LYS A  51     -20.874  -8.031  13.750  1.00 96.85           H  
ATOM    796  HD3 LYS A  51     -22.476  -7.448  13.258  1.00 96.85           H  
ATOM    797  CE  LYS A  51     -22.492  -9.213  14.513  1.00 96.85           C  
ATOM    798  HE2 LYS A  51     -23.521  -9.450  14.239  1.00 96.85           H  
ATOM    799  HE3 LYS A  51     -21.928 -10.145  14.556  1.00 96.85           H  
ATOM    800  NZ  LYS A  51     -22.436  -8.541  15.834  1.00 96.85           N  
ATOM    801  HZ1 LYS A  51     -22.802  -9.142  16.559  1.00 96.85           H  
ATOM    802  HZ2 LYS A  51     -21.473  -8.345  16.070  1.00 96.85           H  
ATOM    803  HZ3 LYS A  51     -22.941  -7.666  15.827  1.00 96.85           H  
ATOM    804  N   LEU A  52     -18.810  -7.585   8.846  1.00 96.99           N  
ATOM    805  H   LEU A  52     -18.263  -7.744   9.680  1.00 96.99           H  
ATOM    806  CA  LEU A  52     -18.261  -6.708   7.805  1.00 96.99           C  
ATOM    807  HA  LEU A  52     -18.963  -5.896   7.619  1.00 96.99           H  
ATOM    808  C   LEU A  52     -18.087  -7.453   6.473  1.00 96.99           C  
ATOM    809  CB  LEU A  52     -16.921  -6.104   8.272  1.00 96.99           C  
ATOM    810  HB2 LEU A  52     -16.513  -5.510   7.455  1.00 96.99           H  
ATOM    811  HB3 LEU A  52     -16.218  -6.913   8.467  1.00 96.99           H  
ATOM    812  O   LEU A  52     -18.552  -6.979   5.435  1.00 96.99           O  
ATOM    813  CG  LEU A  52     -16.990  -5.210   9.525  1.00 96.99           C  
ATOM    814  HG  LEU A  52     -17.386  -5.778  10.367  1.00 96.99           H  
ATOM    815  CD1 LEU A  52     -15.587  -4.722   9.880  1.00 96.99           C  
ATOM    816 HD11 LEU A  52     -14.934  -5.574  10.071  1.00 96.99           H  
ATOM    817 HD12 LEU A  52     -15.173  -4.121   9.071  1.00 96.99           H  
ATOM    818 HD13 LEU A  52     -15.627  -4.120  10.788  1.00 96.99           H  
ATOM    819  CD2 LEU A  52     -17.878  -3.988   9.317  1.00 96.99           C  
ATOM    820 HD21 LEU A  52     -17.491  -3.407   8.481  1.00 96.99           H  
ATOM    821 HD22 LEU A  52     -17.858  -3.369  10.214  1.00 96.99           H  
ATOM    822 HD23 LEU A  52     -18.910  -4.283   9.127  1.00 96.99           H  
ATOM    823  N   LEU A  53     -17.500  -8.655   6.496  1.00 97.61           N  
ATOM    824  H   LEU A  53     -17.125  -8.974   7.378  1.00 97.61           H  
ATOM    825  CA  LEU A  53     -17.277  -9.473   5.297  1.00 97.61           C  
ATOM    826  HA  LEU A  53     -16.740  -8.873   4.562  1.00 97.61           H  
ATOM    827  C   LEU A  53     -18.590  -9.909   4.630  1.00 97.61           C  
ATOM    828  CB  LEU A  53     -16.431 -10.706   5.665  1.00 97.61           C  
ATOM    829  HB2 LEU A  53     -16.942 -11.241   6.466  1.00 97.61           H  
ATOM    830  HB3 LEU A  53     -16.390 -11.363   4.796  1.00 97.61           H  
ATOM    831  O   LEU A  53     -18.705  -9.874   3.399  1.00 97.61           O  
ATOM    832  CG  LEU A  53     -14.986 -10.424   6.116  1.00 97.61           C  
ATOM    833  HG  LEU A  53     -14.981  -9.753   6.976  1.00 97.61           H  
ATOM    834  CD1 LEU A  53     -14.336 -11.750   6.517  1.00 97.61           C  
ATOM    835 HD11 LEU A  53     -14.310 -12.435   5.669  1.00 97.61           H  
ATOM    836 HD12 LEU A  53     -14.906 -12.199   7.330  1.00 97.61           H  
ATOM    837 HD13 LEU A  53     -13.320 -11.569   6.868  1.00 97.61           H  
ATOM    838  CD2 LEU A  53     -14.136  -9.775   5.027  1.00 97.61           C  
ATOM    839 HD21 LEU A  53     -14.583  -8.837   4.696  1.00 97.61           H  
ATOM    840 HD22 LEU A  53     -13.151  -9.535   5.428  1.00 97.61           H  
ATOM    841 HD23 LEU A  53     -14.014 -10.457   4.185  1.00 97.61           H  
ATOM    842  N   PHE A  54     -19.603 -10.295   5.416  1.00 96.83           N  
ATOM    843  H   PHE A  54     -19.454 -10.337   6.414  1.00 96.83           H  
ATOM    844  CA  PHE A  54     -20.927 -10.612   4.874  1.00 96.83           C  
ATOM    845  HA  PHE A  54     -20.798 -11.310   4.046  1.00 96.83           H  
ATOM    846  C   PHE A  54     -21.618  -9.385   4.285  1.00 96.83           C  
ATOM    847  CB  PHE A  54     -21.829 -11.259   5.935  1.00 96.83           C  
ATOM    848  HB2 PHE A  54     -22.869 -11.102   5.651  1.00 96.83           H  
ATOM    849  HB3 PHE A  54     -21.679 -10.756   6.891  1.00 96.83           H  
ATOM    850  O   PHE A  54     -22.184  -9.485   3.195  1.00 96.83           O  
ATOM    851  CG  PHE A  54     -21.644 -12.754   6.094  1.00 96.83           C  
ATOM    852  CD1 PHE A  54     -21.785 -13.607   4.980  1.00 96.83           C  
ATOM    853  HD1 PHE A  54     -22.010 -13.194   4.008  1.00 96.83           H  
ATOM    854  CD2 PHE A  54     -21.363 -13.302   7.358  1.00 96.83           C  
ATOM    855  HD2 PHE A  54     -21.258 -12.657   8.218  1.00 96.83           H  
ATOM    856  CE1 PHE A  54     -21.610 -14.995   5.125  1.00 96.83           C  
ATOM    857  HE1 PHE A  54     -21.679 -15.646   4.266  1.00 96.83           H  
ATOM    858  CE2 PHE A  54     -21.203 -14.691   7.505  1.00 96.83           C  
ATOM    859  HE2 PHE A  54     -20.975 -15.100   8.479  1.00 96.83           H  
ATOM    860  CZ  PHE A  54     -21.319 -15.536   6.388  1.00 96.83           C  
ATOM    861  HZ  PHE A  54     -21.176 -16.601   6.500  1.00 96.83           H  
ATOM    862  N   ASN A  55     -21.571  -8.234   4.960  1.00 97.43           N  
ATOM    863  H   ASN A  55     -21.097  -8.201   5.851  1.00 97.43           H  
ATOM    864  CA  ASN A  55     -22.154  -7.001   4.438  1.00 97.43           C  
ATOM    865  HA  ASN A  55     -23.210  -7.170   4.227  1.00 97.43           H  
ATOM    866  C   ASN A  55     -21.490  -6.594   3.111  1.00 97.43           C  
ATOM    867  CB  ASN A  55     -22.052  -5.901   5.502  1.00 97.43           C  
ATOM    868  HB2 ASN A  55     -22.539  -6.228   6.421  1.00 97.43           H  
ATOM    869  HB3 ASN A  55     -21.006  -5.692   5.727  1.00 97.43           H  
ATOM    870  O   ASN A  55     -22.189  -6.387   2.120  1.00 97.43           O  
ATOM    871  CG  ASN A  55     -22.703  -4.624   5.007  1.00 97.43           C  
ATOM    872  ND2 ASN A  55     -23.912  -4.332   5.422  1.00 97.43           N  
ATOM    873 HD21 ASN A  55     -24.394  -4.914   6.092  1.00 97.43           H  
ATOM    874 HD22 ASN A  55     -24.306  -3.481   5.048  1.00 97.43           H  
ATOM    875  OD1 ASN A  55     -22.146  -3.896   4.208  1.00 97.43           O  
ATOM    876  N   PHE A  56     -20.155  -6.587   3.059  1.00 97.74           N  
ATOM    877  H   PHE A  56     -19.645  -6.758   3.914  1.00 97.74           H  
ATOM    878  CA  PHE A  56     -19.382  -6.233   1.868  1.00 97.74           C  
ATOM    879  HA  PHE A  56     -19.589  -5.197   1.601  1.00 97.74           H  
ATOM    880  C   PHE A  56     -19.758  -7.089   0.653  1.00 97.74           C  
ATOM    881  CB  PHE A  56     -17.890  -6.366   2.207  1.00 97.74           C  
ATOM    882  HB2 PHE A  56     -17.657  -5.688   3.029  1.00 97.74           H  
ATOM    883  HB3 PHE A  56     -17.685  -7.378   2.557  1.00 97.74           H  
ATOM    884  O   PHE A  56     -20.139  -6.577  -0.401  1.00 97.74           O  
ATOM    885  CG  PHE A  56     -16.970  -6.051   1.048  1.00 97.74           C  
ATOM    886  CD1 PHE A  56     -16.474  -7.087   0.233  1.00 97.74           C  
ATOM    887  HD1 PHE A  56     -16.734  -8.114   0.441  1.00 97.74           H  
ATOM    888  CD2 PHE A  56     -16.599  -4.719   0.789  1.00 97.74           C  
ATOM    889  HD2 PHE A  56     -16.963  -3.918   1.415  1.00 97.74           H  
ATOM    890  CE1 PHE A  56     -15.614  -6.787  -0.837  1.00 97.74           C  
ATOM    891  HE1 PHE A  56     -15.201  -7.572  -1.452  1.00 97.74           H  
ATOM    892  CE2 PHE A  56     -15.727  -4.425  -0.273  1.00 97.74           C  
ATOM    893  HE2 PHE A  56     -15.436  -3.402  -0.461  1.00 97.74           H  
ATOM    894  CZ  PHE A  56     -15.235  -5.462  -1.083  1.00 97.74           C  
ATOM    895  HZ  PHE A  56     -14.542  -5.259  -1.887  1.00 97.74           H  
ATOM    896  N   THR A  57     -19.708  -8.412   0.799  1.00 97.04           N  
ATOM    897  H   THR A  57     -19.425  -8.789   1.693  1.00 97.04           H  
ATOM    898  CA  THR A  57     -19.965  -9.328  -0.319  1.00 97.04           C  
ATOM    899  HA  THR A  57     -19.432  -8.961  -1.196  1.00 97.04           H  
ATOM    900  C   THR A  57     -21.440  -9.396  -0.702  1.00 97.04           C  
ATOM    901  CB  THR A  57     -19.449 -10.734  -0.012  1.00 97.04           C  
ATOM    902  HB  THR A  57     -19.760 -11.408  -0.810  1.00 97.04           H  
ATOM    903  O   THR A  57     -21.751  -9.426  -1.892  1.00 97.04           O  
ATOM    904  CG2 THR A  57     -17.922 -10.744   0.076  1.00 97.04           C  
ATOM    905 HG21 THR A  57     -17.587 -10.233   0.979  1.00 97.04           H  
ATOM    906 HG22 THR A  57     -17.492 -10.253  -0.797  1.00 97.04           H  
ATOM    907 HG23 THR A  57     -17.553 -11.769   0.096  1.00 97.04           H  
ATOM    908  OG1 THR A  57     -20.012 -11.155   1.210  1.00 97.04           O  
ATOM    909  HG1 THR A  57     -19.404 -10.899   1.907  1.00 97.04           H  
ATOM    910  N   SER A  58     -22.370  -9.392   0.259  1.00 97.13           N  
ATOM    911  H   SER A  58     -22.066  -9.363   1.222  1.00 97.13           H  
ATOM    912  CA  SER A  58     -23.810  -9.419  -0.042  1.00 97.13           C  
ATOM    913  HA  SER A  58     -23.991 -10.246  -0.728  1.00 97.13           H  
ATOM    914  C   SER A  58     -24.290  -8.154  -0.754  1.00 97.13           C  
ATOM    915  CB  SER A  58     -24.655  -9.675   1.209  1.00 97.13           C  
ATOM    916  HB2 SER A  58     -24.376 -10.634   1.645  1.00 97.13           H  
ATOM    917  HB3 SER A  58     -25.706  -9.713   0.924  1.00 97.13           H  
ATOM    918  O   SER A  58     -25.160  -8.265  -1.616  1.00 97.13           O  
ATOM    919  OG  SER A  58     -24.482  -8.666   2.173  1.00 97.13           O  
ATOM    920  HG  SER A  58     -23.626  -8.800   2.586  1.00 97.13           H  
ATOM    921  N   THR A  59     -23.675  -7.005  -0.461  1.00 97.26           N  
ATOM    922  H   THR A  59     -23.030  -6.999   0.317  1.00 97.26           H  
ATOM    923  CA  THR A  59     -23.993  -5.712  -1.079  1.00 97.26           C  
ATOM    924  HA  THR A  59     -25.076  -5.609  -1.147  1.00 97.26           H  
ATOM    925  C   THR A  59     -23.431  -5.584  -2.498  1.00 97.26           C  
ATOM    926  CB  THR A  59     -23.468  -4.570  -0.194  1.00 97.26           C  
ATOM    927  HB  THR A  59     -22.382  -4.627  -0.124  1.00 97.26           H  
ATOM    928  O   THR A  59     -24.111  -5.072  -3.381  1.00 97.26           O  
ATOM    929  CG2 THR A  59     -23.857  -3.190  -0.707  1.00 97.26           C  
ATOM    930 HG21 THR A  59     -24.925  -3.157  -0.923  1.00 97.26           H  
ATOM    931 HG22 THR A  59     -23.291  -2.944  -1.605  1.00 97.26           H  
ATOM    932 HG23 THR A  59     -23.628  -2.459   0.069  1.00 97.26           H  
ATOM    933  OG1 THR A  59     -24.012  -4.676   1.100  1.00 97.26           O  
ATOM    934  HG1 THR A  59     -23.406  -5.216   1.613  1.00 97.26           H  
ATOM    935  N   LEU A  60     -22.203  -6.058  -2.745  1.00 97.00           N  
ATOM    936  H   LEU A  60     -21.674  -6.417  -1.964  1.00 97.00           H  
ATOM    937  CA  LEU A  60     -21.475  -5.751  -3.987  1.00 97.00           C  
ATOM    938  HA  LEU A  60     -21.912  -4.864  -4.445  1.00 97.00           H  
ATOM    939  C   LEU A  60     -21.545  -6.843  -5.072  1.00 97.00           C  
ATOM    940  CB  LEU A  60     -20.018  -5.419  -3.615  1.00 97.00           C  
ATOM    941  HB2 LEU A  60     -19.455  -5.248  -4.532  1.00 97.00           H  
ATOM    942  HB3 LEU A  60     -19.585  -6.285  -3.115  1.00 97.00           H  
ATOM    943  O   LEU A  60     -21.438  -6.536  -6.262  1.00 97.00           O  
ATOM    944  CG  LEU A  60     -19.839  -4.189  -2.701  1.00 97.00           C  
ATOM    945  HG  LEU A  60     -20.376  -4.335  -1.764  1.00 97.00           H  
ATOM    946  CD1 LEU A  60     -18.355  -4.016  -2.386  1.00 97.00           C  
ATOM    947 HD11 LEU A  60     -17.788  -3.838  -3.299  1.00 97.00           H  
ATOM    948 HD12 LEU A  60     -17.985  -4.915  -1.894  1.00 97.00           H  
ATOM    949 HD13 LEU A  60     -18.218  -3.173  -1.708  1.00 97.00           H  
ATOM    950  CD2 LEU A  60     -20.344  -2.903  -3.350  1.00 97.00           C  
ATOM    951 HD21 LEU A  60     -20.150  -2.060  -2.687  1.00 97.00           H  
ATOM    952 HD22 LEU A  60     -19.831  -2.734  -4.298  1.00 97.00           H  
ATOM    953 HD23 LEU A  60     -21.421  -2.949  -3.511  1.00 97.00           H  
ATOM    954  N   ARG A  61     -21.736  -8.119  -4.697  1.00 94.17           N  
ATOM    955  H   ARG A  61     -21.850  -8.290  -3.709  1.00 94.17           H  
ATOM    956  CA  ARG A  61     -21.512  -9.282  -5.590  1.00 94.17           C  
ATOM    957  HA  ARG A  61     -20.499  -9.205  -5.986  1.00 94.17           H  
ATOM    958  C   ARG A  61     -22.411  -9.369  -6.827  1.00 94.17           C  
ATOM    959  CB  ARG A  61     -21.612 -10.592  -4.790  1.00 94.17           C  
ATOM    960  HB2 ARG A  61     -20.936 -10.545  -3.937  1.00 94.17           H  
ATOM    961  HB3 ARG A  61     -21.274 -11.412  -5.423  1.00 94.17           H  
ATOM    962  O   ARG A  61     -22.092 -10.110  -7.753  1.00 94.17           O  
ATOM    963  CG  ARG A  61     -23.054 -10.884  -4.332  1.00 94.17           C  
ATOM    964  HG2 ARG A  61     -23.457 -10.029  -3.789  1.00 94.17           H  
ATOM    965  HG3 ARG A  61     -23.679 -11.060  -5.208  1.00 94.17           H  
ATOM    966  CD  ARG A  61     -23.128 -12.121  -3.438  1.00 94.17           C  
ATOM    967  HD2 ARG A  61     -22.615 -12.938  -3.945  1.00 94.17           H  
ATOM    968  HD3 ARG A  61     -22.606 -11.909  -2.505  1.00 94.17           H  
ATOM    969  NE  ARG A  61     -24.540 -12.456  -3.159  1.00 94.17           N  
ATOM    970  HE  ARG A  61     -25.137 -11.658  -2.992  1.00 94.17           H  
ATOM    971  NH1 ARG A  61     -24.410 -14.729  -3.396  1.00 94.17           N  
ATOM    972 HH11 ARG A  61     -24.872 -15.555  -3.749  1.00 94.17           H  
ATOM    973 HH12 ARG A  61     -23.425 -14.589  -3.571  1.00 94.17           H  
ATOM    974  NH2 ARG A  61     -26.404 -13.761  -3.102  1.00 94.17           N  
ATOM    975 HH21 ARG A  61     -26.879 -14.636  -3.275  1.00 94.17           H  
ATOM    976 HH22 ARG A  61     -26.957 -12.922  -3.004  1.00 94.17           H  
ATOM    977  CZ  ARG A  61     -25.110 -13.643  -3.214  1.00 94.17           C  
ATOM    978  N   SER A  62     -23.563  -8.697  -6.834  1.00 95.50           N  
ATOM    979  H   SER A  62     -23.787  -8.099  -6.051  1.00 95.50           H  
ATOM    980  CA  SER A  62     -24.450  -8.658  -8.009  1.00 95.50           C  
ATOM    981  HA  SER A  62     -24.494  -9.651  -8.456  1.00 95.50           H  
ATOM    982  C   SER A  62     -23.944  -7.718  -9.103  1.00 95.50           C  
ATOM    983  CB  SER A  62     -25.879  -8.274  -7.611  1.00 95.50           C  
ATOM    984  HB2 SER A  62     -26.476  -8.075  -8.501  1.00 95.50           H  
ATOM    985  HB3 SER A  62     -26.329  -9.114  -7.081  1.00 95.50           H  
ATOM    986  O   SER A  62     -24.348  -7.876 -10.252  1.00 95.50           O  
ATOM    987  OG  SER A  62     -25.883  -7.144  -6.764  1.00 95.50           O  
ATOM    988  HG  SER A  62     -25.764  -6.342  -7.277  1.00 95.50           H  
ATOM    989  N   SER A  63     -23.063  -6.774  -8.761  1.00 96.44           N  
ATOM    990  H   SER A  63     -22.789  -6.705  -7.791  1.00 96.44           H  
ATOM    991  CA  SER A  63     -22.622  -5.702  -9.660  1.00 96.44           C  
ATOM    992  HA  SER A  63     -23.187  -5.739 -10.591  1.00 96.44           H  
ATOM    993  C   SER A  63     -21.139  -5.794 -10.023  1.00 96.44           C  
ATOM    994  CB  SER A  63     -22.902  -4.347  -9.008  1.00 96.44           C  
ATOM    995  HB2 SER A  63     -22.285  -4.240  -8.115  1.00 96.44           H  
ATOM    996  HB3 SER A  63     -22.643  -3.555  -9.710  1.00 96.44           H  
ATOM    997  O   SER A  63     -20.765  -5.503 -11.157  1.00 96.44           O  
ATOM    998  OG  SER A  63     -24.265  -4.225  -8.644  1.00 96.44           O  
ATOM    999  HG  SER A  63     -24.400  -3.314  -8.373  1.00 96.44           H  
ATOM   1000  N   VAL A  64     -20.287  -6.214  -9.083  1.00 97.41           N  
ATOM   1001  H   VAL A  64     -20.654  -6.468  -8.177  1.00 97.41           H  
ATOM   1002  CA  VAL A  64     -18.823  -6.248  -9.242  1.00 97.41           C  
ATOM   1003  HA  VAL A  64     -18.581  -6.256 -10.304  1.00 97.41           H  
ATOM   1004  C   VAL A  64     -18.227  -7.517  -8.643  1.00 97.41           C  
ATOM   1005  CB  VAL A  64     -18.149  -5.005  -8.623  1.00 97.41           C  
ATOM   1006  HB  VAL A  64     -17.068  -5.118  -8.705  1.00 97.41           H  
ATOM   1007  O   VAL A  64     -18.807  -8.137  -7.753  1.00 97.41           O  
ATOM   1008  CG1 VAL A  64     -18.530  -3.736  -9.386  1.00 97.41           C  
ATOM   1009 HG11 VAL A  64     -17.990  -2.878  -8.983  1.00 97.41           H  
ATOM   1010 HG12 VAL A  64     -19.600  -3.548  -9.305  1.00 97.41           H  
ATOM   1011 HG13 VAL A  64     -18.281  -3.847 -10.442  1.00 97.41           H  
ATOM   1012  CG2 VAL A  64     -18.494  -4.820  -7.142  1.00 97.41           C  
ATOM   1013 HG21 VAL A  64     -18.126  -5.666  -6.561  1.00 97.41           H  
ATOM   1014 HG22 VAL A  64     -19.572  -4.731  -7.008  1.00 97.41           H  
ATOM   1015 HG23 VAL A  64     -18.039  -3.905  -6.763  1.00 97.41           H  
ATOM   1016  N   LYS A  65     -17.041  -7.895  -9.123  1.00 97.96           N  
ATOM   1017  H   LYS A  65     -16.597  -7.309  -9.816  1.00 97.96           H  
ATOM   1018  CA  LYS A  65     -16.243  -8.966  -8.524  1.00 97.96           C  
ATOM   1019  HA  LYS A  65     -16.901  -9.800  -8.280  1.00 97.96           H  
ATOM   1020  C   LYS A  65     -15.661  -8.513  -7.192  1.00 97.96           C  
ATOM   1021  CB  LYS A  65     -15.141  -9.400  -9.505  1.00 97.96           C  
ATOM   1022  HB2 LYS A  65     -14.428 -10.038  -8.982  1.00 97.96           H  
ATOM   1023  HB3 LYS A  65     -14.613  -8.504  -9.829  1.00 97.96           H  
ATOM   1024  O   LYS A  65     -15.147  -7.401  -7.091  1.00 97.96           O  
ATOM   1025  CG  LYS A  65     -15.654 -10.142 -10.753  1.00 97.96           C  
ATOM   1026  HG2 LYS A  65     -16.377  -9.528 -11.290  1.00 97.96           H  
ATOM   1027  HG3 LYS A  65     -14.810 -10.354 -11.410  1.00 97.96           H  
ATOM   1028  CD  LYS A  65     -16.300 -11.457 -10.321  1.00 97.96           C  
ATOM   1029  HD2 LYS A  65     -15.571 -11.989  -9.710  1.00 97.96           H  
ATOM   1030  HD3 LYS A  65     -17.179 -11.231  -9.717  1.00 97.96           H  
ATOM   1031  CE  LYS A  65     -16.749 -12.397 -11.428  1.00 97.96           C  
ATOM   1032  HE2 LYS A  65     -15.867 -12.777 -11.943  1.00 97.96           H  
ATOM   1033  HE3 LYS A  65     -17.379 -11.852 -12.131  1.00 97.96           H  
ATOM   1034  NZ  LYS A  65     -17.506 -13.498 -10.784  1.00 97.96           N  
ATOM   1035  HZ1 LYS A  65     -17.024 -13.823  -9.958  1.00 97.96           H  
ATOM   1036  HZ2 LYS A  65     -17.696 -14.278 -11.396  1.00 97.96           H  
ATOM   1037  HZ3 LYS A  65     -18.360 -13.144 -10.376  1.00 97.96           H  
ATOM   1038  N   THR A  66     -15.711  -9.376  -6.186  1.00 97.70           N  
ATOM   1039  H   THR A  66     -16.161 -10.269  -6.326  1.00 97.70           H  
ATOM   1040  CA  THR A  66     -15.198  -9.062  -4.848  1.00 97.70           C  
ATOM   1041  HA  THR A  66     -14.860  -8.026  -4.819  1.00 97.70           H  
ATOM   1042  C   THR A  66     -13.991  -9.928  -4.519  1.00 97.70           C  
ATOM   1043  CB  THR A  66     -16.290  -9.182  -3.779  1.00 97.70           C  
ATOM   1044  HB  THR A  66     -15.842  -9.031  -2.796  1.00 97.70           H  
ATOM   1045  O   THR A  66     -14.032 -11.151  -4.629  1.00 97.70           O  
ATOM   1046  CG2 THR A  66     -17.400  -8.148  -3.979  1.00 97.70           C  
ATOM   1047 HG21 THR A  66     -18.110  -8.209  -3.154  1.00 97.70           H  
ATOM   1048 HG22 THR A  66     -17.922  -8.324  -4.920  1.00 97.70           H  
ATOM   1049 HG23 THR A  66     -16.969  -7.147  -3.992  1.00 97.70           H  
ATOM   1050  OG1 THR A  66     -16.885 -10.456  -3.798  1.00 97.70           O  
ATOM   1051  HG1 THR A  66     -17.748 -10.391  -3.384  1.00 97.70           H  
ATOM   1052  N   LEU A  67     -12.898  -9.301  -4.095  1.00 98.07           N  
ATOM   1053  H   LEU A  67     -12.914  -8.294  -4.017  1.00 98.07           H  
ATOM   1054  CA  LEU A  67     -11.719  -9.986  -3.561  1.00 98.07           C  
ATOM   1055  HA  LEU A  67     -11.921 -11.053  -3.469  1.00 98.07           H  
ATOM   1056  C   LEU A  67     -11.453  -9.455  -2.152  1.00 98.07           C  
ATOM   1057  CB  LEU A  67     -10.500  -9.804  -4.490  1.00 98.07           C  
ATOM   1058  HB2 LEU A  67     -10.266  -8.742  -4.563  1.00 98.07           H  
ATOM   1059  HB3 LEU A  67      -9.654 -10.293  -4.007  1.00 98.07           H  
ATOM   1060  O   LEU A  67     -11.861  -8.337  -1.843  1.00 98.07           O  
ATOM   1061  CG  LEU A  67     -10.654 -10.390  -5.910  1.00 98.07           C  
ATOM   1062  HG  LEU A  67     -11.266 -11.291  -5.869  1.00 98.07           H  
ATOM   1063  CD1 LEU A  67     -11.279  -9.406  -6.908  1.00 98.07           C  
ATOM   1064 HD11 LEU A  67     -10.660  -8.511  -6.976  1.00 98.07           H  
ATOM   1065 HD12 LEU A  67     -12.283  -9.119  -6.595  1.00 98.07           H  
ATOM   1066 HD13 LEU A  67     -11.344  -9.880  -7.887  1.00 98.07           H  
ATOM   1067  CD2 LEU A  67      -9.290 -10.770  -6.490  1.00 98.07           C  
ATOM   1068 HD21 LEU A  67      -8.608  -9.921  -6.449  1.00 98.07           H  
ATOM   1069 HD22 LEU A  67      -8.854 -11.582  -5.908  1.00 98.07           H  
ATOM   1070 HD23 LEU A  67      -9.387 -11.102  -7.523  1.00 98.07           H  
ATOM   1071  N   PHE A  68     -10.777 -10.220  -1.299  1.00 97.76           N  
ATOM   1072  H   PHE A  68     -10.476 -11.139  -1.590  1.00 97.76           H  
ATOM   1073  CA  PHE A  68     -10.171  -9.660  -0.088  1.00 97.76           C  
ATOM   1074  HA  PHE A  68     -10.514  -8.634   0.050  1.00 97.76           H  
ATOM   1075  C   PHE A  68      -8.658  -9.579  -0.259  1.00 97.76           C  
ATOM   1076  CB  PHE A  68     -10.603 -10.415   1.170  1.00 97.76           C  
ATOM   1077  HB2 PHE A  68     -10.246  -9.862   2.038  1.00 97.76           H  
ATOM   1078  HB3 PHE A  68     -11.692 -10.411   1.223  1.00 97.76           H  
ATOM   1079  O   PHE A  68      -8.041 -10.501  -0.795  1.00 97.76           O  
ATOM   1080  CG  PHE A  68     -10.108 -11.841   1.280  1.00 97.76           C  
ATOM   1081  CD1 PHE A  68     -10.940 -12.903   0.891  1.00 97.76           C  
ATOM   1082  HD1 PHE A  68     -11.904 -12.697   0.451  1.00 97.76           H  
ATOM   1083  CD2 PHE A  68      -8.849 -12.109   1.850  1.00 97.76           C  
ATOM   1084  HD2 PHE A  68      -8.206 -11.293   2.144  1.00 97.76           H  
ATOM   1085  CE1 PHE A  68     -10.544 -14.227   1.138  1.00 97.76           C  
ATOM   1086  HE1 PHE A  68     -11.211 -15.041   0.897  1.00 97.76           H  
ATOM   1087  CE2 PHE A  68      -8.450 -13.437   2.082  1.00 97.76           C  
ATOM   1088  HE2 PHE A  68      -7.502 -13.643   2.558  1.00 97.76           H  
ATOM   1089  CZ  PHE A  68      -9.310 -14.494   1.753  1.00 97.76           C  
ATOM   1090  HZ  PHE A  68      -9.022 -15.512   1.972  1.00 97.76           H  
ATOM   1091  N   SER A  69      -8.085  -8.461   0.173  1.00 98.09           N  
ATOM   1092  H   SER A  69      -8.650  -7.778   0.658  1.00 98.09           H  
ATOM   1093  CA  SER A  69      -6.653  -8.214   0.153  1.00 98.09           C  
ATOM   1094  HA  SER A  69      -6.219  -8.836  -0.630  1.00 98.09           H  
ATOM   1095  C   SER A  69      -6.023  -8.632   1.479  1.00 98.09           C  
ATOM   1096  CB  SER A  69      -6.352  -6.768  -0.226  1.00 98.09           C  
ATOM   1097  HB2 SER A  69      -6.859  -6.512  -1.157  1.00 98.09           H  
ATOM   1098  HB3 SER A  69      -6.691  -6.098   0.564  1.00 98.09           H  
ATOM   1099  O   SER A  69      -6.615  -8.452   2.549  1.00 98.09           O  
ATOM   1100  OG  SER A  69      -4.966  -6.644  -0.405  1.00 98.09           O  
ATOM   1101  HG  SER A  69      -4.723  -6.693  -1.333  1.00 98.09           H  
ATOM   1102  N   VAL A  70      -4.853  -9.257   1.395  1.00 97.45           N  
ATOM   1103  H   VAL A  70      -4.438  -9.333   0.477  1.00 97.45           H  
ATOM   1104  CA  VAL A  70      -4.167  -9.900   2.511  1.00 97.45           C  
ATOM   1105  HA  VAL A  70      -4.797  -9.821   3.397  1.00 97.45           H  
ATOM   1106  C   VAL A  70      -2.852  -9.191   2.789  1.00 97.45           C  
ATOM   1107  CB  VAL A  70      -3.925 -11.395   2.244  1.00 97.45           C  
ATOM   1108  HB  VAL A  70      -3.238 -11.519   1.406  1.00 97.45           H  
ATOM   1109  O   VAL A  70      -1.898  -9.383   2.038  1.00 97.45           O  
ATOM   1110  CG1 VAL A  70      -3.315 -12.054   3.486  1.00 97.45           C  
ATOM   1111 HG11 VAL A  70      -2.410 -11.528   3.789  1.00 97.45           H  
ATOM   1112 HG12 VAL A  70      -4.025 -12.028   4.312  1.00 97.45           H  
ATOM   1113 HG13 VAL A  70      -3.034 -13.078   3.238  1.00 97.45           H  
ATOM   1114  CG2 VAL A  70      -5.221 -12.140   1.911  1.00 97.45           C  
ATOM   1115 HG21 VAL A  70      -5.939 -11.978   2.714  1.00 97.45           H  
ATOM   1116 HG22 VAL A  70      -5.636 -11.757   0.979  1.00 97.45           H  
ATOM   1117 HG23 VAL A  70      -5.021 -13.205   1.785  1.00 97.45           H  
ATOM   1118  N   GLY A  71      -2.783  -8.458   3.899  1.00 95.98           N  
ATOM   1119  H   GLY A  71      -3.621  -8.332   4.449  1.00 95.98           H  
ATOM   1120  CA  GLY A  71      -1.594  -7.700   4.296  1.00 95.98           C  
ATOM   1121  HA2 GLY A  71      -0.754  -7.927   3.640  1.00 95.98           H  
ATOM   1122  HA3 GLY A  71      -1.317  -7.974   5.313  1.00 95.98           H  
ATOM   1123  C   GLY A  71      -1.828  -6.198   4.290  1.00 95.98           C  
ATOM   1124  O   GLY A  71      -2.666  -5.724   5.055  1.00 95.98           O  
ATOM   1125  N   GLY A  72      -1.063  -5.489   3.461  1.00 94.87           N  
ATOM   1126  H   GLY A  72      -0.437  -5.982   2.841  1.00 94.87           H  
ATOM   1127  CA  GLY A  72      -1.042  -4.031   3.361  1.00 94.87           C  
ATOM   1128  HA2 GLY A  72      -0.967  -3.753   2.310  1.00 94.87           H  
ATOM   1129  HA3 GLY A  72      -1.973  -3.614   3.745  1.00 94.87           H  
ATOM   1130  C   GLY A  72       0.131  -3.385   4.102  1.00 94.87           C  
ATOM   1131  O   GLY A  72       0.769  -3.997   4.968  1.00 94.87           O  
ATOM   1132  N   GLY A  73       0.387  -2.114   3.786  1.00 90.24           N  
ATOM   1133  H   GLY A  73       0.007  -1.816   2.899  1.00 90.24           H  
ATOM   1134  CA  GLY A  73       1.546  -1.332   4.236  1.00 90.24           C  
ATOM   1135  HA2 GLY A  73       1.413  -0.305   3.895  1.00 90.24           H  
ATOM   1136  HA3 GLY A  73       2.439  -1.717   3.744  1.00 90.24           H  
ATOM   1137  C   GLY A  73       1.759  -1.294   5.753  1.00 90.24           C  
ATOM   1138  O   GLY A  73       2.881  -1.136   6.234  1.00 90.24           O  
ATOM   1139  N   GLY A  74       0.693  -1.511   6.525  1.00 89.39           N  
ATOM   1140  H   GLY A  74      -0.182  -1.687   6.051  1.00 89.39           H  
ATOM   1141  CA  GLY A  74       0.720  -1.525   7.984  1.00 89.39           C  
ATOM   1142  HA2 GLY A  74       1.344  -0.704   8.336  1.00 89.39           H  
ATOM   1143  HA3 GLY A  74      -0.298  -1.353   8.335  1.00 89.39           H  
ATOM   1144  C   GLY A  74       1.222  -2.818   8.641  1.00 89.39           C  
ATOM   1145  O   GLY A  74       1.501  -2.784   9.834  1.00 89.39           O  
ATOM   1146  N   GLU A  75       1.340  -3.949   7.932  1.00 89.55           N  
ATOM   1147  H   GLU A  75       1.097  -3.935   6.952  1.00 89.55           H  
ATOM   1148  CA  GLU A  75       1.680  -5.250   8.554  1.00 89.55           C  
ATOM   1149  HA  GLU A  75       1.314  -5.247   9.581  1.00 89.55           H  
ATOM   1150  C   GLU A  75       3.185  -5.528   8.687  1.00 89.55           C  
ATOM   1151  CB  GLU A  75       0.982  -6.398   7.805  1.00 89.55           C  
ATOM   1152  HB2 GLU A  75       1.436  -7.349   8.084  1.00 89.55           H  
ATOM   1153  HB3 GLU A  75       1.120  -6.271   6.731  1.00 89.55           H  
ATOM   1154  O   GLU A  75       3.594  -6.486   9.351  1.00 89.55           O  
ATOM   1155  CG  GLU A  75      -0.516  -6.476   8.122  1.00 89.55           C  
ATOM   1156  HG2 GLU A  75      -0.938  -7.313   7.564  1.00 89.55           H  
ATOM   1157  HG3 GLU A  75      -1.004  -5.564   7.779  1.00 89.55           H  
ATOM   1158  CD  GLU A  75      -0.785  -6.692   9.623  1.00 89.55           C  
ATOM   1159  OE1 GLU A  75      -1.628  -5.954  10.185  1.00 89.55           O  
ATOM   1160  OE2 GLU A  75      -0.179  -7.625  10.218  1.00 89.55           O  
ATOM   1161  N   GLY A  76       4.025  -4.681   8.091  1.00 85.37           N  
ATOM   1162  H   GLY A  76       3.626  -3.909   7.577  1.00 85.37           H  
ATOM   1163  CA  GLY A  76       5.471  -4.874   8.082  1.00 85.37           C  
ATOM   1164  HA2 GLY A  76       5.936  -4.037   7.560  1.00 85.37           H  
ATOM   1165  HA3 GLY A  76       5.830  -4.880   9.111  1.00 85.37           H  
ATOM   1166  C   GLY A  76       5.912  -6.185   7.402  1.00 85.37           C  
ATOM   1167  O   GLY A  76       5.114  -6.916   6.810  1.00 85.37           O  
ATOM   1168  N   PRO A  77       7.215  -6.502   7.446  1.00 86.18           N  
ATOM   1169  CA  PRO A  77       7.765  -7.611   6.667  1.00 86.18           C  
ATOM   1170  HA  PRO A  77       7.314  -7.639   5.675  1.00 86.18           H  
ATOM   1171  C   PRO A  77       7.598  -9.007   7.294  1.00 86.18           C  
ATOM   1172  CB  PRO A  77       9.239  -7.254   6.526  1.00 86.18           C  
ATOM   1173  HB2 PRO A  77       9.401  -6.672   5.618  1.00 86.18           H  
ATOM   1174  HB3 PRO A  77       9.829  -8.171   6.520  1.00 86.18           H  
ATOM   1175  O   PRO A  77       7.436 -10.007   6.588  1.00 86.18           O  
ATOM   1176  CG  PRO A  77       9.568  -6.385   7.739  1.00 86.18           C  
ATOM   1177  HG2 PRO A  77      10.391  -5.698   7.539  1.00 86.18           H  
ATOM   1178  HG3 PRO A  77       9.792  -7.017   8.598  1.00 86.18           H  
ATOM   1179  CD  PRO A  77       8.264  -5.640   7.975  1.00 86.18           C  
ATOM   1180  HD2 PRO A  77       8.125  -5.448   9.039  1.00 86.18           H  
ATOM   1181  HD3 PRO A  77       8.277  -4.700   7.422  1.00 86.18           H  
ATOM   1182  N   ALA A  78       7.666  -9.116   8.624  1.00 90.59           N  
ATOM   1183  H   ALA A  78       7.774  -8.267   9.160  1.00 90.59           H  
ATOM   1184  CA  ALA A  78       8.003 -10.393   9.260  1.00 90.59           C  
ATOM   1185  HA  ALA A  78       8.883 -10.798   8.761  1.00 90.59           H  
ATOM   1186  C   ALA A  78       6.902 -11.460   9.184  1.00 90.59           C  
ATOM   1187  CB  ALA A  78       8.369 -10.128  10.715  1.00 90.59           C  
ATOM   1188  HB1 ALA A  78       8.763 -11.041  11.161  1.00 90.59           H  
ATOM   1189  HB2 ALA A  78       9.142  -9.361  10.760  1.00 90.59           H  
ATOM   1190  HB3 ALA A  78       7.476  -9.818  11.257  1.00 90.59           H  
ATOM   1191  O   ALA A  78       7.204 -12.650   9.055  1.00 90.59           O  
ATOM   1192  N   ARG A  79       5.623 -11.063   9.268  1.00 93.71           N  
ATOM   1193  H   ARG A  79       5.440 -10.072   9.334  1.00 93.71           H  
ATOM   1194  CA  ARG A  79       4.490 -12.006   9.262  1.00 93.71           C  
ATOM   1195  HA  ARG A  79       4.602 -12.708  10.088  1.00 93.71           H  
ATOM   1196  C   ARG A  79       4.475 -12.836   7.980  1.00 93.71           C  
ATOM   1197  CB  ARG A  79       3.174 -11.231   9.444  1.00 93.71           C  
ATOM   1198  HB2 ARG A  79       3.033 -10.558   8.598  1.00 93.71           H  
ATOM   1199  HB3 ARG A  79       3.240 -10.628  10.350  1.00 93.71           H  
ATOM   1200  O   ARG A  79       4.357 -14.060   8.035  1.00 93.71           O  
ATOM   1201  CG  ARG A  79       1.952 -12.163   9.558  1.00 93.71           C  
ATOM   1202  HG2 ARG A  79       1.947 -12.875   8.733  1.00 93.71           H  
ATOM   1203  HG3 ARG A  79       2.002 -12.723  10.492  1.00 93.71           H  
ATOM   1204  CD  ARG A  79       0.631 -11.388   9.496  1.00 93.71           C  
ATOM   1205  HD2 ARG A  79       0.579 -10.867   8.540  1.00 93.71           H  
ATOM   1206  HD3 ARG A  79      -0.199 -12.094   9.528  1.00 93.71           H  
ATOM   1207  NE  ARG A  79       0.493 -10.396  10.573  1.00 93.71           N  
ATOM   1208  HE  ARG A  79       0.567  -9.422  10.316  1.00 93.71           H  
ATOM   1209  NH1 ARG A  79      -0.406 -11.724  12.230  1.00 93.71           N  
ATOM   1210 HH11 ARG A  79      -0.684 -12.396  11.528  1.00 93.71           H  
ATOM   1211 HH12 ARG A  79      -0.881 -11.728  13.121  1.00 93.71           H  
ATOM   1212  NH2 ARG A  79      -0.028  -9.552  12.575  1.00 93.71           N  
ATOM   1213 HH21 ARG A  79      -0.410  -9.604  13.509  1.00 93.71           H  
ATOM   1214 HH22 ARG A  79       0.073  -8.651  12.129  1.00 93.71           H  
ATOM   1215  CZ  ARG A  79       0.040 -10.581  11.792  1.00 93.71           C  
ATOM   1216  N   PHE A  80       4.627 -12.173   6.837  1.00 95.83           N  
ATOM   1217  H   PHE A  80       4.748 -11.171   6.871  1.00 95.83           H  
ATOM   1218  CA  PHE A  80       4.584 -12.823   5.532  1.00 95.83           C  
ATOM   1219  HA  PHE A  80       3.765 -13.542   5.528  1.00 95.83           H  
ATOM   1220  C   PHE A  80       5.854 -13.614   5.227  1.00 95.83           C  
ATOM   1221  CB  PHE A  80       4.286 -11.786   4.456  1.00 95.83           C  
ATOM   1222  HB2 PHE A  80       4.984 -10.954   4.546  1.00 95.83           H  
ATOM   1223  HB3 PHE A  80       4.428 -12.257   3.484  1.00 95.83           H  
ATOM   1224  O   PHE A  80       5.739 -14.726   4.714  1.00 95.83           O  
ATOM   1225  CG  PHE A  80       2.865 -11.281   4.525  1.00 95.83           C  
ATOM   1226  CD1 PHE A  80       1.832 -12.083   4.010  1.00 95.83           C  
ATOM   1227  HD1 PHE A  80       2.066 -13.013   3.514  1.00 95.83           H  
ATOM   1228  CD2 PHE A  80       2.567 -10.048   5.134  1.00 95.83           C  
ATOM   1229  HD2 PHE A  80       3.355  -9.412   5.509  1.00 95.83           H  
ATOM   1230  CE1 PHE A  80       0.497 -11.674   4.130  1.00 95.83           C  
ATOM   1231  HE1 PHE A  80      -0.294 -12.286   3.723  1.00 95.83           H  
ATOM   1232  CE2 PHE A  80       1.229  -9.637   5.252  1.00 95.83           C  
ATOM   1233  HE2 PHE A  80       0.997  -8.687   5.711  1.00 95.83           H  
ATOM   1234  CZ  PHE A  80       0.197 -10.459   4.766  1.00 95.83           C  
ATOM   1235  HZ  PHE A  80      -0.834 -10.153   4.868  1.00 95.83           H  
ATOM   1236  N   SER A  81       7.030 -13.121   5.637  1.00 95.49           N  
ATOM   1237  H   SER A  81       7.072 -12.181   6.004  1.00 95.49           H  
ATOM   1238  CA  SER A  81       8.275 -13.896   5.541  1.00 95.49           C  
ATOM   1239  HA  SER A  81       8.469 -14.117   4.492  1.00 95.49           H  
ATOM   1240  C   SER A  81       8.152 -15.235   6.286  1.00 95.49           C  
ATOM   1241  CB  SER A  81       9.459 -13.075   6.063  1.00 95.49           C  
ATOM   1242  HB2 SER A  81       9.300 -12.826   7.112  1.00 95.49           H  
ATOM   1243  HB3 SER A  81       9.555 -12.153   5.490  1.00 95.49           H  
ATOM   1244  O   SER A  81       8.393 -16.300   5.708  1.00 95.49           O  
ATOM   1245  OG  SER A  81      10.641 -13.833   5.934  1.00 95.49           O  
ATOM   1246  HG  SER A  81      10.935 -13.775   5.022  1.00 95.49           H  
ATOM   1247  N   ARG A  82       7.638 -15.231   7.528  1.00 95.55           N  
ATOM   1248  H   ARG A  82       7.447 -14.339   7.961  1.00 95.55           H  
ATOM   1249  CA  ARG A  82       7.382 -16.474   8.279  1.00 95.55           C  
ATOM   1250  HA  ARG A  82       8.294 -17.072   8.277  1.00 95.55           H  
ATOM   1251  C   ARG A  82       6.310 -17.350   7.645  1.00 95.55           C  
ATOM   1252  CB  ARG A  82       6.984 -16.182   9.722  1.00 95.55           C  
ATOM   1253  HB2 ARG A  82       6.214 -15.411   9.742  1.00 95.55           H  
ATOM   1254  HB3 ARG A  82       6.568 -17.100  10.138  1.00 95.55           H  
ATOM   1255  O   ARG A  82       6.534 -18.550   7.506  1.00 95.55           O  
ATOM   1256  CG  ARG A  82       8.176 -15.781  10.596  1.00 95.55           C  
ATOM   1257  HG2 ARG A  82       8.513 -14.777  10.339  1.00 95.55           H  
ATOM   1258  HG3 ARG A  82       8.995 -16.483  10.440  1.00 95.55           H  
ATOM   1259  CD  ARG A  82       7.752 -15.849  12.066  1.00 95.55           C  
ATOM   1260  HD2 ARG A  82       8.617 -15.653  12.701  1.00 95.55           H  
ATOM   1261  HD3 ARG A  82       7.404 -16.856  12.295  1.00 95.55           H  
ATOM   1262  NE  ARG A  82       6.674 -14.887  12.338  1.00 95.55           N  
ATOM   1263  HE  ARG A  82       5.718 -15.198  12.242  1.00 95.55           H  
ATOM   1264  NH1 ARG A  82       8.036 -13.126  12.886  1.00 95.55           N  
ATOM   1265 HH11 ARG A  82       8.853 -13.720  12.873  1.00 95.55           H  
ATOM   1266 HH12 ARG A  82       8.071 -12.253  13.393  1.00 95.55           H  
ATOM   1267  NH2 ARG A  82       5.866 -12.812  12.705  1.00 95.55           N  
ATOM   1268 HH21 ARG A  82       6.066 -11.896  13.080  1.00 95.55           H  
ATOM   1269 HH22 ARG A  82       4.920 -13.100  12.499  1.00 95.55           H  
ATOM   1270  CZ  ARG A  82       6.863 -13.624  12.633  1.00 95.55           C  
ATOM   1271  N   MET A  83       5.177 -16.780   7.236  1.00 97.00           N  
ATOM   1272  H   MET A  83       5.043 -15.795   7.411  1.00 97.00           H  
ATOM   1273  CA  MET A  83       4.111 -17.539   6.575  1.00 97.00           C  
ATOM   1274  HA  MET A  83       3.746 -18.296   7.269  1.00 97.00           H  
ATOM   1275  C   MET A  83       4.632 -18.261   5.322  1.00 97.00           C  
ATOM   1276  CB  MET A  83       2.948 -16.594   6.244  1.00 97.00           C  
ATOM   1277  HB2 MET A  83       2.604 -16.124   7.165  1.00 97.00           H  
ATOM   1278  HB3 MET A  83       3.292 -15.801   5.580  1.00 97.00           H  
ATOM   1279  O   MET A  83       4.348 -19.444   5.126  1.00 97.00           O  
ATOM   1280  CG  MET A  83       1.765 -17.331   5.601  1.00 97.00           C  
ATOM   1281  HG2 MET A  83       0.858 -16.757   5.790  1.00 97.00           H  
ATOM   1282  HG3 MET A  83       1.649 -18.300   6.088  1.00 97.00           H  
ATOM   1283  SD  MET A  83       1.888 -17.596   3.808  1.00 97.00           S  
ATOM   1284  CE  MET A  83       1.647 -15.892   3.240  1.00 97.00           C  
ATOM   1285  HE1 MET A  83       0.751 -15.475   3.700  1.00 97.00           H  
ATOM   1286  HE2 MET A  83       2.515 -15.287   3.501  1.00 97.00           H  
ATOM   1287  HE3 MET A  83       1.518 -15.884   2.157  1.00 97.00           H  
ATOM   1288  N   ALA A  84       5.457 -17.591   4.514  1.00 96.94           N  
ATOM   1289  H   ALA A  84       5.652 -16.621   4.715  1.00 96.94           H  
ATOM   1290  CA  ALA A  84       5.993 -18.134   3.272  1.00 96.94           C  
ATOM   1291  HA  ALA A  84       5.192 -18.681   2.775  1.00 96.94           H  
ATOM   1292  C   ALA A  84       7.170 -19.114   3.471  1.00 96.94           C  
ATOM   1293  CB  ALA A  84       6.355 -16.956   2.363  1.00 96.94           C  
ATOM   1294  HB1 ALA A  84       7.219 -16.427   2.766  1.00 96.94           H  
ATOM   1295  HB2 ALA A  84       6.577 -17.318   1.359  1.00 96.94           H  
ATOM   1296  HB3 ALA A  84       5.516 -16.264   2.297  1.00 96.94           H  
ATOM   1297  O   ALA A  84       7.490 -19.873   2.553  1.00 96.94           O  
ATOM   1298  N   SER A  85       7.801 -19.129   4.651  1.00 96.28           N  
ATOM   1299  H   SER A  85       7.510 -18.437   5.326  1.00 96.28           H  
ATOM   1300  CA  SER A  85       9.076 -19.820   4.914  1.00 96.28           C  
ATOM   1301  HA  SER A  85       9.798 -19.484   4.171  1.00 96.28           H  
ATOM   1302  C   SER A  85       9.032 -21.351   4.821  1.00 96.28           C  
ATOM   1303  CB  SER A  85       9.617 -19.414   6.290  1.00 96.28           C  
ATOM   1304  HB2 SER A  85       9.694 -18.329   6.359  1.00 96.28           H  
ATOM   1305  HB3 SER A  85      10.615 -19.835   6.411  1.00 96.28           H  
ATOM   1306  O   SER A  85      10.009 -21.964   4.391  1.00 96.28           O  
ATOM   1307  OG  SER A  85       8.795 -19.903   7.332  1.00 96.28           O  
ATOM   1308  HG  SER A  85       7.982 -19.394   7.372  1.00 96.28           H  
ATOM   1309  N   THR A  86       7.910 -21.989   5.173  1.00 97.14           N  
ATOM   1310  H   THR A  86       7.135 -21.437   5.511  1.00 97.14           H  
ATOM   1311  CA  THR A  86       7.780 -23.458   5.181  1.00 97.14           C  
ATOM   1312  HA  THR A  86       8.649 -23.888   4.682  1.00 97.14           H  
ATOM   1313  C   THR A  86       6.553 -23.933   4.410  1.00 97.14           C  
ATOM   1314  CB  THR A  86       7.760 -24.046   6.602  1.00 97.14           C  
ATOM   1315  HB  THR A  86       7.888 -25.124   6.507  1.00 97.14           H  
ATOM   1316  O   THR A  86       5.558 -23.221   4.291  1.00 97.14           O  
ATOM   1317  CG2 THR A  86       8.877 -23.531   7.505  1.00 97.14           C  
ATOM   1318 HG21 THR A  86       8.706 -22.488   7.770  1.00 97.14           H  
ATOM   1319 HG22 THR A  86       9.838 -23.621   6.997  1.00 97.14           H  
ATOM   1320 HG23 THR A  86       8.903 -24.124   8.420  1.00 97.14           H  
ATOM   1321  OG1 THR A  86       6.516 -23.824   7.227  1.00 97.14           O  
ATOM   1322  HG1 THR A  86       6.321 -22.886   7.176  1.00 97.14           H  
ATOM   1323  N   SER A  87       6.584 -25.171   3.909  1.00 97.24           N  
ATOM   1324  H   SER A  87       7.388 -25.760   4.070  1.00 97.24           H  
ATOM   1325  CA  SER A  87       5.415 -25.771   3.246  1.00 97.24           C  
ATOM   1326  HA  SER A  87       5.102 -25.130   2.423  1.00 97.24           H  
ATOM   1327  C   SER A  87       4.212 -25.907   4.186  1.00 97.24           C  
ATOM   1328  CB  SER A  87       5.779 -27.142   2.670  1.00 97.24           C  
ATOM   1329  HB2 SER A  87       4.883 -27.608   2.259  1.00 97.24           H  
ATOM   1330  HB3 SER A  87       6.507 -27.014   1.870  1.00 97.24           H  
ATOM   1331  O   SER A  87       3.075 -25.751   3.749  1.00 97.24           O  
ATOM   1332  OG  SER A  87       6.331 -27.969   3.681  1.00 97.24           O  
ATOM   1333  HG  SER A  87       6.456 -28.851   3.324  1.00 97.24           H  
ATOM   1334  N   VAL A  88       4.445 -26.144   5.482  1.00 97.11           N  
ATOM   1335  H   VAL A  88       5.404 -26.268   5.772  1.00 97.11           H  
ATOM   1336  CA  VAL A  88       3.384 -26.265   6.495  1.00 97.11           C  
ATOM   1337  HA  VAL A  88       2.634 -26.968   6.132  1.00 97.11           H  
ATOM   1338  C   VAL A  88       2.676 -24.926   6.709  1.00 97.11           C  
ATOM   1339  CB  VAL A  88       3.951 -26.807   7.823  1.00 97.11           C  
ATOM   1340  HB  VAL A  88       4.733 -26.136   8.179  1.00 97.11           H  
ATOM   1341  O   VAL A  88       1.445 -24.868   6.671  1.00 97.11           O  
ATOM   1342  CG1 VAL A  88       2.872 -26.915   8.907  1.00 97.11           C  
ATOM   1343 HG11 VAL A  88       3.298 -27.354   9.809  1.00 97.11           H  
ATOM   1344 HG12 VAL A  88       2.049 -27.539   8.559  1.00 97.11           H  
ATOM   1345 HG13 VAL A  88       2.491 -25.927   9.167  1.00 97.11           H  
ATOM   1346  CG2 VAL A  88       4.560 -28.203   7.628  1.00 97.11           C  
ATOM   1347 HG21 VAL A  88       5.390 -28.163   6.923  1.00 97.11           H  
ATOM   1348 HG22 VAL A  88       3.804 -28.893   7.255  1.00 97.11           H  
ATOM   1349 HG23 VAL A  88       4.943 -28.573   8.579  1.00 97.11           H  
ATOM   1350  N   SER A  89       3.438 -23.843   6.887  1.00 97.30           N  
ATOM   1351  H   SER A  89       4.444 -23.938   6.872  1.00 97.30           H  
ATOM   1352  CA  SER A  89       2.882 -22.500   7.085  1.00 97.30           C  
ATOM   1353  HA  SER A  89       2.141 -22.550   7.883  1.00 97.30           H  
ATOM   1354  C   SER A  89       2.154 -21.995   5.836  1.00 97.30           C  
ATOM   1355  CB  SER A  89       3.977 -21.528   7.541  1.00 97.30           C  
ATOM   1356  HB2 SER A  89       4.344 -21.845   8.518  1.00 97.30           H  
ATOM   1357  HB3 SER A  89       3.558 -20.527   7.636  1.00 97.30           H  
ATOM   1358  O   SER A  89       1.025 -21.513   5.948  1.00 97.30           O  
ATOM   1359  OG  SER A  89       5.063 -21.489   6.637  1.00 97.30           O  
ATOM   1360  HG  SER A  89       4.874 -20.779   6.019  1.00 97.30           H  
ATOM   1361  N   ARG A  90       2.730 -22.206   4.641  1.00 97.65           N  
ATOM   1362  H   ARG A  90       3.668 -22.580   4.625  1.00 97.65           H  
ATOM   1363  CA  ARG A  90       2.080 -21.864   3.365  1.00 97.65           C  
ATOM   1364  HA  ARG A  90       1.812 -20.807   3.379  1.00 97.65           H  
ATOM   1365  C   ARG A  90       0.779 -22.627   3.164  1.00 97.65           C  
ATOM   1366  CB  ARG A  90       3.020 -22.125   2.182  1.00 97.65           C  
ATOM   1367  HB2 ARG A  90       3.415 -23.139   2.245  1.00 97.65           H  
ATOM   1368  HB3 ARG A  90       2.447 -22.037   1.259  1.00 97.65           H  
ATOM   1369  O   ARG A  90      -0.232 -22.018   2.828  1.00 97.65           O  
ATOM   1370  CG  ARG A  90       4.168 -21.110   2.132  1.00 97.65           C  
ATOM   1371  HG2 ARG A  90       3.740 -20.110   2.205  1.00 97.65           H  
ATOM   1372  HG3 ARG A  90       4.844 -21.254   2.974  1.00 97.65           H  
ATOM   1373  CD  ARG A  90       4.953 -21.199   0.821  1.00 97.65           C  
ATOM   1374  HD2 ARG A  90       5.780 -20.490   0.833  1.00 97.65           H  
ATOM   1375  HD3 ARG A  90       4.281 -20.907   0.013  1.00 97.65           H  
ATOM   1376  NE  ARG A  90       5.425 -22.562   0.545  1.00 97.65           N  
ATOM   1377  HE  ARG A  90       4.747 -23.184   0.129  1.00 97.65           H  
ATOM   1378  NH1 ARG A  90       7.539 -22.435   1.441  1.00 97.65           N  
ATOM   1379 HH11 ARG A  90       8.458 -22.822   1.604  1.00 97.65           H  
ATOM   1380 HH12 ARG A  90       7.357 -21.493   1.756  1.00 97.65           H  
ATOM   1381  NH2 ARG A  90       6.838 -24.309   0.432  1.00 97.65           N  
ATOM   1382 HH21 ARG A  90       6.145 -24.751  -0.154  1.00 97.65           H  
ATOM   1383 HH22 ARG A  90       7.754 -24.720   0.543  1.00 97.65           H  
ATOM   1384  CZ  ARG A  90       6.598 -23.089   0.816  1.00 97.65           C  
ATOM   1385  N   LEU A  91       0.764 -23.940   3.409  1.00 97.53           N  
ATOM   1386  H   LEU A  91       1.631 -24.400   3.648  1.00 97.53           H  
ATOM   1387  CA  LEU A  91      -0.445 -24.747   3.241  1.00 97.53           C  
ATOM   1388  HA  LEU A  91      -0.820 -24.560   2.235  1.00 97.53           H  
ATOM   1389  C   LEU A  91      -1.551 -24.337   4.225  1.00 97.53           C  
ATOM   1390  CB  LEU A  91      -0.088 -26.238   3.362  1.00 97.53           C  
ATOM   1391  HB2 LEU A  91       0.295 -26.424   4.366  1.00 97.53           H  
ATOM   1392  HB3 LEU A  91       0.707 -26.463   2.651  1.00 97.53           H  
ATOM   1393  O   LEU A  91      -2.714 -24.280   3.826  1.00 97.53           O  
ATOM   1394  CG  LEU A  91      -1.270 -27.190   3.094  1.00 97.53           C  
ATOM   1395  HG  LEU A  91      -2.073 -26.992   3.804  1.00 97.53           H  
ATOM   1396  CD1 LEU A  91      -1.825 -27.055   1.672  1.00 97.53           C  
ATOM   1397 HD11 LEU A  91      -2.283 -26.074   1.540  1.00 97.53           H  
ATOM   1398 HD12 LEU A  91      -1.019 -27.171   0.947  1.00 97.53           H  
ATOM   1399 HD13 LEU A  91      -2.578 -27.822   1.491  1.00 97.53           H  
ATOM   1400  CD2 LEU A  91      -0.818 -28.637   3.292  1.00 97.53           C  
ATOM   1401 HD21 LEU A  91      -0.027 -28.879   2.582  1.00 97.53           H  
ATOM   1402 HD22 LEU A  91      -0.437 -28.764   4.305  1.00 97.53           H  
ATOM   1403 HD23 LEU A  91      -1.659 -29.315   3.146  1.00 97.53           H  
ATOM   1404  N   SER A  92      -1.203 -24.018   5.478  1.00 97.59           N  
ATOM   1405  H   SER A  92      -0.232 -24.103   5.743  1.00 97.59           H  
ATOM   1406  CA  SER A  92      -2.163 -23.518   6.476  1.00 97.59           C  
ATOM   1407  HA  SER A  92      -2.941 -24.267   6.619  1.00 97.59           H  
ATOM   1408  C   SER A  92      -2.834 -22.223   6.006  1.00 97.59           C  
ATOM   1409  CB  SER A  92      -1.460 -23.290   7.819  1.00 97.59           C  
ATOM   1410  HB2 SER A  92      -0.791 -22.433   7.747  1.00 97.59           H  
ATOM   1411  HB3 SER A  92      -0.875 -24.172   8.079  1.00 97.59           H  
ATOM   1412  O   SER A  92      -4.066 -22.136   5.971  1.00 97.59           O  
ATOM   1413  OG  SER A  92      -2.423 -23.064   8.829  1.00 97.59           O  
ATOM   1414  HG  SER A  92      -2.060 -22.403   9.423  1.00 97.59           H  
ATOM   1415  N   PHE A  93      -2.027 -21.266   5.538  1.00 97.52           N  
ATOM   1416  H   PHE A  93      -1.028 -21.402   5.596  1.00 97.52           H  
ATOM   1417  CA  PHE A  93      -2.501 -20.013   4.956  1.00 97.52           C  
ATOM   1418  HA  PHE A  93      -3.125 -19.491   5.682  1.00 97.52           H  
ATOM   1419  C   PHE A  93      -3.381 -20.229   3.719  1.00 97.52           C  
ATOM   1420  CB  PHE A  93      -1.286 -19.137   4.631  1.00 97.52           C  
ATOM   1421  HB2 PHE A  93      -0.843 -18.789   5.565  1.00 97.52           H  
ATOM   1422  HB3 PHE A  93      -0.534 -19.731   4.113  1.00 97.52           H  
ATOM   1423  O   PHE A  93      -4.505 -19.729   3.663  1.00 97.52           O  
ATOM   1424  CG  PHE A  93      -1.635 -17.940   3.777  1.00 97.52           C  
ATOM   1425  CD1 PHE A  93      -1.289 -17.912   2.413  1.00 97.52           C  
ATOM   1426  HD1 PHE A  93      -0.725 -18.728   1.985  1.00 97.52           H  
ATOM   1427  CD2 PHE A  93      -2.375 -16.888   4.336  1.00 97.52           C  
ATOM   1428  HD2 PHE A  93      -2.660 -16.920   5.378  1.00 97.52           H  
ATOM   1429  CE1 PHE A  93      -1.675 -16.824   1.609  1.00 97.52           C  
ATOM   1430  HE1 PHE A  93      -1.408 -16.798   0.562  1.00 97.52           H  
ATOM   1431  CE2 PHE A  93      -2.764 -15.808   3.533  1.00 97.52           C  
ATOM   1432  HE2 PHE A  93      -3.344 -15.016   3.982  1.00 97.52           H  
ATOM   1433  CZ  PHE A  93      -2.412 -15.768   2.171  1.00 97.52           C  
ATOM   1434  HZ  PHE A  93      -2.708 -14.929   1.558  1.00 97.52           H  
ATOM   1435  N   ILE A  94      -2.912 -21.020   2.749  1.00 98.00           N  
ATOM   1436  H   ILE A  94      -1.976 -21.384   2.858  1.00 98.00           H  
ATOM   1437  CA  ILE A  94      -3.625 -21.293   1.492  1.00 98.00           C  
ATOM   1438  HA  ILE A  94      -3.818 -20.348   0.983  1.00 98.00           H  
ATOM   1439  C   ILE A  94      -4.986 -21.948   1.756  1.00 98.00           C  
ATOM   1440  CB  ILE A  94      -2.745 -22.177   0.577  1.00 98.00           C  
ATOM   1441  HB  ILE A  94      -2.354 -23.003   1.172  1.00 98.00           H  
ATOM   1442  O   ILE A  94      -5.985 -21.594   1.131  1.00 98.00           O  
ATOM   1443  CG1 ILE A  94      -1.556 -21.372   0.004  1.00 98.00           C  
ATOM   1444 HG12 ILE A  94      -1.120 -20.745   0.783  1.00 98.00           H  
ATOM   1445 HG13 ILE A  94      -1.913 -20.706  -0.781  1.00 98.00           H  
ATOM   1446  CG2 ILE A  94      -3.564 -22.778  -0.581  1.00 98.00           C  
ATOM   1447 HG21 ILE A  94      -2.908 -23.317  -1.266  1.00 98.00           H  
ATOM   1448 HG22 ILE A  94      -4.081 -21.985  -1.121  1.00 98.00           H  
ATOM   1449 HG23 ILE A  94      -4.295 -23.493  -0.205  1.00 98.00           H  
ATOM   1450  CD1 ILE A  94      -0.434 -22.262  -0.554  1.00 98.00           C  
ATOM   1451 HD11 ILE A  94       0.365 -21.636  -0.950  1.00 98.00           H  
ATOM   1452 HD12 ILE A  94      -0.799 -22.898  -1.360  1.00 98.00           H  
ATOM   1453 HD13 ILE A  94      -0.029 -22.893   0.237  1.00 98.00           H  
ATOM   1454  N   LYS A  95      -5.055 -22.917   2.674  1.00 97.81           N  
ATOM   1455  H   LYS A  95      -4.213 -23.174   3.168  1.00 97.81           H  
ATOM   1456  CA  LYS A  95      -6.319 -23.591   2.998  1.00 97.81           C  
ATOM   1457  HA  LYS A  95      -6.818 -23.860   2.067  1.00 97.81           H  
ATOM   1458  C   LYS A  95      -7.299 -22.652   3.683  1.00 97.81           C  
ATOM   1459  CB  LYS A  95      -6.049 -24.840   3.853  1.00 97.81           C  
ATOM   1460  HB2 LYS A  95      -5.397 -24.568   4.682  1.00 97.81           H  
ATOM   1461  HB3 LYS A  95      -6.988 -25.201   4.273  1.00 97.81           H  
ATOM   1462  O   LYS A  95      -8.474 -22.647   3.319  1.00 97.81           O  
ATOM   1463  CG  LYS A  95      -5.397 -25.973   3.049  1.00 97.81           C  
ATOM   1464  HG2 LYS A  95      -5.063 -26.748   3.738  1.00 97.81           H  
ATOM   1465  HG3 LYS A  95      -4.528 -25.592   2.511  1.00 97.81           H  
ATOM   1466  CD  LYS A  95      -6.381 -26.584   2.050  1.00 97.81           C  
ATOM   1467  HD2 LYS A  95      -6.786 -25.808   1.400  1.00 97.81           H  
ATOM   1468  HD3 LYS A  95      -7.200 -27.056   2.592  1.00 97.81           H  
ATOM   1469  CE  LYS A  95      -5.668 -27.606   1.177  1.00 97.81           C  
ATOM   1470  HE2 LYS A  95      -4.804 -27.122   0.722  1.00 97.81           H  
ATOM   1471  HE3 LYS A  95      -5.309 -28.435   1.787  1.00 97.81           H  
ATOM   1472  NZ  LYS A  95      -6.580 -28.068   0.115  1.00 97.81           N  
ATOM   1473  HZ1 LYS A  95      -7.033 -27.272  -0.311  1.00 97.81           H  
ATOM   1474  HZ2 LYS A  95      -6.024 -28.435  -0.644  1.00 97.81           H  
ATOM   1475  HZ3 LYS A  95      -7.263 -28.734   0.447  1.00 97.81           H  
ATOM   1476  N   SER A  96      -6.810 -21.839   4.617  1.00 97.95           N  
ATOM   1477  H   SER A  96      -5.827 -21.890   4.842  1.00 97.95           H  
ATOM   1478  CA  SER A  96      -7.642 -20.871   5.323  1.00 97.95           C  
ATOM   1479  HA  SER A  96      -8.518 -21.389   5.713  1.00 97.95           H  
ATOM   1480  C   SER A  96      -8.142 -19.754   4.402  1.00 97.95           C  
ATOM   1481  CB  SER A  96      -6.861 -20.307   6.503  1.00 97.95           C  
ATOM   1482  HB2 SER A  96      -6.012 -19.725   6.146  1.00 97.95           H  
ATOM   1483  HB3 SER A  96      -6.494 -21.130   7.116  1.00 97.95           H  
ATOM   1484  O   SER A  96      -9.313 -19.390   4.490  1.00 97.95           O  
ATOM   1485  OG  SER A  96      -7.705 -19.493   7.285  1.00 97.95           O  
ATOM   1486  HG  SER A  96      -8.529 -19.951   7.465  1.00 97.95           H  
ATOM   1487  N   SER A  97      -7.324 -19.263   3.461  1.00 97.92           N  
ATOM   1488  H   SER A  97      -6.362 -19.569   3.428  1.00 97.92           H  
ATOM   1489  CA  SER A  97      -7.778 -18.266   2.483  1.00 97.92           C  
ATOM   1490  HA  SER A  97      -8.173 -17.417   3.042  1.00 97.92           H  
ATOM   1491  C   SER A  97      -8.932 -18.817   1.640  1.00 97.92           C  
ATOM   1492  CB  SER A  97      -6.619 -17.741   1.618  1.00 97.92           C  
ATOM   1493  HB2 SER A  97      -5.789 -17.454   2.265  1.00 97.92           H  
ATOM   1494  HB3 SER A  97      -6.953 -16.856   1.077  1.00 97.92           H  
ATOM   1495  O   SER A  97      -9.995 -18.201   1.574  1.00 97.92           O  
ATOM   1496  OG  SER A  97      -6.137 -18.687   0.686  1.00 97.92           O  
ATOM   1497  HG  SER A  97      -5.220 -18.465   0.508  1.00 97.92           H  
ATOM   1498  N   ILE A  98      -8.785 -20.028   1.089  1.00 98.03           N  
ATOM   1499  H   ILE A  98      -7.875 -20.458   1.169  1.00 98.03           H  
ATOM   1500  CA  ILE A  98      -9.839 -20.718   0.326  1.00 98.03           C  
ATOM   1501  HA  ILE A  98     -10.147 -20.100  -0.517  1.00 98.03           H  
ATOM   1502  C   ILE A  98     -11.120 -20.888   1.144  1.00 98.03           C  
ATOM   1503  CB  ILE A  98      -9.299 -22.039  -0.259  1.00 98.03           C  
ATOM   1504  HB  ILE A  98      -8.868 -22.628   0.550  1.00 98.03           H  
ATOM   1505  O   ILE A  98     -12.206 -20.600   0.636  1.00 98.03           O  
ATOM   1506  CG1 ILE A  98      -8.203 -21.753  -1.317  1.00 98.03           C  
ATOM   1507 HG12 ILE A  98      -8.654 -21.278  -2.188  1.00 98.03           H  
ATOM   1508 HG13 ILE A  98      -7.475 -21.051  -0.909  1.00 98.03           H  
ATOM   1509  CG2 ILE A  98     -10.429 -22.855  -0.911  1.00 98.03           C  
ATOM   1510 HG21 ILE A  98     -10.015 -23.776  -1.321  1.00 98.03           H  
ATOM   1511 HG22 ILE A  98     -11.178 -23.134  -0.170  1.00 98.03           H  
ATOM   1512 HG23 ILE A  98     -10.902 -22.280  -1.707  1.00 98.03           H  
ATOM   1513  CD1 ILE A  98      -7.428 -22.998  -1.773  1.00 98.03           C  
ATOM   1514 HD11 ILE A  98      -6.584 -22.687  -2.389  1.00 98.03           H  
ATOM   1515 HD12 ILE A  98      -7.047 -23.537  -0.905  1.00 98.03           H  
ATOM   1516 HD13 ILE A  98      -8.062 -23.655  -2.368  1.00 98.03           H  
ATOM   1517  N   GLU A  99     -11.014 -21.305   2.403  1.00 97.70           N  
ATOM   1518  H   GLU A  99     -10.099 -21.517   2.774  1.00 97.70           H  
ATOM   1519  CA  GLU A  99     -12.166 -21.429   3.295  1.00 97.70           C  
ATOM   1520  HA  GLU A  99     -12.875 -22.132   2.857  1.00 97.70           H  
ATOM   1521  C   GLU A  99     -12.899 -20.092   3.477  1.00 97.70           C  
ATOM   1522  CB  GLU A  99     -11.691 -22.003   4.633  1.00 97.70           C  
ATOM   1523  HB2 GLU A  99     -11.030 -21.287   5.123  1.00 97.70           H  
ATOM   1524  HB3 GLU A  99     -11.134 -22.920   4.441  1.00 97.70           H  
ATOM   1525  O   GLU A  99     -14.111 -20.024   3.253  1.00 97.70           O  
ATOM   1526  CG  GLU A  99     -12.867 -22.323   5.562  1.00 97.70           C  
ATOM   1527  HG2 GLU A  99     -13.482 -23.094   5.096  1.00 97.70           H  
ATOM   1528  HG3 GLU A  99     -13.482 -21.431   5.684  1.00 97.70           H  
ATOM   1529  CD  GLU A  99     -12.411 -22.799   6.947  1.00 97.70           C  
ATOM   1530  OE1 GLU A  99     -13.246 -22.687   7.870  1.00 97.70           O  
ATOM   1531  OE2 GLU A  99     -11.258 -23.278   7.066  1.00 97.70           O  
ATOM   1532  N   VAL A 100     -12.172 -19.015   3.796  1.00 97.81           N  
ATOM   1533  H   VAL A 100     -11.182 -19.140   3.950  1.00 97.81           H  
ATOM   1534  CA  VAL A 100     -12.738 -17.670   3.989  1.00 97.81           C  
ATOM   1535  HA  VAL A 100     -13.516 -17.730   4.749  1.00 97.81           H  
ATOM   1536  C   VAL A 100     -13.406 -17.161   2.712  1.00 97.81           C  
ATOM   1537  CB  VAL A 100     -11.659 -16.690   4.494  1.00 97.81           C  
ATOM   1538  HB  VAL A 100     -10.775 -16.769   3.861  1.00 97.81           H  
ATOM   1539  O   VAL A 100     -14.569 -16.752   2.762  1.00 97.81           O  
ATOM   1540  CG1 VAL A 100     -12.112 -15.223   4.501  1.00 97.81           C  
ATOM   1541 HG11 VAL A 100     -12.368 -14.884   3.497  1.00 97.81           H  
ATOM   1542 HG12 VAL A 100     -11.294 -14.596   4.855  1.00 97.81           H  
ATOM   1543 HG13 VAL A 100     -12.963 -15.086   5.169  1.00 97.81           H  
ATOM   1544  CG2 VAL A 100     -11.277 -17.033   5.937  1.00 97.81           C  
ATOM   1545 HG21 VAL A 100     -12.148 -16.972   6.589  1.00 97.81           H  
ATOM   1546 HG22 VAL A 100     -10.855 -18.035   6.001  1.00 97.81           H  
ATOM   1547 HG23 VAL A 100     -10.531 -16.316   6.281  1.00 97.81           H  
ATOM   1548  N   ALA A 101     -12.744 -17.243   1.551  1.00 98.02           N  
ATOM   1549  H   ALA A 101     -11.802 -17.608   1.552  1.00 98.02           H  
ATOM   1550  CA  ALA A 101     -13.346 -16.785   0.294  1.00 98.02           C  
ATOM   1551  HA  ALA A 101     -13.577 -15.724   0.393  1.00 98.02           H  
ATOM   1552  C   ALA A 101     -14.657 -17.510  -0.006  1.00 98.02           C  
ATOM   1553  CB  ALA A 101     -12.389 -16.973  -0.885  1.00 98.02           C  
ATOM   1554  HB1 ALA A 101     -11.708 -16.124  -0.943  1.00 98.02           H  
ATOM   1555  HB2 ALA A 101     -11.842 -17.910  -0.783  1.00 98.02           H  
ATOM   1556  HB3 ALA A 101     -12.952 -16.984  -1.819  1.00 98.02           H  
ATOM   1557  O   ALA A 101     -15.644 -16.881  -0.389  1.00 98.02           O  
ATOM   1558  N   ARG A 102     -14.699 -18.832   0.192  1.00 97.86           N  
ATOM   1559  H   ARG A 102     -13.869 -19.289   0.542  1.00 97.86           H  
ATOM   1560  CA  ARG A 102     -15.909 -19.617  -0.068  1.00 97.86           C  
ATOM   1561  HA  ARG A 102     -16.337 -19.282  -1.013  1.00 97.86           H  
ATOM   1562  C   ARG A 102     -17.005 -19.351   0.962  1.00 97.86           C  
ATOM   1563  CB  ARG A 102     -15.551 -21.106  -0.165  1.00 97.86           C  
ATOM   1564  HB2 ARG A 102     -16.473 -21.681  -0.250  1.00 97.86           H  
ATOM   1565  HB3 ARG A 102     -15.047 -21.415   0.750  1.00 97.86           H  
ATOM   1566  O   ARG A 102     -18.162 -19.243   0.557  1.00 97.86           O  
ATOM   1567  CG  ARG A 102     -14.652 -21.447  -1.367  1.00 97.86           C  
ATOM   1568  HG2 ARG A 102     -14.483 -22.524  -1.372  1.00 97.86           H  
ATOM   1569  HG3 ARG A 102     -13.680 -20.965  -1.263  1.00 97.86           H  
ATOM   1570  CD  ARG A 102     -15.245 -21.008  -2.711  1.00 97.86           C  
ATOM   1571  HD2 ARG A 102     -16.309 -21.243  -2.735  1.00 97.86           H  
ATOM   1572  HD3 ARG A 102     -15.124 -19.929  -2.803  1.00 97.86           H  
ATOM   1573  NE  ARG A 102     -14.574 -21.681  -3.834  1.00 97.86           N  
ATOM   1574  HE  ARG A 102     -14.051 -22.520  -3.633  1.00 97.86           H  
ATOM   1575  NH1 ARG A 102     -15.328 -20.368  -5.576  1.00 97.86           N  
ATOM   1576 HH11 ARG A 102     -15.187 -20.118  -6.545  1.00 97.86           H  
ATOM   1577 HH12 ARG A 102     -15.714 -19.696  -4.928  1.00 97.86           H  
ATOM   1578  NH2 ARG A 102     -13.925 -22.033  -5.964  1.00 97.86           N  
ATOM   1579 HH21 ARG A 102     -13.916 -21.779  -6.942  1.00 97.86           H  
ATOM   1580 HH22 ARG A 102     -13.308 -22.748  -5.606  1.00 97.86           H  
ATOM   1581  CZ  ARG A 102     -14.617 -21.355  -5.109  1.00 97.86           C  
ATOM   1582  N   LYS A 103     -16.665 -19.209   2.247  1.00 97.63           N  
ATOM   1583  H   LYS A 103     -15.692 -19.325   2.492  1.00 97.63           H  
ATOM   1584  CA  LYS A 103     -17.617 -18.917   3.334  1.00 97.63           C  
ATOM   1585  HA  LYS A 103     -18.401 -19.674   3.337  1.00 97.63           H  
ATOM   1586  C   LYS A 103     -18.310 -17.570   3.131  1.00 97.63           C  
ATOM   1587  CB  LYS A 103     -16.869 -18.978   4.679  1.00 97.63           C  
ATOM   1588  HB2 LYS A 103     -16.060 -18.248   4.675  1.00 97.63           H  
ATOM   1589  HB3 LYS A 103     -16.428 -19.969   4.787  1.00 97.63           H  
ATOM   1590  O   LYS A 103     -19.535 -17.497   3.202  1.00 97.63           O  
ATOM   1591  CG  LYS A 103     -17.777 -18.709   5.891  1.00 97.63           C  
ATOM   1592  HG2 LYS A 103     -18.606 -19.417   5.889  1.00 97.63           H  
ATOM   1593  HG3 LYS A 103     -18.175 -17.696   5.832  1.00 97.63           H  
ATOM   1594  CD  LYS A 103     -16.988 -18.853   7.201  1.00 97.63           C  
ATOM   1595  HD2 LYS A 103     -16.137 -18.172   7.174  1.00 97.63           H  
ATOM   1596  HD3 LYS A 103     -16.613 -19.872   7.288  1.00 97.63           H  
ATOM   1597  CE  LYS A 103     -17.864 -18.520   8.417  1.00 97.63           C  
ATOM   1598  HE2 LYS A 103     -18.320 -17.543   8.258  1.00 97.63           H  
ATOM   1599  HE3 LYS A 103     -18.660 -19.262   8.491  1.00 97.63           H  
ATOM   1600  NZ  LYS A 103     -17.066 -18.492   9.671  1.00 97.63           N  
ATOM   1601  HZ1 LYS A 103     -16.542 -19.345   9.801  1.00 97.63           H  
ATOM   1602  HZ2 LYS A 103     -16.410 -17.724   9.648  1.00 97.63           H  
ATOM   1603  HZ3 LYS A 103     -17.650 -18.343  10.482  1.00 97.63           H  
ATOM   1604  N   TYR A 104     -17.538 -16.533   2.815  1.00 97.73           N  
ATOM   1605  H   TYR A 104     -16.537 -16.669   2.807  1.00 97.73           H  
ATOM   1606  CA  TYR A 104     -18.044 -15.170   2.642  1.00 97.73           C  
ATOM   1607  HA  TYR A 104     -18.983 -15.082   3.189  1.00 97.73           H  
ATOM   1608  C   TYR A 104     -18.395 -14.826   1.188  1.00 97.73           C  
ATOM   1609  CB  TYR A 104     -17.079 -14.176   3.298  1.00 97.73           C  
ATOM   1610  HB2 TYR A 104     -17.416 -13.159   3.098  1.00 97.73           H  
ATOM   1611  HB3 TYR A 104     -16.089 -14.295   2.856  1.00 97.73           H  
ATOM   1612  O   TYR A 104     -18.816 -13.715   0.919  1.00 97.73           O  
ATOM   1613  CG  TYR A 104     -16.983 -14.359   4.800  1.00 97.73           C  
ATOM   1614  CD1 TYR A 104     -17.970 -13.812   5.641  1.00 97.73           C  
ATOM   1615  HD1 TYR A 104     -18.776 -13.226   5.226  1.00 97.73           H  
ATOM   1616  CD2 TYR A 104     -15.925 -15.101   5.359  1.00 97.73           C  
ATOM   1617  HD2 TYR A 104     -15.146 -15.491   4.722  1.00 97.73           H  
ATOM   1618  CE1 TYR A 104     -17.907 -14.022   7.030  1.00 97.73           C  
ATOM   1619  HE1 TYR A 104     -18.659 -13.590   7.674  1.00 97.73           H  
ATOM   1620  CE2 TYR A 104     -15.869 -15.329   6.746  1.00 97.73           C  
ATOM   1621  HE2 TYR A 104     -15.051 -15.885   7.180  1.00 97.73           H  
ATOM   1622  OH  TYR A 104     -16.870 -15.099   8.909  1.00 97.73           O  
ATOM   1623  HH  TYR A 104     -17.518 -14.571   9.381  1.00 97.73           H  
ATOM   1624  CZ  TYR A 104     -16.873 -14.803   7.583  1.00 97.73           C  
ATOM   1625  N   LYS A 105     -18.319 -15.779   0.248  1.00 97.55           N  
ATOM   1626  H   LYS A 105     -17.915 -16.663   0.525  1.00 97.55           H  
ATOM   1627  CA  LYS A 105     -18.707 -15.604  -1.168  1.00 97.55           C  
ATOM   1628  HA  LYS A 105     -18.467 -16.539  -1.675  1.00 97.55           H  
ATOM   1629  C   LYS A 105     -17.889 -14.539  -1.920  1.00 97.55           C  
ATOM   1630  CB  LYS A 105     -20.225 -15.365  -1.311  1.00 97.55           C  
ATOM   1631  HB2 LYS A 105     -20.480 -15.411  -2.370  1.00 97.55           H  
ATOM   1632  HB3 LYS A 105     -20.459 -14.361  -0.958  1.00 97.55           H  
ATOM   1633  O   LYS A 105     -18.439 -13.828  -2.758  1.00 97.55           O  
ATOM   1634  CG  LYS A 105     -21.100 -16.371  -0.555  1.00 97.55           C  
ATOM   1635  HG2 LYS A 105     -20.889 -17.379  -0.912  1.00 97.55           H  
ATOM   1636  HG3 LYS A 105     -20.885 -16.319   0.513  1.00 97.55           H  
ATOM   1637  CD  LYS A 105     -22.581 -16.043  -0.772  1.00 97.55           C  
ATOM   1638  HD2 LYS A 105     -22.763 -15.014  -0.464  1.00 97.55           H  
ATOM   1639  HD3 LYS A 105     -22.817 -16.165  -1.829  1.00 97.55           H  
ATOM   1640  CE  LYS A 105     -23.437 -16.997   0.065  1.00 97.55           C  
ATOM   1641  HE2 LYS A 105     -23.302 -18.013  -0.306  1.00 97.55           H  
ATOM   1642  HE3 LYS A 105     -23.060 -16.973   1.087  1.00 97.55           H  
ATOM   1643  NZ  LYS A 105     -24.872 -16.617   0.057  1.00 97.55           N  
ATOM   1644  HZ1 LYS A 105     -25.262 -16.664  -0.874  1.00 97.55           H  
ATOM   1645  HZ2 LYS A 105     -24.980 -15.683   0.426  1.00 97.55           H  
ATOM   1646  HZ3 LYS A 105     -25.393 -17.236   0.662  1.00 97.55           H  
ATOM   1647  N   PHE A 106     -16.588 -14.470  -1.648  1.00 98.02           N  
ATOM   1648  H   PHE A 106     -16.214 -15.138  -0.989  1.00 98.02           H  
ATOM   1649  CA  PHE A 106     -15.637 -13.734  -2.482  1.00 98.02           C  
ATOM   1650  HA  PHE A 106     -16.070 -12.770  -2.751  1.00 98.02           H  
ATOM   1651  C   PHE A 106     -15.345 -14.487  -3.788  1.00 98.02           C  
ATOM   1652  CB  PHE A 106     -14.341 -13.471  -1.706  1.00 98.02           C  
ATOM   1653  HB2 PHE A 106     -13.974 -14.407  -1.285  1.00 98.02           H  
ATOM   1654  HB3 PHE A 106     -13.580 -13.124  -2.406  1.00 98.02           H  
ATOM   1655  O   PHE A 106     -15.380 -15.721  -3.844  1.00 98.02           O  
ATOM   1656  CG  PHE A 106     -14.467 -12.426  -0.616  1.00 98.02           C  
ATOM   1657  CD1 PHE A 106     -14.289 -11.071  -0.942  1.00 98.02           C  
ATOM   1658  HD1 PHE A 106     -14.074 -10.787  -1.962  1.00 98.02           H  
ATOM   1659  CD2 PHE A 106     -14.725 -12.791   0.718  1.00 98.02           C  
ATOM   1660  HD2 PHE A 106     -14.848 -13.832   0.980  1.00 98.02           H  
ATOM   1661  CE1 PHE A 106     -14.351 -10.086   0.055  1.00 98.02           C  
ATOM   1662  HE1 PHE A 106     -14.153  -9.052  -0.188  1.00 98.02           H  
ATOM   1663  CE2 PHE A 106     -14.810 -11.801   1.715  1.00 98.02           C  
ATOM   1664  HE2 PHE A 106     -15.000 -12.079   2.741  1.00 98.02           H  
ATOM   1665  CZ  PHE A 106     -14.626 -10.447   1.382  1.00 98.02           C  
ATOM   1666  HZ  PHE A 106     -14.673  -9.683   2.143  1.00 98.02           H  
ATOM   1667  N   ASP A 107     -15.005 -13.737  -4.833  1.00 97.86           N  
ATOM   1668  H   ASP A 107     -14.998 -12.734  -4.714  1.00 97.86           H  
ATOM   1669  CA  ASP A 107     -14.522 -14.248  -6.117  1.00 97.86           C  
ATOM   1670  HA  ASP A 107     -15.037 -15.182  -6.346  1.00 97.86           H  
ATOM   1671  C   ASP A 107     -13.013 -14.546  -6.119  1.00 97.86           C  
ATOM   1672  CB  ASP A 107     -14.847 -13.241  -7.224  1.00 97.86           C  
ATOM   1673  HB2 ASP A 107     -14.373 -13.573  -8.147  1.00 97.86           H  
ATOM   1674  HB3 ASP A 107     -14.418 -12.270  -6.977  1.00 97.86           H  
ATOM   1675  O   ASP A 107     -12.527 -15.213  -7.036  1.00 97.86           O  
ATOM   1676  CG  ASP A 107     -16.342 -13.098  -7.497  1.00 97.86           C  
ATOM   1677  OD1 ASP A 107     -16.875 -12.001  -7.236  1.00 97.86           O  
ATOM   1678  OD2 ASP A 107     -16.902 -13.991  -8.184  1.00 97.86           O  
ATOM   1679  N   GLY A 108     -12.256 -14.086  -5.118  1.00 97.71           N  
ATOM   1680  H   GLY A 108     -12.677 -13.495  -4.415  1.00 97.71           H  
ATOM   1681  CA  GLY A 108     -10.826 -14.372  -5.017  1.00 97.71           C  
ATOM   1682  HA2 GLY A 108     -10.683 -15.437  -4.832  1.00 97.71           H  
ATOM   1683  HA3 GLY A 108     -10.356 -14.131  -5.970  1.00 97.71           H  
ATOM   1684  C   GLY A 108     -10.075 -13.616  -3.928  1.00 97.71           C  
ATOM   1685  O   GLY A 108     -10.668 -13.095  -2.982  1.00 97.71           O  
ATOM   1686  N   PHE A 109      -8.756 -13.577  -4.102  1.00 96.43           N  
ATOM   1687  H   PHE A 109      -8.376 -14.025  -4.924  1.00 96.43           H  
ATOM   1688  CA  PHE A 109      -7.774 -13.027  -3.171  1.00 96.43           C  
ATOM   1689  HA  PHE A 109      -8.279 -12.531  -2.342  1.00 96.43           H  
ATOM   1690  C   PHE A 109      -6.845 -12.047  -3.861  1.00 96.43           C  
ATOM   1691  CB  PHE A 109      -6.879 -14.142  -2.623  1.00 96.43           C  
ATOM   1692  HB2 PHE A 109      -6.400 -13.793  -1.709  1.00 96.43           H  
ATOM   1693  HB3 PHE A 109      -6.088 -14.360  -3.341  1.00 96.43           H  
ATOM   1694  O   PHE A 109      -6.483 -12.251  -5.021  1.00 96.43           O  
ATOM   1695  CG  PHE A 109      -7.616 -15.415  -2.349  1.00 96.43           C  
ATOM   1696  CD1 PHE A 109      -8.426 -15.475  -1.220  1.00 96.43           C  
ATOM   1697  HD1 PHE A 109      -8.501 -14.604  -0.585  1.00 96.43           H  
ATOM   1698  CD2 PHE A 109      -7.545 -16.495  -3.245  1.00 96.43           C  
ATOM   1699  HD2 PHE A 109      -6.939 -16.415  -4.135  1.00 96.43           H  
ATOM   1700  CE1 PHE A 109      -9.142 -16.640  -0.954  1.00 96.43           C  
ATOM   1701  HE1 PHE A 109      -9.780 -16.662  -0.083  1.00 96.43           H  
ATOM   1702  CE2 PHE A 109      -8.268 -17.666  -2.982  1.00 96.43           C  
ATOM   1703  HE2 PHE A 109      -8.216 -18.502  -3.664  1.00 96.43           H  
ATOM   1704  CZ  PHE A 109      -9.053 -17.734  -1.825  1.00 96.43           C  
ATOM   1705  HZ  PHE A 109      -9.611 -18.635  -1.615  1.00 96.43           H  
ATOM   1706  N   ASP A 110      -6.374 -11.079  -3.094  1.00 97.91           N  
ATOM   1707  H   ASP A 110      -6.733 -10.976  -2.156  1.00 97.91           H  
ATOM   1708  CA  ASP A 110      -5.269 -10.210  -3.456  1.00 97.91           C  
ATOM   1709  HA  ASP A 110      -4.846 -10.521  -4.411  1.00 97.91           H  
ATOM   1710  C   ASP A 110      -4.172 -10.326  -2.389  1.00 97.91           C  
ATOM   1711  CB  ASP A 110      -5.833  -8.801  -3.629  1.00 97.91           C  
ATOM   1712  HB2 ASP A 110      -6.319  -8.473  -2.711  1.00 97.91           H  
ATOM   1713  HB3 ASP A 110      -6.595  -8.826  -4.408  1.00 97.91           H  
ATOM   1714  O   ASP A 110      -4.439 -10.172  -1.202  1.00 97.91           O  
ATOM   1715  CG  ASP A 110      -4.754  -7.811  -4.030  1.00 97.91           C  
ATOM   1716  OD1 ASP A 110      -4.471  -6.919  -3.202  1.00 97.91           O  
ATOM   1717  OD2 ASP A 110      -4.263  -7.941  -5.179  1.00 97.91           O  
ATOM   1718  N   LEU A 111      -2.952 -10.690  -2.778  1.00 97.85           N  
ATOM   1719  H   LEU A 111      -2.779 -10.827  -3.764  1.00 97.85           H  
ATOM   1720  CA  LEU A 111      -1.815 -10.731  -1.861  1.00 97.85           C  
ATOM   1721  HA  LEU A 111      -2.169 -10.984  -0.862  1.00 97.85           H  
ATOM   1722  C   LEU A 111      -1.161  -9.355  -1.806  1.00 97.85           C  
ATOM   1723  CB  LEU A 111      -0.819 -11.808  -2.318  1.00 97.85           C  
ATOM   1724  HB2 LEU A 111      -1.343 -12.762  -2.366  1.00 97.85           H  
ATOM   1725  HB3 LEU A 111      -0.485 -11.562  -3.327  1.00 97.85           H  
ATOM   1726  O   LEU A 111      -0.592  -8.920  -2.801  1.00 97.85           O  
ATOM   1727  CG  LEU A 111       0.422 -11.939  -1.410  1.00 97.85           C  
ATOM   1728  HG  LEU A 111       0.944 -10.984  -1.355  1.00 97.85           H  
ATOM   1729  CD1 LEU A 111       0.066 -12.390   0.011  1.00 97.85           C  
ATOM   1730 HD11 LEU A 111       0.979 -12.547   0.585  1.00 97.85           H  
ATOM   1731 HD12 LEU A 111      -0.515 -13.312  -0.015  1.00 97.85           H  
ATOM   1732 HD13 LEU A 111      -0.506 -11.610   0.512  1.00 97.85           H  
ATOM   1733  CD2 LEU A 111       1.388 -12.965  -2.007  1.00 97.85           C  
ATOM   1734 HD21 LEU A 111       2.287 -13.019  -1.392  1.00 97.85           H  
ATOM   1735 HD22 LEU A 111       1.676 -12.648  -3.009  1.00 97.85           H  
ATOM   1736 HD23 LEU A 111       0.916 -13.947  -2.055  1.00 97.85           H  
ATOM   1737  N   ASP A 112      -1.168  -8.727  -0.639  1.00 97.44           N  
ATOM   1738  H   ASP A 112      -1.652  -9.126   0.153  1.00 97.44           H  
ATOM   1739  CA  ASP A 112      -0.530  -7.433  -0.409  1.00 97.44           C  
ATOM   1740  HA  ASP A 112      -0.104  -7.093  -1.353  1.00 97.44           H  
ATOM   1741  C   ASP A 112       0.654  -7.581   0.556  1.00 97.44           C  
ATOM   1742  CB  ASP A 112      -1.591  -6.404  -0.007  1.00 97.44           C  
ATOM   1743  HB2 ASP A 112      -1.883  -6.543   1.034  1.00 97.44           H  
ATOM   1744  HB3 ASP A 112      -2.466  -6.572  -0.635  1.00 97.44           H  
ATOM   1745  O   ASP A 112       0.732  -6.996   1.639  1.00 97.44           O  
ATOM   1746  CG  ASP A 112      -1.136  -4.968  -0.262  1.00 97.44           C  
ATOM   1747  OD1 ASP A 112      -1.948  -4.068   0.033  1.00 97.44           O  
ATOM   1748  OD2 ASP A 112      -0.035  -4.805  -0.831  1.00 97.44           O  
ATOM   1749  N   TRP A 113       1.575  -8.475   0.175  1.00 97.22           N  
ATOM   1750  H   TRP A 113       1.455  -8.878  -0.743  1.00 97.22           H  
ATOM   1751  CA  TRP A 113       2.868  -8.618   0.837  1.00 97.22           C  
ATOM   1752  HA  TRP A 113       2.733  -8.428   1.902  1.00 97.22           H  
ATOM   1753  C   TRP A 113       3.816  -7.551   0.289  1.00 97.22           C  
ATOM   1754  CB  TRP A 113       3.422 -10.042   0.694  1.00 97.22           C  
ATOM   1755  HB2 TRP A 113       2.704 -10.731   1.138  1.00 97.22           H  
ATOM   1756  HB3 TRP A 113       3.500 -10.282  -0.367  1.00 97.22           H  
ATOM   1757  O   TRP A 113       4.610  -7.799  -0.620  1.00 97.22           O  
ATOM   1758  CG  TRP A 113       4.763 -10.298   1.332  1.00 97.22           C  
ATOM   1759  CD1 TRP A 113       5.445  -9.459   2.152  1.00 97.22           C  
ATOM   1760  HD1 TRP A 113       5.107  -8.482   2.463  1.00 97.22           H  
ATOM   1761  CD2 TRP A 113       5.596 -11.493   1.226  1.00 97.22           C  
ATOM   1762  CE2 TRP A 113       6.775 -11.297   2.007  1.00 97.22           C  
ATOM   1763  CE3 TRP A 113       5.453 -12.740   0.581  1.00 97.22           C  
ATOM   1764  HE3 TRP A 113       4.563 -12.924  -0.003  1.00 97.22           H  
ATOM   1765  NE1 TRP A 113       6.635 -10.038   2.542  1.00 97.22           N  
ATOM   1766  HE1 TRP A 113       7.308  -9.582   3.142  1.00 97.22           H  
ATOM   1767  CH2 TRP A 113       7.607 -13.498   1.454  1.00 97.22           C  
ATOM   1768  HH2 TRP A 113       8.371 -14.257   1.530  1.00 97.22           H  
ATOM   1769  CZ2 TRP A 113       7.767 -12.277   2.130  1.00 97.22           C  
ATOM   1770  HZ2 TRP A 113       8.638 -12.092   2.741  1.00 97.22           H  
ATOM   1771  CZ3 TRP A 113       6.452 -13.729   0.683  1.00 97.22           C  
ATOM   1772  HZ3 TRP A 113       6.336 -14.671   0.168  1.00 97.22           H  
ATOM   1773  N   GLU A 114       3.724  -6.358   0.868  1.00 95.20           N  
ATOM   1774  H   GLU A 114       2.917  -6.192   1.452  1.00 95.20           H  
ATOM   1775  CA  GLU A 114       4.453  -5.178   0.399  1.00 95.20           C  
ATOM   1776  HA  GLU A 114       4.322  -5.080  -0.678  1.00 95.20           H  
ATOM   1777  C   GLU A 114       5.969  -5.240   0.661  1.00 95.20           C  
ATOM   1778  CB  GLU A 114       3.840  -3.942   1.066  1.00 95.20           C  
ATOM   1779  HB2 GLU A 114       3.815  -4.079   2.147  1.00 95.20           H  
ATOM   1780  HB3 GLU A 114       4.495  -3.100   0.845  1.00 95.20           H  
ATOM   1781  O   GLU A 114       6.762  -4.735  -0.132  1.00 95.20           O  
ATOM   1782  CG  GLU A 114       2.419  -3.645   0.560  1.00 95.20           C  
ATOM   1783  HG2 GLU A 114       1.732  -4.322   1.067  1.00 95.20           H  
ATOM   1784  HG3 GLU A 114       2.389  -3.839  -0.513  1.00 95.20           H  
ATOM   1785  CD  GLU A 114       2.001  -2.187   0.803  1.00 95.20           C  
ATOM   1786  OE1 GLU A 114       0.830  -1.919   1.140  1.00 95.20           O  
ATOM   1787  OE2 GLU A 114       2.897  -1.315   0.716  1.00 95.20           O  
ATOM   1788  N   PHE A 115       6.396  -5.908   1.740  1.00 92.79           N  
ATOM   1789  H   PHE A 115       5.685  -6.273   2.357  1.00 92.79           H  
ATOM   1790  CA  PHE A 115       7.790  -5.878   2.206  1.00 92.79           C  
ATOM   1791  HA  PHE A 115       8.373  -5.275   1.510  1.00 92.79           H  
ATOM   1792  C   PHE A 115       8.486  -7.256   2.245  1.00 92.79           C  
ATOM   1793  CB  PHE A 115       7.848  -5.157   3.566  1.00 92.79           C  
ATOM   1794  HB2 PHE A 115       7.452  -5.825   4.332  1.00 92.79           H  
ATOM   1795  HB3 PHE A 115       8.889  -4.950   3.815  1.00 92.79           H  
ATOM   1796  O   PHE A 115       8.930  -7.676   3.316  1.00 92.79           O  
ATOM   1797  CG  PHE A 115       7.062  -3.866   3.636  1.00 92.79           C  
ATOM   1798  CD1 PHE A 115       7.561  -2.686   3.057  1.00 92.79           C  
ATOM   1799  HD1 PHE A 115       8.536  -2.677   2.593  1.00 92.79           H  
ATOM   1800  CD2 PHE A 115       5.793  -3.866   4.241  1.00 92.79           C  
ATOM   1801  HD2 PHE A 115       5.391  -4.767   4.680  1.00 92.79           H  
ATOM   1802  CE1 PHE A 115       6.770  -1.526   3.042  1.00 92.79           C  
ATOM   1803  HE1 PHE A 115       7.135  -0.622   2.577  1.00 92.79           H  
ATOM   1804  CE2 PHE A 115       5.016  -2.702   4.237  1.00 92.79           C  
ATOM   1805  HE2 PHE A 115       4.033  -2.725   4.683  1.00 92.79           H  
ATOM   1806  CZ  PHE A 115       5.486  -1.536   3.613  1.00 92.79           C  
ATOM   1807  HZ  PHE A 115       4.859  -0.657   3.570  1.00 92.79           H  
ATOM   1808  N   PRO A 116       8.632  -8.003   1.131  1.00 95.65           N  
ATOM   1809  CA  PRO A 116       9.610  -9.094   1.074  1.00 95.65           C  
ATOM   1810  HA  PRO A 116       9.364  -9.858   1.812  1.00 95.65           H  
ATOM   1811  C   PRO A 116      10.995  -8.506   1.364  1.00 95.65           C  
ATOM   1812  CB  PRO A 116       9.514  -9.677  -0.344  1.00 95.65           C  
ATOM   1813  HB2 PRO A 116      10.336  -9.312  -0.960  1.00 95.65           H  
ATOM   1814  HB3 PRO A 116       9.507 -10.767  -0.337  1.00 95.65           H  
ATOM   1815  O   PRO A 116      11.325  -7.467   0.792  1.00 95.65           O  
ATOM   1816  CG  PRO A 116       8.194  -9.136  -0.894  1.00 95.65           C  
ATOM   1817  HG2 PRO A 116       8.225  -9.010  -1.977  1.00 95.65           H  
ATOM   1818  HG3 PRO A 116       7.378  -9.800  -0.610  1.00 95.65           H  
ATOM   1819  CD  PRO A 116       8.034  -7.801  -0.176  1.00 95.65           C  
ATOM   1820  HD2 PRO A 116       6.973  -7.561  -0.106  1.00 95.65           H  
ATOM   1821  HD3 PRO A 116       8.569  -7.016  -0.710  1.00 95.65           H  
ATOM   1822  N   GLN A 117      11.796  -9.102   2.249  1.00 92.62           N  
ATOM   1823  H   GLN A 117      11.484  -9.949   2.703  1.00 92.62           H  
ATOM   1824  CA  GLN A 117      13.003  -8.452   2.786  1.00 92.62           C  
ATOM   1825  HA  GLN A 117      12.879  -7.370   2.743  1.00 92.62           H  
ATOM   1826  C   GLN A 117      14.282  -8.778   2.017  1.00 92.62           C  
ATOM   1827  CB  GLN A 117      13.203  -8.840   4.258  1.00 92.62           C  
ATOM   1828  HB2 GLN A 117      14.107  -8.354   4.625  1.00 92.62           H  
ATOM   1829  HB3 GLN A 117      13.333  -9.919   4.343  1.00 92.62           H  
ATOM   1830  O   GLN A 117      15.206  -7.972   1.988  1.00 92.62           O  
ATOM   1831  CG  GLN A 117      12.029  -8.400   5.128  1.00 92.62           C  
ATOM   1832  HG2 GLN A 117      11.803  -7.353   4.929  1.00 92.62           H  
ATOM   1833  HG3 GLN A 117      11.154  -8.999   4.874  1.00 92.62           H  
ATOM   1834  CD  GLN A 117      12.325  -8.578   6.614  1.00 92.62           C  
ATOM   1835  NE2 GLN A 117      12.654  -7.521   7.325  1.00 92.62           N  
ATOM   1836 HE21 GLN A 117      12.882  -7.686   8.295  1.00 92.62           H  
ATOM   1837 HE22 GLN A 117      12.786  -6.620   6.890  1.00 92.62           H  
ATOM   1838  OE1 GLN A 117      12.242  -9.657   7.173  1.00 92.62           O  
ATOM   1839  N   ASN A 118      14.360  -9.960   1.413  1.00 94.89           N  
ATOM   1840  H   ASN A 118      13.559 -10.573   1.462  1.00 94.89           H  
ATOM   1841  CA  ASN A 118      15.595 -10.486   0.832  1.00 94.89           C  
ATOM   1842  HA  ASN A 118      16.198  -9.666   0.441  1.00 94.89           H  
ATOM   1843  C   ASN A 118      15.300 -11.431  -0.344  1.00 94.89           C  
ATOM   1844  CB  ASN A 118      16.400 -11.154   1.968  1.00 94.89           C  
ATOM   1845  HB2 ASN A 118      17.321 -11.588   1.579  1.00 94.89           H  
ATOM   1846  HB3 ASN A 118      16.693 -10.384   2.681  1.00 94.89           H  
ATOM   1847  O   ASN A 118      14.144 -11.722  -0.668  1.00 94.89           O  
ATOM   1848  CG  ASN A 118      15.610 -12.230   2.686  1.00 94.89           C  
ATOM   1849  ND2 ASN A 118      15.526 -12.192   3.993  1.00 94.89           N  
ATOM   1850 HD21 ASN A 118      15.964 -11.441   4.509  1.00 94.89           H  
ATOM   1851 HD22 ASN A 118      14.868 -12.825   4.424  1.00 94.89           H  
ATOM   1852  OD1 ASN A 118      15.033 -13.103   2.064  1.00 94.89           O  
ATOM   1853  N   LYS A 119      16.354 -11.937  -0.995  1.00 96.15           N  
ATOM   1854  H   LYS A 119      17.275 -11.630  -0.716  1.00 96.15           H  
ATOM   1855  CA  LYS A 119      16.211 -12.907  -2.096  1.00 96.15           C  
ATOM   1856  HA  LYS A 119      15.613 -12.462  -2.891  1.00 96.15           H  
ATOM   1857  C   LYS A 119      15.472 -14.177  -1.673  1.00 96.15           C  
ATOM   1858  CB  LYS A 119      17.590 -13.275  -2.652  1.00 96.15           C  
ATOM   1859  HB2 LYS A 119      17.485 -14.112  -3.342  1.00 96.15           H  
ATOM   1860  HB3 LYS A 119      18.239 -13.582  -1.833  1.00 96.15           H  
ATOM   1861  O   LYS A 119      14.712 -14.724  -2.471  1.00 96.15           O  
ATOM   1862  CG  LYS A 119      18.221 -12.099  -3.407  1.00 96.15           C  
ATOM   1863  HG2 LYS A 119      18.263 -11.223  -2.760  1.00 96.15           H  
ATOM   1864  HG3 LYS A 119      17.618 -11.863  -4.284  1.00 96.15           H  
ATOM   1865  CD  LYS A 119      19.641 -12.468  -3.843  1.00 96.15           C  
ATOM   1866  HD2 LYS A 119      19.612 -13.303  -4.543  1.00 96.15           H  
ATOM   1867  HD3 LYS A 119      20.200 -12.766  -2.957  1.00 96.15           H  
ATOM   1868  CE  LYS A 119      20.304 -11.257  -4.507  1.00 96.15           C  
ATOM   1869  HE2 LYS A 119      20.457 -11.456  -5.567  1.00 96.15           H  
ATOM   1870  HE3 LYS A 119      19.640 -10.398  -4.410  1.00 96.15           H  
ATOM   1871  NZ  LYS A 119      21.578 -10.941  -3.833  1.00 96.15           N  
ATOM   1872  HZ1 LYS A 119      22.014 -10.116  -4.219  1.00 96.15           H  
ATOM   1873  HZ2 LYS A 119      21.358 -10.711  -2.875  1.00 96.15           H  
ATOM   1874  HZ3 LYS A 119      22.215 -11.725  -3.810  1.00 96.15           H  
ATOM   1875  N   LYS A 120      15.634 -14.619  -0.420  1.00 96.63           N  
ATOM   1876  H   LYS A 120      16.174 -14.060   0.224  1.00 96.63           H  
ATOM   1877  CA  LYS A 120      14.952 -15.816   0.081  1.00 96.63           C  
ATOM   1878  HA  LYS A 120      15.123 -16.579  -0.679  1.00 96.63           H  
ATOM   1879  C   LYS A 120      13.440 -15.622   0.167  1.00 96.63           C  
ATOM   1880  CB  LYS A 120      15.546 -16.266   1.434  1.00 96.63           C  
ATOM   1881  HB2 LYS A 120      16.629 -16.350   1.335  1.00 96.63           H  
ATOM   1882  HB3 LYS A 120      15.338 -15.520   2.201  1.00 96.63           H  
ATOM   1883  O   LYS A 120      12.687 -16.523  -0.198  1.00 96.63           O  
ATOM   1884  CG  LYS A 120      14.990 -17.612   1.935  1.00 96.63           C  
ATOM   1885  HG2 LYS A 120      13.917 -17.533   2.109  1.00 96.63           H  
ATOM   1886  HG3 LYS A 120      15.478 -17.873   2.874  1.00 96.63           H  
ATOM   1887  CD  LYS A 120      15.272 -18.697   0.897  1.00 96.63           C  
ATOM   1888  HD2 LYS A 120      16.346 -18.741   0.714  1.00 96.63           H  
ATOM   1889  HD3 LYS A 120      14.771 -18.430  -0.033  1.00 96.63           H  
ATOM   1890  CE  LYS A 120      14.751 -20.083   1.223  1.00 96.63           C  
ATOM   1891  HE2 LYS A 120      15.194 -20.450   2.150  1.00 96.63           H  
ATOM   1892  HE3 LYS A 120      13.668 -20.026   1.331  1.00 96.63           H  
ATOM   1893  NZ  LYS A 120      15.108 -20.940   0.068  1.00 96.63           N  
ATOM   1894  HZ1 LYS A 120      14.540 -21.773   0.010  1.00 96.63           H  
ATOM   1895  HZ2 LYS A 120      16.092 -21.167   0.072  1.00 96.63           H  
ATOM   1896  HZ3 LYS A 120      15.005 -20.411  -0.787  1.00 96.63           H  
ATOM   1897  N   ASP A 121      12.991 -14.441   0.573  1.00 96.99           N  
ATOM   1898  H   ASP A 121      13.655 -13.776   0.942  1.00 96.99           H  
ATOM   1899  CA  ASP A 121      11.574 -14.088   0.553  1.00 96.99           C  
ATOM   1900  HA  ASP A 121      11.012 -14.838   1.109  1.00 96.99           H  
ATOM   1901  C   ASP A 121      11.016 -14.080  -0.873  1.00 96.99           C  
ATOM   1902  CB  ASP A 121      11.349 -12.729   1.219  1.00 96.99           C  
ATOM   1903  HB2 ASP A 121      10.358 -12.376   0.931  1.00 96.99           H  
ATOM   1904  HB3 ASP A 121      12.077 -12.005   0.852  1.00 96.99           H  
ATOM   1905  O   ASP A 121       9.913 -14.574  -1.087  1.00 96.99           O  
ATOM   1906  CG  ASP A 121      11.379 -12.765   2.745  1.00 96.99           C  
ATOM   1907  OD1 ASP A 121      11.389 -11.655   3.313  1.00 96.99           O  
ATOM   1908  OD2 ASP A 121      11.302 -13.861   3.346  1.00 96.99           O  
ATOM   1909  N   MET A 122      11.783 -13.615  -1.866  1.00 97.36           N  
ATOM   1910  H   MET A 122      12.676 -13.209  -1.628  1.00 97.36           H  
ATOM   1911  CA  MET A 122      11.364 -13.660  -3.275  1.00 97.36           C  
ATOM   1912  HA  MET A 122      10.355 -13.252  -3.340  1.00 97.36           H  
ATOM   1913  C   MET A 122      11.278 -15.092  -3.831  1.00 97.36           C  
ATOM   1914  CB  MET A 122      12.293 -12.792  -4.137  1.00 97.36           C  
ATOM   1915  HB2 MET A 122      13.331 -13.089  -3.982  1.00 97.36           H  
ATOM   1916  HB3 MET A 122      12.049 -12.952  -5.187  1.00 97.36           H  
ATOM   1917  O   MET A 122      10.351 -15.411  -4.582  1.00 97.36           O  
ATOM   1918  CG  MET A 122      12.145 -11.297  -3.838  1.00 97.36           C  
ATOM   1919  HG2 MET A 122      12.844 -10.754  -4.474  1.00 97.36           H  
ATOM   1920  HG3 MET A 122      12.410 -11.104  -2.798  1.00 97.36           H  
ATOM   1921  SD  MET A 122      10.477 -10.662  -4.152  1.00 97.36           S  
ATOM   1922  CE  MET A 122      10.782  -8.887  -4.019  1.00 97.36           C  
ATOM   1923  HE1 MET A 122       9.839  -8.369  -4.191  1.00 97.36           H  
ATOM   1924  HE2 MET A 122      11.159  -8.640  -3.026  1.00 97.36           H  
ATOM   1925  HE3 MET A 122      11.503  -8.577  -4.776  1.00 97.36           H  
ATOM   1926  N   GLU A 123      12.183 -15.991  -3.431  1.00 97.18           N  
ATOM   1927  H   GLU A 123      12.963 -15.672  -2.874  1.00 97.18           H  
ATOM   1928  CA  GLU A 123      12.059 -17.428  -3.722  1.00 97.18           C  
ATOM   1929  HA  GLU A 123      11.989 -17.580  -4.799  1.00 97.18           H  
ATOM   1930  C   GLU A 123      10.795 -18.019  -3.080  1.00 97.18           C  
ATOM   1931  CB  GLU A 123      13.269 -18.205  -3.187  1.00 97.18           C  
ATOM   1932  HB2 GLU A 123      13.398 -17.967  -2.131  1.00 97.18           H  
ATOM   1933  HB3 GLU A 123      13.049 -19.270  -3.265  1.00 97.18           H  
ATOM   1934  O   GLU A 123      10.015 -18.713  -3.739  1.00 97.18           O  
ATOM   1935  CG  GLU A 123      14.586 -17.942  -3.922  1.00 97.18           C  
ATOM   1936  HG2 GLU A 123      14.771 -16.869  -3.965  1.00 97.18           H  
ATOM   1937  HG3 GLU A 123      14.492 -18.310  -4.944  1.00 97.18           H  
ATOM   1938  CD  GLU A 123      15.773 -18.637  -3.229  1.00 97.18           C  
ATOM   1939  OE1 GLU A 123      16.910 -18.388  -3.677  1.00 97.18           O  
ATOM   1940  OE2 GLU A 123      15.552 -19.423  -2.261  1.00 97.18           O  
ATOM   1941  N   ASN A 124      10.558 -17.714  -1.802  1.00 97.44           N  
ATOM   1942  H   ASN A 124      11.238 -17.149  -1.313  1.00 97.44           H  
ATOM   1943  CA  ASN A 124       9.391 -18.191  -1.064  1.00 97.44           C  
ATOM   1944  HA  ASN A 124       9.337 -19.276  -1.155  1.00 97.44           H  
ATOM   1945  C   ASN A 124       8.081 -17.629  -1.640  1.00 97.44           C  
ATOM   1946  CB  ASN A 124       9.558 -17.836   0.420  1.00 97.44           C  
ATOM   1947  HB2 ASN A 124       9.775 -16.772   0.521  1.00 97.44           H  
ATOM   1948  HB3 ASN A 124       8.620 -18.040   0.938  1.00 97.44           H  
ATOM   1949  O   ASN A 124       7.093 -18.360  -1.721  1.00 97.44           O  
ATOM   1950  CG  ASN A 124      10.625 -18.641   1.141  1.00 97.44           C  
ATOM   1951  ND2 ASN A 124      11.098 -18.137   2.257  1.00 97.44           N  
ATOM   1952 HD21 ASN A 124      11.809 -18.662   2.746  1.00 97.44           H  
ATOM   1953 HD22 ASN A 124      10.836 -17.205   2.547  1.00 97.44           H  
ATOM   1954  OD1 ASN A 124      11.011 -19.737   0.754  1.00 97.44           O  
ATOM   1955  N   PHE A 125       8.080 -16.382  -2.119  1.00 97.63           N  
ATOM   1956  H   PHE A 125       8.896 -15.812  -1.948  1.00 97.63           H  
ATOM   1957  CA  PHE A 125       6.974 -15.772  -2.859  1.00 97.63           C  
ATOM   1958  HA  PHE A 125       6.090 -15.748  -2.221  1.00 97.63           H  
ATOM   1959  C   PHE A 125       6.644 -16.601  -4.107  1.00 97.63           C  
ATOM   1960  CB  PHE A 125       7.355 -14.326  -3.224  1.00 97.63           C  
ATOM   1961  HB2 PHE A 125       7.737 -13.836  -2.328  1.00 97.63           H  
ATOM   1962  HB3 PHE A 125       8.164 -14.332  -3.954  1.00 97.63           H  
ATOM   1963  O   PHE A 125       5.487 -16.950  -4.344  1.00 97.63           O  
ATOM   1964  CG  PHE A 125       6.227 -13.474  -3.773  1.00 97.63           C  
ATOM   1965  CD1 PHE A 125       5.790 -13.624  -5.104  1.00 97.63           C  
ATOM   1966  HD1 PHE A 125       6.250 -14.362  -5.745  1.00 97.63           H  
ATOM   1967  CD2 PHE A 125       5.653 -12.475  -2.966  1.00 97.63           C  
ATOM   1968  HD2 PHE A 125       6.017 -12.314  -1.962  1.00 97.63           H  
ATOM   1969  CE1 PHE A 125       4.788 -12.781  -5.614  1.00 97.63           C  
ATOM   1970  HE1 PHE A 125       4.507 -12.837  -6.655  1.00 97.63           H  
ATOM   1971  CE2 PHE A 125       4.622 -11.661  -3.464  1.00 97.63           C  
ATOM   1972  HE2 PHE A 125       4.191 -10.893  -2.839  1.00 97.63           H  
ATOM   1973  CZ  PHE A 125       4.184 -11.816  -4.789  1.00 97.63           C  
ATOM   1974  HZ  PHE A 125       3.419 -11.161  -5.178  1.00 97.63           H  
ATOM   1975  N   ALA A 126       7.660 -17.001  -4.881  1.00 97.70           N  
ATOM   1976  H   ALA A 126       8.596 -16.714  -4.631  1.00 97.70           H  
ATOM   1977  CA  ALA A 126       7.465 -17.826  -6.070  1.00 97.70           C  
ATOM   1978  HA  ALA A 126       6.796 -17.287  -6.742  1.00 97.70           H  
ATOM   1979  C   ALA A 126       6.825 -19.184  -5.741  1.00 97.70           C  
ATOM   1980  CB  ALA A 126       8.811 -18.035  -6.775  1.00 97.70           C  
ATOM   1981  HB1 ALA A 126       9.421 -18.749  -6.221  1.00 97.70           H  
ATOM   1982  HB2 ALA A 126       8.650 -18.422  -7.782  1.00 97.70           H  
ATOM   1983  HB3 ALA A 126       9.365 -17.098  -6.827  1.00 97.70           H  
ATOM   1984  O   ALA A 126       5.945 -19.638  -6.480  1.00 97.70           O  
ATOM   1985  N   ILE A 127       7.265 -19.828  -4.655  1.00 97.89           N  
ATOM   1986  H   ILE A 127       8.007 -19.394  -4.124  1.00 97.89           H  
ATOM   1987  CA  ILE A 127       6.750 -21.127  -4.201  1.00 97.89           C  
ATOM   1988  HA  ILE A 127       6.725 -21.808  -5.051  1.00 97.89           H  
ATOM   1989  C   ILE A 127       5.310 -20.990  -3.695  1.00 97.89           C  
ATOM   1990  CB  ILE A 127       7.682 -21.746  -3.134  1.00 97.89           C  
ATOM   1991  HB  ILE A 127       7.762 -21.057  -2.293  1.00 97.89           H  
ATOM   1992  O   ILE A 127       4.450 -21.762  -4.123  1.00 97.89           O  
ATOM   1993  CG1 ILE A 127       9.094 -22.014  -3.706  1.00 97.89           C  
ATOM   1994 HG12 ILE A 127       9.442 -21.143  -4.262  1.00 97.89           H  
ATOM   1995 HG13 ILE A 127       9.053 -22.849  -4.405  1.00 97.89           H  
ATOM   1996  CG2 ILE A 127       7.082 -23.072  -2.637  1.00 97.89           C  
ATOM   1997 HG21 ILE A 127       6.906 -23.750  -3.472  1.00 97.89           H  
ATOM   1998 HG22 ILE A 127       7.760 -23.557  -1.935  1.00 97.89           H  
ATOM   1999 HG23 ILE A 127       6.136 -22.899  -2.125  1.00 97.89           H  
ATOM   2000  CD1 ILE A 127      10.148 -22.309  -2.631  1.00 97.89           C  
ATOM   2001 HD11 ILE A 127       9.942 -23.254  -2.130  1.00 97.89           H  
ATOM   2002 HD12 ILE A 127      11.130 -22.374  -3.101  1.00 97.89           H  
ATOM   2003 HD13 ILE A 127      10.166 -21.502  -1.897  1.00 97.89           H  
ATOM   2004  N   LEU A 128       5.027 -19.973  -2.874  1.00 97.89           N  
ATOM   2005  H   LEU A 128       5.783 -19.373  -2.575  1.00 97.89           H  
ATOM   2006  CA  LEU A 128       3.685 -19.664  -2.377  1.00 97.89           C  
ATOM   2007  HA  LEU A 128       3.338 -20.494  -1.762  1.00 97.89           H  
ATOM   2008  C   LEU A 128       2.683 -19.526  -3.525  1.00 97.89           C  
ATOM   2009  CB  LEU A 128       3.753 -18.377  -1.527  1.00 97.89           C  
ATOM   2010  HB2 LEU A 128       4.220 -17.595  -2.125  1.00 97.89           H  
ATOM   2011  HB3 LEU A 128       4.391 -18.552  -0.661  1.00 97.89           H  
ATOM   2012  O   LEU A 128       1.633 -20.164  -3.497  1.00 97.89           O  
ATOM   2013  CG  LEU A 128       2.385 -17.853  -1.048  1.00 97.89           C  
ATOM   2014  HG  LEU A 128       1.726 -17.711  -1.905  1.00 97.89           H  
ATOM   2015  CD1 LEU A 128       1.711 -18.807  -0.064  1.00 97.89           C  
ATOM   2016 HD11 LEU A 128       0.728 -18.413   0.195  1.00 97.89           H  
ATOM   2017 HD12 LEU A 128       2.307 -18.894   0.844  1.00 97.89           H  
ATOM   2018 HD13 LEU A 128       1.582 -19.790  -0.517  1.00 97.89           H  
ATOM   2019  CD2 LEU A 128       2.556 -16.495  -0.373  1.00 97.89           C  
ATOM   2020 HD21 LEU A 128       3.022 -15.793  -1.064  1.00 97.89           H  
ATOM   2021 HD22 LEU A 128       1.579 -16.101  -0.094  1.00 97.89           H  
ATOM   2022 HD23 LEU A 128       3.182 -16.589   0.515  1.00 97.89           H  
ATOM   2023  N   LEU A 129       3.018 -18.756  -4.564  1.00 97.92           N  
ATOM   2024  H   LEU A 129       3.878 -18.229  -4.513  1.00 97.92           H  
ATOM   2025  CA  LEU A 129       2.132 -18.581  -5.715  1.00 97.92           C  
ATOM   2026  HA  LEU A 129       1.166 -18.221  -5.362  1.00 97.92           H  
ATOM   2027  C   LEU A 129       1.850 -19.894  -6.463  1.00 97.92           C  
ATOM   2028  CB  LEU A 129       2.739 -17.556  -6.682  1.00 97.92           C  
ATOM   2029  HB2 LEU A 129       3.746 -17.873  -6.954  1.00 97.92           H  
ATOM   2030  HB3 LEU A 129       2.126 -17.584  -7.582  1.00 97.92           H  
ATOM   2031  O   LEU A 129       0.714 -20.131  -6.884  1.00 97.92           O  
ATOM   2032  CG  LEU A 129       2.798 -16.094  -6.202  1.00 97.92           C  
ATOM   2033  HG  LEU A 129       3.571 -15.967  -5.444  1.00 97.92           H  
ATOM   2034  CD1 LEU A 129       3.162 -15.236  -7.415  1.00 97.92           C  
ATOM   2035 HD11 LEU A 129       2.556 -15.510  -8.279  1.00 97.92           H  
ATOM   2036 HD12 LEU A 129       4.217 -15.369  -7.652  1.00 97.92           H  
ATOM   2037 HD13 LEU A 129       2.967 -14.187  -7.188  1.00 97.92           H  
ATOM   2038  CD2 LEU A 129       1.479 -15.622  -5.595  1.00 97.92           C  
ATOM   2039 HD21 LEU A 129       0.649 -15.878  -6.253  1.00 97.92           H  
ATOM   2040 HD22 LEU A 129       1.510 -14.545  -5.430  1.00 97.92           H  
ATOM   2041 HD23 LEU A 129       1.332 -16.093  -4.624  1.00 97.92           H  
ATOM   2042  N   ASN A 130       2.862 -20.752  -6.629  1.00 97.82           N  
ATOM   2043  H   ASN A 130       3.751 -20.522  -6.208  1.00 97.82           H  
ATOM   2044  CA  ASN A 130       2.694 -22.057  -7.274  1.00 97.82           C  
ATOM   2045  HA  ASN A 130       2.225 -21.917  -8.248  1.00 97.82           H  
ATOM   2046  C   ASN A 130       1.755 -22.962  -6.462  1.00 97.82           C  
ATOM   2047  CB  ASN A 130       4.065 -22.732  -7.466  1.00 97.82           C  
ATOM   2048  HB2 ASN A 130       4.640 -22.661  -6.543  1.00 97.82           H  
ATOM   2049  HB3 ASN A 130       3.909 -23.792  -7.665  1.00 97.82           H  
ATOM   2050  O   ASN A 130       0.803 -23.513  -7.017  1.00 97.82           O  
ATOM   2051  CG  ASN A 130       4.881 -22.187  -8.624  1.00 97.82           C  
ATOM   2052  ND2 ASN A 130       6.128 -21.858  -8.402  1.00 97.82           N  
ATOM   2053 HD21 ASN A 130       6.436 -21.759  -7.445  1.00 97.82           H  
ATOM   2054 HD22 ASN A 130       6.651 -21.447  -9.162  1.00 97.82           H  
ATOM   2055  OD1 ASN A 130       4.441 -22.117  -9.765  1.00 97.82           O  
ATOM   2056  N   GLU A 131       2.001 -23.099  -5.157  1.00 98.10           N  
ATOM   2057  H   GLU A 131       2.780 -22.599  -4.754  1.00 98.10           H  
ATOM   2058  CA  GLU A 131       1.192 -23.933  -4.260  1.00 98.10           C  
ATOM   2059  HA  GLU A 131       1.137 -24.947  -4.654  1.00 98.10           H  
ATOM   2060  C   GLU A 131      -0.250 -23.411  -4.159  1.00 98.10           C  
ATOM   2061  CB  GLU A 131       1.850 -23.990  -2.871  1.00 98.10           C  
ATOM   2062  HB2 GLU A 131       1.152 -24.453  -2.174  1.00 98.10           H  
ATOM   2063  HB3 GLU A 131       2.048 -22.971  -2.536  1.00 98.10           H  
ATOM   2064  O   GLU A 131      -1.204 -24.187  -4.255  1.00 98.10           O  
ATOM   2065  CG  GLU A 131       3.160 -24.804  -2.853  1.00 98.10           C  
ATOM   2066  HG2 GLU A 131       3.833 -24.419  -3.618  1.00 98.10           H  
ATOM   2067  HG3 GLU A 131       2.928 -25.839  -3.105  1.00 98.10           H  
ATOM   2068  CD  GLU A 131       3.883 -24.760  -1.492  1.00 98.10           C  
ATOM   2069  OE1 GLU A 131       4.982 -25.346  -1.358  1.00 98.10           O  
ATOM   2070  OE2 GLU A 131       3.405 -24.083  -0.558  1.00 98.10           O  
ATOM   2071  N   TRP A 132      -0.431 -22.089  -4.069  1.00 98.01           N  
ATOM   2072  H   TRP A 132       0.380 -21.496  -3.963  1.00 98.01           H  
ATOM   2073  CA  TRP A 132      -1.755 -21.475  -3.984  1.00 98.01           C  
ATOM   2074  HA  TRP A 132      -2.280 -21.931  -3.144  1.00 98.01           H  
ATOM   2075  C   TRP A 132      -2.578 -21.734  -5.246  1.00 98.01           C  
ATOM   2076  CB  TRP A 132      -1.608 -19.977  -3.706  1.00 98.01           C  
ATOM   2077  HB2 TRP A 132      -1.281 -19.465  -4.611  1.00 98.01           H  
ATOM   2078  HB3 TRP A 132      -0.823 -19.849  -2.960  1.00 98.01           H  
ATOM   2079  O   TRP A 132      -3.735 -22.155  -5.161  1.00 98.01           O  
ATOM   2080  CG  TRP A 132      -2.804 -19.270  -3.149  1.00 98.01           C  
ATOM   2081  CD1 TRP A 132      -4.033 -19.787  -2.904  1.00 98.01           C  
ATOM   2082  HD1 TRP A 132      -4.335 -20.803  -3.111  1.00 98.01           H  
ATOM   2083  CD2 TRP A 132      -2.852 -17.899  -2.660  1.00 98.01           C  
ATOM   2084  CE2 TRP A 132      -4.142 -17.659  -2.102  1.00 98.01           C  
ATOM   2085  CE3 TRP A 132      -1.914 -16.850  -2.596  1.00 98.01           C  
ATOM   2086  HE3 TRP A 132      -0.920 -16.999  -2.992  1.00 98.01           H  
ATOM   2087  NE1 TRP A 132      -4.826 -18.838  -2.288  1.00 98.01           N  
ATOM   2088  HE1 TRP A 132      -5.768 -19.004  -1.961  1.00 98.01           H  
ATOM   2089  CH2 TRP A 132      -3.535 -15.408  -1.468  1.00 98.01           C  
ATOM   2090  HH2 TRP A 132      -3.782 -14.455  -1.023  1.00 98.01           H  
ATOM   2091  CZ2 TRP A 132      -4.485 -16.442  -1.502  1.00 98.01           C  
ATOM   2092  HZ2 TRP A 132      -5.465 -16.300  -1.071  1.00 98.01           H  
ATOM   2093  CZ3 TRP A 132      -2.254 -15.619  -2.008  1.00 98.01           C  
ATOM   2094  HZ3 TRP A 132      -1.514 -14.834  -1.954  1.00 98.01           H  
ATOM   2095  N   ARG A 133      -1.976 -21.578  -6.435  1.00 97.90           N  
ATOM   2096  H   ARG A 133      -1.025 -21.238  -6.447  1.00 97.90           H  
ATOM   2097  CA  ARG A 133      -2.662 -21.865  -7.702  1.00 97.90           C  
ATOM   2098  HA  ARG A 133      -3.609 -21.325  -7.677  1.00 97.90           H  
ATOM   2099  C   ARG A 133      -3.013 -23.346  -7.850  1.00 97.90           C  
ATOM   2100  CB  ARG A 133      -1.818 -21.343  -8.876  1.00 97.90           C  
ATOM   2101  HB2 ARG A 133      -0.847 -21.838  -8.865  1.00 97.90           H  
ATOM   2102  HB3 ARG A 133      -1.649 -20.275  -8.734  1.00 97.90           H  
ATOM   2103  O   ARG A 133      -4.066 -23.656  -8.412  1.00 97.90           O  
ATOM   2104  CG  ARG A 133      -2.469 -21.562 -10.255  1.00 97.90           C  
ATOM   2105  HG2 ARG A 133      -1.833 -21.104 -11.013  1.00 97.90           H  
ATOM   2106  HG3 ARG A 133      -2.503 -22.632 -10.461  1.00 97.90           H  
ATOM   2107  CD  ARG A 133      -3.894 -20.990 -10.388  1.00 97.90           C  
ATOM   2108  HD2 ARG A 133      -4.297 -21.272 -11.361  1.00 97.90           H  
ATOM   2109  HD3 ARG A 133      -4.543 -21.416  -9.623  1.00 97.90           H  
ATOM   2110  NE  ARG A 133      -3.924 -19.522 -10.306  1.00 97.90           N  
ATOM   2111  HE  ARG A 133      -3.049 -19.024 -10.224  1.00 97.90           H  
ATOM   2112  NH1 ARG A 133      -6.212 -19.164 -10.345  1.00 97.90           N  
ATOM   2113 HH11 ARG A 133      -6.949 -18.479 -10.261  1.00 97.90           H  
ATOM   2114 HH12 ARG A 133      -6.428 -20.150 -10.336  1.00 97.90           H  
ATOM   2115  NH2 ARG A 133      -4.804 -17.448 -10.354  1.00 97.90           N  
ATOM   2116 HH21 ARG A 133      -5.565 -16.799 -10.492  1.00 97.90           H  
ATOM   2117 HH22 ARG A 133      -3.866 -17.077 -10.286  1.00 97.90           H  
ATOM   2118  CZ  ARG A 133      -4.984 -18.730 -10.332  1.00 97.90           C  
ATOM   2119  N   VAL A 134      -2.168 -24.258  -7.366  1.00 97.74           N  
ATOM   2120  H   VAL A 134      -1.321 -23.934  -6.922  1.00 97.74           H  
ATOM   2121  CA  VAL A 134      -2.462 -25.702  -7.356  1.00 97.74           C  
ATOM   2122  HA  VAL A 134      -2.725 -26.017  -8.366  1.00 97.74           H  
ATOM   2123  C   VAL A 134      -3.680 -26.000  -6.481  1.00 97.74           C  
ATOM   2124  CB  VAL A 134      -1.227 -26.515  -6.914  1.00 97.74           C  
ATOM   2125  HB  VAL A 134      -0.786 -26.060  -6.027  1.00 97.74           H  
ATOM   2126  O   VAL A 134      -4.616 -26.657  -6.943  1.00 97.74           O  
ATOM   2127  CG1 VAL A 134      -1.559 -27.979  -6.590  1.00 97.74           C  
ATOM   2128 HG11 VAL A 134      -2.084 -28.446  -7.424  1.00 97.74           H  
ATOM   2129 HG12 VAL A 134      -0.639 -28.528  -6.389  1.00 97.74           H  
ATOM   2130 HG13 VAL A 134      -2.173 -28.036  -5.692  1.00 97.74           H  
ATOM   2131  CG2 VAL A 134      -0.181 -26.526  -8.037  1.00 97.74           C  
ATOM   2132 HG21 VAL A 134       0.057 -25.508  -8.345  1.00 97.74           H  
ATOM   2133 HG22 VAL A 134       0.733 -26.996  -7.674  1.00 97.74           H  
ATOM   2134 HG23 VAL A 134      -0.556 -27.082  -8.896  1.00 97.74           H  
ATOM   2135  N   GLU A 135      -3.721 -25.476  -5.258  1.00 98.14           N  
ATOM   2136  H   GLU A 135      -2.923 -24.959  -4.917  1.00 98.14           H  
ATOM   2137  CA  GLU A 135      -4.826 -25.740  -4.332  1.00 98.14           C  
ATOM   2138  HA  GLU A 135      -5.028 -26.811  -4.334  1.00 98.14           H  
ATOM   2139  C   GLU A 135      -6.142 -25.076  -4.762  1.00 98.14           C  
ATOM   2140  CB  GLU A 135      -4.422 -25.331  -2.911  1.00 98.14           C  
ATOM   2141  HB2 GLU A 135      -5.306 -25.329  -2.273  1.00 98.14           H  
ATOM   2142  HB3 GLU A 135      -4.026 -24.316  -2.940  1.00 98.14           H  
ATOM   2143  O   GLU A 135      -7.199 -25.699  -4.646  1.00 98.14           O  
ATOM   2144  CG  GLU A 135      -3.376 -26.285  -2.299  1.00 98.14           C  
ATOM   2145  HG2 GLU A 135      -2.456 -26.231  -2.881  1.00 98.14           H  
ATOM   2146  HG3 GLU A 135      -3.153 -25.947  -1.286  1.00 98.14           H  
ATOM   2147  CD  GLU A 135      -3.865 -27.745  -2.237  1.00 98.14           C  
ATOM   2148  OE1 GLU A 135      -3.079 -28.692  -2.432  1.00 98.14           O  
ATOM   2149  OE2 GLU A 135      -5.074 -27.971  -1.990  1.00 98.14           O  
ATOM   2150  N   VAL A 136      -6.098 -23.877  -5.354  1.00 97.77           N  
ATOM   2151  H   VAL A 136      -5.216 -23.385  -5.370  1.00 97.77           H  
ATOM   2152  CA  VAL A 136      -7.285 -23.232  -5.947  1.00 97.77           C  
ATOM   2153  HA  VAL A 136      -8.070 -23.186  -5.193  1.00 97.77           H  
ATOM   2154  C   VAL A 136      -7.851 -24.056  -7.108  1.00 97.77           C  
ATOM   2155  CB  VAL A 136      -6.957 -21.790  -6.388  1.00 97.77           C  
ATOM   2156  HB  VAL A 136      -6.005 -21.781  -6.918  1.00 97.77           H  
ATOM   2157  O   VAL A 136      -9.067 -24.233  -7.209  1.00 97.77           O  
ATOM   2158  CG1 VAL A 136      -8.021 -21.186  -7.313  1.00 97.77           C  
ATOM   2159 HG11 VAL A 136      -7.782 -20.138  -7.494  1.00 97.77           H  
ATOM   2160 HG12 VAL A 136      -9.002 -21.255  -6.844  1.00 97.77           H  
ATOM   2161 HG13 VAL A 136      -8.034 -21.699  -8.275  1.00 97.77           H  
ATOM   2162  CG2 VAL A 136      -6.859 -20.887  -5.153  1.00 97.77           C  
ATOM   2163 HG21 VAL A 136      -6.087 -21.257  -4.479  1.00 97.77           H  
ATOM   2164 HG22 VAL A 136      -6.607 -19.867  -5.444  1.00 97.77           H  
ATOM   2165 HG23 VAL A 136      -7.811 -20.874  -4.621  1.00 97.77           H  
ATOM   2166  N   LYS A 137      -6.991 -24.611  -7.975  1.00 97.54           N  
ATOM   2167  H   LYS A 137      -6.004 -24.443  -7.840  1.00 97.54           H  
ATOM   2168  CA  LYS A 137      -7.426 -25.511  -9.059  1.00 97.54           C  
ATOM   2169  HA  LYS A 137      -8.206 -25.022  -9.642  1.00 97.54           H  
ATOM   2170  C   LYS A 137      -8.056 -26.788  -8.505  1.00 97.54           C  
ATOM   2171  CB  LYS A 137      -6.242 -25.850  -9.976  1.00 97.54           C  
ATOM   2172  HB2 LYS A 137      -5.363 -26.079  -9.374  1.00 97.54           H  
ATOM   2173  HB3 LYS A 137      -6.492 -26.732 -10.566  1.00 97.54           H  
ATOM   2174  O   LYS A 137      -9.126 -27.187  -8.962  1.00 97.54           O  
ATOM   2175  CG  LYS A 137      -5.926 -24.703 -10.942  1.00 97.54           C  
ATOM   2176  HG2 LYS A 137      -6.771 -24.589 -11.621  1.00 97.54           H  
ATOM   2177  HG3 LYS A 137      -5.785 -23.773 -10.392  1.00 97.54           H  
ATOM   2178  CD  LYS A 137      -4.673 -25.010 -11.766  1.00 97.54           C  
ATOM   2179  HD2 LYS A 137      -3.816 -25.071 -11.095  1.00 97.54           H  
ATOM   2180  HD3 LYS A 137      -4.801 -25.964 -12.277  1.00 97.54           H  
ATOM   2181  CE  LYS A 137      -4.458 -23.894 -12.792  1.00 97.54           C  
ATOM   2182  HE2 LYS A 137      -5.341 -23.830 -13.427  1.00 97.54           H  
ATOM   2183  HE3 LYS A 137      -4.373 -22.949 -12.256  1.00 97.54           H  
ATOM   2184  NZ  LYS A 137      -3.246 -24.126 -13.616  1.00 97.54           N  
ATOM   2185  HZ1 LYS A 137      -3.117 -23.370 -14.272  1.00 97.54           H  
ATOM   2186  HZ2 LYS A 137      -2.428 -24.177 -13.026  1.00 97.54           H  
ATOM   2187  HZ3 LYS A 137      -3.329 -24.990 -14.132  1.00 97.54           H  
ATOM   2188  N   LYS A 138      -7.419 -27.409  -7.508  1.00 97.60           N  
ATOM   2189  H   LYS A 138      -6.544 -27.013  -7.195  1.00 97.60           H  
ATOM   2190  CA  LYS A 138      -7.909 -28.631  -6.858  1.00 97.60           C  
ATOM   2191  HA  LYS A 138      -8.048 -29.404  -7.614  1.00 97.60           H  
ATOM   2192  C   LYS A 138      -9.273 -28.418  -6.199  1.00 97.60           C  
ATOM   2193  CB  LYS A 138      -6.844 -29.101  -5.858  1.00 97.60           C  
ATOM   2194  HB2 LYS A 138      -5.910 -29.259  -6.397  1.00 97.60           H  
ATOM   2195  HB3 LYS A 138      -6.679 -28.317  -5.119  1.00 97.60           H  
ATOM   2196  O   LYS A 138     -10.172 -29.231  -6.398  1.00 97.60           O  
ATOM   2197  CG  LYS A 138      -7.222 -30.398  -5.129  1.00 97.60           C  
ATOM   2198  HG2 LYS A 138      -8.116 -30.237  -4.526  1.00 97.60           H  
ATOM   2199  HG3 LYS A 138      -7.411 -31.190  -5.853  1.00 97.60           H  
ATOM   2200  CD  LYS A 138      -6.064 -30.799  -4.211  1.00 97.60           C  
ATOM   2201  HD2 LYS A 138      -5.184 -31.005  -4.820  1.00 97.60           H  
ATOM   2202  HD3 LYS A 138      -5.831 -29.962  -3.553  1.00 97.60           H  
ATOM   2203  CE  LYS A 138      -6.397 -32.025  -3.360  1.00 97.60           C  
ATOM   2204  HE2 LYS A 138      -6.618 -32.868  -4.015  1.00 97.60           H  
ATOM   2205  HE3 LYS A 138      -7.287 -31.808  -2.768  1.00 97.60           H  
ATOM   2206  NZ  LYS A 138      -5.249 -32.340  -2.473  1.00 97.60           N  
ATOM   2207  HZ1 LYS A 138      -4.452 -32.628  -3.022  1.00 97.60           H  
ATOM   2208  HZ2 LYS A 138      -4.952 -31.513  -1.976  1.00 97.60           H  
ATOM   2209  HZ3 LYS A 138      -5.469 -33.074  -1.815  1.00 97.60           H  
ATOM   2210  N   GLU A 139      -9.452 -27.325  -5.459  1.00 97.80           N  
ATOM   2211  H   GLU A 139      -8.670 -26.702  -5.313  1.00 97.80           H  
ATOM   2212  CA  GLU A 139     -10.725 -27.010  -4.802  1.00 97.80           C  
ATOM   2213  HA  GLU A 139     -11.050 -27.887  -4.244  1.00 97.80           H  
ATOM   2214  C   GLU A 139     -11.840 -26.695  -5.807  1.00 97.80           C  
ATOM   2215  CB  GLU A 139     -10.516 -25.869  -3.795  1.00 97.80           C  
ATOM   2216  HB2 GLU A 139      -9.778 -26.204  -3.065  1.00 97.80           H  
ATOM   2217  HB3 GLU A 139     -10.111 -24.987  -4.291  1.00 97.80           H  
ATOM   2218  O   GLU A 139     -12.966 -27.169  -5.642  1.00 97.80           O  
ATOM   2219  CG  GLU A 139     -11.811 -25.528  -3.035  1.00 97.80           C  
ATOM   2220  HG2 GLU A 139     -12.357 -26.451  -2.839  1.00 97.80           H  
ATOM   2221  HG3 GLU A 139     -11.549 -25.121  -2.058  1.00 97.80           H  
ATOM   2222  CD  GLU A 139     -12.735 -24.526  -3.745  1.00 97.80           C  
ATOM   2223  OE1 GLU A 139     -13.916 -24.423  -3.350  1.00 97.80           O  
ATOM   2224  OE2 GLU A 139     -12.321 -23.806  -4.678  1.00 97.80           O  
ATOM   2225  N   SER A 140     -11.530 -25.958  -6.875  1.00 97.38           N  
ATOM   2226  H   SER A 140     -10.615 -25.534  -6.913  1.00 97.38           H  
ATOM   2227  CA  SER A 140     -12.491 -25.647  -7.938  1.00 97.38           C  
ATOM   2228  HA  SER A 140     -13.339 -25.118  -7.503  1.00 97.38           H  
ATOM   2229  C   SER A 140     -13.021 -26.909  -8.619  1.00 97.38           C  
ATOM   2230  CB  SER A 140     -11.811 -24.728  -8.947  1.00 97.38           C  
ATOM   2231  HB2 SER A 140     -10.842 -25.148  -9.217  1.00 97.38           H  
ATOM   2232  HB3 SER A 140     -11.648 -23.760  -8.473  1.00 97.38           H  
ATOM   2233  O   SER A 140     -14.234 -27.052  -8.780  1.00 97.38           O  
ATOM   2234  OG  SER A 140     -12.567 -24.561 -10.129  1.00 97.38           O  
ATOM   2235  HG  SER A 140     -13.483 -24.389  -9.899  1.00 97.38           H  
ATOM   2236  N   LEU A 141     -12.133 -27.854  -8.952  1.00 97.06           N  
ATOM   2237  H   LEU A 141     -11.154 -27.666  -8.795  1.00 97.06           H  
ATOM   2238  CA  LEU A 141     -12.513 -29.139  -9.545  1.00 97.06           C  
ATOM   2239  HA  LEU A 141     -13.149 -28.957 -10.411  1.00 97.06           H  
ATOM   2240  C   LEU A 141     -13.338 -29.990  -8.573  1.00 97.06           C  
ATOM   2241  CB  LEU A 141     -11.247 -29.895  -9.986  1.00 97.06           C  
ATOM   2242  HB2 LEU A 141     -10.562 -29.945  -9.139  1.00 97.06           H  
ATOM   2243  HB3 LEU A 141     -11.523 -30.916 -10.246  1.00 97.06           H  
ATOM   2244  O   LEU A 141     -14.387 -30.507  -8.952  1.00 97.06           O  
ATOM   2245  CG  LEU A 141     -10.512 -29.272 -11.186  1.00 97.06           C  
ATOM   2246  HG  LEU A 141     -10.303 -28.220 -10.994  1.00 97.06           H  
ATOM   2247  CD1 LEU A 141      -9.183 -29.999 -11.397  1.00 97.06           C  
ATOM   2248 HD11 LEU A 141      -8.569 -29.902 -10.501  1.00 97.06           H  
ATOM   2249 HD12 LEU A 141      -8.649 -29.556 -12.238  1.00 97.06           H  
ATOM   2250 HD13 LEU A 141      -9.362 -31.055 -11.600  1.00 97.06           H  
ATOM   2251  CD2 LEU A 141     -11.325 -29.370 -12.478  1.00 97.06           C  
ATOM   2252 HD21 LEU A 141     -12.233 -28.773 -12.397  1.00 97.06           H  
ATOM   2253 HD22 LEU A 141     -11.592 -30.409 -12.676  1.00 97.06           H  
ATOM   2254 HD23 LEU A 141     -10.739 -28.987 -13.313  1.00 97.06           H  
ATOM   2255  N   ALA A 142     -12.899 -30.096  -7.315  1.00 96.92           N  
ATOM   2256  H   ALA A 142     -12.027 -29.652  -7.066  1.00 96.92           H  
ATOM   2257  CA  ALA A 142     -13.577 -30.904  -6.303  1.00 96.92           C  
ATOM   2258  HA  ALA A 142     -13.688 -31.921  -6.679  1.00 96.92           H  
ATOM   2259  C   ALA A 142     -14.985 -30.383  -5.971  1.00 96.92           C  
ATOM   2260  CB  ALA A 142     -12.693 -30.940  -5.051  1.00 96.92           C  
ATOM   2261  HB1 ALA A 142     -12.555 -29.932  -4.661  1.00 96.92           H  
ATOM   2262  HB2 ALA A 142     -11.721 -31.368  -5.298  1.00 96.92           H  
ATOM   2263  HB3 ALA A 142     -13.168 -31.557  -4.288  1.00 96.92           H  
ATOM   2264  O   ALA A 142     -15.902 -31.170  -5.752  1.00 96.92           O  
ATOM   2265  N   THR A 143     -15.170 -29.061  -5.953  1.00 96.82           N  
ATOM   2266  H   THR A 143     -14.368 -28.467  -6.110  1.00 96.82           H  
ATOM   2267  CA  THR A 143     -16.447 -28.431  -5.580  1.00 96.82           C  
ATOM   2268  HA  THR A 143     -17.033 -29.148  -5.005  1.00 96.82           H  
ATOM   2269  C   THR A 143     -17.319 -28.064  -6.778  1.00 96.82           C  
ATOM   2270  CB  THR A 143     -16.233 -27.217  -4.668  1.00 96.82           C  
ATOM   2271  HB  THR A 143     -17.209 -26.835  -4.369  1.00 96.82           H  
ATOM   2272  O   THR A 143     -18.446 -27.611  -6.586  1.00 96.82           O  
ATOM   2273  CG2 THR A 143     -15.463 -27.594  -3.401  1.00 96.82           C  
ATOM   2274 HG21 THR A 143     -14.494 -28.031  -3.644  1.00 96.82           H  
ATOM   2275 HG22 THR A 143     -16.043 -28.316  -2.826  1.00 96.82           H  
ATOM   2276 HG23 THR A 143     -15.293 -26.711  -2.785  1.00 96.82           H  
ATOM   2277  OG1 THR A 143     -15.541 -26.179  -5.327  1.00 96.82           O  
ATOM   2278  HG1 THR A 143     -14.614 -26.426  -5.352  1.00 96.82           H  
ATOM   2279  N   LYS A 144     -16.823 -28.262  -8.009  1.00 97.04           N  
ATOM   2280  H   LYS A 144     -15.890 -28.643  -8.073  1.00 97.04           H  
ATOM   2281  CA  LYS A 144     -17.481 -27.863  -9.266  1.00 97.04           C  
ATOM   2282  HA  LYS A 144     -16.745 -27.978 -10.062  1.00 97.04           H  
ATOM   2283  C   LYS A 144     -17.869 -26.379  -9.284  1.00 97.04           C  
ATOM   2284  CB  LYS A 144     -18.665 -28.791  -9.586  1.00 97.04           C  
ATOM   2285  HB2 LYS A 144     -19.081 -28.503 -10.551  1.00 97.04           H  
ATOM   2286  HB3 LYS A 144     -19.440 -28.656  -8.831  1.00 97.04           H  
ATOM   2287  O   LYS A 144     -18.916 -26.000  -9.804  1.00 97.04           O  
ATOM   2288  CG  LYS A 144     -18.273 -30.273  -9.650  1.00 97.04           C  
ATOM   2289  HG2 LYS A 144     -17.875 -30.595  -8.688  1.00 97.04           H  
ATOM   2290  HG3 LYS A 144     -17.512 -30.415 -10.417  1.00 97.04           H  
ATOM   2291  CD  LYS A 144     -19.507 -31.119  -9.984  1.00 97.04           C  
ATOM   2292  HD2 LYS A 144     -19.901 -30.813 -10.953  1.00 97.04           H  
ATOM   2293  HD3 LYS A 144     -20.266 -30.956  -9.219  1.00 97.04           H  
ATOM   2294  CE  LYS A 144     -19.128 -32.602 -10.024  1.00 97.04           C  
ATOM   2295  HE2 LYS A 144     -18.694 -32.874  -9.062  1.00 97.04           H  
ATOM   2296  HE3 LYS A 144     -18.360 -32.744 -10.784  1.00 97.04           H  
ATOM   2297  NZ  LYS A 144     -20.307 -33.457 -10.315  1.00 97.04           N  
ATOM   2298  HZ1 LYS A 144     -20.709 -33.218 -11.210  1.00 97.04           H  
ATOM   2299  HZ2 LYS A 144     -21.013 -33.339  -9.603  1.00 97.04           H  
ATOM   2300  HZ3 LYS A 144     -20.040 -34.431 -10.336  1.00 97.04           H  
ATOM   2301  N   ARG A 145     -17.019 -25.530  -8.702  1.00 96.49           N  
ATOM   2302  H   ARG A 145     -16.152 -25.923  -8.364  1.00 96.49           H  
ATOM   2303  CA  ARG A 145     -17.198 -24.071  -8.647  1.00 96.49           C  
ATOM   2304  HA  ARG A 145     -18.173 -23.827  -9.069  1.00 96.49           H  
ATOM   2305  C   ARG A 145     -16.138 -23.368  -9.488  1.00 96.49           C  
ATOM   2306  CB  ARG A 145     -17.158 -23.582  -7.193  1.00 96.49           C  
ATOM   2307  HB2 ARG A 145     -16.240 -23.930  -6.720  1.00 96.49           H  
ATOM   2308  HB3 ARG A 145     -17.155 -22.492  -7.181  1.00 96.49           H  
ATOM   2309  O   ARG A 145     -15.049 -23.920  -9.647  1.00 96.49           O  
ATOM   2310  CG  ARG A 145     -18.378 -24.074  -6.406  1.00 96.49           C  
ATOM   2311  HG2 ARG A 145     -18.369 -25.163  -6.345  1.00 96.49           H  
ATOM   2312  HG3 ARG A 145     -19.284 -23.767  -6.928  1.00 96.49           H  
ATOM   2313  CD  ARG A 145     -18.417 -23.502  -4.989  1.00 96.49           C  
ATOM   2314  HD2 ARG A 145     -19.374 -23.783  -4.550  1.00 96.49           H  
ATOM   2315  HD3 ARG A 145     -18.367 -22.414  -5.045  1.00 96.49           H  
ATOM   2316  NE  ARG A 145     -17.325 -24.008  -4.135  1.00 96.49           N  
ATOM   2317  HE  ARG A 145     -16.600 -24.565  -4.565  1.00 96.49           H  
ATOM   2318  NH1 ARG A 145     -18.146 -23.198  -2.149  1.00 96.49           N  
ATOM   2319 HH11 ARG A 145     -18.087 -23.150  -1.141  1.00 96.49           H  
ATOM   2320 HH12 ARG A 145     -18.942 -22.816  -2.638  1.00 96.49           H  
ATOM   2321  NH2 ARG A 145     -16.284 -24.388  -2.146  1.00 96.49           N  
ATOM   2322 HH21 ARG A 145     -15.450 -24.653  -2.650  1.00 96.49           H  
ATOM   2323 HH22 ARG A 145     -16.225 -24.313  -1.140  1.00 96.49           H  
ATOM   2324  CZ  ARG A 145     -17.255 -23.870  -2.824  1.00 96.49           C  
ATOM   2325  N   PRO A 146     -16.394 -22.142  -9.979  1.00 96.60           N  
ATOM   2326  CA  PRO A 146     -15.373 -21.346 -10.654  1.00 96.60           C  
ATOM   2327  HA  PRO A 146     -15.131 -21.822 -11.604  1.00 96.60           H  
ATOM   2328  C   PRO A 146     -14.104 -21.210  -9.805  1.00 96.60           C  
ATOM   2329  CB  PRO A 146     -16.019 -19.982 -10.919  1.00 96.60           C  
ATOM   2330  HB2 PRO A 146     -15.669 -19.545 -11.854  1.00 96.60           H  
ATOM   2331  HB3 PRO A 146     -15.824 -19.304 -10.088  1.00 96.60           H  
ATOM   2332  O   PRO A 146     -14.191 -21.088  -8.576  1.00 96.60           O  
ATOM   2333  CG  PRO A 146     -17.512 -20.302 -10.966  1.00 96.60           C  
ATOM   2334  HG2 PRO A 146     -18.122 -19.435 -10.711  1.00 96.60           H  
ATOM   2335  HG3 PRO A 146     -17.776 -20.679 -11.954  1.00 96.60           H  
ATOM   2336  CD  PRO A 146     -17.657 -21.419  -9.936  1.00 96.60           C  
ATOM   2337  HD2 PRO A 146     -18.501 -22.055 -10.203  1.00 96.60           H  
ATOM   2338  HD3 PRO A 146     -17.802 -20.990  -8.944  1.00 96.60           H  
ATOM   2339  N   GLN A 147     -12.934 -21.232 -10.451  1.00 97.18           N  
ATOM   2340  H   GLN A 147     -12.927 -21.314 -11.458  1.00 97.18           H  
ATOM   2341  CA  GLN A 147     -11.668 -20.960  -9.769  1.00 97.18           C  
ATOM   2342  HA  GLN A 147     -11.547 -21.676  -8.956  1.00 97.18           H  
ATOM   2343  C   GLN A 147     -11.702 -19.567  -9.149  1.00 97.18           C  
ATOM   2344  CB  GLN A 147     -10.461 -21.086 -10.713  1.00 97.18           C  
ATOM   2345  HB2 GLN A 147      -9.593 -20.635 -10.232  1.00 97.18           H  
ATOM   2346  HB3 GLN A 147     -10.657 -20.551 -11.642  1.00 97.18           H  
ATOM   2347  O   GLN A 147     -12.176 -18.617  -9.769  1.00 97.18           O  
ATOM   2348  CG  GLN A 147     -10.137 -22.553 -11.009  1.00 97.18           C  
ATOM   2349  HG2 GLN A 147     -10.996 -23.008 -11.502  1.00 97.18           H  
ATOM   2350  HG3 GLN A 147      -9.947 -23.074 -10.070  1.00 97.18           H  
ATOM   2351  CD  GLN A 147      -8.910 -22.740 -11.888  1.00 97.18           C  
ATOM   2352  NE2 GLN A 147      -8.970 -23.663 -12.823  1.00 97.18           N  
ATOM   2353 HE21 GLN A 147      -8.195 -23.720 -13.468  1.00 97.18           H  
ATOM   2354 HE22 GLN A 147      -9.820 -24.198 -12.940  1.00 97.18           H  
ATOM   2355  OE1 GLN A 147      -7.873 -22.105 -11.742  1.00 97.18           O  
ATOM   2356  N   LEU A 148     -11.192 -19.477  -7.925  1.00 97.77           N  
ATOM   2357  H   LEU A 148     -10.784 -20.298  -7.502  1.00 97.77           H  
ATOM   2358  CA  LEU A 148     -10.968 -18.202  -7.263  1.00 97.77           C  
ATOM   2359  HA  LEU A 148     -11.869 -17.594  -7.351  1.00 97.77           H  
ATOM   2360  C   LEU A 148      -9.840 -17.451  -7.980  1.00 97.77           C  
ATOM   2361  CB  LEU A 148     -10.668 -18.451  -5.774  1.00 97.77           C  
ATOM   2362  HB2 LEU A 148     -10.353 -17.518  -5.307  1.00 97.77           H  
ATOM   2363  HB3 LEU A 148      -9.833 -19.147  -5.701  1.00 97.77           H  
ATOM   2364  O   LEU A 148      -8.856 -18.059  -8.419  1.00 97.77           O  
ATOM   2365  CG  LEU A 148     -11.876 -19.017  -5.003  1.00 97.77           C  
ATOM   2366  HG  LEU A 148     -12.278 -19.872  -5.547  1.00 97.77           H  
ATOM   2367  CD1 LEU A 148     -11.465 -19.506  -3.621  1.00 97.77           C  
ATOM   2368 HD11 LEU A 148     -12.289 -20.046  -3.153  1.00 97.77           H  
ATOM   2369 HD12 LEU A 148     -10.602 -20.168  -3.692  1.00 97.77           H  
ATOM   2370 HD13 LEU A 148     -11.225 -18.636  -3.010  1.00 97.77           H  
ATOM   2371  CD2 LEU A 148     -12.985 -17.978  -4.815  1.00 97.77           C  
ATOM   2372 HD21 LEU A 148     -12.577 -17.078  -4.356  1.00 97.77           H  
ATOM   2373 HD22 LEU A 148     -13.770 -18.365  -4.166  1.00 97.77           H  
ATOM   2374 HD23 LEU A 148     -13.420 -17.705  -5.777  1.00 97.77           H  
ATOM   2375  N   LEU A 149      -9.997 -16.137  -8.107  1.00 97.90           N  
ATOM   2376  H   LEU A 149     -10.837 -15.716  -7.736  1.00 97.90           H  
ATOM   2377  CA  LEU A 149      -8.946 -15.259  -8.612  1.00 97.90           C  
ATOM   2378  HA  LEU A 149      -8.542 -15.686  -9.529  1.00 97.90           H  
ATOM   2379  C   LEU A 149      -7.802 -15.174  -7.594  1.00 97.90           C  
ATOM   2380  CB  LEU A 149      -9.524 -13.866  -8.921  1.00 97.90           C  
ATOM   2381  HB2 LEU A 149      -9.981 -13.475  -8.012  1.00 97.90           H  
ATOM   2382  HB3 LEU A 149      -8.705 -13.198  -9.187  1.00 97.90           H  
ATOM   2383  O   LEU A 149      -8.039 -15.210  -6.386  1.00 97.90           O  
ATOM   2384  CG  LEU A 149     -10.570 -13.840 -10.049  1.00 97.90           C  
ATOM   2385  HG  LEU A 149     -11.333 -14.599  -9.873  1.00 97.90           H  
ATOM   2386  CD1 LEU A 149     -11.258 -12.474 -10.064  1.00 97.90           C  
ATOM   2387 HD11 LEU A 149     -11.953 -12.407 -10.900  1.00 97.90           H  
ATOM   2388 HD12 LEU A 149     -10.508 -11.687 -10.141  1.00 97.90           H  
ATOM   2389 HD13 LEU A 149     -11.809 -12.340  -9.133  1.00 97.90           H  
ATOM   2390  CD2 LEU A 149      -9.940 -14.079 -11.423  1.00 97.90           C  
ATOM   2391 HD21 LEU A 149      -9.480 -15.067 -11.456  1.00 97.90           H  
ATOM   2392 HD22 LEU A 149      -9.175 -13.327 -11.614  1.00 97.90           H  
ATOM   2393 HD23 LEU A 149     -10.707 -14.027 -12.196  1.00 97.90           H  
ATOM   2394  N   ILE A 150      -6.572 -15.044  -8.087  1.00 98.03           N  
ATOM   2395  H   ILE A 150      -6.472 -15.016  -9.092  1.00 98.03           H  
ATOM   2396  CA  ILE A 150      -5.390 -14.740  -7.272  1.00 98.03           C  
ATOM   2397  HA  ILE A 150      -5.711 -14.443  -6.274  1.00 98.03           H  
ATOM   2398  C   ILE A 150      -4.681 -13.551  -7.916  1.00 98.03           C  
ATOM   2399  CB  ILE A 150      -4.430 -15.948  -7.126  1.00 98.03           C  
ATOM   2400  HB  ILE A 150      -3.887 -16.070  -8.064  1.00 98.03           H  
ATOM   2401  O   ILE A 150      -4.170 -13.667  -9.033  1.00 98.03           O  
ATOM   2402  CG1 ILE A 150      -5.152 -17.283  -6.826  1.00 98.03           C  
ATOM   2403 HG12 ILE A 150      -5.871 -17.491  -7.619  1.00 98.03           H  
ATOM   2404 HG13 ILE A 150      -5.701 -17.202  -5.888  1.00 98.03           H  
ATOM   2405  CG2 ILE A 150      -3.405 -15.639  -6.017  1.00 98.03           C  
ATOM   2406 HG21 ILE A 150      -2.971 -14.648  -6.150  1.00 98.03           H  
ATOM   2407 HG22 ILE A 150      -2.593 -16.365  -6.024  1.00 98.03           H  
ATOM   2408 HG23 ILE A 150      -3.891 -15.659  -5.042  1.00 98.03           H  
ATOM   2409  CD1 ILE A 150      -4.204 -18.488  -6.747  1.00 98.03           C  
ATOM   2410 HD11 ILE A 150      -4.783 -19.411  -6.760  1.00 98.03           H  
ATOM   2411 HD12 ILE A 150      -3.526 -18.487  -7.600  1.00 98.03           H  
ATOM   2412 HD13 ILE A 150      -3.624 -18.452  -5.825  1.00 98.03           H  
ATOM   2413  N   THR A 151      -4.644 -12.422  -7.223  1.00 98.02           N  
ATOM   2414  H   THR A 151      -5.134 -12.375  -6.341  1.00 98.02           H  
ATOM   2415  CA  THR A 151      -3.938 -11.199  -7.629  1.00 98.02           C  
ATOM   2416  HA  THR A 151      -3.389 -11.386  -8.552  1.00 98.02           H  
ATOM   2417  C   THR A 151      -2.904 -10.826  -6.571  1.00 98.02           C  
ATOM   2418  CB  THR A 151      -4.920 -10.045  -7.911  1.00 98.02           C  
ATOM   2419  HB  THR A 151      -4.378  -9.204  -8.342  1.00 98.02           H  
ATOM   2420  O   THR A 151      -2.827 -11.475  -5.526  1.00 98.02           O  
ATOM   2421  CG2 THR A 151      -6.025 -10.469  -8.882  1.00 98.02           C  
ATOM   2422 HG21 THR A 151      -5.598 -10.687  -9.861  1.00 98.02           H  
ATOM   2423 HG22 THR A 151      -6.746  -9.655  -8.958  1.00 98.02           H  
ATOM   2424 HG23 THR A 151      -6.567 -11.338  -8.508  1.00 98.02           H  
ATOM   2425  OG1 THR A 151      -5.591  -9.606  -6.761  1.00 98.02           O  
ATOM   2426  HG1 THR A 151      -5.028  -9.010  -6.260  1.00 98.02           H  
ATOM   2427  N   ALA A 152      -2.068  -9.827  -6.844  1.00 98.02           N  
ATOM   2428  H   ALA A 152      -2.167  -9.308  -7.705  1.00 98.02           H  
ATOM   2429  CA  ALA A 152      -1.181  -9.263  -5.833  1.00 98.02           C  
ATOM   2430  HA  ALA A 152      -1.653  -9.382  -4.858  1.00 98.02           H  
ATOM   2431  C   ALA A 152      -0.970  -7.767  -6.056  1.00 98.02           C  
ATOM   2432  CB  ALA A 152       0.160 -10.013  -5.845  1.00 98.02           C  
ATOM   2433  HB1 ALA A 152      -0.005 -11.078  -5.680  1.00 98.02           H  
ATOM   2434  HB2 ALA A 152       0.793  -9.626  -5.046  1.00 98.02           H  
ATOM   2435  HB3 ALA A 152       0.667  -9.857  -6.797  1.00 98.02           H  
ATOM   2436  O   ALA A 152      -0.795  -7.351  -7.206  1.00 98.02           O  
ATOM   2437  N   ALA A 153      -0.919  -6.994  -4.977  1.00 97.91           N  
ATOM   2438  H   ALA A 153      -1.035  -7.428  -4.072  1.00 97.91           H  
ATOM   2439  CA  ALA A 153      -0.322  -5.668  -4.974  1.00 97.91           C  
ATOM   2440  HA  ALA A 153      -0.543  -5.178  -5.922  1.00 97.91           H  
ATOM   2441  C   ALA A 153       1.204  -5.790  -4.863  1.00 97.91           C  
ATOM   2442  CB  ALA A 153      -0.954  -4.825  -3.871  1.00 97.91           C  
ATOM   2443  HB1 ALA A 153      -0.337  -3.953  -3.653  1.00 97.91           H  
ATOM   2444  HB2 ALA A 153      -1.054  -5.426  -2.968  1.00 97.91           H  
ATOM   2445  HB3 ALA A 153      -1.945  -4.490  -4.177  1.00 97.91           H  
ATOM   2446  O   ALA A 153       1.736  -6.661  -4.173  1.00 97.91           O  
ATOM   2447  N   VAL A 154       1.920  -4.977  -5.640  1.00 97.46           N  
ATOM   2448  H   VAL A 154       1.431  -4.276  -6.179  1.00 97.46           H  
ATOM   2449  CA  VAL A 154       3.380  -5.060  -5.766  1.00 97.46           C  
ATOM   2450  HA  VAL A 154       3.780  -5.515  -4.860  1.00 97.46           H  
ATOM   2451  C   VAL A 154       4.012  -3.674  -5.872  1.00 97.46           C  
ATOM   2452  CB  VAL A 154       3.811  -5.943  -6.959  1.00 97.46           C  
ATOM   2453  HB  VAL A 154       4.901  -5.966  -6.980  1.00 97.46           H  
ATOM   2454  O   VAL A 154       3.375  -2.714  -6.318  1.00 97.46           O  
ATOM   2455  CG1 VAL A 154       3.334  -7.398  -6.857  1.00 97.46           C  
ATOM   2456 HG11 VAL A 154       2.248  -7.446  -6.932  1.00 97.46           H  
ATOM   2457 HG12 VAL A 154       3.640  -7.810  -5.895  1.00 97.46           H  
ATOM   2458 HG13 VAL A 154       3.780  -7.989  -7.657  1.00 97.46           H  
ATOM   2459  CG2 VAL A 154       3.331  -5.377  -8.295  1.00 97.46           C  
ATOM   2460 HG21 VAL A 154       3.727  -4.368  -8.412  1.00 97.46           H  
ATOM   2461 HG22 VAL A 154       2.242  -5.345  -8.330  1.00 97.46           H  
ATOM   2462 HG23 VAL A 154       3.712  -5.994  -9.108  1.00 97.46           H  
ATOM   2463  N   TYR A 155       5.291  -3.595  -5.502  1.00 97.04           N  
ATOM   2464  H   TYR A 155       5.729  -4.425  -5.129  1.00 97.04           H  
ATOM   2465  CA  TYR A 155       6.133  -2.406  -5.644  1.00 97.04           C  
ATOM   2466  HA  TYR A 155       5.788  -1.643  -4.947  1.00 97.04           H  
ATOM   2467  C   TYR A 155       6.097  -1.835  -7.070  1.00 97.04           C  
ATOM   2468  CB  TYR A 155       7.569  -2.808  -5.296  1.00 97.04           C  
ATOM   2469  HB2 TYR A 155       7.916  -3.440  -6.114  1.00 97.04           H  
ATOM   2470  HB3 TYR A 155       7.565  -3.386  -4.371  1.00 97.04           H  
ATOM   2471  O   TYR A 155       5.937  -2.565  -8.056  1.00 97.04           O  
ATOM   2472  CG  TYR A 155       8.595  -1.709  -5.158  1.00 97.04           C  
ATOM   2473  CD1 TYR A 155       9.771  -1.746  -5.935  1.00 97.04           C  
ATOM   2474  HD1 TYR A 155       9.947  -2.558  -6.625  1.00 97.04           H  
ATOM   2475  CD2 TYR A 155       8.423  -0.696  -4.202  1.00 97.04           C  
ATOM   2476  HD2 TYR A 155       7.532  -0.669  -3.593  1.00 97.04           H  
ATOM   2477  CE1 TYR A 155      10.770  -0.776  -5.757  1.00 97.04           C  
ATOM   2478  HE1 TYR A 155      11.686  -0.796  -6.328  1.00 97.04           H  
ATOM   2479  CE2 TYR A 155       9.444   0.255  -4.012  1.00 97.04           C  
ATOM   2480  HE2 TYR A 155       9.366   1.043  -3.277  1.00 97.04           H  
ATOM   2481  OH  TYR A 155      11.625   1.061  -4.498  1.00 97.04           O  
ATOM   2482  HH  TYR A 155      11.371   1.655  -3.789  1.00 97.04           H  
ATOM   2483  CZ  TYR A 155      10.619   0.198  -4.764  1.00 97.04           C  
ATOM   2484  N   PHE A 156       6.298  -0.520  -7.194  1.00 97.17           N  
ATOM   2485  H   PHE A 156       6.370   0.039  -6.356  1.00 97.17           H  
ATOM   2486  CA  PHE A 156       6.247   0.160  -8.490  1.00 97.17           C  
ATOM   2487  HA  PHE A 156       5.249   0.013  -8.902  1.00 97.17           H  
ATOM   2488  C   PHE A 156       7.250  -0.395  -9.519  1.00 97.17           C  
ATOM   2489  CB  PHE A 156       6.459   1.663  -8.285  1.00 97.17           C  
ATOM   2490  HB2 PHE A 156       6.079   2.172  -9.171  1.00 97.17           H  
ATOM   2491  HB3 PHE A 156       5.869   2.008  -7.435  1.00 97.17           H  
ATOM   2492  O   PHE A 156       6.969  -0.382 -10.715  1.00 97.17           O  
ATOM   2493  CG  PHE A 156       7.894   2.110  -8.123  1.00 97.17           C  
ATOM   2494  CD1 PHE A 156       8.485   2.147  -6.852  1.00 97.17           C  
ATOM   2495  HD1 PHE A 156       7.920   1.859  -5.978  1.00 97.17           H  
ATOM   2496  CD2 PHE A 156       8.621   2.543  -9.249  1.00 97.17           C  
ATOM   2497  HD2 PHE A 156       8.154   2.567 -10.222  1.00 97.17           H  
ATOM   2498  CE1 PHE A 156       9.797   2.621  -6.714  1.00 97.17           C  
ATOM   2499  HE1 PHE A 156      10.213   2.729  -5.723  1.00 97.17           H  
ATOM   2500  CE2 PHE A 156       9.951   2.969  -9.114  1.00 97.17           C  
ATOM   2501  HE2 PHE A 156      10.506   3.309  -9.976  1.00 97.17           H  
ATOM   2502  CZ  PHE A 156      10.542   3.005  -7.842  1.00 97.17           C  
ATOM   2503  HZ  PHE A 156      11.550   3.376  -7.729  1.00 97.17           H  
ATOM   2504  N   SER A 157       8.402  -0.902  -9.072  1.00 97.00           N  
ATOM   2505  H   SER A 157       8.538  -0.925  -8.071  1.00 97.00           H  
ATOM   2506  CA  SER A 157       9.429  -1.538  -9.906  1.00 97.00           C  
ATOM   2507  HA  SER A 157       9.204  -1.369 -10.959  1.00 97.00           H  
ATOM   2508  C   SER A 157       9.469  -3.052  -9.674  1.00 97.00           C  
ATOM   2509  CB  SER A 157      10.787  -0.898  -9.606  1.00 97.00           C  
ATOM   2510  HB2 SER A 157      10.733   0.173  -9.800  1.00 97.00           H  
ATOM   2511  HB3 SER A 157      11.021  -1.047  -8.551  1.00 97.00           H  
ATOM   2512  O   SER A 157       9.096  -3.539  -8.610  1.00 97.00           O  
ATOM   2513  OG  SER A 157      11.820  -1.465 -10.396  1.00 97.00           O  
ATOM   2514  HG  SER A 157      12.594  -1.518  -9.832  1.00 97.00           H  
ATOM   2515  N   VAL A 158       9.952  -3.817 -10.657  1.00 96.65           N  
ATOM   2516  H   VAL A 158      10.208  -3.379 -11.530  1.00 96.65           H  
ATOM   2517  CA  VAL A 158      10.202  -5.259 -10.480  1.00 96.65           C  
ATOM   2518  HA  VAL A 158       9.286  -5.709 -10.097  1.00 96.65           H  
ATOM   2519  C   VAL A 158      11.310  -5.539  -9.456  1.00 96.65           C  
ATOM   2520  CB  VAL A 158      10.523  -5.909 -11.834  1.00 96.65           C  
ATOM   2521  HB  VAL A 158       9.811  -5.523 -12.564  1.00 96.65           H  
ATOM   2522  O   VAL A 158      11.326  -6.603  -8.836  1.00 96.65           O  
ATOM   2523  CG1 VAL A 158      11.934  -5.599 -12.343  1.00 96.65           C  
ATOM   2524 HG11 VAL A 158      12.669  -6.210 -11.819  1.00 96.65           H  
ATOM   2525 HG12 VAL A 158      12.181  -4.553 -12.163  1.00 96.65           H  
ATOM   2526 HG13 VAL A 158      12.004  -5.813 -13.409  1.00 96.65           H  
ATOM   2527  CG2 VAL A 158      10.346  -7.428 -11.783  1.00 96.65           C  
ATOM   2528 HG21 VAL A 158       9.334  -7.667 -11.457  1.00 96.65           H  
ATOM   2529 HG22 VAL A 158      10.513  -7.842 -12.777  1.00 96.65           H  
ATOM   2530 HG23 VAL A 158      11.062  -7.875 -11.093  1.00 96.65           H  
ATOM   2531  N   ASP A 159      12.211  -4.574  -9.276  1.00 95.20           N  
ATOM   2532  H   ASP A 159      12.085  -3.721  -9.802  1.00 95.20           H  
ATOM   2533  CA  ASP A 159      13.366  -4.639  -8.388  1.00 95.20           C  
ATOM   2534  HA  ASP A 159      13.475  -5.648  -7.990  1.00 95.20           H  
ATOM   2535  C   ASP A 159      13.201  -3.656  -7.232  1.00 95.20           C  
ATOM   2536  CB  ASP A 159      14.644  -4.285  -9.161  1.00 95.20           C  
ATOM   2537  HB2 ASP A 159      14.597  -3.242  -9.472  1.00 95.20           H  
ATOM   2538  HB3 ASP A 159      15.491  -4.395  -8.484  1.00 95.20           H  
ATOM   2539  O   ASP A 159      12.901  -2.485  -7.470  1.00 95.20           O  
ATOM   2540  CG  ASP A 159      14.875  -5.161 -10.391  1.00 95.20           C  
ATOM   2541  OD1 ASP A 159      15.071  -4.596 -11.489  1.00 95.20           O  
ATOM   2542  OD2 ASP A 159      14.858  -6.402 -10.236  1.00 95.20           O  
ATOM   2543  N   PHE A 160      13.480  -4.093  -6.004  1.00 95.38           N  
ATOM   2544  H   PHE A 160      13.754  -5.060  -5.896  1.00 95.38           H  
ATOM   2545  CA  PHE A 160      13.726  -3.187  -4.885  1.00 95.38           C  
ATOM   2546  HA  PHE A 160      13.064  -2.324  -4.956  1.00 95.38           H  
ATOM   2547  C   PHE A 160      15.176  -2.711  -4.958  1.00 95.38           C  
ATOM   2548  CB  PHE A 160      13.455  -3.875  -3.546  1.00 95.38           C  
ATOM   2549  HB2 PHE A 160      13.852  -3.245  -2.749  1.00 95.38           H  
ATOM   2550  HB3 PHE A 160      14.004  -4.815  -3.518  1.00 95.38           H  
ATOM   2551  O   PHE A 160      16.104  -3.509  -4.823  1.00 95.38           O  
ATOM   2552  CG  PHE A 160      11.995  -4.144  -3.257  1.00 95.38           C  
ATOM   2553  CD1 PHE A 160      11.279  -3.280  -2.408  1.00 95.38           C  
ATOM   2554  HD1 PHE A 160      11.758  -2.412  -1.981  1.00 95.38           H  
ATOM   2555  CD2 PHE A 160      11.347  -5.249  -3.838  1.00 95.38           C  
ATOM   2556  HD2 PHE A 160      11.881  -5.897  -4.517  1.00 95.38           H  
ATOM   2557  CE1 PHE A 160       9.929  -3.538  -2.121  1.00 95.38           C  
ATOM   2558  HE1 PHE A 160       9.370  -2.862  -1.492  1.00 95.38           H  
ATOM   2559  CE2 PHE A 160       9.993  -5.495  -3.553  1.00 95.38           C  
ATOM   2560  HE2 PHE A 160       9.476  -6.320  -4.021  1.00 95.38           H  
ATOM   2561  CZ  PHE A 160       9.289  -4.653  -2.679  1.00 95.38           C  
ATOM   2562  HZ  PHE A 160       8.248  -4.839  -2.458  1.00 95.38           H  
ATOM   2563  N   PHE A 161      15.363  -1.413  -5.187  1.00 93.93           N  
ATOM   2564  H   PHE A 161      14.552  -0.852  -5.404  1.00 93.93           H  
ATOM   2565  CA  PHE A 161      16.686  -0.786  -5.303  1.00 93.93           C  
ATOM   2566  HA  PHE A 161      17.450  -1.489  -4.972  1.00 93.93           H  
ATOM   2567  C   PHE A 161      16.851   0.461  -4.423  1.00 93.93           C  
ATOM   2568  CB  PHE A 161      16.952  -0.460  -6.780  1.00 93.93           C  
ATOM   2569  HB2 PHE A 161      16.848  -1.373  -7.368  1.00 93.93           H  
ATOM   2570  HB3 PHE A 161      17.987  -0.132  -6.882  1.00 93.93           H  
ATOM   2571  O   PHE A 161      17.943   1.017  -4.362  1.00 93.93           O  
ATOM   2572  CG  PHE A 161      16.043   0.611  -7.360  1.00 93.93           C  
ATOM   2573  CD1 PHE A 161      14.818   0.254  -7.953  1.00 93.93           C  
ATOM   2574  HD1 PHE A 161      14.538  -0.787  -8.012  1.00 93.93           H  
ATOM   2575  CD2 PHE A 161      16.414   1.967  -7.301  1.00 93.93           C  
ATOM   2576  HD2 PHE A 161      17.347   2.251  -6.837  1.00 93.93           H  
ATOM   2577  CE1 PHE A 161      13.960   1.244  -8.466  1.00 93.93           C  
ATOM   2578  HE1 PHE A 161      13.011   0.968  -8.900  1.00 93.93           H  
ATOM   2579  CE2 PHE A 161      15.570   2.955  -7.841  1.00 93.93           C  
ATOM   2580  HE2 PHE A 161      15.863   3.994  -7.796  1.00 93.93           H  
ATOM   2581  CZ  PHE A 161      14.340   2.596  -8.417  1.00 93.93           C  
ATOM   2582  HZ  PHE A 161      13.688   3.355  -8.822  1.00 93.93           H  
ATOM   2583  N   LEU A 162      15.775   0.913  -3.770  1.00 91.31           N  
ATOM   2584  H   LEU A 162      14.904   0.413  -3.875  1.00 91.31           H  
ATOM   2585  CA  LEU A 162      15.770   2.126  -2.947  1.00 91.31           C  
ATOM   2586  HA  LEU A 162      16.552   2.802  -3.292  1.00 91.31           H  
ATOM   2587  C   LEU A 162      16.097   1.848  -1.476  1.00 91.31           C  
ATOM   2588  CB  LEU A 162      14.406   2.826  -3.100  1.00 91.31           C  
ATOM   2589  HB2 LEU A 162      13.620   2.125  -2.821  1.00 91.31           H  
ATOM   2590  HB3 LEU A 162      14.371   3.660  -2.399  1.00 91.31           H  
ATOM   2591  O   LEU A 162      16.594   2.737  -0.794  1.00 91.31           O  
ATOM   2592  CG  LEU A 162      14.142   3.352  -4.526  1.00 91.31           C  
ATOM   2593  HG  LEU A 162      14.273   2.525  -5.223  1.00 91.31           H  
ATOM   2594  CD1 LEU A 162      12.714   3.866  -4.727  1.00 91.31           C  
ATOM   2595 HD11 LEU A 162      12.678   4.951  -4.826  1.00 91.31           H  
ATOM   2596 HD12 LEU A 162      12.341   3.448  -5.662  1.00 91.31           H  
ATOM   2597 HD13 LEU A 162      12.059   3.560  -3.911  1.00 91.31           H  
ATOM   2598  CD2 LEU A 162      15.120   4.463  -4.918  1.00 91.31           C  
ATOM   2599 HD21 LEU A 162      16.126   4.056  -5.022  1.00 91.31           H  
ATOM   2600 HD22 LEU A 162      14.824   4.900  -5.872  1.00 91.31           H  
ATOM   2601 HD23 LEU A 162      15.130   5.242  -4.156  1.00 91.31           H  
ATOM   2602  N   TRP A 163      15.834   0.629  -0.996  1.00 88.94           N  
ATOM   2603  H   TRP A 163      15.445  -0.070  -1.613  1.00 88.94           H  
ATOM   2604  CA  TRP A 163      16.062   0.233   0.391  1.00 88.94           C  
ATOM   2605  HA  TRP A 163      16.958   0.735   0.756  1.00 88.94           H  
ATOM   2606  C   TRP A 163      16.288  -1.281   0.531  1.00 88.94           C  
ATOM   2607  CB  TRP A 163      14.881   0.700   1.252  1.00 88.94           C  
ATOM   2608  HB2 TRP A 163      15.070   0.399   2.282  1.00 88.94           H  
ATOM   2609  HB3 TRP A 163      14.844   1.789   1.241  1.00 88.94           H  
ATOM   2610  O   TRP A 163      15.755  -2.095  -0.238  1.00 88.94           O  
ATOM   2611  CG  TRP A 163      13.536   0.173   0.853  1.00 88.94           C  
ATOM   2612  CD1 TRP A 163      12.617   0.819   0.100  1.00 88.94           C  
ATOM   2613  HD1 TRP A 163      12.738   1.820  -0.286  1.00 88.94           H  
ATOM   2614  CD2 TRP A 163      12.910  -1.077   1.260  1.00 88.94           C  
ATOM   2615  CE2 TRP A 163      11.599  -1.127   0.700  1.00 88.94           C  
ATOM   2616  CE3 TRP A 163      13.300  -2.142   2.102  1.00 88.94           C  
ATOM   2617  HE3 TRP A 163      14.263  -2.098   2.590  1.00 88.94           H  
ATOM   2618  NE1 TRP A 163      11.473   0.049  -0.012  1.00 88.94           N  
ATOM   2619  HE1 TRP A 163      10.614   0.406  -0.406  1.00 88.94           H  
ATOM   2620  CH2 TRP A 163      11.129  -3.220   1.827  1.00 88.94           C  
ATOM   2621  HH2 TRP A 163      10.451  -4.026   2.067  1.00 88.94           H  
ATOM   2622  CZ2 TRP A 163      10.720  -2.186   0.968  1.00 88.94           C  
ATOM   2623  HZ2 TRP A 163       9.721  -2.168   0.559  1.00 88.94           H  
ATOM   2624  CZ3 TRP A 163      12.417  -3.196   2.392  1.00 88.94           C  
ATOM   2625  HZ3 TRP A 163      12.724  -3.972   3.079  1.00 88.94           H  
ATOM   2626  N   GLY A 164      17.063  -1.655   1.551  1.00 90.60           N  
ATOM   2627  H   GLY A 164      17.391  -0.944   2.190  1.00 90.60           H  
ATOM   2628  CA  GLY A 164      17.443  -3.037   1.837  1.00 90.60           C  
ATOM   2629  HA2 GLY A 164      16.538  -3.635   1.946  1.00 90.60           H  
ATOM   2630  HA3 GLY A 164      17.977  -3.069   2.787  1.00 90.60           H  
ATOM   2631  C   GLY A 164      18.328  -3.686   0.765  1.00 90.60           C  
ATOM   2632  O   GLY A 164      18.888  -3.031  -0.113  1.00 90.60           O  
ATOM   2633  N   GLU A 165      18.456  -5.011   0.838  1.00 91.99           N  
ATOM   2634  H   GLU A 165      17.974  -5.511   1.572  1.00 91.99           H  
ATOM   2635  CA  GLU A 165      19.179  -5.791  -0.170  1.00 91.99           C  
ATOM   2636  HA  GLU A 165      20.180  -5.372  -0.277  1.00 91.99           H  
ATOM   2637  C   GLU A 165      18.460  -5.722  -1.526  1.00 91.99           C  
ATOM   2638  CB  GLU A 165      19.296  -7.258   0.283  1.00 91.99           C  
ATOM   2639  HB2 GLU A 165      18.304  -7.706   0.232  1.00 91.99           H  
ATOM   2640  HB3 GLU A 165      19.637  -7.293   1.318  1.00 91.99           H  
ATOM   2641  O   GLU A 165      17.237  -5.888  -1.598  1.00 91.99           O  
ATOM   2642  CG  GLU A 165      20.274  -8.080  -0.582  1.00 91.99           C  
ATOM   2643  HG2 GLU A 165      20.137  -7.827  -1.633  1.00 91.99           H  
ATOM   2644  HG3 GLU A 165      21.294  -7.798  -0.318  1.00 91.99           H  
ATOM   2645  CD  GLU A 165      20.109  -9.606  -0.454  1.00 91.99           C  
ATOM   2646  OE1 GLU A 165      20.680 -10.316  -1.326  1.00 91.99           O  
ATOM   2647  OE2 GLU A 165      19.373 -10.082   0.439  1.00 91.99           O  
ATOM   2648  N   PHE A 166      19.222  -5.568  -2.613  1.00 94.66           N  
ATOM   2649  H   PHE A 166      20.212  -5.400  -2.498  1.00 94.66           H  
ATOM   2650  CA  PHE A 166      18.683  -5.714  -3.962  1.00 94.66           C  
ATOM   2651  HA  PHE A 166      17.925  -4.944  -4.101  1.00 94.66           H  
ATOM   2652  C   PHE A 166      18.020  -7.087  -4.151  1.00 94.66           C  
ATOM   2653  CB  PHE A 166      19.775  -5.497  -5.015  1.00 94.66           C  
ATOM   2654  HB2 PHE A 166      20.563  -6.238  -4.878  1.00 94.66           H  
ATOM   2655  HB3 PHE A 166      20.216  -4.511  -4.869  1.00 94.66           H  
ATOM   2656  O   PHE A 166      18.635  -8.139  -3.934  1.00 94.66           O  
ATOM   2657  CG  PHE A 166      19.240  -5.595  -6.432  1.00 94.66           C  
ATOM   2658  CD1 PHE A 166      19.176  -6.842  -7.086  1.00 94.66           C  
ATOM   2659  HD1 PHE A 166      19.535  -7.732  -6.589  1.00 94.66           H  
ATOM   2660  CD2 PHE A 166      18.738  -4.448  -7.073  1.00 94.66           C  
ATOM   2661  HD2 PHE A 166      18.755  -3.494  -6.567  1.00 94.66           H  
ATOM   2662  CE1 PHE A 166      18.606  -6.941  -8.368  1.00 94.66           C  
ATOM   2663  HE1 PHE A 166      18.516  -7.901  -8.855  1.00 94.66           H  
ATOM   2664  CE2 PHE A 166      18.194  -4.543  -8.365  1.00 94.66           C  
ATOM   2665  HE2 PHE A 166      17.802  -3.663  -8.854  1.00 94.66           H  
ATOM   2666  CZ  PHE A 166      18.118  -5.790  -9.009  1.00 94.66           C  
ATOM   2667  HZ  PHE A 166      17.662  -5.868  -9.985  1.00 94.66           H  
ATOM   2668  N   ARG A 167      16.766  -7.075  -4.603  1.00 95.54           N  
ATOM   2669  H   ARG A 167      16.349  -6.174  -4.788  1.00 95.54           H  
ATOM   2670  CA  ARG A 167      15.937  -8.269  -4.821  1.00 95.54           C  
ATOM   2671  HA  ARG A 167      16.572  -9.055  -5.229  1.00 95.54           H  
ATOM   2672  C   ARG A 167      14.840  -7.978  -5.838  1.00 95.54           C  
ATOM   2673  CB  ARG A 167      15.358  -8.743  -3.475  1.00 95.54           C  
ATOM   2674  HB2 ARG A 167      16.188  -8.951  -2.800  1.00 95.54           H  
ATOM   2675  HB3 ARG A 167      14.801  -9.670  -3.615  1.00 95.54           H  
ATOM   2676  O   ARG A 167      14.334  -6.859  -5.906  1.00 95.54           O  
ATOM   2677  CG  ARG A 167      14.441  -7.688  -2.842  1.00 95.54           C  
ATOM   2678  HG2 ARG A 167      13.452  -7.738  -3.297  1.00 95.54           H  
ATOM   2679  HG3 ARG A 167      14.857  -6.694  -3.009  1.00 95.54           H  
ATOM   2680  CD  ARG A 167      14.334  -7.866  -1.336  1.00 95.54           C  
ATOM   2681  HD2 ARG A 167      13.944  -8.861  -1.122  1.00 95.54           H  
ATOM   2682  HD3 ARG A 167      15.320  -7.766  -0.883  1.00 95.54           H  
ATOM   2683  NE  ARG A 167      13.428  -6.864  -0.774  1.00 95.54           N  
ATOM   2684  HE  ARG A 167      12.504  -7.182  -0.518  1.00 95.54           H  
ATOM   2685  NH1 ARG A 167      14.818  -5.016  -0.533  1.00 95.54           N  
ATOM   2686 HH11 ARG A 167      14.926  -4.036  -0.316  1.00 95.54           H  
ATOM   2687 HH12 ARG A 167      15.618  -5.504  -0.911  1.00 95.54           H  
ATOM   2688  NH2 ARG A 167      12.673  -4.941   0.046  1.00 95.54           N  
ATOM   2689 HH21 ARG A 167      11.788  -5.409   0.180  1.00 95.54           H  
ATOM   2690 HH22 ARG A 167      12.800  -3.997   0.382  1.00 95.54           H  
ATOM   2691  CZ  ARG A 167      13.667  -5.616  -0.427  1.00 95.54           C  
ATOM   2692  N   SER A 168      14.446  -9.008  -6.576  1.00 96.69           N  
ATOM   2693  H   SER A 168      14.902  -9.900  -6.447  1.00 96.69           H  
ATOM   2694  CA  SER A 168      13.528  -8.890  -7.711  1.00 96.69           C  
ATOM   2695  HA  SER A 168      13.163  -7.866  -7.789  1.00 96.69           H  
ATOM   2696  C   SER A 168      12.341  -9.825  -7.551  1.00 96.69           C  
ATOM   2697  CB  SER A 168      14.243  -9.231  -9.020  1.00 96.69           C  
ATOM   2698  HB2 SER A 168      13.613  -8.946  -9.864  1.00 96.69           H  
ATOM   2699  HB3 SER A 168      14.417 -10.306  -9.060  1.00 96.69           H  
ATOM   2700  O   SER A 168      12.498 -10.961  -7.095  1.00 96.69           O  
ATOM   2701  OG  SER A 168      15.484  -8.570  -9.116  1.00 96.69           O  
ATOM   2702  HG  SER A 168      15.310  -7.722  -9.530  1.00 96.69           H  
ATOM   2703  N   TYR A 169      11.160  -9.388  -7.982  1.00 97.45           N  
ATOM   2704  H   TYR A 169      11.086  -8.441  -8.326  1.00 97.45           H  
ATOM   2705  CA  TYR A 169       9.992 -10.261  -8.014  1.00 97.45           C  
ATOM   2706  HA  TYR A 169       9.863 -10.650  -7.004  1.00 97.45           H  
ATOM   2707  C   TYR A 169      10.179 -11.443  -8.985  1.00 97.45           C  
ATOM   2708  CB  TYR A 169       8.731  -9.482  -8.381  1.00 97.45           C  
ATOM   2709  HB2 TYR A 169       8.929  -8.862  -9.255  1.00 97.45           H  
ATOM   2710  HB3 TYR A 169       7.950 -10.190  -8.658  1.00 97.45           H  
ATOM   2711  O   TYR A 169      10.738 -11.285 -10.075  1.00 97.45           O  
ATOM   2712  CG  TYR A 169       8.190  -8.632  -7.255  1.00 97.45           C  
ATOM   2713  CD1 TYR A 169       7.452  -9.211  -6.201  1.00 97.45           C  
ATOM   2714  HD1 TYR A 169       7.289 -10.278  -6.168  1.00 97.45           H  
ATOM   2715  CD2 TYR A 169       8.410  -7.249  -7.275  1.00 97.45           C  
ATOM   2716  HD2 TYR A 169       8.976  -6.787  -8.070  1.00 97.45           H  
ATOM   2717  CE1 TYR A 169       6.911  -8.399  -5.182  1.00 97.45           C  
ATOM   2718  HE1 TYR A 169       6.335  -8.838  -4.380  1.00 97.45           H  
ATOM   2719  CE2 TYR A 169       7.879  -6.447  -6.259  1.00 97.45           C  
ATOM   2720  HE2 TYR A 169       8.074  -5.385  -6.282  1.00 97.45           H  
ATOM   2721  OH  TYR A 169       6.581  -6.190  -4.267  1.00 97.45           O  
ATOM   2722  HH  TYR A 169       6.111  -6.663  -3.576  1.00 97.45           H  
ATOM   2723  CZ  TYR A 169       7.114  -7.004  -5.217  1.00 97.45           C  
ATOM   2724  N   PRO A 170       9.642 -12.634  -8.661  1.00 96.99           N  
ATOM   2725  CA  PRO A 170       9.744 -13.819  -9.510  1.00 96.99           C  
ATOM   2726  HA  PRO A 170      10.749 -13.888  -9.924  1.00 96.99           H  
ATOM   2727  C   PRO A 170       8.739 -13.771 -10.679  1.00 96.99           C  
ATOM   2728  CB  PRO A 170       9.528 -14.988  -8.544  1.00 96.99           C  
ATOM   2729  HB2 PRO A 170      10.468 -15.214  -8.040  1.00 96.99           H  
ATOM   2730  HB3 PRO A 170       9.143 -15.880  -9.038  1.00 96.99           H  
ATOM   2731  O   PRO A 170       7.739 -14.499 -10.697  1.00 96.99           O  
ATOM   2732  CG  PRO A 170       8.539 -14.413  -7.529  1.00 96.99           C  
ATOM   2733  HG2 PRO A 170       8.581 -14.931  -6.571  1.00 96.99           H  
ATOM   2734  HG3 PRO A 170       7.529 -14.438  -7.937  1.00 96.99           H  
ATOM   2735  CD  PRO A 170       9.005 -12.968  -7.391  1.00 96.99           C  
ATOM   2736  HD2 PRO A 170       9.737 -12.899  -6.587  1.00 96.99           H  
ATOM   2737  HD3 PRO A 170       8.155 -12.318  -7.184  1.00 96.99           H  
ATOM   2738  N   VAL A 171       9.009 -12.930 -11.685  1.00 97.57           N  
ATOM   2739  H   VAL A 171       9.802 -12.318 -11.555  1.00 97.57           H  
ATOM   2740  CA  VAL A 171       8.116 -12.665 -12.836  1.00 97.57           C  
ATOM   2741  HA  VAL A 171       7.234 -12.162 -12.442  1.00 97.57           H  
ATOM   2742  C   VAL A 171       7.600 -13.932 -13.546  1.00 97.57           C  
ATOM   2743  CB  VAL A 171       8.761 -11.685 -13.840  1.00 97.57           C  
ATOM   2744  HB  VAL A 171       9.722 -12.072 -14.179  1.00 97.57           H  
ATOM   2745  O   VAL A 171       6.400 -13.987 -13.833  1.00 97.57           O  
ATOM   2746  CG1 VAL A 171       7.874 -11.448 -15.067  1.00 97.57           C  
ATOM   2747 HG11 VAL A 171       6.878 -11.129 -14.758  1.00 97.57           H  
ATOM   2748 HG12 VAL A 171       7.804 -12.351 -15.674  1.00 97.57           H  
ATOM   2749 HG13 VAL A 171       8.325 -10.670 -15.684  1.00 97.57           H  
ATOM   2750  CG2 VAL A 171       8.992 -10.326 -13.175  1.00 97.57           C  
ATOM   2751 HG21 VAL A 171       9.742 -10.406 -12.388  1.00 97.57           H  
ATOM   2752 HG22 VAL A 171       9.353  -9.608 -13.912  1.00 97.57           H  
ATOM   2753 HG23 VAL A 171       8.064  -9.945 -12.747  1.00 97.57           H  
ATOM   2754  N   PRO A 172       8.398 -14.999 -13.780  1.00 97.46           N  
ATOM   2755  CA  PRO A 172       7.872 -16.239 -14.359  1.00 97.46           C  
ATOM   2756  HA  PRO A 172       7.463 -16.011 -15.344  1.00 97.46           H  
ATOM   2757  C   PRO A 172       6.772 -16.905 -13.515  1.00 97.46           C  
ATOM   2758  CB  PRO A 172       9.089 -17.157 -14.528  1.00 97.46           C  
ATOM   2759  HB2 PRO A 172       9.240 -17.758 -13.631  1.00 97.46           H  
ATOM   2760  HB3 PRO A 172       8.993 -17.798 -15.404  1.00 97.46           H  
ATOM   2761  O   PRO A 172       5.784 -17.392 -14.069  1.00 97.46           O  
ATOM   2762  CG  PRO A 172      10.253 -16.178 -14.673  1.00 97.46           C  
ATOM   2763  HG2 PRO A 172      10.293 -15.796 -15.693  1.00 97.46           H  
ATOM   2764  HG3 PRO A 172      11.203 -16.632 -14.392  1.00 97.46           H  
ATOM   2765  CD  PRO A 172       9.855 -15.055 -13.719  1.00 97.46           C  
ATOM   2766  HD2 PRO A 172      10.172 -15.302 -12.706  1.00 97.46           H  
ATOM   2767  HD3 PRO A 172      10.320 -14.122 -14.039  1.00 97.46           H  
ATOM   2768  N   SER A 173       6.897 -16.895 -12.179  1.00 97.73           N  
ATOM   2769  H   SER A 173       7.654 -16.364 -11.774  1.00 97.73           H  
ATOM   2770  CA  SER A 173       5.864 -17.438 -11.281  1.00 97.73           C  
ATOM   2771  HA  SER A 173       5.562 -18.415 -11.658  1.00 97.73           H  
ATOM   2772  C   SER A 173       4.617 -16.551 -11.265  1.00 97.73           C  
ATOM   2773  CB  SER A 173       6.397 -17.638  -9.855  1.00 97.73           C  
ATOM   2774  HB2 SER A 173       7.327 -18.204  -9.893  1.00 97.73           H  
ATOM   2775  HB3 SER A 173       6.579 -16.673  -9.382  1.00 97.73           H  
ATOM   2776  O   SER A 173       3.501 -17.065 -11.340  1.00 97.73           O  
ATOM   2777  OG  SER A 173       5.433 -18.370  -9.115  1.00 97.73           O  
ATOM   2778  HG  SER A 173       5.767 -18.597  -8.244  1.00 97.73           H  
ATOM   2779  N   ILE A 174       4.790 -15.224 -11.272  1.00 98.03           N  
ATOM   2780  H   ILE A 174       5.732 -14.866 -11.203  1.00 98.03           H  
ATOM   2781  CA  ILE A 174       3.688 -14.253 -11.393  1.00 98.03           C  
ATOM   2782  HA  ILE A 174       2.995 -14.398 -10.564  1.00 98.03           H  
ATOM   2783  C   ILE A 174       2.895 -14.496 -12.683  1.00 98.03           C  
ATOM   2784  CB  ILE A 174       4.248 -12.812 -11.308  1.00 98.03           C  
ATOM   2785  HB  ILE A 174       5.140 -12.751 -11.931  1.00 98.03           H  
ATOM   2786  O   ILE A 174       1.679 -14.694 -12.644  1.00 98.03           O  
ATOM   2787  CG1 ILE A 174       4.664 -12.519  -9.849  1.00 98.03           C  
ATOM   2788 HG12 ILE A 174       3.776 -12.478  -9.219  1.00 98.03           H  
ATOM   2789 HG13 ILE A 174       5.294 -13.330  -9.484  1.00 98.03           H  
ATOM   2790  CG2 ILE A 174       3.248 -11.773 -11.851  1.00 98.03           C  
ATOM   2791 HG21 ILE A 174       3.610 -10.761 -11.669  1.00 98.03           H  
ATOM   2792 HG22 ILE A 174       3.136 -11.876 -12.930  1.00 98.03           H  
ATOM   2793 HG23 ILE A 174       2.272 -11.892 -11.379  1.00 98.03           H  
ATOM   2794  CD1 ILE A 174       5.457 -11.220  -9.666  1.00 98.03           C  
ATOM   2795 HD11 ILE A 174       6.328 -11.219 -10.321  1.00 98.03           H  
ATOM   2796 HD12 ILE A 174       5.790 -11.155  -8.631  1.00 98.03           H  
ATOM   2797 HD13 ILE A 174       4.833 -10.351  -9.876  1.00 98.03           H  
ATOM   2798  N   ASN A 175       3.583 -14.579 -13.826  1.00 97.83           N  
ATOM   2799  H   ASN A 175       4.575 -14.391 -13.797  1.00 97.83           H  
ATOM   2800  CA  ASN A 175       2.958 -14.848 -15.120  1.00 97.83           C  
ATOM   2801  HA  ASN A 175       2.219 -14.071 -15.318  1.00 97.83           H  
ATOM   2802  C   ASN A 175       2.218 -16.192 -15.148  1.00 97.83           C  
ATOM   2803  CB  ASN A 175       4.033 -14.818 -16.219  1.00 97.83           C  
ATOM   2804  HB2 ASN A 175       3.664 -15.352 -17.094  1.00 97.83           H  
ATOM   2805  HB3 ASN A 175       4.927 -15.333 -15.869  1.00 97.83           H  
ATOM   2806  O   ASN A 175       1.185 -16.299 -15.809  1.00 97.83           O  
ATOM   2807  CG  ASN A 175       4.408 -13.426 -16.694  1.00 97.83           C  
ATOM   2808  ND2 ASN A 175       5.514 -13.333 -17.394  1.00 97.83           N  
ATOM   2809 HD21 ASN A 175       5.794 -12.447 -17.789  1.00 97.83           H  
ATOM   2810 HD22 ASN A 175       6.117 -14.135 -17.516  1.00 97.83           H  
ATOM   2811  OD1 ASN A 175       3.685 -12.454 -16.529  1.00 97.83           O  
ATOM   2812  N   LYS A 176       2.705 -17.213 -14.438  1.00 97.65           N  
ATOM   2813  H   LYS A 176       3.581 -17.077 -13.954  1.00 97.65           H  
ATOM   2814  CA  LYS A 176       2.075 -18.540 -14.393  1.00 97.65           C  
ATOM   2815  HA  LYS A 176       1.716 -18.793 -15.390  1.00 97.65           H  
ATOM   2816  C   LYS A 176       0.860 -18.604 -13.461  1.00 97.65           C  
ATOM   2817  CB  LYS A 176       3.156 -19.552 -13.993  1.00 97.65           C  
ATOM   2818  HB2 LYS A 176       3.509 -19.315 -12.989  1.00 97.65           H  
ATOM   2819  HB3 LYS A 176       3.997 -19.456 -14.680  1.00 97.65           H  
ATOM   2820  O   LYS A 176      -0.104 -19.300 -13.782  1.00 97.65           O  
ATOM   2821  CG  LYS A 176       2.663 -21.005 -14.024  1.00 97.65           C  
ATOM   2822  HG2 LYS A 176       2.343 -21.265 -15.033  1.00 97.65           H  
ATOM   2823  HG3 LYS A 176       1.826 -21.128 -13.337  1.00 97.65           H  
ATOM   2824  CD  LYS A 176       3.797 -21.933 -13.584  1.00 97.65           C  
ATOM   2825  HD2 LYS A 176       4.626 -21.853 -14.287  1.00 97.65           H  
ATOM   2826  HD3 LYS A 176       4.139 -21.617 -12.598  1.00 97.65           H  
ATOM   2827  CE  LYS A 176       3.314 -23.382 -13.506  1.00 97.65           C  
ATOM   2828  HE2 LYS A 176       3.049 -23.723 -14.507  1.00 97.65           H  
ATOM   2829  HE3 LYS A 176       2.422 -23.408 -12.880  1.00 97.65           H  
ATOM   2830  NZ  LYS A 176       4.366 -24.245 -12.916  1.00 97.65           N  
ATOM   2831  HZ1 LYS A 176       5.211 -24.216 -13.469  1.00 97.65           H  
ATOM   2832  HZ2 LYS A 176       4.592 -23.911 -11.990  1.00 97.65           H  
ATOM   2833  HZ3 LYS A 176       4.059 -25.204 -12.838  1.00 97.65           H  
ATOM   2834  N   ASN A 177       0.903 -17.913 -12.321  1.00 97.81           N  
ATOM   2835  H   ASN A 177       1.740 -17.380 -12.131  1.00 97.81           H  
ATOM   2836  CA  ASN A 177       0.008 -18.195 -11.196  1.00 97.81           C  
ATOM   2837  HA  ASN A 177      -0.616 -19.056 -11.437  1.00 97.81           H  
ATOM   2838  C   ASN A 177      -0.962 -17.067 -10.834  1.00 97.81           C  
ATOM   2839  CB  ASN A 177       0.859 -18.584  -9.984  1.00 97.81           C  
ATOM   2840  HB2 ASN A 177       0.217 -18.754  -9.120  1.00 97.81           H  
ATOM   2841  HB3 ASN A 177       1.531 -17.759  -9.744  1.00 97.81           H  
ATOM   2842  O   ASN A 177      -2.031 -17.380 -10.311  1.00 97.81           O  
ATOM   2843  CG  ASN A 177       1.659 -19.847 -10.225  1.00 97.81           C  
ATOM   2844  ND2 ASN A 177       2.958 -19.781 -10.082  1.00 97.81           N  
ATOM   2845 HD21 ASN A 177       3.415 -18.916  -9.832  1.00 97.81           H  
ATOM   2846 HD22 ASN A 177       3.481 -20.644 -10.122  1.00 97.81           H  
ATOM   2847  OD1 ASN A 177       1.133 -20.890 -10.593  1.00 97.81           O  
ATOM   2848  N   LEU A 178      -0.643 -15.801 -11.116  1.00 98.15           N  
ATOM   2849  H   LEU A 178       0.233 -15.596 -11.575  1.00 98.15           H  
ATOM   2850  CA  LEU A 178      -1.532 -14.670 -10.825  1.00 98.15           C  
ATOM   2851  HA  LEU A 178      -2.205 -14.943 -10.011  1.00 98.15           H  
ATOM   2852  C   LEU A 178      -2.422 -14.334 -12.020  1.00 98.15           C  
ATOM   2853  CB  LEU A 178      -0.723 -13.443 -10.368  1.00 98.15           C  
ATOM   2854  HB2 LEU A 178      -1.416 -12.613 -10.228  1.00 98.15           H  
ATOM   2855  HB3 LEU A 178      -0.023 -13.160 -11.154  1.00 98.15           H  
ATOM   2856  O   LEU A 178      -1.995 -14.442 -13.169  1.00 98.15           O  
ATOM   2857  CG  LEU A 178       0.050 -13.647  -9.054  1.00 98.15           C  
ATOM   2858  HG  LEU A 178       0.824 -14.400  -9.204  1.00 98.15           H  
ATOM   2859  CD1 LEU A 178       0.710 -12.342  -8.624  1.00 98.15           C  
ATOM   2860 HD11 LEU A 178       1.271 -12.488  -7.701  1.00 98.15           H  
ATOM   2861 HD12 LEU A 178       1.395 -11.987  -9.395  1.00 98.15           H  
ATOM   2862 HD13 LEU A 178      -0.055 -11.587  -8.449  1.00 98.15           H  
ATOM   2863  CD2 LEU A 178      -0.866 -14.086  -7.915  1.00 98.15           C  
ATOM   2864 HD21 LEU A 178      -0.353 -13.991  -6.958  1.00 98.15           H  
ATOM   2865 HD22 LEU A 178      -1.740 -13.436  -7.879  1.00 98.15           H  
ATOM   2866 HD23 LEU A 178      -1.178 -15.122  -8.050  1.00 98.15           H  
ATOM   2867  N   ASP A 179      -3.654 -13.908 -11.768  1.00 97.94           N  
ATOM   2868  H   ASP A 179      -3.949 -13.838 -10.805  1.00 97.94           H  
ATOM   2869  CA  ASP A 179      -4.572 -13.423 -12.800  1.00 97.94           C  
ATOM   2870  HA  ASP A 179      -4.551 -14.111 -13.646  1.00 97.94           H  
ATOM   2871  C   ASP A 179      -4.136 -12.044 -13.330  1.00 97.94           C  
ATOM   2872  CB  ASP A 179      -6.001 -13.423 -12.238  1.00 97.94           C  
ATOM   2873  HB2 ASP A 179      -6.031 -12.888 -11.289  1.00 97.94           H  
ATOM   2874  HB3 ASP A 179      -6.658 -12.912 -12.942  1.00 97.94           H  
ATOM   2875  O   ASP A 179      -4.196 -11.802 -14.542  1.00 97.94           O  
ATOM   2876  CG  ASP A 179      -6.506 -14.858 -12.060  1.00 97.94           C  
ATOM   2877  OD1 ASP A 179      -6.519 -15.368 -10.914  1.00 97.94           O  
ATOM   2878  OD2 ASP A 179      -6.815 -15.485 -13.096  1.00 97.94           O  
ATOM   2879  N   TRP A 180      -3.635 -11.182 -12.436  1.00 98.04           N  
ATOM   2880  H   TRP A 180      -3.662 -11.455 -11.464  1.00 98.04           H  
ATOM   2881  CA  TRP A 180      -2.922  -9.925 -12.703  1.00 98.04           C  
ATOM   2882  HA  TRP A 180      -2.169 -10.095 -13.472  1.00 98.04           H  
ATOM   2883  C   TRP A 180      -2.187  -9.432 -11.440  1.00 98.04           C  
ATOM   2884  CB  TRP A 180      -3.903  -8.855 -13.206  1.00 98.04           C  
ATOM   2885  HB2 TRP A 180      -3.365  -7.927 -13.400  1.00 98.04           H  
ATOM   2886  HB3 TRP A 180      -4.317  -9.178 -14.162  1.00 98.04           H  
ATOM   2887  O   TRP A 180      -2.341 -10.015 -10.366  1.00 98.04           O  
ATOM   2888  CG  TRP A 180      -5.032  -8.533 -12.290  1.00 98.04           C  
ATOM   2889  CD1 TRP A 180      -4.988  -7.681 -11.240  1.00 98.04           C  
ATOM   2890  HD1 TRP A 180      -4.128  -7.112 -10.920  1.00 98.04           H  
ATOM   2891  CD2 TRP A 180      -6.383  -9.073 -12.317  1.00 98.04           C  
ATOM   2892  CE2 TRP A 180      -7.127  -8.467 -11.265  1.00 98.04           C  
ATOM   2893  CE3 TRP A 180      -7.044 -10.030 -13.118  1.00 98.04           C  
ATOM   2894  HE3 TRP A 180      -6.489 -10.520 -13.904  1.00 98.04           H  
ATOM   2895  NE1 TRP A 180      -6.229  -7.628 -10.645  1.00 98.04           N  
ATOM   2896  HE1 TRP A 180      -6.420  -7.087  -9.814  1.00 98.04           H  
ATOM   2897  CH2 TRP A 180      -9.093  -9.756 -11.823  1.00 98.04           C  
ATOM   2898  HH2 TRP A 180     -10.121 -10.028 -11.633  1.00 98.04           H  
ATOM   2899  CZ2 TRP A 180      -8.465  -8.794 -11.015  1.00 98.04           C  
ATOM   2900  HZ2 TRP A 180      -8.990  -8.328 -10.194  1.00 98.04           H  
ATOM   2901  CZ3 TRP A 180      -8.385 -10.375 -12.869  1.00 98.04           C  
ATOM   2902  HZ3 TRP A 180      -8.873 -11.136 -13.461  1.00 98.04           H  
ATOM   2903  N   ILE A 181      -1.402  -8.361 -11.578  1.00 97.89           N  
ATOM   2904  H   ILE A 181      -1.325  -7.945 -12.495  1.00 97.89           H  
ATOM   2905  CA  ILE A 181      -0.762  -7.618 -10.486  1.00 97.89           C  
ATOM   2906  HA  ILE A 181      -1.098  -8.044  -9.541  1.00 97.89           H  
ATOM   2907  C   ILE A 181      -1.213  -6.152 -10.486  1.00 97.89           C  
ATOM   2908  CB  ILE A 181       0.780  -7.742 -10.516  1.00 97.89           C  
ATOM   2909  HB  ILE A 181       1.172  -7.130  -9.703  1.00 97.89           H  
ATOM   2910  O   ILE A 181      -1.362  -5.539 -11.548  1.00 97.89           O  
ATOM   2911  CG1 ILE A 181       1.401  -7.227 -11.837  1.00 97.89           C  
ATOM   2912 HG12 ILE A 181       0.979  -7.775 -12.680  1.00 97.89           H  
ATOM   2913 HG13 ILE A 181       1.157  -6.172 -11.955  1.00 97.89           H  
ATOM   2914  CG2 ILE A 181       1.177  -9.196 -10.219  1.00 97.89           C  
ATOM   2915 HG21 ILE A 181       0.888  -9.847 -11.044  1.00 97.89           H  
ATOM   2916 HG22 ILE A 181       0.676  -9.516  -9.306  1.00 97.89           H  
ATOM   2917 HG23 ILE A 181       2.252  -9.263 -10.047  1.00 97.89           H  
ATOM   2918  CD1 ILE A 181       2.927  -7.359 -11.906  1.00 97.89           C  
ATOM   2919 HD11 ILE A 181       3.314  -6.798 -12.756  1.00 97.89           H  
ATOM   2920 HD12 ILE A 181       3.381  -6.960 -10.999  1.00 97.89           H  
ATOM   2921 HD13 ILE A 181       3.212  -8.405 -12.023  1.00 97.89           H  
ATOM   2922  N   ASN A 182      -1.431  -5.617  -9.290  1.00 97.95           N  
ATOM   2923  H   ASN A 182      -1.238  -6.194  -8.483  1.00 97.95           H  
ATOM   2924  CA  ASN A 182      -1.787  -4.236  -8.993  1.00 97.95           C  
ATOM   2925  HA  ASN A 182      -2.250  -3.765  -9.860  1.00 97.95           H  
ATOM   2926  C   ASN A 182      -0.493  -3.469  -8.664  1.00 97.95           C  
ATOM   2927  CB  ASN A 182      -2.814  -4.257  -7.840  1.00 97.95           C  
ATOM   2928  HB2 ASN A 182      -3.013  -3.247  -7.482  1.00 97.95           H  
ATOM   2929  HB3 ASN A 182      -2.394  -4.802  -6.995  1.00 97.95           H  
ATOM   2930  O   ASN A 182       0.117  -3.671  -7.619  1.00 97.95           O  
ATOM   2931  CG  ASN A 182      -4.146  -4.892  -8.210  1.00 97.95           C  
ATOM   2932  ND2 ASN A 182      -4.688  -5.717  -7.345  1.00 97.95           N  
ATOM   2933 HD21 ASN A 182      -5.611  -6.090  -7.516  1.00 97.95           H  
ATOM   2934 HD22 ASN A 182      -4.272  -5.843  -6.434  1.00 97.95           H  
ATOM   2935  OD1 ASN A 182      -4.712  -4.682  -9.279  1.00 97.95           O  
ATOM   2936  N   LEU A 183      -0.029  -2.634  -9.595  1.00 97.97           N  
ATOM   2937  H   LEU A 183      -0.580  -2.472 -10.425  1.00 97.97           H  
ATOM   2938  CA  LEU A 183       1.237  -1.905  -9.473  1.00 97.97           C  
ATOM   2939  HA  LEU A 183       1.976  -2.524  -8.963  1.00 97.97           H  
ATOM   2940  C   LEU A 183       1.028  -0.628  -8.651  1.00 97.97           C  
ATOM   2941  CB  LEU A 183       1.747  -1.572 -10.888  1.00 97.97           C  
ATOM   2942  HB2 LEU A 183       2.643  -0.957 -10.808  1.00 97.97           H  
ATOM   2943  HB3 LEU A 183       0.984  -0.973 -11.385  1.00 97.97           H  
ATOM   2944  O   LEU A 183       0.323   0.273  -9.110  1.00 97.97           O  
ATOM   2945  CG  LEU A 183       2.052  -2.810 -11.751  1.00 97.97           C  
ATOM   2946  HG  LEU A 183       1.320  -3.596 -11.569  1.00 97.97           H  
ATOM   2947  CD1 LEU A 183       1.994  -2.472 -13.239  1.00 97.97           C  
ATOM   2948 HD11 LEU A 183       1.018  -2.051 -13.480  1.00 97.97           H  
ATOM   2949 HD12 LEU A 183       2.149  -3.385 -13.813  1.00 97.97           H  
ATOM   2950 HD13 LEU A 183       2.781  -1.761 -13.491  1.00 97.97           H  
ATOM   2951  CD2 LEU A 183       3.444  -3.354 -11.464  1.00 97.97           C  
ATOM   2952 HD21 LEU A 183       3.536  -3.588 -10.403  1.00 97.97           H  
ATOM   2953 HD22 LEU A 183       4.193  -2.601 -11.709  1.00 97.97           H  
ATOM   2954 HD23 LEU A 183       3.631  -4.259 -12.042  1.00 97.97           H  
ATOM   2955  N   MET A 184       1.636  -0.531  -7.466  1.00 97.62           N  
ATOM   2956  H   MET A 184       2.178  -1.315  -7.131  1.00 97.62           H  
ATOM   2957  CA  MET A 184       1.502   0.627  -6.571  1.00 97.62           C  
ATOM   2958  HA  MET A 184       0.455   0.926  -6.532  1.00 97.62           H  
ATOM   2959  C   MET A 184       2.297   1.833  -7.091  1.00 97.62           C  
ATOM   2960  CB  MET A 184       1.921   0.246  -5.145  1.00 97.62           C  
ATOM   2961  HB2 MET A 184       2.954  -0.102  -5.148  1.00 97.62           H  
ATOM   2962  HB3 MET A 184       1.856   1.131  -4.511  1.00 97.62           H  
ATOM   2963  O   MET A 184       3.397   2.129  -6.630  1.00 97.62           O  
ATOM   2964  CG  MET A 184       1.023  -0.842  -4.554  1.00 97.62           C  
ATOM   2965  HG2 MET A 184      -0.019  -0.550  -4.681  1.00 97.62           H  
ATOM   2966  HG3 MET A 184       1.176  -1.780  -5.088  1.00 97.62           H  
ATOM   2967  SD  MET A 184       1.315  -1.123  -2.797  1.00 97.62           S  
ATOM   2968  CE  MET A 184       2.923  -1.954  -2.845  1.00 97.62           C  
ATOM   2969  HE1 MET A 184       2.820  -2.910  -3.360  1.00 97.62           H  
ATOM   2970  HE2 MET A 184       3.656  -1.327  -3.352  1.00 97.62           H  
ATOM   2971  HE3 MET A 184       3.255  -2.132  -1.823  1.00 97.62           H  
ATOM   2972  N   PHE A 185       1.764   2.509  -8.107  1.00 97.99           N  
ATOM   2973  H   PHE A 185       0.891   2.162  -8.479  1.00 97.99           H  
ATOM   2974  CA  PHE A 185       2.390   3.644  -8.788  1.00 97.99           C  
ATOM   2975  HA  PHE A 185       3.469   3.492  -8.746  1.00 97.99           H  
ATOM   2976  C   PHE A 185       2.171   4.988  -8.070  1.00 97.99           C  
ATOM   2977  CB  PHE A 185       1.947   3.657 -10.259  1.00 97.99           C  
ATOM   2978  HB2 PHE A 185       0.858   3.632 -10.287  1.00 97.99           H  
ATOM   2979  HB3 PHE A 185       2.251   4.603 -10.707  1.00 97.99           H  
ATOM   2980  O   PHE A 185       1.776   5.982  -8.675  1.00 97.99           O  
ATOM   2981  CG  PHE A 185       2.496   2.559 -11.152  1.00 97.99           C  
ATOM   2982  CD1 PHE A 185       3.845   2.178 -11.083  1.00 97.99           C  
ATOM   2983  HD1 PHE A 185       4.489   2.626 -10.340  1.00 97.99           H  
ATOM   2984  CD2 PHE A 185       1.686   2.002 -12.155  1.00 97.99           C  
ATOM   2985  HD2 PHE A 185       0.648   2.296 -12.209  1.00 97.99           H  
ATOM   2986  CE1 PHE A 185       4.389   1.270 -11.999  1.00 97.99           C  
ATOM   2987  HE1 PHE A 185       5.437   1.013 -11.952  1.00 97.99           H  
ATOM   2988  CE2 PHE A 185       2.225   1.098 -13.089  1.00 97.99           C  
ATOM   2989  HE2 PHE A 185       1.598   0.682 -13.863  1.00 97.99           H  
ATOM   2990  CZ  PHE A 185       3.581   0.735 -13.010  1.00 97.99           C  
ATOM   2991  HZ  PHE A 185       4.014   0.051 -13.724  1.00 97.99           H  
ATOM   2992  N   TYR A 186       2.414   5.004  -6.765  1.00 97.29           N  
ATOM   2993  H   TYR A 186       2.791   4.172  -6.333  1.00 97.29           H  
ATOM   2994  CA  TYR A 186       2.227   6.150  -5.875  1.00 97.29           C  
ATOM   2995  HA  TYR A 186       2.484   7.066  -6.406  1.00 97.29           H  
ATOM   2996  C   TYR A 186       3.182   6.050  -4.674  1.00 97.29           C  
ATOM   2997  CB  TYR A 186       0.744   6.231  -5.472  1.00 97.29           C  
ATOM   2998  HB2 TYR A 186       0.200   6.651  -6.317  1.00 97.29           H  
ATOM   2999  HB3 TYR A 186       0.617   6.929  -4.645  1.00 97.29           H  
ATOM   3000  O   TYR A 186       3.994   5.129  -4.616  1.00 97.29           O  
ATOM   3001  CG  TYR A 186       0.100   4.907  -5.106  1.00 97.29           C  
ATOM   3002  CD1 TYR A 186      -0.786   4.272  -6.002  1.00 97.29           C  
ATOM   3003  HD1 TYR A 186      -1.006   4.734  -6.953  1.00 97.29           H  
ATOM   3004  CD2 TYR A 186       0.395   4.307  -3.870  1.00 97.29           C  
ATOM   3005  HD2 TYR A 186       1.059   4.788  -3.167  1.00 97.29           H  
ATOM   3006  CE1 TYR A 186      -1.388   3.047  -5.652  1.00 97.29           C  
ATOM   3007  HE1 TYR A 186      -2.086   2.560  -6.317  1.00 97.29           H  
ATOM   3008  CE2 TYR A 186      -0.202   3.086  -3.523  1.00 97.29           C  
ATOM   3009  HE2 TYR A 186       0.014   2.653  -2.558  1.00 97.29           H  
ATOM   3010  OH  TYR A 186      -1.672   1.273  -4.064  1.00 97.29           O  
ATOM   3011  HH  TYR A 186      -1.378   0.975  -3.200  1.00 97.29           H  
ATOM   3012  CZ  TYR A 186      -1.095   2.453  -4.406  1.00 97.29           C  
ATOM   3013  N   ASP A 187       3.114   7.007  -3.744  1.00 96.21           N  
ATOM   3014  H   ASP A 187       2.388   7.704  -3.832  1.00 96.21           H  
ATOM   3015  CA  ASP A 187       4.060   7.188  -2.634  1.00 96.21           C  
ATOM   3016  HA  ASP A 187       3.769   8.116  -2.142  1.00 96.21           H  
ATOM   3017  C   ASP A 187       5.522   7.412  -3.050  1.00 96.21           C  
ATOM   3018  CB  ASP A 187       3.925   6.079  -1.579  1.00 96.21           C  
ATOM   3019  HB2 ASP A 187       4.665   6.230  -0.792  1.00 96.21           H  
ATOM   3020  HB3 ASP A 187       4.128   5.109  -2.032  1.00 96.21           H  
ATOM   3021  O   ASP A 187       6.440   7.096  -2.310  1.00 96.21           O  
ATOM   3022  CG  ASP A 187       2.573   6.063  -0.893  1.00 96.21           C  
ATOM   3023  OD1 ASP A 187       2.113   4.945  -0.592  1.00 96.21           O  
ATOM   3024  OD2 ASP A 187       2.021   7.149  -0.581  1.00 96.21           O  
ATOM   3025  N   TYR A 188       5.801   8.023  -4.199  1.00 96.93           N  
ATOM   3026  H   TYR A 188       5.041   8.237  -4.829  1.00 96.93           H  
ATOM   3027  CA  TYR A 188       7.188   8.332  -4.588  1.00 96.93           C  
ATOM   3028  HA  TYR A 188       7.802   7.441  -4.461  1.00 96.93           H  
ATOM   3029  C   TYR A 188       7.849   9.410  -3.723  1.00 96.93           C  
ATOM   3030  CB  TYR A 188       7.199   8.753  -6.057  1.00 96.93           C  
ATOM   3031  HB2 TYR A 188       8.214   9.025  -6.345  1.00 96.93           H  
ATOM   3032  HB3 TYR A 188       6.586   9.649  -6.159  1.00 96.93           H  
ATOM   3033  O   TYR A 188       9.076   9.492  -3.645  1.00 96.93           O  
ATOM   3034  CG  TYR A 188       6.689   7.699  -7.020  1.00 96.93           C  
ATOM   3035  CD1 TYR A 188       6.835   6.323  -6.746  1.00 96.93           C  
ATOM   3036  HD1 TYR A 188       7.305   5.975  -5.838  1.00 96.93           H  
ATOM   3037  CD2 TYR A 188       6.057   8.113  -8.205  1.00 96.93           C  
ATOM   3038  HD2 TYR A 188       5.977   9.169  -8.419  1.00 96.93           H  
ATOM   3039  CE1 TYR A 188       6.351   5.372  -7.653  1.00 96.93           C  
ATOM   3040  HE1 TYR A 188       6.460   4.323  -7.417  1.00 96.93           H  
ATOM   3041  CE2 TYR A 188       5.551   7.164  -9.108  1.00 96.93           C  
ATOM   3042  HE2 TYR A 188       5.048   7.476 -10.012  1.00 96.93           H  
ATOM   3043  OH  TYR A 188       5.299   4.864  -9.724  1.00 96.93           O  
ATOM   3044  HH  TYR A 188       5.561   4.004  -9.387  1.00 96.93           H  
ATOM   3045  CZ  TYR A 188       5.716   5.794  -8.835  1.00 96.93           C  
ATOM   3046  N   ARG A 189       7.037  10.258  -3.087  1.00 96.20           N  
ATOM   3047  H   ARG A 189       6.049  10.054  -3.135  1.00 96.20           H  
ATOM   3048  CA  ARG A 189       7.436  11.379  -2.227  1.00 96.20           C  
ATOM   3049  HA  ARG A 189       8.409  11.175  -1.780  1.00 96.20           H  
ATOM   3050  C   ARG A 189       6.422  11.501  -1.095  1.00 96.20           C  
ATOM   3051  CB  ARG A 189       7.483  12.677  -3.060  1.00 96.20           C  
ATOM   3052  HB2 ARG A 189       6.491  12.863  -3.472  1.00 96.20           H  
ATOM   3053  HB3 ARG A 189       7.736  13.514  -2.410  1.00 96.20           H  
ATOM   3054  O   ARG A 189       5.244  11.257  -1.334  1.00 96.20           O  
ATOM   3055  CG  ARG A 189       8.486  12.646  -4.225  1.00 96.20           C  
ATOM   3056  HG2 ARG A 189       8.297  11.788  -4.870  1.00 96.20           H  
ATOM   3057  HG3 ARG A 189       8.345  13.532  -4.845  1.00 96.20           H  
ATOM   3058  CD  ARG A 189       9.935  12.620  -3.729  1.00 96.20           C  
ATOM   3059  HD2 ARG A 189      10.086  11.749  -3.091  1.00 96.20           H  
ATOM   3060  HD3 ARG A 189      10.122  13.519  -3.142  1.00 96.20           H  
ATOM   3061  NE  ARG A 189      10.876  12.554  -4.857  1.00 96.20           N  
ATOM   3062  HE  ARG A 189      10.483  12.387  -5.773  1.00 96.20           H  
ATOM   3063  NH1 ARG A 189      12.810  12.704  -3.618  1.00 96.20           N  
ATOM   3064 HH11 ARG A 189      12.281  12.865  -2.773  1.00 96.20           H  
ATOM   3065 HH12 ARG A 189      13.815  12.766  -3.544  1.00 96.20           H  
ATOM   3066  NH2 ARG A 189      12.915  12.475  -5.846  1.00 96.20           N  
ATOM   3067 HH21 ARG A 189      12.471  12.324  -6.741  1.00 96.20           H  
ATOM   3068 HH22 ARG A 189      13.922  12.467  -5.770  1.00 96.20           H  
ATOM   3069  CZ  ARG A 189      12.192  12.578  -4.764  1.00 96.20           C  
ATOM   3070  N   GLY A 190       6.855  11.889   0.100  1.00 94.91           N  
ATOM   3071  H   GLY A 190       7.834  12.091   0.243  1.00 94.91           H  
ATOM   3072  CA  GLY A 190       5.981  12.022   1.264  1.00 94.91           C  
ATOM   3073  HA2 GLY A 190       5.491  11.069   1.463  1.00 94.91           H  
ATOM   3074  HA3 GLY A 190       5.212  12.767   1.060  1.00 94.91           H  
ATOM   3075  C   GLY A 190       6.745  12.457   2.510  1.00 94.91           C  
ATOM   3076  O   GLY A 190       7.859  12.965   2.412  1.00 94.91           O  
ATOM   3077  N   SER A 191       6.154  12.241   3.683  1.00 94.09           N  
ATOM   3078  H   SER A 191       5.280  11.737   3.715  1.00 94.09           H  
ATOM   3079  CA  SER A 191       6.636  12.762   4.971  1.00 94.09           C  
ATOM   3080  HA  SER A 191       6.702  13.847   4.897  1.00 94.09           H  
ATOM   3081  C   SER A 191       8.026  12.274   5.407  1.00 94.09           C  
ATOM   3082  CB  SER A 191       5.606  12.433   6.057  1.00 94.09           C  
ATOM   3083  HB2 SER A 191       6.003  12.702   7.036  1.00 94.09           H  
ATOM   3084  HB3 SER A 191       4.700  13.012   5.878  1.00 94.09           H  
ATOM   3085  O   SER A 191       8.647  12.914   6.250  1.00 94.09           O  
ATOM   3086  OG  SER A 191       5.281  11.056   6.030  1.00 94.09           O  
ATOM   3087  HG  SER A 191       4.685  10.896   6.765  1.00 94.09           H  
ATOM   3088  N   TRP A 192       8.557  11.206   4.805  1.00 93.82           N  
ATOM   3089  H   TRP A 192       7.997  10.718   4.120  1.00 93.82           H  
ATOM   3090  CA  TRP A 192       9.930  10.732   5.041  1.00 93.82           C  
ATOM   3091  HA  TRP A 192      10.112  10.699   6.116  1.00 93.82           H  
ATOM   3092  C   TRP A 192      11.008  11.647   4.432  1.00 93.82           C  
ATOM   3093  CB  TRP A 192      10.066   9.310   4.490  1.00 93.82           C  
ATOM   3094  HB2 TRP A 192      11.069   8.942   4.708  1.00 93.82           H  
ATOM   3095  HB3 TRP A 192       9.366   8.662   5.017  1.00 93.82           H  
ATOM   3096  O   TRP A 192      12.180  11.539   4.783  1.00 93.82           O  
ATOM   3097  CG  TRP A 192       9.816   9.194   3.019  1.00 93.82           C  
ATOM   3098  CD1 TRP A 192      10.732   9.393   2.046  1.00 93.82           C  
ATOM   3099  HD1 TRP A 192      11.765   9.654   2.228  1.00 93.82           H  
ATOM   3100  CD2 TRP A 192       8.558   8.928   2.336  1.00 93.82           C  
ATOM   3101  CE2 TRP A 192       8.806   8.919   0.932  1.00 93.82           C  
ATOM   3102  CE3 TRP A 192       7.230   8.718   2.760  1.00 93.82           C  
ATOM   3103  HE3 TRP A 192       7.003   8.741   3.816  1.00 93.82           H  
ATOM   3104  NE1 TRP A 192      10.135   9.246   0.809  1.00 93.82           N  
ATOM   3105  HE1 TRP A 192      10.627   9.377  -0.063  1.00 93.82           H  
ATOM   3106  CH2 TRP A 192       6.491   8.447   0.450  1.00 93.82           C  
ATOM   3107  HH2 TRP A 192       5.690   8.276  -0.254  1.00 93.82           H  
ATOM   3108  CZ2 TRP A 192       7.804   8.650  -0.003  1.00 93.82           C  
ATOM   3109  HZ2 TRP A 192       8.035   8.614  -1.057  1.00 93.82           H  
ATOM   3110  CZ3 TRP A 192       6.206   8.497   1.821  1.00 93.82           C  
ATOM   3111  HZ3 TRP A 192       5.183   8.375   2.146  1.00 93.82           H  
ATOM   3112  N   ASP A 193      10.631  12.548   3.520  1.00 94.60           N  
ATOM   3113  H   ASP A 193       9.657  12.582   3.255  1.00 94.60           H  
ATOM   3114  CA  ASP A 193      11.503  13.593   2.981  1.00 94.60           C  
ATOM   3115  HA  ASP A 193      12.331  13.756   3.671  1.00 94.60           H  
ATOM   3116  C   ASP A 193      10.726  14.910   2.867  1.00 94.60           C  
ATOM   3117  CB  ASP A 193      12.113  13.155   1.643  1.00 94.60           C  
ATOM   3118  HB2 ASP A 193      11.312  12.946   0.934  1.00 94.60           H  
ATOM   3119  HB3 ASP A 193      12.674  12.233   1.797  1.00 94.60           H  
ATOM   3120  O   ASP A 193      10.002  15.179   1.905  1.00 94.60           O  
ATOM   3121  CG  ASP A 193      13.058  14.205   1.038  1.00 94.60           C  
ATOM   3122  OD1 ASP A 193      13.472  13.974  -0.123  1.00 94.60           O  
ATOM   3123  OD2 ASP A 193      13.361  15.228   1.710  1.00 94.60           O  
ATOM   3124  N   THR A 194      10.887  15.753   3.885  1.00 95.59           N  
ATOM   3125  H   THR A 194      11.485  15.468   4.647  1.00 95.59           H  
ATOM   3126  CA  THR A 194      10.238  17.068   3.970  1.00 95.59           C  
ATOM   3127  HA  THR A 194       9.366  17.064   3.315  1.00 95.59           H  
ATOM   3128  C   THR A 194      11.126  18.209   3.478  1.00 95.59           C  
ATOM   3129  CB  THR A 194       9.719  17.351   5.383  1.00 95.59           C  
ATOM   3130  HB  THR A 194       9.305  18.359   5.415  1.00 95.59           H  
ATOM   3131  O   THR A 194      10.751  19.371   3.628  1.00 95.59           O  
ATOM   3132  CG2 THR A 194       8.624  16.373   5.800  1.00 95.59           C  
ATOM   3133 HG21 THR A 194       7.776  16.464   5.121  1.00 95.59           H  
ATOM   3134 HG22 THR A 194       8.292  16.599   6.814  1.00 95.59           H  
ATOM   3135 HG23 THR A 194       8.997  15.350   5.765  1.00 95.59           H  
ATOM   3136  OG1 THR A 194      10.750  17.246   6.335  1.00 95.59           O  
ATOM   3137  HG1 THR A 194      10.653  16.389   6.756  1.00 95.59           H  
ATOM   3138  N   SER A 195      12.289  17.905   2.887  1.00 95.99           N  
ATOM   3139  H   SER A 195      12.510  16.933   2.721  1.00 95.99           H  
ATOM   3140  CA  SER A 195      13.260  18.917   2.451  1.00 95.99           C  
ATOM   3141  HA  SER A 195      13.340  19.672   3.233  1.00 95.99           H  
ATOM   3142  C   SER A 195      12.842  19.647   1.170  1.00 95.99           C  
ATOM   3143  CB  SER A 195      14.640  18.274   2.278  1.00 95.99           C  
ATOM   3144  HB2 SER A 195      14.899  17.717   3.178  1.00 95.99           H  
ATOM   3145  HB3 SER A 195      15.375  19.067   2.140  1.00 95.99           H  
ATOM   3146  O   SER A 195      13.212  20.809   0.970  1.00 95.99           O  
ATOM   3147  OG  SER A 195      14.693  17.414   1.157  1.00 95.99           O  
ATOM   3148  HG  SER A 195      14.236  16.591   1.347  1.00 95.99           H  
ATOM   3149  N   ALA A 196      12.043  18.998   0.317  1.00 96.99           N  
ATOM   3150  H   ALA A 196      11.799  18.040   0.525  1.00 96.99           H  
ATOM   3151  CA  ALA A 196      11.510  19.570  -0.912  1.00 96.99           C  
ATOM   3152  HA  ALA A 196      11.372  20.640  -0.753  1.00 96.99           H  
ATOM   3153  C   ALA A 196      10.147  18.968  -1.286  1.00 96.99           C  
ATOM   3154  CB  ALA A 196      12.528  19.369  -2.042  1.00 96.99           C  
ATOM   3155  HB1 ALA A 196      12.668  18.304  -2.226  1.00 96.99           H  
ATOM   3156  HB2 ALA A 196      13.482  19.817  -1.765  1.00 96.99           H  
ATOM   3157  HB3 ALA A 196      12.163  19.848  -2.951  1.00 96.99           H  
ATOM   3158  O   ALA A 196       9.875  17.800  -1.014  1.00 96.99           O  
ATOM   3159  N   THR A 197       9.303  19.760  -1.949  1.00 97.46           N  
ATOM   3160  H   THR A 197       9.594  20.703  -2.161  1.00 97.46           H  
ATOM   3161  CA  THR A 197       8.014  19.299  -2.487  1.00 97.46           C  
ATOM   3162  HA  THR A 197       7.448  18.837  -1.678  1.00 97.46           H  
ATOM   3163  C   THR A 197       8.207  18.252  -3.585  1.00 97.46           C  
ATOM   3164  CB  THR A 197       7.186  20.458  -3.056  1.00 97.46           C  
ATOM   3165  HB  THR A 197       6.230  20.066  -3.401  1.00 97.46           H  
ATOM   3166  O   THR A 197       9.212  18.254  -4.303  1.00 97.46           O  
ATOM   3167  CG2 THR A 197       6.928  21.555  -2.031  1.00 97.46           C  
ATOM   3168 HG21 THR A 197       6.421  21.133  -1.163  1.00 97.46           H  
ATOM   3169 HG22 THR A 197       6.288  22.313  -2.483  1.00 97.46           H  
ATOM   3170 HG23 THR A 197       7.863  22.018  -1.717  1.00 97.46           H  
ATOM   3171  OG1 THR A 197       7.854  21.043  -4.148  1.00 97.46           O  
ATOM   3172  HG1 THR A 197       7.329  21.780  -4.470  1.00 97.46           H  
ATOM   3173  N   GLY A 198       7.228  17.365  -3.777  1.00 96.39           N  
ATOM   3174  H   GLY A 198       6.422  17.365  -3.167  1.00 96.39           H  
ATOM   3175  CA  GLY A 198       7.346  16.308  -4.775  1.00 96.39           C  
ATOM   3176  HA2 GLY A 198       7.957  15.516  -4.343  1.00 96.39           H  
ATOM   3177  HA3 GLY A 198       7.870  16.694  -5.650  1.00 96.39           H  
ATOM   3178  C   GLY A 198       6.019  15.712  -5.232  1.00 96.39           C  
ATOM   3179  O   GLY A 198       5.063  15.602  -4.469  1.00 96.39           O  
ATOM   3180  N   ALA A 199       5.968  15.288  -6.495  1.00 96.05           N  
ATOM   3181  H   ALA A 199       6.780  15.402  -7.086  1.00 96.05           H  
ATOM   3182  CA  ALA A 199       4.820  14.582  -7.049  1.00 96.05           C  
ATOM   3183  HA  ALA A 199       3.906  15.090  -6.741  1.00 96.05           H  
ATOM   3184  C   ALA A 199       4.778  13.138  -6.526  1.00 96.05           C  
ATOM   3185  CB  ALA A 199       4.901  14.648  -8.575  1.00 96.05           C  
ATOM   3186  HB1 ALA A 199       4.123  14.027  -9.019  1.00 96.05           H  
ATOM   3187  HB2 ALA A 199       5.879  14.309  -8.915  1.00 96.05           H  
ATOM   3188  HB3 ALA A 199       4.753  15.678  -8.898  1.00 96.05           H  
ATOM   3189  O   ALA A 199       5.629  12.317  -6.868  1.00 96.05           O  
ATOM   3190  N   GLN A 200       3.768  12.816  -5.716  1.00 95.25           N  
ATOM   3191  H   GLN A 200       3.148  13.552  -5.410  1.00 95.25           H  
ATOM   3192  CA  GLN A 200       3.676  11.516  -5.043  1.00 95.25           C  
ATOM   3193  HA  GLN A 200       4.653  11.313  -4.603  1.00 95.25           H  
ATOM   3194  C   GLN A 200       3.385  10.335  -5.989  1.00 95.25           C  
ATOM   3195  CB  GLN A 200       2.687  11.632  -3.873  1.00 95.25           C  
ATOM   3196  HB2 GLN A 200       2.911  10.829  -3.171  1.00 95.25           H  
ATOM   3197  HB3 GLN A 200       2.909  12.556  -3.339  1.00 95.25           H  
ATOM   3198  O   GLN A 200       3.601   9.189  -5.619  1.00 95.25           O  
ATOM   3199  CG  GLN A 200       1.185  11.645  -4.250  1.00 95.25           C  
ATOM   3200  HG2 GLN A 200       1.055  11.730  -5.329  1.00 95.25           H  
ATOM   3201  HG3 GLN A 200       0.728  12.525  -3.797  1.00 95.25           H  
ATOM   3202  CD  GLN A 200       0.417  10.421  -3.750  1.00 95.25           C  
ATOM   3203  NE2 GLN A 200      -0.882  10.370  -3.872  1.00 95.25           N  
ATOM   3204 HE21 GLN A 200      -1.459  11.139  -4.180  1.00 95.25           H  
ATOM   3205 HE22 GLN A 200      -1.310   9.574  -3.422  1.00 95.25           H  
ATOM   3206  OE1 GLN A 200       0.958   9.469  -3.223  1.00 95.25           O  
ATOM   3207  N   ALA A 201       2.951  10.603  -7.223  1.00 97.44           N  
ATOM   3208  H   ALA A 201       2.790  11.572  -7.458  1.00 97.44           H  
ATOM   3209  CA  ALA A 201       2.638   9.592  -8.234  1.00 97.44           C  
ATOM   3210  HA  ALA A 201       3.177   8.674  -7.998  1.00 97.44           H  
ATOM   3211  C   ALA A 201       3.104  10.009  -9.644  1.00 97.44           C  
ATOM   3212  CB  ALA A 201       1.137   9.282  -8.149  1.00 97.44           C  
ATOM   3213  HB1 ALA A 201       0.875   8.497  -8.859  1.00 97.44           H  
ATOM   3214  HB2 ALA A 201       0.546  10.174  -8.358  1.00 97.44           H  
ATOM   3215  HB3 ALA A 201       0.908   8.924  -7.145  1.00 97.44           H  
ATOM   3216  O   ALA A 201       2.389   9.804 -10.620  1.00 97.44           O  
ATOM   3217  N   ALA A 202       4.266  10.656  -9.774  1.00 97.60           N  
ATOM   3218  H   ALA A 202       4.822  10.825  -8.948  1.00 97.60           H  
ATOM   3219  CA  ALA A 202       4.785  11.129 -11.062  1.00 97.60           C  
ATOM   3220  HA  ALA A 202       4.151  11.942 -11.413  1.00 97.60           H  
ATOM   3221  C   ALA A 202       4.806  10.030 -12.147  1.00 97.60           C  
ATOM   3222  CB  ALA A 202       6.196  11.684 -10.840  1.00 97.60           C  
ATOM   3223  HB1 ALA A 202       6.181  12.459 -10.074  1.00 97.60           H  
ATOM   3224  HB2 ALA A 202       6.572  12.112 -11.769  1.00 97.60           H  
ATOM   3225  HB3 ALA A 202       6.868  10.887 -10.523  1.00 97.60           H  
ATOM   3226  O   ALA A 202       5.433   8.978 -11.978  1.00 97.60           O  
ATOM   3227  N   LEU A 203       4.175  10.295 -13.297  1.00 97.96           N  
ATOM   3228  H   LEU A 203       3.749  11.202 -13.420  1.00 97.96           H  
ATOM   3229  CA  LEU A 203       4.267   9.400 -14.451  1.00 97.96           C  
ATOM   3230  HA  LEU A 203       3.986   8.404 -14.108  1.00 97.96           H  
ATOM   3231  C   LEU A 203       5.698   9.370 -14.992  1.00 97.96           C  
ATOM   3232  CB  LEU A 203       3.292   9.835 -15.552  1.00 97.96           C  
ATOM   3233  HB2 LEU A 203       3.605  10.824 -15.886  1.00 97.96           H  
ATOM   3234  HB3 LEU A 203       2.287   9.897 -15.134  1.00 97.96           H  
ATOM   3235  O   LEU A 203       6.246   8.301 -15.276  1.00 97.96           O  
ATOM   3236  CG  LEU A 203       3.280   8.924 -16.793  1.00 97.96           C  
ATOM   3237  HG  LEU A 203       4.244   8.988 -17.298  1.00 97.96           H  
ATOM   3238  CD1 LEU A 203       3.018   7.459 -16.455  1.00 97.96           C  
ATOM   3239 HD11 LEU A 203       2.153   7.369 -15.797  1.00 97.96           H  
ATOM   3240 HD12 LEU A 203       2.842   6.904 -17.376  1.00 97.96           H  
ATOM   3241 HD13 LEU A 203       3.902   7.035 -15.978  1.00 97.96           H  
ATOM   3242  CD2 LEU A 203       2.201   9.388 -17.770  1.00 97.96           C  
ATOM   3243 HD21 LEU A 203       1.216   9.307 -17.311  1.00 97.96           H  
ATOM   3244 HD22 LEU A 203       2.386  10.428 -18.036  1.00 97.96           H  
ATOM   3245 HD23 LEU A 203       2.240   8.785 -18.677  1.00 97.96           H  
ATOM   3246  N   PHE A 204       6.299  10.552 -15.106  1.00 97.13           N  
ATOM   3247  H   PHE A 204       5.791  11.369 -14.800  1.00 97.13           H  
ATOM   3248  CA  PHE A 204       7.665  10.755 -15.565  1.00 97.13           C  
ATOM   3249  HA  PHE A 204       8.149   9.792 -15.726  1.00 97.13           H  
ATOM   3250  C   PHE A 204       8.467  11.509 -14.502  1.00 97.13           C  
ATOM   3251  CB  PHE A 204       7.655  11.514 -16.901  1.00 97.13           C  
ATOM   3252  HB2 PHE A 204       8.681  11.618 -17.253  1.00 97.13           H  
ATOM   3253  HB3 PHE A 204       7.272  12.517 -16.714  1.00 97.13           H  
ATOM   3254  O   PHE A 204       7.977  12.461 -13.903  1.00 97.13           O  
ATOM   3255  CG  PHE A 204       6.830  10.873 -18.004  1.00 97.13           C  
ATOM   3256  CD1 PHE A 204       7.237   9.654 -18.574  1.00 97.13           C  
ATOM   3257  HD1 PHE A 204       8.153   9.189 -18.240  1.00 97.13           H  
ATOM   3258  CD2 PHE A 204       5.659  11.500 -18.470  1.00 97.13           C  
ATOM   3259  HD2 PHE A 204       5.358  12.449 -18.052  1.00 97.13           H  
ATOM   3260  CE1 PHE A 204       6.466   9.048 -19.582  1.00 97.13           C  
ATOM   3261  HE1 PHE A 204       6.787   8.110 -20.011  1.00 97.13           H  
ATOM   3262  CE2 PHE A 204       4.892  10.902 -19.487  1.00 97.13           C  
ATOM   3263  HE2 PHE A 204       4.000  11.396 -19.842  1.00 97.13           H  
ATOM   3264  CZ  PHE A 204       5.290   9.670 -20.037  1.00 97.13           C  
ATOM   3265  HZ  PHE A 204       4.698   9.213 -20.815  1.00 97.13           H  
ATOM   3266  N   ASP A 205       9.714  11.096 -14.297  1.00 96.48           N  
ATOM   3267  H   ASP A 205      10.053  10.282 -14.790  1.00 96.48           H  
ATOM   3268  CA  ASP A 205      10.722  11.857 -13.561  1.00 96.48           C  
ATOM   3269  HA  ASP A 205      10.430  12.906 -13.521  1.00 96.48           H  
ATOM   3270  C   ASP A 205      12.032  11.744 -14.347  1.00 96.48           C  
ATOM   3271  CB  ASP A 205      10.857  11.349 -12.112  1.00 96.48           C  
ATOM   3272  HB2 ASP A 205       9.878  11.384 -11.635  1.00 96.48           H  
ATOM   3273  HB3 ASP A 205      11.197  10.313 -12.123  1.00 96.48           H  
ATOM   3274  O   ASP A 205      12.525  10.647 -14.595  1.00 96.48           O  
ATOM   3275  CG  ASP A 205      11.839  12.181 -11.272  1.00 96.48           C  
ATOM   3276  OD1 ASP A 205      12.003  11.885 -10.066  1.00 96.48           O  
ATOM   3277  OD2 ASP A 205      12.486  13.096 -11.831  1.00 96.48           O  
ATOM   3278  N   THR A 206      12.566  12.874 -14.806  1.00 93.12           N  
ATOM   3279  H   THR A 206      12.140  13.753 -14.549  1.00 93.12           H  
ATOM   3280  CA  THR A 206      13.834  12.916 -15.550  1.00 93.12           C  
ATOM   3281  HA  THR A 206      13.944  11.993 -16.119  1.00 93.12           H  
ATOM   3282  C   THR A 206      15.054  12.998 -14.634  1.00 93.12           C  
ATOM   3283  CB  THR A 206      13.851  14.084 -16.542  1.00 93.12           C  
ATOM   3284  HB  THR A 206      14.828  14.132 -17.025  1.00 93.12           H  
ATOM   3285  O   THR A 206      16.180  12.850 -15.105  1.00 93.12           O  
ATOM   3286  CG2 THR A 206      12.783  13.932 -17.626  1.00 93.12           C  
ATOM   3287 HG21 THR A 206      12.959  14.658 -18.419  1.00 93.12           H  
ATOM   3288 HG22 THR A 206      11.790  14.089 -17.205  1.00 93.12           H  
ATOM   3289 HG23 THR A 206      12.832  12.930 -18.051  1.00 93.12           H  
ATOM   3290  OG1 THR A 206      13.593  15.304 -15.882  1.00 93.12           O  
ATOM   3291  HG1 THR A 206      13.414  15.958 -16.562  1.00 93.12           H  
ATOM   3292  N   LYS A 207      14.850  13.233 -13.332  1.00 93.95           N  
ATOM   3293  H   LYS A 207      13.894  13.292 -13.009  1.00 93.95           H  
ATOM   3294  CA  LYS A 207      15.903  13.403 -12.322  1.00 93.95           C  
ATOM   3295  HA  LYS A 207      16.845  13.646 -12.812  1.00 93.95           H  
ATOM   3296  C   LYS A 207      16.150  12.131 -11.515  1.00 93.95           C  
ATOM   3297  CB  LYS A 207      15.518  14.548 -11.373  1.00 93.95           C  
ATOM   3298  HB2 LYS A 207      14.609  14.271 -10.838  1.00 93.95           H  
ATOM   3299  HB3 LYS A 207      16.314  14.672 -10.638  1.00 93.95           H  
ATOM   3300  O   LYS A 207      17.177  12.032 -10.848  1.00 93.95           O  
ATOM   3301  CG  LYS A 207      15.295  15.890 -12.087  1.00 93.95           C  
ATOM   3302  HG2 LYS A 207      16.218  16.200 -12.577  1.00 93.95           H  
ATOM   3303  HG3 LYS A 207      14.510  15.788 -12.836  1.00 93.95           H  
ATOM   3304  CD  LYS A 207      14.865  16.954 -11.070  1.00 93.95           C  
ATOM   3305  HD2 LYS A 207      13.961  16.608 -10.568  1.00 93.95           H  
ATOM   3306  HD3 LYS A 207      15.654  17.086 -10.330  1.00 93.95           H  
ATOM   3307  CE  LYS A 207      14.579  18.285 -11.773  1.00 93.95           C  
ATOM   3308  HE2 LYS A 207      13.858  18.101 -12.569  1.00 93.95           H  
ATOM   3309  HE3 LYS A 207      15.501  18.644 -12.231  1.00 93.95           H  
ATOM   3310  NZ  LYS A 207      14.040  19.293 -10.823  1.00 93.95           N  
ATOM   3311  HZ1 LYS A 207      13.175  18.965 -10.417  1.00 93.95           H  
ATOM   3312  HZ2 LYS A 207      13.841  20.165 -11.293  1.00 93.95           H  
ATOM   3313  HZ3 LYS A 207      14.690  19.469 -10.071  1.00 93.95           H  
ATOM   3314  N   SER A 208      15.222  11.175 -11.538  1.00 94.49           N  
ATOM   3315  H   SER A 208      14.386  11.325 -12.084  1.00 94.49           H  
ATOM   3316  CA  SER A 208      15.340   9.926 -10.792  1.00 94.49           C  
ATOM   3317  HA  SER A 208      16.396   9.663 -10.734  1.00 94.49           H  
ATOM   3318  C   SER A 208      14.621   8.764 -11.478  1.00 94.49           C  
ATOM   3319  CB  SER A 208      14.828  10.124  -9.356  1.00 94.49           C  
ATOM   3320  HB2 SER A 208      15.342   9.411  -8.712  1.00 94.49           H  
ATOM   3321  HB3 SER A 208      15.070  11.127  -9.005  1.00 94.49           H  
ATOM   3322  O   SER A 208      13.772   8.945 -12.344  1.00 94.49           O  
ATOM   3323  OG  SER A 208      13.440   9.893  -9.234  1.00 94.49           O  
ATOM   3324  HG  SER A 208      12.944  10.649  -9.557  1.00 94.49           H  
ATOM   3325  N   ASN A 209      14.927   7.546 -11.034  1.00 95.79           N  
ATOM   3326  H   ASN A 209      15.633   7.464 -10.316  1.00 95.79           H  
ATOM   3327  CA  ASN A 209      14.218   6.334 -11.448  1.00 95.79           C  
ATOM   3328  HA  ASN A 209      13.922   6.435 -12.492  1.00 95.79           H  
ATOM   3329  C   ASN A 209      12.912   6.103 -10.657  1.00 95.79           C  
ATOM   3330  CB  ASN A 209      15.202   5.160 -11.337  1.00 95.79           C  
ATOM   3331  HB2 ASN A 209      15.667   5.162 -10.351  1.00 95.79           H  
ATOM   3332  HB3 ASN A 209      14.654   4.223 -11.433  1.00 95.79           H  
ATOM   3333  O   ASN A 209      12.290   5.049 -10.778  1.00 95.79           O  
ATOM   3334  CG  ASN A 209      16.282   5.169 -12.406  1.00 95.79           C  
ATOM   3335  ND2 ASN A 209      17.344   4.426 -12.199  1.00 95.79           N  
ATOM   3336 HD21 ASN A 209      18.083   4.515 -12.881  1.00 95.79           H  
ATOM   3337 HD22 ASN A 209      17.409   3.857 -11.367  1.00 95.79           H  
ATOM   3338  OD1 ASN A 209      16.213   5.823 -13.432  1.00 95.79           O  
ATOM   3339  N   VAL A 210      12.485   7.055  -9.824  1.00 95.99           N  
ATOM   3340  H   VAL A 210      12.972   7.940  -9.797  1.00 95.99           H  
ATOM   3341  CA  VAL A 210      11.299   6.929  -8.965  1.00 95.99           C  
ATOM   3342  HA  VAL A 210      11.085   5.870  -8.818  1.00 95.99           H  
ATOM   3343  C   VAL A 210      10.089   7.530  -9.684  1.00 95.99           C  
ATOM   3344  CB  VAL A 210      11.545   7.521  -7.561  1.00 95.99           C  
ATOM   3345  HB  VAL A 210      11.547   8.610  -7.605  1.00 95.99           H  
ATOM   3346  O   VAL A 210       9.620   8.619  -9.369  1.00 95.99           O  
ATOM   3347  CG1 VAL A 210      10.448   7.055  -6.600  1.00 95.99           C  
ATOM   3348 HG11 VAL A 210      10.509   5.979  -6.438  1.00 95.99           H  
ATOM   3349 HG12 VAL A 210       9.470   7.287  -7.020  1.00 95.99           H  
ATOM   3350 HG13 VAL A 210      10.547   7.568  -5.643  1.00 95.99           H  
ATOM   3351  CG2 VAL A 210      12.886   7.056  -6.971  1.00 95.99           C  
ATOM   3352 HG21 VAL A 210      12.962   7.378  -5.933  1.00 95.99           H  
ATOM   3353 HG22 VAL A 210      13.713   7.500  -7.525  1.00 95.99           H  
ATOM   3354 HG23 VAL A 210      12.954   5.969  -7.019  1.00 95.99           H  
ATOM   3355  N   SER A 211       9.622   6.827 -10.717  1.00 97.35           N  
ATOM   3356  H   SER A 211      10.074   5.951 -10.939  1.00 97.35           H  
ATOM   3357  CA  SER A 211       8.439   7.204 -11.499  1.00 97.35           C  
ATOM   3358  HA  SER A 211       7.757   7.754 -10.851  1.00 97.35           H  
ATOM   3359  C   SER A 211       7.688   5.986 -12.030  1.00 97.35           C  
ATOM   3360  CB  SER A 211       8.819   8.128 -12.661  1.00 97.35           C  
ATOM   3361  HB2 SER A 211       7.909   8.468 -13.156  1.00 97.35           H  
ATOM   3362  HB3 SER A 211       9.334   9.004 -12.266  1.00 97.35           H  
ATOM   3363  O   SER A 211       8.240   4.886 -12.161  1.00 97.35           O  
ATOM   3364  OG  SER A 211       9.646   7.472 -13.610  1.00 97.35           O  
ATOM   3365  HG  SER A 211      10.552   7.697 -13.389  1.00 97.35           H  
ATOM   3366  N   THR A 212       6.421   6.191 -12.393  1.00 97.82           N  
ATOM   3367  H   THR A 212       6.013   7.100 -12.226  1.00 97.82           H  
ATOM   3368  CA  THR A 212       5.567   5.139 -12.959  1.00 97.82           C  
ATOM   3369  HA  THR A 212       5.486   4.312 -12.254  1.00 97.82           H  
ATOM   3370  C   THR A 212       6.130   4.584 -14.264  1.00 97.82           C  
ATOM   3371  CB  THR A 212       4.174   5.701 -13.229  1.00 97.82           C  
ATOM   3372  HB  THR A 212       4.293   6.513 -13.947  1.00 97.82           H  
ATOM   3373  O   THR A 212       6.137   3.370 -14.464  1.00 97.82           O  
ATOM   3374  CG2 THR A 212       3.200   4.708 -13.854  1.00 97.82           C  
ATOM   3375 HG21 THR A 212       2.177   5.046 -13.688  1.00 97.82           H  
ATOM   3376 HG22 THR A 212       3.344   3.723 -13.409  1.00 97.82           H  
ATOM   3377 HG23 THR A 212       3.384   4.638 -14.926  1.00 97.82           H  
ATOM   3378  OG1 THR A 212       3.603   6.240 -12.066  1.00 97.82           O  
ATOM   3379  HG1 THR A 212       3.946   5.783 -11.295  1.00 97.82           H  
ATOM   3380  N   SER A 213       6.623   5.446 -15.156  1.00 97.35           N  
ATOM   3381  H   SER A 213       6.598   6.432 -14.938  1.00 97.35           H  
ATOM   3382  CA  SER A 213       7.177   5.027 -16.449  1.00 97.35           C  
ATOM   3383  HA  SER A 213       6.439   4.401 -16.951  1.00 97.35           H  
ATOM   3384  C   SER A 213       8.447   4.189 -16.298  1.00 97.35           C  
ATOM   3385  CB  SER A 213       7.443   6.237 -17.345  1.00 97.35           C  
ATOM   3386  HB2 SER A 213       7.882   5.898 -18.284  1.00 97.35           H  
ATOM   3387  HB3 SER A 213       6.502   6.743 -17.561  1.00 97.35           H  
ATOM   3388  O   SER A 213       8.576   3.167 -16.979  1.00 97.35           O  
ATOM   3389  OG  SER A 213       8.325   7.140 -16.717  1.00 97.35           O  
ATOM   3390  HG  SER A 213       7.809   7.649 -16.088  1.00 97.35           H  
ATOM   3391  N   TYR A 214       9.347   4.554 -15.374  1.00 97.32           N  
ATOM   3392  H   TYR A 214       9.207   5.417 -14.868  1.00 97.32           H  
ATOM   3393  CA  TYR A 214      10.523   3.740 -15.067  1.00 97.32           C  
ATOM   3394  HA  TYR A 214      11.070   3.559 -15.992  1.00 97.32           H  
ATOM   3395  C   TYR A 214      10.108   2.381 -14.503  1.00 97.32           C  
ATOM   3396  CB  TYR A 214      11.468   4.461 -14.099  1.00 97.32           C  
ATOM   3397  HB2 TYR A 214      11.800   5.395 -14.553  1.00 97.32           H  
ATOM   3398  HB3 TYR A 214      10.932   4.711 -13.184  1.00 97.32           H  
ATOM   3399  O   TYR A 214      10.473   1.354 -15.076  1.00 97.32           O  
ATOM   3400  CG  TYR A 214      12.681   3.615 -13.754  1.00 97.32           C  
ATOM   3401  CD1 TYR A 214      12.651   2.750 -12.640  1.00 97.32           C  
ATOM   3402  HD1 TYR A 214      11.781   2.721 -12.002  1.00 97.32           H  
ATOM   3403  CD2 TYR A 214      13.825   3.659 -14.572  1.00 97.32           C  
ATOM   3404  HD2 TYR A 214      13.857   4.331 -15.416  1.00 97.32           H  
ATOM   3405  CE1 TYR A 214      13.767   1.951 -12.330  1.00 97.32           C  
ATOM   3406  HE1 TYR A 214      13.761   1.307 -11.463  1.00 97.32           H  
ATOM   3407  CE2 TYR A 214      14.945   2.862 -14.266  1.00 97.32           C  
ATOM   3408  HE2 TYR A 214      15.834   2.936 -14.874  1.00 97.32           H  
ATOM   3409  OH  TYR A 214      16.020   1.293 -12.803  1.00 97.32           O  
ATOM   3410  HH  TYR A 214      16.755   1.476 -13.392  1.00 97.32           H  
ATOM   3411  CZ  TYR A 214      14.920   2.017 -13.135  1.00 97.32           C  
ATOM   3412  N   GLY A 215       9.292   2.362 -13.443  1.00 97.60           N  
ATOM   3413  H   GLY A 215       9.000   3.242 -13.042  1.00 97.60           H  
ATOM   3414  CA  GLY A 215       8.849   1.123 -12.801  1.00 97.60           C  
ATOM   3415  HA2 GLY A 215       8.149   1.375 -12.005  1.00 97.60           H  
ATOM   3416  HA3 GLY A 215       9.705   0.602 -12.371  1.00 97.60           H  
ATOM   3417  C   GLY A 215       8.132   0.178 -13.766  1.00 97.60           C  
ATOM   3418  O   GLY A 215       8.460  -1.003 -13.857  1.00 97.60           O  
ATOM   3419  N   LEU A 216       7.222   0.703 -14.591  1.00 97.81           N  
ATOM   3420  H   LEU A 216       6.980   1.679 -14.494  1.00 97.81           H  
ATOM   3421  CA  LEU A 216       6.551  -0.095 -15.614  1.00 97.81           C  
ATOM   3422  HA  LEU A 216       6.058  -0.924 -15.105  1.00 97.81           H  
ATOM   3423  C   LEU A 216       7.540  -0.690 -16.628  1.00 97.81           C  
ATOM   3424  CB  LEU A 216       5.499   0.780 -16.315  1.00 97.81           C  
ATOM   3425  HB2 LEU A 216       4.810   1.180 -15.571  1.00 97.81           H  
ATOM   3426  HB3 LEU A 216       6.004   1.623 -16.786  1.00 97.81           H  
ATOM   3427  O   LEU A 216       7.379  -1.838 -17.055  1.00 97.81           O  
ATOM   3428  CG  LEU A 216       4.700   0.021 -17.385  1.00 97.81           C  
ATOM   3429  HG  LEU A 216       5.382  -0.335 -18.158  1.00 97.81           H  
ATOM   3430  CD1 LEU A 216       3.931  -1.173 -16.821  1.00 97.81           C  
ATOM   3431 HD11 LEU A 216       3.212  -0.839 -16.072  1.00 97.81           H  
ATOM   3432 HD12 LEU A 216       4.619  -1.888 -16.370  1.00 97.81           H  
ATOM   3433 HD13 LEU A 216       3.414  -1.687 -17.632  1.00 97.81           H  
ATOM   3434  CD2 LEU A 216       3.713   0.970 -18.052  1.00 97.81           C  
ATOM   3435 HD21 LEU A 216       3.039   1.393 -17.307  1.00 97.81           H  
ATOM   3436 HD22 LEU A 216       3.140   0.440 -18.813  1.00 97.81           H  
ATOM   3437 HD23 LEU A 216       4.279   1.771 -18.528  1.00 97.81           H  
ATOM   3438  N   SER A 217       8.570   0.068 -17.015  1.00 97.37           N  
ATOM   3439  H   SER A 217       8.662   0.996 -16.627  1.00 97.37           H  
ATOM   3440  CA  SER A 217       9.589  -0.414 -17.948  1.00 97.37           C  
ATOM   3441  HA  SER A 217       9.073  -0.780 -18.836  1.00 97.37           H  
ATOM   3442  C   SER A 217      10.390  -1.589 -17.378  1.00 97.37           C  
ATOM   3443  CB  SER A 217      10.512   0.724 -18.399  1.00 97.37           C  
ATOM   3444  HB2 SER A 217       9.930   1.630 -18.567  1.00 97.37           H  
ATOM   3445  HB3 SER A 217      10.972   0.438 -19.345  1.00 97.37           H  
ATOM   3446  O   SER A 217      10.700  -2.514 -18.133  1.00 97.37           O  
ATOM   3447  OG  SER A 217      11.547   0.980 -17.474  1.00 97.37           O  
ATOM   3448  HG  SER A 217      11.167   1.180 -16.616  1.00 97.37           H  
ATOM   3449  N   THR A 218      10.664  -1.615 -16.065  1.00 97.74           N  
ATOM   3450  H   THR A 218      10.357  -0.852 -15.479  1.00 97.74           H  
ATOM   3451  CA  THR A 218      11.397  -2.721 -15.430  1.00 97.74           C  
ATOM   3452  HA  THR A 218      12.269  -2.936 -16.047  1.00 97.74           H  
ATOM   3453  C   THR A 218      10.556  -3.998 -15.415  1.00 97.74           C  
ATOM   3454  CB  THR A 218      11.938  -2.379 -14.028  1.00 97.74           C  
ATOM   3455  HB  THR A 218      12.616  -3.181 -13.737  1.00 97.74           H  
ATOM   3456  O   THR A 218      11.041  -5.047 -15.842  1.00 97.74           O  
ATOM   3457  CG2 THR A 218      12.731  -1.078 -13.981  1.00 97.74           C  
ATOM   3458 HG21 THR A 218      13.452  -1.048 -14.798  1.00 97.74           H  
ATOM   3459 HG22 THR A 218      12.065  -0.218 -14.053  1.00 97.74           H  
ATOM   3460 HG23 THR A 218      13.273  -1.020 -13.037  1.00 97.74           H  
ATOM   3461  OG1 THR A 218      10.924  -2.268 -13.061  1.00 97.74           O  
ATOM   3462  HG1 THR A 218      11.324  -1.856 -12.293  1.00 97.74           H  
ATOM   3463  N   TRP A 219       9.263  -3.903 -15.079  1.00 98.00           N  
ATOM   3464  H   TRP A 219       8.952  -3.031 -14.676  1.00 98.00           H  
ATOM   3465  CA  TRP A 219       8.314  -5.021 -15.175  1.00 98.00           C  
ATOM   3466  HA  TRP A 219       8.658  -5.832 -14.533  1.00 98.00           H  
ATOM   3467  C   TRP A 219       8.213  -5.594 -16.594  1.00 98.00           C  
ATOM   3468  CB  TRP A 219       6.933  -4.564 -14.682  1.00 98.00           C  
ATOM   3469  HB2 TRP A 219       6.697  -3.585 -15.098  1.00 98.00           H  
ATOM   3470  HB3 TRP A 219       6.183  -5.264 -15.050  1.00 98.00           H  
ATOM   3471  O   TRP A 219       8.284  -6.810 -16.788  1.00 98.00           O  
ATOM   3472  CG  TRP A 219       6.793  -4.518 -13.193  1.00 98.00           C  
ATOM   3473  CD1 TRP A 219       6.796  -3.411 -12.413  1.00 98.00           C  
ATOM   3474  HD1 TRP A 219       6.892  -2.393 -12.759  1.00 98.00           H  
ATOM   3475  CD2 TRP A 219       6.629  -5.643 -12.278  1.00 98.00           C  
ATOM   3476  CE2 TRP A 219       6.548  -5.135 -10.949  1.00 98.00           C  
ATOM   3477  CE3 TRP A 219       6.545  -7.044 -12.440  1.00 98.00           C  
ATOM   3478  HE3 TRP A 219       6.618  -7.461 -13.433  1.00 98.00           H  
ATOM   3479  NE1 TRP A 219       6.649  -3.773 -11.088  1.00 98.00           N  
ATOM   3480  HE1 TRP A 219       6.599  -3.118 -10.320  1.00 98.00           H  
ATOM   3481  CH2 TRP A 219       6.299  -7.355 -10.029  1.00 98.00           C  
ATOM   3482  HH2 TRP A 219       6.171  -8.001  -9.173  1.00 98.00           H  
ATOM   3483  CZ2 TRP A 219       6.398  -5.968  -9.838  1.00 98.00           C  
ATOM   3484  HZ2 TRP A 219       6.360  -5.536  -8.849  1.00 98.00           H  
ATOM   3485  CZ3 TRP A 219       6.374  -7.891 -11.328  1.00 98.00           C  
ATOM   3486  HZ3 TRP A 219       6.306  -8.960 -11.466  1.00 98.00           H  
ATOM   3487  N   ILE A 220       8.083  -4.729 -17.606  1.00 97.64           N  
ATOM   3488  H   ILE A 220       8.017  -3.747 -17.381  1.00 97.64           H  
ATOM   3489  CA  ILE A 220       8.007  -5.153 -19.012  1.00 97.64           C  
ATOM   3490  HA  ILE A 220       7.236  -5.919 -19.101  1.00 97.64           H  
ATOM   3491  C   ILE A 220       9.324  -5.803 -19.457  1.00 97.64           C  
ATOM   3492  CB  ILE A 220       7.611  -3.958 -19.908  1.00 97.64           C  
ATOM   3493  HB  ILE A 220       8.259  -3.117 -19.662  1.00 97.64           H  
ATOM   3494  O   ILE A 220       9.297  -6.857 -20.092  1.00 97.64           O  
ATOM   3495  CG1 ILE A 220       6.142  -3.560 -19.630  1.00 97.64           C  
ATOM   3496 HG12 ILE A 220       5.983  -3.472 -18.555  1.00 97.64           H  
ATOM   3497 HG13 ILE A 220       5.478  -4.343 -19.994  1.00 97.64           H  
ATOM   3498  CG2 ILE A 220       7.790  -4.282 -21.406  1.00 97.64           C  
ATOM   3499 HG21 ILE A 220       8.829  -4.529 -21.623  1.00 97.64           H  
ATOM   3500 HG22 ILE A 220       7.155  -5.123 -21.684  1.00 97.64           H  
ATOM   3501 HG23 ILE A 220       7.551  -3.400 -22.001  1.00 97.64           H  
ATOM   3502  CD1 ILE A 220       5.733  -2.222 -20.259  1.00 97.64           C  
ATOM   3503 HD11 ILE A 220       6.419  -1.438 -19.937  1.00 97.64           H  
ATOM   3504 HD12 ILE A 220       5.745  -2.283 -21.347  1.00 97.64           H  
ATOM   3505 HD13 ILE A 220       4.723  -1.968 -19.939  1.00 97.64           H  
ATOM   3506  N   LYS A 221      10.473  -5.208 -19.113  1.00 97.41           N  
ATOM   3507  H   LYS A 221      10.425  -4.350 -18.583  1.00 97.41           H  
ATOM   3508  CA  LYS A 221      11.804  -5.733 -19.456  1.00 97.41           C  
ATOM   3509  HA  LYS A 221      11.852  -5.896 -20.532  1.00 97.41           H  
ATOM   3510  C   LYS A 221      12.077  -7.089 -18.800  1.00 97.41           C  
ATOM   3511  CB  LYS A 221      12.858  -4.687 -19.062  1.00 97.41           C  
ATOM   3512  HB2 LYS A 221      12.609  -3.741 -19.543  1.00 97.41           H  
ATOM   3513  HB3 LYS A 221      12.830  -4.541 -17.982  1.00 97.41           H  
ATOM   3514  O   LYS A 221      12.696  -7.942 -19.428  1.00 97.41           O  
ATOM   3515  CG  LYS A 221      14.280  -5.086 -19.482  1.00 97.41           C  
ATOM   3516  HG2 LYS A 221      14.559  -6.022 -18.997  1.00 97.41           H  
ATOM   3517  HG3 LYS A 221      14.315  -5.221 -20.563  1.00 97.41           H  
ATOM   3518  CD  LYS A 221      15.281  -4.004 -19.066  1.00 97.41           C  
ATOM   3519  HD2 LYS A 221      15.030  -3.068 -19.565  1.00 97.41           H  
ATOM   3520  HD3 LYS A 221      15.214  -3.860 -17.988  1.00 97.41           H  
ATOM   3521  CE  LYS A 221      16.705  -4.431 -19.439  1.00 97.41           C  
ATOM   3522  HE2 LYS A 221      16.766  -4.539 -20.522  1.00 97.41           H  
ATOM   3523  HE3 LYS A 221      16.899  -5.406 -18.993  1.00 97.41           H  
ATOM   3524  NZ  LYS A 221      17.705  -3.445 -18.958  1.00 97.41           N  
ATOM   3525  HZ1 LYS A 221      18.642  -3.736 -19.200  1.00 97.41           H  
ATOM   3526  HZ2 LYS A 221      17.655  -3.361 -17.953  1.00 97.41           H  
ATOM   3527  HZ3 LYS A 221      17.534  -2.533 -19.358  1.00 97.41           H  
ATOM   3528  N   ALA A 222      11.571  -7.312 -17.588  1.00 97.18           N  
ATOM   3529  H   ALA A 222      11.146  -6.538 -17.097  1.00 97.18           H  
ATOM   3530  CA  ALA A 222      11.640  -8.596 -16.892  1.00 97.18           C  
ATOM   3531  HA  ALA A 222      12.650  -8.992 -17.002  1.00 97.18           H  
ATOM   3532  C   ALA A 222      10.681  -9.666 -17.462  1.00 97.18           C  
ATOM   3533  CB  ALA A 222      11.401  -8.332 -15.404  1.00 97.18           C  
ATOM   3534  HB1 ALA A 222      11.509  -9.260 -14.843  1.00 97.18           H  
ATOM   3535  HB2 ALA A 222      12.137  -7.618 -15.033  1.00 97.18           H  
ATOM   3536  HB3 ALA A 222      10.402  -7.924 -15.254  1.00 97.18           H  
ATOM   3537  O   ALA A 222      10.671 -10.805 -16.995  1.00 97.18           O  
ATOM   3538  N   GLY A 223       9.877  -9.327 -18.478  1.00 97.55           N  
ATOM   3539  H   GLY A 223       9.923  -8.380 -18.826  1.00 97.55           H  
ATOM   3540  CA  GLY A 223       9.002 -10.262 -19.185  1.00 97.55           C  
ATOM   3541  HA2 GLY A 223       8.904  -9.920 -20.216  1.00 97.55           H  
ATOM   3542  HA3 GLY A 223       9.458 -11.253 -19.197  1.00 97.55           H  
ATOM   3543  C   GLY A 223       7.595 -10.386 -18.601  1.00 97.55           C  
ATOM   3544  O   GLY A 223       6.893 -11.354 -18.907  1.00 97.55           O  
ATOM   3545  N   ALA A 224       7.149  -9.445 -17.763  1.00 97.91           N  
ATOM   3546  H   ALA A 224       7.739  -8.659 -17.531  1.00 97.91           H  
ATOM   3547  CA  ALA A 224       5.781  -9.464 -17.257  1.00 97.91           C  
ATOM   3548  HA  ALA A 224       5.607 -10.434 -16.792  1.00 97.91           H  
ATOM   3549  C   ALA A 224       4.785  -9.297 -18.414  1.00 97.91           C  
ATOM   3550  CB  ALA A 224       5.605  -8.402 -16.173  1.00 97.91           C  
ATOM   3551  HB1 ALA A 224       5.641  -7.405 -16.612  1.00 97.91           H  
ATOM   3552  HB2 ALA A 224       4.648  -8.551 -15.673  1.00 97.91           H  
ATOM   3553  HB3 ALA A 224       6.404  -8.499 -15.437  1.00 97.91           H  
ATOM   3554  O   ALA A 224       4.928  -8.422 -19.274  1.00 97.91           O  
ATOM   3555  N   LEU A 225       3.759 -10.151 -18.452  1.00 97.63           N  
ATOM   3556  H   LEU A 225       3.674 -10.846 -17.724  1.00 97.63           H  
ATOM   3557  CA  LEU A 225       2.735 -10.065 -19.488  1.00 97.63           C  
ATOM   3558  HA  LEU A 225       3.222 -10.039 -20.462  1.00 97.63           H  
ATOM   3559  C   LEU A 225       1.957  -8.760 -19.312  1.00 97.63           C  
ATOM   3560  CB  LEU A 225       1.803 -11.287 -19.416  1.00 97.63           C  
ATOM   3561  HB2 LEU A 225       1.418 -11.360 -18.399  1.00 97.63           H  
ATOM   3562  HB3 LEU A 225       0.958 -11.121 -20.083  1.00 97.63           H  
ATOM   3563  O   LEU A 225       1.279  -8.579 -18.307  1.00 97.63           O  
ATOM   3564  CG  LEU A 225       2.466 -12.625 -19.788  1.00 97.63           C  
ATOM   3565  HG  LEU A 225       3.340 -12.795 -19.159  1.00 97.63           H  
ATOM   3566  CD1 LEU A 225       1.470 -13.760 -19.545  1.00 97.63           C  
ATOM   3567 HD11 LEU A 225       1.935 -14.712 -19.802  1.00 97.63           H  
ATOM   3568 HD12 LEU A 225       0.580 -13.616 -20.159  1.00 97.63           H  
ATOM   3569 HD13 LEU A 225       1.197 -13.781 -18.490  1.00 97.63           H  
ATOM   3570  CD2 LEU A 225       2.914 -12.674 -21.249  1.00 97.63           C  
ATOM   3571 HD21 LEU A 225       3.719 -11.958 -21.417  1.00 97.63           H  
ATOM   3572 HD22 LEU A 225       2.077 -12.452 -21.911  1.00 97.63           H  
ATOM   3573 HD23 LEU A 225       3.302 -13.666 -21.481  1.00 97.63           H  
ATOM   3574  N   ARG A 226       1.993  -7.871 -20.313  1.00 97.57           N  
ATOM   3575  H   ARG A 226       2.665  -8.041 -21.047  1.00 97.57           H  
ATOM   3576  CA  ARG A 226       1.283  -6.574 -20.280  1.00 97.57           C  
ATOM   3577  HA  ARG A 226       1.694  -5.965 -19.475  1.00 97.57           H  
ATOM   3578  C   ARG A 226      -0.214  -6.724 -19.966  1.00 97.57           C  
ATOM   3579  CB  ARG A 226       1.492  -5.828 -21.608  1.00 97.57           C  
ATOM   3580  HB2 ARG A 226       0.873  -4.931 -21.603  1.00 97.57           H  
ATOM   3581  HB3 ARG A 226       1.161  -6.464 -22.429  1.00 97.57           H  
ATOM   3582  O   ARG A 226      -0.774  -5.948 -19.201  1.00 97.57           O  
ATOM   3583  CG  ARG A 226       2.949  -5.391 -21.845  1.00 97.57           C  
ATOM   3584  HG2 ARG A 226       3.621  -6.244 -21.751  1.00 97.57           H  
ATOM   3585  HG3 ARG A 226       3.221  -4.640 -21.104  1.00 97.57           H  
ATOM   3586  CD  ARG A 226       3.085  -4.798 -23.255  1.00 97.57           C  
ATOM   3587  HD2 ARG A 226       2.850  -5.577 -23.979  1.00 97.57           H  
ATOM   3588  HD3 ARG A 226       2.345  -4.008 -23.381  1.00 97.57           H  
ATOM   3589  NE  ARG A 226       4.446  -4.292 -23.537  1.00 97.57           N  
ATOM   3590  HE  ARG A 226       5.190  -4.974 -23.541  1.00 97.57           H  
ATOM   3591  NH1 ARG A 226       3.978  -2.034 -23.714  1.00 97.57           N  
ATOM   3592 HH11 ARG A 226       3.057  -2.189 -23.328  1.00 97.57           H  
ATOM   3593 HH12 ARG A 226       4.330  -1.089 -23.670  1.00 97.57           H  
ATOM   3594  NH2 ARG A 226       6.028  -2.757 -24.121  1.00 97.57           N  
ATOM   3595 HH21 ARG A 226       6.276  -1.787 -24.252  1.00 97.57           H  
ATOM   3596 HH22 ARG A 226       6.741  -3.471 -24.156  1.00 97.57           H  
ATOM   3597  CZ  ARG A 226       4.801  -3.040 -23.791  1.00 97.57           C  
ATOM   3598  N   SER A 227      -0.831  -7.812 -20.436  1.00 97.01           N  
ATOM   3599  H   SER A 227      -0.290  -8.445 -21.007  1.00 97.01           H  
ATOM   3600  CA  SER A 227      -2.216  -8.197 -20.127  1.00 97.01           C  
ATOM   3601  HA  SER A 227      -2.849  -7.328 -20.304  1.00 97.01           H  
ATOM   3602  C   SER A 227      -2.453  -8.647 -18.675  1.00 97.01           C  
ATOM   3603  CB  SER A 227      -2.654  -9.307 -21.086  1.00 97.01           C  
ATOM   3604  HB2 SER A 227      -3.713  -9.526 -20.944  1.00 97.01           H  
ATOM   3605  HB3 SER A 227      -2.503  -8.973 -22.113  1.00 97.01           H  
ATOM   3606  O   SER A 227      -3.537  -9.125 -18.351  1.00 97.01           O  
ATOM   3607  OG  SER A 227      -1.888 -10.475 -20.852  1.00 97.01           O  
ATOM   3608  HG  SER A 227      -2.283 -10.948 -20.116  1.00 97.01           H  
ATOM   3609  N   LYS A 228      -1.451  -8.563 -17.802  1.00 97.56           N  
ATOM   3610  H   LYS A 228      -0.550  -8.267 -18.148  1.00 97.56           H  
ATOM   3611  CA  LYS A 228      -1.528  -8.842 -16.363  1.00 97.56           C  
ATOM   3612  HA  LYS A 228      -2.557  -9.064 -16.080  1.00 97.56           H  
ATOM   3613  C   LYS A 228      -1.137  -7.632 -15.516  1.00 97.56           C  
ATOM   3614  CB  LYS A 228      -0.657 -10.063 -16.019  1.00 97.56           C  
ATOM   3615  HB2 LYS A 228      -0.634 -10.193 -14.937  1.00 97.56           H  
ATOM   3616  HB3 LYS A 228       0.372  -9.907 -16.345  1.00 97.56           H  
ATOM   3617  O   LYS A 228      -1.082  -7.760 -14.304  1.00 97.56           O  
ATOM   3618  CG  LYS A 228      -1.216 -11.339 -16.653  1.00 97.56           C  
ATOM   3619  HG2 LYS A 228      -2.295 -11.359 -16.501  1.00 97.56           H  
ATOM   3620  HG3 LYS A 228      -1.013 -11.342 -17.724  1.00 97.56           H  
ATOM   3621  CD  LYS A 228      -0.607 -12.587 -16.008  1.00 97.56           C  
ATOM   3622  HD2 LYS A 228      -0.716 -12.516 -14.925  1.00 97.56           H  
ATOM   3623  HD3 LYS A 228       0.450 -12.670 -16.261  1.00 97.56           H  
ATOM   3624  CE  LYS A 228      -1.387 -13.799 -16.516  1.00 97.56           C  
ATOM   3625  HE2 LYS A 228      -2.447 -13.545 -16.481  1.00 97.56           H  
ATOM   3626  HE3 LYS A 228      -1.112 -14.004 -17.550  1.00 97.56           H  
ATOM   3627  NZ  LYS A 228      -1.160 -14.979 -15.664  1.00 97.56           N  
ATOM   3628  HZ1 LYS A 228      -1.315 -14.737 -14.696  1.00 97.56           H  
ATOM   3629  HZ2 LYS A 228      -0.213 -15.323 -15.738  1.00 97.56           H  
ATOM   3630  HZ3 LYS A 228      -1.793 -15.735 -15.882  1.00 97.56           H  
ATOM   3631  N   LEU A 229      -0.875  -6.481 -16.126  1.00 97.95           N  
ATOM   3632  H   LEU A 229      -0.963  -6.425 -17.131  1.00 97.95           H  
ATOM   3633  CA  LEU A 229      -0.447  -5.273 -15.427  1.00 97.95           C  
ATOM   3634  HA  LEU A 229      -0.061  -5.523 -14.439  1.00 97.95           H  
ATOM   3635  C   LEU A 229      -1.639  -4.328 -15.239  1.00 97.95           C  
ATOM   3636  CB  LEU A 229       0.682  -4.622 -16.241  1.00 97.95           C  
ATOM   3637  HB2 LEU A 229       0.260  -4.339 -17.206  1.00 97.95           H  
ATOM   3638  HB3 LEU A 229       1.002  -3.715 -15.728  1.00 97.95           H  
ATOM   3639  O   LEU A 229      -2.303  -3.989 -16.224  1.00 97.95           O  
ATOM   3640  CG  LEU A 229       1.909  -5.510 -16.519  1.00 97.95           C  
ATOM   3641  HG  LEU A 229       1.601  -6.334 -17.163  1.00 97.95           H  
ATOM   3642  CD1 LEU A 229       2.991  -4.725 -17.258  1.00 97.95           C  
ATOM   3643 HD11 LEU A 229       2.573  -4.245 -18.143  1.00 97.95           H  
ATOM   3644 HD12 LEU A 229       3.793  -5.398 -17.560  1.00 97.95           H  
ATOM   3645 HD13 LEU A 229       3.402  -3.963 -16.596  1.00 97.95           H  
ATOM   3646  CD2 LEU A 229       2.532  -6.100 -15.259  1.00 97.95           C  
ATOM   3647 HD21 LEU A 229       3.419  -6.674 -15.525  1.00 97.95           H  
ATOM   3648 HD22 LEU A 229       1.825  -6.767 -14.766  1.00 97.95           H  
ATOM   3649 HD23 LEU A 229       2.832  -5.308 -14.572  1.00 97.95           H  
ATOM   3650  N   ILE A 230      -1.904  -3.922 -13.995  1.00 98.15           N  
ATOM   3651  H   ILE A 230      -1.365  -4.308 -13.234  1.00 98.15           H  
ATOM   3652  CA  ILE A 230      -2.942  -2.952 -13.617  1.00 98.15           C  
ATOM   3653  HA  ILE A 230      -3.496  -2.645 -14.505  1.00 98.15           H  
ATOM   3654  C   ILE A 230      -2.262  -1.714 -13.020  1.00 98.15           C  
ATOM   3655  CB  ILE A 230      -3.940  -3.578 -12.614  1.00 98.15           C  
ATOM   3656  HB  ILE A 230      -3.404  -3.766 -11.684  1.00 98.15           H  
ATOM   3657  O   ILE A 230      -1.487  -1.831 -12.073  1.00 98.15           O  
ATOM   3658  CG1 ILE A 230      -4.540  -4.926 -13.064  1.00 98.15           C  
ATOM   3659 HG12 ILE A 230      -3.758  -5.684 -13.026  1.00 98.15           H  
ATOM   3660 HG13 ILE A 230      -5.308  -5.212 -12.346  1.00 98.15           H  
ATOM   3661  CG2 ILE A 230      -5.090  -2.617 -12.279  1.00 98.15           C  
ATOM   3662 HG21 ILE A 230      -5.662  -3.017 -11.442  1.00 98.15           H  
ATOM   3663 HG22 ILE A 230      -5.756  -2.485 -13.131  1.00 98.15           H  
ATOM   3664 HG23 ILE A 230      -4.696  -1.644 -11.985  1.00 98.15           H  
ATOM   3665  CD1 ILE A 230      -5.163  -4.948 -14.464  1.00 98.15           C  
ATOM   3666 HD11 ILE A 230      -5.726  -5.873 -14.594  1.00 98.15           H  
ATOM   3667 HD12 ILE A 230      -4.376  -4.912 -15.217  1.00 98.15           H  
ATOM   3668 HD13 ILE A 230      -5.822  -4.092 -14.610  1.00 98.15           H  
ATOM   3669  N   MET A 231      -2.543  -0.534 -13.576  1.00 97.05           N  
ATOM   3670  H   MET A 231      -3.225  -0.502 -14.320  1.00 97.05           H  
ATOM   3671  CA  MET A 231      -1.980   0.739 -13.110  1.00 97.05           C  
ATOM   3672  HA  MET A 231      -0.914   0.609 -12.928  1.00 97.05           H  
ATOM   3673  C   MET A 231      -2.631   1.190 -11.796  1.00 97.05           C  
ATOM   3674  CB  MET A 231      -2.158   1.790 -14.220  1.00 97.05           C  
ATOM   3675  HB2 MET A 231      -3.194   1.793 -14.557  1.00 97.05           H  
ATOM   3676  HB3 MET A 231      -1.526   1.503 -15.061  1.00 97.05           H  
ATOM   3677  O   MET A 231      -3.844   1.379 -11.754  1.00 97.05           O  
ATOM   3678  CG  MET A 231      -1.795   3.216 -13.788  1.00 97.05           C  
ATOM   3679  HG2 MET A 231      -0.842   3.217 -13.259  1.00 97.05           H  
ATOM   3680  HG3 MET A 231      -2.556   3.575 -13.095  1.00 97.05           H  
ATOM   3681  SD  MET A 231      -1.674   4.402 -15.147  1.00 97.05           S  
ATOM   3682  CE  MET A 231      -0.076   3.928 -15.859  1.00 97.05           C  
ATOM   3683  HE1 MET A 231       0.203   4.673 -16.604  1.00 97.05           H  
ATOM   3684  HE2 MET A 231      -0.144   2.945 -16.324  1.00 97.05           H  
ATOM   3685  HE3 MET A 231       0.681   3.909 -15.074  1.00 97.05           H  
ATOM   3686  N   GLY A 232      -1.840   1.394 -10.745  1.00 98.01           N  
ATOM   3687  H   GLY A 232      -0.865   1.134 -10.772  1.00 98.01           H  
ATOM   3688  CA  GLY A 232      -2.314   2.029  -9.517  1.00 98.01           C  
ATOM   3689  HA2 GLY A 232      -1.622   1.828  -8.699  1.00 98.01           H  
ATOM   3690  HA3 GLY A 232      -3.288   1.622  -9.245  1.00 98.01           H  
ATOM   3691  C   GLY A 232      -2.449   3.537  -9.660  1.00 98.01           C  
ATOM   3692  O   GLY A 232      -1.601   4.185 -10.269  1.00 98.01           O  
ATOM   3693  N   LEU A 233      -3.522   4.080  -9.096  1.00 97.88           N  
ATOM   3694  H   LEU A 233      -4.219   3.464  -8.702  1.00 97.88           H  
ATOM   3695  CA  LEU A 233      -3.798   5.509  -9.023  1.00 97.88           C  
ATOM   3696  HA  LEU A 233      -2.899   6.064  -9.291  1.00 97.88           H  
ATOM   3697  C   LEU A 233      -4.208   5.866  -7.585  1.00 97.88           C  
ATOM   3698  CB  LEU A 233      -4.914   5.864 -10.019  1.00 97.88           C  
ATOM   3699  HB2 LEU A 233      -5.775   5.236  -9.792  1.00 97.88           H  
ATOM   3700  HB3 LEU A 233      -5.203   6.903  -9.858  1.00 97.88           H  
ATOM   3701  O   LEU A 233      -5.080   5.197  -7.019  1.00 97.88           O  
ATOM   3702  CG  LEU A 233      -4.556   5.675 -11.504  1.00 97.88           C  
ATOM   3703  HG  LEU A 233      -4.206   4.658 -11.681  1.00 97.88           H  
ATOM   3704  CD1 LEU A 233      -5.814   5.890 -12.345  1.00 97.88           C  
ATOM   3705 HD11 LEU A 233      -6.548   5.118 -12.111  1.00 97.88           H  
ATOM   3706 HD12 LEU A 233      -5.556   5.844 -13.403  1.00 97.88           H  
ATOM   3707 HD13 LEU A 233      -6.239   6.868 -12.120  1.00 97.88           H  
ATOM   3708  CD2 LEU A 233      -3.490   6.663 -11.985  1.00 97.88           C  
ATOM   3709 HD21 LEU A 233      -3.809   7.686 -11.787  1.00 97.88           H  
ATOM   3710 HD22 LEU A 233      -3.316   6.532 -13.053  1.00 97.88           H  
ATOM   3711 HD23 LEU A 233      -2.553   6.475 -11.461  1.00 97.88           H  
ATOM   3712  N   PRO A 234      -3.614   6.897  -6.969  1.00 97.47           N  
ATOM   3713  CA  PRO A 234      -4.010   7.327  -5.637  1.00 97.47           C  
ATOM   3714  HA  PRO A 234      -4.195   6.463  -4.998  1.00 97.47           H  
ATOM   3715  C   PRO A 234      -5.271   8.206  -5.683  1.00 97.47           C  
ATOM   3716  CB  PRO A 234      -2.793   8.076  -5.104  1.00 97.47           C  
ATOM   3717  HB2 PRO A 234      -3.073   8.821  -4.359  1.00 97.47           H  
ATOM   3718  HB3 PRO A 234      -2.079   7.365  -4.689  1.00 97.47           H  
ATOM   3719  O   PRO A 234      -5.425   9.056  -6.555  1.00 97.47           O  
ATOM   3720  CG  PRO A 234      -2.201   8.715  -6.359  1.00 97.47           C  
ATOM   3721  HG2 PRO A 234      -2.720   9.648  -6.580  1.00 97.47           H  
ATOM   3722  HG3 PRO A 234      -1.131   8.895  -6.247  1.00 97.47           H  
ATOM   3723  CD  PRO A 234      -2.492   7.691  -7.455  1.00 97.47           C  
ATOM   3724  HD2 PRO A 234      -1.623   7.051  -7.606  1.00 97.47           H  
ATOM   3725  HD3 PRO A 234      -2.749   8.201  -8.384  1.00 97.47           H  
ATOM   3726  N   LEU A 235      -6.156   8.044  -4.697  1.00 97.74           N  
ATOM   3727  H   LEU A 235      -5.980   7.290  -4.050  1.00 97.74           H  
ATOM   3728  CA  LEU A 235      -7.248   8.976  -4.365  1.00 97.74           C  
ATOM   3729  HA  LEU A 235      -7.331   9.716  -5.162  1.00 97.74           H  
ATOM   3730  C   LEU A 235      -6.905   9.797  -3.110  1.00 97.74           C  
ATOM   3731  CB  LEU A 235      -8.592   8.228  -4.260  1.00 97.74           C  
ATOM   3732  HB2 LEU A 235      -8.473   7.398  -3.564  1.00 97.74           H  
ATOM   3733  HB3 LEU A 235      -9.341   8.904  -3.847  1.00 97.74           H  
ATOM   3734  O   LEU A 235      -7.758  10.087  -2.271  1.00 97.74           O  
ATOM   3735  CG  LEU A 235      -9.133   7.700  -5.597  1.00 97.74           C  
ATOM   3736  HG  LEU A 235      -8.388   7.054  -6.062  1.00 97.74           H  
ATOM   3737  CD1 LEU A 235     -10.398   6.878  -5.346  1.00 97.74           C  
ATOM   3738 HD11 LEU A 235     -11.107   7.459  -4.756  1.00 97.74           H  
ATOM   3739 HD12 LEU A 235     -10.136   5.976  -4.792  1.00 97.74           H  
ATOM   3740 HD13 LEU A 235     -10.856   6.591  -6.292  1.00 97.74           H  
ATOM   3741  CD2 LEU A 235      -9.491   8.823  -6.568  1.00 97.74           C  
ATOM   3742 HD21 LEU A 235      -9.953   8.397  -7.459  1.00 97.74           H  
ATOM   3743 HD22 LEU A 235     -10.187   9.522  -6.103  1.00 97.74           H  
ATOM   3744 HD23 LEU A 235      -8.591   9.356  -6.875  1.00 97.74           H  
ATOM   3745  N   TYR A 236      -5.626  10.140  -2.979  1.00 97.47           N  
ATOM   3746  H   TYR A 236      -5.001   9.907  -3.738  1.00 97.47           H  
ATOM   3747  CA  TYR A 236      -5.049  10.962  -1.921  1.00 97.47           C  
ATOM   3748  HA  TYR A 236      -5.786  11.702  -1.611  1.00 97.47           H  
ATOM   3749  C   TYR A 236      -3.835  11.728  -2.464  1.00 97.47           C  
ATOM   3750  CB  TYR A 236      -4.686  10.089  -0.703  1.00 97.47           C  
ATOM   3751  HB2 TYR A 236      -5.561   9.512  -0.407  1.00 97.47           H  
ATOM   3752  HB3 TYR A 236      -4.443  10.737   0.139  1.00 97.47           H  
ATOM   3753  O   TYR A 236      -3.382  11.495  -3.588  1.00 97.47           O  
ATOM   3754  CG  TYR A 236      -3.524   9.138  -0.916  1.00 97.47           C  
ATOM   3755  CD1 TYR A 236      -3.721   7.946  -1.635  1.00 97.47           C  
ATOM   3756  HD1 TYR A 236      -4.701   7.701  -2.019  1.00 97.47           H  
ATOM   3757  CD2 TYR A 236      -2.244   9.454  -0.418  1.00 97.47           C  
ATOM   3758  HD2 TYR A 236      -2.081  10.383   0.107  1.00 97.47           H  
ATOM   3759  CE1 TYR A 236      -2.638   7.084  -1.873  1.00 97.47           C  
ATOM   3760  HE1 TYR A 236      -2.752   6.195  -2.476  1.00 97.47           H  
ATOM   3761  CE2 TYR A 236      -1.172   8.559  -0.605  1.00 97.47           C  
ATOM   3762  HE2 TYR A 236      -0.188   8.783  -0.220  1.00 97.47           H  
ATOM   3763  OH  TYR A 236      -0.369   6.491  -1.553  1.00 97.47           O  
ATOM   3764  HH  TYR A 236       0.458   6.730  -1.128  1.00 97.47           H  
ATOM   3765  CZ  TYR A 236      -1.373   7.368  -1.330  1.00 97.47           C  
ATOM   3766  N   GLY A 237      -3.317  12.657  -1.673  1.00 97.41           N  
ATOM   3767  H   GLY A 237      -3.765  12.810  -0.781  1.00 97.41           H  
ATOM   3768  CA  GLY A 237      -2.116  13.431  -1.947  1.00 97.41           C  
ATOM   3769  HA2 GLY A 237      -2.390  14.443  -2.246  1.00 97.41           H  
ATOM   3770  HA3 GLY A 237      -1.549  12.976  -2.759  1.00 97.41           H  
ATOM   3771  C   GLY A 237      -1.214  13.525  -0.725  1.00 97.41           C  
ATOM   3772  O   GLY A 237      -1.593  13.143   0.385  1.00 97.41           O  
ATOM   3773  N   ARG A 238      -0.007  14.038  -0.954  1.00 97.56           N  
ATOM   3774  H   ARG A 238       0.160  14.411  -1.878  1.00 97.56           H  
ATOM   3775  CA  ARG A 238       1.031  14.257   0.060  1.00 97.56           C  
ATOM   3776  HA  ARG A 238       0.673  13.906   1.028  1.00 97.56           H  
ATOM   3777  C   ARG A 238       1.295  15.748   0.199  1.00 97.56           C  
ATOM   3778  CB  ARG A 238       2.302  13.486  -0.320  1.00 97.56           C  
ATOM   3779  HB2 ARG A 238       3.098  13.727   0.385  1.00 97.56           H  
ATOM   3780  HB3 ARG A 238       2.623  13.805  -1.311  1.00 97.56           H  
ATOM   3781  O   ARG A 238       1.212  16.469  -0.796  1.00 97.56           O  
ATOM   3782  CG  ARG A 238       2.087  11.965  -0.342  1.00 97.56           C  
ATOM   3783  HG2 ARG A 238       2.957  11.490  -0.796  1.00 97.56           H  
ATOM   3784  HG3 ARG A 238       1.221  11.704  -0.950  1.00 97.56           H  
ATOM   3785  CD  ARG A 238       1.911  11.403   1.063  1.00 97.56           C  
ATOM   3786  HD2 ARG A 238       2.720  11.768   1.696  1.00 97.56           H  
ATOM   3787  HD3 ARG A 238       0.963  11.753   1.470  1.00 97.56           H  
ATOM   3788  NE  ARG A 238       1.930   9.931   1.056  1.00 97.56           N  
ATOM   3789  HE  ARG A 238       2.028   9.430   0.185  1.00 97.56           H  
ATOM   3790  NH1 ARG A 238       1.647   9.736   3.303  1.00 97.56           N  
ATOM   3791 HH11 ARG A 238       1.407   9.126   4.071  1.00 97.56           H  
ATOM   3792 HH12 ARG A 238       1.357  10.699   3.398  1.00 97.56           H  
ATOM   3793  NH2 ARG A 238       1.715   7.904   2.047  1.00 97.56           N  
ATOM   3794 HH21 ARG A 238       1.743   7.464   1.138  1.00 97.56           H  
ATOM   3795 HH22 ARG A 238       1.427   7.379   2.861  1.00 97.56           H  
ATOM   3796  CZ  ARG A 238       1.772   9.196   2.132  1.00 97.56           C  
ATOM   3797  N   THR A 239       1.580  16.220   1.406  1.00 97.70           N  
ATOM   3798  H   THR A 239       1.576  15.587   2.193  1.00 97.70           H  
ATOM   3799  CA  THR A 239       1.620  17.657   1.695  1.00 97.70           C  
ATOM   3800  HA  THR A 239       1.569  18.193   0.748  1.00 97.70           H  
ATOM   3801  C   THR A 239       2.922  18.095   2.358  1.00 97.70           C  
ATOM   3802  CB  THR A 239       0.401  18.115   2.506  1.00 97.70           C  
ATOM   3803  HB  THR A 239       0.326  19.199   2.426  1.00 97.70           H  
ATOM   3804  O   THR A 239       3.534  17.372   3.144  1.00 97.70           O  
ATOM   3805  CG2 THR A 239      -0.912  17.496   2.034  1.00 97.70           C  
ATOM   3806 HG21 THR A 239      -0.995  16.464   2.374  1.00 97.70           H  
ATOM   3807 HG22 THR A 239      -0.943  17.516   0.945  1.00 97.70           H  
ATOM   3808 HG23 THR A 239      -1.749  18.072   2.428  1.00 97.70           H  
ATOM   3809  OG1 THR A 239       0.564  17.768   3.848  1.00 97.70           O  
ATOM   3810  HG1 THR A 239      -0.310  17.733   4.246  1.00 97.70           H  
ATOM   3811  N   TRP A 240       3.336  19.322   2.052  1.00 97.75           N  
ATOM   3812  H   TRP A 240       2.759  19.872   1.431  1.00 97.75           H  
ATOM   3813  CA  TRP A 240       4.550  19.957   2.555  1.00 97.75           C  
ATOM   3814  HA  TRP A 240       4.943  19.389   3.399  1.00 97.75           H  
ATOM   3815  C   TRP A 240       4.256  21.378   3.032  1.00 97.75           C  
ATOM   3816  CB  TRP A 240       5.621  19.977   1.457  1.00 97.75           C  
ATOM   3817  HB2 TRP A 240       6.415  20.661   1.756  1.00 97.75           H  
ATOM   3818  HB3 TRP A 240       5.172  20.376   0.547  1.00 97.75           H  
ATOM   3819  O   TRP A 240       3.360  22.054   2.520  1.00 97.75           O  
ATOM   3820  CG  TRP A 240       6.250  18.655   1.138  1.00 97.75           C  
ATOM   3821  CD1 TRP A 240       7.444  18.215   1.602  1.00 97.75           C  
ATOM   3822  HD1 TRP A 240       8.091  18.770   2.265  1.00 97.75           H  
ATOM   3823  CD2 TRP A 240       5.742  17.585   0.284  1.00 97.75           C  
ATOM   3824  CE2 TRP A 240       6.693  16.524   0.276  1.00 97.75           C  
ATOM   3825  CE3 TRP A 240       4.575  17.398  -0.488  1.00 97.75           C  
ATOM   3826  HE3 TRP A 240       3.808  18.157  -0.469  1.00 97.75           H  
ATOM   3827  NE1 TRP A 240       7.707  16.953   1.100  1.00 97.75           N  
ATOM   3828  HE1 TRP A 240       8.548  16.426   1.288  1.00 97.75           H  
ATOM   3829  CH2 TRP A 240       5.343  15.205  -1.237  1.00 97.75           C  
ATOM   3830  HH2 TRP A 240       5.178  14.308  -1.816  1.00 97.75           H  
ATOM   3831  CZ2 TRP A 240       6.505  15.351  -0.464  1.00 97.75           C  
ATOM   3832  HZ2 TRP A 240       7.260  14.580  -0.418  1.00 97.75           H  
ATOM   3833  CZ3 TRP A 240       4.383  16.230  -1.249  1.00 97.75           C  
ATOM   3834  HZ3 TRP A 240       3.488  16.109  -1.840  1.00 97.75           H  
ATOM   3835  N   LYS A 241       5.059  21.850   3.986  1.00 97.57           N  
ATOM   3836  H   LYS A 241       5.726  21.207   4.388  1.00 97.57           H  
ATOM   3837  CA  LYS A 241       5.157  23.261   4.356  1.00 97.57           C  
ATOM   3838  HA  LYS A 241       4.239  23.769   4.063  1.00 97.57           H  
ATOM   3839  C   LYS A 241       6.325  23.897   3.604  1.00 97.57           C  
ATOM   3840  CB  LYS A 241       5.291  23.368   5.879  1.00 97.57           C  
ATOM   3841  HB2 LYS A 241       4.440  22.865   6.339  1.00 97.57           H  
ATOM   3842  HB3 LYS A 241       6.204  22.867   6.202  1.00 97.57           H  
ATOM   3843  O   LYS A 241       7.480  23.578   3.886  1.00 97.57           O  
ATOM   3844  CG  LYS A 241       5.314  24.831   6.335  1.00 97.57           C  
ATOM   3845  HG2 LYS A 241       6.186  25.337   5.920  1.00 97.57           H  
ATOM   3846  HG3 LYS A 241       4.411  25.333   5.986  1.00 97.57           H  
ATOM   3847  CD  LYS A 241       5.374  24.896   7.862  1.00 97.57           C  
ATOM   3848  HD2 LYS A 241       4.495  24.399   8.273  1.00 97.57           H  
ATOM   3849  HD3 LYS A 241       6.270  24.379   8.207  1.00 97.57           H  
ATOM   3850  CE  LYS A 241       5.406  26.356   8.312  1.00 97.57           C  
ATOM   3851  HE2 LYS A 241       6.282  26.835   7.873  1.00 97.57           H  
ATOM   3852  HE3 LYS A 241       4.521  26.857   7.921  1.00 97.57           H  
ATOM   3853  NZ  LYS A 241       5.446  26.445   9.791  1.00 97.57           N  
ATOM   3854  HZ1 LYS A 241       5.464  27.410  10.090  1.00 97.57           H  
ATOM   3855  HZ2 LYS A 241       4.630  25.996  10.182  1.00 97.57           H  
ATOM   3856  HZ3 LYS A 241       6.265  25.971  10.144  1.00 97.57           H  
ATOM   3857  N   LEU A 242       6.037  24.794   2.664  1.00 97.58           N  
ATOM   3858  H   LEU A 242       5.061  24.992   2.497  1.00 97.58           H  
ATOM   3859  CA  LEU A 242       7.038  25.529   1.885  1.00 97.58           C  
ATOM   3860  HA  LEU A 242       7.670  24.812   1.362  1.00 97.58           H  
ATOM   3861  C   LEU A 242       7.942  26.372   2.788  1.00 97.58           C  
ATOM   3862  CB  LEU A 242       6.358  26.450   0.854  1.00 97.58           C  
ATOM   3863  HB2 LEU A 242       5.667  27.108   1.382  1.00 97.58           H  
ATOM   3864  HB3 LEU A 242       7.116  27.080   0.388  1.00 97.58           H  
ATOM   3865  O   LEU A 242       7.486  26.974   3.765  1.00 97.58           O  
ATOM   3866  CG  LEU A 242       5.597  25.721  -0.262  1.00 97.58           C  
ATOM   3867  HG  LEU A 242       4.877  25.043   0.195  1.00 97.58           H  
ATOM   3868  CD1 LEU A 242       4.841  26.730  -1.124  1.00 97.58           C  
ATOM   3869 HD11 LEU A 242       4.140  27.298  -0.513  1.00 97.58           H  
ATOM   3870 HD12 LEU A 242       4.278  26.212  -1.900  1.00 97.58           H  
ATOM   3871 HD13 LEU A 242       5.543  27.417  -1.598  1.00 97.58           H  
ATOM   3872  CD2 LEU A 242       6.542  24.929  -1.166  1.00 97.58           C  
ATOM   3873 HD21 LEU A 242       7.326  25.582  -1.549  1.00 97.58           H  
ATOM   3874 HD22 LEU A 242       6.992  24.104  -0.615  1.00 97.58           H  
ATOM   3875 HD23 LEU A 242       5.984  24.526  -2.011  1.00 97.58           H  
ATOM   3876  N   LYS A 243       9.221  26.461   2.416  1.00 97.85           N  
ATOM   3877  H   LYS A 243       9.518  25.920   1.617  1.00 97.85           H  
ATOM   3878  CA  LYS A 243      10.177  27.386   3.034  1.00 97.85           C  
ATOM   3879  HA  LYS A 243      10.078  27.322   4.118  1.00 97.85           H  
ATOM   3880  C   LYS A 243       9.892  28.839   2.646  1.00 97.85           C  
ATOM   3881  CB  LYS A 243      11.596  26.980   2.620  1.00 97.85           C  
ATOM   3882  HB2 LYS A 243      11.716  27.148   1.550  1.00 97.85           H  
ATOM   3883  HB3 LYS A 243      11.744  25.918   2.816  1.00 97.85           H  
ATOM   3884  O   LYS A 243       9.973  29.721   3.494  1.00 97.85           O  
ATOM   3885  CG  LYS A 243      12.650  27.795   3.381  1.00 97.85           C  
ATOM   3886  HG2 LYS A 243      12.566  28.848   3.113  1.00 97.85           H  
ATOM   3887  HG3 LYS A 243      12.487  27.687   4.453  1.00 97.85           H  
ATOM   3888  CD  LYS A 243      14.058  27.309   3.034  1.00 97.85           C  
ATOM   3889  HD2 LYS A 243      14.157  26.265   3.331  1.00 97.85           H  
ATOM   3890  HD3 LYS A 243      14.212  27.393   1.958  1.00 97.85           H  
ATOM   3891  CE  LYS A 243      15.082  28.168   3.778  1.00 97.85           C  
ATOM   3892  HE2 LYS A 243      14.865  28.118   4.845  1.00 97.85           H  
ATOM   3893  HE3 LYS A 243      14.961  29.204   3.460  1.00 97.85           H  
ATOM   3894  NZ  LYS A 243      16.464  27.701   3.512  1.00 97.85           N  
ATOM   3895  HZ1 LYS A 243      16.568  26.740   3.805  1.00 97.85           H  
ATOM   3896  HZ2 LYS A 243      16.667  27.758   2.524  1.00 97.85           H  
ATOM   3897  HZ3 LYS A 243      17.133  28.267   4.014  1.00 97.85           H  
ATOM   3898  N   ASP A 244       9.578  29.069   1.374  1.00 97.03           N  
ATOM   3899  H   ASP A 244       9.507  28.279   0.748  1.00 97.03           H  
ATOM   3900  CA  ASP A 244       9.198  30.367   0.814  1.00 97.03           C  
ATOM   3901  HA  ASP A 244       9.036  31.077   1.625  1.00 97.03           H  
ATOM   3902  C   ASP A 244       7.910  30.178   0.000  1.00 97.03           C  
ATOM   3903  CB  ASP A 244      10.339  30.920  -0.059  1.00 97.03           C  
ATOM   3904  HB2 ASP A 244      10.542  30.221  -0.870  1.00 97.03           H  
ATOM   3905  HB3 ASP A 244      11.237  30.987   0.554  1.00 97.03           H  
ATOM   3906  O   ASP A 244       7.932  29.419  -0.970  1.00 97.03           O  
ATOM   3907  CG  ASP A 244      10.058  32.308  -0.662  1.00 97.03           C  
ATOM   3908  OD1 ASP A 244      11.023  32.895  -1.189  1.00 97.03           O  
ATOM   3909  OD2 ASP A 244       8.903  32.797  -0.601  1.00 97.03           O  
ATOM   3910  N   PRO A 245       6.789  30.827   0.364  1.00 96.74           N  
ATOM   3911  CA  PRO A 245       5.530  30.689  -0.368  1.00 96.74           C  
ATOM   3912  HA  PRO A 245       5.238  29.639  -0.406  1.00 96.74           H  
ATOM   3913  C   PRO A 245       5.597  31.203  -1.819  1.00 96.74           C  
ATOM   3914  CB  PRO A 245       4.507  31.464   0.468  1.00 96.74           C  
ATOM   3915  HB2 PRO A 245       4.084  30.800   1.222  1.00 96.74           H  
ATOM   3916  HB3 PRO A 245       3.715  31.899  -0.141  1.00 96.74           H  
ATOM   3917  O   PRO A 245       4.708  30.892  -2.604  1.00 96.74           O  
ATOM   3918  CG  PRO A 245       5.347  32.533   1.163  1.00 96.74           C  
ATOM   3919  HG2 PRO A 245       5.537  33.357   0.476  1.00 96.74           H  
ATOM   3920  HG3 PRO A 245       4.876  32.891   2.078  1.00 96.74           H  
ATOM   3921  CD  PRO A 245       6.648  31.791   1.448  1.00 96.74           C  
ATOM   3922  HD2 PRO A 245       6.578  31.261   2.398  1.00 96.74           H  
ATOM   3923  HD3 PRO A 245       7.472  32.504   1.472  1.00 96.74           H  
ATOM   3924  N   ASN A 246       6.630  31.967  -2.196  1.00 96.81           N  
ATOM   3925  H   ASN A 246       7.338  32.201  -1.514  1.00 96.81           H  
ATOM   3926  CA  ASN A 246       6.828  32.450  -3.568  1.00 96.81           C  
ATOM   3927  HA  ASN A 246       5.852  32.579  -4.037  1.00 96.81           H  
ATOM   3928  C   ASN A 246       7.616  31.468  -4.453  1.00 96.81           C  
ATOM   3929  CB  ASN A 246       7.518  33.818  -3.532  1.00 96.81           C  
ATOM   3930  HB2 ASN A 246       7.568  34.223  -4.543  1.00 96.81           H  
ATOM   3931  HB3 ASN A 246       8.538  33.698  -3.167  1.00 96.81           H  
ATOM   3932  O   ASN A 246       7.727  31.687  -5.660  1.00 96.81           O  
ATOM   3933  CG  ASN A 246       6.785  34.817  -2.665  1.00 96.81           C  
ATOM   3934  ND2 ASN A 246       7.360  35.163  -1.539  1.00 96.81           N  
ATOM   3935 HD21 ASN A 246       8.143  34.609  -1.224  1.00 96.81           H  
ATOM   3936 HD22 ASN A 246       6.852  35.795  -0.936  1.00 96.81           H  
ATOM   3937  OD1 ASN A 246       5.695  35.273  -2.967  1.00 96.81           O  
ATOM   3938  N   VAL A 247       8.169  30.396  -3.875  1.00 96.87           N  
ATOM   3939  H   VAL A 247       8.014  30.258  -2.886  1.00 96.87           H  
ATOM   3940  CA  VAL A 247       8.838  29.309  -4.600  1.00 96.87           C  
ATOM   3941  HA  VAL A 247       8.865  29.540  -5.664  1.00 96.87           H  
ATOM   3942  C   VAL A 247       7.998  28.054  -4.407  1.00 96.87           C  
ATOM   3943  CB  VAL A 247      10.293  29.119  -4.124  1.00 96.87           C  
ATOM   3944  HB  VAL A 247      10.306  28.819  -3.077  1.00 96.87           H  
ATOM   3945  O   VAL A 247       8.112  27.376  -3.393  1.00 96.87           O  
ATOM   3946  CG1 VAL A 247      11.004  28.042  -4.958  1.00 96.87           C  
ATOM   3947 HG11 VAL A 247      10.500  27.083  -4.835  1.00 96.87           H  
ATOM   3948 HG12 VAL A 247      12.034  27.933  -4.616  1.00 96.87           H  
ATOM   3949 HG13 VAL A 247      11.000  28.321  -6.011  1.00 96.87           H  
ATOM   3950  CG2 VAL A 247      11.105  30.415  -4.261  1.00 96.87           C  
ATOM   3951 HG21 VAL A 247      11.063  30.779  -5.287  1.00 96.87           H  
ATOM   3952 HG22 VAL A 247      10.700  31.180  -3.598  1.00 96.87           H  
ATOM   3953 HG23 VAL A 247      12.142  30.241  -3.974  1.00 96.87           H  
ATOM   3954  N   ASP A 248       7.120  27.768  -5.368  1.00 96.76           N  
ATOM   3955  H   ASP A 248       7.029  28.411  -6.141  1.00 96.76           H  
ATOM   3956  CA  ASP A 248       5.984  26.857  -5.164  1.00 96.76           C  
ATOM   3957  HA  ASP A 248       6.083  26.393  -4.183  1.00 96.76           H  
ATOM   3958  C   ASP A 248       5.903  25.685  -6.163  1.00 96.76           C  
ATOM   3959  CB  ASP A 248       4.693  27.697  -5.120  1.00 96.76           C  
ATOM   3960  HB2 ASP A 248       3.927  27.078  -4.652  1.00 96.76           H  
ATOM   3961  HB3 ASP A 248       4.848  28.555  -4.465  1.00 96.76           H  
ATOM   3962  O   ASP A 248       4.910  24.961  -6.199  1.00 96.76           O  
ATOM   3963  CG  ASP A 248       4.183  28.201  -6.488  1.00 96.76           C  
ATOM   3964  OD1 ASP A 248       3.043  28.723  -6.578  1.00 96.76           O  
ATOM   3965  OD2 ASP A 248       4.893  28.065  -7.509  1.00 96.76           O  
ATOM   3966  N   GLY A 249       6.929  25.481  -6.993  1.00 96.42           N  
ATOM   3967  H   GLY A 249       7.710  26.117  -6.924  1.00 96.42           H  
ATOM   3968  CA  GLY A 249       6.971  24.387  -7.970  1.00 96.42           C  
ATOM   3969  HA2 GLY A 249       6.009  24.329  -8.480  1.00 96.42           H  
ATOM   3970  HA3 GLY A 249       7.734  24.604  -8.717  1.00 96.42           H  
ATOM   3971  C   GLY A 249       7.272  23.015  -7.356  1.00 96.42           C  
ATOM   3972  O   GLY A 249       7.627  22.899  -6.184  1.00 96.42           O  
ATOM   3973  N   ILE A 250       7.190  21.957  -8.170  1.00 97.12           N  
ATOM   3974  H   ILE A 250       6.876  22.101  -9.119  1.00 97.12           H  
ATOM   3975  CA  ILE A 250       7.691  20.624  -7.796  1.00 97.12           C  
ATOM   3976  HA  ILE A 250       7.224  20.331  -6.855  1.00 97.12           H  
ATOM   3977  C   ILE A 250       9.210  20.702  -7.569  1.00 97.12           C  
ATOM   3978  CB  ILE A 250       7.322  19.566  -8.866  1.00 97.12           C  
ATOM   3979  HB  ILE A 250       7.680  19.917  -9.834  1.00 97.12           H  
ATOM   3980  O   ILE A 250       9.963  21.110  -8.458  1.00 97.12           O  
ATOM   3981  CG1 ILE A 250       5.788  19.385  -8.939  1.00 97.12           C  
ATOM   3982 HG12 ILE A 250       5.428  18.945  -8.008  1.00 97.12           H  
ATOM   3983 HG13 ILE A 250       5.313  20.358  -9.057  1.00 97.12           H  
ATOM   3984  CG2 ILE A 250       8.000  18.213  -8.563  1.00 97.12           C  
ATOM   3985 HG21 ILE A 250       7.667  17.845  -7.593  1.00 97.12           H  
ATOM   3986 HG22 ILE A 250       9.085  18.314  -8.559  1.00 97.12           H  
ATOM   3987 HG23 ILE A 250       7.752  17.482  -9.333  1.00 97.12           H  
ATOM   3988  CD1 ILE A 250       5.320  18.513 -10.109  1.00 97.12           C  
ATOM   3989 HD11 ILE A 250       5.639  17.478  -9.980  1.00 97.12           H  
ATOM   3990 HD12 ILE A 250       5.731  18.901 -11.041  1.00 97.12           H  
ATOM   3991 HD13 ILE A 250       4.232  18.535 -10.163  1.00 97.12           H  
ATOM   3992  N   GLY A 251       9.666  20.283  -6.389  1.00 96.57           N  
ATOM   3993  H   GLY A 251       9.001  19.979  -5.692  1.00 96.57           H  
ATOM   3994  CA  GLY A 251      11.056  20.395  -5.945  1.00 96.57           C  
ATOM   3995  HA2 GLY A 251      11.262  19.576  -5.256  1.00 96.57           H  
ATOM   3996  HA3 GLY A 251      11.727  20.302  -6.800  1.00 96.57           H  
ATOM   3997  C   GLY A 251      11.385  21.703  -5.220  1.00 96.57           C  
ATOM   3998  O   GLY A 251      12.558  21.957  -4.950  1.00 96.57           O  
ATOM   3999  N   ALA A 252      10.392  22.542  -4.909  1.00 97.53           N  
ATOM   4000  H   ALA A 252       9.442  22.272  -5.123  1.00 97.53           H  
ATOM   4001  CA  ALA A 252      10.584  23.729  -4.084  1.00 97.53           C  
ATOM   4002  HA  ALA A 252      11.340  24.351  -4.563  1.00 97.53           H  
ATOM   4003  C   ALA A 252      11.031  23.354  -2.657  1.00 97.53           C  
ATOM   4004  CB  ALA A 252       9.281  24.523  -4.026  1.00 97.53           C  
ATOM   4005  HB1 ALA A 252       9.034  24.920  -5.011  1.00 97.53           H  
ATOM   4006  HB2 ALA A 252       9.412  25.343  -3.320  1.00 97.53           H  
ATOM   4007  HB3 ALA A 252       8.466  23.891  -3.672  1.00 97.53           H  
ATOM   4008  O   ALA A 252      10.517  22.376  -2.111  1.00 97.53           O  
ATOM   4009  N   PRO A 253      11.939  24.118  -2.016  1.00 97.52           N  
ATOM   4010  CA  PRO A 253      12.364  23.839  -0.647  1.00 97.52           C  
ATOM   4011  HA  PRO A 253      12.841  22.859  -0.634  1.00 97.52           H  
ATOM   4012  C   PRO A 253      11.197  23.852   0.348  1.00 97.52           C  
ATOM   4013  CB  PRO A 253      13.409  24.907  -0.306  1.00 97.52           C  
ATOM   4014  HB2 PRO A 253      12.931  25.767   0.165  1.00 97.52           H  
ATOM   4015  HB3 PRO A 253      14.195  24.508   0.335  1.00 97.52           H  
ATOM   4016  O   PRO A 253      10.402  24.795   0.384  1.00 97.52           O  
ATOM   4017  CG  PRO A 253      13.946  25.328  -1.671  1.00 97.52           C  
ATOM   4018  HG2 PRO A 253      14.344  26.343  -1.658  1.00 97.52           H  
ATOM   4019  HG3 PRO A 253      14.705  24.619  -2.000  1.00 97.52           H  
ATOM   4020  CD  PRO A 253      12.718  25.215  -2.571  1.00 97.52           C  
ATOM   4021  HD2 PRO A 253      12.133  26.133  -2.528  1.00 97.52           H  
ATOM   4022  HD3 PRO A 253      13.039  25.013  -3.593  1.00 97.52           H  
ATOM   4023  N   ALA A 254      11.144  22.838   1.205  1.00 97.54           N  
ATOM   4024  H   ALA A 254      11.863  22.131   1.154  1.00 97.54           H  
ATOM   4025  CA  ALA A 254      10.152  22.677   2.261  1.00 97.54           C  
ATOM   4026  HA  ALA A 254       9.543  23.578   2.326  1.00 97.54           H  
ATOM   4027  C   ALA A 254      10.834  22.513   3.632  1.00 97.54           C  
ATOM   4028  CB  ALA A 254       9.215  21.526   1.875  1.00 97.54           C  
ATOM   4029  HB1 ALA A 254       9.794  20.630   1.648  1.00 97.54           H  
ATOM   4030  HB2 ALA A 254       8.529  21.312   2.695  1.00 97.54           H  
ATOM   4031  HB3 ALA A 254       8.643  21.802   0.990  1.00 97.54           H  
ATOM   4032  O   ALA A 254      12.045  22.309   3.728  1.00 97.54           O  
ATOM   4033  N   VAL A 255      10.064  22.709   4.705  1.00 96.26           N  
ATOM   4034  H   VAL A 255       9.092  22.924   4.539  1.00 96.26           H  
ATOM   4035  CA  VAL A 255      10.556  22.718   6.099  1.00 96.26           C  
ATOM   4036  HA  VAL A 255      11.561  22.297   6.110  1.00 96.26           H  
ATOM   4037  C   VAL A 255       9.747  21.810   7.031  1.00 96.26           C  
ATOM   4038  CB  VAL A 255      10.655  24.153   6.662  1.00 96.26           C  
ATOM   4039  HB  VAL A 255      11.011  24.104   7.691  1.00 96.26           H  
ATOM   4040  O   VAL A 255       9.874  21.906   8.249  1.00 96.26           O  
ATOM   4041  CG1 VAL A 255      11.674  24.994   5.886  1.00 96.26           C  
ATOM   4042 HG11 VAL A 255      12.633  24.476   5.869  1.00 96.26           H  
ATOM   4043 HG12 VAL A 255      11.324  25.135   4.863  1.00 96.26           H  
ATOM   4044 HG13 VAL A 255      11.793  25.965   6.367  1.00 96.26           H  
ATOM   4045  CG2 VAL A 255       9.307  24.891   6.659  1.00 96.26           C  
ATOM   4046 HG21 VAL A 255       9.423  25.866   7.132  1.00 96.26           H  
ATOM   4047 HG22 VAL A 255       8.954  25.035   5.638  1.00 96.26           H  
ATOM   4048 HG23 VAL A 255       8.570  24.311   7.215  1.00 96.26           H  
ATOM   4049  N   GLY A 256       8.882  20.960   6.479  1.00 95.89           N  
ATOM   4050  H   GLY A 256       8.844  20.896   5.472  1.00 95.89           H  
ATOM   4051  CA  GLY A 256       8.041  20.046   7.248  1.00 95.89           C  
ATOM   4052  HA2 GLY A 256       7.664  20.553   8.137  1.00 95.89           H  
ATOM   4053  HA3 GLY A 256       8.640  19.195   7.572  1.00 95.89           H  
ATOM   4054  C   GLY A 256       6.846  19.529   6.453  1.00 95.89           C  
ATOM   4055  O   GLY A 256       6.663  19.879   5.284  1.00 95.89           O  
ATOM   4056  N   VAL A 257       6.025  18.711   7.109  1.00 95.47           N  
ATOM   4057  H   VAL A 257       6.236  18.471   8.067  1.00 95.47           H  
ATOM   4058  CA  VAL A 257       4.738  18.251   6.572  1.00 95.47           C  
ATOM   4059  HA  VAL A 257       4.904  17.880   5.561  1.00 95.47           H  
ATOM   4060  C   VAL A 257       3.744  19.411   6.467  1.00 95.47           C  
ATOM   4061  CB  VAL A 257       4.151  17.083   7.390  1.00 95.47           C  
ATOM   4062  HB  VAL A 257       3.185  16.819   6.957  1.00 95.47           H  
ATOM   4063  O   VAL A 257       3.787  20.362   7.252  1.00 95.47           O  
ATOM   4064  CG1 VAL A 257       5.059  15.851   7.291  1.00 95.47           C  
ATOM   4065 HG11 VAL A 257       5.218  15.594   6.244  1.00 95.47           H  
ATOM   4066 HG12 VAL A 257       6.019  16.034   7.773  1.00 95.47           H  
ATOM   4067 HG13 VAL A 257       4.576  15.007   7.784  1.00 95.47           H  
ATOM   4068  CG2 VAL A 257       3.936  17.422   8.871  1.00 95.47           C  
ATOM   4069 HG21 VAL A 257       3.478  16.569   9.371  1.00 95.47           H  
ATOM   4070 HG22 VAL A 257       3.259  18.271   8.964  1.00 95.47           H  
ATOM   4071 HG23 VAL A 257       4.882  17.649   9.363  1.00 95.47           H  
ATOM   4072  N   GLY A 258       2.888  19.355   5.451  1.00 96.50           N  
ATOM   4073  H   GLY A 258       2.886  18.525   4.876  1.00 96.50           H  
ATOM   4074  CA  GLY A 258       1.810  20.318   5.238  1.00 96.50           C  
ATOM   4075  HA2 GLY A 258       1.624  20.370   4.166  1.00 96.50           H  
ATOM   4076  HA3 GLY A 258       2.109  21.308   5.580  1.00 96.50           H  
ATOM   4077  C   GLY A 258       0.518  19.915   5.968  1.00 96.50           C  
ATOM   4078  O   GLY A 258       0.571  19.186   6.959  1.00 96.50           O  
ATOM   4079  N   PRO A 259      -0.658  20.374   5.500  1.00 95.99           N  
ATOM   4080  CA  PRO A 259      -1.947  19.996   6.086  1.00 95.99           C  
ATOM   4081  HA  PRO A 259      -1.952  20.246   7.147  1.00 95.99           H  
ATOM   4082  C   PRO A 259      -2.259  18.495   5.941  1.00 95.99           C  
ATOM   4083  CB  PRO A 259      -2.984  20.859   5.354  1.00 95.99           C  
ATOM   4084  HB2 PRO A 259      -3.946  20.357   5.250  1.00 95.99           H  
ATOM   4085  HB3 PRO A 259      -3.109  21.803   5.885  1.00 95.99           H  
ATOM   4086  O   PRO A 259      -1.803  17.850   4.998  1.00 95.99           O  
ATOM   4087  CG  PRO A 259      -2.334  21.125   3.996  1.00 95.99           C  
ATOM   4088  HG2 PRO A 259      -2.477  20.266   3.340  1.00 95.99           H  
ATOM   4089  HG3 PRO A 259      -2.719  22.032   3.530  1.00 95.99           H  
ATOM   4090  CD  PRO A 259      -0.858  21.254   4.354  1.00 95.99           C  
ATOM   4091  HD2 PRO A 259      -0.637  22.280   4.646  1.00 95.99           H  
ATOM   4092  HD3 PRO A 259      -0.250  20.970   3.495  1.00 95.99           H  
ATOM   4093  N   GLY A 260      -3.101  17.965   6.830  1.00 95.90           N  
ATOM   4094  H   GLY A 260      -3.362  18.521   7.632  1.00 95.90           H  
ATOM   4095  CA  GLY A 260      -3.555  16.568   6.815  1.00 95.90           C  
ATOM   4096  HA2 GLY A 260      -4.638  16.542   6.935  1.00 95.90           H  
ATOM   4097  HA3 GLY A 260      -3.316  16.106   5.857  1.00 95.90           H  
ATOM   4098  C   GLY A 260      -2.948  15.701   7.915  1.00 95.90           C  
ATOM   4099  O   GLY A 260      -2.110  16.166   8.687  1.00 95.90           O  
ATOM   4100  N   ASP A 261      -3.390  14.446   7.986  1.00 93.88           N  
ATOM   4101  H   ASP A 261      -3.992  14.099   7.253  1.00 93.88           H  
ATOM   4102  CA  ASP A 261      -2.864  13.462   8.939  1.00 93.88           C  
ATOM   4103  HA  ASP A 261      -2.716  13.952   9.902  1.00 93.88           H  
ATOM   4104  C   ASP A 261      -1.507  12.956   8.438  1.00 93.88           C  
ATOM   4105  CB  ASP A 261      -3.874  12.320   9.142  1.00 93.88           C  
ATOM   4106  HB2 ASP A 261      -3.962  11.746   8.219  1.00 93.88           H  
ATOM   4107  HB3 ASP A 261      -4.849  12.752   9.364  1.00 93.88           H  
ATOM   4108  O   ASP A 261      -1.413  12.405   7.338  1.00 93.88           O  
ATOM   4109  CG  ASP A 261      -3.495  11.383  10.299  1.00 93.88           C  
ATOM   4110  OD1 ASP A 261      -4.066  10.270  10.352  1.00 93.88           O  
ATOM   4111  OD2 ASP A 261      -2.705  11.818  11.166  1.00 93.88           O  
ATOM   4112  N   GLU A 262      -0.437  13.246   9.183  1.00 92.01           N  
ATOM   4113  H   GLU A 262      -0.606  13.565  10.126  1.00 92.01           H  
ATOM   4114  CA  GLU A 262       0.952  12.952   8.789  1.00 92.01           C  
ATOM   4115  HA  GLU A 262       1.605  13.546   9.427  1.00 92.01           H  
ATOM   4116  C   GLU A 262       1.291  13.403   7.350  1.00 92.01           C  
ATOM   4117  CB  GLU A 262       1.270  11.474   9.071  1.00 92.01           C  
ATOM   4118  HB2 GLU A 262       2.259  11.231   8.681  1.00 92.01           H  
ATOM   4119  HB3 GLU A 262       0.550  10.841   8.554  1.00 92.01           H  
ATOM   4120  O   GLU A 262       1.982  12.722   6.586  1.00 92.01           O  
ATOM   4121  CG  GLU A 262       1.245  11.140  10.572  1.00 92.01           C  
ATOM   4122  HG2 GLU A 262       1.459  10.077  10.678  1.00 92.01           H  
ATOM   4123  HG3 GLU A 262       0.247  11.318  10.971  1.00 92.01           H  
ATOM   4124  CD  GLU A 262       2.288  11.930  11.378  1.00 92.01           C  
ATOM   4125  OE1 GLU A 262       1.978  12.339  12.519  1.00 92.01           O  
ATOM   4126  OE2 GLU A 262       3.408  12.117  10.849  1.00 92.01           O  
ATOM   4127  N   GLY A 263       0.765  14.566   6.952  1.00 95.98           N  
ATOM   4128  H   GLY A 263       0.172  15.056   7.607  1.00 95.98           H  
ATOM   4129  CA  GLY A 263       0.957  15.127   5.616  1.00 95.98           C  
ATOM   4130  HA2 GLY A 263       2.017  15.117   5.362  1.00 95.98           H  
ATOM   4131  HA3 GLY A 263       0.616  16.161   5.654  1.00 95.98           H  
ATOM   4132  C   GLY A 263       0.182  14.405   4.509  1.00 95.98           C  
ATOM   4133  O   GLY A 263       0.618  14.400   3.356  1.00 95.98           O  
ATOM   4134  N   THR A 264      -0.946  13.774   4.842  1.00 96.24           N  
ATOM   4135  H   THR A 264      -1.185  13.712   5.822  1.00 96.24           H  
ATOM   4136  CA  THR A 264      -1.805  13.039   3.903  1.00 96.24           C  
ATOM   4137  HA  THR A 264      -1.390  13.124   2.899  1.00 96.24           H  
ATOM   4138  C   THR A 264      -3.215  13.617   3.889  1.00 96.24           C  
ATOM   4139  CB  THR A 264      -1.858  11.545   4.253  1.00 96.24           C  
ATOM   4140  HB  THR A 264      -2.439  11.396   5.163  1.00 96.24           H  
ATOM   4141  O   THR A 264      -3.817  13.835   4.938  1.00 96.24           O  
ATOM   4142  CG2 THR A 264      -2.465  10.707   3.130  1.00 96.24           C  
ATOM   4143 HG21 THR A 264      -2.426   9.654   3.407  1.00 96.24           H  
ATOM   4144 HG22 THR A 264      -1.887  10.862   2.219  1.00 96.24           H  
ATOM   4145 HG23 THR A 264      -3.506  10.988   2.965  1.00 96.24           H  
ATOM   4146  OG1 THR A 264      -0.548  11.077   4.462  1.00 96.24           O  
ATOM   4147  HG1 THR A 264      -0.346  11.330   5.366  1.00 96.24           H  
ATOM   4148  N   LEU A 265      -3.754  13.839   2.689  1.00 97.58           N  
ATOM   4149  H   LEU A 265      -3.196  13.633   1.873  1.00 97.58           H  
ATOM   4150  CA  LEU A 265      -5.146  14.244   2.473  1.00 97.58           C  
ATOM   4151  HA  LEU A 265      -5.728  14.101   3.384  1.00 97.58           H  
ATOM   4152  C   LEU A 265      -5.767  13.370   1.387  1.00 97.58           C  
ATOM   4153  CB  LEU A 265      -5.212  15.723   2.053  1.00 97.58           C  
ATOM   4154  HB2 LEU A 265      -6.237  15.950   1.760  1.00 97.58           H  
ATOM   4155  HB3 LEU A 265      -4.574  15.850   1.178  1.00 97.58           H  
ATOM   4156  O   LEU A 265      -5.163  13.169   0.335  1.00 97.58           O  
ATOM   4157  CG  LEU A 265      -4.789  16.747   3.117  1.00 97.58           C  
ATOM   4158  HG  LEU A 265      -3.793  16.505   3.489  1.00 97.58           H  
ATOM   4159  CD1 LEU A 265      -4.745  18.136   2.480  1.00 97.58           C  
ATOM   4160 HD11 LEU A 265      -4.429  18.868   3.223  1.00 97.58           H  
ATOM   4161 HD12 LEU A 265      -5.729  18.410   2.098  1.00 97.58           H  
ATOM   4162 HD13 LEU A 265      -4.025  18.132   1.662  1.00 97.58           H  
ATOM   4163  CD2 LEU A 265      -5.770  16.810   4.285  1.00 97.58           C  
ATOM   4164 HD21 LEU A 265      -6.767  17.065   3.924  1.00 97.58           H  
ATOM   4165 HD22 LEU A 265      -5.451  17.576   4.991  1.00 97.58           H  
ATOM   4166 HD23 LEU A 265      -5.807  15.848   4.797  1.00 97.58           H  
ATOM   4167  N   THR A 266      -6.985  12.881   1.597  1.00 97.36           N  
ATOM   4168  H   THR A 266      -7.432  13.090   2.478  1.00 97.36           H  
ATOM   4169  CA  THR A 266      -7.787  12.261   0.532  1.00 97.36           C  
ATOM   4170  HA  THR A 266      -7.210  11.455   0.079  1.00 97.36           H  
ATOM   4171  C   THR A 266      -8.124  13.279  -0.560  1.00 97.36           C  
ATOM   4172  CB  THR A 266      -9.087  11.656   1.070  1.00 97.36           C  
ATOM   4173  HB  THR A 266      -9.635  11.230   0.229  1.00 97.36           H  
ATOM   4174  O   THR A 266      -8.152  14.483  -0.309  1.00 97.36           O  
ATOM   4175  CG2 THR A 266      -8.846  10.551   2.095  1.00 97.36           C  
ATOM   4176 HG21 THR A 266      -8.345  10.951   2.976  1.00 97.36           H  
ATOM   4177 HG22 THR A 266      -9.803  10.124   2.398  1.00 97.36           H  
ATOM   4178 HG23 THR A 266      -8.228   9.768   1.655  1.00 97.36           H  
ATOM   4179  OG1 THR A 266      -9.889  12.642   1.667  1.00 97.36           O  
ATOM   4180  HG1 THR A 266      -9.431  12.897   2.471  1.00 97.36           H  
ATOM   4181  N   TYR A 267      -8.435  12.827  -1.779  1.00 97.75           N  
ATOM   4182  H   TYR A 267      -8.413  11.833  -1.956  1.00 97.75           H  
ATOM   4183  CA  TYR A 267      -8.821  13.731  -2.872  1.00 97.75           C  
ATOM   4184  HA  TYR A 267      -7.981  14.391  -3.089  1.00 97.75           H  
ATOM   4185  C   TYR A 267     -10.007  14.635  -2.486  1.00 97.75           C  
ATOM   4186  CB  TYR A 267      -9.117  12.916  -4.138  1.00 97.75           C  
ATOM   4187  HB2 TYR A 267      -9.925  12.209  -3.948  1.00 97.75           H  
ATOM   4188  HB3 TYR A 267      -8.232  12.339  -4.404  1.00 97.75           H  
ATOM   4189  O   TYR A 267     -10.017  15.828  -2.794  1.00 97.75           O  
ATOM   4190  CG  TYR A 267      -9.495  13.790  -5.314  1.00 97.75           C  
ATOM   4191  CD1 TYR A 267     -10.846  13.951  -5.681  1.00 97.75           C  
ATOM   4192  HD1 TYR A 267     -11.617  13.414  -5.149  1.00 97.75           H  
ATOM   4193  CD2 TYR A 267      -8.491  14.491  -6.005  1.00 97.75           C  
ATOM   4194  HD2 TYR A 267      -7.453  14.362  -5.736  1.00 97.75           H  
ATOM   4195  CE1 TYR A 267     -11.193  14.818  -6.735  1.00 97.75           C  
ATOM   4196  HE1 TYR A 267     -12.228  14.949  -7.014  1.00 97.75           H  
ATOM   4197  CE2 TYR A 267      -8.834  15.373  -7.043  1.00 97.75           C  
ATOM   4198  HE2 TYR A 267      -8.053  15.907  -7.564  1.00 97.75           H  
ATOM   4199  OH  TYR A 267     -10.502  16.410  -8.406  1.00 97.75           O  
ATOM   4200  HH  TYR A 267      -9.770  17.022  -8.510  1.00 97.75           H  
ATOM   4201  CZ  TYR A 267     -10.185  15.539  -7.411  1.00 97.75           C  
ATOM   4202  N   ARG A 268     -10.968  14.106  -1.721  1.00 96.92           N  
ATOM   4203  H   ARG A 268     -10.922  13.113  -1.541  1.00 96.92           H  
ATOM   4204  CA  ARG A 268     -12.072  14.885  -1.146  1.00 96.92           C  
ATOM   4205  HA  ARG A 268     -12.575  15.420  -1.952  1.00 96.92           H  
ATOM   4206  C   ARG A 268     -11.617  15.990  -0.205  1.00 96.92           C  
ATOM   4207  CB  ARG A 268     -13.042  13.921  -0.458  1.00 96.92           C  
ATOM   4208  HB2 ARG A 268     -12.533  13.433   0.374  1.00 96.92           H  
ATOM   4209  HB3 ARG A 268     -13.331  13.157  -1.179  1.00 96.92           H  
ATOM   4210  O   ARG A 268     -12.143  17.100  -0.286  1.00 96.92           O  
ATOM   4211  CG  ARG A 268     -14.296  14.641   0.064  1.00 96.92           C  
ATOM   4212  HG2 ARG A 268     -14.013  15.426   0.765  1.00 96.92           H  
ATOM   4213  HG3 ARG A 268     -14.828  15.095  -0.772  1.00 96.92           H  
ATOM   4214  CD  ARG A 268     -15.227  13.677   0.797  1.00 96.92           C  
ATOM   4215  HD2 ARG A 268     -16.091  14.239   1.154  1.00 96.92           H  
ATOM   4216  HD3 ARG A 268     -14.697  13.261   1.654  1.00 96.92           H  
ATOM   4217  NE  ARG A 268     -15.672  12.587  -0.085  1.00 96.92           N  
ATOM   4218  HE  ARG A 268     -15.163  12.446  -0.946  1.00 96.92           H  
ATOM   4219  NH1 ARG A 268     -17.211  11.631   1.324  1.00 96.92           N  
ATOM   4220 HH11 ARG A 268     -17.870  10.890   1.517  1.00 96.92           H  
ATOM   4221 HH12 ARG A 268     -16.989  12.329   2.019  1.00 96.92           H  
ATOM   4222  NH2 ARG A 268     -16.787  10.740  -0.696  1.00 96.92           N  
ATOM   4223 HH21 ARG A 268     -17.395   9.958  -0.498  1.00 96.92           H  
ATOM   4224 HH22 ARG A 268     -16.167  10.712  -1.493  1.00 96.92           H  
ATOM   4225  CZ  ARG A 268     -16.563  11.662   0.191  1.00 96.92           C  
ATOM   4226  N   GLU A 269     -10.666  15.704   0.673  1.00 97.57           N  
ATOM   4227  H   GLU A 269     -10.254  14.782   0.672  1.00 97.57           H  
ATOM   4228  CA  GLU A 269     -10.118  16.707   1.585  1.00 97.57           C  
ATOM   4229  HA  GLU A 269     -10.933  17.246   2.067  1.00 97.57           H  
ATOM   4230  C   GLU A 269      -9.275  17.747   0.842  1.00 97.57           C  
ATOM   4231  CB  GLU A 269      -9.292  16.025   2.675  1.00 97.57           C  
ATOM   4232  HB2 GLU A 269      -8.790  16.797   3.258  1.00 97.57           H  
ATOM   4233  HB3 GLU A 269      -8.541  15.397   2.196  1.00 97.57           H  
ATOM   4234  O   GLU A 269      -9.329  18.919   1.196  1.00 97.57           O  
ATOM   4235  CG  GLU A 269     -10.171  15.210   3.635  1.00 97.57           C  
ATOM   4236  HG2 GLU A 269     -10.935  14.668   3.077  1.00 97.57           H  
ATOM   4237  HG3 GLU A 269     -10.690  15.902   4.298  1.00 97.57           H  
ATOM   4238  CD  GLU A 269      -9.357  14.199   4.445  1.00 97.57           C  
ATOM   4239  OE1 GLU A 269      -9.665  14.038   5.641  1.00 97.57           O  
ATOM   4240  OE2 GLU A 269      -8.502  13.527   3.819  1.00 97.57           O  
ATOM   4241  N   ILE A 270      -8.575  17.358  -0.227  1.00 97.98           N  
ATOM   4242  H   ILE A 270      -8.541  16.370  -0.433  1.00 97.98           H  
ATOM   4243  CA  ILE A 270      -7.812  18.279  -1.084  1.00 97.98           C  
ATOM   4244  HA  ILE A 270      -7.145  18.870  -0.456  1.00 97.98           H  
ATOM   4245  C   ILE A 270      -8.744  19.260  -1.792  1.00 97.98           C  
ATOM   4246  CB  ILE A 270      -6.956  17.492  -2.099  1.00 97.98           C  
ATOM   4247  HB  ILE A 270      -7.596  16.791  -2.634  1.00 97.98           H  
ATOM   4248  O   ILE A 270      -8.514  20.465  -1.760  1.00 97.98           O  
ATOM   4249  CG1 ILE A 270      -5.884  16.694  -1.332  1.00 97.98           C  
ATOM   4250 HG12 ILE A 270      -5.163  17.382  -0.891  1.00 97.98           H  
ATOM   4251 HG13 ILE A 270      -6.348  16.153  -0.507  1.00 97.98           H  
ATOM   4252  CG2 ILE A 270      -6.308  18.434  -3.134  1.00 97.98           C  
ATOM   4253 HG21 ILE A 270      -5.731  19.210  -2.631  1.00 97.98           H  
ATOM   4254 HG22 ILE A 270      -7.074  18.898  -3.755  1.00 97.98           H  
ATOM   4255 HG23 ILE A 270      -5.654  17.879  -3.806  1.00 97.98           H  
ATOM   4256  CD1 ILE A 270      -5.154  15.652  -2.174  1.00 97.98           C  
ATOM   4257 HD11 ILE A 270      -4.444  15.133  -1.530  1.00 97.98           H  
ATOM   4258 HD12 ILE A 270      -5.860  14.930  -2.584  1.00 97.98           H  
ATOM   4259 HD13 ILE A 270      -4.609  16.143  -2.980  1.00 97.98           H  
ATOM   4260  N   GLU A 271      -9.822  18.773  -2.406  1.00 97.49           N  
ATOM   4261  H   GLU A 271      -9.940  17.771  -2.453  1.00 97.49           H  
ATOM   4262  CA  GLU A 271     -10.801  19.643  -3.065  1.00 97.49           C  
ATOM   4263  HA  GLU A 271     -10.300  20.262  -3.809  1.00 97.49           H  
ATOM   4264  C   GLU A 271     -11.476  20.591  -2.063  1.00 97.49           C  
ATOM   4265  CB  GLU A 271     -11.856  18.783  -3.765  1.00 97.49           C  
ATOM   4266  HB2 GLU A 271     -12.716  19.404  -4.013  1.00 97.49           H  
ATOM   4267  HB3 GLU A 271     -12.177  18.025  -3.051  1.00 97.49           H  
ATOM   4268  O   GLU A 271     -11.692  21.755  -2.387  1.00 97.49           O  
ATOM   4269  CG  GLU A 271     -11.370  18.066  -5.036  1.00 97.49           C  
ATOM   4270  HG2 GLU A 271     -10.321  17.790  -4.929  1.00 97.49           H  
ATOM   4271  HG3 GLU A 271     -11.939  17.141  -5.126  1.00 97.49           H  
ATOM   4272  CD  GLU A 271     -11.581  18.870  -6.331  1.00 97.49           C  
ATOM   4273  OE1 GLU A 271     -10.612  19.093  -7.090  1.00 97.49           O  
ATOM   4274  OE2 GLU A 271     -12.751  19.162  -6.682  1.00 97.49           O  
ATOM   4275  N   LYS A 272     -11.775  20.118  -0.843  1.00 97.23           N  
ATOM   4276  H   LYS A 272     -11.557  19.154  -0.640  1.00 97.23           H  
ATOM   4277  CA  LYS A 272     -12.297  20.968   0.237  1.00 97.23           C  
ATOM   4278  HA  LYS A 272     -13.159  21.523  -0.132  1.00 97.23           H  
ATOM   4279  C   LYS A 272     -11.275  22.028   0.663  1.00 97.23           C  
ATOM   4280  CB  LYS A 272     -12.739  20.082   1.413  1.00 97.23           C  
ATOM   4281  HB2 LYS A 272     -11.882  19.524   1.790  1.00 97.23           H  
ATOM   4282  HB3 LYS A 272     -13.493  19.375   1.066  1.00 97.23           H  
ATOM   4283  O   LYS A 272     -11.616  23.201   0.738  1.00 97.23           O  
ATOM   4284  CG  LYS A 272     -13.326  20.929   2.547  1.00 97.23           C  
ATOM   4285  HG2 LYS A 272     -14.186  21.486   2.175  1.00 97.23           H  
ATOM   4286  HG3 LYS A 272     -12.571  21.639   2.885  1.00 97.23           H  
ATOM   4287  CD  LYS A 272     -13.748  20.080   3.748  1.00 97.23           C  
ATOM   4288  HD2 LYS A 272     -14.594  19.446   3.483  1.00 97.23           H  
ATOM   4289  HD3 LYS A 272     -12.905  19.474   4.081  1.00 97.23           H  
ATOM   4290  CE  LYS A 272     -14.135  21.078   4.836  1.00 97.23           C  
ATOM   4291  HE2 LYS A 272     -13.299  21.765   4.968  1.00 97.23           H  
ATOM   4292  HE3 LYS A 272     -14.964  21.693   4.485  1.00 97.23           H  
ATOM   4293  NZ  LYS A 272     -14.453  20.460   6.135  1.00 97.23           N  
ATOM   4294  HZ1 LYS A 272     -14.642  21.217   6.777  1.00 97.23           H  
ATOM   4295  HZ2 LYS A 272     -15.261  19.859   6.059  1.00 97.23           H  
ATOM   4296  HZ3 LYS A 272     -13.646  19.953   6.471  1.00 97.23           H  
ATOM   4297  N   PHE A 273     -10.020  21.635   0.887  1.00 97.48           N  
ATOM   4298  H   PHE A 273      -9.803  20.651   0.820  1.00 97.48           H  
ATOM   4299  CA  PHE A 273      -8.940  22.554   1.247  1.00 97.48           C  
ATOM   4300  HA  PHE A 273      -9.196  23.052   2.182  1.00 97.48           H  
ATOM   4301  C   PHE A 273      -8.748  23.639   0.182  1.00 97.48           C  
ATOM   4302  CB  PHE A 273      -7.641  21.758   1.442  1.00 97.48           C  
ATOM   4303  HB2 PHE A 273      -7.781  21.046   2.256  1.00 97.48           H  
ATOM   4304  HB3 PHE A 273      -7.425  21.185   0.541  1.00 97.48           H  
ATOM   4305  O   PHE A 273      -8.618  24.816   0.517  1.00 97.48           O  
ATOM   4306  CG  PHE A 273      -6.443  22.633   1.754  1.00 97.48           C  
ATOM   4307  CD1 PHE A 273      -5.674  23.184   0.710  1.00 97.48           C  
ATOM   4308  HD1 PHE A 273      -5.910  22.952  -0.318  1.00 97.48           H  
ATOM   4309  CD2 PHE A 273      -6.129  22.940   3.090  1.00 97.48           C  
ATOM   4310  HD2 PHE A 273      -6.725  22.531   3.893  1.00 97.48           H  
ATOM   4311  CE1 PHE A 273      -4.606  24.049   1.000  1.00 97.48           C  
ATOM   4312  HE1 PHE A 273      -4.026  24.475   0.194  1.00 97.48           H  
ATOM   4313  CE2 PHE A 273      -5.062  23.807   3.381  1.00 97.48           C  
ATOM   4314  HE2 PHE A 273      -4.839  24.064   4.406  1.00 97.48           H  
ATOM   4315  CZ  PHE A 273      -4.309  24.368   2.337  1.00 97.48           C  
ATOM   4316  HZ  PHE A 273      -3.514  25.062   2.567  1.00 97.48           H  
ATOM   4317  N   ASN A 274      -8.752  23.248  -1.096  1.00 97.75           N  
ATOM   4318  H   ASN A 274      -8.827  22.260  -1.293  1.00 97.75           H  
ATOM   4319  CA  ASN A 274      -8.569  24.170  -2.211  1.00 97.75           C  
ATOM   4320  HA  ASN A 274      -7.647  24.727  -2.041  1.00 97.75           H  
ATOM   4321  C   ASN A 274      -9.700  25.205  -2.286  1.00 97.75           C  
ATOM   4322  CB  ASN A 274      -8.448  23.374  -3.523  1.00 97.75           C  
ATOM   4323  HB2 ASN A 274      -8.483  24.071  -4.361  1.00 97.75           H  
ATOM   4324  HB3 ASN A 274      -9.299  22.698  -3.611  1.00 97.75           H  
ATOM   4325  O   ASN A 274      -9.421  26.380  -2.517  1.00 97.75           O  
ATOM   4326  CG  ASN A 274      -7.162  22.573  -3.657  1.00 97.75           C  
ATOM   4327  ND2 ASN A 274      -7.109  21.661  -4.600  1.00 97.75           N  
ATOM   4328 HD21 ASN A 274      -7.929  21.461  -5.155  1.00 97.75           H  
ATOM   4329 HD22 ASN A 274      -6.287  21.074  -4.621  1.00 97.75           H  
ATOM   4330  OD1 ASN A 274      -6.174  22.767  -2.963  1.00 97.75           O  
ATOM   4331  N   GLU A 275     -10.945  24.781  -2.056  1.00 96.95           N  
ATOM   4332  H   GLU A 275     -11.097  23.798  -1.883  1.00 96.95           H  
ATOM   4333  CA  GLU A 275     -12.122  25.655  -2.009  1.00 96.95           C  
ATOM   4334  HA  GLU A 275     -12.149  26.268  -2.909  1.00 96.95           H  
ATOM   4335  C   GLU A 275     -12.068  26.616  -0.811  1.00 96.95           C  
ATOM   4336  CB  GLU A 275     -13.372  24.756  -1.995  1.00 96.95           C  
ATOM   4337  HB2 GLU A 275     -13.317  24.100  -2.864  1.00 96.95           H  
ATOM   4338  HB3 GLU A 275     -13.360  24.135  -1.099  1.00 96.95           H  
ATOM   4339  O   GLU A 275     -12.191  27.826  -0.981  1.00 96.95           O  
ATOM   4340  CG  GLU A 275     -14.704  25.516  -2.053  1.00 96.95           C  
ATOM   4341  HG2 GLU A 275     -14.811  26.113  -1.148  1.00 96.95           H  
ATOM   4342  HG3 GLU A 275     -14.676  26.193  -2.907  1.00 96.95           H  
ATOM   4343  CD  GLU A 275     -15.927  24.583  -2.192  1.00 96.95           C  
ATOM   4344  OE1 GLU A 275     -17.041  25.131  -2.349  1.00 96.95           O  
ATOM   4345  OE2 GLU A 275     -15.768  23.330  -2.183  1.00 96.95           O  
ATOM   4346  N   GLU A 276     -11.796  26.103   0.392  1.00 96.93           N  
ATOM   4347  H   GLU A 276     -11.706  25.100   0.476  1.00 96.93           H  
ATOM   4348  CA  GLU A 276     -11.774  26.901   1.627  1.00 96.93           C  
ATOM   4349  HA  GLU A 276     -12.695  27.481   1.688  1.00 96.93           H  
ATOM   4350  C   GLU A 276     -10.620  27.916   1.678  1.00 96.93           C  
ATOM   4351  CB  GLU A 276     -11.708  25.960   2.844  1.00 96.93           C  
ATOM   4352  HB2 GLU A 276     -10.895  25.248   2.699  1.00 96.93           H  
ATOM   4353  HB3 GLU A 276     -11.494  26.549   3.737  1.00 96.93           H  
ATOM   4354  O   GLU A 276     -10.742  28.955   2.327  1.00 96.93           O  
ATOM   4355  CG  GLU A 276     -13.034  25.213   3.071  1.00 96.93           C  
ATOM   4356  HG2 GLU A 276     -13.814  25.953   3.250  1.00 96.93           H  
ATOM   4357  HG3 GLU A 276     -13.304  24.666   2.167  1.00 96.93           H  
ATOM   4358  CD  GLU A 276     -13.003  24.223   4.249  1.00 96.93           C  
ATOM   4359  OE1 GLU A 276     -14.099  23.863   4.744  1.00 96.93           O  
ATOM   4360  OE2 GLU A 276     -11.916  23.741   4.644  1.00 96.93           O  
ATOM   4361  N   ASN A 277      -9.505  27.643   0.992  1.00 97.08           N  
ATOM   4362  H   ASN A 277      -9.469  26.765   0.495  1.00 97.08           H  
ATOM   4363  CA  ASN A 277      -8.305  28.486   1.025  1.00 97.08           C  
ATOM   4364  HA  ASN A 277      -8.441  29.258   1.783  1.00 97.08           H  
ATOM   4365  C   ASN A 277      -8.051  29.254  -0.282  1.00 97.08           C  
ATOM   4366  CB  ASN A 277      -7.090  27.649   1.460  1.00 97.08           C  
ATOM   4367  HB2 ASN A 277      -6.934  26.820   0.770  1.00 97.08           H  
ATOM   4368  HB3 ASN A 277      -6.203  28.282   1.444  1.00 97.08           H  
ATOM   4369  O   ASN A 277      -7.010  29.900  -0.400  1.00 97.08           O  
ATOM   4370  CG  ASN A 277      -7.230  27.127   2.875  1.00 97.08           C  
ATOM   4371  ND2 ASN A 277      -7.802  25.960   3.042  1.00 97.08           N  
ATOM   4372 HD21 ASN A 277      -7.978  25.656   3.989  1.00 97.08           H  
ATOM   4373 HD22 ASN A 277      -8.152  25.472   2.231  1.00 97.08           H  
ATOM   4374  OD1 ASN A 277      -6.828  27.763   3.835  1.00 97.08           O  
ATOM   4375  N   ASN A 278      -8.966  29.190  -1.260  1.00 96.94           N  
ATOM   4376  H   ASN A 278      -9.808  28.660  -1.090  1.00 96.94           H  
ATOM   4377  CA  ASN A 278      -8.769  29.735  -2.612  1.00 96.94           C  
ATOM   4378  HA  ASN A 278      -9.527  29.287  -3.254  1.00 96.94           H  
ATOM   4379  C   ASN A 278      -7.408  29.326  -3.214  1.00 96.94           C  
ATOM   4380  CB  ASN A 278      -8.994  31.258  -2.613  1.00 96.94           C  
ATOM   4381  HB2 ASN A 278      -8.297  31.733  -1.923  1.00 96.94           H  
ATOM   4382  HB3 ASN A 278      -8.796  31.647  -3.612  1.00 96.94           H  
ATOM   4383  O   ASN A 278      -6.655  30.162  -3.721  1.00 96.94           O  
ATOM   4384  CG  ASN A 278     -10.417  31.636  -2.268  1.00 96.94           C  
ATOM   4385  ND2 ASN A 278     -10.623  32.398  -1.221  1.00 96.94           N  
ATOM   4386 HD21 ASN A 278      -9.856  32.604  -0.596  1.00 96.94           H  
ATOM   4387 HD22 ASN A 278     -11.593  32.523  -0.968  1.00 96.94           H  
ATOM   4388  OD1 ASN A 278     -11.360  31.274  -2.945  1.00 96.94           O  
ATOM   4389  N   ALA A 279      -7.059  28.043  -3.097  1.00 97.66           N  
ATOM   4390  H   ALA A 279      -7.744  27.395  -2.734  1.00 97.66           H  
ATOM   4391  CA  ALA A 279      -5.738  27.557  -3.476  1.00 97.66           C  
ATOM   4392  HA  ALA A 279      -5.001  28.177  -2.966  1.00 97.66           H  
ATOM   4393  C   ALA A 279      -5.497  27.679  -4.988  1.00 97.66           C  
ATOM   4394  CB  ALA A 279      -5.552  26.114  -3.001  1.00 97.66           C  
ATOM   4395  HB1 ALA A 279      -6.203  25.457  -3.578  1.00 97.66           H  
ATOM   4396  HB2 ALA A 279      -4.518  25.807  -3.156  1.00 97.66           H  
ATOM   4397  HB3 ALA A 279      -5.788  26.034  -1.939  1.00 97.66           H  
ATOM   4398  O   ALA A 279      -6.369  27.389  -5.811  1.00 97.66           O  
ATOM   4399  N   LYS A 280      -4.265  28.025  -5.365  1.00 96.93           N  
ATOM   4400  H   LYS A 280      -3.585  28.179  -4.634  1.00 96.93           H  
ATOM   4401  CA  LYS A 280      -3.795  27.917  -6.749  1.00 96.93           C  
ATOM   4402  HA  LYS A 280      -4.543  28.341  -7.419  1.00 96.93           H  
ATOM   4403  C   LYS A 280      -3.618  26.436  -7.073  1.00 96.93           C  
ATOM   4404  CB  LYS A 280      -2.483  28.704  -6.876  1.00 96.93           C  
ATOM   4405  HB2 LYS A 280      -2.688  29.756  -6.678  1.00 96.93           H  
ATOM   4406  HB3 LYS A 280      -1.801  28.346  -6.106  1.00 96.93           H  
ATOM   4407  O   LYS A 280      -2.828  25.776  -6.410  1.00 96.93           O  
ATOM   4408  CG  LYS A 280      -1.790  28.579  -8.245  1.00 96.93           C  
ATOM   4409  HG2 LYS A 280      -2.411  29.020  -9.025  1.00 96.93           H  
ATOM   4410  HG3 LYS A 280      -1.619  27.527  -8.471  1.00 96.93           H  
ATOM   4411  CD  LYS A 280      -0.435  29.297  -8.174  1.00 96.93           C  
ATOM   4412  HD2 LYS A 280      -0.594  30.374  -8.113  1.00 96.93           H  
ATOM   4413  HD3 LYS A 280       0.069  28.978  -7.261  1.00 96.93           H  
ATOM   4414  CE  LYS A 280       0.489  28.972  -9.351  1.00 96.93           C  
ATOM   4415  HE2 LYS A 280       0.447  27.896  -9.521  1.00 96.93           H  
ATOM   4416  HE3 LYS A 280       0.137  29.480 -10.249  1.00 96.93           H  
ATOM   4417  NZ  LYS A 280       1.890  29.356  -9.020  1.00 96.93           N  
ATOM   4418  HZ1 LYS A 280       2.001  30.351  -8.888  1.00 96.93           H  
ATOM   4419  HZ2 LYS A 280       2.568  29.020  -9.689  1.00 96.93           H  
ATOM   4420  HZ3 LYS A 280       2.184  28.965  -8.136  1.00 96.93           H  
ATOM   4421  N   VAL A 281      -4.312  25.932  -8.092  1.00 97.69           N  
ATOM   4422  H   VAL A 281      -4.967  26.537  -8.566  1.00 97.69           H  
ATOM   4423  CA  VAL A 281      -4.174  24.549  -8.585  1.00 97.69           C  
ATOM   4424  HA  VAL A 281      -3.597  23.968  -7.866  1.00 97.69           H  
ATOM   4425  C   VAL A 281      -3.405  24.556  -9.903  1.00 97.69           C  
ATOM   4426  CB  VAL A 281      -5.543  23.856  -8.734  1.00 97.69           C  
ATOM   4427  HB  VAL A 281      -6.127  24.369  -9.499  1.00 97.69           H  
ATOM   4428  O   VAL A 281      -3.731  25.321 -10.810  1.00 97.69           O  
ATOM   4429  CG1 VAL A 281      -5.375  22.387  -9.145  1.00 97.69           C  
ATOM   4430 HG11 VAL A 281      -4.940  22.318 -10.142  1.00 97.69           H  
ATOM   4431 HG12 VAL A 281      -4.725  21.871  -8.438  1.00 97.69           H  
ATOM   4432 HG13 VAL A 281      -6.345  21.891  -9.169  1.00 97.69           H  
ATOM   4433  CG2 VAL A 281      -6.337  23.888  -7.419  1.00 97.69           C  
ATOM   4434 HG21 VAL A 281      -6.564  24.916  -7.136  1.00 97.69           H  
ATOM   4435 HG22 VAL A 281      -5.762  23.418  -6.621  1.00 97.69           H  
ATOM   4436 HG23 VAL A 281      -7.281  23.357  -7.542  1.00 97.69           H  
ATOM   4437  N   VAL A 282      -2.377  23.715 -10.010  1.00 97.22           N  
ATOM   4438  H   VAL A 282      -2.160  23.118  -9.225  1.00 97.22           H  
ATOM   4439  CA  VAL A 282      -1.483  23.629 -11.170  1.00 97.22           C  
ATOM   4440  HA  VAL A 282      -1.884  24.236 -11.981  1.00 97.22           H  
ATOM   4441  C   VAL A 282      -1.395  22.185 -11.646  1.00 97.22           C  
ATOM   4442  CB  VAL A 282      -0.075  24.157 -10.832  1.00 97.22           C  
ATOM   4443  HB  VAL A 282       0.369  23.516 -10.070  1.00 97.22           H  
ATOM   4444  O   VAL A 282      -1.092  21.286 -10.866  1.00 97.22           O  
ATOM   4445  CG1 VAL A 282       0.831  24.156 -12.073  1.00 97.22           C  
ATOM   4446 HG11 VAL A 282       1.799  24.595 -11.830  1.00 97.22           H  
ATOM   4447 HG12 VAL A 282       0.372  24.726 -12.880  1.00 97.22           H  
ATOM   4448 HG13 VAL A 282       1.012  23.134 -12.406  1.00 97.22           H  
ATOM   4449  CG2 VAL A 282      -0.113  25.589 -10.287  1.00 97.22           C  
ATOM   4450 HG21 VAL A 282      -0.638  26.241 -10.985  1.00 97.22           H  
ATOM   4451 HG22 VAL A 282      -0.621  25.592  -9.322  1.00 97.22           H  
ATOM   4452 HG23 VAL A 282       0.907  25.941 -10.134  1.00 97.22           H  
ATOM   4453  N   TYR A 283      -1.605  21.976 -12.944  1.00 97.50           N  
ATOM   4454  H   TYR A 283      -1.842  22.767 -13.525  1.00 97.50           H  
ATOM   4455  CA  TYR A 283      -1.253  20.732 -13.624  1.00 97.50           C  
ATOM   4456  HA  TYR A 283      -1.300  19.901 -12.921  1.00 97.50           H  
ATOM   4457  C   TYR A 283       0.183  20.830 -14.160  1.00 97.50           C  
ATOM   4458  CB  TYR A 283      -2.269  20.458 -14.739  1.00 97.50           C  
ATOM   4459  HB2 TYR A 283      -2.371  21.352 -15.356  1.00 97.50           H  
ATOM   4460  HB3 TYR A 283      -3.240  20.252 -14.288  1.00 97.50           H  
ATOM   4461  O   TYR A 283       0.494  21.726 -14.948  1.00 97.50           O  
ATOM   4462  CG  TYR A 283      -1.883  19.291 -15.624  1.00 97.50           C  
ATOM   4463  CD1 TYR A 283      -1.356  19.525 -16.909  1.00 97.50           C  
ATOM   4464  HD1 TYR A 283      -1.250  20.539 -17.266  1.00 97.50           H  
ATOM   4465  CD2 TYR A 283      -2.000  17.976 -15.137  1.00 97.50           C  
ATOM   4466  HD2 TYR A 283      -2.395  17.798 -14.147  1.00 97.50           H  
ATOM   4467  CE1 TYR A 283      -0.950  18.445 -17.715  1.00 97.50           C  
ATOM   4468  HE1 TYR A 283      -0.551  18.629 -18.702  1.00 97.50           H  
ATOM   4469  CE2 TYR A 283      -1.576  16.896 -15.933  1.00 97.50           C  
ATOM   4470  HE2 TYR A 283      -1.633  15.886 -15.555  1.00 97.50           H  
ATOM   4471  OH  TYR A 283      -0.636  16.086 -17.984  1.00 97.50           O  
ATOM   4472  HH  TYR A 283      -0.291  16.390 -18.827  1.00 97.50           H  
ATOM   4473  CZ  TYR A 283      -1.053  17.128 -17.220  1.00 97.50           C  
ATOM   4474  N   ASP A 284       1.052  19.904 -13.754  1.00 97.24           N  
ATOM   4475  H   ASP A 284       0.723  19.166 -13.148  1.00 97.24           H  
ATOM   4476  CA  ASP A 284       2.430  19.803 -14.229  1.00 97.24           C  
ATOM   4477  HA  ASP A 284       2.739  20.770 -14.624  1.00 97.24           H  
ATOM   4478  C   ASP A 284       2.541  18.769 -15.358  1.00 97.24           C  
ATOM   4479  CB  ASP A 284       3.387  19.488 -13.076  1.00 97.24           C  
ATOM   4480  HB2 ASP A 284       3.321  20.272 -12.321  1.00 97.24           H  
ATOM   4481  HB3 ASP A 284       3.116  18.538 -12.617  1.00 97.24           H  
ATOM   4482  O   ASP A 284       2.455  17.556 -15.154  1.00 97.24           O  
ATOM   4483  CG  ASP A 284       4.814  19.424 -13.621  1.00 97.24           C  
ATOM   4484  OD1 ASP A 284       5.333  18.295 -13.775  1.00 97.24           O  
ATOM   4485  OD2 ASP A 284       5.350  20.486 -13.995  1.00 97.24           O  
ATOM   4486  N   SER A 285       2.754  19.262 -16.578  1.00 96.79           N  
ATOM   4487  H   SER A 285       2.778  20.267 -16.672  1.00 96.79           H  
ATOM   4488  CA  SER A 285       2.839  18.413 -17.774  1.00 96.79           C  
ATOM   4489  HA  SER A 285       2.009  17.707 -17.741  1.00 96.79           H  
ATOM   4490  C   SER A 285       4.119  17.574 -17.856  1.00 96.79           C  
ATOM   4491  CB  SER A 285       2.679  19.258 -19.040  1.00 96.79           C  
ATOM   4492  HB2 SER A 285       2.667  18.597 -19.906  1.00 96.79           H  
ATOM   4493  HB3 SER A 285       1.730  19.792 -18.999  1.00 96.79           H  
ATOM   4494  O   SER A 285       4.109  16.532 -18.511  1.00 96.79           O  
ATOM   4495  OG  SER A 285       3.736  20.189 -19.189  1.00 96.79           O  
ATOM   4496  HG  SER A 285       3.671  20.866 -18.511  1.00 96.79           H  
ATOM   4497  N   ALA A 286       5.204  17.991 -17.193  1.00 96.83           N  
ATOM   4498  H   ALA A 286       5.129  18.801 -16.595  1.00 96.83           H  
ATOM   4499  CA  ALA A 286       6.487  17.293 -17.237  1.00 96.83           C  
ATOM   4500  HA  ALA A 286       6.719  17.045 -18.273  1.00 96.83           H  
ATOM   4501  C   ALA A 286       6.449  15.978 -16.448  1.00 96.83           C  
ATOM   4502  CB  ALA A 286       7.574  18.234 -16.706  1.00 96.83           C  
ATOM   4503  HB1 ALA A 286       8.541  17.733 -16.742  1.00 96.83           H  
ATOM   4504  HB2 ALA A 286       7.356  18.511 -15.674  1.00 96.83           H  
ATOM   4505  HB3 ALA A 286       7.614  19.136 -17.316  1.00 96.83           H  
ATOM   4506  O   ALA A 286       6.981  14.970 -16.908  1.00 96.83           O  
ATOM   4507  N   THR A 287       5.797  15.981 -15.284  1.00 97.05           N  
ATOM   4508  H   THR A 287       5.480  16.870 -14.925  1.00 97.05           H  
ATOM   4509  CA  THR A 287       5.622  14.799 -14.428  1.00 97.05           C  
ATOM   4510  HA  THR A 287       6.386  14.067 -14.689  1.00 97.05           H  
ATOM   4511  C   THR A 287       4.272  14.106 -14.619  1.00 97.05           C  
ATOM   4512  CB  THR A 287       5.808  15.149 -12.946  1.00 97.05           C  
ATOM   4513  HB  THR A 287       5.694  14.236 -12.360  1.00 97.05           H  
ATOM   4514  O   THR A 287       4.117  12.965 -14.182  1.00 97.05           O  
ATOM   4515  CG2 THR A 287       7.172  15.757 -12.621  1.00 97.05           C  
ATOM   4516 HG21 THR A 287       7.312  16.701 -13.149  1.00 97.05           H  
ATOM   4517 HG22 THR A 287       7.235  15.938 -11.548  1.00 97.05           H  
ATOM   4518 HG23 THR A 287       7.959  15.061 -12.910  1.00 97.05           H  
ATOM   4519  OG1 THR A 287       4.819  16.062 -12.542  1.00 97.05           O  
ATOM   4520  HG1 THR A 287       5.037  16.904 -12.946  1.00 97.05           H  
ATOM   4521  N   VAL A 288       3.309  14.762 -15.283  1.00 97.54           N  
ATOM   4522  H   VAL A 288       3.515  15.714 -15.551  1.00 97.54           H  
ATOM   4523  CA  VAL A 288       1.893  14.357 -15.367  1.00 97.54           C  
ATOM   4524  HA  VAL A 288       1.345  15.205 -15.776  1.00 97.54           H  
ATOM   4525  C   VAL A 288       1.339  14.130 -13.960  1.00 97.54           C  
ATOM   4526  CB  VAL A 288       1.667  13.175 -16.329  1.00 97.54           C  
ATOM   4527  HB  VAL A 288       2.134  12.284 -15.911  1.00 97.54           H  
ATOM   4528  O   VAL A 288       1.008  13.016 -13.551  1.00 97.54           O  
ATOM   4529  CG1 VAL A 288       0.185  12.850 -16.547  1.00 97.54           C  
ATOM   4530 HG11 VAL A 288       0.093  12.006 -17.229  1.00 97.54           H  
ATOM   4531 HG12 VAL A 288      -0.297  12.574 -15.608  1.00 97.54           H  
ATOM   4532 HG13 VAL A 288      -0.326  13.719 -16.961  1.00 97.54           H  
ATOM   4533  CG2 VAL A 288       2.277  13.456 -17.710  1.00 97.54           C  
ATOM   4534 HG21 VAL A 288       2.047  12.647 -18.403  1.00 97.54           H  
ATOM   4535 HG22 VAL A 288       3.359  13.554 -17.629  1.00 97.54           H  
ATOM   4536 HG23 VAL A 288       1.874  14.389 -18.106  1.00 97.54           H  
ATOM   4537  N   SER A 289       1.300  15.213 -13.195  1.00 97.66           N  
ATOM   4538  H   SER A 289       1.596  16.092 -13.595  1.00 97.66           H  
ATOM   4539  CA  SER A 289       0.759  15.272 -11.838  1.00 97.66           C  
ATOM   4540  HA  SER A 289      -0.029  14.527 -11.722  1.00 97.66           H  
ATOM   4541  C   SER A 289       0.138  16.645 -11.591  1.00 97.66           C  
ATOM   4542  CB  SER A 289       1.858  14.959 -10.817  1.00 97.66           C  
ATOM   4543  HB2 SER A 289       1.399  14.838  -9.836  1.00 97.66           H  
ATOM   4544  HB3 SER A 289       2.346  14.022 -11.084  1.00 97.66           H  
ATOM   4545  O   SER A 289       0.277  17.546 -12.420  1.00 97.66           O  
ATOM   4546  OG  SER A 289       2.821  15.989 -10.727  1.00 97.66           O  
ATOM   4547  HG  SER A 289       3.397  15.989 -11.495  1.00 97.66           H  
ATOM   4548  N   ALA A 290      -0.564  16.811 -10.475  1.00 97.61           N  
ATOM   4549  H   ALA A 290      -0.663  16.053  -9.815  1.00 97.61           H  
ATOM   4550  CA  ALA A 290      -1.106  18.095 -10.062  1.00 97.61           C  
ATOM   4551  HA  ALA A 290      -0.796  18.866 -10.766  1.00 97.61           H  
ATOM   4552  C   ALA A 290      -0.561  18.499  -8.691  1.00 97.61           C  
ATOM   4553  CB  ALA A 290      -2.635  18.022 -10.095  1.00 97.61           C  
ATOM   4554  HB1 ALA A 290      -2.964  17.745 -11.096  1.00 97.61           H  
ATOM   4555  HB2 ALA A 290      -3.060  18.993  -9.841  1.00 97.61           H  
ATOM   4556  HB3 ALA A 290      -2.987  17.279  -9.380  1.00 97.61           H  
ATOM   4557  O   ALA A 290      -0.176  17.661  -7.869  1.00 97.61           O  
ATOM   4558  N   TYR A 291      -0.544  19.801  -8.432  1.00 98.05           N  
ATOM   4559  H   TYR A 291      -0.831  20.451  -9.150  1.00 98.05           H  
ATOM   4560  CA  TYR A 291      -0.302  20.317  -7.098  1.00 98.05           C  
ATOM   4561  HA  TYR A 291      -0.633  19.545  -6.403  1.00 98.05           H  
ATOM   4562  C   TYR A 291      -1.144  21.553  -6.805  1.00 98.05           C  
ATOM   4563  CB  TYR A 291       1.195  20.556  -6.872  1.00 98.05           C  
ATOM   4564  HB2 TYR A 291       1.731  19.629  -7.073  1.00 98.05           H  
ATOM   4565  HB3 TYR A 291       1.348  20.788  -5.818  1.00 98.05           H  
ATOM   4566  O   TYR A 291      -1.567  22.266  -7.717  1.00 98.05           O  
ATOM   4567  CG  TYR A 291       1.806  21.668  -7.702  1.00 98.05           C  
ATOM   4568  CD1 TYR A 291       2.341  21.397  -8.978  1.00 98.05           C  
ATOM   4569  HD1 TYR A 291       2.279  20.400  -9.387  1.00 98.05           H  
ATOM   4570  CD2 TYR A 291       1.867  22.970  -7.176  1.00 98.05           C  
ATOM   4571  HD2 TYR A 291       1.468  23.168  -6.192  1.00 98.05           H  
ATOM   4572  CE1 TYR A 291       2.953  22.429  -9.718  1.00 98.05           C  
ATOM   4573  HE1 TYR A 291       3.367  22.232 -10.696  1.00 98.05           H  
ATOM   4574  CE2 TYR A 291       2.481  24.001  -7.907  1.00 98.05           C  
ATOM   4575  HE2 TYR A 291       2.559  24.990  -7.480  1.00 98.05           H  
ATOM   4576  OH  TYR A 291       3.664  24.724  -9.853  1.00 98.05           O  
ATOM   4577  HH  TYR A 291       3.784  25.488  -9.285  1.00 98.05           H  
ATOM   4578  CZ  TYR A 291       3.034  23.729  -9.175  1.00 98.05           C  
ATOM   4579  N   SER A 292      -1.398  21.806  -5.524  1.00 97.56           N  
ATOM   4580  H   SER A 292      -1.041  21.170  -4.825  1.00 97.56           H  
ATOM   4581  CA  SER A 292      -2.057  23.021  -5.065  1.00 97.56           C  
ATOM   4582  HA  SER A 292      -2.103  23.690  -5.924  1.00 97.56           H  
ATOM   4583  C   SER A 292      -1.243  23.753  -4.011  1.00 97.56           C  
ATOM   4584  CB  SER A 292      -3.503  22.784  -4.625  1.00 97.56           C  
ATOM   4585  HB2 SER A 292      -4.048  22.305  -5.439  1.00 97.56           H  
ATOM   4586  HB3 SER A 292      -3.970  23.749  -4.428  1.00 97.56           H  
ATOM   4587  O   SER A 292      -0.464  23.151  -3.270  1.00 97.56           O  
ATOM   4588  OG  SER A 292      -3.602  21.986  -3.468  1.00 97.56           O  
ATOM   4589  HG  SER A 292      -4.465  22.161  -3.086  1.00 97.56           H  
ATOM   4590  N   VAL A 293      -1.404  25.076  -3.988  1.00 97.56           N  
ATOM   4591  H   VAL A 293      -2.022  25.485  -4.674  1.00 97.56           H  
ATOM   4592  CA  VAL A 293      -0.648  25.988  -3.128  1.00 97.56           C  
ATOM   4593  HA  VAL A 293      -0.162  25.405  -2.346  1.00 97.56           H  
ATOM   4594  C   VAL A 293      -1.597  26.987  -2.479  1.00 97.56           C  
ATOM   4595  CB  VAL A 293       0.454  26.735  -3.907  1.00 97.56           C  
ATOM   4596  HB  VAL A 293      -0.008  27.468  -4.568  1.00 97.56           H  
ATOM   4597  O   VAL A 293      -2.354  27.672  -3.171  1.00 97.56           O  
ATOM   4598  CG1 VAL A 293       1.389  27.471  -2.938  1.00 97.56           C  
ATOM   4599 HG11 VAL A 293       1.872  26.761  -2.267  1.00 97.56           H  
ATOM   4600 HG12 VAL A 293       0.837  28.202  -2.348  1.00 97.56           H  
ATOM   4601 HG13 VAL A 293       2.151  28.011  -3.501  1.00 97.56           H  
ATOM   4602  CG2 VAL A 293       1.278  25.779  -4.776  1.00 97.56           C  
ATOM   4603 HG21 VAL A 293       1.705  24.988  -4.158  1.00 97.56           H  
ATOM   4604 HG22 VAL A 293       0.647  25.335  -5.545  1.00 97.56           H  
ATOM   4605 HG23 VAL A 293       2.063  26.329  -5.295  1.00 97.56           H  
ATOM   4606  N   ALA A 294      -1.529  27.097  -1.153  1.00 97.62           N  
ATOM   4607  H   ALA A 294      -0.898  26.478  -0.665  1.00 97.62           H  
ATOM   4608  CA  ALA A 294      -2.203  28.137  -0.380  1.00 97.62           C  
ATOM   4609  HA  ALA A 294      -2.412  28.987  -1.029  1.00 97.62           H  
ATOM   4610  C   ALA A 294      -1.293  28.614   0.761  1.00 97.62           C  
ATOM   4611  CB  ALA A 294      -3.543  27.609   0.138  1.00 97.62           C  
ATOM   4612  HB1 ALA A 294      -4.049  28.400   0.692  1.00 97.62           H  
ATOM   4613  HB2 ALA A 294      -3.382  26.757   0.798  1.00 97.62           H  
ATOM   4614  HB3 ALA A 294      -4.174  27.307  -0.699  1.00 97.62           H  
ATOM   4615  O   ALA A 294      -1.063  27.905   1.746  1.00 97.62           O  
ATOM   4616  N   GLY A 295      -0.740  29.821   0.620  1.00 96.61           N  
ATOM   4617  H   GLY A 295      -0.929  30.341  -0.225  1.00 96.61           H  
ATOM   4618  CA  GLY A 295       0.286  30.324   1.531  1.00 96.61           C  
ATOM   4619  HA2 GLY A 295       0.609  31.314   1.209  1.00 96.61           H  
ATOM   4620  HA3 GLY A 295      -0.130  30.400   2.536  1.00 96.61           H  
ATOM   4621  C   GLY A 295       1.505  29.400   1.543  1.00 96.61           C  
ATOM   4622  O   GLY A 295       2.110  29.154   0.507  1.00 96.61           O  
ATOM   4623  N   THR A 296       1.858  28.870   2.716  1.00 97.16           N  
ATOM   4624  H   THR A 296       1.260  29.030   3.514  1.00 97.16           H  
ATOM   4625  CA  THR A 296       2.958  27.895   2.845  1.00 97.16           C  
ATOM   4626  HA  THR A 296       3.667  28.067   2.035  1.00 97.16           H  
ATOM   4627  C   THR A 296       2.511  26.442   2.685  1.00 97.16           C  
ATOM   4628  CB  THR A 296       3.740  28.067   4.157  1.00 97.16           C  
ATOM   4629  HB  THR A 296       4.490  27.279   4.235  1.00 97.16           H  
ATOM   4630  O   THR A 296       3.357  25.555   2.703  1.00 97.16           O  
ATOM   4631  CG2 THR A 296       4.455  29.416   4.216  1.00 97.16           C  
ATOM   4632 HG21 THR A 296       3.744  30.240   4.153  1.00 97.16           H  
ATOM   4633 HG22 THR A 296       5.021  29.488   5.145  1.00 97.16           H  
ATOM   4634 HG23 THR A 296       5.155  29.483   3.383  1.00 97.16           H  
ATOM   4635  OG1 THR A 296       2.890  28.005   5.283  1.00 97.16           O  
ATOM   4636  HG1 THR A 296       2.485  28.870   5.381  1.00 97.16           H  
ATOM   4637  N   SER A 297       1.215  26.172   2.520  1.00 97.64           N  
ATOM   4638  H   SER A 297       0.559  26.931   2.407  1.00 97.64           H  
ATOM   4639  CA  SER A 297       0.717  24.811   2.307  1.00 97.64           C  
ATOM   4640  HA  SER A 297       1.281  24.115   2.928  1.00 97.64           H  
ATOM   4641  C   SER A 297       0.882  24.417   0.844  1.00 97.64           C  
ATOM   4642  CB  SER A 297      -0.757  24.695   2.693  1.00 97.64           C  
ATOM   4643  HB2 SER A 297      -1.357  25.318   2.030  1.00 97.64           H  
ATOM   4644  HB3 SER A 297      -1.075  23.658   2.576  1.00 97.64           H  
ATOM   4645  O   SER A 297       0.359  25.103  -0.033  1.00 97.64           O  
ATOM   4646  OG  SER A 297      -0.960  25.098   4.033  1.00 97.64           O  
ATOM   4647  HG  SER A 297      -1.254  26.012   4.015  1.00 97.64           H  
ATOM   4648  N   TRP A 298       1.568  23.303   0.594  1.00 98.01           N  
ATOM   4649  H   TRP A 298       2.020  22.830   1.364  1.00 98.01           H  
ATOM   4650  CA  TRP A 298       1.734  22.704  -0.729  1.00 98.01           C  
ATOM   4651  HA  TRP A 298       1.152  23.264  -1.460  1.00 98.01           H  
ATOM   4652  C   TRP A 298       1.235  21.262  -0.712  1.00 98.01           C  
ATOM   4653  CB  TRP A 298       3.205  22.788  -1.136  1.00 98.01           C  
ATOM   4654  HB2 TRP A 298       3.534  23.811  -0.955  1.00 98.01           H  
ATOM   4655  HB3 TRP A 298       3.799  22.130  -0.502  1.00 98.01           H  
ATOM   4656  O   TRP A 298       1.558  20.508   0.205  1.00 98.01           O  
ATOM   4657  CG  TRP A 298       3.498  22.483  -2.570  1.00 98.01           C  
ATOM   4658  CD1 TRP A 298       3.749  23.412  -3.516  1.00 98.01           C  
ATOM   4659  HD1 TRP A 298       3.758  24.480  -3.355  1.00 98.01           H  
ATOM   4660  CD2 TRP A 298       3.625  21.195  -3.246  1.00 98.01           C  
ATOM   4661  CE2 TRP A 298       3.957  21.429  -4.613  1.00 98.01           C  
ATOM   4662  CE3 TRP A 298       3.522  19.851  -2.839  1.00 98.01           C  
ATOM   4663  HE3 TRP A 298       3.253  19.644  -1.814  1.00 98.01           H  
ATOM   4664  NE1 TRP A 298       4.005  22.798  -4.720  1.00 98.01           N  
ATOM   4665  HE1 TRP A 298       4.230  23.327  -5.550  1.00 98.01           H  
ATOM   4666  CH2 TRP A 298       4.059  19.061  -5.089  1.00 98.01           C  
ATOM   4667  HH2 TRP A 298       4.204  18.244  -5.781  1.00 98.01           H  
ATOM   4668  CZ2 TRP A 298       4.172  20.390  -5.528  1.00 98.01           C  
ATOM   4669  HZ2 TRP A 298       4.400  20.621  -6.558  1.00 98.01           H  
ATOM   4670  CZ3 TRP A 298       3.749  18.796  -3.744  1.00 98.01           C  
ATOM   4671  HZ3 TRP A 298       3.670  17.772  -3.410  1.00 98.01           H  
ATOM   4672  N   ILE A 299       0.452  20.864  -1.710  1.00 97.99           N  
ATOM   4673  H   ILE A 299       0.211  21.539  -2.421  1.00 97.99           H  
ATOM   4674  CA  ILE A 299      -0.189  19.544  -1.781  1.00 97.99           C  
ATOM   4675  HA  ILE A 299       0.227  18.874  -1.029  1.00 97.99           H  
ATOM   4676  C   ILE A 299       0.084  18.957  -3.163  1.00 97.99           C  
ATOM   4677  CB  ILE A 299      -1.709  19.683  -1.532  1.00 97.99           C  
ATOM   4678  HB  ILE A 299      -2.105  20.306  -2.334  1.00 97.99           H  
ATOM   4679  O   ILE A 299      -0.328  19.548  -4.152  1.00 97.99           O  
ATOM   4680  CG1 ILE A 299      -2.023  20.397  -0.193  1.00 97.99           C  
ATOM   4681 HG12 ILE A 299      -1.643  19.800   0.636  1.00 97.99           H  
ATOM   4682 HG13 ILE A 299      -1.523  21.365  -0.164  1.00 97.99           H  
ATOM   4683  CG2 ILE A 299      -2.424  18.320  -1.617  1.00 97.99           C  
ATOM   4684 HG21 ILE A 299      -2.306  17.749  -0.696  1.00 97.99           H  
ATOM   4685 HG22 ILE A 299      -3.484  18.499  -1.794  1.00 97.99           H  
ATOM   4686 HG23 ILE A 299      -2.062  17.723  -2.453  1.00 97.99           H  
ATOM   4687  CD1 ILE A 299      -3.512  20.677   0.035  1.00 97.99           C  
ATOM   4688 HD11 ILE A 299      -3.887  21.332  -0.750  1.00 97.99           H  
ATOM   4689 HD12 ILE A 299      -3.639  21.166   1.001  1.00 97.99           H  
ATOM   4690 HD13 ILE A 299      -4.090  19.753   0.035  1.00 97.99           H  
ATOM   4691  N   GLY A 300       0.729  17.793  -3.244  1.00 97.83           N  
ATOM   4692  H   GLY A 300       1.003  17.349  -2.380  1.00 97.83           H  
ATOM   4693  CA  GLY A 300       0.939  17.045  -4.487  1.00 97.83           C  
ATOM   4694  HA2 GLY A 300       0.839  17.703  -5.350  1.00 97.83           H  
ATOM   4695  HA3 GLY A 300       1.947  16.628  -4.496  1.00 97.83           H  
ATOM   4696  C   GLY A 300      -0.053  15.893  -4.603  1.00 97.83           C  
ATOM   4697  O   GLY A 300      -0.165  15.079  -3.684  1.00 97.83           O  
ATOM   4698  N   PHE A 301      -0.776  15.810  -5.716  1.00 97.63           N  
ATOM   4699  H   PHE A 301      -0.611  16.471  -6.462  1.00 97.63           H  
ATOM   4700  CA  PHE A 301      -1.869  14.857  -5.906  1.00 97.63           C  
ATOM   4701  HA  PHE A 301      -1.598  13.907  -5.443  1.00 97.63           H  
ATOM   4702  C   PHE A 301      -2.134  14.572  -7.390  1.00 97.63           C  
ATOM   4703  CB  PHE A 301      -3.121  15.388  -5.183  1.00 97.63           C  
ATOM   4704  HB2 PHE A 301      -3.881  14.607  -5.167  1.00 97.63           H  
ATOM   4705  HB3 PHE A 301      -2.847  15.575  -4.145  1.00 97.63           H  
ATOM   4706  O   PHE A 301      -1.427  15.053  -8.275  1.00 97.63           O  
ATOM   4707  CG  PHE A 301      -3.732  16.663  -5.741  1.00 97.63           C  
ATOM   4708  CD1 PHE A 301      -3.159  17.915  -5.450  1.00 97.63           C  
ATOM   4709  HD1 PHE A 301      -2.272  17.978  -4.837  1.00 97.63           H  
ATOM   4710  CD2 PHE A 301      -4.908  16.610  -6.510  1.00 97.63           C  
ATOM   4711  HD2 PHE A 301      -5.385  15.659  -6.695  1.00 97.63           H  
ATOM   4712  CE1 PHE A 301      -3.744  19.093  -5.942  1.00 97.63           C  
ATOM   4713  HE1 PHE A 301      -3.309  20.049  -5.693  1.00 97.63           H  
ATOM   4714  CE2 PHE A 301      -5.481  17.787  -7.024  1.00 97.63           C  
ATOM   4715  HE2 PHE A 301      -6.377  17.735  -7.623  1.00 97.63           H  
ATOM   4716  CZ  PHE A 301      -4.895  19.031  -6.743  1.00 97.63           C  
ATOM   4717  HZ  PHE A 301      -5.337  19.937  -7.131  1.00 97.63           H  
ATOM   4718  N   ASP A 302      -3.148  13.755  -7.657  1.00 97.82           N  
ATOM   4719  H   ASP A 302      -3.708  13.402  -6.893  1.00 97.82           H  
ATOM   4720  CA  ASP A 302      -3.679  13.546  -8.997  1.00 97.82           C  
ATOM   4721  HA  ASP A 302      -3.022  14.025  -9.723  1.00 97.82           H  
ATOM   4722  C   ASP A 302      -5.044  14.214  -9.157  1.00 97.82           C  
ATOM   4723  CB  ASP A 302      -3.753  12.044  -9.297  1.00 97.82           C  
ATOM   4724  HB2 ASP A 302      -4.558  11.871 -10.012  1.00 97.82           H  
ATOM   4725  HB3 ASP A 302      -4.000  11.494  -8.389  1.00 97.82           H  
ATOM   4726  O   ASP A 302      -5.937  14.031  -8.330  1.00 97.82           O  
ATOM   4727  CG  ASP A 302      -2.472  11.496  -9.909  1.00 97.82           C  
ATOM   4728  OD1 ASP A 302      -2.200  10.284  -9.757  1.00 97.82           O  
ATOM   4729  OD2 ASP A 302      -1.759  12.236 -10.634  1.00 97.82           O  
ATOM   4730  N   ASP A 303      -5.206  14.972 -10.239  1.00 97.18           N  
ATOM   4731  H   ASP A 303      -4.472  14.979 -10.933  1.00 97.18           H  
ATOM   4732  CA  ASP A 303      -6.472  15.576 -10.639  1.00 97.18           C  
ATOM   4733  HA  ASP A 303      -7.185  15.463  -9.822  1.00 97.18           H  
ATOM   4734  C   ASP A 303      -7.073  14.833 -11.846  1.00 97.18           C  
ATOM   4735  CB  ASP A 303      -6.288  17.095 -10.856  1.00 97.18           C  
ATOM   4736  HB2 ASP A 303      -5.737  17.511 -10.013  1.00 97.18           H  
ATOM   4737  HB3 ASP A 303      -7.277  17.555 -10.852  1.00 97.18           H  
ATOM   4738  O   ASP A 303      -6.563  13.814 -12.320  1.00 97.18           O  
ATOM   4739  CG  ASP A 303      -5.585  17.501 -12.161  1.00 97.18           C  
ATOM   4740  OD1 ASP A 303      -5.561  18.712 -12.461  1.00 97.18           O  
ATOM   4741  OD2 ASP A 303      -5.153  16.614 -12.928  1.00 97.18           O  
ATOM   4742  N   THR A 304      -8.187  15.338 -12.376  1.00 97.45           N  
ATOM   4743  H   THR A 304      -8.560  16.205 -12.016  1.00 97.45           H  
ATOM   4744  CA  THR A 304      -8.834  14.738 -13.550  1.00 97.45           C  
ATOM   4745  HA  THR A 304      -9.067  13.697 -13.324  1.00 97.45           H  
ATOM   4746  C   THR A 304      -7.927  14.726 -14.787  1.00 97.45           C  
ATOM   4747  CB  THR A 304     -10.148  15.468 -13.869  1.00 97.45           C  
ATOM   4748  HB  THR A 304     -10.540  15.123 -14.826  1.00 97.45           H  
ATOM   4749  O   THR A 304      -8.008  13.793 -15.586  1.00 97.45           O  
ATOM   4750  CG2 THR A 304     -11.196  15.215 -12.786  1.00 97.45           C  
ATOM   4751 HG21 THR A 304     -10.863  15.626 -11.833  1.00 97.45           H  
ATOM   4752 HG22 THR A 304     -12.134  15.687 -13.080  1.00 97.45           H  
ATOM   4753 HG23 THR A 304     -11.360  14.143 -12.677  1.00 97.45           H  
ATOM   4754  OG1 THR A 304      -9.957  16.867 -13.914  1.00 97.45           O  
ATOM   4755  HG1 THR A 304      -9.475  17.086 -14.715  1.00 97.45           H  
ATOM   4756  N   ASN A 305      -7.042  15.718 -14.944  1.00 97.12           N  
ATOM   4757  H   ASN A 305      -6.850  16.322 -14.158  1.00 97.12           H  
ATOM   4758  CA  ASN A 305      -6.149  15.826 -16.098  1.00 97.12           C  
ATOM   4759  HA  ASN A 305      -6.709  15.606 -17.006  1.00 97.12           H  
ATOM   4760  C   ASN A 305      -5.006  14.810 -16.009  1.00 97.12           C  
ATOM   4761  CB  ASN A 305      -5.596  17.259 -16.198  1.00 97.12           C  
ATOM   4762  HB2 ASN A 305      -5.075  17.517 -15.277  1.00 97.12           H  
ATOM   4763  HB3 ASN A 305      -4.869  17.309 -17.009  1.00 97.12           H  
ATOM   4764  O   ASN A 305      -4.758  14.079 -16.973  1.00 97.12           O  
ATOM   4765  CG  ASN A 305      -6.658  18.303 -16.473  1.00 97.12           C  
ATOM   4766  ND2 ASN A 305      -6.461  19.504 -15.986  1.00 97.12           N  
ATOM   4767 HD21 ASN A 305      -5.743  19.625 -15.286  1.00 97.12           H  
ATOM   4768 HD22 ASN A 305      -7.205  20.175 -16.112  1.00 97.12           H  
ATOM   4769  OD1 ASN A 305      -7.668  18.062 -17.115  1.00 97.12           O  
ATOM   4770  N   SER A 306      -4.335  14.717 -14.856  1.00 97.71           N  
ATOM   4771  H   SER A 306      -4.598  15.314 -14.086  1.00 97.71           H  
ATOM   4772  CA  SER A 306      -3.247  13.756 -14.662  1.00 97.71           C  
ATOM   4773  HA  SER A 306      -2.541  13.878 -15.483  1.00 97.71           H  
ATOM   4774  C   SER A 306      -3.754  12.317 -14.737  1.00 97.71           C  
ATOM   4775  CB  SER A 306      -2.484  14.026 -13.361  1.00 97.71           C  
ATOM   4776  HB2 SER A 306      -1.582  13.414 -13.355  1.00 97.71           H  
ATOM   4777  HB3 SER A 306      -2.194  15.076 -13.314  1.00 97.71           H  
ATOM   4778  O   SER A 306      -3.122  11.486 -15.393  1.00 97.71           O  
ATOM   4779  OG  SER A 306      -3.249  13.700 -12.227  1.00 97.71           O  
ATOM   4780  HG  SER A 306      -2.674  13.235 -11.616  1.00 97.71           H  
ATOM   4781  N   VAL A 307      -4.936  12.024 -14.182  1.00 97.84           N  
ATOM   4782  H   VAL A 307      -5.370  12.731 -13.607  1.00 97.84           H  
ATOM   4783  CA  VAL A 307      -5.567  10.697 -14.283  1.00 97.84           C  
ATOM   4784  HA  VAL A 307      -4.851   9.953 -13.934  1.00 97.84           H  
ATOM   4785  C   VAL A 307      -5.894  10.339 -15.732  1.00 97.84           C  
ATOM   4786  CB  VAL A 307      -6.811  10.610 -13.379  1.00 97.84           C  
ATOM   4787  HB  VAL A 307      -7.445  11.481 -13.545  1.00 97.84           H  
ATOM   4788  O   VAL A 307      -5.544   9.243 -16.177  1.00 97.84           O  
ATOM   4789  CG1 VAL A 307      -7.650   9.349 -13.634  1.00 97.84           C  
ATOM   4790 HG11 VAL A 307      -8.424   9.263 -12.871  1.00 97.84           H  
ATOM   4791 HG12 VAL A 307      -7.013   8.466 -13.606  1.00 97.84           H  
ATOM   4792 HG13 VAL A 307      -8.138   9.415 -14.607  1.00 97.84           H  
ATOM   4793  CG2 VAL A 307      -6.345  10.591 -11.922  1.00 97.84           C  
ATOM   4794 HG21 VAL A 307      -5.762   9.695 -11.709  1.00 97.84           H  
ATOM   4795 HG22 VAL A 307      -5.727  11.469 -11.735  1.00 97.84           H  
ATOM   4796 HG23 VAL A 307      -7.195  10.645 -11.242  1.00 97.84           H  
ATOM   4797  N   ALA A 308      -6.505  11.244 -16.502  1.00 97.61           N  
ATOM   4798  H   ALA A 308      -6.769  12.135 -16.106  1.00 97.61           H  
ATOM   4799  CA  ALA A 308      -6.808  10.990 -17.911  1.00 97.61           C  
ATOM   4800  HA  ALA A 308      -7.449  10.111 -17.977  1.00 97.61           H  
ATOM   4801  C   ALA A 308      -5.534  10.698 -18.729  1.00 97.61           C  
ATOM   4802  CB  ALA A 308      -7.583  12.188 -18.470  1.00 97.61           C  
ATOM   4803  HB1 ALA A 308      -6.984  13.095 -18.397  1.00 97.61           H  
ATOM   4804  HB2 ALA A 308      -8.506  12.325 -17.907  1.00 97.61           H  
ATOM   4805  HB3 ALA A 308      -7.836  12.006 -19.515  1.00 97.61           H  
ATOM   4806  O   ALA A 308      -5.480   9.719 -19.481  1.00 97.61           O  
ATOM   4807  N   MET A 309      -4.473  11.486 -18.526  1.00 97.70           N  
ATOM   4808  H   MET A 309      -4.579  12.272 -17.900  1.00 97.70           H  
ATOM   4809  CA  MET A 309      -3.190  11.311 -19.214  1.00 97.70           C  
ATOM   4810  HA  MET A 309      -3.377  11.250 -20.286  1.00 97.70           H  
ATOM   4811  C   MET A 309      -2.476  10.008 -18.823  1.00 97.70           C  
ATOM   4812  CB  MET A 309      -2.299  12.529 -18.936  1.00 97.70           C  
ATOM   4813  HB2 MET A 309      -1.277  12.310 -19.245  1.00 97.70           H  
ATOM   4814  HB3 MET A 309      -2.298  12.733 -17.865  1.00 97.70           H  
ATOM   4815  O   MET A 309      -1.972   9.294 -19.697  1.00 97.70           O  
ATOM   4816  CG  MET A 309      -2.780  13.783 -19.676  1.00 97.70           C  
ATOM   4817  HG2 MET A 309      -2.114  14.608 -19.422  1.00 97.70           H  
ATOM   4818  HG3 MET A 309      -3.774  14.046 -19.313  1.00 97.70           H  
ATOM   4819  SD  MET A 309      -2.864  13.658 -21.487  1.00 97.70           S  
ATOM   4820  CE  MET A 309      -1.132  13.311 -21.890  1.00 97.70           C  
ATOM   4821  HE1 MET A 309      -1.006  13.316 -22.973  1.00 97.70           H  
ATOM   4822  HE2 MET A 309      -0.493  14.076 -21.450  1.00 97.70           H  
ATOM   4823  HE3 MET A 309      -0.850  12.331 -21.503  1.00 97.70           H  
ATOM   4824  N   LYS A 310      -2.486   9.635 -17.537  1.00 97.95           N  
ATOM   4825  H   LYS A 310      -2.888  10.267 -16.860  1.00 97.95           H  
ATOM   4826  CA  LYS A 310      -1.943   8.350 -17.061  1.00 97.95           C  
ATOM   4827  HA  LYS A 310      -0.907   8.253 -17.385  1.00 97.95           H  
ATOM   4828  C   LYS A 310      -2.690   7.158 -17.647  1.00 97.95           C  
ATOM   4829  CB  LYS A 310      -1.992   8.299 -15.530  1.00 97.95           C  
ATOM   4830  HB2 LYS A 310      -1.833   7.274 -15.195  1.00 97.95           H  
ATOM   4831  HB3 LYS A 310      -2.973   8.624 -15.183  1.00 97.95           H  
ATOM   4832  O   LYS A 310      -2.062   6.181 -18.050  1.00 97.95           O  
ATOM   4833  CG  LYS A 310      -0.899   9.173 -14.911  1.00 97.95           C  
ATOM   4834  HG2 LYS A 310       0.078   8.772 -15.179  1.00 97.95           H  
ATOM   4835  HG3 LYS A 310      -0.971  10.190 -15.295  1.00 97.95           H  
ATOM   4836  CD  LYS A 310      -1.035   9.186 -13.390  1.00 97.95           C  
ATOM   4837  HD2 LYS A 310      -2.055   9.448 -13.110  1.00 97.95           H  
ATOM   4838  HD3 LYS A 310      -0.784   8.205 -12.986  1.00 97.95           H  
ATOM   4839  CE  LYS A 310      -0.088  10.242 -12.840  1.00 97.95           C  
ATOM   4840  HE2 LYS A 310       0.931  10.060 -13.180  1.00 97.95           H  
ATOM   4841  HE3 LYS A 310      -0.403  11.215 -13.218  1.00 97.95           H  
ATOM   4842  NZ  LYS A 310      -0.127  10.267 -11.375  1.00 97.95           N  
ATOM   4843  HZ1 LYS A 310      -0.970   9.874 -10.981  1.00 97.95           H  
ATOM   4844  HZ2 LYS A 310       0.689   9.847 -10.953  1.00 97.95           H  
ATOM   4845  HZ3 LYS A 310      -0.228  11.219 -11.052  1.00 97.95           H  
ATOM   4846  N   LEU A 311      -4.013   7.242 -17.776  1.00 97.68           N  
ATOM   4847  H   LEU A 311      -4.480   8.054 -17.397  1.00 97.68           H  
ATOM   4848  CA  LEU A 311      -4.812   6.169 -18.373  1.00 97.68           C  
ATOM   4849  HA  LEU A 311      -4.447   5.217 -17.989  1.00 97.68           H  
ATOM   4850  C   LEU A 311      -4.665   6.085 -19.893  1.00 97.68           C  
ATOM   4851  CB  LEU A 311      -6.275   6.331 -17.958  1.00 97.68           C  
ATOM   4852  HB2 LEU A 311      -6.883   5.617 -18.513  1.00 97.68           H  
ATOM   4853  HB3 LEU A 311      -6.607   7.336 -18.219  1.00 97.68           H  
ATOM   4854  O   LEU A 311      -4.713   4.984 -20.447  1.00 97.68           O  
ATOM   4855  CG  LEU A 311      -6.483   6.097 -16.454  1.00 97.68           C  
ATOM   4856  HG  LEU A 311      -5.888   6.799 -15.870  1.00 97.68           H  
ATOM   4857  CD1 LEU A 311      -7.945   6.336 -16.145  1.00 97.68           C  
ATOM   4858 HD11 LEU A 311      -8.580   5.622 -16.669  1.00 97.68           H  
ATOM   4859 HD12 LEU A 311      -8.185   7.357 -16.443  1.00 97.68           H  
ATOM   4860 HD13 LEU A 311      -8.083   6.246 -15.067  1.00 97.68           H  
ATOM   4861  CD2 LEU A 311      -6.114   4.685 -16.002  1.00 97.68           C  
ATOM   4862 HD21 LEU A 311      -6.572   3.942 -16.655  1.00 97.68           H  
ATOM   4863 HD22 LEU A 311      -5.031   4.565 -15.995  1.00 97.68           H  
ATOM   4864 HD23 LEU A 311      -6.474   4.530 -14.985  1.00 97.68           H  
ATOM   4865  N   HIS A 312      -4.423   7.201 -20.581  1.00 97.38           N  
ATOM   4866  H   HIS A 312      -4.487   8.093 -20.110  1.00 97.38           H  
ATOM   4867  CA  HIS A 312      -4.000   7.168 -21.981  1.00 97.38           C  
ATOM   4868  HA  HIS A 312      -4.731   6.595 -22.552  1.00 97.38           H  
ATOM   4869  C   HIS A 312      -2.641   6.461 -22.130  1.00 97.38           C  
ATOM   4870  CB  HIS A 312      -3.971   8.591 -22.547  1.00 97.38           C  
ATOM   4871  HB2 HIS A 312      -3.226   9.187 -22.021  1.00 97.38           H  
ATOM   4872  HB3 HIS A 312      -4.944   9.059 -22.395  1.00 97.38           H  
ATOM   4873  O   HIS A 312      -2.486   5.578 -22.978  1.00 97.38           O  
ATOM   4874  CG  HIS A 312      -3.659   8.595 -24.019  1.00 97.38           C  
ATOM   4875  CD2 HIS A 312      -2.452   8.873 -24.602  1.00 97.38           C  
ATOM   4876  HD2 HIS A 312      -1.551   9.165 -24.085  1.00 97.38           H  
ATOM   4877  ND1 HIS A 312      -4.529   8.251 -25.029  1.00 97.38           N  
ATOM   4878  HD1 HIS A 312      -5.514   8.056 -24.922  1.00 97.38           H  
ATOM   4879  CE1 HIS A 312      -3.862   8.324 -26.192  1.00 97.38           C  
ATOM   4880  HE1 HIS A 312      -4.290   8.138 -27.166  1.00 97.38           H  
ATOM   4881  NE2 HIS A 312      -2.587   8.684 -25.982  1.00 97.38           N  
ATOM   4882  N   TYR A 313      -1.678   6.764 -21.252  1.00 97.59           N  
ATOM   4883  H   TYR A 313      -1.844   7.513 -20.595  1.00 97.59           H  
ATOM   4884  CA  TYR A 313      -0.383   6.081 -21.214  1.00 97.59           C  
ATOM   4885  HA  TYR A 313       0.073   6.156 -22.201  1.00 97.59           H  
ATOM   4886  C   TYR A 313      -0.510   4.579 -20.894  1.00 97.59           C  
ATOM   4887  CB  TYR A 313       0.539   6.798 -20.221  1.00 97.59           C  
ATOM   4888  HB2 TYR A 313       0.681   7.826 -20.552  1.00 97.59           H  
ATOM   4889  HB3 TYR A 313       0.066   6.839 -19.240  1.00 97.59           H  
ATOM   4890  O   TYR A 313       0.081   3.746 -21.576  1.00 97.59           O  
ATOM   4891  CG  TYR A 313       1.893   6.134 -20.074  1.00 97.59           C  
ATOM   4892  CD1 TYR A 313       2.082   5.145 -19.091  1.00 97.59           C  
ATOM   4893  HD1 TYR A 313       1.263   4.871 -18.443  1.00 97.59           H  
ATOM   4894  CD2 TYR A 313       2.960   6.504 -20.914  1.00 97.59           C  
ATOM   4895  HD2 TYR A 313       2.816   7.275 -21.657  1.00 97.59           H  
ATOM   4896  CE1 TYR A 313       3.343   4.550 -18.922  1.00 97.59           C  
ATOM   4897  HE1 TYR A 313       3.506   3.833 -18.131  1.00 97.59           H  
ATOM   4898  CE2 TYR A 313       4.220   5.893 -20.764  1.00 97.59           C  
ATOM   4899  HE2 TYR A 313       5.043   6.192 -21.396  1.00 97.59           H  
ATOM   4900  OH  TYR A 313       5.622   4.320 -19.608  1.00 97.59           O  
ATOM   4901  HH  TYR A 313       6.293   4.694 -20.184  1.00 97.59           H  
ATOM   4902  CZ  TYR A 313       4.413   4.917 -19.762  1.00 97.59           C  
ATOM   4903  N   ALA A 314      -1.326   4.194 -19.910  1.00 97.86           N  
ATOM   4904  H   ALA A 314      -1.748   4.907 -19.332  1.00 97.86           H  
ATOM   4905  CA  ALA A 314      -1.584   2.789 -19.586  1.00 97.86           C  
ATOM   4906  HA  ALA A 314      -0.653   2.319 -19.267  1.00 97.86           H  
ATOM   4907  C   ALA A 314      -2.131   2.006 -20.791  1.00 97.86           C  
ATOM   4908  CB  ALA A 314      -2.590   2.747 -18.435  1.00 97.86           C  
ATOM   4909  HB1 ALA A 314      -3.509   3.253 -18.730  1.00 97.86           H  
ATOM   4910  HB2 ALA A 314      -2.178   3.258 -17.565  1.00 97.86           H  
ATOM   4911  HB3 ALA A 314      -2.822   1.715 -18.170  1.00 97.86           H  
ATOM   4912  O   ALA A 314      -1.698   0.886 -21.075  1.00 97.86           O  
ATOM   4913  N   GLN A 315      -3.059   2.610 -21.534  1.00 97.52           N  
ATOM   4914  H   GLN A 315      -3.389   3.520 -21.247  1.00 97.52           H  
ATOM   4915  CA  GLN A 315      -3.620   2.013 -22.743  1.00 97.52           C  
ATOM   4916  HA  GLN A 315      -3.939   0.995 -22.518  1.00 97.52           H  
ATOM   4917  C   GLN A 315      -2.584   1.912 -23.868  1.00 97.52           C  
ATOM   4918  CB  GLN A 315      -4.850   2.817 -23.174  1.00 97.52           C  
ATOM   4919  HB2 GLN A 315      -4.616   3.881 -23.161  1.00 97.52           H  
ATOM   4920  HB3 GLN A 315      -5.129   2.544 -24.192  1.00 97.52           H  
ATOM   4921  O   GLN A 315      -2.497   0.863 -24.509  1.00 97.52           O  
ATOM   4922  CG  GLN A 315      -6.034   2.525 -22.243  1.00 97.52           C  
ATOM   4923  HG2 GLN A 315      -5.744   2.685 -21.205  1.00 97.52           H  
ATOM   4924  HG3 GLN A 315      -6.340   1.484 -22.350  1.00 97.52           H  
ATOM   4925  CD  GLN A 315      -7.214   3.423 -22.556  1.00 97.52           C  
ATOM   4926  NE2 GLN A 315      -7.154   4.662 -22.128  1.00 97.52           N  
ATOM   4927 HE21 GLN A 315      -6.356   4.948 -21.579  1.00 97.52           H  
ATOM   4928 HE22 GLN A 315      -7.964   5.258 -22.216  1.00 97.52           H  
ATOM   4929  OE1 GLN A 315      -8.190   3.016 -23.170  1.00 97.52           O  
ATOM   4930  N   SER A 316      -1.735   2.929 -24.064  1.00 97.07           N  
ATOM   4931  H   SER A 316      -1.841   3.771 -23.516  1.00 97.07           H  
ATOM   4932  CA  SER A 316      -0.651   2.872 -25.060  1.00 97.07           C  
ATOM   4933  HA  SER A 316      -1.097   2.601 -26.017  1.00 97.07           H  
ATOM   4934  C   SER A 316       0.387   1.789 -24.728  1.00 97.07           C  
ATOM   4935  CB  SER A 316       0.002   4.248 -25.240  1.00 97.07           C  
ATOM   4936  HB2 SER A 316       0.515   4.268 -26.202  1.00 97.07           H  
ATOM   4937  HB3 SER A 316      -0.773   5.015 -25.250  1.00 97.07           H  
ATOM   4938  O   SER A 316       0.907   1.122 -25.626  1.00 97.07           O
[truncated: 148,159 more chars]
