# Supplementary material for: AlphaFold-Multimer predicts cross-kingdom interactions at the plant-pathogen interface
Source: Nat Commun. 2023 Sep 27;14:6040. doi: 10.1038/s41467-023-41721-9 (PMC10533508; doi:10.1038/s41467-023-41721-9)
Supplement: Supplementary file 6 — Supplementary Data 3 [file 41467_2023_41721_MOESM6_ESM.zip › P69B_CfEcp36.pdb]

ATOM      1  N   SER A   1     -10.863  18.366 -19.948  1.00 45.15           N  
ATOM      2  H   SER A   1     -11.060  19.342 -20.118  1.00 45.15           H  
ATOM      3  H2  SER A   1      -9.863  18.239 -19.895  1.00 45.15           H  
ATOM      4  H3  SER A   1     -11.242  17.830 -20.716  1.00 45.15           H  
ATOM      5  CA  SER A   1     -11.518  17.929 -18.691  1.00 45.15           C  
ATOM      6  HA  SER A   1     -11.201  18.576 -17.874  1.00 45.15           H  
ATOM      7  C   SER A   1     -11.177  16.496 -18.295  1.00 45.15           C  
ATOM      8  CB  SER A   1     -13.038  18.009 -18.819  1.00 45.15           C  
ATOM      9  HB2 SER A   1     -13.346  19.037 -19.010  1.00 45.15           H  
ATOM     10  HB3 SER A   1     -13.510  17.655 -17.903  1.00 45.15           H  
ATOM     11  O   SER A   1     -11.517  16.099 -17.192  1.00 45.15           O  
ATOM     12  OG  SER A   1     -13.409  17.188 -19.903  1.00 45.15           O  
ATOM     13  HG  SER A   1     -14.330  16.927 -19.828  1.00 45.15           H  
ATOM     14  N   LEU A   2     -10.542  15.715 -19.170  1.00 51.91           N  
ATOM     15  H   LEU A   2     -10.276  16.060 -20.081  1.00 51.91           H  
ATOM     16  CA  LEU A   2     -10.355  14.270 -19.004  1.00 51.91           C  
ATOM     17  HA  LEU A   2     -11.236  13.842 -18.526  1.00 51.91           H  
ATOM     18  C   LEU A   2      -9.178  13.871 -18.114  1.00 51.91           C  
ATOM     19  CB  LEU A   2     -10.216  13.679 -20.415  1.00 51.91           C  
ATOM     20  HB2 LEU A   2      -9.658  12.743 -20.382  1.00 51.91           H  
ATOM     21  HB3 LEU A   2      -9.641  14.360 -21.042  1.00 51.91           H  
ATOM     22  O   LEU A   2      -8.923  12.688 -17.922  1.00 51.91           O  
ATOM     23  CG  LEU A   2     -11.597  13.408 -21.031  1.00 51.91           C  
ATOM     24  HG  LEU A   2     -12.329  14.106 -20.625  1.00 51.91           H  
ATOM     25  CD1 LEU A   2     -11.561  13.610 -22.541  1.00 51.91           C  
ATOM     26 HD11 LEU A   2     -11.286  14.637 -22.783  1.00 51.91           H  
ATOM     27 HD12 LEU A   2     -12.545  13.401 -22.962  1.00 51.91           H  
ATOM     28 HD13 LEU A   2     -10.839  12.928 -22.990  1.00 51.91           H  
ATOM     29  CD2 LEU A   2     -12.040  11.980 -20.715  1.00 51.91           C  
ATOM     30 HD21 LEU A   2     -12.064  11.823 -19.637  1.00 51.91           H  
ATOM     31 HD22 LEU A   2     -11.352  11.262 -21.162  1.00 51.91           H  
ATOM     32 HD23 LEU A   2     -13.038  11.805 -21.116  1.00 51.91           H  
ATOM     33  N   HIS A   3      -8.464  14.841 -17.562  1.00 57.03           N  
ATOM     34  H   HIS A   3      -8.721  15.806 -17.707  1.00 57.03           H  
ATOM     35  CA  HIS A   3      -7.375  14.554 -16.653  1.00 57.03           C  
ATOM     36  HA  HIS A   3      -6.835  13.668 -16.986  1.00 57.03           H  
ATOM     37  C   HIS A   3      -8.004  14.249 -15.309  1.00 57.03           C  
ATOM     38  CB  HIS A   3      -6.386  15.723 -16.657  1.00 57.03           C  
ATOM     39  HB2 HIS A   3      -5.534  15.479 -16.022  1.00 57.03           H  
ATOM     40  HB3 HIS A   3      -6.861  16.621 -16.261  1.00 57.03           H  
ATOM     41  O   HIS A   3      -8.436  15.157 -14.606  1.00 57.03           O  
ATOM     42  CG  HIS A   3      -5.907  15.981 -18.062  1.00 57.03           C  
ATOM     43  CD2 HIS A   3      -6.262  17.034 -18.858  1.00 57.03           C  
ATOM     44  HD2 HIS A   3      -6.848  17.887 -18.550  1.00 57.03           H  
ATOM     45  ND1 HIS A   3      -5.188  15.107 -18.844  1.00 57.03           N  
ATOM     46  HD1 HIS A   3      -4.744  14.254 -18.532  1.00 57.03           H  
ATOM     47  CE1 HIS A   3      -5.114  15.621 -20.082  1.00 57.03           C  
ATOM     48  HE1 HIS A   3      -4.595  15.166 -20.912  1.00 57.03           H  
ATOM     49  NE2 HIS A   3      -5.787  16.784 -20.147  1.00 57.03           N  
ATOM     50  N   THR A   4      -8.119  12.968 -14.975  1.00 72.74           N  
ATOM     51  H   THR A   4      -7.791  12.275 -15.633  1.00 72.74           H  
ATOM     52  CA  THR A   4      -8.146  12.603 -13.563  1.00 72.74           C  
ATOM     53  HA  THR A   4      -8.928  13.194 -13.086  1.00 72.74           H  
ATOM     54  C   THR A   4      -6.799  12.990 -12.959  1.00 72.74           C  
ATOM     55  CB  THR A   4      -8.469  11.118 -13.339  1.00 72.74           C  
ATOM     56  HB  THR A   4      -8.419  10.911 -12.270  1.00 72.74           H  
ATOM     57  O   THR A   4      -5.848  13.268 -13.693  1.00 72.74           O  
ATOM     58  CG2 THR A   4      -9.872  10.768 -13.831  1.00 72.74           C  
ATOM     59 HG21 THR A   4     -10.603  11.385 -13.309  1.00 72.74           H  
ATOM     60 HG22 THR A   4     -10.079   9.720 -13.612  1.00 72.74           H  
ATOM     61 HG23 THR A   4      -9.957  10.934 -14.905  1.00 72.74           H  
ATOM     62  OG1 THR A   4      -7.541  10.290 -13.999  1.00 72.74           O  
ATOM     63  HG1 THR A   4      -7.864  10.076 -14.877  1.00 72.74           H  
ATOM     64  N   THR A   5      -6.652  12.962 -11.640  1.00 83.01           N  
ATOM     65  H   THR A   5      -7.450  12.774 -11.050  1.00 83.01           H  
ATOM     66  CA  THR A   5      -5.333  13.069 -10.983  1.00 83.01           C  
ATOM     67  HA  THR A   5      -4.802  13.910 -11.428  1.00 83.01           H  
ATOM     68  C   THR A   5      -4.452  11.829 -11.236  1.00 83.01           C  
ATOM     69  CB  THR A   5      -5.497  13.389  -9.495  1.00 83.01           C  
ATOM     70  HB  THR A   5      -4.530  13.356  -8.992  1.00 83.01           H  
ATOM     71  O   THR A   5      -3.575  11.495 -10.444  1.00 83.01           O  
ATOM     72  CG2 THR A   5      -6.102  14.785  -9.307  1.00 83.01           C  
ATOM     73 HG21 THR A   5      -6.759  15.056 -10.133  1.00 83.01           H  
ATOM     74 HG22 THR A   5      -6.689  14.828  -8.389  1.00 83.01           H  
ATOM     75 HG23 THR A   5      -5.305  15.526  -9.248  1.00 83.01           H  
ATOM     76  OG1 THR A   5      -6.356  12.437  -8.908  1.00 83.01           O  
ATOM     77  HG1 THR A   5      -6.092  12.317  -7.993  1.00 83.01           H  
ATOM     78  N   HIS A   6      -4.645  11.201 -12.399  1.00 90.22           N  
ATOM     79  H   HIS A   6      -5.365  11.606 -12.981  1.00 90.22           H  
ATOM     80  CA  HIS A   6      -3.857  10.209 -13.106  1.00 90.22           C  
ATOM     81  HA  HIS A   6      -4.202  10.244 -14.139  1.00 90.22           H  
ATOM     82  C   HIS A   6      -4.053   8.752 -12.697  1.00 90.22           C  
ATOM     83  CB  HIS A   6      -2.401  10.667 -13.136  1.00 90.22           C  
ATOM     84  HB2 HIS A   6      -1.925  10.467 -12.176  1.00 90.22           H  
ATOM     85  HB3 HIS A   6      -2.352  11.736 -13.344  1.00 90.22           H  
ATOM     86  O   HIS A   6      -4.022   7.880 -13.566  1.00 90.22           O  
ATOM     87  CG  HIS A   6      -1.657   9.965 -14.210  1.00 90.22           C  
ATOM     88  CD2 HIS A   6      -0.644   9.088 -14.012  1.00 90.22           C  
ATOM     89  HD2 HIS A   6      -0.215   8.769 -13.073  1.00 90.22           H  
ATOM     90  ND1 HIS A   6      -1.995  10.014 -15.562  1.00 90.22           N  
ATOM     91  CE1 HIS A   6      -1.165   9.154 -16.161  1.00 90.22           C  
ATOM     92  HE1 HIS A   6      -1.160   8.908 -17.213  1.00 90.22           H  
ATOM     93  NE2 HIS A   6      -0.340   8.625 -15.259  1.00 90.22           N  
ATOM     94  HE2 HIS A   6       0.318   7.891 -15.480  1.00 90.22           H  
ATOM     95  N   THR A   7      -4.334   8.461 -11.425  1.00 93.15           N  
ATOM     96  H   THR A   7      -4.286   9.185 -10.723  1.00 93.15           H  
ATOM     97  CA  THR A   7      -4.421   7.059 -10.990  1.00 93.15           C  
ATOM     98  HA  THR A   7      -3.482   6.596 -11.293  1.00 93.15           H  
ATOM     99  C   THR A   7      -5.536   6.249 -11.662  1.00 93.15           C  
ATOM    100  CB  THR A   7      -4.531   6.887  -9.473  1.00 93.15           C  
ATOM    101  HB  THR A   7      -5.536   7.126  -9.123  1.00 93.15           H  
ATOM    102  O   THR A   7      -5.246   5.149 -12.131  1.00 93.15           O  
ATOM    103  CG2 THR A   7      -4.226   5.431  -9.137  1.00 93.15           C  
ATOM    104 HG21 THR A   7      -3.628   5.369  -8.227  1.00 93.15           H  
ATOM    105 HG22 THR A   7      -3.650   4.948  -9.927  1.00 93.15           H  
ATOM    106 HG23 THR A   7      -5.159   4.881  -9.017  1.00 93.15           H  
ATOM    107  OG1 THR A   7      -3.629   7.715  -8.782  1.00 93.15           O  
ATOM    108  HG1 THR A   7      -3.744   7.485  -7.857  1.00 93.15           H  
ATOM    109  N   PRO A   8      -6.786   6.741 -11.787  1.00 93.26           N  
ATOM    110  CA  PRO A   8      -7.832   5.972 -12.459  1.00 93.26           C  
ATOM    111  HA  PRO A   8      -7.967   5.031 -11.927  1.00 93.26           H  
ATOM    112  C   PRO A   8      -7.484   5.664 -13.917  1.00 93.26           C  
ATOM    113  CB  PRO A   8      -9.111   6.801 -12.343  1.00 93.26           C  
ATOM    114  HB2 PRO A   8      -9.977   6.160 -12.178  1.00 93.26           H  
ATOM    115  HB3 PRO A   8      -9.251   7.416 -13.232  1.00 93.26           H  
ATOM    116  O   PRO A   8      -7.621   4.524 -14.347  1.00 93.26           O  
ATOM    117  CG  PRO A   8      -8.849   7.700 -11.138  1.00 93.26           C  
ATOM    118  HG2 PRO A   8      -9.113   7.180 -10.217  1.00 93.26           H  
ATOM    119  HG3 PRO A   8      -9.384   8.645 -11.228  1.00 93.26           H  
ATOM    120  CD  PRO A   8      -7.347   7.943 -11.189  1.00 93.26           C  
ATOM    121  HD2 PRO A   8      -6.972   8.130 -10.183  1.00 93.26           H  
ATOM    122  HD3 PRO A   8      -7.133   8.798 -11.830  1.00 93.26           H  
ATOM    123  N   SER A   9      -6.951   6.643 -14.658  1.00 94.39           N  
ATOM    124  H   SER A   9      -6.777   7.547 -14.243  1.00 94.39           H  
ATOM    125  CA  SER A   9      -6.514   6.418 -16.040  1.00 94.39           C  
ATOM    126  HA  SER A   9      -7.347   5.983 -16.593  1.00 94.39           H  
ATOM    127  C   SER A   9      -5.361   5.422 -16.136  1.00 94.39           C  
ATOM    128  CB  SER A   9      -6.131   7.730 -16.733  1.00 94.39           C  
ATOM    129  HB2 SER A   9      -7.048   8.240 -17.028  1.00 94.39           H  
ATOM    130  HB3 SER A   9      -5.562   7.512 -17.637  1.00 94.39           H  
ATOM    131  O   SER A   9      -5.366   4.595 -17.043  1.00 94.39           O  
ATOM    132  OG  SER A   9      -5.392   8.606 -15.902  1.00 94.39           O  
ATOM    133  HG  SER A   9      -4.590   8.186 -15.582  1.00 94.39           H  
ATOM    134  N   PHE A  10      -4.413   5.457 -15.194  1.00 96.56           N  
ATOM    135  H   PHE A  10      -4.460   6.157 -14.469  1.00 96.56           H  
ATOM    136  CA  PHE A  10      -3.319   4.485 -15.123  1.00 96.56           C  
ATOM    137  HA  PHE A  10      -2.795   4.465 -16.079  1.00 96.56           H  
ATOM    138  C   PHE A  10      -3.823   3.059 -14.855  1.00 96.56           C  
ATOM    139  CB  PHE A  10      -2.334   4.935 -14.040  1.00 96.56           C  
ATOM    140  HB2 PHE A  10      -1.978   5.936 -14.281  1.00 96.56           H  
ATOM    141  HB3 PHE A  10      -2.848   4.988 -13.080  1.00 96.56           H  
ATOM    142  O   PHE A  10      -3.299   2.100 -15.407  1.00 96.56           O  
ATOM    143  CG  PHE A  10      -1.132   4.027 -13.905  1.00 96.56           C  
ATOM    144  CD1 PHE A  10      -0.985   3.193 -12.782  1.00 96.56           C  
ATOM    145  HD1 PHE A  10      -1.752   3.168 -12.021  1.00 96.56           H  
ATOM    146  CD2 PHE A  10      -0.152   4.018 -14.912  1.00 96.56           C  
ATOM    147  HD2 PHE A  10      -0.275   4.631 -15.793  1.00 96.56           H  
ATOM    148  CE1 PHE A  10       0.173   2.410 -12.636  1.00 96.56           C  
ATOM    149  HE1 PHE A  10       0.306   1.790 -11.762  1.00 96.56           H  
ATOM    150  CE2 PHE A  10       1.005   3.236 -14.766  1.00 96.56           C  
ATOM    151  HE2 PHE A  10       1.772   3.252 -15.527  1.00 96.56           H  
ATOM    152  CZ  PHE A  10       1.172   2.445 -13.621  1.00 96.56           C  
ATOM    153  HZ  PHE A  10       2.072   1.860 -13.497  1.00 96.56           H  
ATOM    154  N   LEU A  11      -4.899   2.922 -14.075  1.00 96.72           N  
ATOM    155  H   LEU A  11      -5.260   3.751 -13.626  1.00 96.72           H  
ATOM    156  CA  LEU A  11      -5.597   1.656 -13.833  1.00 96.72           C  
ATOM    157  HA  LEU A  11      -4.857   0.858 -13.772  1.00 96.72           H  
ATOM    158  C   LEU A  11      -6.545   1.238 -14.978  1.00 96.72           C  
ATOM    159  CB  LEU A  11      -6.337   1.765 -12.484  1.00 96.72           C  
ATOM    160  HB2 LEU A  11      -6.978   2.646 -12.510  1.00 96.72           H  
ATOM    161  HB3 LEU A  11      -6.984   0.896 -12.364  1.00 96.72           H  
ATOM    162  O   LEU A  11      -7.270   0.253 -14.845  1.00 96.72           O  
ATOM    163  CG  LEU A  11      -5.425   1.845 -11.246  1.00 96.72           C  
ATOM    164  HG  LEU A  11      -4.723   2.673 -11.344  1.00 96.72           H  
ATOM    165  CD1 LEU A  11      -6.277   2.074  -9.996  1.00 96.72           C  
ATOM    166 HD11 LEU A  11      -6.980   1.251  -9.863  1.00 96.72           H  
ATOM    167 HD12 LEU A  11      -6.829   3.008 -10.100  1.00 96.72           H  
ATOM    168 HD13 LEU A  11      -5.633   2.144  -9.120  1.00 96.72           H  
ATOM    169  CD2 LEU A  11      -4.637   0.552 -11.052  1.00 96.72           C  
ATOM    170 HD21 LEU A  11      -3.935   0.417 -11.875  1.00 96.72           H  
ATOM    171 HD22 LEU A  11      -5.323  -0.295 -11.032  1.00 96.72           H  
ATOM    172 HD23 LEU A  11      -4.078   0.586 -10.117  1.00 96.72           H  
ATOM    173  N   GLY A  12      -6.583   1.979 -16.091  1.00 96.09           N  
ATOM    174  H   GLY A  12      -5.942   2.755 -16.169  1.00 96.09           H  
ATOM    175  CA  GLY A  12      -7.469   1.702 -17.228  1.00 96.09           C  
ATOM    176  HA2 GLY A  12      -7.108   2.263 -18.090  1.00 96.09           H  
ATOM    177  HA3 GLY A  12      -7.425   0.639 -17.466  1.00 96.09           H  
ATOM    178  C   GLY A  12      -8.938   2.079 -17.000  1.00 96.09           C  
ATOM    179  O   GLY A  12      -9.801   1.698 -17.788  1.00 96.09           O  
ATOM    180  N   LEU A  13      -9.244   2.836 -15.944  1.00 96.46           N  
ATOM    181  H   LEU A  13      -8.490   3.169 -15.362  1.00 96.46           H  
ATOM    182  CA  LEU A  13     -10.598   3.269 -15.611  1.00 96.46           C  
ATOM    183  HA  LEU A  13     -11.298   2.487 -15.906  1.00 96.46           H  
ATOM    184  C   LEU A  13     -10.949   4.538 -16.395  1.00 96.46           C  
ATOM    185  CB  LEU A  13     -10.730   3.469 -14.095  1.00 96.46           C  
ATOM    186  HB2 LEU A  13     -10.094   4.302 -13.794  1.00 96.46           H  
ATOM    187  HB3 LEU A  13     -11.761   3.751 -13.881  1.00 96.46           H  
ATOM    188  O   LEU A  13     -10.361   5.606 -16.197  1.00 96.46           O  
ATOM    189  CG  LEU A  13     -10.376   2.235 -13.248  1.00 96.46           C  
ATOM    190  HG  LEU A  13      -9.383   1.875 -13.514  1.00 96.46           H  
ATOM    191  CD1 LEU A  13     -10.344   2.610 -11.771  1.00 96.46           C  
ATOM    192 HD11 LEU A  13     -11.342   2.872 -11.421  1.00 96.46           H  
ATOM    193 HD12 LEU A  13      -9.667   3.450 -11.614  1.00 96.46           H  
ATOM    194 HD13 LEU A  13      -9.965   1.753 -11.213  1.00 96.46           H  
ATOM    195  CD2 LEU A  13     -11.385   1.100 -13.439  1.00 96.46           C  
ATOM    196 HD21 LEU A  13     -11.333   0.726 -14.462  1.00 96.46           H  
ATOM    197 HD22 LEU A  13     -11.146   0.279 -12.764  1.00 96.46           H  
ATOM    198 HD23 LEU A  13     -12.395   1.451 -13.228  1.00 96.46           H  
ATOM    199  N   GLN A  14     -11.911   4.415 -17.310  1.00 94.68           N  
ATOM    200  H   GLN A  14     -12.351   3.513 -17.422  1.00 94.68           H  
ATOM    201  CA  GLN A  14     -12.326   5.485 -18.216  1.00 94.68           C  
ATOM    202  HA  GLN A  14     -11.786   6.398 -17.964  1.00 94.68           H  
ATOM    203  C   GLN A  14     -13.816   5.778 -18.059  1.00 94.68           C  
ATOM    204  CB  GLN A  14     -11.975   5.127 -19.666  1.00 94.68           C  
ATOM    205  HB2 GLN A  14     -12.482   4.203 -19.946  1.00 94.68           H  
ATOM    206  HB3 GLN A  14     -12.328   5.928 -20.316  1.00 94.68           H  
ATOM    207  O   GLN A  14     -14.637   4.869 -17.938  1.00 94.68           O  
ATOM    208  CG  GLN A  14     -10.458   4.956 -19.863  1.00 94.68           C  
ATOM    209  HG2 GLN A  14     -10.108   4.104 -19.280  1.00 94.68           H  
ATOM    210  HG3 GLN A  14      -9.944   5.847 -19.504  1.00 94.68           H  
ATOM    211  CD  GLN A  14     -10.059   4.724 -21.315  1.00 94.68           C  
ATOM    212  NE2 GLN A  14      -8.798   4.496 -21.595  1.00 94.68           N  
ATOM    213 HE21 GLN A  14      -8.590   4.297 -22.563  1.00 94.68           H  
ATOM    214 HE22 GLN A  14      -8.120   4.375 -20.856  1.00 94.68           H  
ATOM    215  OE1 GLN A  14     -10.851   4.768 -22.235  1.00 94.68           O  
ATOM    216  N   GLN A  15     -14.181   7.063 -18.034  1.00 95.34           N  
ATOM    217  H   GLN A  15     -13.483   7.774 -18.199  1.00 95.34           H  
ATOM    218  CA  GLN A  15     -15.572   7.463 -17.812  1.00 95.34           C  
ATOM    219  HA  GLN A  15     -15.899   7.055 -16.855  1.00 95.34           H  
ATOM    220  C   GLN A  15     -16.484   6.881 -18.900  1.00 95.34           C  
ATOM    221  CB  GLN A  15     -15.716   8.990 -17.748  1.00 95.34           C  
ATOM    222  HB2 GLN A  15     -15.283   9.434 -18.644  1.00 95.34           H  
ATOM    223  HB3 GLN A  15     -16.779   9.230 -17.727  1.00 95.34           H  
ATOM    224  O   GLN A  15     -16.250   7.068 -20.090  1.00 95.34           O  
ATOM    225  CG  GLN A  15     -15.060   9.601 -16.501  1.00 95.34           C  
ATOM    226  HG2 GLN A  15     -13.989   9.397 -16.521  1.00 95.34           H  
ATOM    227  HG3 GLN A  15     -15.480   9.139 -15.608  1.00 95.34           H  
ATOM    228  CD  GLN A  15     -15.262  11.113 -16.401  1.00 95.34           C  
ATOM    229  NE2 GLN A  15     -14.526  11.782 -15.542  1.00 95.34           N  
ATOM    230 HE21 GLN A  15     -13.889  11.293 -14.930  1.00 95.34           H  
ATOM    231 HE22 GLN A  15     -14.730  12.767 -15.458  1.00 95.34           H  
ATOM    232  OE1 GLN A  15     -16.060  11.737 -17.082  1.00 95.34           O  
ATOM    233  N   ASN A  16     -17.551   6.218 -18.462  1.00 94.24           N  
ATOM    234  H   ASN A  16     -17.638   6.123 -17.460  1.00 94.24           H  
ATOM    235  CA  ASN A  16     -18.616   5.617 -19.263  1.00 94.24           C  
ATOM    236  HA  ASN A  16     -19.279   5.114 -18.559  1.00 94.24           H  
ATOM    237  C   ASN A  16     -18.151   4.497 -20.207  1.00 94.24           C  
ATOM    238  CB  ASN A  16     -19.449   6.722 -19.942  1.00 94.24           C  
ATOM    239  HB2 ASN A  16     -20.300   6.273 -20.455  1.00 94.24           H  
ATOM    240  HB3 ASN A  16     -18.836   7.227 -20.688  1.00 94.24           H  
ATOM    241  O   ASN A  16     -18.862   4.173 -21.159  1.00 94.24           O  
ATOM    242  CG  ASN A  16     -19.991   7.732 -18.948  1.00 94.24           C  
ATOM    243  ND2 ASN A  16     -19.896   9.006 -19.246  1.00 94.24           N  
ATOM    244 HD21 ASN A  16     -19.455   9.290 -20.109  1.00 94.24           H  
ATOM    245 HD22 ASN A  16     -20.244   9.656 -18.555  1.00 94.24           H  
ATOM    246  OD1 ASN A  16     -20.480   7.393 -17.881  1.00 94.24           O  
ATOM    247  N   MET A  17     -16.996   3.877 -19.932  1.00 94.76           N  
ATOM    248  H   MET A  17     -16.454   4.172 -19.132  1.00 94.76           H  
ATOM    249  CA  MET A  17     -16.458   2.756 -20.708  1.00 94.76           C  
ATOM    250  HA  MET A  17     -17.274   2.273 -21.247  1.00 94.76           H  
ATOM    251  C   MET A  17     -15.808   1.690 -19.814  1.00 94.76           C  
ATOM    252  CB  MET A  17     -15.439   3.261 -21.739  1.00 94.76           C  
ATOM    253  HB2 MET A  17     -14.561   3.634 -21.212  1.00 94.76           H  
ATOM    254  HB3 MET A  17     -15.139   2.419 -22.362  1.00 94.76           H  
ATOM    255  O   MET A  17     -15.381   1.981 -18.696  1.00 94.76           O  
ATOM    256  CG  MET A  17     -15.985   4.370 -22.651  1.00 94.76           C  
ATOM    257  HG2 MET A  17     -16.033   5.295 -22.076  1.00 94.76           H  
ATOM    258  HG3 MET A  17     -16.999   4.110 -22.955  1.00 94.76           H  
ATOM    259  SD  MET A  17     -15.039   4.694 -24.163  1.00 94.76           S  
ATOM    260  CE  MET A  17     -13.353   4.520 -23.546  1.00 94.76           C  
ATOM    261  HE1 MET A  17     -13.224   5.173 -22.683  1.00 94.76           H  
ATOM    262  HE2 MET A  17     -12.646   4.808 -24.323  1.00 94.76           H  
ATOM    263  HE3 MET A  17     -13.155   3.487 -23.259  1.00 94.76           H  
ATOM    264  N   GLY A  18     -15.722   0.460 -20.329  1.00 94.87           N  
ATOM    265  H   GLY A  18     -16.133   0.277 -21.233  1.00 94.87           H  
ATOM    266  CA  GLY A  18     -15.082  -0.673 -19.653  1.00 94.87           C  
ATOM    267  HA2 GLY A  18     -14.010  -0.486 -19.583  1.00 94.87           H  
ATOM    268  HA3 GLY A  18     -15.235  -1.583 -20.233  1.00 94.87           H  
ATOM    269  C   GLY A  18     -15.636  -0.923 -18.249  1.00 94.87           C  
ATOM    270  O   GLY A  18     -16.816  -0.692 -17.993  1.00 94.87           O  
ATOM    271  N   VAL A  19     -14.758  -1.309 -17.319  1.00 95.03           N  
ATOM    272  H   VAL A  19     -13.809  -1.498 -17.609  1.00 95.03           H  
ATOM    273  CA  VAL A  19     -15.147  -1.715 -15.955  1.00 95.03           C  
ATOM    274  HA  VAL A  19     -15.738  -2.628 -16.024  1.00 95.03           H  
ATOM    275  C   VAL A  19     -15.998  -0.677 -15.250  1.00 95.03           C  
ATOM    276  CB  VAL A  19     -13.931  -1.991 -15.064  1.00 95.03           C  
ATOM    277  HB  VAL A  19     -13.350  -1.077 -14.946  1.00 95.03           H  
ATOM    278  O   VAL A  19     -16.976  -1.047 -14.629  1.00 95.03           O  
ATOM    279  CG1 VAL A  19     -14.301  -2.525 -13.673  1.00 95.03           C  
ATOM    280 HG11 VAL A  19     -13.401  -2.742 -13.097  1.00 95.03           H  
ATOM    281 HG12 VAL A  19     -14.887  -3.439 -13.767  1.00 95.03           H  
ATOM    282 HG13 VAL A  19     -14.891  -1.793 -13.121  1.00 95.03           H  
ATOM    283  CG2 VAL A  19     -13.055  -3.039 -15.710  1.00 95.03           C  
ATOM    284 HG21 VAL A  19     -12.655  -2.682 -16.659  1.00 95.03           H  
ATOM    285 HG22 VAL A  19     -12.222  -3.227 -15.033  1.00 95.03           H  
ATOM    286 HG23 VAL A  19     -13.614  -3.962 -15.866  1.00 95.03           H  
ATOM    287  N   TRP A  20     -15.694   0.618 -15.359  1.00 96.58           N  
ATOM    288  H   TRP A  20     -14.919   0.897 -15.944  1.00 96.58           H  
ATOM    289  CA  TRP A  20     -16.509   1.638 -14.692  1.00 96.58           C  
ATOM    290  HA  TRP A  20     -16.589   1.384 -13.635  1.00 96.58           H  
ATOM    291  C   TRP A  20     -17.954   1.670 -15.185  1.00 96.58           C  
ATOM    292  CB  TRP A  20     -15.862   3.016 -14.860  1.00 96.58           C  
ATOM    293  HB2 TRP A  20     -15.268   3.033 -15.774  1.00 96.58           H  
ATOM    294  HB3 TRP A  20     -16.653   3.753 -14.999  1.00 96.58           H  
ATOM    295  O   TRP A  20     -18.864   1.912 -14.391  1.00 96.58           O  
ATOM    296  CG  TRP A  20     -15.016   3.509 -13.727  1.00 96.58           C  
ATOM    297  CD1 TRP A  20     -14.829   2.925 -12.520  1.00 96.58           C  
ATOM    298  HD1 TRP A  20     -15.244   1.982 -12.197  1.00 96.58           H  
ATOM    299  CD2 TRP A  20     -14.246   4.745 -13.684  1.00 96.58           C  
ATOM    300  CE2 TRP A  20     -13.627   4.858 -12.407  1.00 96.58           C  
ATOM    301  CE3 TRP A  20     -14.005   5.778 -14.609  1.00 96.58           C  
ATOM    302  HE3 TRP A  20     -14.481   5.705 -15.576  1.00 96.58           H  
ATOM    303  NE1 TRP A  20     -14.022   3.724 -11.739  1.00 96.58           N  
ATOM    304  HE1 TRP A  20     -13.749   3.481 -10.797  1.00 96.58           H  
ATOM    305  CH2 TRP A  20     -12.563   6.940 -13.025  1.00 96.58           C  
ATOM    306  HH2 TRP A  20     -11.914   7.768 -12.782  1.00 96.58           H  
ATOM    307  CZ2 TRP A  20     -12.806   5.940 -12.067  1.00 96.58           C  
ATOM    308  HZ2 TRP A  20     -12.361   5.991 -11.084  1.00 96.58           H  
ATOM    309  CZ3 TRP A  20     -13.159   6.857 -14.297  1.00 96.58           C  
ATOM    310  HZ3 TRP A  20     -12.952   7.615 -15.038  1.00 96.58           H  
ATOM    311  N   LYS A  21     -18.172   1.408 -16.475  1.00 95.93           N  
ATOM    312  H   LYS A  21     -17.388   1.092 -17.028  1.00 95.93           H  
ATOM    313  CA  LYS A  21     -19.515   1.251 -17.028  1.00 95.93           C  
ATOM    314  HA  LYS A  21     -20.154   2.051 -16.657  1.00 95.93           H  
ATOM    315  C   LYS A  21     -20.142  -0.059 -16.549  1.00 95.93           C  
ATOM    316  CB  LYS A  21     -19.431   1.330 -18.554  1.00 95.93           C  
ATOM    317  HB2 LYS A  21     -18.797   0.522 -18.919  1.00 95.93           H  
ATOM    318  HB3 LYS A  21     -18.977   2.281 -18.834  1.00 95.93           H  
ATOM    319  O   LYS A  21     -21.256  -0.028 -16.036  1.00 95.93           O  
ATOM    320  CG  LYS A  21     -20.805   1.219 -19.219  1.00 95.93           C  
ATOM    321  HG2 LYS A  21     -21.322   0.331 -18.853  1.00 95.93           H  
ATOM    322  HG3 LYS A  21     -21.402   2.101 -18.989  1.00 95.93           H  
ATOM    323  CD  LYS A  21     -20.628   1.079 -20.730  1.00 95.93           C  
ATOM    324  HD2 LYS A  21     -20.215   1.999 -21.144  1.00 95.93           H  
ATOM    325  HD3 LYS A  21     -19.943   0.254 -20.924  1.00 95.93           H  
ATOM    326  CE  LYS A  21     -21.979   0.770 -21.368  1.00 95.93           C  
ATOM    327  HE2 LYS A  21     -22.633   1.634 -21.257  1.00 95.93           H  
ATOM    328  HE3 LYS A  21     -22.422  -0.066 -20.825  1.00 95.93           H  
ATOM    329  NZ  LYS A  21     -21.807   0.406 -22.792  1.00 95.93           N  
ATOM    330  HZ1 LYS A  21     -22.697   0.173 -23.209  1.00 95.93           H  
ATOM    331  HZ2 LYS A  21     -21.214  -0.410 -22.848  1.00 95.93           H  
ATOM    332  HZ3 LYS A  21     -21.370   1.160 -23.302  1.00 95.93           H  
ATOM    333  N   ASP A  22     -19.431  -1.173 -16.694  1.00 95.47           N  
ATOM    334  H   ASP A  22     -18.529  -1.111 -17.145  1.00 95.47           H  
ATOM    335  CA  ASP A  22     -19.962  -2.516 -16.429  1.00 95.47           C  
ATOM    336  HA  ASP A  22     -20.899  -2.639 -16.973  1.00 95.47           H  
ATOM    337  C   ASP A  22     -20.272  -2.732 -14.939  1.00 95.47           C  
ATOM    338  CB  ASP A  22     -18.970  -3.565 -16.960  1.00 95.47           C  
ATOM    339  HB2 ASP A  22     -19.374  -4.559 -16.768  1.00 95.47           H  
ATOM    340  HB3 ASP A  22     -18.032  -3.472 -16.412  1.00 95.47           H  
ATOM    341  O   ASP A  22     -21.270  -3.355 -14.587  1.00 95.47           O  
ATOM    342  CG  ASP A  22     -18.692  -3.432 -18.467  1.00 95.47           C  
ATOM    343  OD1 ASP A  22     -17.581  -3.833 -18.878  1.00 95.47           O  
ATOM    344  OD2 ASP A  22     -19.556  -2.887 -19.200  1.00 95.47           O  
ATOM    345  N   SER A  23     -19.476  -2.123 -14.060  1.00 96.25           N  
ATOM    346  H   SER A  23     -18.652  -1.662 -14.418  1.00 96.25           H  
ATOM    347  CA  SER A  23     -19.623  -2.176 -12.608  1.00 96.25           C  
ATOM    348  HA  SER A  23     -20.147  -3.095 -12.348  1.00 96.25           H  
ATOM    349  C   SER A  23     -20.430  -1.004 -12.035  1.00 96.25           C  
ATOM    350  CB  SER A  23     -18.234  -2.242 -11.966  1.00 96.25           C  
ATOM    351  HB2 SER A  23     -17.580  -2.897 -12.542  1.00 96.25           H  
ATOM    352  HB3 SER A  23     -18.342  -2.647 -10.959  1.00 96.25           H  
ATOM    353  O   SER A  23     -20.355  -0.752 -10.831  1.00 96.25           O  
ATOM    354  OG  SER A  23     -17.676  -0.945 -11.868  1.00 96.25           O  
ATOM    355  HG  SER A  23     -18.207  -0.506 -11.200  1.00 96.25           H  
ATOM    356  N   ASN A  24     -21.094  -0.191 -12.869  1.00 95.58           N  
ATOM    357  H   ASN A  24     -21.099  -0.436 -13.849  1.00 95.58           H  
ATOM    358  CA  ASN A  24     -21.809   1.027 -12.458  1.00 95.58           C  
ATOM    359  HA  ASN A  24     -21.933   1.639 -13.351  1.00 95.58           H  
ATOM    360  C   ASN A  24     -21.021   1.903 -11.456  1.00 95.58           C  
ATOM    361  CB  ASN A  24     -23.209   0.645 -11.939  1.00 95.58           C  
ATOM    362  HB2 ASN A  24     -23.118  -0.131 -11.179  1.00 95.58           H  
ATOM    363  HB3 ASN A  24     -23.684   1.512 -11.480  1.00 95.58           H  
ATOM    364  O   ASN A  24     -21.593   2.440 -10.506  1.00 95.58           O  
ATOM    365  CG  ASN A  24     -24.138   0.195 -13.044  1.00 95.58           C  
ATOM    366  ND2 ASN A  24     -24.800  -0.924 -12.877  1.00 95.58           N  
ATOM    367 HD21 ASN A  24     -25.287  -1.268 -13.692  1.00 95.58           H  
ATOM    368 HD22 ASN A  24     -24.528  -1.552 -12.134  1.00 95.58           H  
ATOM    369  OD1 ASN A  24     -24.331   0.880 -14.034  1.00 95.58           O  
ATOM    370  N   TYR A  25     -19.699   2.020 -11.625  1.00 96.89           N  
ATOM    371  H   TYR A  25     -19.313   1.640 -12.478  1.00 96.89           H  
ATOM    372  CA  TYR A  25     -18.797   2.753 -10.725  1.00 96.89           C  
ATOM    373  HA  TYR A  25     -17.781   2.559 -11.068  1.00 96.89           H  
ATOM    374  C   TYR A  25     -18.832   2.319  -9.238  1.00 96.89           C  
ATOM    375  CB  TYR A  25     -19.047   4.257 -10.880  1.00 96.89           C  
ATOM    376  HB2 TYR A  25     -18.358   4.784 -10.219  1.00 96.89           H  
ATOM    377  HB3 TYR A  25     -20.053   4.483 -10.526  1.00 96.89           H  
ATOM    378  O   TYR A  25     -18.475   3.107  -8.355  1.00 96.89           O  
ATOM    379  CG  TYR A  25     -18.896   4.822 -12.274  1.00 96.89           C  
ATOM    380  CD1 TYR A  25     -17.683   5.427 -12.649  1.00 96.89           C  
ATOM    381  HD1 TYR A  25     -16.837   5.414 -11.978  1.00 96.89           H  
ATOM    382  CD2 TYR A  25     -19.984   4.800 -13.169  1.00 96.89           C  
ATOM    383  HD2 TYR A  25     -20.913   4.332 -12.879  1.00 96.89           H  
ATOM    384  CE1 TYR A  25     -17.571   6.050 -13.903  1.00 96.89           C  
ATOM    385  HE1 TYR A  25     -16.651   6.537 -14.190  1.00 96.89           H  
ATOM    386  CE2 TYR A  25     -19.869   5.400 -14.435  1.00 96.89           C  
ATOM    387  HE2 TYR A  25     -20.705   5.392 -15.118  1.00 96.89           H  
ATOM    388  OH  TYR A  25     -18.580   6.723 -15.954  1.00 96.89           O  
ATOM    389  HH  TYR A  25     -19.429   6.794 -16.396  1.00 96.89           H  
ATOM    390  CZ  TYR A  25     -18.668   6.045 -14.787  1.00 96.89           C  
ATOM    391  N   GLY A  26     -19.264   1.087  -8.945  1.00 97.01           N  
ATOM    392  H   GLY A  26     -19.601   0.505  -9.697  1.00 97.01           H  
ATOM    393  CA  GLY A  26     -19.384   0.543  -7.586  1.00 97.01           C  
ATOM    394  HA2 GLY A  26     -18.560   0.903  -6.969  1.00 97.01           H  
ATOM    395  HA3 GLY A  26     -19.316  -0.543  -7.640  1.00 97.01           H  
ATOM    396  C   GLY A  26     -20.698   0.895  -6.881  1.00 97.01           C  
ATOM    397  O   GLY A  26     -20.782   0.794  -5.658  1.00 97.01           O  
ATOM    398  N   LYS A  27     -21.721   1.345  -7.623  1.00 97.25           N  
ATOM    399  H   LYS A  27     -21.585   1.395  -8.623  1.00 97.25           H  
ATOM    400  CA  LYS A  27     -23.006   1.803  -7.073  1.00 97.25           C  
ATOM    401  HA  LYS A  27     -22.818   2.712  -6.501  1.00 97.25           H  
ATOM    402  C   LYS A  27     -23.632   0.774  -6.123  1.00 97.25           C  
ATOM    403  CB  LYS A  27     -23.950   2.143  -8.235  1.00 97.25           C  
ATOM    404  HB2 LYS A  27     -23.454   2.859  -8.891  1.00 97.25           H  
ATOM    405  HB3 LYS A  27     -24.162   1.236  -8.801  1.00 97.25           H  
ATOM    406  O   LYS A  27     -23.882  -0.364  -6.508  1.00 97.25           O  
ATOM    407  CG  LYS A  27     -25.261   2.775  -7.758  1.00 97.25           C  
ATOM    408  HG2 LYS A  27     -25.028   3.709  -7.246  1.00 97.25           H  
ATOM    409  HG3 LYS A  27     -25.771   2.101  -7.070  1.00 97.25           H  
ATOM    410  CD  LYS A  27     -26.185   3.063  -8.944  1.00 97.25           C  
ATOM    411  HD2 LYS A  27     -25.682   3.741  -9.633  1.00 97.25           H  
ATOM    412  HD3 LYS A  27     -26.401   2.126  -9.458  1.00 97.25           H  
ATOM    413  CE  LYS A  27     -27.488   3.694  -8.445  1.00 97.25           C  
ATOM    414  HE2 LYS A  27     -27.942   3.020  -7.719  1.00 97.25           H  
ATOM    415  HE3 LYS A  27     -27.247   4.626  -7.934  1.00 97.25           H  
ATOM    416  NZ  LYS A  27     -28.423   3.949  -9.566  1.00 97.25           N  
ATOM    417  HZ1 LYS A  27     -27.998   4.572 -10.238  1.00 97.25           H  
ATOM    418  HZ2 LYS A  27     -29.278   4.367  -9.228  1.00 97.25           H  
ATOM    419  HZ3 LYS A  27     -28.648   3.082 -10.032  1.00 97.25           H  
ATOM    420  N   GLY A  28     -23.953   1.210  -4.905  1.00 96.72           N  
ATOM    421  H   GLY A  28     -23.657   2.139  -4.639  1.00 96.72           H  
ATOM    422  CA  GLY A  28     -24.630   0.394  -3.889  1.00 96.72           C  
ATOM    423  HA2 GLY A  28     -25.170   1.053  -3.210  1.00 96.72           H  
ATOM    424  HA3 GLY A  28     -25.355  -0.257  -4.376  1.00 96.72           H  
ATOM    425  C   GLY A  28     -23.709  -0.493  -3.045  1.00 96.72           C  
ATOM    426  O   GLY A  28     -24.163  -1.013  -2.029  1.00 96.72           O  
ATOM    427  N   VAL A  29     -22.429  -0.630  -3.408  1.00 97.79           N  
ATOM    428  H   VAL A  29     -22.100  -0.161  -4.240  1.00 97.79           H  
ATOM    429  CA  VAL A  29     -21.425  -1.319  -2.582  1.00 97.79           C  
ATOM    430  HA  VAL A  29     -21.879  -2.207  -2.142  1.00 97.79           H  
ATOM    431  C   VAL A  29     -20.990  -0.403  -1.442  1.00 97.79           C  
ATOM    432  CB  VAL A  29     -20.224  -1.776  -3.433  1.00 97.79           C  
ATOM    433  HB  VAL A  29     -19.751  -0.911  -3.899  1.00 97.79           H  
ATOM    434  O   VAL A  29     -20.820   0.801  -1.646  1.00 97.79           O  
ATOM    435  CG1 VAL A  29     -19.168  -2.509  -2.600  1.00 97.79           C  
ATOM    436 HG11 VAL A  29     -18.725  -1.844  -1.858  1.00 97.79           H  
ATOM    437 HG12 VAL A  29     -19.629  -3.365  -2.107  1.00 97.79           H  
ATOM    438 HG13 VAL A  29     -18.376  -2.874  -3.252  1.00 97.79           H  
ATOM    439  CG2 VAL A  29     -20.694  -2.743  -4.528  1.00 97.79           C  
ATOM    440 HG21 VAL A  29     -21.233  -3.580  -4.084  1.00 97.79           H  
ATOM    441 HG22 VAL A  29     -21.345  -2.228  -5.234  1.00 97.79           H  
ATOM    442 HG23 VAL A  29     -19.835  -3.133  -5.075  1.00 97.79           H  
ATOM    443  N   ILE A  30     -20.811  -0.955  -0.242  1.00 98.05           N  
ATOM    444  H   ILE A  30     -21.022  -1.936  -0.128  1.00 98.05           H  
ATOM    445  CA  ILE A  30     -20.384  -0.199   0.943  1.00 98.05           C  
ATOM    446  HA  ILE A  30     -20.428   0.869   0.729  1.00 98.05           H  
ATOM    447  C   ILE A  30     -18.931  -0.541   1.286  1.00 98.05           C  
ATOM    448  CB  ILE A  30     -21.336  -0.466   2.128  1.00 98.05           C  
ATOM    449  HB  ILE A  30     -21.299  -1.531   2.359  1.00 98.05           H  
ATOM    450  O   ILE A  30     -18.620  -1.685   1.620  1.00 98.05           O  
ATOM    451  CG1 ILE A  30     -22.798  -0.092   1.788  1.00 98.05           C  
ATOM    452 HG12 ILE A  30     -23.066  -0.421   0.784  1.00 98.05           H  
ATOM    453 HG13 ILE A  30     -22.912   0.992   1.821  1.00 98.05           H  
ATOM    454  CG2 ILE A  30     -20.853   0.339   3.355  1.00 98.05           C  
ATOM    455 HG21 ILE A  30     -21.512   0.181   4.210  1.00 98.05           H  
ATOM    456 HG22 ILE A  30     -19.857   0.016   3.659  1.00 98.05           H  
ATOM    457 HG23 ILE A  30     -20.824   1.403   3.124  1.00 98.05           H  
ATOM    458  CD1 ILE A  30     -23.804  -0.728   2.749  1.00 98.05           C  
ATOM    459 HD11 ILE A  30     -23.457  -0.647   3.779  1.00 98.05           H  
ATOM    460 HD12 ILE A  30     -24.759  -0.209   2.669  1.00 98.05           H  
ATOM    461 HD13 ILE A  30     -23.931  -1.783   2.504  1.00 98.05           H  
ATOM    462  N   ILE A  31     -18.047   0.459   1.257  1.00 98.07           N  
ATOM    463  H   ILE A  31     -18.370   1.379   0.994  1.00 98.07           H  
ATOM    464  CA  ILE A  31     -16.661   0.337   1.722  1.00 98.07           C  
ATOM    465  HA  ILE A  31     -16.391  -0.719   1.748  1.00 98.07           H  
ATOM    466  C   ILE A  31     -16.571   0.880   3.152  1.00 98.07           C  
ATOM    467  CB  ILE A  31     -15.665   1.030   0.763  1.00 98.07           C  
ATOM    468  HB  ILE A  31     -15.853   2.104   0.783  1.00 98.07           H  
ATOM    469  O   ILE A  31     -16.745   2.078   3.391  1.00 98.07           O  
ATOM    470  CG1 ILE A  31     -15.855   0.535  -0.692  1.00 98.07           C  
ATOM    471 HG12 ILE A  31     -15.782  -0.552  -0.724  1.00 98.07           H  
ATOM    472 HG13 ILE A  31     -16.852   0.815  -1.029  1.00 98.07           H  
ATOM    473  CG2 ILE A  31     -14.221   0.781   1.248  1.00 98.07           C  
ATOM    474 HG21 ILE A  31     -13.993  -0.284   1.211  1.00 98.07           H  
ATOM    475 HG22 ILE A  31     -13.508   1.326   0.629  1.00 98.07           H  
ATOM    476 HG23 ILE A  31     -14.094   1.131   2.273  1.00 98.07           H  
ATOM    477  CD1 ILE A  31     -14.853   1.127  -1.692  1.00 98.07           C  
ATOM    478 HD11 ILE A  31     -14.710   2.188  -1.489  1.00 98.07           H  
ATOM    479 HD12 ILE A  31     -13.895   0.613  -1.609  1.00 98.07           H  
ATOM    480 HD13 ILE A  31     -15.231   1.005  -2.707  1.00 98.07           H  
ATOM    481  N   GLY A  32     -16.280  -0.002   4.105  1.00 98.02           N  
ATOM    482  H   GLY A  32     -16.127  -0.961   3.827  1.00 98.02           H  
ATOM    483  CA  GLY A  32     -15.881   0.367   5.457  1.00 98.02           C  
ATOM    484  HA2 GLY A  32     -16.494   1.196   5.809  1.00 98.02           H  
ATOM    485  HA3 GLY A  32     -16.031  -0.478   6.130  1.00 98.02           H  
ATOM    486  C   GLY A  32     -14.404   0.754   5.486  1.00 98.02           C  
ATOM    487  O   GLY A  32     -13.549  -0.009   5.042  1.00 98.02           O  
ATOM    488  N   VAL A  33     -14.091   1.938   6.002  1.00 97.65           N  
ATOM    489  H   VAL A  33     -14.845   2.519   6.340  1.00 97.65           H  
ATOM    490  CA  VAL A  33     -12.721   2.446   6.140  1.00 97.65           C  
ATOM    491  HA  VAL A  33     -12.020   1.745   5.686  1.00 97.65           H  
ATOM    492  C   VAL A  33     -12.393   2.535   7.627  1.00 97.65           C  
ATOM    493  CB  VAL A  33     -12.557   3.794   5.409  1.00 97.65           C  
ATOM    494  HB  VAL A  33     -13.247   4.522   5.836  1.00 97.65           H  
ATOM    495  O   VAL A  33     -13.045   3.278   8.361  1.00 97.65           O  
ATOM    496  CG1 VAL A  33     -11.127   4.328   5.539  1.00 97.65           C  
ATOM    497 HG11 VAL A  33     -11.005   5.241   4.957  1.00 97.65           H  
ATOM    498 HG12 VAL A  33     -10.922   4.569   6.582  1.00 97.65           H  
ATOM    499 HG13 VAL A  33     -10.408   3.586   5.193  1.00 97.65           H  
ATOM    500  CG2 VAL A  33     -12.881   3.673   3.913  1.00 97.65           C  
ATOM    501 HG21 VAL A  33     -12.748   4.640   3.428  1.00 97.65           H  
ATOM    502 HG22 VAL A  33     -12.223   2.940   3.446  1.00 97.65           H  
ATOM    503 HG23 VAL A  33     -13.918   3.364   3.776  1.00 97.65           H  
ATOM    504  N   ILE A  34     -11.404   1.764   8.080  1.00 97.56           N  
ATOM    505  H   ILE A  34     -10.889   1.203   7.416  1.00 97.56           H  
ATOM    506  CA  ILE A  34     -10.941   1.763   9.476  1.00 97.56           C  
ATOM    507  HA  ILE A  34     -11.674   2.272  10.103  1.00 97.56           H  
ATOM    508  C   ILE A  34      -9.638   2.560   9.534  1.00 97.56           C  
ATOM    509  CB  ILE A  34     -10.800   0.322  10.019  1.00 97.56           C  
ATOM    510  HB  ILE A  34     -10.063  -0.207   9.415  1.00 97.56           H  
ATOM    511  O   ILE A  34      -8.613   2.098   9.035  1.00 97.56           O  
ATOM    512  CG1 ILE A  34     -12.145  -0.438   9.931  1.00 97.56           C  
ATOM    513 HG12 ILE A  34     -12.462  -0.486   8.889  1.00 97.56           H  
ATOM    514 HG13 ILE A  34     -12.909   0.104  10.489  1.00 97.56           H  
ATOM    515  CG2 ILE A  34     -10.293   0.369  11.467  1.00 97.56           C  
ATOM    516 HG21 ILE A  34      -9.326   0.873  11.495  1.00 97.56           H  
ATOM    517 HG22 ILE A  34     -10.140  -0.637  11.859  1.00 97.56           H  
ATOM    518 HG23 ILE A  34     -11.006   0.900  12.098  1.00 97.56           H  
ATOM    519  CD1 ILE A  34     -12.109  -1.874  10.460  1.00 97.56           C  
ATOM    520 HD11 ILE A  34     -11.959  -1.885  11.540  1.00 97.56           H  
ATOM    521 HD12 ILE A  34     -11.312  -2.431   9.967  1.00 97.56           H  
ATOM    522 HD13 ILE A  34     -13.063  -2.356  10.246  1.00 97.56           H  
ATOM    523  N   ASP A  35      -9.691   3.786  10.068  1.00 96.32           N  
ATOM    524  H   ASP A  35     -10.544   4.071  10.529  1.00 96.32           H  
ATOM    525  CA  ASP A  35      -8.604   4.766   9.910  1.00 96.32           C  
ATOM    526  HA  ASP A  35      -7.657   4.251  10.068  1.00 96.32           H  
ATOM    527  C   ASP A  35      -8.672   5.925  10.948  1.00 96.32           C  
ATOM    528  CB  ASP A  35      -8.638   5.259   8.443  1.00 96.32           C  
ATOM    529  HB2 ASP A  35      -9.072   4.492   7.801  1.00 96.32           H  
ATOM    530  HB3 ASP A  35      -9.263   6.147   8.357  1.00 96.32           H  
ATOM    531  O   ASP A  35      -9.210   5.759  12.046  1.00 96.32           O  
ATOM    532  CG  ASP A  35      -7.236   5.534   7.908  1.00 96.32           C  
ATOM    533  OD1 ASP A  35      -6.947   5.193   6.740  1.00 96.32           O  
ATOM    534  OD2 ASP A  35      -6.449   6.125   8.677  1.00 96.32           O  
ATOM    535  N   THR A  36      -8.123   7.111  10.640  1.00 95.66           N  
ATOM    536  H   THR A  36      -7.569   7.138   9.796  1.00 95.66           H  
ATOM    537  CA  THR A  36      -8.074   8.306  11.517  1.00 95.66           C  
ATOM    538  HA  THR A  36      -7.928   7.954  12.538  1.00 95.66           H  
ATOM    539  C   THR A  36      -9.354   9.153  11.549  1.00 95.66           C  
ATOM    540  CB  THR A  36      -6.882   9.219  11.180  1.00 95.66           C  
ATOM    541  HB  THR A  36      -6.873  10.055  11.881  1.00 95.66           H  
ATOM    542  O   THR A  36      -9.405  10.163  12.258  1.00 95.66           O  
ATOM    543  CG2 THR A  36      -5.542   8.497  11.302  1.00 95.66           C  
ATOM    544 HG21 THR A  36      -4.737   9.162  10.987  1.00 95.66           H  
ATOM    545 HG22 THR A  36      -5.526   7.613  10.665  1.00 95.66           H  
ATOM    546 HG23 THR A  36      -5.374   8.205  12.339  1.00 95.66           H  
ATOM    547  OG1 THR A  36      -6.975   9.748   9.878  1.00 95.66           O  
ATOM    548  HG1 THR A  36      -7.275  10.657   9.947  1.00 95.66           H  
ATOM    549  N   GLY A  37     -10.401   8.746  10.828  1.00 96.56           N  
ATOM    550  H   GLY A  37     -10.265   7.937  10.238  1.00 96.56           H  
ATOM    551  CA  GLY A  37     -11.662   9.484  10.684  1.00 96.56           C  
ATOM    552  HA2 GLY A  37     -12.500   8.822  10.902  1.00 96.56           H  
ATOM    553  HA3 GLY A  37     -11.691  10.311  11.394  1.00 96.56           H  
ATOM    554  C   GLY A  37     -11.854  10.059   9.280  1.00 96.56           C  
ATOM    555  O   GLY A  37     -11.164   9.665   8.346  1.00 96.56           O  
ATOM    556  N   ILE A  38     -12.779  11.011   9.117  1.00 96.58           N  
ATOM    557  H   ILE A  38     -13.326  11.294   9.917  1.00 96.58           H  
ATOM    558  CA  ILE A  38     -12.998  11.703   7.832  1.00 96.58           C  
ATOM    559  HA  ILE A  38     -12.076  11.646   7.254  1.00 96.58           H  
ATOM    560  C   ILE A  38     -13.326  13.194   8.013  1.00 96.58           C  
ATOM    561  CB  ILE A  38     -14.090  10.939   7.054  1.00 96.58           C  
ATOM    562  HB  ILE A  38     -13.891   9.875   7.187  1.00 96.58           H  
ATOM    563  O   ILE A  38     -13.904  13.586   9.029  1.00 96.58           O  
ATOM    564  CG1 ILE A  38     -14.032  11.201   5.540  1.00 96.58           C  
ATOM    565 HG12 ILE A  38     -14.424  12.193   5.314  1.00 96.58           H  
ATOM    566 HG13 ILE A  38     -12.997  11.148   5.203  1.00 96.58           H  
ATOM    567  CG2 ILE A  38     -15.492  11.231   7.619  1.00 96.58           C  
ATOM    568 HG21 ILE A  38     -15.478  11.196   8.708  1.00 96.58           H  
ATOM    569 HG22 ILE A  38     -16.195  10.481   7.258  1.00 96.58           H  
ATOM    570 HG23 ILE A  38     -15.833  12.217   7.304  1.00 96.58           H  
ATOM    571  CD1 ILE A  38     -14.836  10.144   4.772  1.00 96.58           C  
ATOM    572 HD11 ILE A  38     -14.748  10.316   3.699  1.00 96.58           H  
ATOM    573 HD12 ILE A  38     -14.457   9.148   4.996  1.00 96.58           H  
ATOM    574 HD13 ILE A  38     -15.892  10.206   5.035  1.00 96.58           H  
ATOM    575  N   ILE A  39     -12.993  14.038   7.030  1.00 96.27           N  
ATOM    576  H   ILE A  39     -12.401  13.694   6.288  1.00 96.27           H  
ATOM    577  CA  ILE A  39     -13.534  15.404   6.907  1.00 96.27           C  
ATOM    578  HA  ILE A  39     -13.830  15.758   7.894  1.00 96.27           H  
ATOM    579  C   ILE A  39     -14.773  15.371   6.005  1.00 96.27           C  
ATOM    580  CB  ILE A  39     -12.468  16.387   6.383  1.00 96.27           C  
ATOM    581  HB  ILE A  39     -12.035  15.975   5.471  1.00 96.27           H  
ATOM    582  O   ILE A  39     -14.628  15.308   4.787  1.00 96.27           O  
ATOM    583  CG1 ILE A  39     -11.331  16.570   7.403  1.00 96.27           C  
ATOM    584 HG12 ILE A  39     -10.870  15.605   7.613  1.00 96.27           H  
ATOM    585 HG13 ILE A  39     -10.575  17.195   6.929  1.00 96.27           H  
ATOM    586  CG2 ILE A  39     -13.060  17.767   6.041  1.00 96.27           C  
ATOM    587 HG21 ILE A  39     -13.706  17.707   5.165  1.00 96.27           H  
ATOM    588 HG22 ILE A  39     -13.645  18.157   6.874  1.00 96.27           H  
ATOM    589 HG23 ILE A  39     -12.262  18.471   5.807  1.00 96.27           H  
ATOM    590  CD1 ILE A  39     -11.721  17.234   8.730  1.00 96.27           C  
ATOM    591 HD11 ILE A  39     -12.165  18.215   8.560  1.00 96.27           H  
ATOM    592 HD12 ILE A  39     -10.829  17.384   9.339  1.00 96.27           H  
ATOM    593 HD13 ILE A  39     -12.422  16.598   9.270  1.00 96.27           H  
ATOM    594  N   PRO A  40     -15.996  15.402   6.561  1.00 95.30           N  
ATOM    595  CA  PRO A  40     -17.220  15.119   5.807  1.00 95.30           C  
ATOM    596  HA  PRO A  40     -17.125  14.172   5.275  1.00 95.30           H  
ATOM    597  C   PRO A  40     -17.589  16.204   4.792  1.00 95.30           C  
ATOM    598  CB  PRO A  40     -18.313  15.002   6.869  1.00 95.30           C  
ATOM    599  HB2 PRO A  40     -19.289  15.309   6.492  1.00 95.30           H  
ATOM    600  HB3 PRO A  40     -18.357  13.974   7.229  1.00 95.30           H  
ATOM    601  O   PRO A  40     -18.281  15.923   3.821  1.00 95.30           O  
ATOM    602  CG  PRO A  40     -17.806  15.926   7.975  1.00 95.30           C  
ATOM    603  HG2 PRO A  40     -18.232  15.676   8.947  1.00 95.30           H  
ATOM    604  HG3 PRO A  40     -18.025  16.962   7.717  1.00 95.30           H  
ATOM    605  CD  PRO A  40     -16.303  15.697   7.948  1.00 95.30           C  
ATOM    606  HD2 PRO A  40     -16.040  14.842   8.570  1.00 95.30           H  
ATOM    607  HD3 PRO A  40     -15.785  16.594   8.289  1.00 95.30           H  
ATOM    608  N   ASP A  41     -17.148  17.447   5.000  1.00 95.31           N  
ATOM    609  H   ASP A  41     -16.514  17.636   5.763  1.00 95.31           H  
ATOM    610  CA  ASP A  41     -17.470  18.578   4.129  1.00 95.31           C  
ATOM    611  HA  ASP A  41     -18.422  18.362   3.643  1.00 95.31           H  
ATOM    612  C   ASP A  41     -16.467  18.777   2.983  1.00 95.31           C  
ATOM    613  CB  ASP A  41     -17.691  19.842   4.972  1.00 95.31           C  
ATOM    614  HB2 ASP A  41     -18.432  19.627   5.742  1.00 95.31           H  
ATOM    615  HB3 ASP A  41     -18.113  20.613   4.327  1.00 95.31           H  
ATOM    616  O   ASP A  41     -16.597  19.736   2.215  1.00 95.31           O  
ATOM    617  CG  ASP A  41     -16.434  20.389   5.647  1.00 95.31           C  
ATOM    618  OD1 ASP A  41     -16.366  21.643   5.725  1.00 95.31           O  
ATOM    619  OD2 ASP A  41     -15.630  19.577   6.148  1.00 95.31           O  
ATOM    620  N   HIS A  42     -15.495  17.870   2.834  1.00 96.85           N  
ATOM    621  H   HIS A  42     -15.452  17.097   3.483  1.00 96.85           H  
ATOM    622  CA  HIS A  42     -14.624  17.845   1.667  1.00 96.85           C  
ATOM    623  HA  HIS A  42     -14.222  18.851   1.549  1.00 96.85           H  
ATOM    624  C   HIS A  42     -15.429  17.437   0.413  1.00 96.85           C  
ATOM    625  CB  HIS A  42     -13.431  16.909   1.902  1.00 96.85           C  
ATOM    626  HB2 HIS A  42     -13.775  15.876   1.956  1.00 96.85           H  
ATOM    627  HB3 HIS A  42     -12.955  17.161   2.850  1.00 96.85           H  
ATOM    628  O   HIS A  42     -16.171  16.452   0.461  1.00 96.85           O  
ATOM    629  CG  HIS A  42     -12.408  17.037   0.804  1.00 96.85           C  
ATOM    630  CD2 HIS A  42     -11.392  17.953   0.748  1.00 96.85           C  
ATOM    631  HD2 HIS A  42     -11.142  18.677   1.510  1.00 96.85           H  
ATOM    632  ND1 HIS A  42     -12.400  16.353  -0.390  1.00 96.85           N  
ATOM    633  HD1 HIS A  42     -12.859  15.471  -0.569  1.00 96.85           H  
ATOM    634  CE1 HIS A  42     -11.426  16.864  -1.159  1.00 96.85           C  
ATOM    635  HE1 HIS A  42     -11.135  16.496  -2.132  1.00 96.85           H  
ATOM    636  NE2 HIS A  42     -10.799  17.848  -0.513  1.00 96.85           N  
ATOM    637  N   PRO A  43     -15.263  18.110  -0.746  1.00 97.18           N  
ATOM    638  CA  PRO A  43     -16.029  17.812  -1.963  1.00 97.18           C  
ATOM    639  HA  PRO A  43     -17.072  18.065  -1.775  1.00 97.18           H  
ATOM    640  C   PRO A  43     -15.968  16.350  -2.442  1.00 97.18           C  
ATOM    641  CB  PRO A  43     -15.469  18.765  -3.022  1.00 97.18           C  
ATOM    642  HB2 PRO A  43     -14.605  18.314  -3.509  1.00 97.18           H  
ATOM    643  HB3 PRO A  43     -16.224  19.041  -3.758  1.00 97.18           H  
ATOM    644  O   PRO A  43     -16.920  15.875  -3.057  1.00 97.18           O  
ATOM    645  CG  PRO A  43     -15.000  19.967  -2.208  1.00 97.18           C  
ATOM    646  HG2 PRO A  43     -14.222  20.529  -2.725  1.00 97.18           H  
ATOM    647  HG3 PRO A  43     -15.850  20.607  -1.974  1.00 97.18           H  
ATOM    648  CD  PRO A  43     -14.476  19.323  -0.929  1.00 97.18           C  
ATOM    649  HD2 PRO A  43     -13.424  19.065  -1.047  1.00 97.18           H  
ATOM    650  HD3 PRO A  43     -14.605  20.021  -0.102  1.00 97.18           H  
ATOM    651  N   SER A  44     -14.895  15.611  -2.127  1.00 97.38           N  
ATOM    652  H   SER A  44     -14.122  16.085  -1.681  1.00 97.38           H  
ATOM    653  CA  SER A  44     -14.772  14.169  -2.425  1.00 97.38           C  
ATOM    654  HA  SER A  44     -14.909  14.024  -3.496  1.00 97.38           H  
ATOM    655  C   SER A  44     -15.818  13.299  -1.719  1.00 97.38           C  
ATOM    656  CB  SER A  44     -13.395  13.616  -2.040  1.00 97.38           C  
ATOM    657  HB2 SER A  44     -13.263  13.688  -0.960  1.00 97.38           H  
ATOM    658  HB3 SER A  44     -13.336  12.565  -2.322  1.00 97.38           H  
ATOM    659  O   SER A  44     -15.985  12.144  -2.103  1.00 97.38           O  
ATOM    660  OG  SER A  44     -12.364  14.323  -2.694  1.00 97.38           O  
ATOM    661  HG  SER A  44     -12.072  13.804  -3.447  1.00 97.38           H  
ATOM    662  N   PHE A  45     -16.515  13.820  -0.709  1.00 97.48           N  
ATOM    663  H   PHE A  45     -16.307  14.759  -0.399  1.00 97.48           H  
ATOM    664  CA  PHE A  45     -17.585  13.118   0.006  1.00 97.48           C  
ATOM    665  HA  PHE A  45     -17.670  12.111  -0.400  1.00 97.48           H  
ATOM    666  C   PHE A  45     -18.958  13.769  -0.209  1.00 97.48           C  
ATOM    667  CB  PHE A  45     -17.218  12.960   1.481  1.00 97.48           C  
ATOM    668  HB2 PHE A  45     -17.388  13.913   1.982  1.00 97.48           H  
ATOM    669  HB3 PHE A  45     -17.881  12.225   1.937  1.00 97.48           H  
ATOM    670  O   PHE A  45     -19.907  13.498   0.525  1.00 97.48           O  
ATOM    671  CG  PHE A  45     -15.784  12.525   1.699  1.00 97.48           C  
ATOM    672  CD1 PHE A  45     -15.290  11.321   1.161  1.00 97.48           C  
ATOM    673  HD1 PHE A  45     -15.946  10.670   0.604  1.00 97.48           H  
ATOM    674  CD2 PHE A  45     -14.926  13.375   2.400  1.00 97.48           C  
ATOM    675  HD2 PHE A  45     -15.312  14.311   2.778  1.00 97.48           H  
ATOM    676  CE1 PHE A  45     -13.941  10.967   1.350  1.00 97.48           C  
ATOM    677  HE1 PHE A  45     -13.570  10.031   0.960  1.00 97.48           H  
ATOM    678  CE2 PHE A  45     -13.590  13.017   2.614  1.00 97.48           C  
ATOM    679  HE2 PHE A  45     -12.968  13.679   3.199  1.00 97.48           H  
ATOM    680  CZ  PHE A  45     -13.093  11.809   2.093  1.00 97.48           C  
ATOM    681  HZ  PHE A  45     -12.068  11.522   2.276  1.00 97.48           H  
ATOM    682  N   SER A  46     -19.072  14.609  -1.242  1.00 96.67           N  
ATOM    683  H   SER A  46     -18.251  14.788  -1.802  1.00 96.67           H  
ATOM    684  CA  SER A  46     -20.358  15.068  -1.760  1.00 96.67           C  
ATOM    685  HA  SER A  46     -20.904  15.573  -0.964  1.00 96.67           H  
ATOM    686  C   SER A  46     -21.185  13.885  -2.258  1.00 96.67           C  
ATOM    687  CB  SER A  46     -20.125  16.053  -2.903  1.00 96.67           C  
ATOM    688  HB2 SER A  46     -19.532  16.892  -2.539  1.00 96.67           H  
ATOM    689  HB3 SER A  46     -19.580  15.554  -3.704  1.00 96.67           H  
ATOM    690  O   SER A  46     -20.656  12.951  -2.864  1.00 96.67           O  
ATOM    691  OG  SER A  46     -21.356  16.533  -3.405  1.00 96.67           O  
ATOM    692  HG  SER A  46     -21.173  17.160  -4.108  1.00 96.67           H  
ATOM    693  N   ASP A  47     -22.492  13.941  -2.032  1.00 96.66           N  
ATOM    694  H   ASP A  47     -22.892  14.743  -1.568  1.00 96.66           H  
ATOM    695  CA  ASP A  47     -23.437  12.899  -2.415  1.00 96.66           C  
ATOM    696  HA  ASP A  47     -22.875  11.990  -2.628  1.00 96.66           H  
ATOM    697  C   ASP A  47     -24.215  13.203  -3.701  1.00 96.66           C  
ATOM    698  CB  ASP A  47     -24.340  12.593  -1.228  1.00 96.66           C  
ATOM    699  HB2 ASP A  47     -23.721  12.404  -0.351  1.00 96.66           H  
ATOM    700  HB3 ASP A  47     -24.855  11.662  -1.465  1.00 96.66           H  
ATOM    701  O   ASP A  47     -25.163  12.499  -4.049  1.00 96.66           O  
ATOM    702  CG  ASP A  47     -25.361  13.687  -0.908  1.00 96.66           C  
ATOM    703  OD1 ASP A  47     -26.349  13.325  -0.232  1.00 96.66           O  
ATOM    704  OD2 ASP A  47     -25.116  14.860  -1.277  1.00 96.66           O  
ATOM    705  N   VAL A  48     -23.787  14.216  -4.455  1.00 96.29           N  
ATOM    706  H   VAL A  48     -23.020  14.767  -4.095  1.00 96.29           H  
ATOM    707  CA  VAL A  48     -24.360  14.541  -5.765  1.00 96.29           C  
ATOM    708  HA  VAL A  48     -25.407  14.803  -5.616  1.00 96.29           H  
ATOM    709  C   VAL A  48     -24.295  13.316  -6.687  1.00 96.29           C  
ATOM    710  CB  VAL A  48     -23.647  15.755  -6.387  1.00 96.29           C  
ATOM    711  HB  VAL A  48     -22.571  15.578  -6.401  1.00 96.29           H  
ATOM    712  O   VAL A  48     -23.219  12.855  -7.060  1.00 96.29           O  
ATOM    713  CG1 VAL A  48     -24.118  16.035  -7.821  1.00 96.29           C  
ATOM    714 HG11 VAL A  48     -23.827  15.217  -8.480  1.00 96.29           H  
ATOM    715 HG12 VAL A  48     -25.202  16.152  -7.844  1.00 96.29           H  
ATOM    716 HG13 VAL A  48     -23.650  16.948  -8.191  1.00 96.29           H  
ATOM    717  CG2 VAL A  48     -23.927  17.024  -5.569  1.00 96.29           C  
ATOM    718 HG21 VAL A  48     -23.667  16.870  -4.521  1.00 96.29           H  
ATOM    719 HG22 VAL A  48     -24.988  17.272  -5.617  1.00 96.29           H  
ATOM    720 HG23 VAL A  48     -23.343  17.857  -5.959  1.00 96.29           H  
ATOM    721  N   GLY A  49     -25.469  12.809  -7.076  1.00 95.29           N  
ATOM    722  H   GLY A  49     -26.300  13.183  -6.641  1.00 95.29           H  
ATOM    723  CA  GLY A  49     -25.616  11.629  -7.937  1.00 95.29           C  
ATOM    724  HA2 GLY A  49     -24.812  11.619  -8.673  1.00 95.29           H  
ATOM    725  HA3 GLY A  49     -26.565  11.699  -8.468  1.00 95.29           H  
ATOM    726  C   GLY A  49     -25.590  10.281  -7.205  1.00 95.29           C  
ATOM    727  O   GLY A  49     -25.750   9.247  -7.854  1.00 95.29           O  
ATOM    728  N   MET A  50     -25.429  10.269  -5.878  1.00 96.97           N  
ATOM    729  H   MET A  50     -25.343  11.144  -5.380  1.00 96.97           H  
ATOM    730  CA  MET A  50     -25.454   9.040  -5.086  1.00 96.97           C  
ATOM    731  HA  MET A  50     -24.889   8.287  -5.636  1.00 96.97           H  
ATOM    732  C   MET A  50     -26.891   8.540  -4.874  1.00 96.97           C  
ATOM    733  CB  MET A  50     -24.768   9.242  -3.729  1.00 96.97           C  
ATOM    734  HB2 MET A  50     -25.232  10.081  -3.210  1.00 96.97           H  
ATOM    735  HB3 MET A  50     -24.924   8.354  -3.117  1.00 96.97           H  
ATOM    736  O   MET A  50     -27.778   9.339  -4.557  1.00 96.97           O  
ATOM    737  CG  MET A  50     -23.262   9.492  -3.861  1.00 96.97           C  
ATOM    738  HG2 MET A  50     -22.877   9.724  -2.869  1.00 96.97           H  
ATOM    739  HG3 MET A  50     -23.101  10.365  -4.494  1.00 96.97           H  
ATOM    740  SD  MET A  50     -22.292   8.109  -4.525  1.00 96.97           S  
ATOM    741  CE  MET A  50     -22.530   6.873  -3.217  1.00 96.97           C  
ATOM    742  HE1 MET A  50     -21.568   6.442  -2.938  1.00 96.97           H  
ATOM    743  HE2 MET A  50     -22.981   7.330  -2.336  1.00 96.97           H  
ATOM    744  HE3 MET A  50     -23.180   6.075  -3.575  1.00 96.97           H  
ATOM    745  N   PRO A  51     -27.149   7.225  -5.012  1.00 94.89           N  
ATOM    746  CA  PRO A  51     -28.399   6.638  -4.535  1.00 94.89           C  
ATOM    747  HA  PRO A  51     -29.254   7.176  -4.944  1.00 94.89           H  
ATOM    748  C   PRO A  51     -28.457   6.675  -2.997  1.00 94.89           C  
ATOM    749  CB  PRO A  51     -28.373   5.200  -5.057  1.00 94.89           C  
ATOM    750  HB2 PRO A  51     -28.718   5.179  -6.091  1.00 94.89           H  
ATOM    751  HB3 PRO A  51     -28.960   4.518  -4.442  1.00 94.89           H  
ATOM    752  O   PRO A  51     -27.417   6.839  -2.362  1.00 94.89           O  
ATOM    753  CG  PRO A  51     -26.886   4.858  -4.998  1.00 94.89           C  
ATOM    754  HG2 PRO A  51     -26.613   4.599  -3.975  1.00 94.89           H  
ATOM    755  HG3 PRO A  51     -26.633   4.038  -5.668  1.00 94.89           H  
ATOM    756  CD  PRO A  51     -26.211   6.172  -5.392  1.00 94.89           C  
ATOM    757  HD2 PRO A  51     -25.265   6.267  -4.859  1.00 94.89           H  
ATOM    758  HD3 PRO A  51     -26.044   6.204  -6.469  1.00 94.89           H  
ATOM    759  N   PRO A  52     -29.629   6.474  -2.372  1.00 95.68           N  
ATOM    760  CA  PRO A  52     -29.685   6.205  -0.937  1.00 95.68           C  
ATOM    761  HA  PRO A  52     -29.270   7.057  -0.399  1.00 95.68           H  
ATOM    762  C   PRO A  52     -28.894   4.931  -0.577  1.00 95.68           C  
ATOM    763  CB  PRO A  52     -31.174   6.066  -0.607  1.00 95.68           C  
ATOM    764  HB2 PRO A  52     -31.356   5.369   0.210  1.00 95.68           H  
ATOM    765  HB3 PRO A  52     -31.584   7.047  -0.368  1.00 95.68           H  
ATOM    766  O   PRO A  52     -28.698   4.076  -1.449  1.00 95.68           O  
ATOM    767  CG  PRO A  52     -31.775   5.568  -1.921  1.00 95.68           C  
ATOM    768  HG2 PRO A  52     -32.832   5.821  -2.003  1.00 95.68           H  
ATOM    769  HG3 PRO A  52     -31.629   4.492  -2.008  1.00 95.68           H  
ATOM    770  CD  PRO A  52     -30.938   6.286  -2.979  1.00 95.68           C  
ATOM    771  HD2 PRO A  52     -30.891   5.682  -3.885  1.00 95.68           H  
ATOM    772  HD3 PRO A  52     -31.376   7.260  -3.196  1.00 95.68           H  
ATOM    773  N   PRO A  53     -28.469   4.773   0.692  1.00 95.83           N  
ATOM    774  CA  PRO A  53     -27.835   3.545   1.163  1.00 95.83           C  
ATOM    775  HA  PRO A  53     -26.862   3.458   0.681  1.00 95.83           H  
ATOM    776  C   PRO A  53     -28.700   2.311   0.853  1.00 95.83           C  
ATOM    777  CB  PRO A  53     -27.649   3.711   2.677  1.00 95.83           C  
ATOM    778  HB2 PRO A  53     -26.686   3.319   3.005  1.00 95.83           H  
ATOM    779  HB3 PRO A  53     -28.457   3.212   3.212  1.00 95.83           H  
ATOM    780  O   PRO A  53     -29.934   2.401   0.889  1.00 95.83           O  
ATOM    781  CG  PRO A  53     -27.757   5.215   2.918  1.00 95.83           C  
ATOM    782  HG2 PRO A  53     -26.774   5.679   2.832  1.00 95.83           H  
ATOM    783  HG3 PRO A  53     -28.191   5.437   3.892  1.00 95.83           H  
ATOM    784  CD  PRO A  53     -28.638   5.720   1.783  1.00 95.83           C  
ATOM    785  HD2 PRO A  53     -28.321   6.723   1.496  1.00 95.83           H  
ATOM    786  HD3 PRO A  53     -29.680   5.726   2.102  1.00 95.83           H  
ATOM    787  N   PRO A  54     -28.098   1.142   0.573  1.00 96.45           N  
ATOM    788  CA  PRO A  54     -28.863  -0.076   0.335  1.00 96.45           C  
ATOM    789  HA  PRO A  54     -29.578   0.093  -0.471  1.00 96.45           H  
ATOM    790  C   PRO A  54     -29.622  -0.498   1.601  1.00 96.45           C  
ATOM    791  CB  PRO A  54     -27.831  -1.118  -0.105  1.00 96.45           C  
ATOM    792  HB2 PRO A  54     -28.121  -2.133   0.168  1.00 96.45           H  
ATOM    793  HB3 PRO A  54     -27.674  -1.044  -1.181  1.00 96.45           H  
ATOM    794  O   PRO A  54     -29.135  -0.325   2.715  1.00 96.45           O  
ATOM    795  CG  PRO A  54     -26.567  -0.667   0.623  1.00 96.45           C  
ATOM    796  HG2 PRO A  54     -25.661  -1.032   0.139  1.00 96.45           H  
ATOM    797  HG3 PRO A  54     -26.614  -1.007   1.657  1.00 96.45           H  
ATOM    798  CD  PRO A  54     -26.669   0.858   0.574  1.00 96.45           C  
ATOM    799  HD2 PRO A  54     -26.171   1.299   1.437  1.00 96.45           H  
ATOM    800  HD3 PRO A  54     -26.225   1.230  -0.349  1.00 96.45           H  
ATOM    801  N   ALA A  55     -30.784  -1.138   1.434  1.00 96.37           N  
ATOM    802  H   ALA A  55     -31.143  -1.232   0.494  1.00 96.37           H  
ATOM    803  CA  ALA A  55     -31.673  -1.516   2.542  1.00 96.37           C  
ATOM    804  HA  ALA A  55     -31.975  -0.609   3.065  1.00 96.37           H  
ATOM    805  C   ALA A  55     -31.034  -2.444   3.597  1.00 96.37           C  
ATOM    806  CB  ALA A  55     -32.923  -2.171   1.939  1.00 96.37           C  
ATOM    807  HB1 ALA A  55     -32.653  -3.082   1.404  1.00 96.37           H  
ATOM    808  HB2 ALA A  55     -33.620  -2.425   2.739  1.00 96.37           H  
ATOM    809  HB3 ALA A  55     -33.415  -1.478   1.257  1.00 96.37           H  
ATOM    810  O   ALA A  55     -31.535  -2.541   4.714  1.00 96.37           O  
ATOM    811  N   LYS A  56     -29.934  -3.129   3.255  1.00 95.96           N  
ATOM    812  H   LYS A  56     -29.561  -2.974   2.329  1.00 95.96           H  
ATOM    813  CA  LYS A  56     -29.177  -3.980   4.185  1.00 95.96           C  
ATOM    814  HA  LYS A  56     -29.889  -4.574   4.758  1.00 95.96           H  
ATOM    815  C   LYS A  56     -28.369  -3.194   5.225  1.00 95.96           C  
ATOM    816  CB  LYS A  56     -28.268  -4.943   3.402  1.00 95.96           C  
ATOM    817  HB2 LYS A  56     -28.853  -5.452   2.636  1.00 95.96           H  
ATOM    818  HB3 LYS A  56     -27.888  -5.696   4.092  1.00 95.96           H  
ATOM    819  O   LYS A  56     -27.933  -3.799   6.199  1.00 95.96           O  
ATOM    820  CG  LYS A  56     -27.070  -4.231   2.750  1.00 95.96           C  
ATOM    821  HG2 LYS A  56     -26.474  -3.737   3.517  1.00 95.96           H  
ATOM    822  HG3 LYS A  56     -27.432  -3.477   2.051  1.00 95.96           H  
ATOM    823  CD  LYS A  56     -26.160  -5.209   2.007  1.00 95.96           C  
ATOM    824  HD2 LYS A  56     -26.705  -5.658   1.176  1.00 95.96           H  
ATOM    825  HD3 LYS A  56     -25.820  -5.989   2.688  1.00 95.96           H  
ATOM    826  CE  LYS A  56     -24.954  -4.425   1.490  1.00 95.96           C  
ATOM    827  HE2 LYS A  56     -24.371  -4.066   2.339  1.00 95.96           H  
ATOM    828  HE3 LYS A  56     -25.300  -3.555   0.931  1.00 95.96           H  
ATOM    829  NZ  LYS A  56     -24.094  -5.246   0.625  1.00 95.96           N  
ATOM    830  HZ1 LYS A  56     -24.554  -5.657  -0.175  1.00 95.96           H  
ATOM    831  HZ2 LYS A  56     -23.571  -5.953   1.121  1.00 95.96           H  
ATOM    832  HZ3 LYS A  56     -23.320  -4.699   0.278  1.00 95.96           H  
ATOM    833  N   TRP A  57     -28.125  -1.902   4.994  1.00 97.35           N  
ATOM    834  H   TRP A  57     -28.575  -1.452   4.209  1.00 97.35           H  
ATOM    835  CA  TRP A  57     -27.286  -1.069   5.849  1.00 97.35           C  
ATOM    836  HA  TRP A  57     -26.331  -1.571   6.000  1.00 97.35           H  
ATOM    837  C   TRP A  57     -27.936  -0.859   7.217  1.00 97.35           C  
ATOM    838  CB  TRP A  57     -27.029   0.277   5.165  1.00 97.35           C  
ATOM    839  HB2 TRP A  57     -27.986   0.749   4.947  1.00 97.35           H  
ATOM    840  HB3 TRP A  57     -26.524   0.099   4.215  1.00 97.35           H  
ATOM    841  O   TRP A  57     -29.072  -0.396   7.310  1.00 97.35           O  
ATOM    842  CG  TRP A  57     -26.201   1.232   5.965  1.00 97.35           C  
ATOM    843  CD1 TRP A  57     -26.616   2.428   6.444  1.00 97.35           C  
ATOM    844  HD1 TRP A  57     -27.607   2.835   6.312  1.00 97.35           H  
ATOM    845  CD2 TRP A  57     -24.828   1.072   6.431  1.00 97.35           C  
ATOM    846  CE2 TRP A  57     -24.465   2.239   7.163  1.00 97.35           C  
ATOM    847  CE3 TRP A  57     -23.863   0.049   6.337  1.00 97.35           C  
ATOM    848  HE3 TRP A  57     -24.112  -0.880   5.846  1.00 97.35           H  
ATOM    849  NE1 TRP A  57     -25.587   3.034   7.137  1.00 97.35           N  
ATOM    850  HE1 TRP A  57     -25.673   3.923   7.609  1.00 97.35           H  
ATOM    851  CH2 TRP A  57     -22.272   1.350   7.648  1.00 97.35           C  
ATOM    852  HH2 TRP A  57     -21.317   1.417   8.149  1.00 97.35           H  
ATOM    853  CZ2 TRP A  57     -23.211   2.386   7.763  1.00 97.35           C  
ATOM    854  HZ2 TRP A  57     -23.002   3.266   8.353  1.00 97.35           H  
ATOM    855  CZ3 TRP A  57     -22.594   0.192   6.922  1.00 97.35           C  
ATOM    856  HZ3 TRP A  57     -21.886  -0.622   6.870  1.00 97.35           H  
ATOM    857  N   LYS A  58     -27.195  -1.189   8.275  1.00 96.88           N  
ATOM    858  H   LYS A  58     -26.301  -1.626   8.101  1.00 96.88           H  
ATOM    859  CA  LYS A  58     -27.626  -1.042   9.674  1.00 96.88           C  
ATOM    860  HA  LYS A  58     -28.642  -0.649   9.712  1.00 96.88           H  
ATOM    861  C   LYS A  58     -26.769  -0.055  10.458  1.00 96.88           C  
ATOM    862  CB  LYS A  58     -27.600  -2.412  10.357  1.00 96.88           C  
ATOM    863  HB2 LYS A  58     -27.854  -2.297  11.411  1.00 96.88           H  
ATOM    864  HB3 LYS A  58     -26.588  -2.810  10.293  1.00 96.88           H  
ATOM    865  O   LYS A  58     -27.085   0.240  11.610  1.00 96.88           O  
ATOM    866  CG  LYS A  58     -28.582  -3.401   9.722  1.00 96.88           C  
ATOM    867  HG2 LYS A  58     -28.408  -3.464   8.648  1.00 96.88           H  
ATOM    868  HG3 LYS A  58     -29.608  -3.079   9.902  1.00 96.88           H  
ATOM    869  CD  LYS A  58     -28.346  -4.779  10.334  1.00 96.88           C  
ATOM    870  HD2 LYS A  58     -28.639  -4.769  11.384  1.00 96.88           H  
ATOM    871  HD3 LYS A  58     -27.283  -5.008  10.267  1.00 96.88           H  
ATOM    872  CE  LYS A  58     -29.126  -5.840   9.567  1.00 96.88           C  
ATOM    873  HE2 LYS A  58     -28.906  -5.719   8.506  1.00 96.88           H  
ATOM    874  HE3 LYS A  58     -30.194  -5.683   9.720  1.00 96.88           H  
ATOM    875  NZ  LYS A  58     -28.703  -7.182  10.026  1.00 96.88           N  
ATOM    876  HZ1 LYS A  58     -27.704  -7.264   9.900  1.00 96.88           H  
ATOM    877  HZ2 LYS A  58     -29.160  -7.912   9.499  1.00 96.88           H  
ATOM    878  HZ3 LYS A  58     -28.888  -7.291  11.013  1.00 96.88           H  
ATOM    879  N   GLY A  59     -25.692   0.438   9.851  1.00 97.26           N  
ATOM    880  H   GLY A  59     -25.487   0.150   8.905  1.00 97.26           H  
ATOM    881  CA  GLY A  59     -24.793   1.364  10.512  1.00 97.26           C  
ATOM    882  HA2 GLY A  59     -24.584   0.976  11.509  1.00 97.26           H  
ATOM    883  HA3 GLY A  59     -23.845   1.432   9.979  1.00 97.26           H  
ATOM    884  C   GLY A  59     -25.387   2.745  10.716  1.00 97.26           C  
ATOM    885  O   GLY A  59     -26.402   3.137  10.138  1.00 97.26           O  
ATOM    886  N   VAL A  60     -24.724   3.488  11.594  1.00 94.39           N  
ATOM    887  H   VAL A  60     -23.874   3.115  11.992  1.00 94.39           H  
ATOM    888  CA  VAL A  60     -25.198   4.778  12.079  1.00 94.39           C  
ATOM    889  HA  VAL A  60     -26.039   5.095  11.462  1.00 94.39           H  
ATOM    890  C   VAL A  60     -24.131   5.848  11.929  1.00 94.39           C  
ATOM    891  CB  VAL A  60     -25.719   4.693  13.529  1.00 94.39           C  
ATOM    892  HB  VAL A  60     -26.078   5.681  13.818  1.00 94.39           H  
ATOM    893  O   VAL A  60     -22.931   5.589  11.811  1.00 94.39           O  
ATOM    894  CG1 VAL A  60     -26.906   3.730  13.640  1.00 94.39           C  
ATOM    895 HG11 VAL A  60     -27.675   4.004  12.917  1.00 94.39           H  
ATOM    896 HG12 VAL A  60     -27.330   3.778  14.643  1.00 94.39           H  
ATOM    897 HG13 VAL A  60     -26.590   2.706  13.440  1.00 94.39           H  
ATOM    898  CG2 VAL A  60     -24.636   4.278  14.533  1.00 94.39           C  
ATOM    899 HG21 VAL A  60     -23.802   4.979  14.504  1.00 94.39           H  
ATOM    900 HG22 VAL A  60     -25.052   4.277  15.540  1.00 94.39           H  
ATOM    901 HG23 VAL A  60     -24.271   3.277  14.302  1.00 94.39           H  
ATOM    902  N   CYS A  61     -24.606   7.080  11.960  1.00 95.58           N  
ATOM    903  H   CYS A  61     -25.601   7.198  12.083  1.00 95.58           H  
ATOM    904  CA  CYS A  61     -23.789   8.256  12.138  1.00 95.58           C  
ATOM    905  HA  CYS A  61     -22.753   8.055  11.867  1.00 95.58           H  
ATOM    906  C   CYS A  61     -23.874   8.666  13.611  1.00 95.58           C  
ATOM    907  CB  CYS A  61     -24.368   9.306  11.200  1.00 95.58           C  
ATOM    908  HB2 CYS A  61     -24.674   8.830  10.268  1.00 95.58           H  
ATOM    909  HB3 CYS A  61     -25.252   9.746  11.660  1.00 95.58           H  
ATOM    910  O   CYS A  61     -24.984   8.782  14.136  1.00 95.58           O  
ATOM    911  SG  CYS A  61     -23.211  10.594  10.788  1.00 95.58           S  
ATOM    912  N   GLU A  62     -22.742   8.860  14.291  1.00 92.68           N  
ATOM    913  H   GLU A  62     -21.855   8.655  13.855  1.00 92.68           H  
ATOM    914  CA  GLU A  62     -22.748   9.288  15.695  1.00 92.68           C  
ATOM    915  HA  GLU A  62     -23.232   8.505  16.279  1.00 92.68           H  
ATOM    916  C   GLU A  62     -23.568  10.563  15.912  1.00 92.68           C  
ATOM    917  CB  GLU A  62     -21.319   9.469  16.220  1.00 92.68           C  
ATOM    918  HB2 GLU A  62     -21.337  10.089  17.117  1.00 92.68           H  
ATOM    919  HB3 GLU A  62     -20.701   9.952  15.463  1.00 92.68           H  
ATOM    920  O   GLU A  62     -23.674  11.417  15.032  1.00 92.68           O  
ATOM    921  CG  GLU A  62     -20.756   8.100  16.592  1.00 92.68           C  
ATOM    922  HG2 GLU A  62     -21.399   7.665  17.358  1.00 92.68           H  
ATOM    923  HG3 GLU A  62     -20.795   7.444  15.722  1.00 92.68           H  
ATOM    924  CD  GLU A  62     -19.327   8.141  17.126  1.00 92.68           C  
ATOM    925  OE1 GLU A  62     -18.869   7.058  17.521  1.00 92.68           O  
ATOM    926  OE2 GLU A  62     -18.644   9.190  17.104  1.00 92.68           O  
ATOM    927  N   SER A  63     -24.169  10.696  17.098  1.00 88.63           N  
ATOM    928  H   SER A  63     -23.969  10.013  17.814  1.00 88.63           H  
ATOM    929  CA  SER A  63     -25.187  11.716  17.399  1.00 88.63           C  
ATOM    930  HA  SER A  63     -26.059  11.529  16.772  1.00 88.63           H  
ATOM    931  C   SER A  63     -24.729  13.155  17.136  1.00 88.63           C  
ATOM    932  CB  SER A  63     -25.631  11.578  18.857  1.00 88.63           C  
ATOM    933  HB2 SER A  63     -26.352  12.360  19.095  1.00 88.63           H  
ATOM    934  HB3 SER A  63     -26.109  10.607  18.990  1.00 88.63           H  
ATOM    935  O   SER A  63     -25.526  13.998  16.737  1.00 88.63           O  
ATOM    936  OG  SER A  63     -24.516  11.671  19.727  1.00 88.63           O  
ATOM    937  HG  SER A  63     -24.791  11.440  20.618  1.00 88.63           H  
ATOM    938  N   ASN A  64     -23.440  13.437  17.312  1.00 87.72           N  
ATOM    939  H   ASN A  64     -22.832  12.677  17.580  1.00 87.72           H  
ATOM    940  CA  ASN A  64     -22.818  14.736  17.052  1.00 87.72           C  
ATOM    941  HA  ASN A  64     -23.553  15.514  17.260  1.00 87.72           H  
ATOM    942  C   ASN A  64     -22.377  14.942  15.588  1.00 87.72           C  
ATOM    943  CB  ASN A  64     -21.652  14.905  18.036  1.00 87.72           C  
ATOM    944  HB2 ASN A  64     -21.226  15.901  17.912  1.00 87.72           H  
ATOM    945  HB3 ASN A  64     -22.027  14.818  19.056  1.00 87.72           H  
ATOM    946  O   ASN A  64     -21.833  15.994  15.240  1.00 87.72           O  
ATOM    947  CG  ASN A  64     -20.542  13.884  17.845  1.00 87.72           C  
ATOM    948  ND2 ASN A  64     -19.460  14.055  18.558  1.00 87.72           N  
ATOM    949 HD21 ASN A  64     -18.803  13.289  18.565  1.00 87.72           H  
ATOM    950 HD22 ASN A  64     -19.408  14.772  19.268  1.00 87.72           H  
ATOM    951  OD1 ASN A  64     -20.637  12.940  17.082  1.00 87.72           O  
ATOM    952  N   PHE A  65     -22.604  13.950  14.732  1.00 87.54           N  
ATOM    953  H   PHE A  65     -22.980  13.092  15.107  1.00 87.54           H  
ATOM    954  CA  PHE A  65     -22.200  13.922  13.332  1.00 87.54           C  
ATOM    955  HA  PHE A  65     -21.794  14.896  13.058  1.00 87.54           H  
ATOM    956  C   PHE A  65     -23.370  13.646  12.380  1.00 87.54           C  
ATOM    957  CB  PHE A  65     -21.087  12.881  13.176  1.00 87.54           C  
ATOM    958  HB2 PHE A  65     -20.494  12.852  14.091  1.00 87.54           H  
ATOM    959  HB3 PHE A  65     -21.529  11.892  13.062  1.00 87.54           H  
ATOM    960  O   PHE A  65     -23.195  13.775  11.174  1.00 87.54           O  
ATOM    961  CG  PHE A  65     -20.138  13.149  12.027  1.00 87.54           C  
ATOM    962  CD1 PHE A  65     -20.397  12.647  10.743  1.00 87.54           C  
ATOM    963  HD1 PHE A  65     -21.342  12.174  10.521  1.00 87.54           H  
ATOM    964  CD2 PHE A  65     -18.935  13.831  12.260  1.00 87.54           C  
ATOM    965  HD2 PHE A  65     -18.701  14.185  13.253  1.00 87.54           H  
ATOM    966  CE1 PHE A  65     -19.459  12.746   9.712  1.00 87.54           C  
ATOM    967  HE1 PHE A  65     -19.685  12.328   8.743  1.00 87.54           H  
ATOM    968  CE2 PHE A  65     -17.971  13.886  11.240  1.00 87.54           C  
ATOM    969  HE2 PHE A  65     -16.970  14.225  11.464  1.00 87.54           H  
ATOM    970  CZ  PHE A  65     -18.218  13.327   9.979  1.00 87.54           C  
ATOM    971  HZ  PHE A  65     -17.438  13.294   9.232  1.00 87.54           H  
ATOM    972  N   THR A  66     -24.566  13.333  12.885  1.00 89.02           N  
ATOM    973  H   THR A  66     -24.637  13.214  13.886  1.00 89.02           H  
ATOM    974  CA  THR A  66     -25.748  12.950  12.086  1.00 89.02           C  
ATOM    975  HA  THR A  66     -25.588  11.951  11.680  1.00 89.02           H  
ATOM    976  C   THR A  66     -26.015  13.867  10.893  1.00 89.02           C  
ATOM    977  CB  THR A  66     -27.011  12.909  12.954  1.00 89.02           C  
ATOM    978  HB  THR A  66     -27.882  12.775  12.313  1.00 89.02           H  
ATOM    979  O   THR A  66     -26.206  13.380   9.786  1.00 89.02           O  
ATOM    980  CG2 THR A  66     -26.973  11.766  13.963  1.00 89.02           C  
ATOM    981 HG21 THR A  66     -27.900  11.746  14.535  1.00 89.02           H  
ATOM    982 HG22 THR A  66     -26.855  10.816  13.443  1.00 89.02           H  
ATOM    983 HG23 THR A  66     -26.131  11.906  14.641  1.00 89.02           H  
ATOM    984  OG1 THR A  66     -27.140  14.116  13.673  1.00 89.02           O  
ATOM    985  HG1 THR A  66     -27.984  14.092  14.130  1.00 89.02           H  
ATOM    986  N   ASN A  67     -25.933  15.186  11.082  1.00 92.00           N  
ATOM    987  H   ASN A  67     -25.848  15.493  12.040  1.00 92.00           H  
ATOM    988  CA  ASN A  67     -26.166  16.183  10.026  1.00 92.00           C  
ATOM    989  HA  ASN A  67     -27.044  15.879   9.456  1.00 92.00           H  
ATOM    990  C   ASN A  67     -25.015  16.313   9.006  1.00 92.00           C  
ATOM    991  CB  ASN A  67     -26.458  17.540  10.692  1.00 92.00           C  
ATOM    992  HB2 ASN A  67     -26.596  18.294   9.917  1.00 92.00           H  
ATOM    993  HB3 ASN A  67     -25.604  17.829  11.304  1.00 92.00           H  
ATOM    994  O   ASN A  67     -25.077  17.163   8.119  1.00 92.00           O  
ATOM    995  CG  ASN A  67     -27.712  17.546  11.545  1.00 92.00           C  
ATOM    996  ND2 ASN A  67     -27.829  18.490  12.447  1.00 92.00           N  
ATOM    997 HD21 ASN A  67     -27.114  19.195  12.561  1.00 92.00           H  
ATOM    998 HD22 ASN A  67     -28.678  18.459  12.993  1.00 92.00           H  
ATOM    999  OD1 ASN A  67     -28.605  16.729  11.425  1.00 92.00           O  
ATOM   1000  N   LYS A  68     -23.935  15.544   9.169  1.00 92.79           N  
ATOM   1001  H   LYS A  68     -23.953  14.877   9.927  1.00 92.79           H  
ATOM   1002  CA  LYS A  68     -22.755  15.533   8.293  1.00 92.79           C  
ATOM   1003  HA  LYS A  68     -22.842  16.332   7.556  1.00 92.79           H  
ATOM   1004  C   LYS A  68     -22.625  14.242   7.482  1.00 92.79           C  
ATOM   1005  CB  LYS A  68     -21.478  15.753   9.111  1.00 92.79           C  
ATOM   1006  HB2 LYS A  68     -21.319  14.888   9.755  1.00 92.79           H  
ATOM   1007  HB3 LYS A  68     -20.646  15.806   8.409  1.00 92.79           H  
ATOM   1008  O   LYS A  68     -21.877  14.233   6.509  1.00 92.79           O  
ATOM   1009  CG  LYS A  68     -21.471  17.015   9.981  1.00 92.79           C  
ATOM   1010  HG2 LYS A  68     -22.193  16.909  10.790  1.00 92.79           H  
ATOM   1011  HG3 LYS A  68     -21.730  17.882   9.373  1.00 92.79           H  
ATOM   1012  CD  LYS A  68     -20.068  17.200  10.566  1.00 92.79           C  
ATOM   1013  HD2 LYS A  68     -19.777  16.289  11.089  1.00 92.79           H  
ATOM   1014  HD3 LYS A  68     -19.376  17.387   9.744  1.00 92.79           H  
ATOM   1015  CE  LYS A  68     -20.002  18.385  11.524  1.00 92.79           C  
ATOM   1016  HE2 LYS A  68     -20.310  19.284  10.989  1.00 92.79           H  
ATOM   1017  HE3 LYS A  68     -20.710  18.212  12.335  1.00 92.79           H  
ATOM   1018  NZ  LYS A  68     -18.629  18.540  12.060  1.00 92.79           N  
ATOM   1019  HZ1 LYS A  68     -17.972  18.688  11.307  1.00 92.79           H  
ATOM   1020  HZ2 LYS A  68     -18.582  19.319  12.700  1.00 92.79           H  
ATOM   1021  HZ3 LYS A  68     -18.364  17.700  12.554  1.00 92.79           H  
ATOM   1022  N   CYS A  69     -23.320  13.174   7.872  1.00 96.85           N  
ATOM   1023  H   CYS A  69     -23.937  13.266   8.666  1.00 96.85           H  
ATOM   1024  CA  CYS A  69     -23.506  12.011   7.009  1.00 96.85           C  
ATOM   1025  HA  CYS A  69     -22.558  11.768   6.529  1.00 96.85           H  
ATOM   1026  C   CYS A  69     -24.514  12.336   5.896  1.00 96.85           C  
ATOM   1027  CB  CYS A  69     -23.929  10.793   7.839  1.00 96.85           C  
ATOM   1028  HB2 CYS A  69     -24.797  11.052   8.445  1.00 96.85           H  
ATOM   1029  HB3 CYS A  69     -24.232  10.002   7.153  1.00 96.85           H  
ATOM   1030  O   CYS A  69     -25.382  13.194   6.051  1.00 96.85           O  
ATOM   1031  SG  CYS A  69     -22.621  10.115   8.900  1.00 96.85           S  
ATOM   1032  N   ASN A  70     -24.380  11.662   4.760  1.00 96.95           N  
ATOM   1033  H   ASN A  70     -23.714  10.903   4.735  1.00 96.95           H  
ATOM   1034  CA  ASN A  70     -25.185  11.865   3.558  1.00 96.95           C  
ATOM   1035  HA  ASN A  70     -26.207  12.108   3.848  1.00 96.95           H  
ATOM   1036  C   ASN A  70     -25.241  10.558   2.742  1.00 96.95           C  
ATOM   1037  CB  ASN A  70     -24.596  13.075   2.794  1.00 96.95           C  
ATOM   1038  HB2 ASN A  70     -24.569  13.932   3.466  1.00 96.95           H  
ATOM   1039  HB3 ASN A  70     -25.260  13.344   1.972  1.00 96.95           H  
ATOM   1040  O   ASN A  70     -24.835   9.502   3.226  1.00 96.95           O  
ATOM   1041  CG  ASN A  70     -23.198  12.866   2.237  1.00 96.95           C  
ATOM   1042  ND2 ASN A  70     -22.527  13.907   1.813  1.00 96.95           N  
ATOM   1043 HD21 ASN A  70     -21.599  13.740   1.451  1.00 96.95           H  
ATOM   1044 HD22 ASN A  70     -22.940  14.828   1.856  1.00 96.95           H  
ATOM   1045  OD1 ASN A  70     -22.699  11.762   2.135  1.00 96.95           O  
ATOM   1046  N   ASN A  71     -25.714  10.596   1.493  1.00 97.44           N  
ATOM   1047  H   ASN A  71     -26.045  11.467   1.106  1.00 97.44           H  
ATOM   1048  CA  ASN A  71     -25.785   9.373   0.683  1.00 97.44           C  
ATOM   1049  HA  ASN A  71     -26.214   8.580   1.296  1.00 97.44           H  
ATOM   1050  C   ASN A  71     -24.405   8.846   0.236  1.00 97.44           C  
ATOM   1051  CB  ASN A  71     -26.735   9.607  -0.498  1.00 97.44           C  
ATOM   1052  HB2 ASN A  71     -26.462  10.513  -1.039  1.00 97.44           H  
ATOM   1053  HB3 ASN A  71     -26.654   8.772  -1.194  1.00 97.44           H  
ATOM   1054  O   ASN A  71     -24.304   7.705  -0.209  1.00 97.44           O  
ATOM   1055  CG  ASN A  71     -28.187   9.736  -0.098  1.00 97.44           C  
ATOM   1056  ND2 ASN A  71     -28.944  10.509  -0.835  1.00 97.44           N  
ATOM   1057 HD21 ASN A  71     -29.887  10.659  -0.505  1.00 97.44           H  
ATOM   1058 HD22 ASN A  71     -28.521  11.059  -1.569  1.00 97.44           H  
ATOM   1059  OD1 ASN A  71     -28.666   9.157   0.862  1.00 97.44           O  
ATOM   1060  N   LYS A  72     -23.327   9.631   0.363  1.00 97.77           N  
ATOM   1061  H   LYS A  72     -23.458  10.532   0.801  1.00 97.77           H  
ATOM   1062  CA  LYS A  72     -21.947   9.200   0.107  1.00 97.77           C  
ATOM   1063  HA  LYS A  72     -21.981   8.400  -0.633  1.00 97.77           H  
ATOM   1064  C   LYS A  72     -21.287   8.616   1.353  1.00 97.77           C  
ATOM   1065  CB  LYS A  72     -21.135  10.383  -0.451  1.00 97.77           C  
ATOM   1066  HB2 LYS A  72     -21.630  10.762  -1.345  1.00 97.77           H  
ATOM   1067  HB3 LYS A  72     -21.114  11.195   0.276  1.00 97.77           H  
ATOM   1068  O   LYS A  72     -20.791   7.493   1.308  1.00 97.77           O  
ATOM   1069  CG  LYS A  72     -19.688  10.035  -0.812  1.00 97.77           C  
ATOM   1070  HG2 LYS A  72     -19.240  10.904  -1.293  1.00 97.77           H  
ATOM   1071  HG3 LYS A  72     -19.116   9.782   0.081  1.00 97.77           H  
ATOM   1072  CD  LYS A  72     -19.679   8.871  -1.793  1.00 97.77           C  
ATOM   1073  HD2 LYS A  72     -20.377   9.097  -2.599  1.00 97.77           H  
ATOM   1074  HD3 LYS A  72     -19.984   7.952  -1.294  1.00 97.77           H  
ATOM   1075  CE  LYS A  72     -18.311   8.647  -2.387  1.00 97.77           C  
ATOM   1076  HE2 LYS A  72     -17.933   9.575  -2.816  1.00 97.77           H  
ATOM   1077  HE3 LYS A  72     -17.626   8.310  -1.609  1.00 97.77           H  
ATOM   1078  NZ  LYS A  72     -18.447   7.618  -3.431  1.00 97.77           N  
ATOM   1079  HZ1 LYS A  72     -18.975   7.935  -4.232  1.00 97.77           H  
ATOM   1080  HZ2 LYS A  72     -18.864   6.775  -3.063  1.00 97.77           H  
ATOM   1081  HZ3 LYS A  72     -17.530   7.370  -3.774  1.00 97.77           H  
ATOM   1082  N   LEU A  73     -21.277   9.383   2.439  1.00 97.35           N  
ATOM   1083  H   LEU A  73     -21.739  10.278   2.359  1.00 97.35           H  
ATOM   1084  CA  LEU A  73     -20.798   9.014   3.765  1.00 97.35           C  
ATOM   1085  HA  LEU A  73     -20.107   8.176   3.679  1.00 97.35           H  
ATOM   1086  C   LEU A  73     -21.996   8.583   4.615  1.00 97.35           C  
ATOM   1087  CB  LEU A  73     -20.047  10.216   4.363  1.00 97.35           C  
ATOM   1088  HB2 LEU A  73     -20.716  11.077   4.376  1.00 97.35           H  
ATOM   1089  HB3 LEU A  73     -19.204  10.458   3.716  1.00 97.35           H  
ATOM   1090  O   LEU A  73     -22.657   9.414   5.234  1.00 97.35           O  
ATOM   1091  CG  LEU A  73     -19.531   9.975   5.793  1.00 97.35           C  
ATOM   1092  HG  LEU A  73     -20.360   9.758   6.467  1.00 97.35           H  
ATOM   1093  CD1 LEU A  73     -18.536   8.816   5.852  1.00 97.35           C  
ATOM   1094 HD11 LEU A  73     -17.774   8.926   5.081  1.00 97.35           H  
ATOM   1095 HD12 LEU A  73     -19.062   7.872   5.708  1.00 97.35           H  
ATOM   1096 HD13 LEU A  73     -18.065   8.782   6.835  1.00 97.35           H  
ATOM   1097  CD2 LEU A  73     -18.847  11.245   6.291  1.00 97.35           C  
ATOM   1098 HD21 LEU A  73     -18.011  11.500   5.640  1.00 97.35           H  
ATOM   1099 HD22 LEU A  73     -18.486  11.084   7.306  1.00 97.35           H  
ATOM   1100 HD23 LEU A  73     -19.568  12.063   6.288  1.00 97.35           H  
ATOM   1101  N   ILE A  74     -22.276   7.283   4.622  1.00 97.68           N  
ATOM   1102  H   ILE A  74     -21.630   6.660   4.158  1.00 97.68           H  
ATOM   1103  CA  ILE A  74     -23.519   6.715   5.165  1.00 97.68           C  
ATOM   1104  HA  ILE A  74     -24.288   7.487   5.132  1.00 97.68           H  
ATOM   1105  C   ILE A  74     -23.400   6.297   6.638  1.00 97.68           C  
ATOM   1106  CB  ILE A  74     -24.009   5.554   4.274  1.00 97.68           C  
ATOM   1107  HB  ILE A  74     -24.987   5.250   4.647  1.00 97.68           H  
ATOM   1108  O   ILE A  74     -24.404   6.017   7.293  1.00 97.68           O  
ATOM   1109  CG1 ILE A  74     -23.070   4.328   4.329  1.00 97.68           C  
ATOM   1110 HG12 ILE A  74     -22.138   4.545   3.807  1.00 97.68           H  
ATOM   1111 HG13 ILE A  74     -22.828   4.095   5.366  1.00 97.68           H  
ATOM   1112  CG2 ILE A  74     -24.182   6.044   2.821  1.00 97.68           C  
ATOM   1113 HG21 ILE A  74     -23.219   6.299   2.378  1.00 97.68           H  
ATOM   1114 HG22 ILE A  74     -24.816   6.930   2.807  1.00 97.68           H  
ATOM   1115 HG23 ILE A  74     -24.650   5.268   2.215  1.00 97.68           H  
ATOM   1116  CD1 ILE A  74     -23.700   3.069   3.727  1.00 97.68           C  
ATOM   1117 HD11 ILE A  74     -23.042   2.220   3.909  1.00 97.68           H  
ATOM   1118 HD12 ILE A  74     -23.856   3.180   2.654  1.00 97.68           H  
ATOM   1119 HD13 ILE A  74     -24.660   2.873   4.204  1.00 97.68           H  
ATOM   1120  N   GLY A  75     -22.173   6.254   7.161  1.00 97.27           N  
ATOM   1121  H   GLY A  75     -21.397   6.495   6.560  1.00 97.27           H  
ATOM   1122  CA  GLY A  75     -21.867   5.900   8.542  1.00 97.27           C  
ATOM   1123  HA2 GLY A  75     -22.693   6.194   9.190  1.00 97.27           H  
ATOM   1124  HA3 GLY A  75     -21.718   4.823   8.626  1.00 97.27           H  
ATOM   1125  C   GLY A  75     -20.587   6.560   9.025  1.00 97.27           C  
ATOM   1126  O   GLY A  75     -19.637   6.731   8.259  1.00 97.27           O  
ATOM   1127  N   ALA A  76     -20.563   6.920  10.303  1.00 97.13           N  
ATOM   1128  H   ALA A  76     -21.354   6.683  10.885  1.00 97.13           H  
ATOM   1129  CA  ALA A  76     -19.397   7.508  10.943  1.00 97.13           C  
ATOM   1130  HA  ALA A  76     -18.500   7.075  10.500  1.00 97.13           H  
ATOM   1131  C   ALA A  76     -19.398   7.166  12.433  1.00 97.13           C  
ATOM   1132  CB  ALA A  76     -19.391   9.024  10.691  1.00 97.13           C  
ATOM   1133  HB1 ALA A  76     -18.484   9.462  11.108  1.00 97.13           H  
ATOM   1134  HB2 ALA A  76     -19.414   9.225   9.620  1.00 97.13           H  
ATOM   1135  HB3 ALA A  76     -20.260   9.486  11.158  1.00 97.13           H  
ATOM   1136  O   ALA A  76     -20.248   7.662  13.176  1.00 97.13           O  
ATOM   1137  N   ARG A  77     -18.446   6.324  12.846  1.00 96.34           N  
ATOM   1138  H   ARG A  77     -17.809   5.962  12.152  1.00 96.34           H  
ATOM   1139  CA  ARG A  77     -18.246   5.889  14.234  1.00 96.34           C  
ATOM   1140  HA  ARG A  77     -18.947   6.409  14.887  1.00 96.34           H  
ATOM   1141  C   ARG A  77     -16.844   6.246  14.725  1.00 96.34           C  
ATOM   1142  CB  ARG A  77     -18.498   4.380  14.379  1.00 96.34           C  
ATOM   1143  HB2 ARG A  77     -17.760   3.844  13.782  1.00 96.34           H  
ATOM   1144  HB3 ARG A  77     -18.339   4.115  15.424  1.00 96.34           H  
ATOM   1145  O   ARG A  77     -15.886   6.273  13.951  1.00 96.34           O  
ATOM   1146  CG  ARG A  77     -19.906   3.909  13.964  1.00 96.34           C  
ATOM   1147  HG2 ARG A  77     -20.663   4.516  14.460  1.00 96.34           H  
ATOM   1148  HG3 ARG A  77     -20.022   3.993  12.883  1.00 96.34           H  
ATOM   1149  CD  ARG A  77     -20.061   2.443  14.392  1.00 96.34           C  
ATOM   1150  HD2 ARG A  77     -19.233   1.862  13.986  1.00 96.34           H  
ATOM   1151  HD3 ARG A  77     -19.972   2.414  15.478  1.00 96.34           H  
ATOM   1152  NE  ARG A  77     -21.339   1.827  13.974  1.00 96.34           N  
ATOM   1153  HE  ARG A  77     -21.563   1.800  12.990  1.00 96.34           H  
ATOM   1154  NH1 ARG A  77     -21.667   0.557  15.863  1.00 96.34           N  
ATOM   1155 HH11 ARG A  77     -20.687   0.657  16.084  1.00 96.34           H  
ATOM   1156 HH12 ARG A  77     -22.181  -0.190  16.308  1.00 96.34           H  
ATOM   1157  NH2 ARG A  77     -23.256   0.643  14.331  1.00 96.34           N  
ATOM   1158 HH21 ARG A  77     -23.757  -0.028  14.895  1.00 96.34           H  
ATOM   1159 HH22 ARG A  77     -23.318   0.404  13.352  1.00 96.34           H  
ATOM   1160  CZ  ARG A  77     -22.083   1.027  14.721  1.00 96.34           C  
ATOM   1161  N   SER A  78     -16.715   6.481  16.019  1.00 94.45           N  
ATOM   1162  H   SER A  78     -17.541   6.443  16.598  1.00 94.45           H  
ATOM   1163  CA  SER A  78     -15.473   6.707  16.737  1.00 94.45           C  
ATOM   1164  HA  SER A  78     -14.643   6.406  16.099  1.00 94.45           H  
ATOM   1165  C   SER A  78     -15.418   5.821  17.982  1.00 94.45           C  
ATOM   1166  CB  SER A  78     -15.302   8.200  17.050  1.00 94.45           C  
ATOM   1167  HB2 SER A  78     -15.462   8.771  16.135  1.00 94.45           H  
ATOM   1168  HB3 SER A  78     -14.274   8.367  17.372  1.00 94.45           H  
ATOM   1169  O   SER A  78     -16.434   5.421  18.543  1.00 94.45           O  
ATOM   1170  OG  SER A  78     -16.163   8.698  18.054  1.00 94.45           O  
ATOM   1171  HG  SER A  78     -17.072   8.656  17.750  1.00 94.45           H  
ATOM   1172  N   TYR A  79     -14.203   5.465  18.387  1.00 94.14           N  
ATOM   1173  H   TYR A  79     -13.406   5.742  17.832  1.00 94.14           H  
ATOM   1174  CA  TYR A  79     -13.959   4.592  19.537  1.00 94.14           C  
ATOM   1175  HA  TYR A  79     -14.908   4.270  19.967  1.00 94.14           H  
ATOM   1176  C   TYR A  79     -13.230   5.365  20.645  1.00 94.14           C  
ATOM   1177  CB  TYR A  79     -13.247   3.323  19.043  1.00 94.14           C  
ATOM   1178  HB2 TYR A  79     -12.311   3.606  18.561  1.00 94.14           H  
ATOM   1179  HB3 TYR A  79     -13.012   2.683  19.893  1.00 94.14           H  
ATOM   1180  O   TYR A  79     -13.194   6.601  20.620  1.00 94.14           O  
ATOM   1181  CG  TYR A  79     -14.095   2.520  18.074  1.00 94.14           C  
ATOM   1182  CD1 TYR A  79     -14.958   1.513  18.551  1.00 94.14           C  
ATOM   1183  HD1 TYR A  79     -14.964   1.253  19.599  1.00 94.14           H  
ATOM   1184  CD2 TYR A  79     -14.087   2.841  16.704  1.00 94.14           C  
ATOM   1185  HD2 TYR A  79     -13.417   3.604  16.335  1.00 94.14           H  
ATOM   1186  CE1 TYR A  79     -15.842   0.869  17.666  1.00 94.14           C  
ATOM   1187  HE1 TYR A  79     -16.527   0.111  18.017  1.00 94.14           H  
ATOM   1188  CE2 TYR A  79     -14.974   2.212  15.819  1.00 94.14           C  
ATOM   1189  HE2 TYR A  79     -14.997   2.501  14.779  1.00 94.14           H  
ATOM   1190  OH  TYR A  79     -16.792   0.702  15.481  1.00 94.14           O  
ATOM   1191  HH  TYR A  79     -16.571   0.835  14.556  1.00 94.14           H  
ATOM   1192  CZ  TYR A  79     -15.867   1.240  16.309  1.00 94.14           C  
ATOM   1193  N   GLN A  80     -12.655   4.668  21.631  1.00 89.97           N  
ATOM   1194  H   GLN A  80     -12.556   3.669  21.522  1.00 89.97           H  
ATOM   1195  CA  GLN A  80     -12.049   5.291  22.814  1.00 89.97           C  
ATOM   1196  HA  GLN A  80     -12.826   5.811  23.375  1.00 89.97           H  
ATOM   1197  C   GLN A  80     -10.988   6.333  22.439  1.00 89.97           C  
ATOM   1198  CB  GLN A  80     -11.421   4.222  23.721  1.00 89.97           C  
ATOM   1199  HB2 GLN A  80     -10.923   4.731  24.546  1.00 89.97           H  
ATOM   1200  HB3 GLN A  80     -10.669   3.660  23.166  1.00 89.97           H  
ATOM   1201  O   GLN A  80     -11.014   7.451  22.952  1.00 89.97           O  
ATOM   1202  CG  GLN A  80     -12.452   3.247  24.307  1.00 89.97           C  
ATOM   1203  HG2 GLN A  80     -12.872   2.637  23.508  1.00 89.97           H  
ATOM   1204  HG3 GLN A  80     -13.259   3.816  24.770  1.00 89.97           H  
ATOM   1205  CD  GLN A  80     -11.854   2.314  25.359  1.00 89.97           C  
ATOM   1206  NE2 GLN A  80     -12.669   1.529  26.028  1.00 89.97           N  
ATOM   1207 HE21 GLN A  80     -13.647   1.475  25.781  1.00 89.97           H  
ATOM   1208 HE22 GLN A  80     -12.216   0.884  26.659  1.00 89.97           H  
ATOM   1209  OE1 GLN A  80     -10.668   2.281  25.634  1.00 89.97           O  
ATOM   1210  N   LEU A  81     -10.105   6.014  21.486  1.00 85.80           N  
ATOM   1211  H   LEU A  81     -10.121   5.076  21.113  1.00 85.80           H  
ATOM   1212  CA  LEU A  81      -9.087   6.959  21.008  1.00 85.80           C  
ATOM   1213  HA  LEU A  81      -8.625   7.442  21.868  1.00 85.80           H  
ATOM   1214  C   LEU A  81      -9.640   8.094  20.140  1.00 85.80           C  
ATOM   1215  CB  LEU A  81      -8.026   6.199  20.205  1.00 85.80           C  
ATOM   1216  HB2 LEU A  81      -7.444   6.918  19.629  1.00 85.80           H  
ATOM   1217  HB3 LEU A  81      -8.529   5.546  19.492  1.00 85.80           H  
ATOM   1218  O   LEU A  81      -8.976   9.121  19.966  1.00 85.80           O  
ATOM   1219  CG  LEU A  81      -7.045   5.369  21.042  1.00 85.80           C  
ATOM   1220  HG  LEU A  81      -7.575   4.571  21.562  1.00 85.80           H  
ATOM   1221  CD1 LEU A  81      -6.041   4.772  20.065  1.00 85.80           C  
ATOM   1222 HD11 LEU A  81      -5.466   5.561  19.579  1.00 85.80           H  
ATOM   1223 HD12 LEU A  81      -5.353   4.106  20.586  1.00 85.80           H  
ATOM   1224 HD13 LEU A  81      -6.590   4.228  19.297  1.00 85.80           H  
ATOM   1225  CD2 LEU A  81      -6.238   6.195  22.048  1.00 85.80           C  
ATOM   1226 HD21 LEU A  81      -5.720   7.008  21.539  1.00 85.80           H  
ATOM   1227 HD22 LEU A  81      -5.504   5.550  22.532  1.00 85.80           H  
ATOM   1228 HD23 LEU A  81      -6.896   6.589  22.822  1.00 85.80           H  
ATOM   1229  N   GLY A  82     -10.835   7.932  19.576  1.00 83.36           N  
ATOM   1230  H   GLY A  82     -11.367   7.110  19.823  1.00 83.36           H  
ATOM   1231  CA  GLY A  82     -11.469   8.933  18.724  1.00 83.36           C  
ATOM   1232  HA2 GLY A  82     -10.773   9.226  17.939  1.00 83.36           H  
ATOM   1233  HA3 GLY A  82     -12.348   8.480  18.264  1.00 83.36           H  
ATOM   1234  C   GLY A  82     -11.918  10.188  19.476  1.00 83.36           C  
ATOM   1235  O   GLY A  82     -12.255  11.179  18.826  1.00 83.36           O  
ATOM   1236  N   ASN A  83     -11.903  10.162  20.817  1.00 82.94           N  
ATOM   1237  H   ASN A  83     -11.571   9.320  21.265  1.00 82.94           H  
ATOM   1238  CA  ASN A  83     -12.408  11.221  21.698  1.00 82.94           C  
ATOM   1239  HA  ASN A  83     -12.472  10.795  22.699  1.00 82.94           H  
ATOM   1240  C   ASN A  83     -13.850  11.643  21.351  1.00 82.94           C  
ATOM   1241  CB  ASN A  83     -11.405  12.393  21.763  1.00 82.94           C  
ATOM   1242  HB2 ASN A  83     -11.179  12.734  20.753  1.00 82.94           H  
ATOM   1243  HB3 ASN A  83     -11.860  13.222  22.304  1.00 82.94           H  
ATOM   1244  O   ASN A  83     -14.193  12.823  21.416  1.00 82.94           O  
ATOM   1245  CG  ASN A  83     -10.114  12.065  22.488  1.00 82.94           C  
ATOM   1246  ND2 ASN A  83      -9.105  12.892  22.340  1.00 82.94           N  
ATOM   1247 HD21 ASN A  83      -8.269  12.642  22.848  1.00 82.94           H  
ATOM   1248 HD22 ASN A  83      -9.191  13.704  21.745  1.00 82.94           H  
ATOM   1249  OD1 ASN A  83      -9.985  11.107  23.225  1.00 82.94           O  
ATOM   1250  N   GLY A  84     -14.689  10.681  20.948  1.00 85.53           N  
ATOM   1251  H   GLY A  84     -14.348   9.731  20.901  1.00 85.53           H  
ATOM   1252  CA  GLY A  84     -16.105  10.902  20.643  1.00 85.53           C  
ATOM   1253  HA2 GLY A  84     -16.582   9.934  20.493  1.00 85.53           H  
ATOM   1254  HA3 GLY A  84     -16.586  11.394  21.489  1.00 85.53           H  
ATOM   1255  C   GLY A  84     -16.370  11.738  19.391  1.00 85.53           C  
ATOM   1256  O   GLY A  84     -17.411  12.383  19.304  1.00 85.53           O  
ATOM   1257  N   SER A  85     -15.428  11.810  18.448  1.00 91.66           N  
ATOM   1258  H   SER A  85     -14.578  11.280  18.578  1.00 91.66           H  
ATOM   1259  CA  SER A  85     -15.640  12.495  17.173  1.00 91.66           C  
ATOM   1260  HA  SER A  85     -16.713  12.563  16.991  1.00 91.66           H  
ATOM   1261  C   SER A  85     -14.966  11.749  16.022  1.00 91.66           C  
ATOM   1262  CB  SER A  85     -15.104  13.921  17.263  1.00 91.66           C  
ATOM   1263  HB2 SER A  85     -14.048  13.895  17.531  1.00 91.66           H  
ATOM   1264  HB3 SER A  85     -15.651  14.454  18.041  1.00 91.66           H  
ATOM   1265  O   SER A  85     -13.737  11.605  16.040  1.00 91.66           O  
ATOM   1266  OG  SER A  85     -15.260  14.600  16.028  1.00 91.66           O  
ATOM   1267  HG  SER A  85     -15.047  15.522  16.191  1.00 91.66           H  
ATOM   1268  N   PRO A  86     -15.709  11.355  14.967  1.00 93.88           N  
ATOM   1269  CA  PRO A  86     -15.150  10.692  13.788  1.00 93.88           C  
ATOM   1270  HA  PRO A  86     -14.421   9.945  14.101  1.00 93.88           H  
ATOM   1271  C   PRO A  86     -14.434  11.668  12.833  1.00 93.88           C  
ATOM   1272  CB  PRO A  86     -16.335   9.966  13.144  1.00 93.88           C  
ATOM   1273  HB2 PRO A  86     -16.474   8.999  13.628  1.00 93.88           H  
ATOM   1274  HB3 PRO A  86     -16.213   9.833  12.069  1.00 93.88           H  
ATOM   1275  O   PRO A  86     -13.995  11.265  11.759  1.00 93.88           O  
ATOM   1276  CG  PRO A  86     -17.518  10.866  13.478  1.00 93.88           C  
ATOM   1277  HG2 PRO A  86     -18.458  10.314  13.504  1.00 93.88           H  
ATOM   1278  HG3 PRO A  86     -17.560  11.666  12.739  1.00 93.88           H  
ATOM   1279  CD  PRO A  86     -17.162  11.440  14.848  1.00 93.88           C  
ATOM   1280  HD2 PRO A  86     -17.511  12.470  14.922  1.00 93.88           H  
ATOM   1281  HD3 PRO A  86     -17.625  10.834  15.626  1.00 93.88           H  
ATOM   1282  N   ILE A  87     -14.290  12.945  13.212  1.00 94.95           N  
ATOM   1283  H   ILE A  87     -14.650  13.210  14.117  1.00 94.95           H  
ATOM   1284  CA  ILE A  87     -13.562  13.957  12.434  1.00 94.95           C  
ATOM   1285  HA  ILE A  87     -13.968  13.963  11.423  1.00 94.95           H  
ATOM   1286  C   ILE A  87     -12.076  13.598  12.334  1.00 94.95           C  
ATOM   1287  CB  ILE A  87     -13.757  15.362  13.053  1.00 94.95           C  
ATOM   1288  HB  ILE A  87     -13.522  15.287  14.115  1.00 94.95           H  
ATOM   1289  O   ILE A  87     -11.414  13.371  13.353  1.00 94.95           O  
ATOM   1290  CG1 ILE A  87     -15.216  15.859  12.930  1.00 94.95           C  
ATOM   1291 HG12 ILE A  87     -15.895  15.075  13.265  1.00 94.95           H  
ATOM   1292 HG13 ILE A  87     -15.349  16.703  13.607  1.00 94.95           H  
ATOM   1293  CG2 ILE A  87     -12.799  16.413  12.464  1.00 94.95           C  
ATOM   1294 HG21 ILE A  87     -13.045  17.405  12.842  1.00 94.95           H  
ATOM   1295 HG22 ILE A  87     -11.770  16.193  12.749  1.00 94.95           H  
ATOM   1296 HG23 ILE A  87     -12.861  16.412  11.376  1.00 94.95           H  
ATOM   1297  CD1 ILE A  87     -15.623  16.318  11.519  1.00 94.95           C  
ATOM   1298 HD11 ILE A  87     -16.697  16.499  11.488  1.00 94.95           H  
ATOM   1299 HD12 ILE A  87     -15.358  15.565  10.776  1.00 94.95           H  
ATOM   1300 HD13 ILE A  87     -15.116  17.249  11.265  1.00 94.95           H  
ATOM   1301  N   ASP A  88     -11.546  13.615  11.114  1.00 95.75           N  
ATOM   1302  H   ASP A  88     -12.157  13.785  10.328  1.00 95.75           H  
ATOM   1303  CA  ASP A  88     -10.124  13.412  10.841  1.00 95.75           C  
ATOM   1304  HA  ASP A  88      -9.748  12.617  11.485  1.00 95.75           H  
ATOM   1305  C   ASP A  88      -9.311  14.686  11.085  1.00 95.75           C  
ATOM   1306  CB  ASP A  88      -9.941  12.976   9.391  1.00 95.75           C  
ATOM   1307  HB2 ASP A  88     -10.181  13.800   8.719  1.00 95.75           H  
ATOM   1308  HB3 ASP A  88     -10.637  12.168   9.168  1.00 95.75           H  
ATOM   1309  O   ASP A  88      -9.367  15.634  10.308  1.00 95.75           O  
ATOM   1310  CG  ASP A  88      -8.556  12.446   9.074  1.00 95.75           C  
ATOM   1311  OD1 ASP A  88      -8.339  12.153   7.881  1.00 95.75           O  
ATOM   1312  OD2 ASP A  88      -7.704  12.344   9.992  1.00 95.75           O  
ATOM   1313  N   SER A  89      -8.519  14.712  12.153  1.00 89.54           N  
ATOM   1314  H   SER A  89      -8.511  13.913  12.771  1.00 89.54           H  
ATOM   1315  CA  SER A  89      -7.582  15.813  12.413  1.00 89.54           C  
ATOM   1316  HA  SER A  89      -7.953  16.718  11.933  1.00 89.54           H  
ATOM   1317  C   SER A  89      -6.183  15.564  11.841  1.00 89.54           C  
ATOM   1318  CB  SER A  89      -7.523  16.093  13.915  1.00 89.54           C  
ATOM   1319  HB2 SER A  89      -8.525  16.338  14.268  1.00 89.54           H  
ATOM   1320  HB3 SER A  89      -6.871  16.946  14.104  1.00 89.54           H  
ATOM   1321  O   SER A  89      -5.293  16.384  12.045  1.00 89.54           O  
ATOM   1322  OG  SER A  89      -7.045  14.962  14.623  1.00 89.54           O  
ATOM   1323  HG  SER A  89      -6.109  14.878  14.429  1.00 89.54           H  
ATOM   1324  N   ILE A  90      -5.967  14.414  11.201  1.00 89.00           N  
ATOM   1325  H   ILE A  90      -6.757  13.813  11.015  1.00 89.00           H  
ATOM   1326  CA  ILE A  90      -4.648  13.914  10.799  1.00 89.00           C  
ATOM   1327  HA  ILE A  90      -3.862  14.562  11.187  1.00 89.00           H  
ATOM   1328  C   ILE A  90      -4.511  13.910   9.276  1.00 89.00           C  
ATOM   1329  CB  ILE A  90      -4.464  12.507  11.397  1.00 89.00           C  
ATOM   1330  HB  ILE A  90      -5.296  11.876  11.082  1.00 89.00           H  
ATOM   1331  O   ILE A  90      -3.459  14.257   8.748  1.00 89.00           O  
ATOM   1332  CG1 ILE A  90      -4.454  12.589  12.934  1.00 89.00           C  
ATOM   1333 HG12 ILE A  90      -5.381  13.051  13.275  1.00 89.00           H  
ATOM   1334 HG13 ILE A  90      -3.624  13.212  13.266  1.00 89.00           H  
ATOM   1335  CG2 ILE A  90      -3.173  11.870  10.903  1.00 89.00           C  
ATOM   1336 HG21 ILE A  90      -2.324  12.482  11.208  1.00 89.00           H  
ATOM   1337 HG22 ILE A  90      -3.191  11.775   9.817  1.00 89.00           H  
ATOM   1338 HG23 ILE A  90      -3.091  10.862  11.310  1.00 89.00           H  
ATOM   1339  CD1 ILE A  90      -4.366  11.236  13.626  1.00 89.00           C  
ATOM   1340 HD11 ILE A  90      -5.071  10.531  13.184  1.00 89.00           H  
ATOM   1341 HD12 ILE A  90      -4.663  11.417  14.660  1.00 89.00           H  
ATOM   1342 HD13 ILE A  90      -3.352  10.838  13.590  1.00 89.00           H  
ATOM   1343  N   GLY A  91      -5.585  13.535   8.587  1.00 93.52           N  
ATOM   1344  H   GLY A  91      -6.382  13.200   9.109  1.00 93.52           H  
ATOM   1345  CA  GLY A  91      -5.719  13.505   7.136  1.00 93.52           C  
ATOM   1346  HA2 GLY A  91      -4.958  14.134   6.673  1.00 93.52           H  
ATOM   1347  HA3 GLY A  91      -6.709  13.885   6.886  1.00 93.52           H  
ATOM   1348  C   GLY A  91      -5.648  12.120   6.509  1.00 93.52           C  
ATOM   1349  O   GLY A  91      -6.042  11.982   5.353  1.00 93.52           O  
ATOM   1350  N   HIS A  92      -5.198  11.096   7.245  1.00 95.62           N  
ATOM   1351  H   HIS A  92      -4.999  11.252   8.222  1.00 95.62           H  
ATOM   1352  CA  HIS A  92      -5.027   9.749   6.696  1.00 95.62           C  
ATOM   1353  HA  HIS A  92      -4.330   9.806   5.859  1.00 95.62           H  
ATOM   1354  C   HIS A  92      -6.332   9.165   6.174  1.00 95.62           C  
ATOM   1355  CB  HIS A  92      -4.482   8.783   7.745  1.00 95.62           C  
ATOM   1356  HB2 HIS A  92      -5.304   8.368   8.328  1.00 95.62           H  
ATOM   1357  HB3 HIS A  92      -3.906   9.310   8.505  1.00 95.62           H  
ATOM   1358  O   HIS A  92      -6.429   8.868   4.989  1.00 95.62           O  
ATOM   1359  CG  HIS A  92      -3.746   7.617   7.134  1.00 95.62           C  
ATOM   1360  CD2 HIS A  92      -2.711   7.612   6.234  1.00 95.62           C  
ATOM   1361  HD2 HIS A  92      -2.220   8.471   5.800  1.00 95.62           H  
ATOM   1362  ND1 HIS A  92      -4.106   6.311   7.319  1.00 95.62           N  
ATOM   1363  HD1 HIS A  92      -4.934   6.001   7.808  1.00 95.62           H  
ATOM   1364  CE1 HIS A  92      -3.293   5.531   6.603  1.00 95.62           C  
ATOM   1365  HE1 HIS A  92      -3.327   4.452   6.581  1.00 95.62           H  
ATOM   1366  NE2 HIS A  92      -2.427   6.290   5.921  1.00 95.62           N  
ATOM   1367  N   GLY A  93      -7.344   9.070   7.038  1.00 96.33           N  
ATOM   1368  H   GLY A  93      -7.180   9.335   7.999  1.00 96.33           H  
ATOM   1369  CA  GLY A  93      -8.634   8.489   6.697  1.00 96.33           C  
ATOM   1370  HA2 GLY A  93      -8.493   7.466   6.348  1.00 96.33           H  
ATOM   1371  HA3 GLY A  93      -9.257   8.463   7.591  1.00 96.33           H  
ATOM   1372  C   GLY A  93      -9.352   9.280   5.608  1.00 96.33           C  
ATOM   1373  O   GLY A  93      -9.984   8.701   4.729  1.00 96.33           O  
ATOM   1374  N   THR A  94      -9.180  10.604   5.581  1.00 97.19           N  
ATOM   1375  H   THR A  94      -8.665  11.021   6.343  1.00 97.19           H  
ATOM   1376  CA  THR A  94      -9.665  11.461   4.489  1.00 97.19           C  
ATOM   1377  HA  THR A  94     -10.735  11.297   4.367  1.00 97.19           H  
ATOM   1378  C   THR A  94      -8.990  11.119   3.151  1.00 97.19           C  
ATOM   1379  CB  THR A  94      -9.439  12.934   4.861  1.00 97.19           C  
ATOM   1380  HB  THR A  94      -8.378  13.109   5.035  1.00 97.19           H  
ATOM   1381  O   THR A  94      -9.660  11.002   2.117  1.00 97.19           O  
ATOM   1382  CG2 THR A  94      -9.918  13.916   3.798  1.00 97.19           C  
ATOM   1383 HG21 THR A  94      -9.900  14.930   4.197  1.00 97.19           H  
ATOM   1384 HG22 THR A  94      -9.252  13.866   2.937  1.00 97.19           H  
ATOM   1385 HG23 THR A  94     -10.928  13.655   3.484  1.00 97.19           H  
ATOM   1386  OG1 THR A  94     -10.139  13.221   6.051  1.00 97.19           O  
ATOM   1387  HG1 THR A  94      -9.599  12.833   6.743  1.00 97.19           H  
ATOM   1388  N   HIS A  95      -7.672  10.905   3.152  1.00 97.07           N  
ATOM   1389  H   HIS A  95      -7.171  10.984   4.025  1.00 97.07           H  
ATOM   1390  CA  HIS A  95      -6.902  10.539   1.959  1.00 97.07           C  
ATOM   1391  HA  HIS A  95      -7.159  11.223   1.151  1.00 97.07           H  
ATOM   1392  C   HIS A  95      -7.238   9.119   1.480  1.00 97.07           C  
ATOM   1393  CB  HIS A  95      -5.407  10.719   2.260  1.00 97.07           C  
ATOM   1394  HB2 HIS A  95      -5.266  11.679   2.756  1.00 97.07           H  
ATOM   1395  HB3 HIS A  95      -5.070   9.939   2.942  1.00 97.07           H  
ATOM   1396  O   HIS A  95      -7.554   8.925   0.303  1.00 97.07           O  
ATOM   1397  CG  HIS A  95      -4.532  10.698   1.033  1.00 97.07           C  
ATOM   1398  CD2 HIS A  95      -3.968  11.786   0.428  1.00 97.07           C  
ATOM   1399  HD2 HIS A  95      -4.074  12.814   0.740  1.00 97.07           H  
ATOM   1400  ND1 HIS A  95      -4.182   9.555   0.317  1.00 97.07           N  
ATOM   1401  CE1 HIS A  95      -3.413   9.974  -0.697  1.00 97.07           C  
ATOM   1402  HE1 HIS A  95      -2.970   9.325  -1.439  1.00 97.07           H  
ATOM   1403  NE2 HIS A  95      -3.263  11.308  -0.658  1.00 97.07           N  
ATOM   1404  HE2 HIS A  95      -2.696  11.846  -1.298  1.00 97.07           H  
ATOM   1405  N   THR A  96      -7.286   8.138   2.385  1.00 97.36           N  
ATOM   1406  H   THR A  96      -7.060   8.351   3.346  1.00 97.36           H  
ATOM   1407  CA  THR A  96      -7.574   6.732   2.058  1.00 97.36           C  
ATOM   1408  HA  THR A  96      -6.943   6.452   1.214  1.00 97.36           H  
ATOM   1409  C   THR A  96      -9.024   6.531   1.610  1.00 97.36           C  
ATOM   1410  CB  THR A  96      -7.221   5.786   3.223  1.00 97.36           C  
ATOM   1411  HB  THR A  96      -7.460   4.764   2.926  1.00 97.36           H  
ATOM   1412  O   THR A  96      -9.259   5.905   0.573  1.00 97.36           O  
ATOM   1413  CG2 THR A  96      -5.736   5.845   3.574  1.00 97.36           C  
ATOM   1414 HG21 THR A  96      -5.142   5.627   2.687  1.00 97.36           H  
ATOM   1415 HG22 THR A  96      -5.458   6.831   3.946  1.00 97.36           H  
ATOM   1416 HG23 THR A  96      -5.515   5.112   4.350  1.00 97.36           H  
ATOM   1417  OG1 THR A  96      -7.962   6.105   4.372  1.00 97.36           O  
ATOM   1418  HG1 THR A  96      -7.516   5.735   5.137  1.00 97.36           H  
ATOM   1419  N   ALA A  97     -10.004   7.142   2.287  1.00 97.29           N  
ATOM   1420  H   ALA A  97      -9.769   7.592   3.160  1.00 97.29           H  
ATOM   1421  CA  ALA A  97     -11.416   7.054   1.903  1.00 97.29           C  
ATOM   1422  HA  ALA A  97     -11.684   6.000   1.827  1.00 97.29           H  
ATOM   1423  C   ALA A  97     -11.692   7.698   0.534  1.00 97.29           C  
ATOM   1424  CB  ALA A  97     -12.282   7.694   2.995  1.00 97.29           C  
ATOM   1425  HB1 ALA A  97     -12.063   8.759   3.079  1.00 97.29           H  
ATOM   1426  HB2 ALA A  97     -12.086   7.214   3.953  1.00 97.29           H  
ATOM   1427  HB3 ALA A  97     -13.337   7.563   2.752  1.00 97.29           H  
ATOM   1428  O   ALA A  97     -12.430   7.140  -0.284  1.00 97.29           O  
ATOM   1429  N   SER A  98     -11.081   8.856   0.248  1.00 97.71           N  
ATOM   1430  H   SER A  98     -10.476   9.265   0.945  1.00 97.71           H  
ATOM   1431  CA  SER A  98     -11.228   9.511  -1.060  1.00 97.71           C  
ATOM   1432  HA  SER A  98     -12.287   9.495  -1.318  1.00 97.71           H  
ATOM   1433  C   SER A  98     -10.491   8.771  -2.182  1.00 97.71           C  
ATOM   1434  CB  SER A  98     -10.808  10.979  -1.009  1.00 97.71           C  
ATOM   1435  HB2 SER A  98     -11.399  11.499  -0.255  1.00 97.71           H  
ATOM   1436  HB3 SER A  98     -11.006  11.435  -1.979  1.00 97.71           H  
ATOM   1437  O   SER A  98     -10.963   8.786  -3.317  1.00 97.71           O  
ATOM   1438  OG  SER A  98      -9.439  11.118  -0.709  1.00 97.71           O  
ATOM   1439  HG  SER A  98      -9.324  10.969   0.232  1.00 97.71           H  
ATOM   1440  N   THR A  99      -9.406   8.059  -1.871  1.00 97.68           N  
ATOM   1441  H   THR A  99      -9.021   8.154  -0.942  1.00 97.68           H  
ATOM   1442  CA  THR A  99      -8.714   7.174  -2.821  1.00 97.68           C  
ATOM   1443  HA  THR A  99      -8.521   7.724  -3.742  1.00 97.68           H  
ATOM   1444  C   THR A  99      -9.570   5.954  -3.185  1.00 97.68           C  
ATOM   1445  CB  THR A  99      -7.358   6.732  -2.246  1.00 97.68           C  
ATOM   1446  HB  THR A  99      -7.501   6.196  -1.308  1.00 97.68           H  
ATOM   1447  O   THR A  99      -9.682   5.601  -4.360  1.00 97.68           O  
ATOM   1448  CG2 THR A  99      -6.590   5.846  -3.218  1.00 97.68           C  
ATOM   1449 HG21 THR A  99      -7.087   4.884  -3.338  1.00 97.68           H  
ATOM   1450 HG22 THR A  99      -6.529   6.347  -4.184  1.00 97.68           H  
ATOM   1451 HG23 THR A  99      -5.583   5.675  -2.838  1.00 97.68           H  
ATOM   1452  OG1 THR A  99      -6.540   7.853  -2.014  1.00 97.68           O  
ATOM   1453  HG1 THR A  99      -6.808   8.264  -1.189  1.00 97.68           H  
ATOM   1454  N   ALA A 100     -10.233   5.334  -2.203  1.00 97.61           N  
ATOM   1455  H   ALA A 100     -10.079   5.626  -1.248  1.00 97.61           H  
ATOM   1456  CA  ALA A 100     -11.089   4.171  -2.444  1.00 97.61           C  
ATOM   1457  HA  ALA A 100     -10.545   3.459  -3.065  1.00 97.61           H  
ATOM   1458  C   ALA A 100     -12.365   4.541  -3.211  1.00 97.61           C  
ATOM   1459  CB  ALA A 100     -11.413   3.498  -1.104  1.00 97.61           C  
ATOM   1460  HB1 ALA A 100     -10.494   3.181  -0.611  1.00 97.61           H  
ATOM   1461  HB2 ALA A 100     -12.031   2.617  -1.280  1.00 97.61           H  
ATOM   1462  HB3 ALA A 100     -11.948   4.187  -0.450  1.00 97.61           H  
ATOM   1463  O   ALA A 100     -12.692   3.911  -4.218  1.00 97.61           O  
ATOM   1464  N   ALA A 101     -13.072   5.580  -2.756  1.00 97.10           N  
ATOM   1465  H   ALA A 101     -12.755   6.036  -1.913  1.00 97.10           H  
ATOM   1466  CA  ALA A 101     -14.412   5.886  -3.242  1.00 97.10           C  
ATOM   1467  HA  ALA A 101     -14.522   5.470  -4.244  1.00 97.10           H  
ATOM   1468  C   ALA A 101     -14.712   7.383  -3.402  1.00 97.10           C  
ATOM   1469  CB  ALA A 101     -15.425   5.170  -2.334  1.00 97.10           C  
ATOM   1470  HB1 ALA A 101     -16.447   5.404  -2.632  1.00 97.10           H  
ATOM   1471  HB2 ALA A 101     -15.291   4.093  -2.430  1.00 97.10           H  
ATOM   1472  HB3 ALA A 101     -15.269   5.458  -1.294  1.00 97.10           H  
ATOM   1473  O   ALA A 101     -15.867   7.731  -3.549  1.00 97.10           O  
ATOM   1474  N   GLY A 102     -13.753   8.308  -3.400  1.00 97.82           N  
ATOM   1475  H   GLY A 102     -12.786   8.026  -3.330  1.00 97.82           H  
ATOM   1476  CA  GLY A 102     -14.052   9.742  -3.545  1.00 97.82           C  
ATOM   1477  HA2 GLY A 102     -13.117  10.301  -3.597  1.00 97.82           H  
ATOM   1478  HA3 GLY A 102     -14.596  10.071  -2.660  1.00 97.82           H  
ATOM   1479  C   GLY A 102     -14.879  10.091  -4.797  1.00 97.82           C  
ATOM   1480  O   GLY A 102     -14.659   9.538  -5.874  1.00 97.82           O  
ATOM   1481  N   ALA A 103     -15.820  11.026  -4.662  1.00 96.76           N  
ATOM   1482  H   ALA A 103     -15.971  11.420  -3.745  1.00 96.76           H  
ATOM   1483  CA  ALA A 103     -16.571  11.601  -5.775  1.00 96.76           C  
ATOM   1484  HA  ALA A 103     -17.013  10.786  -6.349  1.00 96.76           H  
ATOM   1485  C   ALA A 103     -15.656  12.409  -6.718  1.00 96.76           C  
ATOM   1486  CB  ALA A 103     -17.706  12.466  -5.206  1.00 96.76           C  
ATOM   1487  HB1 ALA A 103     -18.315  11.879  -4.519  1.00 96.76           H  
ATOM   1488  HB2 ALA A 103     -17.294  13.321  -4.671  1.00 96.76           H  
ATOM   1489  HB3 ALA A 103     -18.345  12.826  -6.012  1.00 96.76           H  
ATOM   1490  O   ALA A 103     -14.534  12.770  -6.362  1.00 96.76           O  
ATOM   1491  N   PHE A 104     -16.147  12.720  -7.921  1.00 97.59           N  
ATOM   1492  H   PHE A 104     -17.086  12.428  -8.150  1.00 97.59           H  
ATOM   1493  CA  PHE A 104     -15.407  13.529  -8.893  1.00 97.59           C  
ATOM   1494  HA  PHE A 104     -14.405  13.114  -8.999  1.00 97.59           H  
ATOM   1495  C   PHE A 104     -15.272  14.986  -8.419  1.00 97.59           C  
ATOM   1496  CB  PHE A 104     -16.099  13.476 -10.265  1.00 97.59           C  
ATOM   1497  HB2 PHE A 104     -17.139  13.781 -10.151  1.00 97.59           H  
ATOM   1498  HB3 PHE A 104     -15.621  14.209 -10.915  1.00 97.59           H  
ATOM   1499  O   PHE A 104     -16.258  15.721  -8.362  1.00 97.59           O  
ATOM   1500  CG  PHE A 104     -16.052  12.130 -10.962  1.00 97.59           C  
ATOM   1501  CD1 PHE A 104     -14.983  11.819 -11.826  1.00 97.59           C  
ATOM   1502  HD1 PHE A 104     -14.174  12.523 -11.960  1.00 97.59           H  
ATOM   1503  CD2 PHE A 104     -17.080  11.189 -10.763  1.00 97.59           C  
ATOM   1504  HD2 PHE A 104     -17.906  11.414 -10.105  1.00 97.59           H  
ATOM   1505  CE1 PHE A 104     -14.944  10.578 -12.487  1.00 97.59           C  
ATOM   1506  HE1 PHE A 104     -14.102  10.314 -13.110  1.00 97.59           H  
ATOM   1507  CE2 PHE A 104     -17.038   9.947 -11.422  1.00 97.59           C  
ATOM   1508  HE2 PHE A 104     -17.823   9.222 -11.260  1.00 97.59           H  
ATOM   1509  CZ  PHE A 104     -15.973   9.642 -12.286  1.00 97.59           C  
ATOM   1510  HZ  PHE A 104     -15.933   8.677 -12.770  1.00 97.59           H  
ATOM   1511  N   VAL A 105     -14.041  15.433  -8.165  1.00 97.39           N  
ATOM   1512  H   VAL A 105     -13.293  14.755  -8.159  1.00 97.39           H  
ATOM   1513  CA  VAL A 105     -13.714  16.813  -7.775  1.00 97.39           C  
ATOM   1514  HA  VAL A 105     -14.628  17.407  -7.751  1.00 97.39           H  
ATOM   1515  C   VAL A 105     -12.764  17.426  -8.796  1.00 97.39           C  
ATOM   1516  CB  VAL A 105     -13.096  16.876  -6.367  1.00 97.39           C  
ATOM   1517  HB  VAL A 105     -12.124  16.383  -6.373  1.00 97.39           H  
ATOM   1518  O   VAL A 105     -11.608  17.025  -8.899  1.00 97.39           O  
ATOM   1519  CG1 VAL A 105     -12.916  18.339  -5.937  1.00 97.39           C  
ATOM   1520 HG11 VAL A 105     -13.865  18.872  -5.993  1.00 97.39           H  
ATOM   1521 HG12 VAL A 105     -12.185  18.839  -6.573  1.00 97.39           H  
ATOM   1522 HG13 VAL A 105     -12.551  18.391  -4.911  1.00 97.39           H  
ATOM   1523  CG2 VAL A 105     -13.970  16.182  -5.323  1.00 97.39           C  
ATOM   1524 HG21 VAL A 105     -13.519  16.309  -4.339  1.00 97.39           H  
ATOM   1525 HG22 VAL A 105     -14.021  15.113  -5.530  1.00 97.39           H  
ATOM   1526 HG23 VAL A 105     -14.978  16.596  -5.331  1.00 97.39           H  
ATOM   1527  N   LYS A 106     -13.248  18.398  -9.575  1.00 96.32           N  
ATOM   1528  H   LYS A 106     -14.182  18.726  -9.375  1.00 96.32           H  
ATOM   1529  CA  LYS A 106     -12.449  19.110 -10.589  1.00 96.32           C  
ATOM   1530  HA  LYS A 106     -11.833  18.390 -11.127  1.00 96.32           H  
ATOM   1531  C   LYS A 106     -11.504  20.127  -9.942  1.00 96.32           C  
ATOM   1532  CB  LYS A 106     -13.369  19.830 -11.585  1.00 96.32           C  
ATOM   1533  HB2 LYS A 106     -14.000  20.531 -11.037  1.00 96.32           H  
ATOM   1534  HB3 LYS A 106     -12.751  20.401 -12.278  1.00 96.32           H  
ATOM   1535  O   LYS A 106     -11.857  20.721  -8.929  1.00 96.32           O  
ATOM   1536  CG  LYS A 106     -14.254  18.875 -12.398  1.00 96.32           C  
ATOM   1537  HG2 LYS A 106     -13.624  18.189 -12.962  1.00 96.32           H  
ATOM   1538  HG3 LYS A 106     -14.891  18.301 -11.724  1.00 96.32           H  
ATOM   1539  CD  LYS A 106     -15.138  19.676 -13.362  1.00 96.32           C  
ATOM   1540  HD2 LYS A 106     -14.507  20.233 -14.055  1.00 96.32           H  
ATOM   1541  HD3 LYS A 106     -15.741  20.377 -12.785  1.00 96.32           H  
ATOM   1542  CE  LYS A 106     -16.057  18.727 -14.138  1.00 96.32           C  
ATOM   1543  HE2 LYS A 106     -16.591  18.107 -13.418  1.00 96.32           H  
ATOM   1544  HE3 LYS A 106     -15.444  18.063 -14.747  1.00 96.32           H  
ATOM   1545  NZ  LYS A 106     -17.028  19.474 -14.977  1.00 96.32           N  
ATOM   1546  HZ1 LYS A 106     -16.554  20.062 -15.648  1.00 96.32           H  
ATOM   1547  HZ2 LYS A 106     -17.637  18.831 -15.465  1.00 96.32           H  
ATOM   1548  HZ3 LYS A 106     -17.608  20.060 -14.394  1.00 96.32           H  
ATOM   1549  N   GLY A 107     -10.369  20.397 -10.587  1.00 94.68           N  
ATOM   1550  H   GLY A 107     -10.075  19.780 -11.330  1.00 94.68           H  
ATOM   1551  CA  GLY A 107      -9.397  21.397 -10.124  1.00 94.68           C  
ATOM   1552  HA2 GLY A 107      -8.677  21.590 -10.919  1.00 94.68           H  
ATOM   1553  HA3 GLY A 107      -9.907  22.328  -9.879  1.00 94.68           H  
ATOM   1554  C   GLY A 107      -8.611  20.942  -8.893  1.00 94.68           C  
ATOM   1555  O   GLY A 107      -8.211  21.766  -8.076  1.00 94.68           O  
ATOM   1556  N   ALA A 108      -8.442  19.630  -8.734  1.00 96.55           N  
ATOM   1557  H   ALA A 108      -8.717  19.023  -9.493  1.00 96.55           H  
ATOM   1558  CA  ALA A 108      -7.649  19.038  -7.674  1.00 96.55           C  
ATOM   1559  HA  ALA A 108      -7.811  19.591  -6.748  1.00 96.55           H  
ATOM   1560  C   ALA A 108      -6.162  19.106  -8.038  1.00 96.55           C  
ATOM   1561  CB  ALA A 108      -8.122  17.595  -7.487  1.00 96.55           C  
ATOM   1562  HB1 ALA A 108      -7.569  17.139  -6.666  1.00 96.55           H  
ATOM   1563  HB2 ALA A 108      -7.942  17.027  -8.399  1.00 96.55           H  
ATOM   1564  HB3 ALA A 108      -9.189  17.580  -7.260  1.00 96.55           H  
ATOM   1565  O   ALA A 108      -5.759  18.545  -9.055  1.00 96.55           O  
ATOM   1566  N   ASN A 109      -5.360  19.784  -7.216  1.00 96.40           N  
ATOM   1567  H   ASN A 109      -5.760  20.243  -6.410  1.00 96.40           H  
ATOM   1568  CA  ASN A 109      -3.907  19.890  -7.355  1.00 96.40           C  
ATOM   1569  HA  ASN A 109      -3.515  18.932  -7.697  1.00 96.40           H  
ATOM   1570  C   ASN A 109      -3.248  20.214  -6.002  1.00 96.40           C  
ATOM   1571  CB  ASN A 109      -3.556  20.941  -8.426  1.00 96.40           C  
ATOM   1572  HB2 ASN A 109      -2.485  20.926  -8.627  1.00 96.40           H  
ATOM   1573  HB3 ASN A 109      -4.069  20.685  -9.353  1.00 96.40           H  
ATOM   1574  O   ASN A 109      -3.936  20.522  -5.030  1.00 96.40           O  
ATOM   1575  CG  ASN A 109      -3.935  22.358  -8.072  1.00 96.40           C  
ATOM   1576  ND2 ASN A 109      -4.960  22.885  -8.693  1.00 96.40           N  
ATOM   1577 HD21 ASN A 109      -5.324  22.419  -9.512  1.00 96.40           H  
ATOM   1578 HD22 ASN A 109      -5.232  23.826  -8.443  1.00 96.40           H  
ATOM   1579  OD1 ASN A 109      -3.267  23.020  -7.296  1.00 96.40           O  
ATOM   1580  N   VAL A 110      -1.916  20.147  -5.960  1.00 96.04           N  
ATOM   1581  H   VAL A 110      -1.441  19.833  -6.794  1.00 96.04           H  
ATOM   1582  CA  VAL A 110      -1.078  20.632  -4.848  1.00 96.04           C  
ATOM   1583  HA  VAL A 110      -1.679  21.202  -4.140  1.00 96.04           H  
ATOM   1584  C   VAL A 110      -0.012  21.553  -5.433  1.00 96.04           C  
ATOM   1585  CB  VAL A 110      -0.426  19.446  -4.113  1.00 96.04           C  
ATOM   1586  HB  VAL A 110       0.073  18.816  -4.850  1.00 96.04           H  
ATOM   1587  O   VAL A 110       0.787  21.092  -6.249  1.00 96.04           O  
ATOM   1588  CG1 VAL A 110       0.617  19.897  -3.086  1.00 96.04           C  
ATOM   1589 HG11 VAL A 110       0.922  19.056  -2.463  1.00 96.04           H  
ATOM   1590 HG12 VAL A 110       1.499  20.273  -3.603  1.00 96.04           H  
ATOM   1591 HG13 VAL A 110       0.199  20.684  -2.459  1.00 96.04           H  
ATOM   1592  CG2 VAL A 110      -1.473  18.594  -3.394  1.00 96.04           C  
ATOM   1593 HG21 VAL A 110      -0.980  17.763  -2.890  1.00 96.04           H  
ATOM   1594 HG22 VAL A 110      -2.195  18.194  -4.106  1.00 96.04           H  
ATOM   1595 HG23 VAL A 110      -1.996  19.211  -2.663  1.00 96.04           H  
ATOM   1596  N   TYR A 111      -0.002  22.847  -5.088  1.00 95.61           N  
ATOM   1597  H   TYR A 111      -0.708  23.186  -4.450  1.00 95.61           H  
ATOM   1598  CA  TYR A 111       0.876  23.849  -5.728  1.00 95.61           C  
ATOM   1599  HA  TYR A 111       0.534  24.826  -5.388  1.00 95.61           H  
ATOM   1600  C   TYR A 111       0.764  23.877  -7.276  1.00 95.61           C  
ATOM   1601  CB  TYR A 111       2.335  23.681  -5.254  1.00 95.61           C  
ATOM   1602  HB2 TYR A 111       2.644  22.651  -5.432  1.00 95.61           H  
ATOM   1603  HB3 TYR A 111       2.979  24.307  -5.872  1.00 95.61           H  
ATOM   1604  O   TYR A 111       1.718  24.213  -7.987  1.00 95.61           O  
ATOM   1605  CG  TYR A 111       2.642  24.073  -3.824  1.00 95.61           C  
ATOM   1606  CD1 TYR A 111       2.786  25.437  -3.510  1.00 95.61           C  
ATOM   1607  HD1 TYR A 111       2.640  26.182  -4.278  1.00 95.61           H  
ATOM   1608  CD2 TYR A 111       2.847  23.098  -2.828  1.00 95.61           C  
ATOM   1609  HD2 TYR A 111       2.757  22.049  -3.071  1.00 95.61           H  
ATOM   1610  CE1 TYR A 111       3.098  25.833  -2.196  1.00 95.61           C  
ATOM   1611  HE1 TYR A 111       3.174  26.881  -1.947  1.00 95.61           H  
ATOM   1612  CE2 TYR A 111       3.178  23.490  -1.516  1.00 95.61           C  
ATOM   1613  HE2 TYR A 111       3.318  22.762  -0.730  1.00 95.61           H  
ATOM   1614  OH  TYR A 111       3.586  25.241   0.072  1.00 95.61           O  
ATOM   1615  HH  TYR A 111       3.411  26.170   0.238  1.00 95.61           H  
ATOM   1616  CZ  TYR A 111       3.302  24.857  -1.198  1.00 95.61           C  
ATOM   1617  N   GLY A 112      -0.394  23.497  -7.833  1.00 95.50           N  
ATOM   1618  H   GLY A 112      -1.176  23.294  -7.227  1.00 95.50           H  
ATOM   1619  CA  GLY A 112      -0.598  23.338  -9.279  1.00 95.50           C  
ATOM   1620  HA2 GLY A 112      -0.187  24.205  -9.796  1.00 95.50           H  
ATOM   1621  HA3 GLY A 112      -1.669  23.303  -9.479  1.00 95.50           H  
ATOM   1622  C   GLY A 112       0.031  22.076  -9.889  1.00 95.50           C  
ATOM   1623  O   GLY A 112       0.003  21.917 -11.108  1.00 95.50           O  
ATOM   1624  N   ASN A 113       0.614  21.188  -9.079  1.00 95.79           N  
ATOM   1625  H   ASN A 113       0.615  21.372  -8.086  1.00 95.79           H  
ATOM   1626  CA  ASN A 113       1.084  19.873  -9.507  1.00 95.79           C  
ATOM   1627  HA  ASN A 113       1.407  19.938 -10.546  1.00 95.79           H  
ATOM   1628  C   ASN A 113      -0.042  18.838  -9.436  1.00 95.79           C  
ATOM   1629  CB  ASN A 113       2.288  19.434  -8.660  1.00 95.79           C  
ATOM   1630  HB2 ASN A 113       2.577  18.426  -8.956  1.00 95.79           H  
ATOM   1631  HB3 ASN A 113       2.016  19.402  -7.605  1.00 95.79           H  
ATOM   1632  O   ASN A 113      -0.937  18.932  -8.595  1.00 95.79           O  
ATOM   1633  CG  ASN A 113       3.497  20.321  -8.861  1.00 95.79           C  
ATOM   1634  ND2 ASN A 113       4.055  20.875  -7.811  1.00 95.79           N  
ATOM   1635 HD21 ASN A 113       4.930  21.363  -7.936  1.00 95.79           H  
ATOM   1636 HD22 ASN A 113       3.658  20.780  -6.887  1.00 95.79           H  
ATOM   1637  OD1 ASN A 113       3.965  20.497  -9.979  1.00 95.79           O  
ATOM   1638  N   ALA A 114       0.041  17.824 -10.299  1.00 95.90           N  
ATOM   1639  H   ALA A 114       0.827  17.809 -10.934  1.00 95.90           H  
ATOM   1640  CA  ALA A 114      -0.947  16.765 -10.460  1.00 95.90           C  
ATOM   1641  HA  ALA A 114      -0.661  16.192 -11.342  1.00 95.90           H  
ATOM   1642  C   ALA A 114      -2.363  17.290 -10.770  1.00 95.90           C  
ATOM   1643  CB  ALA A 114      -0.848  15.819  -9.257  1.00 95.90           C  
ATOM   1644  HB1 ALA A 114       0.114  15.306  -9.265  1.00 95.90           H  
ATOM   1645  HB2 ALA A 114      -1.664  15.097  -9.287  1.00 95.90           H  
ATOM   1646  HB3 ALA A 114      -0.937  16.382  -8.328  1.00 95.90           H  
ATOM   1647  O   ALA A 114      -3.345  16.645 -10.409  1.00 95.90           O  
ATOM   1648  N   ASP A 115      -2.455  18.443 -11.444  1.00 95.23           N  
ATOM   1649  H   ASP A 115      -1.607  18.914 -11.726  1.00 95.23           H  
ATOM   1650  CA  ASP A 115      -3.721  19.123 -11.715  1.00 95.23           C  
ATOM   1651  HA  ASP A 115      -4.219  19.260 -10.755  1.00 95.23           H  
ATOM   1652  C   ASP A 115      -4.679  18.291 -12.573  1.00 95.23           C  
ATOM   1653  CB  ASP A 115      -3.471  20.517 -12.313  1.00 95.23           C  
ATOM   1654  HB2 ASP A 115      -2.767  21.055 -11.678  1.00 95.23           H  
ATOM   1655  HB3 ASP A 115      -3.025  20.414 -13.302  1.00 95.23           H  
ATOM   1656  O   ASP A 115      -4.318  17.767 -13.630  1.00 95.23           O  
ATOM   1657  CG  ASP A 115      -4.772  21.326 -12.404  1.00 95.23           C  
ATOM   1658  OD1 ASP A 115      -5.324  21.434 -13.521  1.00 95.23           O  
ATOM   1659  OD2 ASP A 115      -5.223  21.816 -11.341  1.00 95.23           O  
ATOM   1660  N   GLY A 116      -5.915  18.160 -12.093  1.00 95.19           N  
ATOM   1661  H   GLY A 116      -6.114  18.555 -11.185  1.00 95.19           H  
ATOM   1662  CA  GLY A 116      -6.954  17.403 -12.772  1.00 95.19           C  
ATOM   1663  HA2 GLY A 116      -7.196  17.892 -13.716  1.00 95.19           H  
ATOM   1664  HA3 GLY A 116      -6.564  16.410 -12.996  1.00 95.19           H  
ATOM   1665  C   GLY A 116      -8.234  17.258 -11.952  1.00 95.19           C  
ATOM   1666  O   GLY A 116      -8.631  18.132 -11.184  1.00 95.19           O  
ATOM   1667  N   THR A 117      -8.923  16.141 -12.157  1.00 96.17           N  
ATOM   1668  H   THR A 117      -8.552  15.505 -12.848  1.00 96.17           H  
ATOM   1669  CA  THR A 117     -10.124  15.730 -11.431  1.00 96.17           C  
ATOM   1670  HA  THR A 117     -10.492  16.579 -10.856  1.00 96.17           H  
ATOM   1671  C   THR A 117      -9.753  14.606 -10.472  1.00 96.17           C  
ATOM   1672  CB  THR A 117     -11.242  15.297 -12.395  1.00 96.17           C  
ATOM   1673  HB  THR A 117     -10.927  14.407 -12.940  1.00 96.17           H  
ATOM   1674  O   THR A 117      -9.476  13.489 -10.911  1.00 96.17           O  
ATOM   1675  CG2 THR A 117     -12.561  14.998 -11.684  1.00 96.17           C  
ATOM   1676 HG21 THR A 117     -13.315  14.724 -12.423  1.00 96.17           H  
ATOM   1677 HG22 THR A 117     -12.899  15.880 -11.140  1.00 96.17           H  
ATOM   1678 HG23 THR A 117     -12.432  14.172 -10.985  1.00 96.17           H  
ATOM   1679  OG1 THR A 117     -11.497  16.326 -13.328  1.00 96.17           O  
ATOM   1680  HG1 THR A 117     -10.695  16.389 -13.852  1.00 96.17           H  
ATOM   1681  N   ALA A 118      -9.735  14.876  -9.170  1.00 96.55           N  
ATOM   1682  H   ALA A 118     -10.048  15.783  -8.854  1.00 96.55           H  
ATOM   1683  CA  ALA A 118      -9.592  13.812  -8.182  1.00 96.55           C  
ATOM   1684  HA  ALA A 118      -8.756  13.172  -8.466  1.00 96.55           H  
ATOM   1685  C   ALA A 118     -10.863  12.960  -8.170  1.00 96.55           C  
ATOM   1686  CB  ALA A 118      -9.293  14.398  -6.802  1.00 96.55           C  
ATOM   1687  HB1 ALA A 118      -8.328  14.906  -6.808  1.00 96.55           H  
ATOM   1688  HB2 ALA A 118      -9.251  13.595  -6.067  1.00 96.55           H  
ATOM   1689  HB3 ALA A 118     -10.076  15.101  -6.520  1.00 96.55           H  
ATOM   1690  O   ALA A 118     -11.972  13.494  -8.210  1.00 96.55           O  
ATOM   1691  N   VAL A 119     -10.703  11.641  -8.135  1.00 96.90           N  
ATOM   1692  H   VAL A 119      -9.770  11.255  -8.119  1.00 96.90           H  
ATOM   1693  CA  VAL A 119     -11.802  10.679  -8.031  1.00 96.90           C  
ATOM   1694  HA  VAL A 119     -12.540  11.067  -7.329  1.00 96.90           H  
ATOM   1695  C   VAL A 119     -11.253   9.370  -7.467  1.00 96.90           C  
ATOM   1696  CB  VAL A 119     -12.494  10.490  -9.397  1.00 96.90           C  
ATOM   1697  HB  VAL A 119     -12.802  11.470  -9.761  1.00 96.90           H  
ATOM   1698  O   VAL A 119     -10.132   8.984  -7.803  1.00 96.90           O  
ATOM   1699  CG1 VAL A 119     -11.615   9.863 -10.480  1.00 96.90           C  
ATOM   1700 HG11 VAL A 119     -12.147   9.869 -11.432  1.00 96.90           H  
ATOM   1701 HG12 VAL A 119     -10.693  10.436 -10.582  1.00 96.90           H  
ATOM   1702 HG13 VAL A 119     -11.389   8.832 -10.208  1.00 96.90           H  
ATOM   1703  CG2 VAL A 119     -13.757   9.654  -9.249  1.00 96.90           C  
ATOM   1704 HG21 VAL A 119     -13.507   8.654  -8.895  1.00 96.90           H  
ATOM   1705 HG22 VAL A 119     -14.433  10.140  -8.546  1.00 96.90           H  
ATOM   1706 HG23 VAL A 119     -14.260   9.546 -10.210  1.00 96.90           H  
ATOM   1707  N   GLY A 120     -12.021   8.707  -6.605  1.00 97.35           N  
ATOM   1708  H   GLY A 120     -12.948   9.057  -6.406  1.00 97.35           H  
ATOM   1709  CA  GLY A 120     -11.673   7.383  -6.104  1.00 97.35           C  
ATOM   1710  HA2 GLY A 120     -10.624   7.383  -5.806  1.00 97.35           H  
ATOM   1711  HA3 GLY A 120     -12.275   7.137  -5.229  1.00 97.35           H  
ATOM   1712  C   GLY A 120     -11.881   6.294  -7.153  1.00 97.35           C  
ATOM   1713  O   GLY A 120     -12.492   6.514  -8.200  1.00 97.35           O  
ATOM   1714  N   VAL A 121     -11.394   5.091  -6.868  1.00 97.70           N  
ATOM   1715  H   VAL A 121     -10.884   4.971  -6.005  1.00 97.70           H  
ATOM   1716  CA  VAL A 121     -11.529   3.950  -7.789  1.00 97.70           C  
ATOM   1717  HA  VAL A 121     -11.195   4.264  -8.778  1.00 97.70           H  
ATOM   1718  C   VAL A 121     -12.988   3.506  -7.952  1.00 97.70           C  
ATOM   1719  CB  VAL A 121     -10.619   2.802  -7.332  1.00 97.70           C  
ATOM   1720  HB  VAL A 121     -10.798   2.609  -6.275  1.00 97.70           H  
ATOM   1721  O   VAL A 121     -13.394   3.190  -9.068  1.00 97.70           O  
ATOM   1722  CG1 VAL A 121     -10.853   1.518  -8.128  1.00 97.70           C  
ATOM   1723 HG11 VAL A 121     -10.760   1.717  -9.196  1.00 97.70           H  
ATOM   1724 HG12 VAL A 121     -10.116   0.770  -7.836  1.00 97.70           H  
ATOM   1725 HG13 VAL A 121     -11.849   1.120  -7.934  1.00 97.70           H  
ATOM   1726  CG2 VAL A 121      -9.151   3.201  -7.489  1.00 97.70           C  
ATOM   1727 HG21 VAL A 121      -8.932   4.045  -6.835  1.00 97.70           H  
ATOM   1728 HG22 VAL A 121      -8.512   2.364  -7.209  1.00 97.70           H  
ATOM   1729 HG23 VAL A 121      -8.944   3.476  -8.524  1.00 97.70           H  
ATOM   1730  N   ALA A 122     -13.797   3.549  -6.889  1.00 97.67           N  
ATOM   1731  H   ALA A 122     -13.386   3.771  -5.993  1.00 97.67           H  
ATOM   1732  CA  ALA A 122     -15.234   3.259  -6.917  1.00 97.67           C  
ATOM   1733  HA  ALA A 122     -15.534   2.980  -7.927  1.00 97.67           H  
ATOM   1734  C   ALA A 122     -16.073   4.499  -6.543  1.00 97.67           C  
ATOM   1735  CB  ALA A 122     -15.497   2.040  -6.026  1.00 97.67           C  
ATOM   1736  HB1 ALA A 122     -16.557   1.787  -6.057  1.00 97.67           H  
ATOM   1737  HB2 ALA A 122     -15.206   2.254  -4.998  1.00 97.67           H  
ATOM   1738  HB3 ALA A 122     -14.925   1.187  -6.393  1.00 97.67           H  
ATOM   1739  O   ALA A 122     -16.571   4.606  -5.418  1.00 97.67           O  
ATOM   1740  N   PRO A 123     -16.238   5.482  -7.451  1.00 96.92           N  
ATOM   1741  CA  PRO A 123     -16.784   6.789  -7.089  1.00 96.92           C  
ATOM   1742  HA  PRO A 123     -16.240   7.168  -6.224  1.00 96.92           H  
ATOM   1743  C   PRO A 123     -18.271   6.792  -6.722  1.00 96.92           C  
ATOM   1744  CB  PRO A 123     -16.484   7.702  -8.272  1.00 96.92           C  
ATOM   1745  HB2 PRO A 123     -17.258   8.452  -8.436  1.00 96.92           H  
ATOM   1746  HB3 PRO A 123     -15.528   8.184  -8.070  1.00 96.92           H  
ATOM   1747  O   PRO A 123     -18.722   7.767  -6.121  1.00 96.92           O  
ATOM   1748  CG  PRO A 123     -16.339   6.761  -9.462  1.00 96.92           C  
ATOM   1749  HG2 PRO A 123     -17.326   6.603  -9.897  1.00 96.92           H  
ATOM   1750  HG3 PRO A 123     -15.654   7.160 -10.210  1.00 96.92           H  
ATOM   1751  CD  PRO A 123     -15.800   5.472  -8.840  1.00 96.92           C  
ATOM   1752  HD2 PRO A 123     -14.711   5.488  -8.879  1.00 96.92           H  
ATOM   1753  HD3 PRO A 123     -16.179   4.602  -9.375  1.00 96.92           H  
ATOM   1754  N   LEU A 124     -19.028   5.727  -7.018  1.00 97.69           N  
ATOM   1755  H   LEU A 124     -18.602   4.947  -7.498  1.00 97.69           H  
ATOM   1756  CA  LEU A 124     -20.426   5.572  -6.589  1.00 97.69           C  
ATOM   1757  HA  LEU A 124     -20.764   6.514  -6.158  1.00 97.69           H  
ATOM   1758  C   LEU A 124     -20.620   4.557  -5.449  1.00 97.69           C  
ATOM   1759  CB  LEU A 124     -21.340   5.281  -7.794  1.00 97.69           C  
ATOM   1760  HB2 LEU A 124     -21.026   4.345  -8.256  1.00 97.69           H  
ATOM   1761  HB3 LEU A 124     -22.355   5.138  -7.421  1.00 97.69           H  
ATOM   1762  O   LEU A 124     -21.757   4.325  -5.040  1.00 97.69           O  
ATOM   1763  CG  LEU A 124     -21.389   6.384  -8.867  1.00 97.69           C  
ATOM   1764  HG  LEU A 124     -20.420   6.455  -9.361  1.00 97.69           H  
ATOM   1765  CD1 LEU A 124     -22.453   6.024  -9.908  1.00 97.69           C  
ATOM   1766 HD11 LEU A 124     -23.442   6.047  -9.451  1.00 97.69           H  
ATOM   1767 HD12 LEU A 124     -22.416   6.739 -10.730  1.00 97.69           H  
ATOM   1768 HD13 LEU A 124     -22.266   5.026 -10.303  1.00 97.69           H  
ATOM   1769  CD2 LEU A 124     -21.747   7.765  -8.313  1.00 97.69           C  
ATOM   1770 HD21 LEU A 124     -21.867   8.476  -9.130  1.00 97.69           H  
ATOM   1771 HD22 LEU A 124     -22.676   7.714  -7.745  1.00 97.69           H  
ATOM   1772 HD23 LEU A 124     -20.952   8.130  -7.662  1.00 97.69           H  
ATOM   1773  N   ALA A 125     -19.540   3.989  -4.901  1.00 97.93           N  
ATOM   1774  H   ALA A 125     -18.623   4.198  -5.268  1.00 97.93           H  
ATOM   1775  CA  ALA A 125     -19.614   3.209  -3.667  1.00 97.93           C  
ATOM   1776  HA  ALA A 125     -20.443   2.506  -3.746  1.00 97.93           H  
ATOM   1777  C   ALA A 125     -19.885   4.120  -2.458  1.00 97.93           C  
ATOM   1778  CB  ALA A 125     -18.330   2.392  -3.494  1.00 97.93           C  
ATOM   1779  HB1 ALA A 125     -18.401   1.794  -2.586  1.00 97.93           H  
ATOM   1780  HB2 ALA A 125     -18.207   1.719  -4.343  1.00 97.93           H  
ATOM   1781  HB3 ALA A 125     -17.466   3.052  -3.418  1.00 97.93           H  
ATOM   1782  O   ALA A 125     -19.438   5.272  -2.417  1.00 97.93           O  
ATOM   1783  N   HIS A 126     -20.608   3.613  -1.467  1.00 97.89           N  
ATOM   1784  H   HIS A 126     -20.869   2.639  -1.529  1.00 97.89           H  
ATOM   1785  CA  HIS A 126     -20.822   4.295  -0.194  1.00 97.89           C  
ATOM   1786  HA  HIS A 126     -20.963   5.360  -0.377  1.00 97.89           H  
ATOM   1787  C   HIS A 126     -19.610   4.119   0.725  1.00 97.89           C  
ATOM   1788  CB  HIS A 126     -22.085   3.761   0.481  1.00 97.89           C  
ATOM   1789  HB2 HIS A 126     -22.244   4.321   1.402  1.00 97.89           H  
ATOM   1790  HB3 HIS A 126     -21.926   2.714   0.742  1.00 97.89           H  
ATOM   1791  O   HIS A 126     -18.893   3.123   0.638  1.00 97.89           O  
ATOM   1792  CG  HIS A 126     -23.321   3.868  -0.368  1.00 97.89           C  
ATOM   1793  CD2 HIS A 126     -23.871   2.873  -1.129  1.00 97.89           C  
ATOM   1794  HD2 HIS A 126     -23.492   1.866  -1.218  1.00 97.89           H  
ATOM   1795  ND1 HIS A 126     -24.104   4.983  -0.538  1.00 97.89           N  
ATOM   1796  HD1 HIS A 126     -23.978   5.899  -0.132  1.00 97.89           H  
ATOM   1797  CE1 HIS A 126     -25.101   4.667  -1.372  1.00 97.89           C  
ATOM   1798  HE1 HIS A 126     -25.887   5.344  -1.674  1.00 97.89           H  
ATOM   1799  NE2 HIS A 126     -24.998   3.392  -1.774  1.00 97.89           N  
ATOM   1800  N   ILE A 127     -19.403   5.073   1.628  1.00 97.85           N  
ATOM   1801  H   ILE A 127     -20.035   5.861   1.642  1.00 97.85           H  
ATOM   1802  CA  ILE A 127     -18.331   5.062   2.623  1.00 97.85           C  
ATOM   1803  HA  ILE A 127     -17.713   4.175   2.485  1.00 97.85           H  
ATOM   1804  C   ILE A 127     -18.954   4.990   4.017  1.00 97.85           C  
ATOM   1805  CB  ILE A 127     -17.418   6.300   2.453  1.00 97.85           C  
ATOM   1806  HB  ILE A 127     -18.039   7.193   2.523  1.00 97.85           H  
ATOM   1807  O   ILE A 127     -19.844   5.779   4.343  1.00 97.85           O  
ATOM   1808  CG1 ILE A 127     -16.728   6.287   1.067  1.00 97.85           C  
ATOM   1809 HG12 ILE A 127     -15.995   5.480   1.036  1.00 97.85           H  
ATOM   1810 HG13 ILE A 127     -17.466   6.095   0.288  1.00 97.85           H  
ATOM   1811  CG2 ILE A 127     -16.358   6.362   3.573  1.00 97.85           C  
ATOM   1812 HG21 ILE A 127     -15.739   5.465   3.555  1.00 97.85           H  
ATOM   1813 HG22 ILE A 127     -15.722   7.240   3.454  1.00 97.85           H  
ATOM   1814 HG23 ILE A 127     -16.834   6.446   4.550  1.00 97.85           H  
ATOM   1815  CD1 ILE A 127     -16.040   7.610   0.702  1.00 97.85           C  
ATOM   1816 HD11 ILE A 127     -15.189   7.799   1.356  1.00 97.85           H  
ATOM   1817 HD12 ILE A 127     -15.680   7.565  -0.326  1.00 97.85           H  
ATOM   1818 HD13 ILE A 127     -16.756   8.427   0.787  1.00 97.85           H  
ATOM   1819  N   ALA A 128     -18.441   4.093   4.853  1.00 98.01           N  
ATOM   1820  H   ALA A 128     -17.754   3.445   4.494  1.00 98.01           H  
ATOM   1821  CA  ALA A 128     -18.632   4.121   6.298  1.00 98.01           C  
ATOM   1822  HA  ALA A 128     -19.243   4.980   6.573  1.00 98.01           H  
ATOM   1823  C   ALA A 128     -17.264   4.266   6.977  1.00 98.01           C  
ATOM   1824  CB  ALA A 128     -19.377   2.858   6.731  1.00 98.01           C  
ATOM   1825  HB1 ALA A 128     -19.509   2.866   7.813  1.00 98.01           H  
ATOM   1826  HB2 ALA A 128     -20.353   2.828   6.246  1.00 98.01           H  
ATOM   1827  HB3 ALA A 128     -18.812   1.970   6.448  1.00 98.01           H  
ATOM   1828  O   ALA A 128     -16.371   3.457   6.733  1.00 98.01           O  
ATOM   1829  N   ILE A 129     -17.075   5.305   7.792  1.00 97.35           N  
ATOM   1830  H   ILE A 129     -17.858   5.910   7.992  1.00 97.35           H  
ATOM   1831  CA  ILE A 129     -15.799   5.558   8.475  1.00 97.35           C  
ATOM   1832  HA  ILE A 129     -15.028   4.981   7.965  1.00 97.35           H  
ATOM   1833  C   ILE A 129     -15.839   5.057   9.922  1.00 97.35           C  
ATOM   1834  CB  ILE A 129     -15.379   7.041   8.354  1.00 97.35           C  
ATOM   1835  HB  ILE A 129     -15.466   7.335   7.308  1.00 97.35           H  
ATOM   1836  O   ILE A 129     -16.795   5.308  10.659  1.00 97.35           O  
ATOM   1837  CG1 ILE A 129     -13.924   7.294   8.795  1.00 97.35           C  
ATOM   1838 HG12 ILE A 129     -13.783   8.372   8.874  1.00 97.35           H  
ATOM   1839 HG13 ILE A 129     -13.744   6.872   9.783  1.00 97.35           H  
ATOM   1840  CG2 ILE A 129     -16.292   7.969   9.171  1.00 97.35           C  
ATOM   1841 HG21 ILE A 129     -15.995   9.008   9.030  1.00 97.35           H  
ATOM   1842 HG22 ILE A 129     -16.222   7.747  10.236  1.00 97.35           H  
ATOM   1843 HG23 ILE A 129     -17.322   7.860   8.833  1.00 97.35           H  
ATOM   1844  CD1 ILE A 129     -12.869   6.768   7.818  1.00 97.35           C  
ATOM   1845 HD11 ILE A 129     -11.875   7.044   8.171  1.00 97.35           H  
ATOM   1846 HD12 ILE A 129     -13.026   7.196   6.828  1.00 97.35           H  
ATOM   1847 HD13 ILE A 129     -12.921   5.681   7.761  1.00 97.35           H  
ATOM   1848  N   TYR A 130     -14.761   4.403  10.344  1.00 97.57           N  
ATOM   1849  H   TYR A 130     -14.054   4.165   9.663  1.00 97.57           H  
ATOM   1850  CA  TYR A 130     -14.559   3.913  11.701  1.00 97.57           C  
ATOM   1851  HA  TYR A 130     -15.360   4.266  12.352  1.00 97.57           H  
ATOM   1852  C   TYR A 130     -13.226   4.449  12.229  1.00 97.57           C  
ATOM   1853  CB  TYR A 130     -14.603   2.381  11.688  1.00 97.57           C  
ATOM   1854  HB2 TYR A 130     -14.430   2.022  12.702  1.00 97.57           H  
ATOM   1855  HB3 TYR A 130     -13.783   2.020  11.068  1.00 97.57           H  
ATOM   1856  O   TYR A 130     -12.151   4.014  11.811  1.00 97.57           O  
ATOM   1857  CG  TYR A 130     -15.900   1.787  11.167  1.00 97.57           C  
ATOM   1858  CD1 TYR A 130     -16.964   1.515  12.048  1.00 97.57           C  
ATOM   1859  HD1 TYR A 130     -16.858   1.737  13.100  1.00 97.57           H  
ATOM   1860  CD2 TYR A 130     -16.049   1.523   9.790  1.00 97.57           C  
ATOM   1861  HD2 TYR A 130     -15.237   1.731   9.109  1.00 97.57           H  
ATOM   1862  CE1 TYR A 130     -18.172   0.978  11.560  1.00 97.57           C  
ATOM   1863  HE1 TYR A 130     -18.994   0.738  12.217  1.00 97.57           H  
ATOM   1864  CE2 TYR A 130     -17.268   1.020   9.296  1.00 97.57           C  
ATOM   1865  HE2 TYR A 130     -17.402   0.839   8.240  1.00 97.57           H  
ATOM   1866  OH  TYR A 130     -19.531   0.330   9.700  1.00 97.57           O  
ATOM   1867  HH  TYR A 130     -20.190   0.224  10.390  1.00 97.57           H  
ATOM   1868  CZ  TYR A 130     -18.334   0.756  10.180  1.00 97.57           C  
ATOM   1869  N   LYS A 131     -13.282   5.435  13.130  1.00 96.72           N  
ATOM   1870  H   LYS A 131     -14.192   5.755  13.427  1.00 96.72           H  
ATOM   1871  CA  LYS A 131     -12.088   6.105  13.656  1.00 96.72           C  
ATOM   1872  HA  LYS A 131     -11.343   6.128  12.860  1.00 96.72           H  
ATOM   1873  C   LYS A 131     -11.486   5.351  14.838  1.00 96.72           C  
ATOM   1874  CB  LYS A 131     -12.408   7.557  14.004  1.00 96.72           C  
ATOM   1875  HB2 LYS A 131     -13.195   7.589  14.758  1.00 96.72           H  
ATOM   1876  HB3 LYS A 131     -12.767   8.062  13.107  1.00 96.72           H  
ATOM   1877  O   LYS A 131     -11.997   5.452  15.954  1.00 96.72           O  
ATOM   1878  CG  LYS A 131     -11.156   8.273  14.535  1.00 96.72           C  
ATOM   1879  HG2 LYS A 131     -10.828   7.828  15.474  1.00 96.72           H  
ATOM   1880  HG3 LYS A 131     -10.346   8.199  13.809  1.00 96.72           H  
ATOM   1881  CD  LYS A 131     -11.516   9.727  14.789  1.00 96.72           C  
ATOM   1882  HD2 LYS A 131     -12.312   9.729  15.534  1.00 96.72           H  
ATOM   1883  HD3 LYS A 131     -11.876  10.182  13.866  1.00 96.72           H  
ATOM   1884  CE  LYS A 131     -10.336  10.531  15.319  1.00 96.72           C  
ATOM   1885  HE2 LYS A 131      -9.552  10.552  14.563  1.00 96.72           H  
ATOM   1886  HE3 LYS A 131      -9.944  10.040  16.210  1.00 96.72           H  
ATOM   1887  NZ  LYS A 131     -10.806  11.897  15.634  1.00 96.72           N  
ATOM   1888  HZ1 LYS A 131     -10.105  12.433  16.126  1.00 96.72           H  
ATOM   1889  HZ2 LYS A 131     -11.657  11.850  16.174  1.00 96.72           H  
ATOM   1890  HZ3 LYS A 131     -11.039  12.376  14.775  1.00 96.72           H  
ATOM   1891  N   VAL A 132     -10.363   4.680  14.599  1.00 95.86           N  
ATOM   1892  H   VAL A 132     -10.046   4.652  13.641  1.00 95.86           H  
ATOM   1893  CA  VAL A 132      -9.630   3.876  15.604  1.00 95.86           C  
ATOM   1894  HA  VAL A 132     -10.164   3.913  16.554  1.00 95.86           H  
ATOM   1895  C   VAL A 132      -8.221   4.394  15.888  1.00 95.86           C  
ATOM   1896  CB  VAL A 132      -9.567   2.400  15.187  1.00 95.86           C  
ATOM   1897  HB  VAL A 132      -9.107   1.828  15.992  1.00 95.86           H  
ATOM   1898  O   VAL A 132      -7.548   3.913  16.801  1.00 95.86           O  
ATOM   1899  CG1 VAL A 132     -10.968   1.842  14.960  1.00 95.86           C  
ATOM   1900 HG11 VAL A 132     -11.464   2.333  14.122  1.00 95.86           H  
ATOM   1901 HG12 VAL A 132     -10.890   0.777  14.741  1.00 95.86           H  
ATOM   1902 HG13 VAL A 132     -11.562   1.959  15.866  1.00 95.86           H  
ATOM   1903  CG2 VAL A 132      -8.741   2.187  13.917  1.00 95.86           C  
ATOM   1904 HG21 VAL A 132      -9.135   2.774  13.087  1.00 95.86           H  
ATOM   1905 HG22 VAL A 132      -8.771   1.129  13.656  1.00 95.86           H  
ATOM   1906 HG23 VAL A 132      -7.699   2.450  14.098  1.00 95.86           H  
ATOM   1907  N   CYS A 133      -7.772   5.380  15.108  1.00 93.24           N  
ATOM   1908  H   CYS A 133      -8.363   5.693  14.351  1.00 93.24           H  
ATOM   1909  CA  CYS A 133      -6.460   5.995  15.238  1.00 93.24           C  
ATOM   1910  HA  CYS A 133      -5.931   5.538  16.074  1.00 93.24           H  
ATOM   1911  C   CYS A 133      -6.574   7.494  15.524  1.00 93.24           C  
ATOM   1912  CB  CYS A 133      -5.642   5.730  13.973  1.00 93.24           C  
ATOM   1913  HB2 CYS A 133      -4.649   6.165  14.086  1.00 93.24           H  
ATOM   1914  HB3 CYS A 133      -6.140   6.232  13.143  1.00 93.24           H  
ATOM   1915  O   CYS A 133      -7.452   8.193  15.012  1.00 93.24           O  
ATOM   1916  SG  CYS A 133      -5.460   3.996  13.496  1.00 93.24           S  
ATOM   1917  N   ASN A 134      -5.642   8.002  16.324  1.00 89.10           N  
ATOM   1918  H   ASN A 134      -4.948   7.368  16.694  1.00 89.10           H  
ATOM   1919  CA  ASN A 134      -5.423   9.424  16.538  1.00 89.10           C  
ATOM   1920  HA  ASN A 134      -5.893   9.965  15.716  1.00 89.10           H  
ATOM   1921  C   ASN A 134      -3.916   9.743  16.477  1.00 89.10           C  
ATOM   1922  CB  ASN A 134      -6.141   9.856  17.836  1.00 89.10           C  
ATOM   1923  HB2 ASN A 134      -7.159   9.468  17.817  1.00 89.10           H  
ATOM   1924  HB3 ASN A 134      -6.208  10.943  17.871  1.00 89.10           H  
ATOM   1925  O   ASN A 134      -3.098   8.923  16.067  1.00 89.10           O  
ATOM   1926  CG  ASN A 134      -5.479   9.394  19.123  1.00 89.10           C  
ATOM   1927  ND2 ASN A 134      -6.180   9.456  20.225  1.00 89.10           N  
ATOM   1928 HD21 ASN A 134      -5.746   9.092  21.061  1.00 89.10           H  
ATOM   1929 HD22 ASN A 134      -7.180   9.585  20.176  1.00 89.10           H  
ATOM   1930  OD1 ASN A 134      -4.314   9.041  19.175  1.00 89.10           O  
ATOM   1931  N   SER A 135      -3.534  10.954  16.879  1.00 87.21           N  
ATOM   1932  H   SER A 135      -4.226  11.584  17.260  1.00 87.21           H  
ATOM   1933  CA  SER A 135      -2.155  11.442  16.800  1.00 87.21           C  
ATOM   1934  HA  SER A 135      -1.796  11.352  15.775  1.00 87.21           H  
ATOM   1935  C   SER A 135      -1.164  10.709  17.704  1.00 87.21           C  
ATOM   1936  CB  SER A 135      -2.170  12.909  17.194  1.00 87.21           C  
ATOM   1937  HB2 SER A 135      -1.150  13.290  17.165  1.00 87.21           H  
ATOM   1938  HB3 SER A 135      -2.799  13.443  16.482  1.00 87.21           H  
ATOM   1939  O   SER A 135       0.042  10.913  17.595  1.00 87.21           O  
ATOM   1940  OG  SER A 135      -2.697  13.105  18.493  1.00 87.21           O  
ATOM   1941  HG  SER A 135      -2.075  12.752  19.134  1.00 87.21           H  
ATOM   1942  N   VAL A 136      -1.670   9.922  18.652  1.00 85.24           N  
ATOM   1943  H   VAL A 136      -2.671   9.792  18.680  1.00 85.24           H  
ATOM   1944  CA  VAL A 136      -0.873   9.123  19.583  1.00 85.24           C  
ATOM   1945  HA  VAL A 136       0.108   9.583  19.700  1.00 85.24           H  
ATOM   1946  C   VAL A 136      -0.646   7.722  19.025  1.00 85.24           C  
ATOM   1947  CB  VAL A 136      -1.542   9.074  20.972  1.00 85.24           C  
ATOM   1948  HB  VAL A 136      -2.487   8.535  20.906  1.00 85.24           H  
ATOM   1949  O   VAL A 136       0.398   7.139  19.298  1.00 85.24           O  
ATOM   1950  CG1 VAL A 136      -0.662   8.358  22.002  1.00 85.24           C  
ATOM   1951 HG11 VAL A 136      -0.546   7.308  21.732  1.00 85.24           H  
ATOM   1952 HG12 VAL A 136      -1.134   8.396  22.984  1.00 85.24           H  
ATOM   1953 HG13 VAL A 136       0.320   8.827  22.053  1.00 85.24           H  
ATOM   1954  CG2 VAL A 136      -1.821  10.491  21.503  1.00 85.24           C  
ATOM   1955 HG21 VAL A 136      -2.229  10.431  22.512  1.00 85.24           H  
ATOM   1956 HG22 VAL A 136      -2.561  10.987  20.876  1.00 85.24           H  
ATOM   1957 HG23 VAL A 136      -0.899  11.073  21.520  1.00 85.24           H  
ATOM   1958  N   GLY A 137      -1.567   7.192  18.222  1.00 85.75           N  
ATOM   1959  H   GLY A 137      -2.395   7.729  18.007  1.00 85.75           H  
ATOM   1960  CA  GLY A 137      -1.493   5.850  17.653  1.00 85.75           C  
ATOM   1961  HA2 GLY A 137      -0.930   5.876  16.720  1.00 85.75           H  
ATOM   1962  HA3 GLY A 137      -0.982   5.183  18.348  1.00 85.75           H  
ATOM   1963  C   GLY A 137      -2.875   5.273  17.364  1.00 85.75           C  
ATOM   1964  O   GLY A 137      -3.872   5.994  17.355  1.00 85.75           O  
ATOM   1965  N   CYS A 138      -2.917   3.963  17.153  1.00 91.38           N  
ATOM   1966  H   CYS A 138      -2.060   3.431  17.217  1.00 91.38           H  
ATOM   1967  CA  CYS A 138      -4.141   3.182  17.007  1.00 91.38           C  
ATOM   1968  HA  CYS A 138      -5.006   3.844  16.965  1.00 91.38           H  
ATOM   1969  C   CYS A 138      -4.303   2.261  18.220  1.00 91.38           C  
ATOM   1970  CB  CYS A 138      -4.078   2.390  15.699  1.00 91.38           C  
ATOM   1971  HB2 CYS A 138      -3.314   1.619  15.805  1.00 91.38           H  
ATOM   1972  HB3 CYS A 138      -5.031   1.887  15.535  1.00 91.38           H  
ATOM   1973  O   CYS A 138      -3.310   1.792  18.777  1.00 91.38           O  
ATOM   1974  SG  CYS A 138      -3.670   3.365  14.226  1.00 91.38           S  
ATOM   1975  N   SER A 139      -5.541   2.003  18.629  1.00 91.30           N  
ATOM   1976  H   SER A 139      -6.316   2.392  18.110  1.00 91.30           H  
ATOM   1977  CA  SER A 139      -5.847   1.092  19.734  1.00 91.30           C  
ATOM   1978  HA  SER A 139      -4.975   0.979  20.378  1.00 91.30           H  
ATOM   1979  C   SER A 139      -6.183  -0.269  19.148  1.00 91.30           C  
ATOM   1980  CB  SER A 139      -6.978   1.656  20.602  1.00 91.30           C  
ATOM   1981  HB2 SER A 139      -6.567   2.392  21.293  1.00 91.30           H  
ATOM   1982  HB3 SER A 139      -7.707   2.154  19.963  1.00 91.30           H  
ATOM   1983  O   SER A 139      -7.108  -0.387  18.350  1.00 91.30           O  
ATOM   1984  OG  SER A 139      -7.616   0.649  21.356  1.00 91.30           O  
ATOM   1985  HG  SER A 139      -8.450   0.995  21.682  1.00 91.30           H  
ATOM   1986  N   GLU A 140      -5.437  -1.304  19.535  1.00 90.93           N  
ATOM   1987  H   GLU A 140      -4.658  -1.146  20.159  1.00 90.93           H  
ATOM   1988  CA  GLU A 140      -5.673  -2.667  19.049  1.00 90.93           C  
ATOM   1989  HA  GLU A 140      -5.587  -2.687  17.962  1.00 90.93           H  
ATOM   1990  C   GLU A 140      -7.083  -3.168  19.398  1.00 90.93           C  
ATOM   1991  CB  GLU A 140      -4.627  -3.621  19.644  1.00 90.93           C  
ATOM   1992  HB2 GLU A 140      -4.924  -4.642  19.408  1.00 90.93           H  
ATOM   1993  HB3 GLU A 140      -4.613  -3.506  20.728  1.00 90.93           H  
ATOM   1994  O   GLU A 140      -7.685  -3.893  18.606  1.00 90.93           O  
ATOM   1995  CG  GLU A 140      -3.212  -3.419  19.082  1.00 90.93           C  
ATOM   1996  HG2 GLU A 140      -2.866  -2.421  19.350  1.00 90.93           H  
ATOM   1997  HG3 GLU A 140      -3.260  -3.480  17.994  1.00 90.93           H  
ATOM   1998  CD  GLU A 140      -2.205  -4.463  19.604  1.00 90.93           C  
ATOM   1999  OE1 GLU A 140      -1.045  -4.429  19.129  1.00 90.93           O  
ATOM   2000  OE2 GLU A 140      -2.566  -5.249  20.509  1.00 90.93           O  
ATOM   2001  N   SER A 141      -7.630  -2.772  20.554  1.00 92.78           N  
ATOM   2002  H   SER A 141      -7.122  -2.131  21.147  1.00 92.78           H  
ATOM   2003  CA  SER A 141      -9.009  -3.101  20.930  1.00 92.78           C  
ATOM   2004  HA  SER A 141      -9.186  -4.156  20.725  1.00 92.78           H  
ATOM   2005  C   SER A 141     -10.033  -2.310  20.119  1.00 92.78           C  
ATOM   2006  CB  SER A 141      -9.236  -2.871  22.428  1.00 92.78           C  
ATOM   2007  HB2 SER A 141     -10.273  -3.100  22.674  1.00 92.78           H  
ATOM   2008  HB3 SER A 141      -8.593  -3.550  22.987  1.00 92.78           H  
ATOM   2009  O   SER A 141     -11.072  -2.858  19.762  1.00 92.78           O  
ATOM   2010  OG  SER A 141      -8.941  -1.542  22.819  1.00 92.78           O  
ATOM   2011  HG  SER A 141      -9.588  -0.941  22.442  1.00 92.78           H  
ATOM   2012  N   ASP A 142      -9.738  -1.047  19.794  1.00 95.72           N  
ATOM   2013  H   ASP A 142      -8.856  -0.659  20.098  1.00 95.72           H  
ATOM   2014  CA  ASP A 142     -10.629  -0.209  18.983  1.00 95.72           C  
ATOM   2015  HA  ASP A 142     -11.642  -0.282  19.378  1.00 95.72           H  
ATOM   2016  C   ASP A 142     -10.664  -0.707  17.532  1.00 95.72           C  
ATOM   2017  CB  ASP A 142     -10.207   1.273  19.015  1.00 95.72           C  
ATOM   2018  HB2 ASP A 142      -9.182   1.356  18.654  1.00 95.72           H  
ATOM   2019  HB3 ASP A 142     -10.833   1.811  18.303  1.00 95.72           H  
ATOM   2020  O   ASP A 142     -11.722  -0.694  16.913  1.00 95.72           O  
ATOM   2021  CG  ASP A 142     -10.338   1.976  20.379  1.00 95.72           C  
ATOM   2022  OD1 ASP A 142     -10.153   3.216  20.423  1.00 95.72           O  
ATOM   2023  OD2 ASP A 142     -10.571   1.296  21.402  1.00 95.72           O  
ATOM   2024  N   VAL A 143      -9.532  -1.191  16.999  1.00 95.35           N  
ATOM   2025  H   VAL A 143      -8.692  -1.134  17.557  1.00 95.35           H  
ATOM   2026  CA  VAL A 143      -9.454  -1.820  15.670  1.00 95.35           C  
ATOM   2027  HA  VAL A 143      -9.805  -1.113  14.919  1.00 95.35           H  
ATOM   2028  C   VAL A 143     -10.383  -3.030  15.599  1.00 95.35           C  
ATOM   2029  CB  VAL A 143      -8.007  -2.214  15.312  1.00 95.35           C  
ATOM   2030  HB  VAL A 143      -7.584  -2.800  16.128  1.00 95.35           H  
ATOM   2031  O   VAL A 143     -11.202  -3.098  14.687  1.00 95.35           O  
ATOM   2032  CG1 VAL A 143      -7.926  -3.044  14.022  1.00 95.35           C  
ATOM   2033 HG11 VAL A 143      -8.394  -4.018  14.164  1.00 95.35           H  
ATOM   2034 HG12 VAL A 143      -8.431  -2.522  13.209  1.00 95.35           H  
ATOM   2035 HG13 VAL A 143      -6.883  -3.209  13.755  1.00 95.35           H  
ATOM   2036  CG2 VAL A 143      -7.119  -0.981  15.088  1.00 95.35           C  
ATOM   2037 HG21 VAL A 143      -7.351  -0.522  14.127  1.00 95.35           H  
ATOM   2038 HG22 VAL A 143      -6.072  -1.284  15.088  1.00 95.35           H  
ATOM   2039 HG23 VAL A 143      -7.272  -0.242  15.875  1.00 95.35           H  
ATOM   2040  N   LEU A 144     -10.307  -3.949  16.569  1.00 96.37           N  
ATOM   2041  H   LEU A 144      -9.629  -3.830  17.308  1.00 96.37           H  
ATOM   2042  CA  LEU A 144     -11.174  -5.131  16.584  1.00 96.37           C  
ATOM   2043  HA  LEU A 144     -11.072  -5.627  15.619  1.00 96.37           H  
ATOM   2044  C   LEU A 144     -12.654  -4.744  16.737  1.00 96.37           C  
ATOM   2045  CB  LEU A 144     -10.699  -6.095  17.685  1.00 96.37           C  
ATOM   2046  HB2 LEU A 144     -10.812  -5.605  18.652  1.00 96.37           H  
ATOM   2047  HB3 LEU A 144      -9.639  -6.302  17.533  1.00 96.37           H  
ATOM   2048  O   LEU A 144     -13.482  -5.186  15.948  1.00 96.37           O  
ATOM   2049  CG  LEU A 144     -11.460  -7.437  17.719  1.00 96.37           C  
ATOM   2050  HG  LEU A 144     -12.513  -7.253  17.931  1.00 96.37           H  
ATOM   2051  CD1 LEU A 144     -11.337  -8.219  16.408  1.00 96.37           C  
ATOM   2052 HD11 LEU A 144     -11.813  -9.193  16.518  1.00 96.37           H  
ATOM   2053 HD12 LEU A 144     -11.871  -7.695  15.615  1.00 96.37           H  
ATOM   2054 HD13 LEU A 144     -10.291  -8.348  16.130  1.00 96.37           H  
ATOM   2055  CD2 LEU A 144     -10.885  -8.304  18.842  1.00 96.37           C  
ATOM   2056 HD21 LEU A 144      -9.836  -8.528  18.645  1.00 96.37           H  
ATOM   2057 HD22 LEU A 144     -11.451  -9.233  18.900  1.00 96.37           H  
ATOM   2058 HD23 LEU A 144     -10.979  -7.778  19.792  1.00 96.37           H  
ATOM   2059  N   ALA A 145     -12.973  -3.832  17.662  1.00 96.57           N  
ATOM   2060  H   ALA A 145     -12.249  -3.488  18.277  1.00 96.57           H  
ATOM   2061  CA  ALA A 145     -14.339  -3.336  17.852  1.00 96.57           C  
ATOM   2062  HA  ALA A 145     -14.986  -4.185  18.072  1.00 96.57           H  
ATOM   2063  C   ALA A 145     -14.907  -2.632  16.602  1.00 96.57           C  
ATOM   2064  CB  ALA A 145     -14.334  -2.387  19.057  1.00 96.57           C  
ATOM   2065  HB1 ALA A 145     -13.959  -2.910  19.936  1.00 96.57           H  
ATOM   2066  HB2 ALA A 145     -15.350  -2.044  19.253  1.00 96.57           H  
ATOM   2067  HB3 ALA A 145     -13.699  -1.525  18.850  1.00 96.57           H  
ATOM   2068  O   ALA A 145     -16.113  -2.687  16.339  1.00 96.57           O  
ATOM   2069  N   ALA A 146     -14.045  -1.975  15.819  1.00 97.18           N  
ATOM   2070  H   ALA A 146     -13.086  -1.891  16.124  1.00 97.18           H  
ATOM   2071  CA  ALA A 146     -14.409  -1.381  14.541  1.00 97.18           C  
ATOM   2072  HA  ALA A 146     -15.345  -0.836  14.665  1.00 97.18           H  
ATOM   2073  C   ALA A 146     -14.703  -2.408  13.460  1.00 97.18           C  
ATOM   2074  CB  ALA A 146     -13.326  -0.404  14.097  1.00 97.18           C  
ATOM   2075  HB1 ALA A 146     -13.247   0.398  14.831  1.00 97.18           H  
ATOM   2076  HB2 ALA A 146     -12.369  -0.920  14.017  1.00 97.18           H  
ATOM   2077  HB3 ALA A 146     -13.580   0.004  13.118  1.00 97.18           H  
ATOM   2078  O   ALA A 146     -15.671  -2.227  12.722  1.00 97.18           O  
ATOM   2079  N   MET A 147     -13.907  -3.475  13.384  1.00 97.36           N  
ATOM   2080  H   MET A 147     -13.144  -3.560  14.040  1.00 97.36           H  
ATOM   2081  CA  MET A 147     -14.174  -4.584  12.473  1.00 97.36           C  
ATOM   2082  HA  MET A 147     -14.277  -4.192  11.461  1.00 97.36           H  
ATOM   2083  C   MET A 147     -15.500  -5.258  12.824  1.00 97.36           C  
ATOM   2084  CB  MET A 147     -13.014  -5.587  12.484  1.00 97.36           C  
ATOM   2085  HB2 MET A 147     -13.282  -6.441  11.862  1.00 97.36           H  
ATOM   2086  HB3 MET A 147     -12.831  -5.943  13.498  1.00 97.36           H  
ATOM   2087  O   MET A 147     -16.342  -5.393  11.941  1.00 97.36           O  
ATOM   2088  CG  MET A 147     -11.738  -4.949  11.928  1.00 97.36           C  
ATOM   2089  HG2 MET A 147     -11.445  -4.116  12.566  1.00 97.36           H  
ATOM   2090  HG3 MET A 147     -11.953  -4.549  10.937  1.00 97.36           H  
ATOM   2091  SD  MET A 147     -10.328  -6.066  11.791  1.00 97.36           S  
ATOM   2092  CE  MET A 147     -10.761  -6.805  10.198  1.00 97.36           C  
ATOM   2093  HE1 MET A 147      -9.946  -7.452   9.875  1.00 97.36           H  
ATOM   2094  HE2 MET A 147     -10.905  -6.024   9.452  1.00 97.36           H  
ATOM   2095  HE3 MET A 147     -11.689  -7.369  10.286  1.00 97.36           H  
ATOM   2096  N   ASP A 148     -15.734  -5.563  14.103  1.00 97.42           N  
ATOM   2097  H   ASP A 148     -14.975  -5.488  14.765  1.00 97.42           H  
ATOM   2098  CA  ASP A 148     -16.991  -6.155  14.580  1.00 97.42           C  
ATOM   2099  HA  ASP A 148     -17.143  -7.119  14.095  1.00 97.42           H  
ATOM   2100  C   ASP A 148     -18.199  -5.267  14.232  1.00 97.42           C  
ATOM   2101  CB  ASP A 148     -16.914  -6.392  16.100  1.00 97.42           C  
ATOM   2102  HB2 ASP A 148     -17.898  -6.707  16.447  1.00 97.42           H  
ATOM   2103  HB3 ASP A 148     -16.675  -5.451  16.594  1.00 97.42           H  
ATOM   2104  O   ASP A 148     -19.177  -5.730  13.646  1.00 97.42           O  
ATOM   2105  CG  ASP A 148     -15.899  -7.461  16.532  1.00 97.42           C  
ATOM   2106  OD1 ASP A 148     -15.518  -7.430  17.726  1.00 97.42           O  
ATOM   2107  OD2 ASP A 148     -15.522  -8.312  15.694  1.00 97.42           O  
ATOM   2108  N   SER A 149     -18.103  -3.956  14.493  1.00 97.01           N  
ATOM   2109  H   SER A 149     -17.276  -3.629  14.972  1.00 97.01           H  
ATOM   2110  CA  SER A 149     -19.170  -3.011  14.138  1.00 97.01           C  
ATOM   2111  HA  SER A 149     -20.101  -3.343  14.598  1.00 97.01           H  
ATOM   2112  C   SER A 149     -19.404  -2.931  12.631  1.00 97.01           C  
ATOM   2113  CB  SER A 149     -18.853  -1.601  14.630  1.00 97.01           C  
ATOM   2114  HB2 SER A 149     -17.895  -1.286  14.216  1.00 97.01           H  
ATOM   2115  HB3 SER A 149     -19.628  -0.922  14.273  1.00 97.01           H  
ATOM   2116  O   SER A 149     -20.549  -2.864  12.198  1.00 97.01           O  
ATOM   2117  OG  SER A 149     -18.806  -1.541  16.041  1.00 97.01           O  
ATOM   2118  HG  SER A 149     -18.014  -2.013  16.308  1.00 97.01           H  
ATOM   2119  N   ALA A 150     -18.347  -2.928  11.818  1.00 97.61           N  
ATOM   2120  H   ALA A 150     -17.420  -3.005  12.212  1.00 97.61           H  
ATOM   2121  CA  ALA A 150     -18.478  -2.860  10.368  1.00 97.61           C  
ATOM   2122  HA  ALA A 150     -19.136  -2.028  10.116  1.00 97.61           H  
ATOM   2123  C   ALA A 150     -19.127  -4.123   9.783  1.00 97.61           C  
ATOM   2124  CB  ALA A 150     -17.098  -2.587   9.777  1.00 97.61           C  
ATOM   2125  HB1 ALA A 150     -16.666  -1.696  10.233  1.00 97.61           H  
ATOM   2126  HB2 ALA A 150     -16.444  -3.439   9.967  1.00 97.61           H  
ATOM   2127  HB3 ALA A 150     -17.202  -2.420   8.705  1.00 97.61           H  
ATOM   2128  O   ALA A 150     -19.956  -4.025   8.873  1.00 97.61           O  
ATOM   2129  N   ILE A 151     -18.799  -5.292  10.344  1.00 97.35           N  
ATOM   2130  H   ILE A 151     -18.114  -5.289  11.086  1.00 97.35           H  
ATOM   2131  CA  ILE A 151     -19.442  -6.567  10.018  1.00 97.35           C  
ATOM   2132  HA  ILE A 151     -19.329  -6.753   8.950  1.00 97.35           H  
ATOM   2133  C   ILE A 151     -20.949  -6.492  10.302  1.00 97.35           C  
ATOM   2134  CB  ILE A 151     -18.759  -7.720  10.794  1.00 97.35           C  
ATOM   2135  HB  ILE A 151     -18.729  -7.461  11.853  1.00 97.35           H  
ATOM   2136  O   ILE A 151     -21.755  -6.796   9.420  1.00 97.35           O  
ATOM   2137  CG1 ILE A 151     -17.313  -7.954  10.302  1.00 97.35           C  
ATOM   2138 HG12 ILE A 151     -16.811  -7.001  10.134  1.00 97.35           H  
ATOM   2139 HG13 ILE A 151     -17.340  -8.467   9.340  1.00 97.35           H  
ATOM   2140  CG2 ILE A 151     -19.563  -9.022  10.645  1.00 97.35           C  
ATOM   2141 HG21 ILE A 151     -19.713  -9.236   9.587  1.00 97.35           H  
ATOM   2142 HG22 ILE A 151     -20.528  -8.926  11.143  1.00 97.35           H  
ATOM   2143 HG23 ILE A 151     -19.036  -9.849  11.120  1.00 97.35           H  
ATOM   2144  CD1 ILE A 151     -16.458  -8.775  11.279  1.00 97.35           C  
ATOM   2145 HD11 ILE A 151     -16.491  -8.326  12.272  1.00 97.35           H  
ATOM   2146 HD12 ILE A 151     -16.814  -9.804  11.334  1.00 97.35           H  
ATOM   2147 HD13 ILE A 151     -15.422  -8.781  10.941  1.00 97.35           H  
ATOM   2148  N   ASP A 152     -21.337  -6.046  11.498  1.00 97.14           N  
ATOM   2149  H   ASP A 152     -20.631  -5.858  12.195  1.00 97.14           H  
ATOM   2150  CA  ASP A 152     -22.746  -5.962  11.905  1.00 97.14           C  
ATOM   2151  HA  ASP A 152     -23.234  -6.909  11.674  1.00 97.14           H  
ATOM   2152  C   ASP A 152     -23.531  -4.874  11.153  1.00 97.14           C  
ATOM   2153  CB  ASP A 152     -22.824  -5.729  13.421  1.00 97.14           C  
ATOM   2154  HB2 ASP A 152     -23.829  -5.387  13.667  1.00 97.14           H  
ATOM   2155  HB3 ASP A 152     -22.128  -4.939  13.705  1.00 97.14           H  
ATOM   2156  O   ASP A 152     -24.723  -5.045  10.866  1.00 97.14           O  
ATOM   2157  CG  ASP A 152     -22.553  -6.988  14.256  1.00 97.14           C  
ATOM   2158  OD1 ASP A 152     -22.357  -6.812  15.479  1.00 97.14           O  
ATOM   2159  OD2 ASP A 152     -22.683  -8.113  13.711  1.00 97.14           O  
ATOM   2160  N   ASP A 153     -22.860  -3.779  10.789  1.00 97.60           N  
ATOM   2161  H   ASP A 153     -21.916  -3.682  11.133  1.00 97.60           H  
ATOM   2162  CA  ASP A 153     -23.427  -2.673  10.016  1.00 97.60           C  
ATOM   2163  HA  ASP A 153     -24.364  -2.367  10.482  1.00 97.60           H  
ATOM   2164  C   ASP A 153     -23.752  -3.069   8.564  1.00 97.60           C  
ATOM   2165  CB  ASP A 153     -22.461  -1.475  10.040  1.00 97.60           C  
ATOM   2166  HB2 ASP A 153     -22.811  -0.760   9.295  1.00 97.60           H  
ATOM   2167  HB3 ASP A 153     -21.460  -1.799   9.754  1.00 97.60           H  
ATOM   2168  O   ASP A 153     -24.630  -2.460   7.942  1.00 97.60           O  
ATOM   2169  CG  ASP A 153     -22.415  -0.713  11.367  1.00 97.60           C  
ATOM   2170  OD1 ASP A 153     -21.560   0.198  11.525  1.00 97.60           O  
ATOM   2171  OD2 ASP A 153     -23.337  -0.877  12.193  1.00 97.60           O  
ATOM   2172  N   GLY A 154     -23.091  -4.106   8.036  1.00 96.79           N  
ATOM   2173  H   GLY A 154     -22.414  -4.569   8.626  1.00 96.79           H  
ATOM   2174  CA  GLY A 154     -23.339  -4.660   6.704  1.00 96.79           C  
ATOM   2175  HA2 GLY A 154     -24.388  -4.528   6.439  1.00 96.79           H  
ATOM   2176  HA3 GLY A 154     -23.126  -5.728   6.740  1.00 96.79           H  
ATOM   2177  C   GLY A 154     -22.474  -4.058   5.592  1.00 96.79           C  
ATOM   2178  O   GLY A 154     -22.968  -3.884   4.472  1.00 96.79           O  
ATOM   2179  N   VAL A 155     -21.209  -3.720   5.888  1.00 97.71           N  
ATOM   2180  H   VAL A 155     -20.873  -3.900   6.823  1.00 97.71           H  
ATOM   2181  CA  VAL A 155     -20.229  -3.331   4.853  1.00 97.71           C  
ATOM   2182  HA  VAL A 155     -20.681  -2.536   4.260  1.00 97.71           H  
ATOM   2183  C   VAL A 155     -19.941  -4.498   3.899  1.00 97.71           C  
ATOM   2184  CB  VAL A 155     -18.912  -2.774   5.436  1.00 97.71           C  
ATOM   2185  HB  VAL A 155     -18.333  -2.368   4.607  1.00 97.71           H  
ATOM   2186  O   VAL A 155     -20.100  -5.655   4.267  1.00 97.71           O  
ATOM   2187  CG1 VAL A 155     -19.160  -1.614   6.409  1.00 97.71           C  
ATOM   2188 HG11 VAL A 155     -19.705  -1.959   7.288  1.00 97.71           H  
ATOM   2189 HG12 VAL A 155     -19.735  -0.831   5.915  1.00 97.71           H  
ATOM   2190 HG13 VAL A 155     -18.208  -1.194   6.736  1.00 97.71           H  
ATOM   2191  CG2 VAL A 155     -18.042  -3.841   6.108  1.00 97.71           C  
ATOM   2192 HG21 VAL A 155     -17.681  -4.547   5.361  1.00 97.71           H  
ATOM   2193 HG22 VAL A 155     -18.617  -4.390   6.854  1.00 97.71           H  
ATOM   2194 HG23 VAL A 155     -17.177  -3.376   6.581  1.00 97.71           H  
ATOM   2195  N   ASP A 156     -19.499  -4.204   2.677  1.00 97.94           N  
ATOM   2196  H   ASP A 156     -19.385  -3.234   2.420  1.00 97.94           H  
ATOM   2197  CA  ASP A 156     -19.120  -5.219   1.679  1.00 97.94           C  
ATOM   2198  HA  ASP A 156     -19.578  -6.180   1.913  1.00 97.94           H  
ATOM   2199  C   ASP A 156     -17.608  -5.432   1.598  1.00 97.94           C  
ATOM   2200  CB  ASP A 156     -19.606  -4.763   0.303  1.00 97.94           C  
ATOM   2201  HB2 ASP A 156     -19.177  -5.412  -0.461  1.00 97.94           H  
ATOM   2202  HB3 ASP A 156     -19.261  -3.747   0.114  1.00 97.94           H  
ATOM   2203  O   ASP A 156     -17.133  -6.548   1.387  1.00 97.94           O  
ATOM   2204  CG  ASP A 156     -21.115  -4.830   0.189  1.00 97.94           C  
ATOM   2205  OD1 ASP A 156     -21.780  -3.774   0.051  1.00 97.94           O  
ATOM   2206  OD2 ASP A 156     -21.654  -5.957   0.208  1.00 97.94           O  
ATOM   2207  N   ILE A 157     -16.853  -4.343   1.748  1.00 97.93           N  
ATOM   2208  H   ILE A 157     -17.328  -3.470   1.929  1.00 97.93           H  
ATOM   2209  CA  ILE A 157     -15.393  -4.312   1.678  1.00 97.93           C  
ATOM   2210  HA  ILE A 157     -15.007  -5.331   1.683  1.00 97.93           H  
ATOM   2211  C   ILE A 157     -14.877  -3.586   2.918  1.00 97.93           C  
ATOM   2212  CB  ILE A 157     -14.918  -3.600   0.387  1.00 97.93           C  
ATOM   2213  HB  ILE A 157     -15.222  -2.556   0.462  1.00 97.93           H  
ATOM   2214  O   ILE A 157     -15.381  -2.514   3.254  1.00 97.93           O  
ATOM   2215  CG1 ILE A 157     -15.550  -4.140  -0.919  1.00 97.93           C  
ATOM   2216 HG12 ILE A 157     -15.223  -3.504  -1.742  1.00 97.93           H  
ATOM   2217 HG13 ILE A 157     -16.634  -4.048  -0.864  1.00 97.93           H  
ATOM   2218  CG2 ILE A 157     -13.381  -3.617   0.279  1.00 97.93           C  
ATOM   2219 HG21 ILE A 157     -12.937  -3.018   1.074  1.00 97.93           H  
ATOM   2220 HG22 ILE A 157     -13.071  -3.198  -0.678  1.00 97.93           H  
ATOM   2221 HG23 ILE A 157     -13.007  -4.638   0.362  1.00 97.93           H  
ATOM   2222  CD1 ILE A 157     -15.201  -5.587  -1.283  1.00 97.93           C  
ATOM   2223 HD11 ILE A 157     -15.719  -5.860  -2.203  1.00 97.93           H  
ATOM   2224 HD12 ILE A 157     -14.128  -5.682  -1.447  1.00 97.93           H  
ATOM   2225 HD13 ILE A 157     -15.512  -6.268  -0.491  1.00 97.93           H  
ATOM   2226  N   LEU A 158     -13.844  -4.123   3.561  1.00 98.05           N  
ATOM   2227  H   LEU A 158     -13.486  -5.004   3.222  1.00 98.05           H  
ATOM   2228  CA  LEU A 158     -13.057  -3.413   4.565  1.00 98.05           C  
ATOM   2229  HA  LEU A 158     -13.585  -2.508   4.866  1.00 98.05           H  
ATOM   2230  C   LEU A 158     -11.731  -2.960   3.959  1.00 98.05           C  
ATOM   2231  CB  LEU A 158     -12.850  -4.293   5.808  1.00 98.05           C  
ATOM   2232  HB2 LEU A 158     -12.563  -5.292   5.482  1.00 98.05           H  
ATOM   2233  HB3 LEU A 158     -12.026  -3.886   6.395  1.00 98.05           H  
ATOM   2234  O   LEU A 158     -10.945  -3.775   3.481  1.00 98.05           O  
ATOM   2235  CG  LEU A 158     -14.087  -4.389   6.715  1.00 98.05           C  
ATOM   2236  HG  LEU A 158     -14.936  -4.761   6.143  1.00 98.05           H  
ATOM   2237  CD1 LEU A 158     -13.812  -5.346   7.876  1.00 98.05           C  
ATOM   2238 HD11 LEU A 158     -14.704  -5.446   8.494  1.00 98.05           H  
ATOM   2239 HD12 LEU A 158     -12.991  -4.971   8.488  1.00 98.05           H  
ATOM   2240 HD13 LEU A 158     -13.552  -6.331   7.488  1.00 98.05           H  
ATOM   2241  CD2 LEU A 158     -14.442  -3.023   7.299  1.00 98.05           C  
ATOM   2242 HD21 LEU A 158     -13.553  -2.541   7.705  1.00 98.05           H  
ATOM   2243 HD22 LEU A 158     -14.893  -2.393   6.533  1.00 98.05           H  
ATOM   2244 HD23 LEU A 158     -15.164  -3.160   8.104  1.00 98.05           H  
ATOM   2245  N   SER A 159     -11.483  -1.653   4.000  1.00 97.71           N  
ATOM   2246  H   SER A 159     -12.186  -1.059   4.416  1.00 97.71           H  
ATOM   2247  CA  SER A 159     -10.210  -1.041   3.632  1.00 97.71           C  
ATOM   2248  HA  SER A 159      -9.613  -1.750   3.059  1.00 97.71           H  
ATOM   2249  C   SER A 159      -9.457  -0.666   4.900  1.00 97.71           C  
ATOM   2250  CB  SER A 159     -10.452   0.193   2.762  1.00 97.71           C  
ATOM   2251  HB2 SER A 159     -11.158  -0.064   1.972  1.00 97.71           H  
ATOM   2252  HB3 SER A 159     -10.882   0.996   3.360  1.00 97.71           H  
ATOM   2253  O   SER A 159      -9.885   0.222   5.642  1.00 97.71           O  
ATOM   2254  OG  SER A 159      -9.237   0.623   2.169  1.00 97.71           O  
ATOM   2255  HG  SER A 159      -8.679   1.001   2.852  1.00 97.71           H  
ATOM   2256  N   MET A 160      -8.330  -1.329   5.141  1.00 96.54           N  
ATOM   2257  H   MET A 160      -8.067  -2.079   4.518  1.00 96.54           H  
ATOM   2258  CA  MET A 160      -7.520  -1.134   6.339  1.00 96.54           C  
ATOM   2259  HA  MET A 160      -7.926  -0.320   6.940  1.00 96.54           H  
ATOM   2260  C   MET A 160      -6.099  -0.747   5.946  1.00 96.54           C  
ATOM   2261  CB  MET A 160      -7.552  -2.395   7.205  1.00 96.54           C  
ATOM   2262  HB2 MET A 160      -7.149  -3.232   6.635  1.00 96.54           H  
ATOM   2263  HB3 MET A 160      -6.923  -2.231   8.080  1.00 96.54           H  
ATOM   2264  O   MET A 160      -5.241  -1.585   5.673  1.00 96.54           O  
ATOM   2265  CG  MET A 160      -8.972  -2.749   7.653  1.00 96.54           C  
ATOM   2266  HG2 MET A 160      -9.558  -3.021   6.776  1.00 96.54           H  
ATOM   2267  HG3 MET A 160      -9.435  -1.877   8.114  1.00 96.54           H  
ATOM   2268  SD  MET A 160      -9.045  -4.130   8.813  1.00 96.54           S  
ATOM   2269  CE  MET A 160      -8.362  -3.362  10.307  1.00 96.54           C  
ATOM   2270  HE1 MET A 160      -7.316  -3.100  10.149  1.00 96.54           H  
ATOM   2271  HE2 MET A 160      -8.933  -2.468  10.558  1.00 96.54           H  
ATOM   2272  HE3 MET A 160      -8.425  -4.069  11.135  1.00 96.54           H  
ATOM   2273  N   SER A 161      -5.830   0.553   5.939  1.00 96.12           N  
ATOM   2274  H   SER A 161      -6.573   1.204   6.147  1.00 96.12           H  
ATOM   2275  CA  SER A 161      -4.484   1.099   5.736  1.00 96.12           C  
ATOM   2276  HA  SER A 161      -3.931   0.441   5.066  1.00 96.12           H  
ATOM   2277  C   SER A 161      -3.692   1.145   7.047  1.00 96.12           C  
ATOM   2278  CB  SER A 161      -4.575   2.461   5.054  1.00 96.12           C  
ATOM   2279  HB2 SER A 161      -3.580   2.905   5.016  1.00 96.12           H  
ATOM   2280  HB3 SER A 161      -5.235   3.118   5.619  1.00 96.12           H  
ATOM   2281  O   SER A 161      -2.936   2.076   7.295  1.00 96.12           O  
ATOM   2282  OG  SER A 161      -5.058   2.290   3.734  1.00 96.12           O  
ATOM   2283  HG  SER A 161      -4.759   3.033   3.206  1.00 96.12           H  
ATOM   2284  N   LEU A 162      -3.900   0.142   7.899  1.00 90.49           N  
ATOM   2285  H   LEU A 162      -4.414  -0.657   7.557  1.00 90.49           H  
ATOM   2286  CA  LEU A 162      -3.335   0.017   9.236  1.00 90.49           C  
ATOM   2287  HA  LEU A 162      -2.598   0.802   9.407  1.00 90.49           H  
ATOM   2288  C   LEU A 162      -2.650  -1.335   9.350  1.00 90.49           C  
ATOM   2289  CB  LEU A 162      -4.441   0.107  10.302  1.00 90.49           C  
ATOM   2290  HB2 LEU A 162      -3.972   0.071  11.285  1.00 90.49           H  
ATOM   2291  HB3 LEU A 162      -5.075  -0.775  10.208  1.00 90.49           H  
ATOM   2292  O   LEU A 162      -3.065  -2.309   8.715  1.00 90.49           O  
ATOM   2293  CG  LEU A 162      -5.345   1.346  10.233  1.00 90.49           C  
ATOM   2294  HG  LEU A 162      -5.877   1.361   9.281  1.00 90.49           H  
ATOM   2295  CD1 LEU A 162      -6.370   1.257  11.361  1.00 90.49           C  
ATOM   2296 HD11 LEU A 162      -5.868   1.228  12.329  1.00 90.49           H  
ATOM   2297 HD12 LEU A 162      -6.970   0.356  11.235  1.00 90.49           H  
ATOM   2298 HD13 LEU A 162      -7.031   2.122  11.319  1.00 90.49           H  
ATOM   2299  CD2 LEU A 162      -4.562   2.645  10.386  1.00 90.49           C  
ATOM   2300 HD21 LEU A 162      -5.260   3.482  10.400  1.00 90.49           H  
ATOM   2301 HD22 LEU A 162      -3.887   2.784   9.541  1.00 90.49           H  
ATOM   2302 HD23 LEU A 162      -3.976   2.628  11.305  1.00 90.49           H  
ATOM   2303  N   SER A 163      -1.637  -1.418  10.199  1.00 86.01           N  
ATOM   2304  H   SER A 163      -1.302  -0.601  10.689  1.00 86.01           H  
ATOM   2305  CA  SER A 163      -1.013  -2.696  10.494  1.00 86.01           C  
ATOM   2306  HA  SER A 163      -1.782  -3.467  10.528  1.00 86.01           H  
ATOM   2307  C   SER A 163      -0.323  -2.684  11.859  1.00 86.01           C  
ATOM   2308  CB  SER A 163      -0.072  -3.059   9.353  1.00 86.01           C  
ATOM   2309  HB2 SER A 163      -0.568  -2.931   8.391  1.00 86.01           H  
ATOM   2310  HB3 SER A 163       0.248  -4.095   9.466  1.00 86.01           H  
ATOM   2311  O   SER A 163       0.084  -1.632  12.367  1.00 86.01           O  
ATOM   2312  OG  SER A 163       1.025  -2.210   9.401  1.00 86.01           O  
ATOM   2313  HG  SER A 163       1.537  -2.617  10.103  1.00 86.01           H  
ATOM   2314  N   GLY A 164      -0.232  -3.870  12.455  1.00 80.90           N  
ATOM   2315  H   GLY A 164      -0.549  -4.674  11.933  1.00 80.90           H  
ATOM   2316  CA  GLY A 164       0.652  -4.158  13.579  1.00 80.90           C  
ATOM   2317  HA2 GLY A 164       0.076  -4.613  14.385  1.00 80.90           H  
ATOM   2318  HA3 GLY A 164       1.111  -3.238  13.942  1.00 80.90           H  
ATOM   2319  C   GLY A 164       1.759  -5.127  13.165  1.00 80.90           C  
ATOM   2320  O   GLY A 164       1.720  -5.697  12.080  1.00 80.90           O  
ATOM   2321  N   GLY A 165       2.716  -5.353  14.069  1.00 84.00           N  
ATOM   2322  H   GLY A 165       2.622  -4.876  14.954  1.00 84.00           H  
ATOM   2323  CA  GLY A 165       3.910  -6.177  13.841  1.00 84.00           C  
ATOM   2324  HA2 GLY A 165       4.671  -5.573  13.346  1.00 84.00           H  
ATOM   2325  HA3 GLY A 165       4.312  -6.448  14.817  1.00 84.00           H  
ATOM   2326  C   GLY A 165       3.687  -7.494  13.071  1.00 84.00           C  
ATOM   2327  O   GLY A 165       2.629  -8.101  13.201  1.00 84.00           O  
ATOM   2328  N   PRO A 166       4.720  -8.058  12.408  1.00 89.13           N  
ATOM   2329  CA  PRO A 166       4.664  -9.413  11.853  1.00 89.13           C  
ATOM   2330  HA  PRO A 166       3.765  -9.528  11.248  1.00 89.13           H  
ATOM   2331  C   PRO A 166       4.631 -10.461  12.985  1.00 89.13           C  
ATOM   2332  CB  PRO A 166       5.896  -9.522  10.943  1.00 89.13           C  
ATOM   2333  HB2 PRO A 166       5.646  -9.149   9.950  1.00 89.13           H  
ATOM   2334  HB3 PRO A 166       6.280 -10.539  10.870  1.00 89.13           H  
ATOM   2335  O   PRO A 166       5.665 -11.023  13.367  1.00 89.13           O  
ATOM   2336  CG  PRO A 166       6.900  -8.574  11.600  1.00 89.13           C  
ATOM   2337  HG2 PRO A 166       7.396  -9.079  12.429  1.00 89.13           H  
ATOM   2338  HG3 PRO A 166       7.631  -8.203  10.881  1.00 89.13           H  
ATOM   2339  CD  PRO A 166       6.011  -7.449  12.132  1.00 89.13           C  
ATOM   2340  HD2 PRO A 166       5.886  -6.684  11.365  1.00 89.13           H  
ATOM   2341  HD3 PRO A 166       6.445  -7.014  13.032  1.00 89.13           H  
ATOM   2342  N   ILE A 167       3.447 -10.673  13.560  1.00 91.17           N  
ATOM   2343  H   ILE A 167       2.675 -10.119  13.216  1.00 91.17           H  
ATOM   2344  CA  ILE A 167       3.157 -11.548  14.702  1.00 91.17           C  
ATOM   2345  HA  ILE A 167       4.104 -11.959  15.052  1.00 91.17           H  
ATOM   2346  C   ILE A 167       2.277 -12.738  14.271  1.00 91.17           C  
ATOM   2347  CB  ILE A 167       2.535 -10.744  15.875  1.00 91.17           C  
ATOM   2348  HB  ILE A 167       2.406 -11.429  16.712  1.00 91.17           H  
ATOM   2349  O   ILE A 167       1.670 -12.692  13.203  1.00 91.17           O  
ATOM   2350  CG1 ILE A 167       1.133 -10.188  15.539  1.00 91.17           C  
ATOM   2351 HG12 ILE A 167       0.474 -11.033  15.340  1.00 91.17           H  
ATOM   2352 HG13 ILE A 167       1.170  -9.572  14.641  1.00 91.17           H  
ATOM   2353  CG2 ILE A 167       3.515  -9.657  16.356  1.00 91.17           C  
ATOM   2354 HG21 ILE A 167       3.532  -8.837  15.638  1.00 91.17           H  
ATOM   2355 HG22 ILE A 167       4.516 -10.074  16.458  1.00 91.17           H  
ATOM   2356 HG23 ILE A 167       3.192  -9.268  17.322  1.00 91.17           H  
ATOM   2357  CD1 ILE A 167       0.496  -9.366  16.664  1.00 91.17           C  
ATOM   2358 HD11 ILE A 167       1.070  -8.457  16.846  1.00 91.17           H  
ATOM   2359 HD12 ILE A 167       0.442  -9.959  17.577  1.00 91.17           H  
ATOM   2360 HD13 ILE A 167      -0.510  -9.070  16.367  1.00 91.17           H  
ATOM   2361  N   PRO A 168       2.206 -13.827  15.064  1.00 93.82           N  
ATOM   2362  CA  PRO A 168       1.321 -14.954  14.765  1.00 93.82           C  
ATOM   2363  HA  PRO A 168       1.623 -15.399  13.816  1.00 93.82           H  
ATOM   2364  C   PRO A 168      -0.149 -14.531  14.687  1.00 93.82           C  
ATOM   2365  CB  PRO A 168       1.534 -15.963  15.898  1.00 93.82           C  
ATOM   2366  HB2 PRO A 168       0.814 -15.788  16.697  1.00 93.82           H  
ATOM   2367  HB3 PRO A 168       1.464 -16.992  15.543  1.00 93.82           H  
ATOM   2368  O   PRO A 168      -0.600 -13.738  15.515  1.00 93.82           O  
ATOM   2369  CG  PRO A 168       2.934 -15.633  16.409  1.00 93.82           C  
ATOM   2370  HG2 PRO A 168       3.068 -15.938  17.447  1.00 93.82           H  
ATOM   2371  HG3 PRO A 168       3.679 -16.104  15.768  1.00 93.82           H  
ATOM   2372  CD  PRO A 168       3.000 -14.117  16.248  1.00 93.82           C  
ATOM   2373  HD2 PRO A 168       2.545 -13.639  17.115  1.00 93.82           H  
ATOM   2374  HD3 PRO A 168       4.037 -13.801  16.133  1.00 93.82           H  
ATOM   2375  N   PHE A 169      -0.913 -15.123  13.766  1.00 96.19           N  
ATOM   2376  H   PHE A 169      -0.487 -15.777  13.124  1.00 96.19           H  
ATOM   2377  CA  PHE A 169      -2.292 -14.705  13.480  1.00 96.19           C  
ATOM   2378  HA  PHE A 169      -2.280 -13.667  13.146  1.00 96.19           H  
ATOM   2379  C   PHE A 169      -3.213 -14.768  14.705  1.00 96.19           C  
ATOM   2380  CB  PHE A 169      -2.865 -15.578  12.357  1.00 96.19           C  
ATOM   2381  HB2 PHE A 169      -3.000 -16.589  12.741  1.00 96.19           H  
ATOM   2382  HB3 PHE A 169      -3.846 -15.187  12.090  1.00 96.19           H  
ATOM   2383  O   PHE A 169      -4.064 -13.909  14.889  1.00 96.19           O  
ATOM   2384  CG  PHE A 169      -2.039 -15.649  11.088  1.00 96.19           C  
ATOM   2385  CD1 PHE A 169      -1.486 -14.480  10.529  1.00 96.19           C  
ATOM   2386  HD1 PHE A 169      -1.640 -13.519  10.998  1.00 96.19           H  
ATOM   2387  CD2 PHE A 169      -1.843 -16.888  10.450  1.00 96.19           C  
ATOM   2388  HD2 PHE A 169      -2.264 -17.792  10.863  1.00 96.19           H  
ATOM   2389  CE1 PHE A 169      -0.742 -14.552   9.340  1.00 96.19           C  
ATOM   2390  HE1 PHE A 169      -0.325 -13.652   8.912  1.00 96.19           H  
ATOM   2391  CE2 PHE A 169      -1.104 -16.954   9.258  1.00 96.19           C  
ATOM   2392  HE2 PHE A 169      -0.965 -17.908   8.772  1.00 96.19           H  
ATOM   2393  CZ  PHE A 169      -0.556 -15.787   8.698  1.00 96.19           C  
ATOM   2394  HZ  PHE A 169      -0.006 -15.837   7.771  1.00 96.19           H  
ATOM   2395  N   HIS A 170      -3.000 -15.736  15.603  1.00 95.49           N  
ATOM   2396  H   HIS A 170      -2.272 -16.408  15.407  1.00 95.49           H  
ATOM   2397  CA  HIS A 170      -3.789 -15.892  16.831  1.00 95.49           C  
ATOM   2398  HA  HIS A 170      -4.843 -15.798  16.567  1.00 95.49           H  
ATOM   2399  C   HIS A 170      -3.514 -14.806  17.900  1.00 95.49           C  
ATOM   2400  CB  HIS A 170      -3.561 -17.311  17.377  1.00 95.49           C  
ATOM   2401  HB2 HIS A 170      -4.275 -17.483  18.182  1.00 95.49           H  
ATOM   2402  HB3 HIS A 170      -3.760 -18.043  16.594  1.00 95.49           H  
ATOM   2403  O   HIS A 170      -4.036 -14.889  19.013  1.00 95.49           O  
ATOM   2404  CG  HIS A 170      -2.172 -17.521  17.926  1.00 95.49           C  
ATOM   2405  CD2 HIS A 170      -1.128 -18.202  17.362  1.00 95.49           C  
ATOM   2406  HD2 HIS A 170      -1.151 -18.741  16.426  1.00 95.49           H  
ATOM   2407  ND1 HIS A 170      -1.722 -17.003  19.111  1.00 95.49           N  
ATOM   2408  HD1 HIS A 170      -2.280 -16.405  19.704  1.00 95.49           H  
ATOM   2409  CE1 HIS A 170      -0.426 -17.326  19.241  1.00 95.49           C  
ATOM   2410  HE1 HIS A 170       0.213 -17.033  20.061  1.00 95.49           H  
ATOM   2411  NE2 HIS A 170      -0.016 -18.057  18.202  1.00 95.49           N  
ATOM   2412  N   ARG A 171      -2.624 -13.843  17.619  1.00 93.93           N  
ATOM   2413  H   ARG A 171      -2.186 -13.876  16.709  1.00 93.93           H  
ATOM   2414  CA  ARG A 171      -2.363 -12.633  18.422  1.00 93.93           C  
ATOM   2415  HA  ARG A 171      -3.087 -12.565  19.234  1.00 93.93           H  
ATOM   2416  C   ARG A 171      -2.560 -11.345  17.618  1.00 93.93           C  
ATOM   2417  CB  ARG A 171      -0.934 -12.656  18.997  1.00 93.93           C  
ATOM   2418  HB2 ARG A 171      -0.719 -11.699  19.472  1.00 93.93           H  
ATOM   2419  HB3 ARG A 171      -0.224 -12.798  18.182  1.00 93.93           H  
ATOM   2420  O   ARG A 171      -2.314 -10.274  18.157  1.00 93.93           O  
ATOM   2421  CG  ARG A 171      -0.739 -13.749  20.044  1.00 93.93           C  
ATOM   2422  HG2 ARG A 171      -1.447 -13.607  20.860  1.00 93.93           H  
ATOM   2423  HG3 ARG A 171      -0.921 -14.710  19.564  1.00 93.93           H  
ATOM   2424  CD  ARG A 171       0.692 -13.733  20.584  1.00 93.93           C  
ATOM   2425  HD2 ARG A 171       0.868 -12.772  21.068  1.00 93.93           H  
ATOM   2426  HD3 ARG A 171       1.375 -13.835  19.741  1.00 93.93           H  
ATOM   2427  NE  ARG A 171       0.916 -14.831  21.546  1.00 93.93           N  
ATOM   2428  HE  ARG A 171       0.092 -15.321  21.862  1.00 93.93           H  
ATOM   2429  NH1 ARG A 171       3.178 -14.550  21.780  1.00 93.93           N  
ATOM   2430 HH11 ARG A 171       3.113 -13.746  21.172  1.00 93.93           H  
ATOM   2431 HH12 ARG A 171       4.065 -14.837  22.170  1.00 93.93           H  
ATOM   2432  NH2 ARG A 171       2.161 -16.216  22.862  1.00 93.93           N  
ATOM   2433 HH21 ARG A 171       3.055 -16.495  23.239  1.00 93.93           H  
ATOM   2434 HH22 ARG A 171       1.324 -16.707  23.142  1.00 93.93           H  
ATOM   2435  CZ  ARG A 171       2.079 -15.194  22.056  1.00 93.93           C  
ATOM   2436  N   ASP A 172      -2.939 -11.446  16.348  1.00 95.29           N  
ATOM   2437  H   ASP A 172      -3.235 -12.342  15.988  1.00 95.29           H  
ATOM   2438  CA  ASP A 172      -3.113 -10.307  15.454  1.00 95.29           C  
ATOM   2439  HA  ASP A 172      -2.594  -9.433  15.845  1.00 95.29           H  
ATOM   2440  C   ASP A 172      -4.600  -9.959  15.364  1.00 95.29           C  
ATOM   2441  CB  ASP A 172      -2.483 -10.645  14.094  1.00 95.29           C  
ATOM   2442  HB2 ASP A 172      -1.424 -10.859  14.238  1.00 95.29           H  
ATOM   2443  HB3 ASP A 172      -2.943 -11.552  13.702  1.00 95.29           H  
ATOM   2444  O   ASP A 172      -5.379 -10.674  14.737  1.00 95.29           O  
ATOM   2445  CG  ASP A 172      -2.611  -9.531  13.051  1.00 95.29           C  
ATOM   2446  OD1 ASP A 172      -2.015  -9.708  11.967  1.00 95.29           O  
ATOM   2447  OD2 ASP A 172      -3.334  -8.543  13.319  1.00 95.29           O  
ATOM   2448  N   ASN A 173      -4.996  -8.849  15.988  1.00 94.33           N  
ATOM   2449  H   ASN A 173      -4.314  -8.320  16.513  1.00 94.33           H  
ATOM   2450  CA  ASN A 173      -6.390  -8.410  16.000  1.00 94.33           C  
ATOM   2451  HA  ASN A 173      -7.006  -9.213  16.406  1.00 94.33           H  
ATOM   2452  C   ASN A 173      -6.937  -8.116  14.595  1.00 94.33           C  
ATOM   2453  CB  ASN A 173      -6.532  -7.180  16.910  1.00 94.33           C  
ATOM   2454  HB2 ASN A 173      -7.504  -6.722  16.730  1.00 94.33           H  
ATOM   2455  HB3 ASN A 173      -5.766  -6.444  16.666  1.00 94.33           H  
ATOM   2456  O   ASN A 173      -8.130  -8.314  14.373  1.00 94.33           O  
ATOM   2457  CG  ASN A 173      -6.452  -7.510  18.389  1.00 94.33           C  
ATOM   2458  ND2 ASN A 173      -6.616  -6.523  19.230  1.00 94.33           N  
ATOM   2459 HD21 ASN A 173      -6.499  -6.746  20.208  1.00 94.33           H  
ATOM   2460 HD22 ASN A 173      -6.890  -5.611  18.895  1.00 94.33           H  
ATOM   2461  OD1 ASN A 173      -6.269  -8.635  18.821  1.00 94.33           O  
ATOM   2462  N   ILE A 174      -6.090  -7.698  13.644  1.00 96.36           N  
ATOM   2463  H   ILE A 174      -5.098  -7.708  13.833  1.00 96.36           H  
ATOM   2464  CA  ILE A 174      -6.508  -7.505  12.249  1.00 96.36           C  
ATOM   2465  HA  ILE A 174      -7.454  -6.963  12.238  1.00 96.36           H  
ATOM   2466  C   ILE A 174      -6.765  -8.867  11.609  1.00 96.36           C  
ATOM   2467  CB  ILE A 174      -5.473  -6.680  11.447  1.00 96.36           C  
ATOM   2468  HB  ILE A 174      -4.504  -7.178  11.492  1.00 96.36           H  
ATOM   2469  O   ILE A 174      -7.793  -9.048  10.962  1.00 96.36           O  
ATOM   2470  CG1 ILE A 174      -5.335  -5.268  12.062  1.00 96.36           C  
ATOM   2471 HG12 ILE A 174      -6.291  -4.749  11.986  1.00 96.36           H  
ATOM   2472 HG13 ILE A 174      -5.083  -5.360  13.118  1.00 96.36           H  
ATOM   2473  CG2 ILE A 174      -5.891  -6.590   9.965  1.00 96.36           C  
ATOM   2474 HG21 ILE A 174      -5.929  -7.582   9.514  1.00 96.36           H  
ATOM   2475 HG22 ILE A 174      -5.163  -6.015   9.394  1.00 96.36           H  
ATOM   2476 HG23 ILE A 174      -6.872  -6.122   9.876  1.00 96.36           H  
ATOM   2477  CD1 ILE A 174      -4.248  -4.400  11.417  1.00 96.36           C  
ATOM   2478 HD11 ILE A 174      -4.524  -4.130  10.398  1.00 96.36           H  
ATOM   2479 HD12 ILE A 174      -4.128  -3.484  11.996  1.00 96.36           H  
ATOM   2480 HD13 ILE A 174      -3.305  -4.945  11.413  1.00 96.36           H  
ATOM   2481  N   ALA A 175      -5.887  -9.852  11.823  1.00 96.82           N  
ATOM   2482  H   ALA A 175      -5.063  -9.648  12.371  1.00 96.82           H  
ATOM   2483  CA  ALA A 175      -6.104 -11.209  11.319  1.00 96.82           C  
ATOM   2484  HA  ALA A 175      -6.240 -11.153  10.240  1.00 96.82           H  
ATOM   2485  C   ALA A 175      -7.377 -11.850  11.901  1.00 96.82           C  
ATOM   2486  CB  ALA A 175      -4.867 -12.071  11.591  1.00 96.82           C  
ATOM   2487  HB1 ALA A 175      -4.973 -13.028  11.081  1.00 96.82           H  
ATOM   2488  HB2 ALA A 175      -3.973 -11.567  11.223  1.00 96.82           H  
ATOM   2489  HB3 ALA A 175      -4.775 -12.253  12.661  1.00 96.82           H  
ATOM   2490  O   ALA A 175      -8.138 -12.454  11.145  1.00 96.82           O  
ATOM   2491  N   ILE A 176      -7.624 -11.680  13.205  1.00 96.88           N  
ATOM   2492  H   ILE A 176      -6.923 -11.194  13.747  1.00 96.88           H  
ATOM   2493  CA  ILE A 176      -8.813 -12.183  13.914  1.00 96.88           C  
ATOM   2494  HA  ILE A 176      -8.909 -13.254  13.732  1.00 96.88           H  
ATOM   2495  C   ILE A 176     -10.084 -11.527  13.368  1.00 96.88           C  
ATOM   2496  CB  ILE A 176      -8.665 -11.963  15.441  1.00 96.88           C  
ATOM   2497  HB  ILE A 176      -8.441 -10.912  15.618  1.00 96.88           H  
ATOM   2498  O   ILE A 176     -10.981 -12.224  12.899  1.00 96.88           O  
ATOM   2499  CG1 ILE A 176      -7.499 -12.817  15.988  1.00 96.88           C  
ATOM   2500 HG12 ILE A 176      -6.617 -12.699  15.359  1.00 96.88           H  
ATOM   2501 HG13 ILE A 176      -7.779 -13.869  15.926  1.00 96.88           H  
ATOM   2502  CG2 ILE A 176      -9.969 -12.309  16.191  1.00 96.88           C  
ATOM   2503 HG21 ILE A 176      -9.847 -12.158  17.263  1.00 96.88           H  
ATOM   2504 HG22 ILE A 176     -10.786 -11.665  15.865  1.00 96.88           H  
ATOM   2505 HG23 ILE A 176     -10.246 -13.347  16.004  1.00 96.88           H  
ATOM   2506  CD1 ILE A 176      -7.081 -12.490  17.428  1.00 96.88           C  
ATOM   2507 HD11 ILE A 176      -6.859 -11.427  17.517  1.00 96.88           H  
ATOM   2508 HD12 ILE A 176      -6.186 -13.060  17.677  1.00 96.88           H  
ATOM   2509 HD13 ILE A 176      -7.870 -12.762  18.129  1.00 96.88           H  
ATOM   2510  N   GLY A 177     -10.152 -10.192  13.349  1.00 97.16           N  
ATOM   2511  H   GLY A 177      -9.390  -9.645  13.723  1.00 97.16           H  
ATOM   2512  CA  GLY A 177     -11.321  -9.489  12.820  1.00 97.16           C  
ATOM   2513  HA2 GLY A 177     -11.189  -8.418  12.967  1.00 97.16           H  
ATOM   2514  HA3 GLY A 177     -12.212  -9.804  13.363  1.00 97.16           H  
ATOM   2515  C   GLY A 177     -11.539  -9.763  11.328  1.00 97.16           C  
ATOM   2516  O   GLY A 177     -12.676  -9.876  10.874  1.00 97.16           O  
ATOM   2517  N   ALA A 178     -10.462  -9.932  10.550  1.00 97.48           N  
ATOM   2518  H   ALA A 178      -9.546  -9.777  10.946  1.00 97.48           H  
ATOM   2519  CA  ALA A 178     -10.562 -10.233   9.125  1.00 97.48           C  
ATOM   2520  HA  ALA A 178     -11.296  -9.551   8.696  1.00 97.48           H  
ATOM   2521  C   ALA A 178     -11.067 -11.654   8.863  1.00 97.48           C  
ATOM   2522  CB  ALA A 178      -9.214  -9.997   8.436  1.00 97.48           C  
ATOM   2523  HB1 ALA A 178      -9.317 -10.183   7.367  1.00 97.48           H  
ATOM   2524  HB2 ALA A 178      -8.893  -8.965   8.580  1.00 97.48           H  
ATOM   2525  HB3 ALA A 178      -8.460 -10.665   8.852  1.00 97.48           H  
ATOM   2526  O   ALA A 178     -11.721 -11.878   7.844  1.00 97.48           O  
ATOM   2527  N   TYR A 179     -10.792 -12.600   9.767  1.00 97.68           N  
ATOM   2528  H   TYR A 179     -10.267 -12.351  10.593  1.00 97.68           H  
ATOM   2529  CA  TYR A 179     -11.344 -13.950   9.694  1.00 97.68           C  
ATOM   2530  HA  TYR A 179     -11.115 -14.377   8.717  1.00 97.68           H  
ATOM   2531  C   TYR A 179     -12.870 -13.895   9.831  1.00 97.68           C  
ATOM   2532  CB  TYR A 179     -10.702 -14.837  10.769  1.00 97.68           C  
ATOM   2533  HB2 TYR A 179     -10.908 -14.430  11.759  1.00 97.68           H  
ATOM   2534  HB3 TYR A 179      -9.620 -14.836  10.636  1.00 97.68           H  
ATOM   2535  O   TYR A 179     -13.578 -14.375   8.945  1.00 97.68           O  
ATOM   2536  CG  TYR A 179     -11.196 -16.266  10.733  1.00 97.68           C  
ATOM   2537  CD1 TYR A 179     -12.300 -16.651  11.518  1.00 97.68           C  
ATOM   2538  HD1 TYR A 179     -12.788 -15.932  12.160  1.00 97.68           H  
ATOM   2539  CD2 TYR A 179     -10.578 -17.196   9.878  1.00 97.68           C  
ATOM   2540  HD2 TYR A 179      -9.741 -16.895   9.267  1.00 97.68           H  
ATOM   2541  CE1 TYR A 179     -12.793 -17.968  11.447  1.00 97.68           C  
ATOM   2542  HE1 TYR A 179     -13.664 -18.254  12.018  1.00 97.68           H  
ATOM   2543  CE2 TYR A 179     -11.073 -18.511   9.803  1.00 97.68           C  
ATOM   2544  HE2 TYR A 179     -10.612 -19.217   9.128  1.00 97.68           H  
ATOM   2545  OH  TYR A 179     -12.655 -20.174  10.497  1.00 97.68           O  
ATOM   2546  HH  TYR A 179     -12.307 -20.608   9.714  1.00 97.68           H  
ATOM   2547  CZ  TYR A 179     -12.179 -18.902  10.587  1.00 97.68           C  
ATOM   2548  N   SER A 180     -13.370 -13.207  10.864  1.00 97.12           N  
ATOM   2549  H   SER A 180     -12.741 -12.878  11.583  1.00 97.12           H  
ATOM   2550  CA  SER A 180     -14.808 -13.003  11.087  1.00 97.12           C  
ATOM   2551  HA  SER A 180     -15.293 -13.977  11.146  1.00 97.12           H  
ATOM   2552  C   SER A 180     -15.475 -12.223   9.946  1.00 97.12           C  
ATOM   2553  CB  SER A 180     -15.038 -12.279  12.421  1.00 97.12           C  
ATOM   2554  HB2 SER A 180     -16.110 -12.191  12.598  1.00 97.12           H  
ATOM   2555  HB3 SER A 180     -14.601 -11.281  12.384  1.00 97.12           H  
ATOM   2556  O   SER A 180     -16.575 -12.567   9.518  1.00 97.12           O  
ATOM   2557  OG  SER A 180     -14.448 -13.012  13.479  1.00 97.12           O  
ATOM   2558  HG  SER A 180     -14.853 -12.756  14.311  1.00 97.12           H  
ATOM   2559  N   ALA A 181     -14.803 -11.207   9.390  1.00 97.76           N  
ATOM   2560  H   ALA A 181     -13.943 -10.904   9.825  1.00 97.76           H  
ATOM   2561  CA  ALA A 181     -15.301 -10.470   8.227  1.00 97.76           C  
ATOM   2562  HA  ALA A 181     -16.305 -10.105   8.448  1.00 97.76           H  
ATOM   2563  C   ALA A 181     -15.418 -11.372   6.988  1.00 97.76           C  
ATOM   2564  CB  ALA A 181     -14.380  -9.269   7.975  1.00 97.76           C  
ATOM   2565  HB1 ALA A 181     -14.765  -8.667   7.152  1.00 97.76           H  
ATOM   2566  HB2 ALA A 181     -13.380  -9.621   7.718  1.00 97.76           H  
ATOM   2567  HB3 ALA A 181     -14.323  -8.646   8.867  1.00 97.76           H  
ATOM   2568  O   ALA A 181     -16.450 -11.384   6.312  1.00 97.76           O  
ATOM   2569  N   THR A 182     -14.392 -12.185   6.732  1.00 97.19           N  
ATOM   2570  H   THR A 182     -13.593 -12.156   7.348  1.00 97.19           H  
ATOM   2571  CA  THR A 182     -14.377 -13.120   5.602  1.00 97.19           C  
ATOM   2572  HA  THR A 182     -14.593 -12.560   4.693  1.00 97.19           H  
ATOM   2573  C   THR A 182     -15.463 -14.190   5.749  1.00 97.19           C  
ATOM   2574  CB  THR A 182     -12.992 -13.760   5.435  1.00 97.19           C  
ATOM   2575  HB  THR A 182     -12.758 -14.365   6.311  1.00 97.19           H  
ATOM   2576  O   THR A 182     -16.122 -14.503   4.759  1.00 97.19           O  
ATOM   2577  CG2 THR A 182     -12.900 -14.628   4.180  1.00 97.19           C  
ATOM   2578 HG21 THR A 182     -13.117 -14.021   3.302  1.00 97.19           H  
ATOM   2579 HG22 THR A 182     -13.612 -15.452   4.235  1.00 97.19           H  
ATOM   2580 HG23 THR A 182     -11.896 -15.045   4.091  1.00 97.19           H  
ATOM   2581  OG1 THR A 182     -12.015 -12.754   5.302  1.00 97.19           O  
ATOM   2582  HG1 THR A 182     -11.923 -12.344   6.165  1.00 97.19           H  
ATOM   2583  N   GLU A 183     -15.728 -14.683   6.970  1.00 97.30           N  
ATOM   2584  H   GLU A 183     -15.130 -14.420   7.740  1.00 97.30           H  
ATOM   2585  CA  GLU A 183     -16.836 -15.618   7.258  1.00 97.30           C  
ATOM   2586  HA  GLU A 183     -16.681 -16.533   6.685  1.00 97.30           H  
ATOM   2587  C   GLU A 183     -18.198 -15.033   6.860  1.00 97.30           C  
ATOM   2588  CB  GLU A 183     -16.873 -15.974   8.762  1.00 97.30           C  
ATOM   2589  HB2 GLU A 183     -15.862 -16.147   9.129  1.00 97.30           H  
ATOM   2590  HB3 GLU A 183     -17.273 -15.128   9.322  1.00 97.30           H  
ATOM   2591  O   GLU A 183     -19.089 -15.747   6.403  1.00 97.30           O  
ATOM   2592  CG  GLU A 183     -17.747 -17.217   9.044  1.00 97.30           C  
ATOM   2593  HG2 GLU A 183     -18.791 -16.951   8.879  1.00 97.30           H  
ATOM   2594  HG3 GLU A 183     -17.495 -17.999   8.329  1.00 97.30           H  
ATOM   2595  CD  GLU A 183     -17.606 -17.768  10.478  1.00 97.30           C  
ATOM   2596  OE1 GLU A 183     -17.651 -19.016  10.656  1.00 97.30           O  
ATOM   2597  OE2 GLU A 183     -17.512 -16.943  11.411  1.00 97.30           O  
ATOM   2598  N   ARG A 184     -18.358 -13.710   6.996  1.00 96.52           N  
ATOM   2599  H   ARG A 184     -17.582 -13.192   7.382  1.00 96.52           H  
ATOM   2600  CA  ARG A 184     -19.575 -12.972   6.626  1.00 96.52           C  
ATOM   2601  HA  ARG A 184     -20.416 -13.664   6.673  1.00 96.52           H  
ATOM   2602  C   ARG A 184     -19.591 -12.486   5.173  1.00 96.52           C  
ATOM   2603  CB  ARG A 184     -19.814 -11.837   7.637  1.00 96.52           C  
ATOM   2604  HB2 ARG A 184     -18.960 -11.159   7.622  1.00 96.52           H  
ATOM   2605  HB3 ARG A 184     -20.695 -11.268   7.338  1.00 96.52           H  
ATOM   2606  O   ARG A 184     -20.501 -11.752   4.795  1.00 96.52           O  
ATOM   2607  CG  ARG A 184     -20.030 -12.329   9.078  1.00 96.52           C  
ATOM   2608  HG2 ARG A 184     -19.125 -12.811   9.450  1.00 96.52           H  
ATOM   2609  HG3 ARG A 184     -20.230 -11.460   9.705  1.00 96.52           H  
ATOM   2610  CD  ARG A 184     -21.206 -13.302   9.221  1.00 96.52           C  
ATOM   2611  HD2 ARG A 184     -22.062 -12.923   8.662  1.00 96.52           H  
ATOM   2612  HD3 ARG A 184     -20.918 -14.260   8.788  1.00 96.52           H  
ATOM   2613  NE  ARG A 184     -21.545 -13.504  10.643  1.00 96.52           N  
ATOM   2614  HE  ARG A 184     -20.905 -14.092  11.157  1.00 96.52           H  
ATOM   2615  NH1 ARG A 184     -23.376 -12.118  10.768  1.00 96.52           N  
ATOM   2616 HH11 ARG A 184     -23.245 -11.910   9.788  1.00 96.52           H  
ATOM   2617 HH12 ARG A 184     -23.942 -11.515  11.348  1.00 96.52           H  
ATOM   2618  NH2 ARG A 184     -22.568 -13.049  12.623  1.00 96.52           N  
ATOM   2619 HH21 ARG A 184     -21.834 -13.564  13.090  1.00 96.52           H  
ATOM   2620 HH22 ARG A 184     -23.161 -12.440  13.168  1.00 96.52           H  
ATOM   2621  CZ  ARG A 184     -22.498 -12.901  11.331  1.00 96.52           C  
ATOM   2622  N   GLY A 185     -18.631 -12.908   4.348  1.00 97.03           N  
ATOM   2623  H   GLY A 185     -17.925 -13.525   4.723  1.00 97.03           H  
ATOM   2624  CA  GLY A 185     -18.568 -12.566   2.924  1.00 97.03           C  
ATOM   2625  HA2 GLY A 185     -19.569 -12.615   2.496  1.00 97.03           H  
ATOM   2626  HA3 GLY A 185     -17.944 -13.307   2.426  1.00 97.03           H  
ATOM   2627  C   GLY A 185     -17.988 -11.180   2.621  1.00 97.03           C  
ATOM   2628  O   GLY A 185     -18.165 -10.687   1.507  1.00 97.03           O  
ATOM   2629  N   ILE A 186     -17.291 -10.568   3.583  1.00 97.75           N  
ATOM   2630  H   ILE A 186     -17.163 -11.048   4.463  1.00 97.75           H  
ATOM   2631  CA  ILE A 186     -16.671  -9.243   3.462  1.00 97.75           C  
ATOM   2632  HA  ILE A 186     -17.183  -8.681   2.681  1.00 97.75           H  
ATOM   2633  C   ILE A 186     -15.206  -9.412   3.059  1.00 97.75           C  
ATOM   2634  CB  ILE A 186     -16.817  -8.458   4.785  1.00 97.75           C  
ATOM   2635  HB  ILE A 186     -16.331  -9.030   5.576  1.00 97.75           H  
ATOM   2636  O   ILE A 186     -14.445 -10.099   3.741  1.00 97.75           O  
ATOM   2637  CG1 ILE A 186     -18.312  -8.313   5.146  1.00 97.75           C  
ATOM   2638 HG12 ILE A 186     -18.793  -9.291   5.141  1.00 97.75           H  
ATOM   2639 HG13 ILE A 186     -18.799  -7.708   4.381  1.00 97.75           H  
ATOM   2640  CG2 ILE A 186     -16.116  -7.088   4.720  1.00 97.75           C  
ATOM   2641 HG21 ILE A 186     -16.609  -6.450   3.987  1.00 97.75           H  
ATOM   2642 HG22 ILE A 186     -15.064  -7.199   4.461  1.00 97.75           H  
ATOM   2643 HG23 ILE A 186     -16.163  -6.610   5.699  1.00 97.75           H  
ATOM   2644  CD1 ILE A 186     -18.581  -7.721   6.531  1.00 97.75           C  
ATOM   2645 HD11 ILE A 186     -18.120  -8.358   7.286  1.00 97.75           H  
ATOM   2646 HD12 ILE A 186     -19.657  -7.688   6.703  1.00 97.75           H  
ATOM   2647 HD13 ILE A 186     -18.186  -6.708   6.610  1.00 97.75           H  
ATOM   2648  N   LEU A 187     -14.787  -8.778   1.961  1.00 97.76           N  
ATOM   2649  H   LEU A 187     -15.439  -8.172   1.483  1.00 97.76           H  
ATOM   2650  CA  LEU A 187     -13.376  -8.779   1.566  1.00 97.76           C  
ATOM   2651  HA  LEU A 187     -12.956  -9.755   1.809  1.00 97.76           H  
ATOM   2652  C   LEU A 187     -12.602  -7.754   2.389  1.00 97.76           C  
ATOM   2653  CB  LEU A 187     -13.234  -8.580   0.047  1.00 97.76           C  
ATOM   2654  HB2 LEU A 187     -13.691  -7.632  -0.236  1.00 97.76           H  
ATOM   2655  HB3 LEU A 187     -13.800  -9.378  -0.435  1.00 97.76           H  
ATOM   2656  O   LEU A 187     -12.978  -6.584   2.443  1.00 97.76           O  
ATOM   2657  CG  LEU A 187     -11.777  -8.612  -0.467  1.00 97.76           C  
ATOM   2658  HG  LEU A 187     -11.189  -9.304   0.137  1.00 97.76           H  
ATOM   2659  CD1 LEU A 187     -11.754  -9.103  -1.911  1.00 97.76           C  
ATOM   2660 HD11 LEU A 187     -10.732  -9.112  -2.291  1.00 97.76           H  
ATOM   2661 HD12 LEU A 187     -12.144 -10.120  -1.953  1.00 97.76           H  
ATOM   2662 HD13 LEU A 187     -12.371  -8.452  -2.529  1.00 97.76           H  
ATOM   2663  CD2 LEU A 187     -11.099  -7.236  -0.468  1.00 97.76           C  
ATOM   2664 HD21 LEU A 187     -10.087  -7.323  -0.862  1.00 97.76           H  
ATOM   2665 HD22 LEU A 187     -11.032  -6.830   0.542  1.00 97.76           H  
ATOM   2666 HD23 LEU A 187     -11.666  -6.538  -1.084  1.00 97.76           H  
ATOM   2667  N   VAL A 188     -11.484  -8.183   2.973  1.00 98.01           N  
ATOM   2668  H   VAL A 188     -11.255  -9.165   2.918  1.00 98.01           H  
ATOM   2669  CA  VAL A 188     -10.582  -7.309   3.729  1.00 98.01           C  
ATOM   2670  HA  VAL A 188     -11.078  -6.353   3.899  1.00 98.01           H  
ATOM   2671  C   VAL A 188      -9.322  -7.035   2.914  1.00 98.01           C  
ATOM   2672  CB  VAL A 188     -10.267  -7.888   5.118  1.00 98.01           C  
ATOM   2673  HB  VAL A 188      -9.632  -8.768   5.020  1.00 98.01           H  
ATOM   2674  O   VAL A 188      -8.536  -7.942   2.637  1.00 98.01           O  
ATOM   2675  CG1 VAL A 188      -9.536  -6.842   5.967  1.00 98.01           C  
ATOM   2676 HG11 VAL A 188      -9.288  -7.256   6.944  1.00 98.01           H  
ATOM   2677 HG12 VAL A 188     -10.160  -5.959   6.105  1.00 98.01           H  
ATOM   2678 HG13 VAL A 188      -8.608  -6.548   5.477  1.00 98.01           H  
ATOM   2679  CG2 VAL A 188     -11.553  -8.293   5.849  1.00 98.01           C  
ATOM   2680 HG21 VAL A 188     -12.307  -7.510   5.764  1.00 98.01           H  
ATOM   2681 HG22 VAL A 188     -11.340  -8.462   6.905  1.00 98.01           H  
ATOM   2682 HG23 VAL A 188     -11.953  -9.214   5.424  1.00 98.01           H  
ATOM   2683  N   SER A 189      -9.143  -5.777   2.522  1.00 97.58           N  
ATOM   2684  H   SER A 189      -9.823  -5.094   2.827  1.00 97.58           H  
ATOM   2685  CA  SER A 189      -7.946  -5.256   1.864  1.00 97.58           C  
ATOM   2686  HA  SER A 189      -7.367  -6.074   1.433  1.00 97.58           H  
ATOM   2687  C   SER A 189      -7.083  -4.538   2.894  1.00 97.58           C  
ATOM   2688  CB  SER A 189      -8.352  -4.310   0.735  1.00 97.58           C  
ATOM   2689  HB2 SER A 189      -8.937  -3.500   1.171  1.00 97.58           H  
ATOM   2690  HB3 SER A 189      -8.978  -4.846   0.021  1.00 97.58           H  
ATOM   2691  O   SER A 189      -7.566  -3.657   3.612  1.00 97.58           O  
ATOM   2692  OG  SER A 189      -7.227  -3.779   0.061  1.00 97.58           O  
ATOM   2693  HG  SER A 189      -7.433  -2.867  -0.156  1.00 97.58           H  
ATOM   2694  N   CYS A 190      -5.809  -4.915   2.969  1.00 97.68           N  
ATOM   2695  H   CYS A 190      -5.478  -5.622   2.328  1.00 97.68           H  
ATOM   2696  CA  CYS A 190      -4.863  -4.371   3.932  1.00 97.68           C  
ATOM   2697  HA  CYS A 190      -5.309  -3.499   4.411  1.00 97.68           H  
ATOM   2698  C   CYS A 190      -3.559  -3.924   3.271  1.00 97.68           C  
ATOM   2699  CB  CYS A 190      -4.562  -5.406   5.012  1.00 97.68           C  
ATOM   2700  HB2 CYS A 190      -3.751  -5.020   5.630  1.00 97.68           H  
ATOM   2701  HB3 CYS A 190      -4.231  -6.327   4.532  1.00 97.68           H  
ATOM   2702  O   CYS A 190      -3.057  -4.562   2.343  1.00 97.68           O  
ATOM   2703  SG  CYS A 190      -5.981  -5.737   6.091  1.00 97.68           S  
ATOM   2704  HG  CYS A 190      -6.023  -4.539   6.680  1.00 97.68           H  
ATOM   2705  N   SER A 191      -2.948  -2.869   3.808  1.00 97.00           N  
ATOM   2706  H   SER A 191      -3.362  -2.420   4.613  1.00 97.00           H  
ATOM   2707  CA  SER A 191      -1.601  -2.451   3.418  1.00 97.00           C  
ATOM   2708  HA  SER A 191      -1.569  -2.356   2.332  1.00 97.00           H  
ATOM   2709  C   SER A 191      -0.554  -3.499   3.825  1.00 97.00           C  
ATOM   2710  CB  SER A 191      -1.295  -1.069   4.012  1.00 97.00           C  
ATOM   2711  HB2 SER A 191      -0.257  -0.807   3.804  1.00 97.00           H  
ATOM   2712  HB3 SER A 191      -1.945  -0.331   3.544  1.00 97.00           H  
ATOM   2713  O   SER A 191      -0.626  -4.082   4.906  1.00 97.00           O  
ATOM   2714  OG  SER A 191      -1.505  -1.035   5.409  1.00 97.00           O  
ATOM   2715  HG  SER A 191      -1.260  -0.171   5.747  1.00 97.00           H  
ATOM   2716  N   ALA A 192       0.438  -3.752   2.964  1.00 96.84           N  
ATOM   2717  H   ALA A 192       0.386  -3.361   2.034  1.00 96.84           H  
ATOM   2718  CA  ALA A 192       1.526  -4.694   3.253  1.00 96.84           C  
ATOM   2719  HA  ALA A 192       1.098  -5.590   3.701  1.00 96.84           H  
ATOM   2720  C   ALA A 192       2.563  -4.153   4.254  1.00 96.84           C  
ATOM   2721  CB  ALA A 192       2.203  -5.090   1.934  1.00 96.84           C  
ATOM   2722  HB1 ALA A 192       2.676  -4.219   1.480  1.00 96.84           H  
ATOM   2723  HB2 ALA A 192       2.964  -5.847   2.124  1.00 96.84           H  
ATOM   2724  HB3 ALA A 192       1.465  -5.499   1.244  1.00 96.84           H  
ATOM   2725  O   ALA A 192       3.404  -4.919   4.721  1.00 96.84           O  
ATOM   2726  N   GLY A 193       2.527  -2.853   4.562  1.00 96.24           N  
ATOM   2727  H   GLY A 193       1.814  -2.287   4.125  1.00 96.24           H  
ATOM   2728  CA  GLY A 193       3.469  -2.160   5.440  1.00 96.24           C  
ATOM   2729  HA2 GLY A 193       3.973  -2.872   6.093  1.00 96.24           H  
ATOM   2730  HA3 GLY A 193       2.895  -1.485   6.075  1.00 96.24           H  
ATOM   2731  C   GLY A 193       4.533  -1.363   4.677  1.00 96.24           C  
ATOM   2732  O   GLY A 193       4.879  -1.702   3.543  1.00 96.24           O  
ATOM   2733  N   ASN A 194       5.153  -0.372   5.322  1.00 95.89           N  
ATOM   2734  H   ASN A 194       4.773  -0.097   6.216  1.00 95.89           H  
ATOM   2735  CA  ASN A 194       6.165   0.508   4.707  1.00 95.89           C  
ATOM   2736  HA  ASN A 194       6.118   0.374   3.627  1.00 95.89           H  
ATOM   2737  C   ASN A 194       7.621   0.206   5.120  1.00 95.89           C  
ATOM   2738  CB  ASN A 194       5.786   1.963   4.977  1.00 95.89           C  
ATOM   2739  HB2 ASN A 194       5.817   2.144   6.051  1.00 95.89           H  
ATOM   2740  HB3 ASN A 194       6.500   2.632   4.496  1.00 95.89           H  
ATOM   2741  O   ASN A 194       8.472   1.096   5.152  1.00 95.89           O  
ATOM   2742  CG  ASN A 194       4.419   2.301   4.440  1.00 95.89           C  
ATOM   2743  ND2 ASN A 194       3.656   3.008   5.225  1.00 95.89           N  
ATOM   2744 HD21 ASN A 194       2.844   3.449   4.817  1.00 95.89           H  
ATOM   2745 HD22 ASN A 194       3.964   3.310   6.137  1.00 95.89           H  
ATOM   2746  OD1 ASN A 194       4.029   1.924   3.340  1.00 95.89           O  
ATOM   2747  N   SER A 195       7.914  -1.040   5.493  1.00 94.28           N  
ATOM   2748  H   SER A 195       7.204  -1.747   5.370  1.00 94.28           H  
ATOM   2749  CA  SER A 195       9.205  -1.473   6.032  1.00 94.28           C  
ATOM   2750  HA  SER A 195       9.745  -0.581   6.348  1.00 94.28           H  
ATOM   2751  C   SER A 195      10.155  -2.118   5.022  1.00 94.28           C  
ATOM   2752  CB  SER A 195       8.967  -2.362   7.255  1.00 94.28           C  
ATOM   2753  HB2 SER A 195       8.274  -3.162   6.995  1.00 94.28           H  
ATOM   2754  HB3 SER A 195       9.908  -2.805   7.582  1.00 94.28           H  
ATOM   2755  O   SER A 195      11.147  -2.723   5.433  1.00 94.28           O  
ATOM   2756  OG  SER A 195       8.427  -1.591   8.321  1.00 94.28           O  
ATOM   2757  HG  SER A 195       7.514  -1.397   8.094  1.00 94.28           H  
ATOM   2758  N   GLY A 196       9.888  -1.967   3.726  1.00 94.18           N  
ATOM   2759  H   GLY A 196       9.083  -1.418   3.458  1.00 94.18           H  
ATOM   2760  CA  GLY A 196      10.807  -2.377   2.668  1.00 94.18           C  
ATOM   2761  HA2 GLY A 196      11.058  -3.429   2.804  1.00 94.18           H  
ATOM   2762  HA3 GLY A 196      10.307  -2.269   1.705  1.00 94.18           H  
ATOM   2763  C   GLY A 196      12.104  -1.545   2.619  1.00 94.18           C  
ATOM   2764  O   GLY A 196      12.239  -0.551   3.339  1.00 94.18           O  
ATOM   2765  N   PRO A 197      13.079  -1.934   1.774  1.00 95.57           N  
ATOM   2766  CA  PRO A 197      13.024  -3.061   0.834  1.00 95.57           C  
ATOM   2767  HA  PRO A 197      12.010  -3.198   0.460  1.00 95.57           H  
ATOM   2768  C   PRO A 197      13.487  -4.399   1.444  1.00 95.57           C  
ATOM   2769  CB  PRO A 197      13.907  -2.618  -0.337  1.00 95.57           C  
ATOM   2770  HB2 PRO A 197      13.352  -1.941  -0.986  1.00 95.57           H  
ATOM   2771  HB3 PRO A 197      14.305  -3.450  -0.917  1.00 95.57           H  
ATOM   2772  O   PRO A 197      13.722  -5.361   0.723  1.00 95.57           O  
ATOM   2773  CG  PRO A 197      15.006  -1.836   0.371  1.00 95.57           C  
ATOM   2774  HG2 PRO A 197      15.726  -2.528   0.810  1.00 95.57           H  
ATOM   2775  HG3 PRO A 197      15.507  -1.148  -0.310  1.00 95.57           H  
ATOM   2776  CD  PRO A 197      14.245  -1.109   1.481  1.00 95.57           C  
ATOM   2777  HD2 PRO A 197      14.875  -0.988   2.362  1.00 95.57           H  
ATOM   2778  HD3 PRO A 197      13.915  -0.136   1.117  1.00 95.57           H  
ATOM   2779  N   SER A 198      13.643  -4.490   2.768  1.00 93.65           N  
ATOM   2780  H   SER A 198      13.507  -3.666   3.336  1.00 93.65           H  
ATOM   2781  CA  SER A 198      14.108  -5.716   3.429  1.00 93.65           C  
ATOM   2782  HA  SER A 198      15.014  -6.052   2.925  1.00 93.65           H  
ATOM   2783  C   SER A 198      13.078  -6.850   3.367  1.00 93.65           C  
ATOM   2784  CB  SER A 198      14.456  -5.434   4.891  1.00 93.65           C  
ATOM   2785  HB2 SER A 198      14.797  -6.356   5.363  1.00 93.65           H  
ATOM   2786  HB3 SER A 198      13.569  -5.074   5.412  1.00 93.65           H  
ATOM   2787  O   SER A 198      11.891  -6.625   3.608  1.00 93.65           O  
ATOM   2788  OG  SER A 198      15.476  -4.457   4.971  1.00 93.65           O  
ATOM   2789  HG  SER A 198      15.730  -4.341   5.890  1.00 93.65           H  
ATOM   2790  N   PHE A 199      13.542  -8.081   3.138  1.00 95.35           N  
ATOM   2791  H   PHE A 199      14.507  -8.189   2.859  1.00 95.35           H  
ATOM   2792  CA  PHE A 199      12.725  -9.297   3.228  1.00 95.35           C  
ATOM   2793  HA  PHE A 199      11.889  -9.217   2.534  1.00 95.35           H  
ATOM   2794  C   PHE A 199      12.132  -9.514   4.626  1.00 95.35           C  
ATOM   2795  CB  PHE A 199      13.550 -10.520   2.805  1.00 95.35           C  
ATOM   2796  HB2 PHE A 199      14.425 -10.602   3.450  1.00 95.35           H  
ATOM   2797  HB3 PHE A 199      12.950 -11.418   2.950  1.00 95.35           H  
ATOM   2798  O   PHE A 199      12.670  -9.043   5.632  1.00 95.35           O  
ATOM   2799  CG  PHE A 199      13.980 -10.506   1.352  1.00 95.35           C  
ATOM   2800  CD1 PHE A 199      13.011 -10.578   0.332  1.00 95.35           C  
ATOM   2801  HD1 PHE A 199      11.959 -10.640   0.570  1.00 95.35           H  
ATOM   2802  CD2 PHE A 199      15.344 -10.432   1.013  1.00 95.35           C  
ATOM   2803  HD2 PHE A 199      16.098 -10.392   1.785  1.00 95.35           H  
ATOM   2804  CE1 PHE A 199      13.400 -10.560  -1.016  1.00 95.35           C  
ATOM   2805  HE1 PHE A 199      12.660 -10.591  -1.803  1.00 95.35           H  
ATOM   2806  CE2 PHE A 199      15.733 -10.423  -0.339  1.00 95.35           C  
ATOM   2807  HE2 PHE A 199      16.778 -10.372  -0.606  1.00 95.35           H  
ATOM   2808  CZ  PHE A 199      14.760 -10.484  -1.352  1.00 95.35           C  
ATOM   2809  HZ  PHE A 199      15.045 -10.466  -2.394  1.00 95.35           H  
ATOM   2810  N   ILE A 200      11.047 -10.291   4.692  1.00 95.05           N  
ATOM   2811  H   ILE A 200      10.670 -10.635   3.820  1.00 95.05           H  
ATOM   2812  CA  ILE A 200      10.369 -10.680   5.941  1.00 95.05           C  
ATOM   2813  HA  ILE A 200       9.470 -11.217   5.639  1.00 95.05           H  
ATOM   2814  C   ILE A 200       9.883  -9.443   6.724  1.00 95.05           C  
ATOM   2815  CB  ILE A 200      11.229 -11.662   6.786  1.00 95.05           C  
ATOM   2816  HB  ILE A 200      11.993 -11.085   7.306  1.00 95.05           H  
ATOM   2817  O   ILE A 200      10.003  -9.357   7.952  1.00 95.05           O  
ATOM   2818  CG1 ILE A 200      11.946 -12.732   5.927  1.00 95.05           C  
ATOM   2819 HG12 ILE A 200      11.204 -13.342   5.413  1.00 95.05           H  
ATOM   2820 HG13 ILE A 200      12.565 -12.245   5.173  1.00 95.05           H  
ATOM   2821  CG2 ILE A 200      10.356 -12.381   7.836  1.00 95.05           C  
ATOM   2822 HG21 ILE A 200      10.979 -12.957   8.520  1.00 95.05           H  
ATOM   2823 HG22 ILE A 200       9.670 -13.057   7.325  1.00 95.05           H  
ATOM   2824 HG23 ILE A 200       9.762 -11.668   8.408  1.00 95.05           H  
ATOM   2825  CD1 ILE A 200      12.892 -13.648   6.713  1.00 95.05           C  
ATOM   2826 HD11 ILE A 200      12.330 -14.323   7.357  1.00 95.05           H  
ATOM   2827 HD12 ILE A 200      13.469 -14.250   6.010  1.00 95.05           H  
ATOM   2828 HD13 ILE A 200      13.580 -13.050   7.311  1.00 95.05           H  
ATOM   2829  N   THR A 201       9.359  -8.453   5.999  1.00 95.69           N  
ATOM   2830  H   THR A 201       9.318  -8.570   4.996  1.00 95.69           H  
ATOM   2831  CA  THR A 201       8.802  -7.217   6.569  1.00 95.69           C  
ATOM   2832  HA  THR A 201       8.900  -7.244   7.654  1.00 95.69           H  
ATOM   2833  C   THR A 201       7.311  -7.053   6.311  1.00 95.69           C  
ATOM   2834  CB  THR A 201       9.558  -5.974   6.083  1.00 95.69           C  
ATOM   2835  HB  THR A 201       9.041  -5.089   6.456  1.00 95.69           H  
ATOM   2836  O   THR A 201       6.696  -6.212   6.962  1.00 95.69           O  
ATOM   2837  CG2 THR A 201      10.985  -5.947   6.628  1.00 95.69           C  
ATOM   2838 HG21 THR A 201      10.962  -5.950   7.717  1.00 95.69           H  
ATOM   2839 HG22 THR A 201      11.540  -6.819   6.281  1.00 95.69           H  
ATOM   2840 HG23 THR A 201      11.490  -5.045   6.283  1.00 95.69           H  
ATOM   2841  OG1 THR A 201       9.593  -5.903   4.678  1.00 95.69           O  
ATOM   2842  HG1 THR A 201      10.460  -6.197   4.389  1.00 95.69           H  
ATOM   2843  N   ALA A 202       6.727  -7.845   5.404  1.00 96.17           N  
ATOM   2844  H   ALA A 202       7.306  -8.466   4.857  1.00 96.17           H  
ATOM   2845  CA  ALA A 202       5.304  -7.793   5.090  1.00 96.17           C  
ATOM   2846  HA  ALA A 202       5.064  -6.771   4.798  1.00 96.17           H  
ATOM   2847  C   ALA A 202       4.426  -8.144   6.301  1.00 96.17           C  
ATOM   2848  CB  ALA A 202       5.006  -8.700   3.889  1.00 96.17           C  
ATOM   2849  HB1 ALA A 202       5.278  -9.730   4.120  1.00 96.17           H  
ATOM   2850  HB2 ALA A 202       5.570  -8.360   3.019  1.00 96.17           H  
ATOM   2851  HB3 ALA A 202       3.943  -8.654   3.653  1.00 96.17           H  
ATOM   2852  O   ALA A 202       4.672  -9.122   7.016  1.00 96.17           O  
ATOM   2853  N   VAL A 203       3.368  -7.357   6.482  1.00 95.23           N  
ATOM   2854  H   VAL A 203       3.255  -6.577   5.850  1.00 95.23           H  
ATOM   2855  CA  VAL A 203       2.352  -7.498   7.536  1.00 95.23           C  
ATOM   2856  HA  VAL A 203       2.543  -8.411   8.101  1.00 95.23           H  
ATOM   2857  C   VAL A 203       0.957  -7.664   6.943  1.00 95.23           C  
ATOM   2858  CB  VAL A 203       2.436  -6.331   8.530  1.00 95.23           C  
ATOM   2859  HB  VAL A 203       1.622  -6.424   9.249  1.00 95.23           H  
ATOM   2860  O   VAL A 203       0.808  -7.673   5.722  1.00 95.23           O  
ATOM   2861  CG1 VAL A 203       3.758  -6.444   9.294  1.00 95.23           C  
ATOM   2862 HG11 VAL A 203       3.526  -6.386  10.357  1.00 95.23           H  
ATOM   2863 HG12 VAL A 203       4.250  -7.402   9.126  1.00 95.23           H  
ATOM   2864 HG13 VAL A 203       4.446  -5.645   9.017  1.00 95.23           H  
ATOM   2865  CG2 VAL A 203       2.323  -4.967   7.846  1.00 95.23           C  
ATOM   2866 HG21 VAL A 203       1.384  -4.879   7.301  1.00 95.23           H  
ATOM   2867 HG22 VAL A 203       3.169  -4.813   7.176  1.00 95.23           H  
ATOM   2868 HG23 VAL A 203       2.377  -4.193   8.612  1.00 95.23           H  
ATOM   2869  N   ASN A 204      -0.050  -7.894   7.795  1.00 96.19           N  
ATOM   2870  H   ASN A 204       0.111  -7.777   8.785  1.00 96.19           H  
ATOM   2871  CA  ASN A 204      -1.410  -8.253   7.377  1.00 96.19           C  
ATOM   2872  HA  ASN A 204      -1.968  -8.533   8.271  1.00 96.19           H  
ATOM   2873  C   ASN A 204      -1.424  -9.484   6.451  1.00 96.19           C  
ATOM   2874  CB  ASN A 204      -2.099  -7.016   6.777  1.00 96.19           C  
ATOM   2875  HB2 ASN A 204      -1.570  -6.684   5.884  1.00 96.19           H  
ATOM   2876  HB3 ASN A 204      -3.116  -7.289   6.494  1.00 96.19           H  
ATOM   2877  O   ASN A 204      -2.061  -9.487   5.401  1.00 96.19           O  
ATOM   2878  CG  ASN A 204      -2.220  -5.869   7.757  1.00 96.19           C  
ATOM   2879  ND2 ASN A 204      -2.025  -4.652   7.315  1.00 96.19           N  
ATOM   2880 HD21 ASN A 204      -2.301  -3.891   7.920  1.00 96.19           H  
ATOM   2881 HD22 ASN A 204      -1.645  -4.477   6.396  1.00 96.19           H  
ATOM   2882  OD1 ASN A 204      -2.509  -6.055   8.921  1.00 96.19           O  
ATOM   2883  N   THR A 205      -0.655 -10.519   6.806  1.00 96.46           N  
ATOM   2884  H   THR A 205      -0.205 -10.472   7.709  1.00 96.46           H  
ATOM   2885  CA  THR A 205      -0.290 -11.632   5.907  1.00 96.46           C  
ATOM   2886  HA  THR A 205      -0.412 -11.285   4.881  1.00 96.46           H  
ATOM   2887  C   THR A 205      -1.178 -12.870   6.024  1.00 96.46           C  
ATOM   2888  CB  THR A 205       1.184 -12.031   6.065  1.00 96.46           C  
ATOM   2889  HB  THR A 205       1.378 -12.919   5.464  1.00 96.46           H  
ATOM   2890  O   THR A 205      -0.840 -13.911   5.460  1.00 96.46           O  
ATOM   2891  CG2 THR A 205       2.149 -10.942   5.615  1.00 96.46           C  
ATOM   2892 HG21 THR A 205       2.059 -10.068   6.260  1.00 96.46           H  
ATOM   2893 HG22 THR A 205       3.174 -11.312   5.659  1.00 96.46           H  
ATOM   2894 HG23 THR A 205       1.924 -10.648   4.589  1.00 96.46           H  
ATOM   2895  OG1 THR A 205       1.492 -12.339   7.402  1.00 96.46           O  
ATOM   2896  HG1 THR A 205       1.864 -11.548   7.799  1.00 96.46           H  
ATOM   2897  N   ALA A 206      -2.315 -12.790   6.718  1.00 97.51           N  
ATOM   2898  H   ALA A 206      -2.584 -11.911   7.137  1.00 97.51           H  
ATOM   2899  CA  ALA A 206      -3.240 -13.915   6.784  1.00 97.51           C  
ATOM   2900  HA  ALA A 206      -2.674 -14.762   7.170  1.00 97.51           H  
ATOM   2901  C   ALA A 206      -3.795 -14.260   5.378  1.00 97.51           C  
ATOM   2902  CB  ALA A 206      -4.348 -13.613   7.790  1.00 97.51           C  
ATOM   2903  HB1 ALA A 206      -5.004 -12.828   7.411  1.00 97.51           H  
ATOM   2904  HB2 ALA A 206      -3.919 -13.307   8.745  1.00 97.51           H  
ATOM   2905  HB3 ALA A 206      -4.927 -14.523   7.944  1.00 97.51           H  
ATOM   2906  O   ALA A 206      -3.988 -13.355   4.554  1.00 97.51           O  
ATOM   2907  N   PRO A 207      -4.076 -15.537   5.057  1.00 97.13           N  
ATOM   2908  CA  PRO A 207      -4.506 -15.922   3.707  1.00 97.13           C  
ATOM   2909  HA  PRO A 207      -3.752 -15.587   2.994  1.00 97.13           H  
ATOM   2910  C   PRO A 207      -5.866 -15.341   3.296  1.00 97.13           C  
ATOM   2911  CB  PRO A 207      -4.539 -17.449   3.698  1.00 97.13           C  
ATOM   2912  HB2 PRO A 207      -4.193 -17.856   2.747  1.00 97.13           H  
ATOM   2913  HB3 PRO A 207      -5.544 -17.805   3.926  1.00 97.13           H  
ATOM   2914  O   PRO A 207      -6.097 -15.091   2.116  1.00 97.13           O  
ATOM   2915  CG  PRO A 207      -3.616 -17.835   4.841  1.00 97.13           C  
ATOM   2916  HG2 PRO A 207      -2.581 -17.801   4.499  1.00 97.13           H  
ATOM   2917  HG3 PRO A 207      -3.881 -18.813   5.241  1.00 97.13           H  
ATOM   2918  CD  PRO A 207      -3.805 -16.722   5.859  1.00 97.13           C  
ATOM   2919  HD2 PRO A 207      -2.897 -16.634   6.456  1.00 97.13           H  
ATOM   2920  HD3 PRO A 207      -4.661 -16.939   6.497  1.00 97.13           H  
ATOM   2921  N   TRP A 208      -6.759 -15.070   4.245  1.00 97.57           N  
ATOM   2922  H   TRP A 208      -6.546 -15.305   5.204  1.00 97.57           H  
ATOM   2923  CA  TRP A 208      -8.059 -14.437   3.981  1.00 97.57           C  
ATOM   2924  HA  TRP A 208      -8.489 -14.859   3.073  1.00 97.57           H  
ATOM   2925  C   TRP A 208      -7.975 -12.917   3.745  1.00 97.57           C  
ATOM   2926  CB  TRP A 208      -9.011 -14.781   5.128  1.00 97.57           C  
ATOM   2927  HB2 TRP A 208      -9.268 -15.838   5.061  1.00 97.57           H  
ATOM   2928  HB3 TRP A 208      -9.934 -14.218   4.994  1.00 97.57           H  
ATOM   2929  O   TRP A 208      -8.920 -12.322   3.240  1.00 97.57           O  
ATOM   2930  CG  TRP A 208      -8.484 -14.521   6.502  1.00 97.57           C  
ATOM   2931  CD1 TRP A 208      -8.612 -13.368   7.192  1.00 97.57           C  
ATOM   2932  HD1 TRP A 208      -9.137 -12.497   6.828  1.00 97.57           H  
ATOM   2933  CD2 TRP A 208      -7.777 -15.442   7.384  1.00 97.57           C  
ATOM   2934  CE2 TRP A 208      -7.503 -14.766   8.607  1.00 97.57           C  
ATOM   2935  CE3 TRP A 208      -7.357 -16.785   7.278  1.00 97.57           C  
ATOM   2936  HE3 TRP A 208      -7.593 -17.340   6.382  1.00 97.57           H  
ATOM   2937  NE1 TRP A 208      -8.034 -13.510   8.440  1.00 97.57           N  
ATOM   2938  HE1 TRP A 208      -8.132 -12.844   9.193  1.00 97.57           H  
ATOM   2939  CH2 TRP A 208      -6.411 -16.712   9.526  1.00 97.57           C  
ATOM   2940  HH2 TRP A 208      -5.901 -17.198  10.344  1.00 97.57           H  
ATOM   2941  CZ2 TRP A 208      -6.836 -15.382   9.671  1.00 97.57           C  
ATOM   2942  HZ2 TRP A 208      -6.670 -14.840  10.590  1.00 97.57           H  
ATOM   2943  CZ3 TRP A 208      -6.678 -17.416   8.338  1.00 97.57           C  
ATOM   2944  HZ3 TRP A 208      -6.378 -18.449   8.247  1.00 97.57           H  
ATOM   2945  N   ILE A 209      -6.834 -12.286   4.039  1.00 97.79           N  
ATOM   2946  H   ILE A 209      -6.065 -12.829   4.404  1.00 97.79           H  
ATOM   2947  CA  ILE A 209      -6.594 -10.859   3.781  1.00 97.79           C  
ATOM   2948  HA  ILE A 209      -7.542 -10.321   3.812  1.00 97.79           H  
ATOM   2949  C   ILE A 209      -5.997 -10.676   2.384  1.00 97.79           C  
ATOM   2950  CB  ILE A 209      -5.679 -10.267   4.876  1.00 97.79           C  
ATOM   2951  HB  ILE A 209      -4.774 -10.870   4.944  1.00 97.79           H  
ATOM   2952  O   ILE A 209      -5.068 -11.399   2.018  1.00 97.79           O  
ATOM   2953  CG1 ILE A 209      -6.393 -10.297   6.246  1.00 97.79           C  
ATOM   2954 HG12 ILE A 209      -6.742 -11.310   6.450  1.00 97.79           H  
ATOM   2955 HG13 ILE A 209      -7.263  -9.642   6.209  1.00 97.79           H  
ATOM   2956  CG2 ILE A 209      -5.262  -8.833   4.516  1.00 97.79           C  
ATOM   2957 HG21 ILE A 209      -4.668  -8.405   5.323  1.00 97.79           H  
ATOM   2958 HG22 ILE A 209      -6.142  -8.212   4.350  1.00 97.79           H  
ATOM   2959 HG23 ILE A 209      -4.631  -8.825   3.627  1.00 97.79           H  
ATOM   2960  CD1 ILE A 209      -5.510  -9.877   7.428  1.00 97.79           C  
ATOM   2961 HD11 ILE A 209      -6.047 -10.065   8.358  1.00 97.79           H  
ATOM   2962 HD12 ILE A 209      -5.285  -8.812   7.383  1.00 97.79           H  
ATOM   2963 HD13 ILE A 209      -4.580 -10.446   7.428  1.00 97.79           H  
ATOM   2964  N   LEU A 210      -6.477  -9.694   1.615  1.00 97.96           N  
ATOM   2965  H   LEU A 210      -7.235  -9.138   1.984  1.00 97.96           H  
ATOM   2966  CA  LEU A 210      -5.791  -9.183   0.426  1.00 97.96           C  
ATOM   2967  HA  LEU A 210      -5.338 -10.015  -0.113  1.00 97.96           H  
ATOM   2968  C   LEU A 210      -4.671  -8.226   0.868  1.00 97.96           C  
ATOM   2969  CB  LEU A 210      -6.825  -8.509  -0.498  1.00 97.96           C  
ATOM   2970  HB2 LEU A 210      -7.569  -9.248  -0.796  1.00 97.96           H  
ATOM   2971  HB3 LEU A 210      -7.345  -7.737   0.069  1.00 97.96           H  
ATOM   2972  O   LEU A 210      -4.936  -7.098   1.275  1.00 97.96           O  
ATOM   2973  CG  LEU A 210      -6.224  -7.862  -1.760  1.00 97.96           C  
ATOM   2974  HG  LEU A 210      -5.417  -7.182  -1.485  1.00 97.96           H  
ATOM   2975  CD1 LEU A 210      -5.677  -8.916  -2.722  1.00 97.96           C  
ATOM   2976 HD11 LEU A 210      -5.315  -8.430  -3.628  1.00 97.96           H  
ATOM   2977 HD12 LEU A 210      -6.472  -9.610  -2.996  1.00 97.96           H  
ATOM   2978 HD13 LEU A 210      -4.851  -9.458  -2.262  1.00 97.96           H  
ATOM   2979  CD2 LEU A 210      -7.296  -7.056  -2.491  1.00 97.96           C  
ATOM   2980 HD21 LEU A 210      -7.664  -6.263  -1.839  1.00 97.96           H  
ATOM   2981 HD22 LEU A 210      -8.126  -7.700  -2.779  1.00 97.96           H  
ATOM   2982 HD23 LEU A 210      -6.869  -6.599  -3.384  1.00 97.96           H  
ATOM   2983  N   THR A 211      -3.419  -8.683   0.815  1.00 98.00           N  
ATOM   2984  H   THR A 211      -3.276  -9.628   0.488  1.00 98.00           H  
ATOM   2985  CA  THR A 211      -2.248  -7.910   1.265  1.00 98.00           C  
ATOM   2986  HA  THR A 211      -2.559  -7.202   2.033  1.00 98.00           H  
ATOM   2987  C   THR A 211      -1.634  -7.135   0.106  1.00 98.00           C  
ATOM   2988  CB  THR A 211      -1.179  -8.824   1.871  1.00 98.00           C  
ATOM   2989  HB  THR A 211      -0.746  -9.429   1.074  1.00 98.00           H  
ATOM   2990  O   THR A 211      -1.120  -7.740  -0.838  1.00 98.00           O  
ATOM   2991  CG2 THR A 211      -0.057  -8.062   2.567  1.00 98.00           C  
ATOM   2992 HG21 THR A 211      -0.474  -7.367   3.295  1.00 98.00           H  
ATOM   2993 HG22 THR A 211       0.526  -7.512   1.828  1.00 98.00           H  
ATOM   2994 HG23 THR A 211       0.604  -8.761   3.079  1.00 98.00           H  
ATOM   2995  OG1 THR A 211      -1.737  -9.706   2.811  1.00 98.00           O  
ATOM   2996  HG1 THR A 211      -1.879  -9.251   3.644  1.00 98.00           H  
ATOM   2997  N   VAL A 212      -1.645  -5.806   0.191  1.00 97.93           N  
ATOM   2998  H   VAL A 212      -2.099  -5.391   0.992  1.00 97.93           H  
ATOM   2999  CA  VAL A 212      -1.359  -4.916  -0.940  1.00 97.93           C  
ATOM   3000  HA  VAL A 212      -1.316  -5.514  -1.850  1.00 97.93           H  
ATOM   3001  C   VAL A 212      -0.017  -4.197  -0.789  1.00 97.93           C  
ATOM   3002  CB  VAL A 212      -2.510  -3.911  -1.125  1.00 97.93           C  
ATOM   3003  HB  VAL A 212      -2.555  -3.242  -0.265  1.00 97.93           H  
ATOM   3004  O   VAL A 212       0.165  -3.376   0.114  1.00 97.93           O  
ATOM   3005  CG1 VAL A 212      -2.266  -3.067  -2.377  1.00 97.93           C  
ATOM   3006 HG11 VAL A 212      -1.992  -3.696  -3.223  1.00 97.93           H  
ATOM   3007 HG12 VAL A 212      -3.159  -2.486  -2.605  1.00 97.93           H  
ATOM   3008 HG13 VAL A 212      -1.448  -2.374  -2.182  1.00 97.93           H  
ATOM   3009  CG2 VAL A 212      -3.864  -4.626  -1.237  1.00 97.93           C  
ATOM   3010 HG21 VAL A 212      -4.648  -3.918  -1.508  1.00 97.93           H  
ATOM   3011 HG22 VAL A 212      -4.140  -5.050  -0.272  1.00 97.93           H  
ATOM   3012 HG23 VAL A 212      -3.811  -5.429  -1.972  1.00 97.93           H  
ATOM   3013  N   GLY A 213       0.921  -4.474  -1.699  1.00 97.56           N  
ATOM   3014  H   GLY A 213       0.692  -5.146  -2.417  1.00 97.56           H  
ATOM   3015  CA  GLY A 213       2.170  -3.716  -1.836  1.00 97.56           C  
ATOM   3016  HA2 GLY A 213       2.928  -4.334  -2.316  1.00 97.56           H  
ATOM   3017  HA3 GLY A 213       2.547  -3.455  -0.847  1.00 97.56           H  
ATOM   3018  C   GLY A 213       1.993  -2.420  -2.640  1.00 97.56           C  
ATOM   3019  O   GLY A 213       0.937  -2.171  -3.227  1.00 97.56           O  
ATOM   3020  N   ALA A 214       3.014  -1.564  -2.653  1.00 97.71           N  
ATOM   3021  H   ALA A 214       3.875  -1.843  -2.205  1.00 97.71           H  
ATOM   3022  CA  ALA A 214       2.960  -0.241  -3.276  1.00 97.71           C  
ATOM   3023  HA  ALA A 214       1.944  -0.036  -3.613  1.00 97.71           H  
ATOM   3024  C   ALA A 214       3.874  -0.129  -4.499  1.00 97.71           C  
ATOM   3025  CB  ALA A 214       3.304   0.824  -2.234  1.00 97.71           C  
ATOM   3026  HB1 ALA A 214       3.347   1.805  -2.708  1.00 97.71           H  
ATOM   3027  HB2 ALA A 214       4.272   0.603  -1.785  1.00 97.71           H  
ATOM   3028  HB3 ALA A 214       2.536   0.841  -1.460  1.00 97.71           H  
ATOM   3029  O   ALA A 214       5.068  -0.430  -4.432  1.00 97.71           O  
ATOM   3030  N   SER A 215       3.316   0.391  -5.590  1.00 97.20           N  
ATOM   3031  H   SER A 215       2.317   0.539  -5.601  1.00 97.20           H  
ATOM   3032  CA  SER A 215       4.035   0.715  -6.817  1.00 97.20           C  
ATOM   3033  HA  SER A 215       5.083   0.449  -6.677  1.00 97.20           H  
ATOM   3034  C   SER A 215       3.977   2.201  -7.165  1.00 97.20           C  
ATOM   3035  CB  SER A 215       3.495  -0.122  -7.975  1.00 97.20           C  
ATOM   3036  HB2 SER A 215       4.185  -0.069  -8.817  1.00 97.20           H  
ATOM   3037  HB3 SER A 215       3.407  -1.157  -7.645  1.00 97.20           H  
ATOM   3038  O   SER A 215       3.176   2.971  -6.623  1.00 97.20           O  
ATOM   3039  OG  SER A 215       2.218   0.337  -8.368  1.00 97.20           O  
ATOM   3040  HG  SER A 215       2.287   0.854  -9.174  1.00 97.20           H  
ATOM   3041  N   THR A 216       4.821   2.611  -8.103  1.00 96.59           N  
ATOM   3042  H   THR A 216       5.499   1.952  -8.459  1.00 96.59           H  
ATOM   3043  CA  THR A 216       4.764   3.933  -8.727  1.00 96.59           C  
ATOM   3044  HA  THR A 216       4.516   4.665  -7.959  1.00 96.59           H  
ATOM   3045  C   THR A 216       3.662   4.030  -9.783  1.00 96.59           C  
ATOM   3046  CB  THR A 216       6.119   4.336  -9.329  1.00 96.59           C  
ATOM   3047  HB  THR A 216       6.039   5.348  -9.725  1.00 96.59           H  
ATOM   3048  O   THR A 216       3.213   3.027 -10.342  1.00 96.59           O  
ATOM   3049  CG2 THR A 216       7.250   4.308  -8.298  1.00 96.59           C  
ATOM   3050 HG21 THR A 216       7.001   4.952  -7.454  1.00 96.59           H  
ATOM   3051 HG22 THR A 216       7.417   3.291  -7.942  1.00 96.59           H  
ATOM   3052 HG23 THR A 216       8.167   4.672  -8.760  1.00 96.59           H  
ATOM   3053  OG1 THR A 216       6.474   3.469 -10.380  1.00 96.59           O  
ATOM   3054  HG1 THR A 216       6.783   4.020 -11.102  1.00 96.59           H  
ATOM   3055  N   LEU A 217       3.253   5.269 -10.059  1.00 93.32           N  
ATOM   3056  H   LEU A 217       3.671   6.022  -9.532  1.00 93.32           H  
ATOM   3057  CA  LEU A 217       2.563   5.665 -11.287  1.00 93.32           C  
ATOM   3058  HA  LEU A 217       1.961   4.841 -11.668  1.00 93.32           H  
ATOM   3059  C   LEU A 217       3.600   6.040 -12.360  1.00 93.32           C  
ATOM   3060  CB  LEU A 217       1.666   6.880 -10.975  1.00 93.32           C  
ATOM   3061  HB2 LEU A 217       1.246   7.254 -11.909  1.00 93.32           H  
ATOM   3062  HB3 LEU A 217       2.297   7.669 -10.566  1.00 93.32           H  
ATOM   3063  O   LEU A 217       4.754   6.323 -12.038  1.00 93.32           O  
ATOM   3064  CG  LEU A 217       0.509   6.613  -9.996  1.00 93.32           C  
ATOM   3065  HG  LEU A 217       0.881   6.160  -9.077  1.00 93.32           H  
ATOM   3066  CD1 LEU A 217      -0.165   7.938  -9.639  1.00 93.32           C  
ATOM   3067 HD11 LEU A 217      -0.554   8.416 -10.538  1.00 93.32           H  
ATOM   3068 HD12 LEU A 217       0.556   8.592  -9.147  1.00 93.32           H  
ATOM   3069 HD13 LEU A 217      -0.991   7.754  -8.951  1.00 93.32           H  
ATOM   3070  CD2 LEU A 217      -0.538   5.699 -10.626  1.00 93.32           C  
ATOM   3071 HD21 LEU A 217      -1.434   5.676 -10.006  1.00 93.32           H  
ATOM   3072 HD22 LEU A 217      -0.128   4.692 -10.702  1.00 93.32           H  
ATOM   3073 HD23 LEU A 217      -0.807   6.057 -11.619  1.00 93.32           H  
ATOM   3074  N   ASP A 218       3.179   6.166 -13.617  1.00 96.29           N  
ATOM   3075  H   ASP A 218       2.229   5.920 -13.859  1.00 96.29           H  
ATOM   3076  CA  ASP A 218       3.970   6.775 -14.704  1.00 96.29           C  
ATOM   3077  HA  ASP A 218       4.996   6.423 -14.596  1.00 96.29           H  
ATOM   3078  C   ASP A 218       4.019   8.314 -14.632  1.00 96.29           C  
ATOM   3079  CB  ASP A 218       3.470   6.292 -16.077  1.00 96.29           C  
ATOM   3080  HB2 ASP A 218       3.459   5.202 -16.088  1.00 96.29           H  
ATOM   3081  HB3 ASP A 218       4.144   6.637 -16.861  1.00 96.29           H  
ATOM   3082  O   ASP A 218       4.512   8.974 -15.550  1.00 96.29           O  
ATOM   3083  CG  ASP A 218       2.063   6.772 -16.366  1.00 96.29           C  
ATOM   3084  OD1 ASP A 218       1.816   7.410 -17.409  1.00 96.29           O  
ATOM   3085  OD2 ASP A 218       1.227   6.551 -15.472  1.00 96.29           O  
ATOM   3086  N   ARG A 219       3.518   8.896 -13.537  1.00 96.19           N  
ATOM   3087  H   ARG A 219       3.200   8.270 -12.811  1.00 96.19           H  
ATOM   3088  CA  ARG A 219       3.580  10.326 -13.241  1.00 96.19           C  
ATOM   3089  HA  ARG A 219       3.747  10.859 -14.177  1.00 96.19           H  
ATOM   3090  C   ARG A 219       4.732  10.638 -12.293  1.00 96.19           C  
ATOM   3091  CB  ARG A 219       2.246  10.793 -12.655  1.00 96.19           C  
ATOM   3092  HB2 ARG A 219       1.451  10.552 -13.361  1.00 96.19           H  
ATOM   3093  HB3 ARG A 219       2.061  10.260 -11.722  1.00 96.19           H  
ATOM   3094  O   ARG A 219       4.766  10.123 -11.179  1.00 96.19           O  
ATOM   3095  CG  ARG A 219       2.232  12.309 -12.410  1.00 96.19           C  
ATOM   3096  HG2 ARG A 219       2.248  12.814 -13.375  1.00 96.19           H  
ATOM   3097  HG3 ARG A 219       3.101  12.629 -11.835  1.00 96.19           H  
ATOM   3098  CD  ARG A 219       0.975  12.717 -11.647  1.00 96.19           C  
ATOM   3099  HD2 ARG A 219       0.115  12.260 -12.138  1.00 96.19           H  
ATOM   3100  HD3 ARG A 219       0.866  13.800 -11.704  1.00 96.19           H  
ATOM   3101  NE  ARG A 219       1.029  12.322 -10.224  1.00 96.19           N  
ATOM   3102  HE  ARG A 219       1.913  12.022  -9.841  1.00 96.19           H  
ATOM   3103  NH1 ARG A 219      -1.185  12.672  -9.836  1.00 96.19           N  
ATOM   3104 HH11 ARG A 219      -1.307  12.814 -10.828  1.00 96.19           H  
ATOM   3105 HH12 ARG A 219      -2.007  12.391  -9.321  1.00 96.19           H  
ATOM   3106  NH2 ARG A 219       0.085  12.111  -8.144  1.00 96.19           N  
ATOM   3107 HH21 ARG A 219       0.904  11.681  -7.739  1.00 96.19           H  
ATOM   3108 HH22 ARG A 219      -0.715  12.244  -7.541  1.00 96.19           H  
ATOM   3109  CZ  ARG A 219      -0.004  12.365  -9.405  1.00 96.19           C  
ATOM   3110  N   LYS A 220       5.568  11.595 -12.687  1.00 95.61           N  
ATOM   3111  H   LYS A 220       5.413  11.979 -13.608  1.00 95.61           H  
ATOM   3112  CA  LYS A 220       6.586  12.238 -11.845  1.00 95.61           C  
ATOM   3113  HA  LYS A 220       6.620  11.754 -10.869  1.00 95.61           H  
ATOM   3114  C   LYS A 220       6.248  13.700 -11.609  1.00 95.61           C  
ATOM   3115  CB  LYS A 220       7.969  12.104 -12.492  1.00 95.61           C  
ATOM   3116  HB2 LYS A 220       8.684  12.715 -11.942  1.00 95.61           H  
ATOM   3117  HB3 LYS A 220       7.928  12.452 -13.524  1.00 95.61           H  
ATOM   3118  O   LYS A 220       5.664  14.353 -12.477  1.00 95.61           O  
ATOM   3119  CG  LYS A 220       8.437  10.649 -12.445  1.00 95.61           C  
ATOM   3120  HG2 LYS A 220       8.511  10.336 -11.404  1.00 95.61           H  
ATOM   3121  HG3 LYS A 220       7.713  10.012 -12.953  1.00 95.61           H  
ATOM   3122  CD  LYS A 220       9.798  10.482 -13.122  1.00 95.61           C  
ATOM   3123  HD2 LYS A 220       9.707  10.736 -14.178  1.00 95.61           H  
ATOM   3124  HD3 LYS A 220      10.546  11.119 -12.648  1.00 95.61           H  
ATOM   3125  CE  LYS A 220      10.174   9.014 -12.957  1.00 95.61           C  
ATOM   3126  HE2 LYS A 220      10.452   8.825 -11.920  1.00 95.61           H  
ATOM   3127  HE3 LYS A 220       9.284   8.418 -13.160  1.00 95.61           H  
ATOM   3128  NZ  LYS A 220      11.244   8.590 -13.882  1.00 95.61           N  
ATOM   3129  HZ1 LYS A 220      12.153   8.919 -13.588  1.00 95.61           H  
ATOM   3130  HZ2 LYS A 220      11.188   7.583 -13.939  1.00 95.61           H  
ATOM   3131  HZ3 LYS A 220      11.040   8.918 -14.815  1.00 95.61           H  
ATOM   3132  N   ILE A 221       6.652  14.238 -10.465  1.00 96.58           N  
ATOM   3133  H   ILE A 221       7.118  13.636  -9.802  1.00 96.58           H  
ATOM   3134  CA  ILE A 221       6.602  15.681 -10.205  1.00 96.58           C  
ATOM   3135  HA  ILE A 221       6.110  16.174 -11.044  1.00 96.58           H  
ATOM   3136  C   ILE A 221       8.032  16.193 -10.173  1.00 96.58           C  
ATOM   3137  CB  ILE A 221       5.781  16.040  -8.958  1.00 96.58           C  
ATOM   3138  HB  ILE A 221       6.335  15.772  -8.058  1.00 96.58           H  
ATOM   3139  O   ILE A 221       8.677  16.264  -9.130  1.00 96.58           O  
ATOM   3140  CG1 ILE A 221       4.433  15.290  -8.972  1.00 96.58           C  
ATOM   3141 HG12 ILE A 221       3.882  15.545  -9.877  1.00 96.58           H  
ATOM   3142 HG13 ILE A 221       4.612  14.215  -8.972  1.00 96.58           H  
ATOM   3143  CG2 ILE A 221       5.542  17.559  -9.000  1.00 96.58           C  
ATOM   3144 HG21 ILE A 221       6.484  18.095  -9.115  1.00 96.58           H  
ATOM   3145 HG22 ILE A 221       4.892  17.819  -9.836  1.00 96.58           H  
ATOM   3146 HG23 ILE A 221       5.085  17.893  -8.069  1.00 96.58           H  
ATOM   3147  CD1 ILE A 221       3.555  15.577  -7.763  1.00 96.58           C  
ATOM   3148 HD11 ILE A 221       2.664  14.953  -7.833  1.00 96.58           H  
ATOM   3149 HD12 ILE A 221       4.092  15.331  -6.846  1.00 96.58           H  
ATOM   3150 HD13 ILE A 221       3.248  16.622  -7.738  1.00 96.58           H  
ATOM   3151  N   LYS A 222       8.542  16.480 -11.369  1.00 96.56           N  
ATOM   3152  H   LYS A 222       7.904  16.526 -12.150  1.00 96.56           H  
ATOM   3153  CA  LYS A 222       9.957  16.698 -11.623  1.00 96.56           C  
ATOM   3154  HA  LYS A 222      10.510  15.917 -11.102  1.00 96.56           H  
ATOM   3155  C   LYS A 222      10.424  18.041 -11.065  1.00 96.56           C  
ATOM   3156  CB  LYS A 222      10.221  16.538 -13.127  1.00 96.56           C  
ATOM   3157  HB2 LYS A 222       9.905  15.539 -13.428  1.00 96.56           H  
ATOM   3158  HB3 LYS A 222       9.631  17.267 -13.682  1.00 96.56           H  
ATOM   3159  O   LYS A 222       9.885  19.102 -11.396  1.00 96.56           O  
ATOM   3160  CG  LYS A 222      11.709  16.707 -13.458  1.00 96.56           C  
ATOM   3161  HG2 LYS A 222      12.283  16.024 -12.831  1.00 96.56           H  
ATOM   3162  HG3 LYS A 222      12.022  17.726 -13.233  1.00 96.56           H  
ATOM   3163  CD  LYS A 222      12.005  16.405 -14.929  1.00 96.56           C  
ATOM   3164  HD2 LYS A 222      11.389  17.038 -15.567  1.00 96.56           H  
ATOM   3165  HD3 LYS A 222      11.775  15.355 -15.111  1.00 96.56           H  
ATOM   3166  CE  LYS A 222      13.477  16.677 -15.242  1.00 96.56           C  
ATOM   3167  HE2 LYS A 222      14.069  16.409 -14.367  1.00 96.56           H  
ATOM   3168  HE3 LYS A 222      13.620  17.741 -15.428  1.00 96.56           H  
ATOM   3169  NZ  LYS A 222      13.941  15.860 -16.385  1.00 96.56           N  
ATOM   3170  HZ1 LYS A 222      13.331  15.917 -17.188  1.00 96.56           H  
ATOM   3171  HZ2 LYS A 222      14.899  16.074 -16.623  1.00 96.56           H  
ATOM   3172  HZ3 LYS A 222      13.962  14.904 -16.059  1.00 96.56           H  
ATOM   3173  N   ALA A 223      11.492  17.967 -10.284  1.00 97.42           N  
ATOM   3174  H   ALA A 223      11.845  17.047 -10.065  1.00 97.42           H  
ATOM   3175  CA  ALA A 223      12.351  19.086  -9.942  1.00 97.42           C  
ATOM   3176  HA  ALA A 223      12.071  19.954 -10.539  1.00 97.42           H  
ATOM   3177  C   ALA A 223      13.799  18.726 -10.307  1.00 97.42           C  
ATOM   3178  CB  ALA A 223      12.149  19.437  -8.463  1.00 97.42           C  
ATOM   3179  HB1 ALA A 223      11.113  19.733  -8.298  1.00 97.42           H  
ATOM   3180  HB2 ALA A 223      12.372  18.569  -7.842  1.00 97.42           H  
ATOM   3181  HB3 ALA A 223      12.800  20.266  -8.185  1.00 97.42           H  
ATOM   3182  O   ALA A 223      14.150  17.558 -10.473  1.00 97.42           O  
ATOM   3183  N   THR A 224      14.667  19.710 -10.498  1.00 97.20           N  
ATOM   3184  H   THR A 224      14.338  20.662 -10.426  1.00 97.20           H  
ATOM   3185  CA  THR A 224      16.057  19.469 -10.903  1.00 97.20           C  
ATOM   3186  HA  THR A 224      16.347  18.457 -10.621  1.00 97.20           H  
ATOM   3187  C   THR A 224      16.992  20.416 -10.181  1.00 97.20           C  
ATOM   3188  CB  THR A 224      16.203  19.581 -12.426  1.00 97.20           C  
ATOM   3189  HB  THR A 224      15.884  20.572 -12.747  1.00 97.20           H  
ATOM   3190  O   THR A 224      16.816  21.633 -10.241  1.00 97.20           O  
ATOM   3191  CG2 THR A 224      17.614  19.323 -12.944  1.00 97.20           C  
ATOM   3192 HG21 THR A 224      17.965  18.344 -12.618  1.00 97.20           H  
ATOM   3193 HG22 THR A 224      17.615  19.354 -14.033  1.00 97.20           H  
ATOM   3194 HG23 THR A 224      18.298  20.091 -12.582  1.00 97.20           H  
ATOM   3195  OG1 THR A 224      15.367  18.610 -13.024  1.00 97.20           O  
ATOM   3196  HG1 THR A 224      14.969  18.125 -12.297  1.00 97.20           H  
ATOM   3197  N   VAL A 225      18.002  19.852  -9.519  1.00 97.40           N  
ATOM   3198  H   VAL A 225      18.103  18.848  -9.573  1.00 97.40           H  
ATOM   3199  CA  VAL A 225      19.148  20.621  -9.027  1.00 97.40           C  
ATOM   3200  HA  VAL A 225      18.803  21.565  -8.605  1.00 97.40           H  
ATOM   3201  C   VAL A 225      20.055  20.902 -10.212  1.00 97.40           C  
ATOM   3202  CB  VAL A 225      19.949  19.862  -7.952  1.00 97.40           C  
ATOM   3203  HB  VAL A 225      20.328  18.926  -8.364  1.00 97.40           H  
ATOM   3204  O   VAL A 225      20.475  19.962 -10.879  1.00 97.40           O  
ATOM   3205  CG1 VAL A 225      21.129  20.693  -7.441  1.00 97.40           C  
ATOM   3206 HG11 VAL A 225      21.665  20.141  -6.669  1.00 97.40           H  
ATOM   3207 HG12 VAL A 225      20.773  21.639  -7.031  1.00 97.40           H  
ATOM   3208 HG13 VAL A 225      21.827  20.886  -8.256  1.00 97.40           H  
ATOM   3209  CG2 VAL A 225      19.090  19.544  -6.737  1.00 97.40           C  
ATOM   3210 HG21 VAL A 225      18.293  18.862  -7.033  1.00 97.40           H  
ATOM   3211 HG22 VAL A 225      18.682  20.470  -6.332  1.00 97.40           H  
ATOM   3212 HG23 VAL A 225      19.688  19.039  -5.979  1.00 97.40           H  
ATOM   3213  N   LYS A 226      20.383  22.171 -10.449  1.00 97.16           N  
ATOM   3214  H   LYS A 226      19.965  22.884  -9.868  1.00 97.16           H  
ATOM   3215  CA  LYS A 226      21.435  22.581 -11.384  1.00 97.16           C  
ATOM   3216  HA  LYS A 226      21.790  21.720 -11.951  1.00 97.16           H  
ATOM   3217  C   LYS A 226      22.605  23.127 -10.586  1.00 97.16           C  
ATOM   3218  CB  LYS A 226      20.919  23.623 -12.379  1.00 97.16           C  
ATOM   3219  HB2 LYS A 226      21.707  23.810 -13.109  1.00 97.16           H  
ATOM   3220  HB3 LYS A 226      20.709  24.554 -11.853  1.00 97.16           H  
ATOM   3221  O   LYS A 226      22.431  24.086  -9.832  1.00 97.16           O  
ATOM   3222  CG  LYS A 226      19.647  23.175 -13.104  1.00 97.16           C  
ATOM   3223  HG2 LYS A 226      18.811  23.146 -12.405  1.00 97.16           H  
ATOM   3224  HG3 LYS A 226      19.795  22.176 -13.515  1.00 97.16           H  
ATOM   3225  CD  LYS A 226      19.324  24.151 -14.235  1.00 97.16           C  
ATOM   3226  HD2 LYS A 226      19.113  25.140 -13.831  1.00 97.16           H  
ATOM   3227  HD3 LYS A 226      20.195  24.210 -14.888  1.00 97.16           H  
ATOM   3228  CE  LYS A 226      18.115  23.628 -15.012  1.00 97.16           C  
ATOM   3229  HE2 LYS A 226      17.996  22.570 -14.780  1.00 97.16           H  
ATOM   3230  HE3 LYS A 226      17.216  24.159 -14.697  1.00 97.16           H  
ATOM   3231  NZ  LYS A 226      18.344  23.751 -16.465  1.00 97.16           N  
ATOM   3232  HZ1 LYS A 226      19.154  23.183 -16.669  1.00 97.16           H  
ATOM   3233  HZ2 LYS A 226      17.604  23.328 -17.006  1.00 97.16           H  
ATOM   3234  HZ3 LYS A 226      18.556  24.694 -16.757  1.00 97.16           H  
ATOM   3235  N   LEU A 227      23.770  22.512 -10.720  1.00 97.62           N  
ATOM   3236  H   LEU A 227      23.839  21.750 -11.380  1.00 97.62           H  
ATOM   3237  CA  LEU A 227      24.985  22.914 -10.020  1.00 97.62           C  
ATOM   3238  HA  LEU A 227      24.725  23.349  -9.055  1.00 97.62           H  
ATOM   3239  C   LEU A 227      25.749  23.987 -10.797  1.00 97.62           C  
ATOM   3240  CB  LEU A 227      25.855  21.674  -9.783  1.00 97.62           C  
ATOM   3241  HB2 LEU A 227      26.795  21.992  -9.331  1.00 97.62           H  
ATOM   3242  HB3 LEU A 227      26.076  21.232 -10.755  1.00 97.62           H  
ATOM   3243  O   LEU A 227      25.623  24.111 -12.013  1.00 97.62           O  
ATOM   3244  CG  LEU A 227      25.234  20.570  -8.912  1.00 97.62           C  
ATOM   3245  HG  LEU A 227      24.416  20.087  -9.447  1.00 97.62           H  
ATOM   3246  CD1 LEU A 227      26.313  19.539  -8.606  1.00 97.62           C  
ATOM   3247 HD11 LEU A 227      25.917  18.759  -7.956  1.00 97.62           H  
ATOM   3248 HD12 LEU A 227      27.154  20.017  -8.103  1.00 97.62           H  
ATOM   3249 HD13 LEU A 227      26.687  19.108  -9.535  1.00 97.62           H  
ATOM   3250  CD2 LEU A 227      24.710  21.090  -7.573  1.00 97.62           C  
ATOM   3251 HD21 LEU A 227      24.327  20.257  -6.984  1.00 97.62           H  
ATOM   3252 HD22 LEU A 227      23.893  21.790  -7.744  1.00 97.62           H  
ATOM   3253 HD23 LEU A 227      25.514  21.588  -7.031  1.00 97.62           H  
ATOM   3254  N   GLY A 228      26.587  24.756 -10.100  1.00 97.17           N  
ATOM   3255  H   GLY A 228      26.600  24.666  -9.094  1.00 97.17           H  
ATOM   3256  CA  GLY A 228      27.413  25.798 -10.715  1.00 97.17           C  
ATOM   3257  HA2 GLY A 228      27.929  26.352  -9.931  1.00 97.17           H  
ATOM   3258  HA3 GLY A 228      26.767  26.490 -11.256  1.00 97.17           H  
ATOM   3259  C   GLY A 228      28.471  25.277 -11.698  1.00 97.17           C  
ATOM   3260  O   GLY A 228      29.011  26.069 -12.461  1.00 97.17           O  
ATOM   3261  N   ASN A 229      28.764  23.970 -11.707  1.00 96.83           N  
ATOM   3262  H   ASN A 229      28.249  23.356 -11.093  1.00 96.83           H  
ATOM   3263  CA  ASN A 229      29.615  23.324 -12.717  1.00 96.83           C  
ATOM   3264  HA  ASN A 229      30.338  24.056 -13.077  1.00 96.83           H  
ATOM   3265  C   ASN A 229      28.840  22.853 -13.968  1.00 96.83           C  
ATOM   3266  CB  ASN A 229      30.409  22.167 -12.073  1.00 96.83           C  
ATOM   3267  HB2 ASN A 229      30.960  22.527 -11.205  1.00 96.83           H  
ATOM   3268  HB3 ASN A 229      31.136  21.807 -12.801  1.00 96.83           H  
ATOM   3269  O   ASN A 229      29.454  22.305 -14.879  1.00 96.83           O  
ATOM   3270  CG  ASN A 229      29.546  20.983 -11.663  1.00 96.83           C  
ATOM   3271  ND2 ASN A 229      30.159  19.890 -11.279  1.00 96.83           N  
ATOM   3272 HD21 ASN A 229      31.161  19.795 -11.366  1.00 96.83           H  
ATOM   3273 HD22 ASN A 229      29.611  19.050 -11.170  1.00 96.83           H  
ATOM   3274  OD1 ASN A 229      28.329  21.052 -11.674  1.00 96.83           O  
ATOM   3275  N   GLY A 230      27.519  23.053 -14.017  1.00 96.08           N  
ATOM   3276  H   GLY A 230      27.063  23.478 -13.222  1.00 96.08           H  
ATOM   3277  CA  GLY A 230      26.658  22.653 -15.131  1.00 96.08           C  
ATOM   3278  HA2 GLY A 230      25.835  23.365 -15.206  1.00 96.08           H  
ATOM   3279  HA3 GLY A 230      27.225  22.690 -16.061  1.00 96.08           H  
ATOM   3280  C   GLY A 230      26.045  21.254 -15.016  1.00 96.08           C  
ATOM   3281  O   GLY A 230      25.212  20.912 -15.850  1.00 96.08           O  
ATOM   3282  N   GLU A 231      26.400  20.455 -14.003  1.00 97.31           N  
ATOM   3283  H   GLU A 231      27.076  20.772 -13.324  1.00 97.31           H  
ATOM   3284  CA  GLU A 231      25.733  19.169 -13.768  1.00 97.31           C  
ATOM   3285  HA  GLU A 231      25.692  18.629 -14.715  1.00 97.31           H  
ATOM   3286  C   GLU A 231      24.285  19.371 -13.298  1.00 97.31           C  
ATOM   3287  CB  GLU A 231      26.506  18.294 -12.769  1.00 97.31           C  
ATOM   3288  HB2 GLU A 231      26.684  18.860 -11.854  1.00 97.31           H  
ATOM   3289  HB3 GLU A 231      25.888  17.432 -12.521  1.00 97.31           H  
ATOM   3290  O   GLU A 231      23.984  20.266 -12.500  1.00 97.31           O  
ATOM   3291  CG  GLU A 231      27.837  17.779 -13.330  1.00 97.31           C  
ATOM   3292  HG2 GLU A 231      28.501  18.621 -13.528  1.00 97.31           H  
ATOM   3293  HG3 GLU A 231      27.651  17.267 -14.274  1.00 97.31           H  
ATOM   3294  CD  GLU A 231      28.499  16.817 -12.336  1.00 97.31           C  
ATOM   3295  OE1 GLU A 231      28.335  15.585 -12.503  1.00 97.31           O  
ATOM   3296  OE2 GLU A 231      29.145  17.324 -11.388  1.00 97.31           O  
ATOM   3297  N   GLU A 232      23.383  18.514 -13.779  1.00 96.87           N  
ATOM   3298  H   GLU A 232      23.691  17.771 -14.391  1.00 96.87           H  
ATOM   3299  CA  GLU A 232      21.966  18.529 -13.421  1.00 96.87           C  
ATOM   3300  HA  GLU A 232      21.817  19.284 -12.649  1.00 96.87           H  
ATOM   3301  C   GLU A 232      21.540  17.177 -12.835  1.00 96.87           C  
ATOM   3302  CB  GLU A 232      21.075  18.922 -14.616  1.00 96.87           C  
ATOM   3303  HB2 GLU A 232      21.163  18.172 -15.402  1.00 96.87           H  
ATOM   3304  HB3 GLU A 232      20.046  18.921 -14.258  1.00 96.87           H  
ATOM   3305  O   GLU A 232      21.840  16.125 -13.401  1.00 96.87           O  
ATOM   3306  CG  GLU A 232      21.396  20.310 -15.207  1.00 96.87           C  
ATOM   3307  HG2 GLU A 232      21.573  21.002 -14.385  1.00 96.87           H  
ATOM   3308  HG3 GLU A 232      22.318  20.239 -15.784  1.00 96.87           H  
ATOM   3309  CD  GLU A 232      20.285  20.898 -16.107  1.00 96.87           C  
ATOM   3310  OE1 GLU A 232      20.437  22.054 -16.574  1.00 96.87           O  
ATOM   3311  OE2 GLU A 232      19.188  20.310 -16.248  1.00 96.87           O  
ATOM   3312  N   PHE A 233      20.802  17.205 -11.722  1.00 97.21           N  
ATOM   3313  H   PHE A 233      20.600  18.105 -11.312  1.00 97.21           H  
ATOM   3314  CA  PHE A 233      20.295  16.007 -11.047  1.00 97.21           C  
ATOM   3315  HA  PHE A 233      20.522  15.133 -11.658  1.00 97.21           H  
ATOM   3316  C   PHE A 233      18.780  16.067 -10.883  1.00 97.21           C  
ATOM   3317  CB  PHE A 233      21.000  15.806  -9.700  1.00 97.21           C  
ATOM   3318  HB2 PHE A 233      20.791  16.658  -9.053  1.00 97.21           H  
ATOM   3319  HB3 PHE A 233      20.587  14.918  -9.222  1.00 97.21           H  
ATOM   3320  O   PHE A 233      18.238  17.012 -10.303  1.00 97.21           O  
ATOM   3321  CG  PHE A 233      22.496  15.631  -9.844  1.00 97.21           C  
ATOM   3322  CD1 PHE A 233      23.005  14.481 -10.474  1.00 97.21           C  
ATOM   3323  HD1 PHE A 233      22.334  13.702 -10.804  1.00 97.21           H  
ATOM   3324  CD2 PHE A 233      23.374  16.656  -9.452  1.00 97.21           C  
ATOM   3325  HD2 PHE A 233      22.993  17.560  -9.000  1.00 97.21           H  
ATOM   3326  CE1 PHE A 233      24.378  14.372 -10.743  1.00 97.21           C  
ATOM   3327  HE1 PHE A 233      24.746  13.529 -11.309  1.00 97.21           H  
ATOM   3328  CE2 PHE A 233      24.751  16.521  -9.695  1.00 97.21           C  
ATOM   3329  HE2 PHE A 233      25.440  17.312  -9.438  1.00 97.21           H  
ATOM   3330  CZ  PHE A 233      25.257  15.391 -10.349  1.00 97.21           C  
ATOM   3331  HZ  PHE A 233      26.308  15.335 -10.594  1.00 97.21           H  
ATOM   3332  N   GLU A 234      18.095  15.047 -11.401  1.00 96.55           N  
ATOM   3333  H   GLU A 234      18.611  14.279 -11.806  1.00 96.55           H  
ATOM   3334  CA  GLU A 234      16.640  14.932 -11.336  1.00 96.55           C  
ATOM   3335  HA  GLU A 234      16.217  15.923 -11.496  1.00 96.55           H  
ATOM   3336  C   GLU A 234      16.185  14.443  -9.956  1.00 96.55           C  
ATOM   3337  CB  GLU A 234      16.124  14.026 -12.469  1.00 96.55           C  
ATOM   3338  HB2 GLU A 234      16.492  14.413 -13.420  1.00 96.55           H  
ATOM   3339  HB3 GLU A 234      16.505  13.014 -12.334  1.00 96.55           H  
ATOM   3340  O   GLU A 234      16.594  13.387  -9.467  1.00 96.55           O  
ATOM   3341  CG  GLU A 234      14.589  13.991 -12.510  1.00 96.55           C  
ATOM   3342  HG2 GLU A 234      14.231  15.018 -12.585  1.00 96.55           H  
ATOM   3343  HG3 GLU A 234      14.210  13.570 -11.579  1.00 96.55           H  
ATOM   3344  CD  GLU A 234      14.046  13.179 -13.696  1.00 96.55           C  
ATOM   3345  OE1 GLU A 234      13.450  12.102 -13.463  1.00 96.55           O  
ATOM   3346  OE2 GLU A 234      14.177  13.678 -14.843  1.00 96.55           O  
ATOM   3347  N   GLY A 235      15.278  15.202  -9.352  1.00 96.52           N  
ATOM   3348  H   GLY A 235      14.937  16.019  -9.838  1.00 96.52           H  
ATOM   3349  CA  GLY A 235      14.567  14.839  -8.138  1.00 96.52           C  
ATOM   3350  HA2 GLY A 235      14.776  13.804  -7.867  1.00 96.52           H  
ATOM   3351  HA3 GLY A 235      14.905  15.480  -7.324  1.00 96.52           H  
ATOM   3352  C   GLY A 235      13.060  14.998  -8.298  1.00 96.52           C  
ATOM   3353  O   GLY A 235      12.556  15.312  -9.379  1.00 96.52           O  
ATOM   3354  N   GLU A 236      12.336  14.816  -7.199  1.00 96.56           N  
ATOM   3355  H   GLU A 236      12.806  14.588  -6.334  1.00 96.56           H  
ATOM   3356  CA  GLU A 236      10.893  15.064  -7.152  1.00 96.56           C  
ATOM   3357  HA  GLU A 236      10.611  15.583  -8.068  1.00 96.56           H  
ATOM   3358  C   GLU A 236      10.512  16.010  -6.014  1.00 96.56           C  
ATOM   3359  CB  GLU A 236      10.085  13.758  -7.114  1.00 96.56           C  
ATOM   3360  HB2 GLU A 236       9.036  14.015  -6.967  1.00 96.56           H  
ATOM   3361  HB3 GLU A 236      10.411  13.137  -6.279  1.00 96.56           H  
ATOM   3362  O   GLU A 236      11.187  16.076  -4.983  1.00 96.56           O  
ATOM   3363  CG  GLU A 236      10.220  12.982  -8.432  1.00 96.56           C  
ATOM   3364  HG2 GLU A 236      11.211  12.531  -8.484  1.00 96.56           H  
ATOM   3365  HG3 GLU A 236      10.123  13.673  -9.268  1.00 96.56           H  
ATOM   3366  CD  GLU A 236       9.139  11.907  -8.572  1.00 96.56           C  
ATOM   3367  OE1 GLU A 236       9.498  10.712  -8.490  1.00 96.56           O  
ATOM   3368  OE2 GLU A 236       7.968  12.292  -8.817  1.00 96.56           O  
ATOM   3369  N   SER A 237       9.454  16.791  -6.237  1.00 95.77           N  
ATOM   3370  H   SER A 237       8.977  16.711  -7.124  1.00 95.77           H  
ATOM   3371  CA  SER A 237       8.922  17.747  -5.265  1.00 95.77           C  
ATOM   3372  HA  SER A 237       8.940  17.309  -4.267  1.00 95.77           H  
ATOM   3373  C   SER A 237       7.505  18.161  -5.621  1.00 95.77           C  
ATOM   3374  CB  SER A 237       9.771  19.011  -5.273  1.00 95.77           C  
ATOM   3375  HB2 SER A 237      10.812  18.744  -5.089  1.00 95.77           H  
ATOM   3376  HB3 SER A 237       9.698  19.507  -6.240  1.00 95.77           H  
ATOM   3377  O   SER A 237       7.245  18.497  -6.773  1.00 95.77           O  
ATOM   3378  OG  SER A 237       9.323  19.878  -4.255  1.00 95.77           O  
ATOM   3379  HG  SER A 237      10.125  20.195  -3.833  1.00 95.77           H  
ATOM   3380  N   ALA A 238       6.605  18.219  -4.638  1.00 95.42           N  
ATOM   3381  H   ALA A 238       6.883  17.999  -3.693  1.00 95.42           H  
ATOM   3382  CA  ALA A 238       5.295  18.832  -4.841  1.00 95.42           C  
ATOM   3383  HA  ALA A 238       4.985  18.662  -5.872  1.00 95.42           H  
ATOM   3384  C   ALA A 238       5.321  20.356  -4.649  1.00 95.42           C  
ATOM   3385  CB  ALA A 238       4.255  18.145  -3.953  1.00 95.42           C  
ATOM   3386  HB1 ALA A 238       4.183  17.090  -4.219  1.00 95.42           H  
ATOM   3387  HB2 ALA A 238       3.279  18.606  -4.105  1.00 95.42           H  
ATOM   3388  HB3 ALA A 238       4.528  18.236  -2.902  1.00 95.42           H  
ATOM   3389  O   ALA A 238       4.326  21.007  -4.951  1.00 95.42           O  
ATOM   3390  N   TYR A 239       6.432  20.946  -4.193  1.00 95.12           N  
ATOM   3391  H   TYR A 239       7.249  20.377  -4.026  1.00 95.12           H  
ATOM   3392  CA  TYR A 239       6.563  22.398  -4.089  1.00 95.12           C  
ATOM   3393  HA  TYR A 239       5.684  22.783  -3.572  1.00 95.12           H  
ATOM   3394  C   TYR A 239       6.633  23.055  -5.472  1.00 95.12           C  
ATOM   3395  CB  TYR A 239       7.798  22.763  -3.258  1.00 95.12           C  
ATOM   3396  HB2 TYR A 239       8.687  22.356  -3.739  1.00 95.12           H  
ATOM   3397  HB3 TYR A 239       7.710  22.300  -2.275  1.00 95.12           H  
ATOM   3398  O   TYR A 239       7.287  22.557  -6.389  1.00 95.12           O  
ATOM   3399  CG  TYR A 239       7.990  24.257  -3.076  1.00 95.12           C  
ATOM   3400  CD1 TYR A 239       8.876  24.970  -3.903  1.00 95.12           C  
ATOM   3401  HD1 TYR A 239       9.401  24.450  -4.691  1.00 95.12           H  
ATOM   3402  CD2 TYR A 239       7.238  24.945  -2.112  1.00 95.12           C  
ATOM   3403  HD2 TYR A 239       6.483  24.414  -1.552  1.00 95.12           H  
ATOM   3404  CE1 TYR A 239       9.060  26.352  -3.714  1.00 95.12           C  
ATOM   3405  HE1 TYR A 239       9.736  26.901  -4.352  1.00 95.12           H  
ATOM   3406  CE2 TYR A 239       7.442  26.317  -1.888  1.00 95.12           C  
ATOM   3407  HE2 TYR A 239       6.869  26.818  -1.121  1.00 95.12           H  
ATOM   3408  OH  TYR A 239       8.564  28.349  -2.477  1.00 95.12           O  
ATOM   3409  HH  TYR A 239       8.030  28.651  -1.738  1.00 95.12           H  
ATOM   3410  CZ  TYR A 239       8.366  27.022  -2.685  1.00 95.12           C  
ATOM   3411  N   ARG A 240       6.020  24.235  -5.608  1.00 93.61           N  
ATOM   3412  H   ARG A 240       5.463  24.573  -4.837  1.00 93.61           H  
ATOM   3413  CA  ARG A 240       6.221  25.114  -6.763  1.00 93.61           C  
ATOM   3414  HA  ARG A 240       7.171  24.839  -7.221  1.00 93.61           H  
ATOM   3415  C   ARG A 240       6.271  26.572  -6.303  1.00 93.61           C  
ATOM   3416  CB  ARG A 240       5.112  24.871  -7.794  1.00 93.61           C  
ATOM   3417  HB2 ARG A 240       4.983  23.797  -7.927  1.00 93.61           H  
ATOM   3418  HB3 ARG A 240       4.175  25.291  -7.428  1.00 93.61           H  
ATOM   3419  O   ARG A 240       5.318  27.045  -5.681  1.00 93.61           O  
ATOM   3420  CG  ARG A 240       5.434  25.498  -9.153  1.00 93.61           C  
ATOM   3421  HG2 ARG A 240       6.390  25.115  -9.513  1.00 93.61           H  
ATOM   3422  HG3 ARG A 240       5.487  26.582  -9.059  1.00 93.61           H  
ATOM   3423  CD  ARG A 240       4.332  25.120 -10.145  1.00 93.61           C  
ATOM   3424  HD2 ARG A 240       4.276  24.033 -10.201  1.00 93.61           H  
ATOM   3425  HD3 ARG A 240       3.379  25.495  -9.773  1.00 93.61           H  
ATOM   3426  NE  ARG A 240       4.597  25.676 -11.484  1.00 93.61           N  
ATOM   3427  HE  ARG A 240       5.367  26.325 -11.565  1.00 93.61           H  
ATOM   3428  NH1 ARG A 240       2.929  24.537 -12.570  1.00 93.61           N  
ATOM   3429 HH11 ARG A 240       2.424  24.290 -13.410  1.00 93.61           H  
ATOM   3430 HH12 ARG A 240       2.672  24.102 -11.695  1.00 93.61           H  
ATOM   3431  NH2 ARG A 240       4.261  25.912 -13.723  1.00 93.61           N  
ATOM   3432 HH21 ARG A 240       3.770  25.636 -14.561  1.00 93.61           H  
ATOM   3433 HH22 ARG A 240       5.068  26.517 -13.779  1.00 93.61           H  
ATOM   3434  CZ  ARG A 240       3.929  25.374 -12.583  1.00 93.61           C  
ATOM   3435  N   PRO A 241       7.346  27.319  -6.604  1.00 91.25           N  
ATOM   3436  CA  PRO A 241       7.402  28.730  -6.260  1.00 91.25           C  
ATOM   3437  HA  PRO A 241       7.167  28.863  -5.204  1.00 91.25           H  
ATOM   3438  C   PRO A 241       6.399  29.521  -7.110  1.00 91.25           C  
ATOM   3439  CB  PRO A 241       8.853  29.145  -6.511  1.00 91.25           C  
ATOM   3440  HB2 PRO A 241       9.445  28.951  -5.617  1.00 91.25           H  
ATOM   3441  HB3 PRO A 241       8.938  30.195  -6.794  1.00 91.25           H  
ATOM   3442  O   PRO A 241       6.211  29.241  -8.293  1.00 91.25           O  
ATOM   3443  CG  PRO A 241       9.302  28.207  -7.633  1.00 91.25           C  
ATOM   3444  HG2 PRO A 241       8.981  28.606  -8.595  1.00 91.25           H  
ATOM   3445  HG3 PRO A 241      10.380  28.051  -7.624  1.00 91.25           H  
ATOM   3446  CD  PRO A 241       8.541  26.915  -7.333  1.00 91.25           C  
ATOM   3447  HD2 PRO A 241       9.146  26.264  -6.702  1.00 91.25           H  
ATOM   3448  HD3 PRO A 241       8.292  26.409  -8.266  1.00 91.25           H  
ATOM   3449  N   LYS A 242       5.789  30.560  -6.525  1.00 88.53           N  
ATOM   3450  H   LYS A 242       5.936  30.697  -5.535  1.00 88.53           H  
ATOM   3451  CA  LYS A 242       4.880  31.468  -7.255  1.00 88.53           C  
ATOM   3452  HA  LYS A 242       4.103  30.878  -7.740  1.00 88.53           H  
ATOM   3453  C   LYS A 242       5.588  32.225  -8.382  1.00 88.53           C  
ATOM   3454  CB  LYS A 242       4.229  32.474  -6.292  1.00 88.53           C  
ATOM   3455  HB2 LYS A 242       3.695  33.221  -6.880  1.00 88.53           H  
ATOM   3456  HB3 LYS A 242       5.002  32.983  -5.715  1.00 88.53           H  
ATOM   3457  O   LYS A 242       4.968  32.556  -9.385  1.00 88.53           O  
ATOM   3458  CG  LYS A 242       3.227  31.805  -5.343  1.00 88.53           C  
ATOM   3459  HG2 LYS A 242       2.475  31.281  -5.934  1.00 88.53           H  
ATOM   3460  HG3 LYS A 242       3.747  31.078  -4.718  1.00 88.53           H  
ATOM   3461  CD  LYS A 242       2.529  32.834  -4.441  1.00 88.53           C  
ATOM   3462  HD2 LYS A 242       3.275  33.342  -3.830  1.00 88.53           H  
ATOM   3463  HD3 LYS A 242       2.008  33.564  -5.060  1.00 88.53           H  
ATOM   3464  CE  LYS A 242       1.524  32.101  -3.542  1.00 88.53           C  
ATOM   3465  HE2 LYS A 242       2.054  31.330  -2.982  1.00 88.53           H  
ATOM   3466  HE3 LYS A 242       0.798  31.591  -4.175  1.00 88.53           H  
ATOM   3467  NZ  LYS A 242       0.824  33.010  -2.600  1.00 88.53           N  
ATOM   3468  HZ1 LYS A 242       1.481  33.457  -1.977  1.00 88.53           H  
ATOM   3469  HZ2 LYS A 242       0.293  33.709  -3.099  1.00 88.53           H  
ATOM   3470  HZ3 LYS A 242       0.184  32.471  -2.034  1.00 88.53           H  
ATOM   3471  N   ILE A 243       6.877  32.509  -8.200  1.00 86.48           N  
ATOM   3472  H   ILE A 243       7.327  32.144  -7.373  1.00 86.48           H  
ATOM   3473  CA  ILE A 243       7.721  33.198  -9.175  1.00 86.48           C  
ATOM   3474  HA  ILE A 243       7.149  33.392 -10.082  1.00 86.48           H  
ATOM   3475  C   ILE A 243       8.868  32.257  -9.522  1.00 86.48           C  
ATOM   3476  CB  ILE A 243       8.215  34.558  -8.628  1.00 86.48           C  
ATOM   3477  HB  ILE A 243       8.822  34.374  -7.742  1.00 86.48           H  
ATOM   3478  O   ILE A 243       9.623  31.846  -8.640  1.00 86.48           O  
ATOM   3479  CG1 ILE A 243       7.020  35.457  -8.225  1.00 86.48           C  
ATOM   3480 HG12 ILE A 243       6.426  35.690  -9.108  1.00 86.48           H  
ATOM   3481 HG13 ILE A 243       6.380  34.922  -7.523  1.00 86.48           H  
ATOM   3482  CG2 ILE A 243       9.092  35.259  -9.684  1.00 86.48           C  
ATOM   3483 HG21 ILE A 243       9.945  34.636  -9.956  1.00 86.48           H  
ATOM   3484 HG22 ILE A 243       9.494  36.191  -9.287  1.00 86.48           H  
ATOM   3485 HG23 ILE A 243       8.509  35.476 -10.579  1.00 86.48           H  
ATOM   3486  CD1 ILE A 243       7.420  36.765  -7.533  1.00 86.48           C  
ATOM   3487 HD11 ILE A 243       6.523  37.268  -7.170  1.00 86.48           H  
ATOM   3488 HD12 ILE A 243       8.075  36.555  -6.687  1.00 86.48           H  
ATOM   3489 HD13 ILE A 243       7.926  37.430  -8.233  1.00 86.48           H  
ATOM   3490  N   SER A 244       8.999  31.920 -10.804  1.00 84.09           N  
ATOM   3491  H   SER A 244       8.348  32.299 -11.477  1.00 84.09           H  
ATOM   3492  CA  SER A 244      10.161  31.182 -11.291  1.00 84.09           C  
ATOM   3493  HA  SER A 244      10.322  30.308 -10.659  1.00 84.09           H  
ATOM   3494  C   SER A 244      11.380  32.092 -11.212  1.00 84.09           C  
ATOM   3495  CB  SER A 244       9.930  30.692 -12.722  1.00 84.09           C  
ATOM   3496  HB2 SER A 244       9.778  31.539 -13.391  1.00 84.09           H  
ATOM   3497  HB3 SER A 244       9.041  30.062 -12.742  1.00 84.09           H  
ATOM   3498  O   SER A 244      11.456  33.089 -11.927  1.00 84.09           O  
ATOM   3499  OG  SER A 244      11.039  29.933 -13.152  1.00 84.09           O  
ATOM   3500  HG  SER A 244      11.666  30.518 -13.583  1.00 84.09           H  
ATOM   3501  N   ASN A 245      12.327  31.761 -10.339  1.00 83.23           N  
ATOM   3502  H   ASN A 245      12.203  30.931  -9.776  1.00 83.23           H  
ATOM   3503  CA  ASN A 245      13.600  32.455 -10.242  1.00 83.23           C  
ATOM   3504  HA  ASN A 245      13.670  33.198 -11.036  1.00 83.23           H  
ATOM   3505  C   ASN A 245      14.733  31.447 -10.454  1.00 83.23           C  
ATOM   3506  CB  ASN A 245      13.680  33.200  -8.898  1.00 83.23           C  
ATOM   3507  HB2 ASN A 245      13.683  32.478  -8.082  1.00 83.23           H  
ATOM   3508  HB3 ASN A 245      12.808  33.846  -8.793  1.00 83.23           H  
ATOM   3509  O   ASN A 245      14.763  30.406  -9.808  1.00 83.23           O  
ATOM   3510  CG  ASN A 245      14.922  34.063  -8.794  1.00 83.23           C  
ATOM   3511  ND2 ASN A 245      15.150  34.697  -7.671  1.00 83.23           N  
ATOM   3512 HD21 ASN A 245      16.034  35.182  -7.606  1.00 83.23           H  
ATOM   3513 HD22 ASN A 245      14.515  34.621  -6.890  1.00 83.23           H  
ATOM   3514  OD1 ASN A 245      15.735  34.146  -9.701  1.00 83.23           O  
ATOM   3515  N   ALA A 246      15.664  31.775 -11.346  1.00 88.27           N  
ATOM   3516  H   ALA A 246      15.600  32.685 -11.780  1.00 88.27           H  
ATOM   3517  CA  ALA A 246      16.841  30.967 -11.658  1.00 88.27           C  
ATOM   3518  HA  ALA A 246      16.632  29.929 -11.400  1.00 88.27           H  
ATOM   3519  C   ALA A 246      18.079  31.371 -10.832  1.00 88.27           C  
ATOM   3520  CB  ALA A 246      17.075  31.038 -13.171  1.00 88.27           C  
ATOM   3521  HB1 ALA A 246      17.897  30.377 -13.443  1.00 88.27           H  
ATOM   3522  HB2 ALA A 246      17.330  32.057 -13.462  1.00 88.27           H  
ATOM   3523  HB3 ALA A 246      16.177  30.719 -13.702  1.00 88.27           H  
ATOM   3524  O   ALA A 246      19.211  31.116 -11.235  1.00 88.27           O  
ATOM   3525  N   THR A 247      17.886  32.048  -9.695  1.00 94.83           N  
ATOM   3526  H   THR A 247      16.938  32.249  -9.414  1.00 94.83           H  
ATOM   3527  CA  THR A 247      18.997  32.480  -8.837  1.00 94.83           C  
ATOM   3528  HA  THR A 247      19.696  33.049  -9.450  1.00 94.83           H  
ATOM   3529  C   THR A 247      19.739  31.272  -8.275  1.00 94.83           C  
ATOM   3530  CB  THR A 247      18.526  33.406  -7.709  1.00 94.83           C  
ATOM   3531  HB  THR A 247      17.770  32.902  -7.107  1.00 94.83           H  
ATOM   3532  O   THR A 247      19.129  30.334  -7.755  1.00 94.83           O  
ATOM   3533  CG2 THR A 247      19.661  33.890  -6.805  1.00 94.83           C  
ATOM   3534 HG21 THR A 247      20.074  33.055  -6.238  1.00 94.83           H  
ATOM   3535 HG22 THR A 247      20.453  34.348  -7.397  1.00 94.83           H  
ATOM   3536 HG23 THR A 247      19.279  34.621  -6.092  1.00 94.83           H  
ATOM   3537  OG1 THR A 247      17.974  34.570  -8.275  1.00 94.83           O  
ATOM   3538  HG1 THR A 247      17.382  34.316  -8.987  1.00 94.83           H  
ATOM   3539  N   PHE A 248      21.065  31.318  -8.379  1.00 97.16           N  
ATOM   3540  H   PHE A 248      21.485  32.125  -8.818  1.00 97.16           H  
ATOM   3541  CA  PHE A 248      21.967  30.368  -7.747  1.00 97.16           C  
ATOM   3542  HA  PHE A 248      21.482  29.394  -7.693  1.00 97.16           H  
ATOM   3543  C   PHE A 248      22.287  30.820  -6.321  1.00 97.16           C  
ATOM   3544  CB  PHE A 248      23.240  30.222  -8.588  1.00 97.16           C  
ATOM   3545  HB2 PHE A 248      24.029  29.818  -7.954  1.00 97.16           H  
ATOM   3546  HB3 PHE A 248      23.575  31.204  -8.922  1.00 97.16           H  
ATOM   3547  O   PHE A 248      22.600  31.987  -6.088  1.00 97.16           O  
ATOM   3548  CG  PHE A 248      23.085  29.308  -9.786  1.00 97.16           C  
ATOM   3549  CD1 PHE A 248      23.581  27.991  -9.733  1.00 97.16           C  
ATOM   3550  HD1 PHE A 248      24.080  27.633  -8.844  1.00 97.16           H  
ATOM   3551  CD2 PHE A 248      22.447  29.764 -10.955  1.00 97.16           C  
ATOM   3552  HD2 PHE A 248      22.053  30.769 -11.005  1.00 97.16           H  
ATOM   3553  CE1 PHE A 248      23.445  27.139 -10.841  1.00 97.16           C  
ATOM   3554  HE1 PHE A 248      23.833  26.132 -10.804  1.00 97.16           H  
ATOM   3555  CE2 PHE A 248      22.314  28.912 -12.064  1.00 97.16           C  
ATOM   3556  HE2 PHE A 248      21.825  29.267 -12.959  1.00 97.16           H  
ATOM   3557  CZ  PHE A 248      22.817  27.600 -12.009  1.00 97.16           C  
ATOM   3558  HZ  PHE A 248      22.725  26.945 -12.863  1.00 97.16           H  
ATOM   3559  N   PHE A 249      22.246  29.881  -5.381  1.00 97.43           N  
ATOM   3560  H   PHE A 249      21.995  28.942  -5.655  1.00 97.43           H  
ATOM   3561  CA  PHE A 249      22.575  30.101  -3.976  1.00 97.43           C  
ATOM   3562  HA  PHE A 249      22.912  31.127  -3.832  1.00 97.43           H  
ATOM   3563  C   PHE A 249      23.702  29.170  -3.547  1.00 97.43           C  
ATOM   3564  CB  PHE A 249      21.333  29.882  -3.109  1.00 97.43           C  
ATOM   3565  HB2 PHE A 249      20.996  28.855  -3.251  1.00 97.43           H  
ATOM   3566  HB3 PHE A 249      21.603  30.000  -2.060  1.00 97.43           H  
ATOM   3567  O   PHE A 249      23.845  28.066  -4.075  1.00 97.43           O  
ATOM   3568  CG  PHE A 249      20.194  30.827  -3.422  1.00 97.43           C  
ATOM   3569  CD1 PHE A 249      20.205  32.135  -2.903  1.00 97.43           C  
ATOM   3570  HD1 PHE A 249      21.023  32.461  -2.278  1.00 97.43           H  
ATOM   3571  CD2 PHE A 249      19.126  30.406  -4.236  1.00 97.43           C  
ATOM   3572  HD2 PHE A 249      19.126  29.413  -4.660  1.00 97.43           H  
ATOM   3573  CE1 PHE A 249      19.140  33.010  -3.179  1.00 97.43           C  
ATOM   3574  HE1 PHE A 249      19.149  34.012  -2.775  1.00 97.43           H  
ATOM   3575  CE2 PHE A 249      18.063  31.282  -4.514  1.00 97.43           C  
ATOM   3576  HE2 PHE A 249      17.251  30.953  -5.145  1.00 97.43           H  
ATOM   3577  CZ  PHE A 249      18.067  32.582  -3.981  1.00 97.43           C  
ATOM   3578  HZ  PHE A 249      17.252  33.257  -4.196  1.00 97.43           H  
ATOM   3579  N   THR A 250      24.500  29.603  -2.573  1.00 97.27           N  
ATOM   3580  H   THR A 250      24.354  30.523  -2.182  1.00 97.27           H  
ATOM   3581  CA  THR A 250      25.560  28.768  -2.000  1.00 97.27           C  
ATOM   3582  HA  THR A 250      26.206  28.435  -2.812  1.00 97.27           H  
ATOM   3583  C   THR A 250      24.962  27.530  -1.332  1.00 97.27           C  
ATOM   3584  CB  THR A 250      26.412  29.563  -1.003  1.00 97.27           C  
ATOM   3585  HB  THR A 250      25.812  29.790  -0.122  1.00 97.27           H  
ATOM   3586  O   THR A 250      23.938  27.619  -0.653  1.00 97.27           O  
ATOM   3587  CG2 THR A 250      27.679  28.834  -0.561  1.00 97.27           C  
ATOM   3588 HG21 THR A 250      27.418  27.953   0.025  1.00 97.27           H  
ATOM   3589 HG22 THR A 250      28.288  29.496   0.054  1.00 97.27           H  
ATOM   3590 HG23 THR A 250      28.256  28.522  -1.432  1.00 97.27           H  
ATOM   3591  OG1 THR A 250      26.830  30.781  -1.572  1.00 97.27           O  
ATOM   3592  HG1 THR A 250      27.398  30.584  -2.320  1.00 97.27           H  
ATOM   3593  N   LEU A 251      25.611  26.381  -1.512  1.00 97.74           N  
ATOM   3594  H   LEU A 251      26.433  26.386  -2.098  1.00 97.74           H  
ATOM   3595  CA  LEU A 251      25.253  25.127  -0.858  1.00 97.74           C  
ATOM   3596  HA  LEU A 251      24.167  25.067  -0.785  1.00 97.74           H  
ATOM   3597  C   LEU A 251      25.817  25.071   0.572  1.00 97.74           C  
ATOM   3598  CB  LEU A 251      25.747  23.941  -1.709  1.00 97.74           C  
ATOM   3599  HB2 LEU A 251      25.590  23.028  -1.135  1.00 97.74           H  
ATOM   3600  HB3 LEU A 251      26.820  24.053  -1.870  1.00 97.74           H  
ATOM   3601  O   LEU A 251      26.927  25.537   0.840  1.00 97.74           O  
ATOM   3602  CG  LEU A 251      25.054  23.766  -3.074  1.00 97.74           C  
ATOM   3603  HG  LEU A 251      25.166  24.673  -3.668  1.00 97.74           H  
ATOM   3604  CD1 LEU A 251      25.687  22.611  -3.849  1.00 97.74           C  
ATOM   3605 HD11 LEU A 251      25.577  21.681  -3.291  1.00 97.74           H  
ATOM   3606 HD12 LEU A 251      25.199  22.502  -4.818  1.00 97.74           H  
ATOM   3607 HD13 LEU A 251      26.744  22.810  -4.021  1.00 97.74           H  
ATOM   3608  CD2 LEU A 251      23.568  23.459  -2.904  1.00 97.74           C  
ATOM   3609 HD21 LEU A 251      23.161  22.998  -3.804  1.00 97.74           H  
ATOM   3610 HD22 LEU A 251      23.044  24.397  -2.722  1.00 97.74           H  
ATOM   3611 HD23 LEU A 251      23.409  22.783  -2.064  1.00 97.74           H  
ATOM   3612  N   PHE A 252      25.067  24.468   1.491  1.00 97.25           N  
ATOM   3613  H   PHE A 252      24.144  24.160   1.220  1.00 97.25           H  
ATOM   3614  CA  PHE A 252      25.488  24.172   2.861  1.00 97.25           C  
ATOM   3615  HA  PHE A 252      26.560  24.341   2.964  1.00 97.25           H  
ATOM   3616  C   PHE A 252      25.204  22.704   3.172  1.00 97.25           C  
ATOM   3617  CB  PHE A 252      24.754  25.098   3.838  1.00 97.25           C  
ATOM   3618  HB2 PHE A 252      23.681  24.919   3.764  1.00 97.25           H  
ATOM   3619  HB3 PHE A 252      24.930  26.130   3.534  1.00 97.25           H  
ATOM   3620  O   PHE A 252      24.068  22.263   3.048  1.00 97.25           O  
ATOM   3621  CG  PHE A 252      25.187  24.931   5.283  1.00 97.25           C  
ATOM   3622  CD1 PHE A 252      24.563  23.972   6.102  1.00 97.25           C  
ATOM   3623  HD1 PHE A 252      23.776  23.348   5.705  1.00 97.25           H  
ATOM   3624  CD2 PHE A 252      26.234  25.714   5.806  1.00 97.25           C  
ATOM   3625  HD2 PHE A 252      26.729  26.442   5.180  1.00 97.25           H  
ATOM   3626  CE1 PHE A 252      24.976  23.801   7.434  1.00 97.25           C  
ATOM   3627  HE1 PHE A 252      24.503  23.059   8.060  1.00 97.25           H  
ATOM   3628  CE2 PHE A 252      26.651  25.539   7.138  1.00 97.25           C  
ATOM   3629  HE2 PHE A 252      27.459  26.123   7.553  1.00 97.25           H  
ATOM   3630  CZ  PHE A 252      26.022  24.583   7.951  1.00 97.25           C  
ATOM   3631  HZ  PHE A 252      26.357  24.441   8.968  1.00 97.25           H  
ATOM   3632  N   ASP A 253      26.216  21.944   3.576  1.00 96.56           N  
ATOM   3633  H   ASP A 253      27.113  22.367   3.765  1.00 96.56           H  
ATOM   3634  CA  ASP A 253      26.051  20.540   3.956  1.00 96.56           C  
ATOM   3635  HA  ASP A 253      25.181  20.111   3.458  1.00 96.56           H  
ATOM   3636  C   ASP A 253      25.805  20.453   5.462  1.00 96.56           C  
ATOM   3637  CB  ASP A 253      27.278  19.738   3.494  1.00 96.56           C  
ATOM   3638  HB2 ASP A 253      28.181  20.220   3.868  1.00 96.56           H  
ATOM   3639  HB3 ASP A 253      27.314  19.751   2.405  1.00 96.56           H  
ATOM   3640  O   ASP A 253      26.702  20.762   6.245  1.00 96.56           O  
ATOM   3641  CG  ASP A 253      27.262  18.277   3.952  1.00 96.56           C  
ATOM   3642  OD1 ASP A 253      28.328  17.640   3.821  1.00 96.56           O  
ATOM   3643  OD2 ASP A 253      26.215  17.825   4.467  1.00 96.56           O  
ATOM   3644  N   ALA A 254      24.603  20.036   5.870  1.00 96.25           N  
ATOM   3645  H   ALA A 254      23.923  19.728   5.190  1.00 96.25           H  
ATOM   3646  CA  ALA A 254      24.256  19.922   7.284  1.00 96.25           C  
ATOM   3647  HA  ALA A 254      24.509  20.861   7.775  1.00 96.25           H  
ATOM   3648  C   ALA A 254      25.044  18.819   8.013  1.00 96.25           C  
ATOM   3649  CB  ALA A 254      22.744  19.708   7.404  1.00 96.25           C  
ATOM   3650  HB1 ALA A 254      22.473  18.720   7.033  1.00 96.25           H  
ATOM   3651  HB2 ALA A 254      22.211  20.467   6.831  1.00 96.25           H  
ATOM   3652  HB3 ALA A 254      22.450  19.792   8.450  1.00 96.25           H  
ATOM   3653  O   ALA A 254      25.126  18.837   9.242  1.00 96.25           O  
ATOM   3654  N   ALA A 255      25.637  17.867   7.284  1.00 94.38           N  
ATOM   3655  H   ALA A 255      25.571  17.900   6.277  1.00 94.38           H  
ATOM   3656  CA  ALA A 255      26.498  16.847   7.868  1.00 94.38           C  
ATOM   3657  HA  ALA A 255      26.085  16.566   8.837  1.00 94.38           H  
ATOM   3658  C   ALA A 255      27.924  17.353   8.130  1.00 94.38           C  
ATOM   3659  CB  ALA A 255      26.485  15.618   6.954  1.00 94.38           C  
ATOM   3660  HB1 ALA A 255      26.991  14.788   7.447  1.00 94.38           H  
ATOM   3661  HB2 ALA A 255      27.003  15.843   6.022  1.00 94.38           H  
ATOM   3662  HB3 ALA A 255      25.460  15.331   6.721  1.00 94.38           H  
ATOM   3663  O   ALA A 255      28.604  16.863   9.038  1.00 94.38           O  
ATOM   3664  N   LYS A 256      28.382  18.357   7.372  1.00 94.35           N  
ATOM   3665  H   LYS A 256      27.754  18.758   6.690  1.00 94.35           H  
ATOM   3666  CA  LYS A 256      29.734  18.903   7.493  1.00 94.35           C  
ATOM   3667  HA  LYS A 256      30.424  18.061   7.540  1.00 94.35           H  
ATOM   3668  C   LYS A 256      29.858  19.709   8.784  1.00 94.35           C  
ATOM   3669  CB  LYS A 256      30.058  19.720   6.235  1.00 94.35           C  
ATOM   3670  HB2 LYS A 256      29.779  19.118   5.370  1.00 94.35           H  
ATOM   3671  HB3 LYS A 256      29.464  20.634   6.222  1.00 94.35           H  
ATOM   3672  O   LYS A 256      29.193  20.722   8.961  1.00 94.35           O  
ATOM   3673  CG  LYS A 256      31.549  20.064   6.114  1.00 94.35           C  
ATOM   3674  HG2 LYS A 256      31.827  20.792   6.876  1.00 94.35           H  
ATOM   3675  HG3 LYS A 256      32.137  19.156   6.254  1.00 94.35           H  
ATOM   3676  CD  LYS A 256      31.837  20.632   4.716  1.00 94.35           C  
ATOM   3677  HD2 LYS A 256      31.459  19.925   3.977  1.00 94.35           H  
ATOM   3678  HD3 LYS A 256      31.309  21.577   4.593  1.00 94.35           H  
ATOM   3679  CE  LYS A 256      33.339  20.835   4.483  1.00 94.35           C  
ATOM   3680  HE2 LYS A 256      33.862  19.944   4.831  1.00 94.35           H  
ATOM   3681  HE3 LYS A 256      33.677  21.680   5.082  1.00 94.35           H  
ATOM   3682  NZ  LYS A 256      33.640  21.051   3.040  1.00 94.35           N  
ATOM   3683  HZ1 LYS A 256      34.626  21.208   2.885  1.00 94.35           H  
ATOM   3684  HZ2 LYS A 256      33.117  21.827   2.660  1.00 94.35           H  
ATOM   3685  HZ3 LYS A 256      33.398  20.235   2.495  1.00 94.35           H  
ATOM   3686  N   ASN A 257      30.743  19.273   9.680  1.00 88.73           N  
ATOM   3687  H   ASN A 257      31.247  18.424   9.467  1.00 88.73           H  
ATOM   3688  CA  ASN A 257      30.947  19.881  11.003  1.00 88.73           C  
ATOM   3689  HA  ASN A 257      31.637  19.233  11.544  1.00 88.73           H  
ATOM   3690  C   ASN A 257      29.668  19.925  11.869  1.00 88.73           C  
ATOM   3691  CB  ASN A 257      31.636  21.252  10.860  1.00 88.73           C  
ATOM   3692  HB2 ASN A 257      31.902  21.625  11.849  1.00 88.73           H  
ATOM   3693  HB3 ASN A 257      30.933  21.960  10.421  1.00 88.73           H  
ATOM   3694  O   ASN A 257      29.482  20.845  12.668  1.00 88.73           O  
ATOM   3695  CG  ASN A 257      32.900  21.211  10.026  1.00 88.73           C  
ATOM   3696  ND2 ASN A 257      33.147  22.233   9.241  1.00 88.73           N  
ATOM   3697 HD21 ASN A 257      34.039  22.223   8.767  1.00 88.73           H  
ATOM   3698 HD22 ASN A 257      32.503  23.011   9.224  1.00 88.73           H  
ATOM   3699  OD1 ASN A 257      33.684  20.280  10.061  1.00 88.73           O  
ATOM   3700  N   ALA A 258      28.788  18.928  11.715  1.00 92.44           N  
ATOM   3701  H   ALA A 258      28.965  18.231  11.006  1.00 92.44           H  
ATOM   3702  CA  ALA A 258      27.595  18.756  12.536  1.00 92.44           C  
ATOM   3703  HA  ALA A 258      26.899  19.569  12.327  1.00 92.44           H  
ATOM   3704  C   ALA A 258      27.937  18.759  14.037  1.00 92.44           C  
ATOM   3705  CB  ALA A 258      26.939  17.428  12.137  1.00 92.44           C  
ATOM   3706  HB1 ALA A 258      27.688  16.636  12.113  1.00 92.44           H  
ATOM   3707  HB2 ALA A 258      26.484  17.517  11.151  1.00 92.44           H  
ATOM   3708  HB3 ALA A 258      26.185  17.150  12.873  1.00 92.44           H  
ATOM   3709  O   ALA A 258      28.724  17.932  14.498  1.00 92.44           O  
ATOM   3710  N   LYS A 259      27.308  19.654  14.814  1.00 90.54           N  
ATOM   3711  H   LYS A 259      26.699  20.324  14.365  1.00 90.54           H  
ATOM   3712  CA  LYS A 259      27.438  19.653  16.284  1.00 90.54           C  
ATOM   3713  HA  LYS A 259      28.493  19.701  16.554  1.00 90.54           H  
ATOM   3714  C   LYS A 259      26.910  18.358  16.897  1.00 90.54           C  
ATOM   3715  CB  LYS A 259      26.687  20.834  16.911  1.00 90.54           C  
ATOM   3716  HB2 LYS A 259      26.626  20.665  17.986  1.00 90.54           H  
ATOM   3717  HB3 LYS A 259      25.672  20.867  16.516  1.00 90.54           H  
ATOM   3718  O   LYS A 259      27.480  17.868  17.863  1.00 90.54           O  
ATOM   3719  CG  LYS A 259      27.383  22.179  16.680  1.00 90.54           C  
ATOM   3720  HG2 LYS A 259      27.403  22.402  15.614  1.00 90.54           H  
ATOM   3721  HG3 LYS A 259      28.404  22.136  17.059  1.00 90.54           H  
ATOM   3722  CD  LYS A 259      26.606  23.270  17.424  1.00 90.54           C  
ATOM   3723  HD2 LYS A 259      25.570  23.240  17.086  1.00 90.54           H  
ATOM   3724  HD3 LYS A 259      26.631  23.071  18.495  1.00 90.54           H  
ATOM   3725  CE  LYS A 259      27.196  24.652  17.141  1.00 90.54           C  
ATOM   3726  HE2 LYS A 259      28.162  24.737  17.639  1.00 90.54           H  
ATOM   3727  HE3 LYS A 259      27.361  24.740  16.068  1.00 90.54           H  
ATOM   3728  NZ  LYS A 259      26.266  25.716  17.588  1.00 90.54           N  
ATOM   3729  HZ1 LYS A 259      26.110  25.668  18.585  1.00 90.54           H  
ATOM   3730  HZ2 LYS A 259      25.379  25.594  17.122  1.00 90.54           H  
ATOM   3731  HZ3 LYS A 259      26.617  26.630  17.339  1.00 90.54           H  
ATOM   3732  N   ASP A 260      25.831  17.828  16.327  1.00 92.33           N  
ATOM   3733  H   ASP A 260      25.410  18.308  15.544  1.00 92.33           H  
ATOM   3734  CA  ASP A 260      25.277  16.528  16.676  1.00 92.33           C  
ATOM   3735  HA  ASP A 260      25.930  16.021  17.386  1.00 92.33           H  
ATOM   3736  C   ASP A 260      25.152  15.681  15.398  1.00 92.33           C  
ATOM   3737  CB  ASP A 260      23.940  16.718  17.398  1.00 92.33           C  
ATOM   3738  HB2 ASP A 260      23.222  17.188  16.725  1.00 92.33           H  
ATOM   3739  HB3 ASP A 260      24.093  17.389  18.243  1.00 92.33           H  
ATOM   3740  O   ASP A 260      24.226  15.893  14.607  1.00 92.33           O  
ATOM   3741  CG  ASP A 260      23.376  15.394  17.923  1.00 92.33           C  
ATOM   3742  OD1 ASP A 260      22.554  15.469  18.855  1.00 92.33           O  
ATOM   3743  OD2 ASP A 260      23.762  14.320  17.396  1.00 92.33           O  
ATOM   3744  N   PRO A 261      26.066  14.722  15.165  1.00 92.00           N  
ATOM   3745  CA  PRO A 261      26.034  13.851  13.990  1.00 92.00           C  
ATOM   3746  HA  PRO A 261      26.102  14.470  13.095  1.00 92.00           H  
ATOM   3747  C   PRO A 261      24.777  12.976  13.888  1.00 92.00           C  
ATOM   3748  CB  PRO A 261      27.289  12.978  14.099  1.00 92.00           C  
ATOM   3749  HB2 PRO A 261      27.719  12.772  13.119  1.00 92.00           H  
ATOM   3750  HB3 PRO A 261      27.053  12.045  14.612  1.00 92.00           H  
ATOM   3751  O   PRO A 261      24.505  12.424  12.825  1.00 92.00           O  
ATOM   3752  CG  PRO A 261      28.235  13.799  14.970  1.00 92.00           C  
ATOM   3753  HG2 PRO A 261      28.953  13.171  15.497  1.00 92.00           H  
ATOM   3754  HG3 PRO A 261      28.747  14.542  14.359  1.00 92.00           H  
ATOM   3755  CD  PRO A 261      27.282  14.499  15.931  1.00 92.00           C  
ATOM   3756  HD2 PRO A 261      27.729  15.434  16.268  1.00 92.00           H  
ATOM   3757  HD3 PRO A 261      27.064  13.852  16.781  1.00 92.00           H  
ATOM   3758  N   SER A 262      24.008  12.830  14.968  1.00 91.03           N  
ATOM   3759  H   SER A 262      24.237  13.333  15.814  1.00 91.03           H  
ATOM   3760  CA  SER A 262      22.754  12.075  14.961  1.00 91.03           C  
ATOM   3761  HA  SER A 262      22.823  11.300  14.198  1.00 91.03           H  
ATOM   3762  C   SER A 262      21.535  12.926  14.593  1.00 91.03           C  
ATOM   3763  CB  SER A 262      22.579  11.348  16.296  1.00 91.03           C  
ATOM   3764  HB2 SER A 262      21.785  10.608  16.185  1.00 91.03           H  
ATOM   3765  HB3 SER A 262      23.501  10.819  16.538  1.00 91.03           H  
ATOM   3766  O   SER A 262      20.508  12.368  14.213  1.00 91.03           O  
ATOM   3767  OG  SER A 262      22.239  12.194  17.371  1.00 91.03           O  
ATOM   3768  HG  SER A 262      22.809  12.965  17.421  1.00 91.03           H  
ATOM   3769  N   GLU A 263      21.658  14.260  14.623  1.00 92.77           N  
ATOM   3770  H   GLU A 263      22.536  14.629  14.958  1.00 92.77           H  
ATOM   3771  CA  GLU A 263      20.527  15.190  14.487  1.00 92.77           C  
ATOM   3772  HA  GLU A 263      19.630  14.636  14.211  1.00 92.77           H  
ATOM   3773  C   GLU A 263      20.716  16.258  13.401  1.00 92.77           C  
ATOM   3774  CB  GLU A 263      20.289  15.894  15.838  1.00 92.77           C  
ATOM   3775  HB2 GLU A 263      19.521  16.656  15.709  1.00 92.77           H  
ATOM   3776  HB3 GLU A 263      21.203  16.415  16.124  1.00 92.77           H  
ATOM   3777  O   GLU A 263      19.784  16.557  12.643  1.00 92.77           O  
ATOM   3778  CG  GLU A 263      19.871  14.969  16.997  1.00 92.77           C  
ATOM   3779  HG2 GLU A 263      19.813  15.574  17.902  1.00 92.77           H  
ATOM   3780  HG3 GLU A 263      20.630  14.201  17.147  1.00 92.77           H  
ATOM   3781  CD  GLU A 263      18.510  14.314  16.768  1.00 92.77           C  
ATOM   3782  OE1 GLU A 263      18.010  13.549  17.625  1.00 92.77           O  
ATOM   3783  OE2 GLU A 263      17.864  14.653  15.756  1.00 92.77           O  
ATOM   3784  N   THR A 264      21.906  16.862  13.309  1.00 94.04           N  
ATOM   3785  H   THR A 264      22.649  16.569  13.928  1.00 94.04           H  
ATOM   3786  CA  THR A 264      22.202  17.935  12.347  1.00 94.04           C  
ATOM   3787  HA  THR A 264      21.406  18.677  12.415  1.00 94.04           H  
ATOM   3788  C   THR A 264      22.182  17.442  10.894  1.00 94.04           C  
ATOM   3789  CB  THR A 264      23.511  18.682  12.662  1.00 94.04           C  
ATOM   3790  HB  THR A 264      24.353  18.054  12.371  1.00 94.04           H  
ATOM   3791  O   THR A 264      21.506  18.096  10.099  1.00 94.04           O  
ATOM   3792  CG2 THR A 264      23.608  20.017  11.928  1.00 94.04           C  
ATOM   3793 HG21 THR A 264      23.481  19.871  10.855  1.00 94.04           H  
ATOM   3794 HG22 THR A 264      22.835  20.701  12.279  1.00 94.04           H  
ATOM   3795 HG23 THR A 264      24.590  20.458  12.099  1.00 94.04           H  
ATOM   3796  OG1 THR A 264      23.625  19.019  14.031  1.00 94.04           O  
ATOM   3797  HG1 THR A 264      22.978  19.706  14.203  1.00 94.04           H  
ATOM   3798  N   PRO A 265      22.773  16.278  10.521  1.00 94.32           N  
ATOM   3799  CA  PRO A 265      22.716  15.782   9.138  1.00 94.32           C  
ATOM   3800  HA  PRO A 265      23.220  16.492   8.483  1.00 94.32           H  
ATOM   3801  C   PRO A 265      21.290  15.556   8.633  1.00 94.32           C  
ATOM   3802  CB  PRO A 265      23.476  14.452   9.136  1.00 94.32           C  
ATOM   3803  HB2 PRO A 265      22.793  13.622   9.314  1.00 94.32           H  
ATOM   3804  HB3 PRO A 265      24.017  14.295   8.203  1.00 94.32           H  
ATOM   3805  O   PRO A 265      21.008  15.694   7.448  1.00 94.32           O  
ATOM   3806  CG  PRO A 265      24.421  14.570  10.325  1.00 94.32           C  
ATOM   3807  HG2 PRO A 265      25.323  15.117  10.051  1.00 94.32           H  
ATOM   3808  HG3 PRO A 265      24.695  13.585  10.702  1.00 94.32           H  
ATOM   3809  CD  PRO A 265      23.606  15.386  11.325  1.00 94.32           C  
ATOM   3810  HD2 PRO A 265      22.972  14.716  11.905  1.00 94.32           H  
ATOM   3811  HD3 PRO A 265      24.277  15.934  11.987  1.00 94.32           H  
ATOM   3812  N   TYR A 266      20.369  15.221   9.537  1.00 94.30           N  
ATOM   3813  H   TYR A 266      20.659  15.133  10.500  1.00 94.30           H  
ATOM   3814  CA  TYR A 266      18.967  14.976   9.217  1.00 94.30           C  
ATOM   3815  HA  TYR A 266      18.905  14.622   8.188  1.00 94.30           H  
ATOM   3816  C   TYR A 266      18.107  16.235   9.299  1.00 94.30           C  
ATOM   3817  CB  TYR A 266      18.437  13.868  10.126  1.00 94.30           C  
ATOM   3818  HB2 TYR A 266      17.394  13.655   9.889  1.00 94.30           H  
ATOM   3819  HB3 TYR A 266      18.471  14.207  11.161  1.00 94.30           H  
ATOM   3820  O   TYR A 266      16.888  16.124   9.170  1.00 94.30           O  
ATOM   3821  CG  TYR A 266      19.223  12.588   9.984  1.00 94.30           C  
ATOM   3822  CD1 TYR A 266      19.035  11.756   8.863  1.00 94.30           C  
ATOM   3823  HD1 TYR A 266      18.338  12.031   8.085  1.00 94.30           H  
ATOM   3824  CD2 TYR A 266      20.141  12.227  10.984  1.00 94.30           C  
ATOM   3825  HD2 TYR A 266      20.287  12.870  11.840  1.00 94.30           H  
ATOM   3826  CE1 TYR A 266      19.745  10.546   8.763  1.00 94.30           C  
ATOM   3827  HE1 TYR A 266      19.603   9.896   7.912  1.00 94.30           H  
ATOM   3828  CE2 TYR A 266      20.861  11.026  10.882  1.00 94.30           C  
ATOM   3829  HE2 TYR A 266      21.560  10.756  11.660  1.00 94.30           H  
ATOM   3830  OH  TYR A 266      21.333   9.007   9.676  1.00 94.30           O  
ATOM   3831  HH  TYR A 266      21.949   8.896  10.404  1.00 94.30           H  
ATOM   3832  CZ  TYR A 266      20.656  10.178   9.773  1.00 94.30           C  
ATOM   3833  N   CYS A 267      18.712  17.406   9.517  1.00 95.67           N  
ATOM   3834  H   CYS A 267      19.720  17.425   9.578  1.00 95.67           H  
ATOM   3835  CA  CYS A 267      18.023  18.686   9.636  1.00 95.67           C  
ATOM   3836  HA  CYS A 267      18.743  19.401  10.035  1.00 95.67           H  
ATOM   3837  C   CYS A 267      16.870  18.648  10.649  1.00 95.67           C  
ATOM   3838  CB  CYS A 267      17.629  19.165   8.235  1.00 95.67           C  
ATOM   3839  HB2 CYS A 267      17.044  20.082   8.306  1.00 95.67           H  
ATOM   3840  HB3 CYS A 267      17.003  18.408   7.765  1.00 95.67           H  
ATOM   3841  O   CYS A 267      15.808  19.228  10.410  1.00 95.67           O  
ATOM   3842  SG  CYS A 267      19.073  19.472   7.189  1.00 95.67           S  
ATOM   3843  N   ARG A 268      17.048  17.943  11.780  1.00 94.06           N  
ATOM   3844  H   ARG A 268      17.919  17.451  11.919  1.00 94.06           H  
ATOM   3845  CA  ARG A 268      16.042  17.950  12.849  1.00 94.06           C  
ATOM   3846  HA  ARG A 268      15.101  17.637  12.395  1.00 94.06           H  
ATOM   3847  C   ARG A 268      15.836  19.377  13.359  1.00 94.06           C  
ATOM   3848  CB  ARG A 268      16.388  16.962  13.986  1.00 94.06           C  
ATOM   3849  HB2 ARG A 268      17.251  17.317  14.549  1.00 94.06           H  
ATOM   3850  HB3 ARG A 268      16.633  15.985  13.569  1.00 94.06           H  
ATOM   3851  O   ARG A 268      16.784  20.129  13.570  1.00 94.06           O  
ATOM   3852  CG  ARG A 268      15.167  16.837  14.923  1.00 94.06           C  
ATOM   3853  HG2 ARG A 268      15.048  17.780  15.457  1.00 94.06           H  
ATOM   3854  HG3 ARG A 268      14.272  16.681  14.322  1.00 94.06           H  
ATOM   3855  CD  ARG A 268      15.210  15.735  15.981  1.00 94.06           C  
ATOM   3856  HD2 ARG A 268      16.093  15.872  16.606  1.00 94.06           H  
ATOM   3857  HD3 ARG A 268      14.341  15.855  16.627  1.00 94.06           H  
ATOM   3858  NE  ARG A 268      15.159  14.381  15.391  1.00 94.06           N  
ATOM   3859  HE  ARG A 268      15.318  14.300  14.397  1.00 94.06           H  
ATOM   3860  NH1 ARG A 268      15.365  13.252  17.370  1.00 94.06           N  
ATOM   3861 HH11 ARG A 268      15.480  12.350  17.808  1.00 94.06           H  
ATOM   3862 HH12 ARG A 268      16.144  13.842  17.624  1.00 94.06           H  
ATOM   3863  NH2 ARG A 268      15.312  12.105  15.475  1.00 94.06           N  
ATOM   3864 HH21 ARG A 268      15.689  11.327  15.996  1.00 94.06           H  
ATOM   3865 HH22 ARG A 268      15.401  12.080  14.469  1.00 94.06           H  
ATOM   3866  CZ  ARG A 268      15.264  13.258  16.075  1.00 94.06           C  
ATOM   3867  N   ARG A 269      14.587  19.775  13.598  1.00 93.60           N  
ATOM   3868  H   ARG A 269      13.828  19.166  13.330  1.00 93.60           H  
ATOM   3869  CA  ARG A 269      14.290  21.088  14.187  1.00 93.60           C  
ATOM   3870  HA  ARG A 269      14.574  21.858  13.470  1.00 93.60           H  
ATOM   3871  C   ARG A 269      15.093  21.301  15.478  1.00 93.60           C  
ATOM   3872  CB  ARG A 269      12.792  21.171  14.434  1.00 93.60           C  
ATOM   3873  HB2 ARG A 269      12.573  20.389  15.160  1.00 93.60           H  
ATOM   3874  HB3 ARG A 269      12.259  20.953  13.508  1.00 93.60           H  
ATOM   3875  O   ARG A 269      15.102  20.447  16.360  1.00 93.60           O  
ATOM   3876  CG  ARG A 269      12.311  22.522  14.979  1.00 93.60           C  
ATOM   3877  HG2 ARG A 269      12.464  23.286  14.217  1.00 93.60           H  
ATOM   3878  HG3 ARG A 269      12.863  22.791  15.880  1.00 93.60           H  
ATOM   3879  CD  ARG A 269      10.824  22.428  15.321  1.00 93.60           C  
ATOM   3880  HD2 ARG A 269      10.289  22.038  14.454  1.00 93.60           H  
ATOM   3881  HD3 ARG A 269      10.709  21.747  16.164  1.00 93.60           H  
ATOM   3882  NE  ARG A 269      10.247  23.722  15.704  1.00 93.60           N  
ATOM   3883  HE  ARG A 269      10.817  24.543  15.560  1.00 93.60           H  
ATOM   3884  NH1 ARG A 269       8.123  22.938  16.088  1.00 93.60           N  
ATOM   3885 HH11 ARG A 269       8.390  22.064  15.657  1.00 93.60           H  
ATOM   3886 HH12 ARG A 269       7.154  23.102  16.318  1.00 93.60           H  
ATOM   3887  NH2 ARG A 269       8.594  25.095  16.436  1.00 93.60           N  
ATOM   3888 HH21 ARG A 269       7.622  25.249  16.665  1.00 93.60           H  
ATOM   3889 HH22 ARG A 269       9.214  25.883  16.312  1.00 93.60           H  
ATOM   3890  CZ  ARG A 269       8.995  23.910  16.079  1.00 93.60           C  
ATOM   3891  N   GLY A 270      15.752  22.455  15.571  1.00 93.37           N  
ATOM   3892  H   GLY A 270      15.705  23.088  14.786  1.00 93.37           H  
ATOM   3893  CA  GLY A 270      16.628  22.823  16.688  1.00 93.37           C  
ATOM   3894  HA2 GLY A 270      16.253  22.370  17.606  1.00 93.37           H  
ATOM   3895  HA3 GLY A 270      16.612  23.905  16.813  1.00 93.37           H  
ATOM   3896  C   GLY A 270      18.093  22.396  16.535  1.00 93.37           C  
ATOM   3897  O   GLY A 270      18.936  22.951  17.234  1.00 93.37           O  
ATOM   3898  N   SER A 271      18.431  21.487  15.612  1.00 94.45           N  
ATOM   3899  H   SER A 271      17.720  21.041  15.050  1.00 94.45           H  
ATOM   3900  CA  SER A 271      19.826  21.069  15.390  1.00 94.45           C  
ATOM   3901  HA  SER A 271      20.347  21.091  16.347  1.00 94.45           H  
ATOM   3902  C   SER A 271      20.591  22.008  14.440  1.00 94.45           C  
ATOM   3903  CB  SER A 271      19.867  19.614  14.907  1.00 94.45           C  
ATOM   3904  HB2 SER A 271      20.882  19.228  15.001  1.00 94.45           H  
ATOM   3905  HB3 SER A 271      19.207  19.010  15.530  1.00 94.45           H  
ATOM   3906  O   SER A 271      21.815  22.137  14.538  1.00 94.45           O  
ATOM   3907  OG  SER A 271      19.473  19.518  13.557  1.00 94.45           O  
ATOM   3908  HG  SER A 271      19.281  18.597  13.364  1.00 94.45           H  
ATOM   3909  N   LEU A 272      19.874  22.718  13.560  1.00 96.02           N  
ATOM   3910  H   LEU A 272      18.890  22.499  13.505  1.00 96.02           H  
ATOM   3911  CA  LEU A 272      20.406  23.693  12.600  1.00 96.02           C  
ATOM   3912  HA  LEU A 272      21.347  23.317  12.198  1.00 96.02           H  
ATOM   3913  C   LEU A 272      20.723  25.043  13.268  1.00 96.02           C  
ATOM   3914  CB  LEU A 272      19.410  23.840  11.435  1.00 96.02           C  
ATOM   3915  HB2 LEU A 272      19.764  24.635  10.778  1.00 96.02           H  
ATOM   3916  HB3 LEU A 272      18.450  24.167  11.834  1.00 96.02           H  
ATOM   3917  O   LEU A 272      19.964  26.003  13.165  1.00 96.02           O  
ATOM   3918  CG  LEU A 272      19.179  22.571  10.594  1.00 96.02           C  
ATOM   3919  HG  LEU A 272      18.692  21.815  11.211  1.00 96.02           H  
ATOM   3920  CD1 LEU A 272      18.247  22.921   9.437  1.00 96.02           C  
ATOM   3921 HD11 LEU A 272      18.044  22.030   8.843  1.00 96.02           H  
ATOM   3922 HD12 LEU A 272      18.705  23.677   8.799  1.00 96.02           H  
ATOM   3923 HD13 LEU A 272      17.304  23.303   9.829  1.00 96.02           H  
ATOM   3924  CD2 LEU A 272      20.467  21.976  10.020  1.00 96.02           C  
ATOM   3925 HD21 LEU A 272      21.097  21.596  10.824  1.00 96.02           H  
ATOM   3926 HD22 LEU A 272      20.229  21.138   9.365  1.00 96.02           H  
ATOM   3927 HD23 LEU A 272      21.012  22.724   9.444  1.00 96.02           H  
ATOM   3928  N   THR A 273      21.851  25.106  13.981  1.00 94.98           N  
ATOM   3929  H   THR A 273      22.381  24.250  14.061  1.00 94.98           H  
ATOM   3930  CA  THR A 273      22.262  26.288  14.772  1.00 94.98           C  
ATOM   3931  HA  THR A 273      21.411  26.964  14.853  1.00 94.98           H  
ATOM   3932  C   THR A 273      23.377  27.127  14.142  1.00 94.98           C  
ATOM   3933  CB  THR A 273      22.657  25.904  16.207  1.00 94.98           C  
ATOM   3934  HB  THR A 273      22.944  26.805  16.750  1.00 94.98           H  
ATOM   3935  O   THR A 273      23.784  28.129  14.728  1.00 94.98           O  
ATOM   3936  CG2 THR A 273      21.512  25.240  16.966  1.00 94.98           C  
ATOM   3937 HG21 THR A 273      21.810  25.056  17.998  1.00 94.98           H  
ATOM   3938 HG22 THR A 273      21.236  24.293  16.503  1.00 94.98           H  
ATOM   3939 HG23 THR A 273      20.641  25.896  16.964  1.00 94.98           H  
ATOM   3940  OG1 THR A 273      23.744  24.996  16.230  1.00 94.98           O  
ATOM   3941  HG1 THR A 273      23.371  24.153  15.963  1.00 94.98           H  
ATOM   3942  N   ASP A 274      23.904  26.726  12.984  1.00 95.98           N  
ATOM   3943  H   ASP A 274      23.487  25.944  12.499  1.00 95.98           H  
ATOM   3944  CA  ASP A 274      24.970  27.462  12.302  1.00 95.98           C  
ATOM   3945  HA  ASP A 274      25.693  27.775  13.056  1.00 95.98           H  
ATOM   3946  C   ASP A 274      24.394  28.704  11.584  1.00 95.98           C  
ATOM   3947  CB  ASP A 274      25.722  26.525  11.341  1.00 95.98           C  
ATOM   3948  HB2 ASP A 274      25.994  25.620  11.883  1.00 95.98           H  
ATOM   3949  HB3 ASP A 274      25.065  26.240  10.519  1.00 95.98           H  
ATOM   3950  O   ASP A 274      23.560  28.551  10.685  1.00 95.98           O  
ATOM   3951  CG  ASP A 274      27.002  27.153  10.772  1.00 95.98           C  
ATOM   3952  OD1 ASP A 274      27.906  26.384  10.393  1.00 95.98           O  
ATOM   3953  OD2 ASP A 274      27.082  28.402  10.717  1.00 95.98           O  
ATOM   3954  N   PRO A 275      24.819  29.939  11.928  1.00 95.85           N  
ATOM   3955  CA  PRO A 275      24.344  31.150  11.258  1.00 95.85           C  
ATOM   3956  HA  PRO A 275      23.261  31.221  11.360  1.00 95.85           H  
ATOM   3957  C   PRO A 275      24.681  31.185   9.759  1.00 95.85           C  
ATOM   3958  CB  PRO A 275      25.006  32.310  12.009  1.00 95.85           C  
ATOM   3959  HB2 PRO A 275      25.221  33.158  11.358  1.00 95.85           H  
ATOM   3960  HB3 PRO A 275      24.363  32.621  12.832  1.00 95.85           H  
ATOM   3961  O   PRO A 275      24.028  31.912   9.008  1.00 95.85           O  
ATOM   3962  CG  PRO A 275      26.284  31.692  12.572  1.00 95.85           C  
ATOM   3963  HG2 PRO A 275      27.052  31.660  11.799  1.00 95.85           H  
ATOM   3964  HG3 PRO A 275      26.643  32.227  13.451  1.00 95.85           H  
ATOM   3965  CD  PRO A 275      25.841  30.274  12.913  1.00 95.85           C  
ATOM   3966  HD2 PRO A 275      25.401  30.251  13.910  1.00 95.85           H  
ATOM   3967  HD3 PRO A 275      26.701  29.606  12.865  1.00 95.85           H  
ATOM   3968  N   ALA A 276      25.657  30.394   9.302  1.00 95.95           N  
ATOM   3969  H   ALA A 276      26.141  29.789   9.951  1.00 95.95           H  
ATOM   3970  CA  ALA A 276      26.031  30.286   7.899  1.00 95.95           C  
ATOM   3971  HA  ALA A 276      26.176  31.294   7.512  1.00 95.95           H  
ATOM   3972  C   ALA A 276      24.958  29.616   7.025  1.00 95.95           C  
ATOM   3973  CB  ALA A 276      27.364  29.534   7.807  1.00 95.95           C  
ATOM   3974  HB1 ALA A 276      28.093  29.987   8.478  1.00 95.95           H  
ATOM   3975  HB2 ALA A 276      27.748  29.572   6.788  1.00 95.95           H  
ATOM   3976  HB3 ALA A 276      27.223  28.493   8.099  1.00 95.95           H  
ATOM   3977  O   ALA A 276      25.089  29.679   5.803  1.00 95.95           O  
ATOM   3978  N   ILE A 277      23.926  28.995   7.613  1.00 96.79           N  
ATOM   3979  H   ILE A 277      23.927  28.923   8.620  1.00 96.79           H  
ATOM   3980  CA  ILE A 277      22.767  28.433   6.894  1.00 96.79           C  
ATOM   3981  HA  ILE A 277      23.121  27.772   6.104  1.00 96.79           H  
ATOM   3982  C   ILE A 277      21.939  29.534   6.221  1.00 96.79           C  
ATOM   3983  CB  ILE A 277      21.902  27.605   7.879  1.00 96.79           C  
ATOM   3984  HB  ILE A 277      21.741  28.193   8.783  1.00 96.79           H  
ATOM   3985  O   ILE A 277      21.341  29.313   5.163  1.00 96.79           O  
ATOM   3986  CG1 ILE A 277      22.672  26.319   8.251  1.00 96.79           C  
ATOM   3987 HG12 ILE A 277      22.739  25.679   7.372  1.00 96.79           H  
ATOM   3988 HG13 ILE A 277      23.686  26.577   8.557  1.00 96.79           H  
ATOM   3989  CG2 ILE A 277      20.516  27.275   7.291  1.00 96.79           C  
ATOM   3990 HG21 ILE A 277      19.903  28.175   7.251  1.00 96.79           H  
ATOM   3991 HG22 ILE A 277      20.628  26.878   6.282  1.00 96.79           H  
ATOM   3992 HG23 ILE A 277      19.984  26.552   7.909  1.00 96.79           H  
ATOM   3993  CD1 ILE A 277      22.045  25.518   9.395  1.00 96.79           C  
ATOM   3994 HD11 ILE A 277      22.732  24.728   9.699  1.00 96.79           H  
ATOM   3995 HD12 ILE A 277      21.118  25.057   9.055  1.00 96.79           H  
ATOM   3996 HD13 ILE A 277      21.851  26.169  10.248  1.00 96.79           H  
ATOM   3997  N   ARG A 278      21.912  30.737   6.806  1.00 97.12           N  
ATOM   3998  H   ARG A 278      22.476  30.879   7.631  1.00 97.12           H  
ATOM   3999  CA  ARG A 278      21.087  31.837   6.310  1.00 97.12           C  
ATOM   4000  HA  ARG A 278      20.056  31.485   6.329  1.00 97.12           H  
ATOM   4001  C   ARG A 278      21.448  32.183   4.862  1.00 97.12           C  
ATOM   4002  CB  ARG A 278      21.205  33.034   7.258  1.00 97.12           C  
ATOM   4003  HB2 ARG A 278      20.973  32.698   8.268  1.00 97.12           H  
ATOM   4004  HB3 ARG A 278      22.228  33.410   7.243  1.00 97.12           H  
ATOM   4005  O   ARG A 278      22.603  32.464   4.555  1.00 97.12           O  
ATOM   4006  CG  ARG A 278      20.237  34.160   6.861  1.00 97.12           C  
ATOM   4007  HG2 ARG A 278      19.220  33.772   6.796  1.00 97.12           H  
ATOM   4008  HG3 ARG A 278      20.522  34.549   5.883  1.00 97.12           H  
ATOM   4009  CD  ARG A 278      20.283  35.315   7.865  1.00 97.12           C  
ATOM   4010  HD2 ARG A 278      19.741  36.160   7.442  1.00 97.12           H  
ATOM   4011  HD3 ARG A 278      21.324  35.605   8.008  1.00 97.12           H  
ATOM   4012  NE  ARG A 278      19.661  34.943   9.152  1.00 97.12           N  
ATOM   4013  HE  ARG A 278      19.029  34.156   9.135  1.00 97.12           H  
ATOM   4014  NH1 ARG A 278      20.718  36.492  10.478  1.00 97.12           N  
ATOM   4015 HH11 ARG A 278      20.871  36.907  11.386  1.00 97.12           H  
ATOM   4016 HH12 ARG A 278      21.243  36.804   9.674  1.00 97.12           H  
ATOM   4017  NH2 ARG A 278      19.218  35.102  11.376  1.00 97.12           N  
ATOM   4018 HH21 ARG A 278      18.580  34.323  11.298  1.00 97.12           H  
ATOM   4019 HH22 ARG A 278      19.380  35.524  12.279  1.00 97.12           H  
ATOM   4020  CZ  ARG A 278      19.869  35.513  10.325  1.00 97.12           C  
ATOM   4021  N   GLY A 279      20.449  32.197   3.979  1.00 96.87           N  
ATOM   4022  H   GLY A 279      19.530  31.929   4.300  1.00 96.87           H  
ATOM   4023  CA  GLY A 279      20.636  32.523   2.562  1.00 96.87           C  
ATOM   4024  HA2 GLY A 279      21.340  33.351   2.478  1.00 96.87           H  
ATOM   4025  HA3 GLY A 279      19.688  32.858   2.142  1.00 96.87           H  
ATOM   4026  C   GLY A 279      21.172  31.380   1.691  1.00 96.87           C  
ATOM   4027  O   GLY A 279      21.473  31.620   0.523  1.00 96.87           O  
ATOM   4028  N   LYS A 280      21.300  30.155   2.223  1.00 97.37           N  
ATOM   4029  H   LYS A 280      21.063  30.024   3.196  1.00 97.37           H  
ATOM   4030  CA  LYS A 280      21.874  28.998   1.511  1.00 97.37           C  
ATOM   4031  HA  LYS A 280      22.243  29.324   0.538  1.00 97.37           H  
ATOM   4032  C   LYS A 280      20.855  27.898   1.221  1.00 97.37           C  
ATOM   4033  CB  LYS A 280      23.074  28.454   2.299  1.00 97.37           C  
ATOM   4034  HB2 LYS A 280      23.467  27.571   1.797  1.00 97.37           H  
ATOM   4035  HB3 LYS A 280      22.758  28.150   3.297  1.00 97.37           H  
ATOM   4036  O   LYS A 280      19.813  27.815   1.873  1.00 97.37           O  
ATOM   4037  CG  LYS A 280      24.176  29.515   2.407  1.00 97.37           C  
ATOM   4038  HG2 LYS A 280      23.876  30.270   3.133  1.00 97.37           H  
ATOM   4039  HG3 LYS A 280      24.322  29.998   1.440  1.00 97.37           H  
ATOM   4040  CD  LYS A 280      25.487  28.874   2.855  1.00 97.37           C  
ATOM   4041  HD2 LYS A 280      25.297  28.308   3.767  1.00 97.37           H  
ATOM   4042  HD3 LYS A 280      25.849  28.192   2.086  1.00 97.37           H  
ATOM   4043  CE  LYS A 280      26.522  29.965   3.127  1.00 97.37           C  
ATOM   4044  HE2 LYS A 280      26.868  30.377   2.179  1.00 97.37           H  
ATOM   4045  HE3 LYS A 280      26.031  30.758   3.691  1.00 97.37           H  
ATOM   4046  NZ  LYS A 280      27.641  29.417   3.923  1.00 97.37           N  
ATOM   4047  HZ1 LYS A 280      28.336  30.128   4.099  1.00 97.37           H  
ATOM   4048  HZ2 LYS A 280      27.263  29.108   4.808  1.00 97.37           H  
ATOM   4049  HZ3 LYS A 280      28.062  28.632   3.449  1.00 97.37           H  
ATOM   4050  N   ILE A 281      21.169  27.052   0.240  1.00 97.59           N  
ATOM   4051  H   ILE A 281      22.065  27.177  -0.209  1.00 97.59           H  
ATOM   4052  CA  ILE A 281      20.463  25.785   0.008  1.00 97.59           C  
ATOM   4053  HA  ILE A 281      19.425  25.898   0.321  1.00 97.59           H  
ATOM   4054  C   ILE A 281      21.122  24.716   0.881  1.00 97.59           C  
ATOM   4055  CB  ILE A 281      20.461  25.405  -1.487  1.00 97.59           C  
ATOM   4056  HB  ILE A 281      21.489  25.481  -1.840  1.00 97.59           H  
ATOM   4057  O   ILE A 281      22.322  24.472   0.757  1.00 97.59           O  
ATOM   4058  CG1 ILE A 281      19.603  26.390  -2.308  1.00 97.59           C  
ATOM   4059 HG12 ILE A 281      18.548  26.230  -2.086  1.00 97.59           H  
ATOM   4060 HG13 ILE A 281      19.847  27.412  -2.017  1.00 97.59           H  
ATOM   4061  CG2 ILE A 281      19.956  23.963  -1.703  1.00 97.59           C  
ATOM   4062 HG21 ILE A 281      18.938  23.854  -1.329  1.00 97.59           H  
ATOM   4063 HG22 ILE A 281      19.978  23.705  -2.762  1.00 97.59           H  
ATOM   4064 HG23 ILE A 281      20.603  23.247  -1.195  1.00 97.59           H  
ATOM   4065  CD1 ILE A 281      19.820  26.262  -3.823  1.00 97.59           C  
ATOM   4066 HD11 ILE A 281      19.443  25.308  -4.191  1.00 97.59           H  
ATOM   4067 HD12 ILE A 281      20.883  26.346  -4.049  1.00 97.59           H  
ATOM   4068 HD13 ILE A 281      19.283  27.061  -4.334  1.00 97.59           H  
ATOM   4069  N   VAL A 282      20.350  24.088   1.765  1.00 97.45           N  
ATOM   4070  H   VAL A 282      19.366  24.317   1.790  1.00 97.45           H  
ATOM   4071  CA  VAL A 282      20.859  23.121   2.747  1.00 97.45           C  
ATOM   4072  HA  VAL A 282      21.921  23.311   2.904  1.00 97.45           H  
ATOM   4073  C   VAL A 282      20.706  21.691   2.232  1.00 97.45           C  
ATOM   4074  CB  VAL A 282      20.165  23.300   4.109  1.00 97.45           C  
ATOM   4075  HB  VAL A 282      19.098  23.109   3.997  1.00 97.45           H  
ATOM   4076  O   VAL A 282      19.624  21.300   1.806  1.00 97.45           O  
ATOM   4077  CG1 VAL A 282      20.727  22.344   5.166  1.00 97.45           C  
ATOM   4078 HG11 VAL A 282      20.504  21.312   4.896  1.00 97.45           H  
ATOM   4079 HG12 VAL A 282      20.271  22.540   6.137  1.00 97.45           H  
ATOM   4080 HG13 VAL A 282      21.809  22.455   5.243  1.00 97.45           H  
ATOM   4081  CG2 VAL A 282      20.355  24.727   4.638  1.00 97.45           C  
ATOM   4082 HG21 VAL A 282      19.895  24.806   5.623  1.00 97.45           H  
ATOM   4083 HG22 VAL A 282      19.876  25.447   3.975  1.00 97.45           H  
ATOM   4084 HG23 VAL A 282      21.417  24.959   4.720  1.00 97.45           H  
ATOM   4085  N   LEU A 283      21.766  20.890   2.292  1.00 97.31           N  
ATOM   4086  H   LEU A 283      22.633  21.268   2.647  1.00 97.31           H  
ATOM   4087  CA  LEU A 283      21.696  19.449   2.075  1.00 97.31           C  
ATOM   4088  HA  LEU A 283      20.908  19.232   1.353  1.00 97.31           H  
ATOM   4089  C   LEU A 283      21.351  18.752   3.390  1.00 97.31           C  
ATOM   4090  CB  LEU A 283      23.011  18.898   1.512  1.00 97.31           C  
ATOM   4091  HB2 LEU A 283      23.033  17.829   1.724  1.00 97.31           H  
ATOM   4092  HB3 LEU A 283      23.853  19.349   2.036  1.00 97.31           H  
ATOM   4093  O   LEU A 283      22.029  18.956   4.396  1.00 97.31           O  
ATOM   4094  CG  LEU A 283      23.195  19.070  -0.000  1.00 97.31           C  
ATOM   4095  HG  LEU A 283      22.346  18.629  -0.523  1.00 97.31           H  
ATOM   4096  CD1 LEU A 283      23.361  20.526  -0.436  1.00 97.31           C  
ATOM   4097 HD11 LEU A 283      24.140  21.005   0.158  1.00 97.31           H  
ATOM   4098 HD12 LEU A 283      22.421  21.062  -0.308  1.00 97.31           H  
ATOM   4099 HD13 LEU A 283      23.642  20.553  -1.489  1.00 97.31           H  
ATOM   4100  CD2 LEU A 283      24.449  18.303  -0.398  1.00 97.31           C  
ATOM   4101 HD21 LEU A 283      24.583  18.335  -1.479  1.00 97.31           H  
ATOM   4102 HD22 LEU A 283      24.368  17.262  -0.083  1.00 97.31           H  
ATOM   4103 HD23 LEU A 283      25.317  18.732   0.102  1.00 97.31           H  
ATOM   4104  N   CYS A 284      20.323  17.911   3.352  1.00 96.81           N  
ATOM   4105  H   CYS A 284      19.843  17.796   2.470  1.00 96.81           H  
ATOM   4106  CA  CYS A 284      19.852  17.114   4.477  1.00 96.81           C  
ATOM   4107  HA  CYS A 284      20.533  17.218   5.322  1.00 96.81           H  
ATOM   4108  C   CYS A 284      19.782  15.638   4.073  1.00 96.81           C  
ATOM   4109  CB  CYS A 284      18.460  17.609   4.896  1.00 96.81           C  
ATOM   4110  HB2 CYS A 284      18.123  17.023   5.751  1.00 96.81           H  
ATOM   4111  HB3 CYS A 284      17.777  17.422   4.067  1.00 96.81           H  
ATOM   4112  O   CYS A 284      19.321  15.307   2.983  1.00 96.81           O  
ATOM   4113  SG  CYS A 284      18.334  19.365   5.317  1.00 96.81           S  
ATOM   4114  N   SER A 285      20.145  14.727   4.966  1.00 95.02           N  
ATOM   4115  H   SER A 285      20.579  15.032   5.826  1.00 95.02           H  
ATOM   4116  CA  SER A 285      19.878  13.300   4.786  1.00 95.02           C  
ATOM   4117  HA  SER A 285      20.123  13.018   3.761  1.00 95.02           H  
ATOM   4118  C   SER A 285      18.398  12.998   5.032  1.00 95.02           C  
ATOM   4119  CB  SER A 285      20.763  12.467   5.716  1.00 95.02           C  
ATOM   4120  HB2 SER A 285      20.596  12.773   6.749  1.00 95.02           H  
ATOM   4121  HB3 SER A 285      20.510  11.412   5.609  1.00 95.02           H  
ATOM   4122  O   SER A 285      17.800  13.481   6.005  1.00 95.02           O  
ATOM   4123  OG  SER A 285      22.121  12.663   5.376  1.00 95.02           O  
ATOM   4124  HG  SER A 285      22.675  12.172   5.987  1.00 95.02           H  
ATOM   4125  N   ALA A 286      17.797  12.165   4.181  1.00 93.10           N  
ATOM   4126  H   ALA A 286      18.312  11.839   3.375  1.00 93.10           H  
ATOM   4127  CA  ALA A 286      16.495  11.557   4.449  1.00 93.10           C  
ATOM   4128  HA  ALA A 286      15.768  12.345   4.645  1.00 93.10           H  
ATOM   4129  C   ALA A 286      16.564  10.635   5.683  1.00 93.10           C  
ATOM   4130  CB  ALA A 286      16.039  10.792   3.206  1.00 93.10           C  
ATOM   4131  HB1 ALA A 286      16.737   9.975   3.024  1.00 93.10           H  
ATOM   4132  HB2 ALA A 286      15.036  10.389   3.348  1.00 93.10           H  
ATOM   4133  HB3 ALA A 286      16.030  11.448   2.335  1.00 93.10           H  
ATOM   4134  O   ALA A 286      17.644  10.329   6.188  1.00 93.10           O  
ATOM   4135  N   LEU A 287      15.410  10.170   6.170  1.00 86.88           N  
ATOM   4136  H   LEU A 287      14.560  10.438   5.696  1.00 86.88           H  
ATOM   4137  CA  LEU A 287      15.290   9.391   7.413  1.00 86.88           C  
ATOM   4138  HA  LEU A 287      14.232   9.167   7.548  1.00 86.88           H  
ATOM   4139  C   LEU A 287      15.702  10.208   8.661  1.00 86.88           C  
ATOM   4140  CB  LEU A 287      16.026   8.029   7.292  1.00 86.88           C  
ATOM   4141  HB2 LEU A 287      15.757   7.428   8.161  1.00 86.88           H  
ATOM   4142  HB3 LEU A 287      17.101   8.199   7.342  1.00 86.88           H  
ATOM   4143  O   LEU A 287      15.273  11.354   8.825  1.00 86.88           O  
ATOM   4144  CG  LEU A 287      15.754   7.179   6.039  1.00 86.88           C  
ATOM   4145  HG  LEU A 287      16.023   7.728   5.137  1.00 86.88           H  
ATOM   4146  CD1 LEU A 287      16.621   5.921   6.128  1.00 86.88           C  
ATOM   4147 HD11 LEU A 287      17.671   6.190   6.009  1.00 86.88           H  
ATOM   4148 HD12 LEU A 287      16.342   5.211   5.350  1.00 86.88           H  
ATOM   4149 HD13 LEU A 287      16.482   5.431   7.092  1.00 86.88           H  
ATOM   4150  CD2 LEU A 287      14.287   6.759   5.954  1.00 86.88           C  
ATOM   4151 HD21 LEU A 287      13.650   7.638   5.854  1.00 86.88           H  
ATOM   4152 HD22 LEU A 287      13.997   6.194   6.840  1.00 86.88           H  
ATOM   4153 HD23 LEU A 287      14.135   6.137   5.072  1.00 86.88           H  
ATOM   4154  N   GLY A 288      16.456   9.603   9.590  1.00 86.68           N  
ATOM   4155  H   GLY A 288      16.851   8.702   9.362  1.00 86.68           H  
ATOM   4156  CA  GLY A 288      16.845  10.205  10.876  1.00 86.68           C  
ATOM   4157  HA2 GLY A 288      17.325  11.167  10.700  1.00 86.68           H  
ATOM   4158  HA3 GLY A 288      17.555   9.551  11.381  1.00 86.68           H  
ATOM   4159  C   GLY A 288      15.680  10.472  11.821  1.00 86.68           C  
ATOM   4160  O   GLY A 288      15.771  11.292  12.733  1.00 86.68           O  
ATOM   4161  N   HIS A 289      14.547   9.825  11.572  1.00 82.92           N  
ATOM   4162  H   HIS A 289      14.553   9.123  10.846  1.00 82.92           H  
ATOM   4163  CA  HIS A 289      13.300  10.084  12.282  1.00 82.92           C  
ATOM   4164  HA  HIS A 289      12.546   9.521  11.733  1.00 82.92           H  
ATOM   4165  C   HIS A 289      12.817  11.529  12.196  1.00 82.92           C  
ATOM   4166  CB  HIS A 289      13.318   9.510  13.704  1.00 82.92           C  
ATOM   4167  HB2 HIS A 289      13.920  10.143  14.356  1.00 82.92           H  
ATOM   4168  HB3 HIS A 289      12.295   9.500  14.082  1.00 82.92           H  
ATOM   4169  O   HIS A 289      12.143  12.003  13.101  1.00 82.92           O  
ATOM   4170  CG  HIS A 289      13.879   8.123  13.702  1.00 82.92           C  
ATOM   4171  CD2 HIS A 289      15.200   7.836  13.912  1.00 82.92           C  
ATOM   4172  HD2 HIS A 289      15.944   8.520  14.292  1.00 82.92           H  
ATOM   4173  ND1 HIS A 289      13.325   7.072  13.014  1.00 82.92           N  
ATOM   4174  HD1 HIS A 289      12.348   6.949  12.789  1.00 82.92           H  
ATOM   4175  CE1 HIS A 289      14.312   6.229  12.709  1.00 82.92           C  
ATOM   4176  HE1 HIS A 289      14.193   5.319  12.140  1.00 82.92           H  
ATOM   4177  NE2 HIS A 289      15.466   6.643  13.249  1.00 82.92           N  
ATOM   4178  N   VAL A 290      13.130  12.214  11.090  1.00 89.69           N  
ATOM   4179  H   VAL A 290      13.701  11.770  10.385  1.00 89.69           H  
ATOM   4180  CA  VAL A 290      12.532  13.512  10.755  1.00 89.69           C  
ATOM   4181  HA  VAL A 290      11.785  13.774  11.504  1.00 89.69           H  
ATOM   4182  C   VAL A 290      11.835  13.428   9.403  1.00 89.69           C  
ATOM   4183  CB  VAL A 290      13.593  14.615  10.749  1.00 89.69           C  
ATOM   4184  HB  VAL A 290      14.246  14.485   9.886  1.00 89.69           H  
ATOM   4185  O   VAL A 290      12.447  12.987   8.427  1.00 89.69           O  
ATOM   4186  CG1 VAL A 290      12.940  15.996  10.664  1.00 89.69           C  
ATOM   4187 HG11 VAL A 290      12.301  16.168  11.531  1.00 89.69           H  
ATOM   4188 HG12 VAL A 290      12.332  16.078   9.763  1.00 89.69           H  
ATOM   4189 HG13 VAL A 290      13.706  16.770  10.622  1.00 89.69           H  
ATOM   4190  CG2 VAL A 290      14.465  14.578  12.005  1.00 89.69           C  
ATOM   4191 HG21 VAL A 290      13.837  14.660  12.892  1.00 89.69           H  
ATOM   4192 HG22 VAL A 290      15.045  13.656  12.043  1.00 89.69           H  
ATOM   4193 HG23 VAL A 290      15.175  15.403  11.958  1.00 89.69           H  
ATOM   4194  N   ALA A 291      10.556  13.800   9.343  1.00 90.57           N  
ATOM   4195  H   ALA A 291      10.094  14.186  10.154  1.00 90.57           H  
ATOM   4196  CA  ALA A 291       9.827  13.789   8.087  1.00 90.57           C  
ATOM   4197  HA  ALA A 291       9.978  12.824   7.604  1.00 90.57           H  
ATOM   4198  C   ALA A 291      10.365  14.879   7.158  1.00 90.57           C  
ATOM   4199  CB  ALA A 291       8.338  13.950   8.359  1.00 90.57           C  
ATOM   4200  HB1 ALA A 291       8.133  14.929   8.792  1.00 90.57           H  
ATOM   4201  HB2 ALA A 291       7.803  13.839   7.416  1.00 90.57           H  
ATOM   4202  HB3 ALA A 291       8.011  13.177   9.053  1.00 90.57           H  
ATOM   4203  O   ALA A 291      10.777  15.945   7.609  1.00 90.57           O  
ATOM   4204  N   ASN A 292      10.357  14.628   5.850  1.00 94.25           N  
ATOM   4205  H   ASN A 292      10.043  13.725   5.526  1.00 94.25           H  
ATOM   4206  CA  ASN A 292      10.934  15.550   4.872  1.00 94.25           C  
ATOM   4207  HA  ASN A 292      12.001  15.657   5.067  1.00 94.25           H  
ATOM   4208  C   ASN A 292      10.329  16.961   4.975  1.00 94.25           C  
ATOM   4209  CB  ASN A 292      10.747  14.930   3.478  1.00 94.25           C  
ATOM   4210  HB2 ASN A 292      10.936  15.674   2.704  1.00 94.25           H  
ATOM   4211  HB3 ASN A 292       9.717  14.600   3.348  1.00 94.25           H  
ATOM   4212  O   ASN A 292      11.062  17.952   4.970  1.00 94.25           O  
ATOM   4213  CG  ASN A 292      11.676  13.760   3.202  1.00 94.25           C  
ATOM   4214  ND2 ASN A 292      11.451  13.096   2.098  1.00 94.25           N  
ATOM   4215 HD21 ASN A 292      10.714  13.411   1.483  1.00 94.25           H  
ATOM   4216 HD22 ASN A 292      12.066  12.342   1.829  1.00 94.25           H  
ATOM   4217  OD1 ASN A 292      12.597  13.454   3.952  1.00 94.25           O  
ATOM   4218  N   VAL A 293       9.008  17.065   5.143  1.00 93.23           N  
ATOM   4219  H   VAL A 293       8.449  16.224   5.115  1.00 93.23           H  
ATOM   4220  CA  VAL A 293       8.314  18.350   5.334  1.00 93.23           C  
ATOM   4221  HA  VAL A 293       8.554  18.991   4.485  1.00 93.23           H  
ATOM   4222  C   VAL A 293       8.800  19.107   6.580  1.00 93.23           C  
ATOM   4223  CB  VAL A 293       6.783  18.174   5.328  1.00 93.23           C  
ATOM   4224  HB  VAL A 293       6.327  19.143   5.533  1.00 93.23           H  
ATOM   4225  O   VAL A 293       9.043  20.312   6.491  1.00 93.23           O  
ATOM   4226  CG1 VAL A 293       6.312  17.719   3.940  1.00 93.23           C  
ATOM   4227 HG11 VAL A 293       6.651  18.423   3.180  1.00 93.23           H  
ATOM   4228 HG12 VAL A 293       5.223  17.694   3.914  1.00 93.23           H  
ATOM   4229 HG13 VAL A 293       6.689  16.723   3.703  1.00 93.23           H  
ATOM   4230  CG2 VAL A 293       6.275  17.169   6.372  1.00 93.23           C  
ATOM   4231 HG21 VAL A 293       5.189  17.104   6.310  1.00 93.23           H  
ATOM   4232 HG22 VAL A 293       6.529  17.502   7.378  1.00 93.23           H  
ATOM   4233 HG23 VAL A 293       6.692  16.177   6.194  1.00 93.23           H  
ATOM   4234  N   ASP A 294       9.075  18.407   7.685  1.00 94.31           N  
ATOM   4235  H   ASP A 294       8.875  17.417   7.697  1.00 94.31           H  
ATOM   4236  CA  ASP A 294       9.609  19.000   8.920  1.00 94.31           C  
ATOM   4237  HA  ASP A 294       9.006  19.869   9.185  1.00 94.31           H  
ATOM   4238  C   ASP A 294      11.059  19.466   8.756  1.00 94.31           C  
ATOM   4239  CB  ASP A 294       9.550  18.003  10.086  1.00 94.31           C  
ATOM   4240  HB2 ASP A 294      10.036  18.456  10.950  1.00 94.31           H  
ATOM   4241  HB3 ASP A 294      10.116  17.109   9.825  1.00 94.31           H  
ATOM   4242  O   ASP A 294      11.425  20.522   9.273  1.00 94.31           O  
ATOM   4243  CG  ASP A 294       8.140  17.599  10.506  1.00 94.31           C  
ATOM   4244  OD1 ASP A 294       8.040  16.478  11.047  1.00 94.31           O  
ATOM   4245  OD2 ASP A 294       7.203  18.401  10.295  1.00 94.31           O  
ATOM   4246  N   LYS A 295      11.884  18.732   7.989  1.00 96.36           N  
ATOM   4247  H   LYS A 295      11.526  17.863   7.619  1.00 96.36           H  
ATOM   4248  CA  LYS A 295      13.236  19.192   7.613  1.00 96.36           C  
ATOM   4249  HA  LYS A 295      13.821  19.369   8.515  1.00 96.36           H  
ATOM   4250  C   LYS A 295      13.152  20.518   6.863  1.00 96.36           C  
ATOM   4251  CB  LYS A 295      13.975  18.181   6.721  1.00 96.36           C  
ATOM   4252  HB2 LYS A 295      14.965  18.580   6.500  1.00 96.36           H  
ATOM   4253  HB3 LYS A 295      13.443  18.079   5.775  1.00 96.36           H  
ATOM   4254  O   LYS A 295      13.903  21.444   7.155  1.00 96.36           O  
ATOM   4255  CG  LYS A 295      14.145  16.795   7.342  1.00 96.36           C  
ATOM   4256  HG2 LYS A 295      14.719  16.879   8.266  1.00 96.36           H  
ATOM   4257  HG3 LYS A 295      13.164  16.386   7.580  1.00 96.36           H  
ATOM   4258  CD  LYS A 295      14.838  15.849   6.351  1.00 96.36           C  
ATOM   4259  HD2 LYS A 295      14.350  15.936   5.380  1.00 96.36           H  
ATOM   4260  HD3 LYS A 295      15.887  16.119   6.233  1.00 96.36           H  
ATOM   4261  CE  LYS A 295      14.695  14.398   6.809  1.00 96.36           C  
ATOM   4262  HE2 LYS A 295      13.690  14.268   7.208  1.00 96.36           H  
ATOM   4263  HE3 LYS A 295      14.783  13.747   5.939  1.00 96.36           H  
ATOM   4264  NZ  LYS A 295      15.710  14.024   7.813  1.00 96.36           N  
ATOM   4265  HZ1 LYS A 295      15.461  13.154   8.260  1.00 96.36           H  
ATOM   4266  HZ2 LYS A 295      16.597  13.898   7.346  1.00 96.36           H  
ATOM   4267  HZ3 LYS A 295      15.823  14.755   8.501  1.00 96.36           H  
ATOM   4268  N   GLY A 296      12.199  20.629   5.936  1.00 96.11           N  
ATOM   4269  H   GLY A 296      11.614  19.822   5.770  1.00 96.11           H  
ATOM   4270  CA  GLY A 296      11.965  21.859   5.185  1.00 96.11           C  
ATOM   4271  HA2 GLY A 296      12.877  22.128   4.651  1.00 96.11           H  
ATOM   4272  HA3 GLY A 296      11.159  21.699   4.469  1.00 96.11           H  
ATOM   4273  C   GLY A 296      11.585  23.026   6.093  1.00 96.11           C  
ATOM   4274  O   GLY A 296      12.135  24.119   5.952  1.00 96.11           O  
ATOM   4275  N   GLN A 297      10.707  22.786   7.071  1.00 95.95           N  
ATOM   4276  H   GLN A 297      10.275  21.875   7.134  1.00 95.95           H  
ATOM   4277  CA  GLN A 297      10.366  23.793   8.074  1.00 95.95           C  
ATOM   4278  HA  GLN A 297      10.043  24.691   7.548  1.00 95.95           H  
ATOM   4279  C   GLN A 297      11.586  24.190   8.919  1.00 95.95           C  
ATOM   4280  CB  GLN A 297       9.199  23.290   8.938  1.00 95.95           C  
ATOM   4281  HB2 GLN A 297       8.391  22.954   8.288  1.00 95.95           H  
ATOM   4282  HB3 GLN A 297       9.528  22.440   9.535  1.00 95.95           H  
ATOM   4283  O   GLN A 297      11.843  25.379   9.083  1.00 95.95           O  
ATOM   4284  CG  GLN A 297       8.656  24.378   9.878  1.00 95.95           C  
ATOM   4285  HG2 GLN A 297       7.852  23.954  10.479  1.00 95.95           H  
ATOM   4286  HG3 GLN A 297       9.442  24.701  10.560  1.00 95.95           H  
ATOM   4287  CD  GLN A 297       8.099  25.586   9.129  1.00 95.95           C  
ATOM   4288  NE2 GLN A 297       8.585  26.782   9.367  1.00 95.95           N  
ATOM   4289 HE21 GLN A 297       9.338  26.945  10.020  1.00 95.95           H  
ATOM   4290 HE22 GLN A 297       8.135  27.569   8.922  1.00 95.95           H  
ATOM   4291  OE1 GLN A 297       7.218  25.490   8.290  1.00 95.95           O  
ATOM   4292  N   ALA A 298      12.390  23.228   9.380  1.00 95.99           N  
ATOM   4293  H   ALA A 298      12.129  22.265   9.222  1.00 95.99           H  
ATOM   4294  CA  ALA A 298      13.604  23.499  10.148  1.00 95.99           C  
ATOM   4295  HA  ALA A 298      13.330  24.086  11.024  1.00 95.99           H  
ATOM   4296  C   ALA A 298      14.643  24.316   9.355  1.00 95.99           C  
ATOM   4297  CB  ALA A 298      14.188  22.161  10.617  1.00 95.99           C  
ATOM   4298  HB1 ALA A 298      15.078  22.337  11.220  1.00 95.99           H  
ATOM   4299  HB2 ALA A 298      14.465  21.551   9.757  1.00 95.99           H  
ATOM   4300  HB3 ALA A 298      13.448  21.618  11.206  1.00 95.99           H  
ATOM   4301  O   ALA A 298      15.235  25.248   9.901  1.00 95.99           O  
ATOM   4302  N   VAL A 299      14.847  24.009   8.068  1.00 96.95           N  
ATOM   4303  H   VAL A 299      14.373  23.199   7.694  1.00 96.95           H  
ATOM   4304  CA  VAL A 299      15.747  24.770   7.183  1.00 96.95           C  
ATOM   4305  HA  VAL A 299      16.722  24.853   7.662  1.00 96.95           H  
ATOM   4306  C   VAL A 299      15.236  26.197   6.981  1.00 96.95           C  
ATOM   4307  CB  VAL A 299      15.937  24.049   5.831  1.00 96.95           C  
ATOM   4308  HB  VAL A 299      14.965  23.781   5.418  1.00 96.95           H  
ATOM   4309  O   VAL A 299      16.022  27.143   7.062  1.00 96.95           O  
ATOM   4310  CG1 VAL A 299      16.678  24.921   4.809  1.00 96.95           C  
ATOM   4311 HG11 VAL A 299      16.068  25.778   4.523  1.00 96.95           H  
ATOM   4312 HG12 VAL A 299      17.613  25.279   5.239  1.00 96.95           H  
ATOM   4313 HG13 VAL A 299      16.893  24.343   3.911  1.00 96.95           H  
ATOM   4314  CG2 VAL A 299      16.771  22.776   6.019  1.00 96.95           C  
ATOM   4315 HG21 VAL A 299      16.869  22.252   5.068  1.00 96.95           H  
ATOM   4316 HG22 VAL A 299      17.766  23.028   6.387  1.00 96.95           H  
ATOM   4317 HG23 VAL A 299      16.295  22.104   6.733  1.00 96.95           H  
ATOM   4318  N   LYS A 300      13.926  26.369   6.772  1.00 96.68           N  
ATOM   4319  H   LYS A 300      13.340  25.548   6.724  1.00 96.68           H  
ATOM   4320  CA  LYS A 300      13.293  27.689   6.647  1.00 96.68           C  
ATOM   4321  HA  LYS A 300      13.796  28.244   5.855  1.00 96.68           H  
ATOM   4322  C   LYS A 300      13.448  28.513   7.928  1.00 96.68           C  
ATOM   4323  CB  LYS A 300      11.822  27.489   6.265  1.00 96.68           C  
ATOM   4324  HB2 LYS A 300      11.783  26.888   5.356  1.00 96.68           H  
ATOM   4325  HB3 LYS A 300      11.313  26.938   7.056  1.00 96.68           H  
ATOM   4326  O   LYS A 300      13.831  29.679   7.851  1.00 96.68           O  
ATOM   4327  CG  LYS A 300      11.078  28.809   6.021  1.00 96.68           C  
ATOM   4328  HG2 LYS A 300      11.027  29.387   6.944  1.00 96.68           H  
ATOM   4329  HG3 LYS A 300      11.599  29.387   5.257  1.00 96.68           H  
ATOM   4330  CD  LYS A 300       9.661  28.485   5.543  1.00 96.68           C  
ATOM   4331  HD2 LYS A 300       9.153  27.895   6.306  1.00 96.68           H  
ATOM   4332  HD3 LYS A 300       9.740  27.890   4.633  1.00 96.68           H  
ATOM   4333  CE  LYS A 300       8.839  29.738   5.238  1.00 96.68           C  
ATOM   4334  HE2 LYS A 300       8.665  30.282   6.167  1.00 96.68           H  
ATOM   4335  HE3 LYS A 300       9.415  30.374   4.566  1.00 96.68           H  
ATOM   4336  NZ  LYS A 300       7.556  29.348   4.601  1.00 96.68           N  
ATOM   4337  HZ1 LYS A 300       7.016  28.754   5.214  1.00 96.68           H  
ATOM   4338  HZ2 LYS A 300       7.737  28.809   3.766  1.00 96.68           H  
ATOM   4339  HZ3 LYS A 300       6.994  30.148   4.350  1.00 96.68           H  
ATOM   4340  N   ASP A 301      13.220  27.905   9.091  1.00 96.50           N  
ATOM   4341  H   ASP A 301      12.845  26.967   9.068  1.00 96.50           H  
ATOM   4342  CA  ASP A 301      13.356  28.553  10.402  1.00 96.50           C  
ATOM   4343  HA  ASP A 301      12.741  29.452  10.420  1.00 96.50           H  
ATOM   4344  C   ASP A 301      14.808  28.983  10.685  1.00 96.50           C  
ATOM   4345  CB  ASP A 301      12.858  27.605  11.512  1.00 96.50           C  
ATOM   4346  HB2 ASP A 301      13.381  26.653  11.429  1.00 96.50           H  
ATOM   4347  HB3 ASP A 301      13.121  28.041  12.475  1.00 96.50           H  
ATOM   4348  O   ASP A 301      15.043  30.035  11.280  1.00 96.50           O  
ATOM   4349  CG  ASP A 301      11.344  27.347  11.520  1.00 96.50           C  
ATOM   4350  OD1 ASP A 301      10.914  26.466  12.302  1.00 96.50           O  
ATOM   4351  OD2 ASP A 301      10.599  28.037  10.787  1.00 96.50           O  
ATOM   4352  N   ALA A 302      15.793  28.217  10.202  1.00 96.53           N  
ATOM   4353  H   ALA A 302      15.544  27.334   9.780  1.00 96.53           H  
ATOM   4354  CA  ALA A 302      17.215  28.569  10.267  1.00 96.53           C  
ATOM   4355  HA  ALA A 302      17.418  28.975  11.258  1.00 96.53           H  
ATOM   4356  C   ALA A 302      17.635  29.658   9.249  1.00 96.53           C  
ATOM   4357  CB  ALA A 302      18.031  27.279  10.119  1.00 96.53           C  
ATOM   4358  HB1 ALA A 302      17.849  26.833   9.141  1.00 96.53           H  
ATOM   4359  HB2 ALA A 302      17.743  26.570  10.895  1.00 96.53           H  
ATOM   4360  HB3 ALA A 302      19.094  27.501  10.223  1.00 96.53           H  
ATOM   4361  O   ALA A 302      18.780  30.115   9.251  1.00 96.53           O  
ATOM   4362  N   GLY A 303      16.718  30.112   8.386  1.00 96.75           N  
ATOM   4363  H   GLY A 303      15.787  29.726   8.443  1.00 96.75           H  
ATOM   4364  CA  GLY A 303      16.959  31.134   7.364  1.00 96.75           C  
ATOM   4365  HA2 GLY A 303      17.657  31.878   7.749  1.00 96.75           H  
ATOM   4366  HA3 GLY A 303      16.010  31.625   7.150  1.00 96.75           H  
ATOM   4367  C   GLY A 303      17.509  30.600   6.038  1.00 96.75           C  
ATOM   4368  O   GLY A 303      17.975  31.397   5.219  1.00 96.75           O  
ATOM   4369  N   GLY A 304      17.486  29.283   5.819  1.00 97.31           N  
ATOM   4370  H   GLY A 304      17.050  28.689   6.509  1.00 97.31           H  
ATOM   4371  CA  GLY A 304      17.813  28.676   4.530  1.00 97.31           C  
ATOM   4372  HA2 GLY A 304      17.832  27.591   4.629  1.00 97.31           H  
ATOM   4373  HA3 GLY A 304      18.805  29.004   4.218  1.00 97.31           H  
ATOM   4374  C   GLY A 304      16.794  29.051   3.449  1.00 97.31           C  
ATOM   4375  O   GLY A 304      15.619  29.287   3.731  1.00 97.31           O  
ATOM   4376  N   VAL A 305      17.248  29.117   2.196  1.00 96.82           N  
ATOM   4377  H   VAL A 305      18.213  28.866   2.037  1.00 96.82           H  
ATOM   4378  CA  VAL A 305      16.426  29.527   1.034  1.00 96.82           C  
ATOM   4379  HA  VAL A 305      15.491  29.950   1.402  1.00 96.82           H  
ATOM   4380  C   VAL A 305      16.012  28.358   0.143  1.00 96.82           C  
ATOM   4381  CB  VAL A 305      17.107  30.629   0.205  1.00 96.82           C  
ATOM   4382  HB  VAL A 305      16.465  30.884  -0.639  1.00 96.82           H  
ATOM   4383  O   VAL A 305      15.173  28.522  -0.739  1.00 96.82           O  
ATOM   4384  CG1 VAL A 305      17.283  31.900   1.044  1.00 96.82           C  
ATOM   4385 HG11 VAL A 305      17.866  31.684   1.939  1.00 96.82           H  
ATOM   4386 HG12 VAL A 305      17.784  32.666   0.452  1.00 96.82           H  
ATOM   4387 HG13 VAL A 305      16.304  32.272   1.347  1.00 96.82           H  
ATOM   4388  CG2 VAL A 305      18.462  30.184  -0.348  1.00 96.82           C  
ATOM   4389 HG21 VAL A 305      18.903  31.006  -0.911  1.00 96.82           H  
ATOM   4390 HG22 VAL A 305      18.339  29.331  -1.016  1.00 96.82           H  
ATOM   4391 HG23 VAL A 305      19.139  29.922   0.465  1.00 96.82           H  
ATOM   4392  N   GLY A 306      16.561  27.170   0.392  1.00 97.22           N  
ATOM   4393  H   GLY A 306      17.238  27.099   1.139  1.00 97.22           H  
ATOM   4394  CA  GLY A 306      16.132  25.926  -0.230  1.00 97.22           C  
ATOM   4395  HA2 GLY A 306      16.400  25.914  -1.287  1.00 97.22           H  
ATOM   4396  HA3 GLY A 306      15.047  25.864  -0.149  1.00 97.22           H  
ATOM   4397  C   GLY A 306      16.734  24.705   0.459  1.00 97.22           C  
ATOM   4398  O   GLY A 306      17.569  24.845   1.354  1.00 97.22           O  
ATOM   4399  N   MET A 307      16.314  23.508   0.056  1.00 97.45           N  
ATOM   4400  H   MET A 307      15.609  23.464  -0.666  1.00 97.45           H  
ATOM   4401  CA  MET A 307      16.779  22.255   0.653  1.00 97.45           C  
ATOM   4402  HA  MET A 307      17.766  22.433   1.080  1.00 97.45           H  
ATOM   4403  C   MET A 307      16.909  21.132  -0.383  1.00 97.45           C  
ATOM   4404  CB  MET A 307      15.832  21.869   1.798  1.00 97.45           C  
ATOM   4405  HB2 MET A 307      14.835  21.720   1.383  1.00 97.45           H  
ATOM   4406  HB3 MET A 307      15.782  22.689   2.514  1.00 97.45           H  
ATOM   4407  O   MET A 307      16.027  20.932  -1.210  1.00 97.45           O  
ATOM   4408  CG  MET A 307      16.253  20.602   2.549  1.00 97.45           C  
ATOM   4409  HG2 MET A 307      16.311  19.768   1.850  1.00 97.45           H  
ATOM   4410  HG3 MET A 307      17.247  20.761   2.966  1.00 97.45           H  
ATOM   4411  SD  MET A 307      15.134  20.131   3.897  1.00 97.45           S  
ATOM   4412  CE  MET A 307      13.593  19.893   2.977  1.00 97.45           C  
ATOM   4413  HE1 MET A 307      13.786  19.322   2.069  1.00 97.45           H  
ATOM   4414  HE2 MET A 307      12.876  19.356   3.599  1.00 97.45           H  
ATOM   4415  HE3 MET A 307      13.172  20.859   2.700  1.00 97.45           H  
ATOM   4416  N   ILE A 308      17.987  20.359  -0.317  1.00 97.35           N  
ATOM   4417  H   ILE A 308      18.663  20.547   0.410  1.00 97.35           H  
ATOM   4418  CA  ILE A 308      18.163  19.133  -1.101  1.00 97.35           C  
ATOM   4419  HA  ILE A 308      17.323  18.994  -1.782  1.00 97.35           H  
ATOM   4420  C   ILE A 308      18.166  17.969  -0.116  1.00 97.35           C  
ATOM   4421  CB  ILE A 308      19.452  19.197  -1.950  1.00 97.35           C  
ATOM   4422  HB  ILE A 308      20.294  19.356  -1.277  1.00 97.35           H  
ATOM   4423  O   ILE A 308      19.024  17.906   0.763  1.00 97.35           O  
ATOM   4424  CG1 ILE A 308      19.398  20.374  -2.952  1.00 97.35           C  
ATOM   4425 HG12 ILE A 308      18.659  20.161  -3.724  1.00 97.35           H  
ATOM   4426 HG13 ILE A 308      19.084  21.283  -2.438  1.00 97.35           H  
ATOM   4427  CG2 ILE A 308      19.659  17.864  -2.697  1.00 97.35           C  
ATOM   4428 HG21 ILE A 308      18.821  17.673  -3.367  1.00 97.35           H  
ATOM   4429 HG22 ILE A 308      19.747  17.038  -1.991  1.00 97.35           H  
ATOM   4430 HG23 ILE A 308      20.582  17.888  -3.275  1.00 97.35           H  
ATOM   4431  CD1 ILE A 308      20.745  20.687  -3.617  1.00 97.35           C  
ATOM   4432 HD11 ILE A 308      21.489  20.913  -2.853  1.00 97.35           H  
ATOM   4433 HD12 ILE A 308      21.090  19.845  -4.217  1.00 97.35           H  
ATOM   4434 HD13 ILE A 308      20.633  21.555  -4.267  1.00 97.35           H  
ATOM   4435  N   ILE A 309      17.207  17.056  -0.245  1.00 97.14           N  
ATOM   4436  H   ILE A 309      16.533  17.152  -0.992  1.00 97.14           H  
ATOM   4437  CA  ILE A 309      17.146  15.855   0.589  1.00 97.14           C  
ATOM   4438  HA  ILE A 309      17.705  16.039   1.506  1.00 97.14           H  
ATOM   4439  C   ILE A 309      17.808  14.699  -0.157  1.00 97.14           C  
ATOM   4440  CB  ILE A 309      15.705  15.534   1.016  1.00 97.14           C  
ATOM   4441  HB  ILE A 309      15.095  15.437   0.118  1.00 97.14           H  
ATOM   4442  O   ILE A 309      17.376  14.340  -1.250  1.00 97.14           O  
ATOM   4443  CG1 ILE A 309      15.124  16.660   1.896  1.00 97.14           C  
ATOM   4444 HG12 ILE A 309      15.534  16.583   2.903  1.00 97.14           H  
ATOM   4445 HG13 ILE A 309      15.393  17.638   1.496  1.00 97.14           H  
ATOM   4446  CG2 ILE A 309      15.683  14.204   1.797  1.00 97.14           C  
ATOM   4447 HG21 ILE A 309      14.685  13.979   2.173  1.00 97.14           H  
ATOM   4448 HG22 ILE A 309      15.961  13.385   1.134  1.00 97.14           H  
ATOM   4449 HG23 ILE A 309      16.380  14.247   2.634  1.00 97.14           H  
ATOM   4450  CD1 ILE A 309      13.597  16.598   1.960  1.00 97.14           C  
ATOM   4451 HD11 ILE A 309      13.246  17.185   2.809  1.00 97.14           H  
ATOM   4452 HD12 ILE A 309      13.178  16.989   1.033  1.00 97.14           H  
ATOM   4453 HD13 ILE A 309      13.253  15.572   2.090  1.00 97.14           H  
ATOM   4454  N   ILE A 310      18.831  14.091   0.440  1.00 96.50           N  
ATOM   4455  H   ILE A 310      19.130  14.442   1.339  1.00 96.50           H  
ATOM   4456  CA  ILE A 310      19.520  12.924  -0.117  1.00 96.50           C  
ATOM   4457  HA  ILE A 310      19.367  12.901  -1.196  1.00 96.50           H  
ATOM   4458  C   ILE A 310      18.898  11.656   0.467  1.00 96.50           C  
ATOM   4459  CB  ILE A 310      21.044  13.008   0.127  1.00 96.50           C  
ATOM   4460  HB  ILE A 310      21.228  13.053   1.200  1.00 96.50           H  
ATOM   4461  O   ILE A 310      18.977  11.418   1.676  1.00 96.50           O  
ATOM   4462  CG1 ILE A 310      21.623  14.284  -0.529  1.00 96.50           C  
ATOM   4463 HG12 ILE A 310      21.068  15.159  -0.191  1.00 96.50           H  
ATOM   4464 HG13 ILE A 310      21.505  14.215  -1.610  1.00 96.50           H  
ATOM   4465  CG2 ILE A 310      21.719  11.744  -0.441  1.00 96.50           C  
ATOM   4466 HG21 ILE A 310      21.478  11.630  -1.498  1.00 96.50           H  
ATOM   4467 HG22 ILE A 310      21.376  10.860   0.096  1.00 96.50           H  
ATOM   4468 HG23 ILE A 310      22.801  11.784  -0.312  1.00 96.50           H  
ATOM   4469  CD1 ILE A 310      23.098  14.552  -0.208  1.00 96.50           C  
ATOM   4470 HD11 ILE A 310      23.410  15.441  -0.755  1.00 96.50           H  
ATOM   4471 HD12 ILE A 310      23.225  14.717   0.862  1.00 96.50           H  
ATOM   4472 HD13 ILE A 310      23.735  13.727  -0.531  1.00 96.50           H  
ATOM   4473  N   ASN A 311      18.284  10.833  -0.385  1.00 95.90           N  
ATOM   4474  H   ASN A 311      18.216  11.098  -1.357  1.00 95.90           H  
ATOM   4475  CA  ASN A 311      17.757   9.534   0.027  1.00 95.90           C  
ATOM   4476  HA  ASN A 311      17.169   9.696   0.930  1.00 95.90           H  
ATOM   4477  C   ASN A 311      18.875   8.550   0.417  1.00 95.90           C  
ATOM   4478  CB  ASN A 311      16.835   8.964  -1.070  1.00 95.90           C  
ATOM   4479  HB2 ASN A 311      17.186   9.266  -2.057  1.00 95.90           H  
ATOM   4480  HB3 ASN A 311      16.861   7.875  -1.038  1.00 95.90           H  
ATOM   4481  O   ASN A 311      19.991   8.648  -0.094  1.00 95.90           O  
ATOM   4482  CG  ASN A 311      15.384   9.380  -0.900  1.00 95.90           C  
ATOM   4483  ND2 ASN A 311      14.528   9.051  -1.835  1.00 95.90           N  
ATOM   4484 HD21 ASN A 311      14.773   8.480  -2.631  1.00 95.90           H  
ATOM   4485 HD22 ASN A 311      13.568   9.315  -1.662  1.00 95.90           H  
ATOM   4486  OD1 ASN A 311      14.973   9.957   0.094  1.00 95.90           O  
ATOM   4487  N   PRO A 312      18.593   7.565   1.290  1.00 94.01           N  
ATOM   4488  CA  PRO A 312      19.520   6.467   1.549  1.00 94.01           C  
ATOM   4489  HA  PRO A 312      20.494   6.856   1.846  1.00 94.01           H  
ATOM   4490  C   PRO A 312      19.680   5.586   0.301  1.00 94.01           C  
ATOM   4491  CB  PRO A 312      18.893   5.687   2.707  1.00 94.01           C  
ATOM   4492  HB2 PRO A 312      19.142   6.163   3.656  1.00 94.01           H  
ATOM   4493  HB3 PRO A 312      19.191   4.638   2.713  1.00 94.01           H  
ATOM   4494  O   PRO A 312      18.777   5.498  -0.533  1.00 94.01           O  
ATOM   4495  CG  PRO A 312      17.404   5.861   2.417  1.00 94.01           C  
ATOM   4496  HG2 PRO A 312      17.120   5.209   1.590  1.00 94.01           H  
ATOM   4497  HG3 PRO A 312      16.776   5.671   3.288  1.00 94.01           H  
ATOM   4498  CD  PRO A 312      17.325   7.312   1.964  1.00 94.01           C  
ATOM   4499  HD2 PRO A 312      17.248   7.949   2.845  1.00 94.01           H  
ATOM   4500  HD3 PRO A 312      16.467   7.454   1.307  1.00 94.01           H  
ATOM   4501  N   SER A 313      20.798   4.866   0.195  1.00 94.81           N  
ATOM   4502  H   SER A 313      21.495   4.918   0.924  1.00 94.81           H  
ATOM   4503  CA  SER A 313      21.076   3.973  -0.943  1.00 94.81           C  
ATOM   4504  HA  SER A 313      21.131   4.564  -1.857  1.00 94.81           H  
ATOM   4505  C   SER A 313      19.983   2.924  -1.167  1.00 94.81           C  
ATOM   4506  CB  SER A 313      22.424   3.276  -0.744  1.00 94.81           C  
ATOM   4507  HB2 SER A 313      22.566   2.527  -1.523  1.00 94.81           H  
ATOM   4508  HB3 SER A 313      23.223   4.014  -0.813  1.00 94.81           H  
ATOM   4509  O   SER A 313      19.627   2.654  -2.310  1.00 94.81           O  
ATOM   4510  OG  SER A 313      22.466   2.660   0.532  1.00 94.81           O  
ATOM   4511  HG  SER A 313      23.227   2.076   0.567  1.00 94.81           H  
ATOM   4512  N   GLN A 314      19.387   2.408  -0.088  1.00 93.68           N  
ATOM   4513  H   GLN A 314      19.789   2.629   0.812  1.00 93.68           H  
ATOM   4514  CA  GLN A 314      18.308   1.415  -0.140  1.00 93.68           C  
ATOM   4515  HA  GLN A 314      18.656   0.576  -0.743  1.00 93.68           H  
ATOM   4516  C   GLN A 314      17.016   1.923  -0.808  1.00 93.68           C  
ATOM   4517  CB  GLN A 314      18.043   0.888   1.284  1.00 93.68           C  
ATOM   4518  HB2 GLN A 314      17.503  -0.057   1.215  1.00 93.68           H  
ATOM   4519  HB3 GLN A 314      18.999   0.690   1.767  1.00 93.68           H  
ATOM   4520  O   GLN A 314      16.148   1.125  -1.121  1.00 93.68           O  
ATOM   4521  CG  GLN A 314      17.213   1.859   2.142  1.00 93.68           C  
ATOM   4522  HG2 GLN A 314      17.610   2.869   2.045  1.00 93.68           H  
ATOM   4523  HG3 GLN A 314      16.188   1.839   1.771  1.00 93.68           H  
ATOM   4524  CD  GLN A 314      17.159   1.512   3.624  1.00 93.68           C  
ATOM   4525  NE2 GLN A 314      16.287   2.146   4.376  1.00 93.68           N  
ATOM   4526 HE21 GLN A 314      15.573   2.722   3.954  1.00 93.68           H  
ATOM   4527 HE22 GLN A 314      16.228   1.810   5.327  1.00 93.68           H  
ATOM   4528  OE1 GLN A 314      17.899   0.702   4.150  1.00 93.68           O  
ATOM   4529  N   TYR A 315      16.850   3.237  -1.008  1.00 94.03           N  
ATOM   4530  H   TYR A 315      17.601   3.873  -0.780  1.00 94.03           H  
ATOM   4531  CA  TYR A 315      15.681   3.771  -1.718  1.00 94.03           C  
ATOM   4532  HA  TYR A 315      14.822   3.135  -1.505  1.00 94.03           H  
ATOM   4533  C   TYR A 315      15.850   3.735  -3.240  1.00 94.03           C  
ATOM   4534  CB  TYR A 315      15.330   5.180  -1.215  1.00 94.03           C  
ATOM   4535  HB2 TYR A 315      14.880   5.740  -2.035  1.00 94.03           H  
ATOM   4536  HB3 TYR A 315      16.243   5.705  -0.936  1.00 94.03           H  
ATOM   4537  O   TYR A 315      14.862   3.913  -3.953  1.00 94.03           O  
ATOM   4538  CG  TYR A 315      14.364   5.215  -0.043  1.00 94.03           C  
ATOM   4539  CD1 TYR A 315      13.230   6.049  -0.088  1.00 94.03           C  
ATOM   4540  HD1 TYR A 315      13.048   6.660  -0.959  1.00 94.03           H  
ATOM   4541  CD2 TYR A 315      14.587   4.412   1.091  1.00 94.03           C  
ATOM   4542  HD2 TYR A 315      15.436   3.745   1.112  1.00 94.03           H  
ATOM   4543  CE1 TYR A 315      12.336   6.091   1.001  1.00 94.03           C  
ATOM   4544  HE1 TYR A 315      11.472   6.737   0.964  1.00 94.03           H  
ATOM   4545  CE2 TYR A 315      13.705   4.452   2.184  1.00 94.03           C  
ATOM   4546  HE2 TYR A 315      13.851   3.820   3.048  1.00 94.03           H  
ATOM   4547  OH  TYR A 315      11.742   5.336   3.209  1.00 94.03           O  
ATOM   4548  HH  TYR A 315      10.972   5.886   3.050  1.00 94.03           H  
ATOM   4549  CZ  TYR A 315      12.580   5.296   2.142  1.00 94.03           C  
ATOM   4550  N   GLY A 316      17.075   3.526  -3.738  1.00 96.00           N  
ATOM   4551  H   GLY A 316      17.830   3.321  -3.099  1.00 96.00           H  
ATOM   4552  CA  GLY A 316      17.372   3.484  -5.166  1.00 96.00           C  
ATOM   4553  HA2 GLY A 316      18.452   3.476  -5.316  1.00 96.00           H  
ATOM   4554  HA3 GLY A 316      16.968   2.556  -5.573  1.00 96.00           H  
ATOM   4555  C   GLY A 316      16.785   4.686  -5.911  1.00 96.00           C  
ATOM   4556  O   GLY A 316      17.090   5.840  -5.594  1.00 96.00           O  
ATOM   4557  N   VAL A 317      15.913   4.418  -6.886  1.00 95.57           N  
ATOM   4558  H   VAL A 317      15.756   3.448  -7.119  1.00 95.57           H  
ATOM   4559  CA  VAL A 317      15.228   5.448  -7.681  1.00 95.57           C  
ATOM   4560  HA  VAL A 317      15.885   6.317  -7.714  1.00 95.57           H  
ATOM   4561  C   VAL A 317      13.916   5.954  -7.076  1.00 95.57           C  
ATOM   4562  CB  VAL A 317      15.018   5.012  -9.143  1.00 95.57           C  
ATOM   4563  HB  VAL A 317      14.638   5.874  -9.691  1.00 95.57           H  
ATOM   4564  O   VAL A 317      13.361   6.913  -7.614  1.00 95.57           O  
ATOM   4565  CG1 VAL A 317      16.350   4.630  -9.795  1.00 95.57           C  
ATOM   4566 HG11 VAL A 317      17.087   5.419  -9.644  1.00 95.57           H  
ATOM   4567 HG12 VAL A 317      16.197   4.490 -10.865  1.00 95.57           H  
ATOM   4568 HG13 VAL A 317      16.727   3.698  -9.373  1.00 95.57           H  
ATOM   4569  CG2 VAL A 317      14.001   3.877  -9.316  1.00 95.57           C  
ATOM   4570 HG21 VAL A 317      14.363   2.953  -8.864  1.00 95.57           H  
ATOM   4571 HG22 VAL A 317      13.836   3.691 -10.377  1.00 95.57           H  
ATOM   4572 HG23 VAL A 317      13.043   4.143  -8.869  1.00 95.57           H  
ATOM   4573  N   THR A 318      13.434   5.366  -5.973  1.00 95.99           N  
ATOM   4574  H   THR A 318      14.011   4.672  -5.519  1.00 95.99           H  
ATOM   4575  CA  THR A 318      12.192   5.780  -5.297  1.00 95.99           C  
ATOM   4576  HA  THR A 318      11.392   5.823  -6.036  1.00 95.99           H  
ATOM   4577  C   THR A 318      12.373   7.168  -4.682  1.00 95.99           C  
ATOM   4578  CB  THR A 318      11.769   4.783  -4.201  1.00 95.99           C  
ATOM   4579  HB  THR A 318      12.529   4.746  -3.420  1.00 95.99           H  
ATOM   4580  O   THR A 318      13.243   7.366  -3.830  1.00 95.99           O  
ATOM   4581  CG2 THR A 318      10.426   5.139  -3.559  1.00 95.99           C  
ATOM   4582 HG21 THR A 318       9.653   5.203  -4.325  1.00 95.99           H  
ATOM   4583 HG22 THR A 318      10.154   4.366  -2.841  1.00 95.99           H  
ATOM   4584 HG23 THR A 318      10.498   6.091  -3.032  1.00 95.99           H  
ATOM   4585  OG1 THR A 318      11.594   3.494  -4.738  1.00 95.99           O  
ATOM   4586  HG1 THR A 318      12.457   3.172  -5.008  1.00 95.99           H  
ATOM   4587  N   LYS A 319      11.540   8.134  -5.088  1.00 95.82           N  
ATOM   4588  H   LYS A 319      10.856   7.918  -5.799  1.00 95.82           H  
ATOM   4589  CA  LYS A 319      11.556   9.516  -4.585  1.00 95.82           C  
ATOM   4590  HA  LYS A 319      12.173   9.572  -3.688  1.00 95.82           H  
ATOM   4591  C   LYS A 319      10.143   9.956  -4.200  1.00 95.82           C  
ATOM   4592  CB  LYS A 319      12.153  10.472  -5.634  1.00 95.82           C  
ATOM   4593  HB2 LYS A 319      11.509  10.476  -6.514  1.00 95.82           H  
ATOM   4594  HB3 LYS A 319      12.165  11.481  -5.221  1.00 95.82           H  
ATOM   4595  O   LYS A 319       9.188   9.686  -4.925  1.00 95.82           O  
ATOM   4596  CG  LYS A 319      13.582  10.094  -6.061  1.00 95.82           C  
ATOM   4597  HG2 LYS A 319      14.230  10.049  -5.186  1.00 95.82           H  
ATOM   4598  HG3 LYS A 319      13.563   9.111  -6.533  1.00 95.82           H  
ATOM   4599  CD  LYS A 319      14.146  11.109  -7.061  1.00 95.82           C  
ATOM   4600  HD2 LYS A 319      14.414  12.008  -6.505  1.00 95.82           H  
ATOM   4601  HD3 LYS A 319      13.384  11.382  -7.791  1.00 95.82           H  
ATOM   4602  CE  LYS A 319      15.394  10.594  -7.789  1.00 95.82           C  
ATOM   4603  HE2 LYS A 319      15.925  11.450  -8.205  1.00 95.82           H  
ATOM   4604  HE3 LYS A 319      16.051  10.107  -7.068  1.00 95.82           H  
ATOM   4605  NZ  LYS A 319      15.030   9.665  -8.887  1.00 95.82           N  
ATOM   4606  HZ1 LYS A 319      14.502   8.882  -8.530  1.00 95.82           H  
ATOM   4607  HZ2 LYS A 319      15.859   9.337  -9.361  1.00 95.82           H  
ATOM   4608  HZ3 LYS A 319      14.454  10.151  -9.559  1.00 95.82           H  
ATOM   4609  N   SER A 320      10.014  10.625  -3.058  1.00 93.96           N  
ATOM   4610  H   SER A 320      10.832  10.868  -2.518  1.00 93.96           H  
ATOM   4611  CA  SER A 320       8.762  11.259  -2.642  1.00 93.96           C  
ATOM   4612  HA  SER A 320       7.926  10.684  -3.042  1.00 93.96           H  
ATOM   4613  C   SER A 320       8.670  12.677  -3.204  1.00 93.96           C  
ATOM   4614  CB  SER A 320       8.610  11.251  -1.114  1.00 93.96           C  
ATOM   4615  HB2 SER A 320       8.464  10.222  -0.786  1.00 93.96           H  
ATOM   4616  HB3 SER A 320       7.733  11.830  -0.827  1.00 93.96           H  
ATOM   4617  O   SER A 320       9.657  13.412  -3.227  1.00 93.96           O  
ATOM   4618  OG  SER A 320       9.757  11.772  -0.470  1.00 93.96           O  
ATOM   4619  HG  SER A 320       9.561  12.669  -0.192  1.00 93.96           H  
ATOM   4620  N   ALA A 321       7.477  13.068  -3.644  1.00 95.84           N  
ATOM   4621  H   ALA A 321       6.729  12.389  -3.657  1.00 95.84           H  
ATOM   4622  CA  ALA A 321       7.151  14.431  -4.039  1.00 95.84           C  
ATOM   4623  HA  ALA A 321       8.070  14.969  -4.274  1.00 95.84           H  
ATOM   4624  C   ALA A 321       6.472  15.153  -2.865  1.00 95.84           C  
ATOM   4625  CB  ALA A 321       6.302  14.391  -5.313  1.00 95.84           C  
ATOM   4626  HB1 ALA A 321       6.840  13.869  -6.104  1.00 95.84           H  
ATOM   4627  HB2 ALA A 321       5.364  13.871  -5.118  1.00 95.84           H  
ATOM   4628  HB3 ALA A 321       6.089  15.411  -5.633  1.00 95.84           H  
ATOM   4629  O   ALA A 321       5.250  15.243  -2.793  1.00 95.84           O  
ATOM   4630  N   ASP A 322       7.279  15.643  -1.926  1.00 93.21           N  
ATOM   4631  H   ASP A 322       8.272  15.481  -2.016  1.00 93.21           H  
ATOM   4632  CA  ASP A 322       6.800  16.264  -0.688  1.00 93.21           C  
ATOM   4633  HA  ASP A 322       5.934  15.706  -0.332  1.00 93.21           H  
ATOM   4634  C   ASP A 322       6.369  17.734  -0.896  1.00 93.21           C  
ATOM   4635  CB  ASP A 322       7.900  16.143   0.377  1.00 93.21           C  
ATOM   4636  HB2 ASP A 322       7.595  16.686   1.271  1.00 93.21           H  
ATOM   4637  HB3 ASP A 322       8.804  16.608  -0.017  1.00 93.21           H  
ATOM   4638  O   ASP A 322       7.009  18.495  -1.632  1.00 93.21           O  
ATOM   4639  CG  ASP A 322       8.215  14.693   0.760  1.00 93.21           C  
ATOM   4640  OD1 ASP A 322       9.356  14.220   0.530  1.00 93.21           O  
ATOM   4641  OD2 ASP A 322       7.333  14.038   1.341  1.00 93.21           O  
ATOM   4642  N   ALA A 323       5.291  18.158  -0.227  1.00 94.36           N  
ATOM   4643  H   ALA A 323       4.782  17.488   0.332  1.00 94.36           H  
ATOM   4644  CA  ALA A 323       4.791  19.538  -0.244  1.00 94.36           C  
ATOM   4645  HA  ALA A 323       4.981  19.971  -1.226  1.00 94.36           H  
ATOM   4646  C   ALA A 323       5.537  20.403   0.792  1.00 94.36           C  
ATOM   4647  CB  ALA A 323       3.268  19.517  -0.045  1.00 94.36           C  
ATOM   4648  HB1 ALA A 323       2.799  18.927  -0.832  1.00 94.36           H  
ATOM   4649  HB2 ALA A 323       2.875  20.533  -0.079  1.00 94.36           H  
ATOM   4650  HB3 ALA A 323       3.021  19.079   0.922  1.00 94.36           H  
ATOM   4651  O   ALA A 323       5.076  20.620   1.911  1.00 94.36           O  
ATOM   4652  N   HIS A 324       6.743  20.850   0.440  1.00 95.26           N  
ATOM   4653  H   HIS A 324       7.102  20.567  -0.461  1.00 95.26           H  
ATOM   4654  CA  HIS A 324       7.593  21.645   1.331  1.00 95.26           C  
ATOM   4655  HA  HIS A 324       7.536  21.211   2.329  1.00 95.26           H  
ATOM   4656  C   HIS A 324       7.161  23.115   1.458  1.00 95.26           C  
ATOM   4657  CB  HIS A 324       9.042  21.556   0.854  1.00 95.26           C  
ATOM   4658  HB2 HIS A 324       9.096  21.840  -0.197  1.00 95.26           H  
ATOM   4659  HB3 HIS A 324       9.655  22.260   1.417  1.00 95.26           H  
ATOM   4660  O   HIS A 324       6.461  23.655   0.616  1.00 95.26           O  
ATOM   4661  CG  HIS A 324       9.642  20.193   1.039  1.00 95.26           C  
ATOM   4662  CD2 HIS A 324       9.993  19.320   0.044  1.00 95.26           C  
ATOM   4663  HD2 HIS A 324       9.837  19.461  -1.016  1.00 95.26           H  
ATOM   4664  ND1 HIS A 324      10.045  19.640   2.234  1.00 95.26           N  
ATOM   4665  HD1 HIS A 324       9.917  20.019   3.161  1.00 95.26           H  
ATOM   4666  CE1 HIS A 324      10.647  18.477   1.951  1.00 95.26           C  
ATOM   4667  HE1 HIS A 324      11.121  17.822   2.668  1.00 95.26           H  
ATOM   4668  NE2 HIS A 324      10.667  18.255   0.637  1.00 95.26           N  
ATOM   4669  N   VAL A 325       7.668  23.806   2.484  1.00 95.60           N  
ATOM   4670  H   VAL A 325       8.193  23.292   3.178  1.00 95.60           H  
ATOM   4671  CA  VAL A 325       7.401  25.238   2.753  1.00 95.60           C  
ATOM   4672  HA  VAL A 325       6.431  25.484   2.321  1.00 95.60           H  
ATOM   4673  C   VAL A 325       8.410  26.211   2.115  1.00 95.60           C  
ATOM   4674  CB  VAL A 325       7.301  25.484   4.268  1.00 95.60           C  
ATOM   4675  HB  VAL A 325       7.138  26.548   4.441  1.00 95.60           H  
ATOM   4676  O   VAL A 325       8.333  27.427   2.339  1.00 95.60           O  
ATOM   4677  CG1 VAL A 325       6.108  24.743   4.874  1.00 95.60           C  
ATOM   4678 HG11 VAL A 325       6.231  23.664   4.783  1.00 95.60           H  
ATOM   4679 HG12 VAL A 325       5.190  25.033   4.363  1.00 95.60           H  
ATOM   4680 HG13 VAL A 325       6.013  24.992   5.931  1.00 95.60           H  
ATOM   4681  CG2 VAL A 325       8.584  25.073   5.005  1.00 95.60           C  
ATOM   4682 HG21 VAL A 325       8.704  23.990   4.997  1.00 95.60           H  
ATOM   4683 HG22 VAL A 325       8.512  25.396   6.044  1.00 95.60           H  
ATOM   4684 HG23 VAL A 325       9.461  25.539   4.555  1.00 95.60           H  
ATOM   4685  N   LEU A 326       9.382  25.675   1.373  1.00 96.00           N  
ATOM   4686  H   LEU A 326       9.313  24.685   1.185  1.00 96.00           H  
ATOM   4687  CA  LEU A 326      10.459  26.367   0.658  1.00 96.00           C  
ATOM   4688  HA  LEU A 326      10.063  27.316   0.296  1.00 96.00           H  
ATOM   4689  C   LEU A 326      10.893  25.525  -0.562  1.00 96.00           C  
ATOM   4690  CB  LEU A 326      11.647  26.658   1.611  1.00 96.00           C  
ATOM   4691  HB2 LEU A 326      12.229  27.468   1.173  1.00 96.00           H  
ATOM   4692  HB3 LEU A 326      11.261  27.035   2.558  1.00 96.00           H  
ATOM   4693  O   LEU A 326      10.578  24.333  -0.593  1.00 96.00           O  
ATOM   4694  CG  LEU A 326      12.619  25.491   1.892  1.00 96.00           C  
ATOM   4695  HG  LEU A 326      12.994  25.086   0.952  1.00 96.00           H  
ATOM   4696  CD1 LEU A 326      13.825  25.989   2.685  1.00 96.00           C  
ATOM   4697 HD11 LEU A 326      13.519  26.311   3.680  1.00 96.00           H  
ATOM   4698 HD12 LEU A 326      14.553  25.183   2.776  1.00 96.00           H  
ATOM   4699 HD13 LEU A 326      14.294  26.827   2.170  1.00 96.00           H  
ATOM   4700  CD2 LEU A 326      11.967  24.367   2.691  1.00 96.00           C  
ATOM   4701 HD21 LEU A 326      12.730  23.642   2.975  1.00 96.00           H  
ATOM   4702 HD22 LEU A 326      11.228  23.856   2.073  1.00 96.00           H  
ATOM   4703 HD23 LEU A 326      11.493  24.773   3.585  1.00 96.00           H  
ATOM   4704  N   PRO A 327      11.646  26.093  -1.525  1.00 96.75           N  
ATOM   4705  CA  PRO A 327      12.210  25.343  -2.644  1.00 96.75           C  
ATOM   4706  HA  PRO A 327      11.393  25.010  -3.285  1.00 96.75           H  
ATOM   4707  C   PRO A 327      13.013  24.126  -2.178  1.00 96.75           C  
ATOM   4708  CB  PRO A 327      13.079  26.344  -3.418  1.00 96.75           C  
ATOM   4709  HB2 PRO A 327      14.106  26.338  -3.051  1.00 96.75           H  
ATOM   4710  HB3 PRO A 327      13.069  26.149  -4.491  1.00 96.75           H  
ATOM   4711  O   PRO A 327      14.122  24.261  -1.666  1.00 96.75           O  
ATOM   4712  CG  PRO A 327      12.460  27.697  -3.085  1.00 96.75           C  
ATOM   4713  HG2 PRO A 327      13.192  28.501  -3.157  1.00 96.75           H  
ATOM   4714  HG3 PRO A 327      11.612  27.896  -3.740  1.00 96.75           H  
ATOM   4715  CD  PRO A 327      11.983  27.504  -1.648  1.00 96.75           C  
ATOM   4716  HD2 PRO A 327      12.797  27.741  -0.964  1.00 96.75           H  
ATOM   4717  HD3 PRO A 327      11.124  28.146  -1.452  1.00 96.75           H  
ATOM   4718  N   ALA A 328      12.455  22.933  -2.343  1.00 97.05           N  
ATOM   4719  H   ALA A 328      11.509  22.865  -2.690  1.00 97.05           H  
ATOM   4720  CA  ALA A 328      13.101  21.706  -1.909  1.00 97.05           C  
ATOM   4721  HA  ALA A 328      14.175  21.861  -2.003  1.00 97.05           H  
ATOM   4722  C   ALA A 328      12.739  20.529  -2.804  1.00 97.05           C  
ATOM   4723  CB  ALA A 328      12.732  21.448  -0.446  1.00 97.05           C  
ATOM   4724  HB1 ALA A 328      11.649  21.359  -0.364  1.00 97.05           H  
ATOM   4725  HB2 ALA A 328      13.054  22.289   0.168  1.00 97.05           H  
ATOM   4726  HB3 ALA A 328      13.204  20.530  -0.097  1.00 97.05           H  
ATOM   4727  O   ALA A 328      11.681  20.545  -3.426  1.00 97.05           O  
ATOM   4728  N   LEU A 329      13.611  19.527  -2.874  1.00 96.92           N  
ATOM   4729  H   LEU A 329      14.456  19.591  -2.324  1.00 96.92           H  
ATOM   4730  CA  LEU A 329      13.390  18.285  -3.615  1.00 96.92           C  
ATOM   4731  HA  LEU A 329      12.334  18.029  -3.533  1.00 96.92           H  
ATOM   4732  C   LEU A 329      14.177  17.123  -3.005  1.00 96.92           C  
ATOM   4733  CB  LEU A 329      13.720  18.463  -5.115  1.00 96.92           C  
ATOM   4734  HB2 LEU A 329      13.261  19.382  -5.479  1.00 96.92           H  
ATOM   4735  HB3 LEU A 329      13.241  17.637  -5.642  1.00 96.92           H  
ATOM   4736  O   LEU A 329      15.188  17.329  -2.327  1.00 96.92           O  
ATOM   4737  CG  LEU A 329      15.211  18.451  -5.499  1.00 96.92           C  
ATOM   4738  HG  LEU A 329      15.676  17.535  -5.134  1.00 96.92           H  
ATOM   4739  CD1 LEU A 329      15.345  18.458  -7.025  1.00 96.92           C  
ATOM   4740 HD11 LEU A 329      14.641  17.750  -7.464  1.00 96.92           H  
ATOM   4741 HD12 LEU A 329      15.143  19.453  -7.421  1.00 96.92           H  
ATOM   4742 HD13 LEU A 329      16.344  18.133  -7.314  1.00 96.92           H  
ATOM   4743  CD2 LEU A 329      15.955  19.656  -4.929  1.00 96.92           C  
ATOM   4744 HD21 LEU A 329      16.988  19.633  -5.274  1.00 96.92           H  
ATOM   4745 HD22 LEU A 329      15.473  20.581  -5.247  1.00 96.92           H  
ATOM   4746 HD23 LEU A 329      15.985  19.604  -3.840  1.00 96.92           H  
ATOM   4747  N   VAL A 330      13.733  15.906  -3.306  1.00 96.74           N  
ATOM   4748  H   VAL A 330      12.881  15.832  -3.843  1.00 96.74           H  
ATOM   4749  CA  VAL A 330      14.429  14.664  -2.953  1.00 96.74           C  
ATOM   4750  HA  VAL A 330      15.106  14.854  -2.121  1.00 96.74           H  
ATOM   4751  C   VAL A 330      15.257  14.179  -4.143  1.00 96.74           C  
ATOM   4752  CB  VAL A 330      13.417  13.598  -2.497  1.00 96.74           C  
ATOM   4753  HB  VAL A 330      12.718  13.397  -3.310  1.00 96.74           H  
ATOM   4754  O   VAL A 330      14.741  14.111  -5.257  1.00 96.74           O  
ATOM   4755  CG1 VAL A 330      14.117  12.289  -2.125  1.00 96.74           C  
ATOM   4756 HG11 VAL A 330      13.383  11.594  -1.719  1.00 96.74           H  
ATOM   4757 HG12 VAL A 330      14.884  12.473  -1.373  1.00 96.74           H  
ATOM   4758 HG13 VAL A 330      14.574  11.836  -3.005  1.00 96.74           H  
ATOM   4759  CG2 VAL A 330      12.618  14.059  -1.270  1.00 96.74           C  
ATOM   4760 HG21 VAL A 330      13.276  14.220  -0.417  1.00 96.74           H  
ATOM   4761 HG22 VAL A 330      11.880  13.300  -1.010  1.00 96.74           H  
ATOM   4762 HG23 VAL A 330      12.071  14.977  -1.489  1.00 96.74           H  
ATOM   4763  N   VAL A 331      16.518  13.806  -3.916  1.00 96.69           N  
ATOM   4764  H   VAL A 331      16.862  13.881  -2.969  1.00 96.69           H  
ATOM   4765  CA  VAL A 331      17.422  13.191  -4.908  1.00 96.69           C  
ATOM   4766  HA  VAL A 331      16.881  13.069  -5.846  1.00 96.69           H  
ATOM   4767  C   VAL A 331      17.849  11.791  -4.463  1.00 96.69           C  
ATOM   4768  CB  VAL A 331      18.649  14.073  -5.220  1.00 96.69           C  
ATOM   4769  HB  VAL A 331      19.244  13.561  -5.977  1.00 96.69           H  
ATOM   4770  O   VAL A 331      17.775  11.449  -3.280  1.00 96.69           O  
ATOM   4771  CG1 VAL A 331      18.227  15.422  -5.817  1.00 96.69           C  
ATOM   4772 HG11 VAL A 331      17.599  15.255  -6.692  1.00 96.69           H  
ATOM   4773 HG12 VAL A 331      19.111  15.980  -6.124  1.00 96.69           H  
ATOM   4774 HG13 VAL A 331      17.673  16.005  -5.081  1.00 96.69           H  
ATOM   4775  CG2 VAL A 331      19.550  14.317  -4.004  1.00 96.69           C  
ATOM   4776 HG21 VAL A 331      19.905  13.368  -3.602  1.00 96.69           H  
ATOM   4777 HG22 VAL A 331      20.417  14.906  -4.304  1.00 96.69           H  
ATOM   4778 HG23 VAL A 331      19.005  14.857  -3.230  1.00 96.69           H  
ATOM   4779  N   SER A 332      18.293  10.960  -5.411  1.00 96.43           N  
ATOM   4780  H   SER A 332      18.460  11.323  -6.339  1.00 96.43           H  
ATOM   4781  CA  SER A 332      18.816   9.627  -5.087  1.00 96.43           C  
ATOM   4782  HA  SER A 332      18.077   9.108  -4.476  1.00 96.43           H  
ATOM   4783  C   SER A 332      20.117   9.718  -4.277  1.00 96.43           C  
ATOM   4784  CB  SER A 332      19.024   8.800  -6.364  1.00 96.43           C  
ATOM   4785  HB2 SER A 332      18.157   8.893  -7.018  1.00 96.43           H  
ATOM   4786  HB3 SER A 332      19.127   7.752  -6.083  1.00 96.43           H  
ATOM   4787  O   SER A 332      20.807  10.739  -4.306  1.00 96.43           O  
ATOM   4788  OG  SER A 332      20.197   9.193  -7.051  1.00 96.43           O  
ATOM   4789  HG  SER A 332      19.997   9.834  -7.737  1.00 96.43           H  
ATOM   4790  N   ALA A 333      20.495   8.636  -3.592  1.00 96.26           N  
ATOM   4791  H   ALA A 333      19.880   7.836  -3.545  1.00 96.26           H  
ATOM   4792  CA  ALA A 333      21.784   8.566  -2.900  1.00 96.26           C  
ATOM   4793  HA  ALA A 333      21.812   9.327  -2.121  1.00 96.26           H  
ATOM   4794  C   ALA A 333      22.966   8.806  -3.856  1.00 96.26           C  
ATOM   4795  CB  ALA A 333      21.911   7.188  -2.248  1.00 96.26           C  
ATOM   4796  HB1 ALA A 333      21.028   6.988  -1.640  1.00 96.26           H  
ATOM   4797  HB2 ALA A 333      21.995   6.416  -3.013  1.00 96.26           H  
ATOM   4798  HB3 ALA A 333      22.796   7.166  -1.614  1.00 96.26           H  
ATOM   4799  O   ALA A 333      23.891   9.543  -3.525  1.00 96.26           O  
ATOM   4800  N   ALA A 334      22.906   8.214  -5.056  1.00 96.11           N  
ATOM   4801  H   ALA A 334      22.077   7.687  -5.290  1.00 96.11           H  
ATOM   4802  CA  ALA A 334      23.952   8.322  -6.070  1.00 96.11           C  
ATOM   4803  HA  ALA A 334      24.899   8.005  -5.634  1.00 96.11           H  
ATOM   4804  C   ALA A 334      24.129   9.766  -6.561  1.00 96.11           C  
ATOM   4805  CB  ALA A 334      23.595   7.379  -7.226  1.00 96.11           C  
ATOM   4806  HB1 ALA A 334      23.514   6.355  -6.861  1.00 96.11           H  
ATOM   4807  HB2 ALA A 334      22.649   7.677  -7.678  1.00 96.11           H  
ATOM   4808  HB3 ALA A 334      24.378   7.421  -7.984  1.00 96.11           H  
ATOM   4809  O   ALA A 334      25.257  10.240  -6.702  1.00 96.11           O  
ATOM   4810  N   ASP A 335      23.025  10.481  -6.773  1.00 97.37           N  
ATOM   4811  H   ASP A 335      22.125  10.034  -6.673  1.00 97.37           H  
ATOM   4812  CA  ASP A 335      23.065  11.895  -7.152  1.00 97.37           C  
ATOM   4813  HA  ASP A 335      23.778  12.029  -7.965  1.00 97.37           H  
ATOM   4814  C   ASP A 335      23.534  12.763  -5.979  1.00 97.37           C  
ATOM   4815  CB  ASP A 335      21.689  12.340  -7.654  1.00 97.37           C  
ATOM   4816  HB2 ASP A 335      21.740  13.395  -7.924  1.00 97.37           H  
ATOM   4817  HB3 ASP A 335      20.967  12.229  -6.846  1.00 97.37           H  
ATOM   4818  O   ASP A 335      24.359  13.655  -6.159  1.00 97.37           O  
ATOM   4819  CG  ASP A 335      21.226  11.532  -8.868  1.00 97.37           C  
ATOM   4820  OD1 ASP A 335      20.036  11.132  -8.843  1.00 97.37           O  
ATOM   4821  OD2 ASP A 335      22.065  11.245  -9.756  1.00 97.37           O  
ATOM   4822  N   GLY A 336      23.102  12.447  -4.754  1.00 97.26           N  
ATOM   4823  H   GLY A 336      22.419  11.709  -4.665  1.00 97.26           H  
ATOM   4824  CA  GLY A 336      23.588  13.095  -3.537  1.00 97.26           C  
ATOM   4825  HA2 GLY A 336      23.129  12.606  -2.678  1.00 97.26           H  
ATOM   4826  HA3 GLY A 336      23.301  14.146  -3.543  1.00 97.26           H  
ATOM   4827  C   GLY A 336      25.107  13.001  -3.375  1.00 97.26           C  
ATOM   4828  O   GLY A 336      25.755  14.003  -3.079  1.00 97.26           O  
ATOM   4829  N   THR A 337      25.703  11.834  -3.642  1.00 96.85           N  
ATOM   4830  H   THR A 337      25.124  11.029  -3.833  1.00 96.85           H  
ATOM   4831  CA  THR A 337      27.165  11.656  -3.632  1.00 96.85           C  
ATOM   4832  HA  THR A 337      27.542  11.929  -2.647  1.00 96.85           H  
ATOM   4833  C   THR A 337      27.865  12.566  -4.644  1.00 96.85           C  
ATOM   4834  CB  THR A 337      27.542  10.192  -3.909  1.00 96.85           C  
ATOM   4835  HB  THR A 337      27.178   9.901  -4.895  1.00 96.85           H  
ATOM   4836  O   THR A 337      28.901  13.146  -4.318  1.00 96.85           O  
ATOM   4837  CG2 THR A 337      29.047   9.936  -3.845  1.00 96.85           C  
ATOM   4838 HG21 THR A 337      29.236   8.865  -3.930  1.00 96.85           H  
ATOM   4839 HG22 THR A 337      29.453  10.300  -2.901  1.00 96.85           H  
ATOM   4840 HG23 THR A 337      29.550  10.437  -4.672  1.00 96.85           H  
ATOM   4841  OG1 THR A 337      26.959   9.347  -2.945  1.00 96.85           O  
ATOM   4842  HG1 THR A 337      27.082   9.741  -2.078  1.00 96.85           H  
ATOM   4843  N   LYS A 338      27.302  12.746  -5.845  1.00 97.27           N  
ATOM   4844  H   LYS A 338      26.429  12.279  -6.042  1.00 97.27           H  
ATOM   4845  CA  LYS A 338      27.869  13.643  -6.868  1.00 97.27           C  
ATOM   4846  HA  LYS A 338      28.933  13.437  -6.984  1.00 97.27           H  
ATOM   4847  C   LYS A 338      27.760  15.114  -6.467  1.00 97.27           C  
ATOM   4848  CB  LYS A 338      27.181  13.413  -8.216  1.00 97.27           C  
ATOM   4849  HB2 LYS A 338      27.549  14.157  -8.922  1.00 97.27           H  
ATOM   4850  HB3 LYS A 338      26.107  13.559  -8.098  1.00 97.27           H  
ATOM   4851  O   LYS A 338      28.727  15.858  -6.611  1.00 97.27           O  
ATOM   4852  CG  LYS A 338      27.456  12.020  -8.800  1.00 97.27           C  
ATOM   4853  HG2 LYS A 338      27.207  11.247  -8.073  1.00 97.27           H  
ATOM   4854  HG3 LYS A 338      28.509  11.934  -9.066  1.00 97.27           H  
ATOM   4855  CD  LYS A 338      26.586  11.842 -10.043  1.00 97.27           C  
ATOM   4856  HD2 LYS A 338      25.547  11.989  -9.749  1.00 97.27           H  
ATOM   4857  HD3 LYS A 338      26.864  12.597 -10.779  1.00 97.27           H  
ATOM   4858  CE  LYS A 338      26.723  10.453 -10.658  1.00 97.27           C  
ATOM   4859  HE2 LYS A 338      27.738  10.330 -11.035  1.00 97.27           H  
ATOM   4860  HE3 LYS A 338      26.548   9.712  -9.877  1.00 97.27           H  
ATOM   4861  NZ  LYS A 338      25.728  10.293 -11.746  1.00 97.27           N  
ATOM   4862  HZ1 LYS A 338      25.779   9.374 -12.161  1.00 97.27           H  
ATOM   4863  HZ2 LYS A 338      25.876  10.993 -12.459  1.00 97.27           H  
ATOM   4864  HZ3 LYS A 338      24.797  10.429 -11.377  1.00 97.27           H  
ATOM   4865  N   ILE A 339      26.636  15.519  -5.874  1.00 97.66           N  
ATOM   4866  H   ILE A 339      25.866  14.867  -5.823  1.00 97.66           H  
ATOM   4867  CA  ILE A 339      26.463  16.879  -5.343  1.00 97.66           C  
ATOM   4868  HA  ILE A 339      26.670  17.588  -6.145  1.00 97.66           H  
ATOM   4869  C   ILE A 339      27.489  17.155  -4.231  1.00 97.66           C  
ATOM   4870  CB  ILE A 339      25.010  17.104  -4.862  1.00 97.66           C  
ATOM   4871  HB  ILE A 339      24.780  16.362  -4.098  1.00 97.66           H  
ATOM   4872  O   ILE A 339      28.142  18.199  -4.239  1.00 97.66           O  
ATOM   4873  CG1 ILE A 339      24.000  16.961  -6.026  1.00 97.66           C  
ATOM   4874 HG12 ILE A 339      24.079  17.825  -6.686  1.00 97.66           H  
ATOM   4875 HG13 ILE A 339      24.238  16.083  -6.627  1.00 97.66           H  
ATOM   4876  CG2 ILE A 339      24.863  18.511  -4.248  1.00 97.66           C  
ATOM   4877 HG21 ILE A 339      25.078  19.271  -4.999  1.00 97.66           H  
ATOM   4878 HG22 ILE A 339      23.853  18.657  -3.865  1.00 97.66           H  
ATOM   4879 HG23 ILE A 339      25.558  18.649  -3.420  1.00 97.66           H  
ATOM   4880  CD1 ILE A 339      22.544  16.820  -5.569  1.00 97.66           C  
ATOM   4881 HD11 ILE A 339      22.459  15.998  -4.858  1.00 97.66           H  
ATOM   4882 HD12 ILE A 339      22.197  17.744  -5.107  1.00 97.66           H  
ATOM   4883 HD13 ILE A 339      21.915  16.606  -6.433  1.00 97.66           H  
ATOM   4884  N   LEU A 340      27.691  16.210  -3.307  1.00 97.02           N  
ATOM   4885  H   LEU A 340      27.109  15.385  -3.331  1.00 97.02           H  
ATOM   4886  CA  LEU A 340      28.697  16.330  -2.245  1.00 97.02           C  
ATOM   4887  HA  LEU A 340      28.542  17.274  -1.722  1.00 97.02           H  
ATOM   4888  C   LEU A 340      30.131  16.369  -2.799  1.00 97.02           C  
ATOM   4889  CB  LEU A 340      28.528  15.168  -1.249  1.00 97.02           C  
ATOM   4890  HB2 LEU A 340      28.512  14.234  -1.810  1.00 97.02           H  
ATOM   4891  HB3 LEU A 340      29.396  15.141  -0.591  1.00 97.02           H  
ATOM   4892  O   LEU A 340      30.969  17.115  -2.289  1.00 97.02           O  
ATOM   4893  CG  LEU A 340      27.263  15.252  -0.373  1.00 97.02           C  
ATOM   4894  HG  LEU A 340      26.385  15.411  -0.998  1.00 97.02           H  
ATOM   4895  CD1 LEU A 340      27.089  13.937   0.388  1.00 97.02           C  
ATOM   4896 HD11 LEU A 340      26.971  13.117  -0.319  1.00 97.02           H  
ATOM   4897 HD12 LEU A 340      26.194  13.994   1.009  1.00 97.02           H  
ATOM   4898 HD13 LEU A 340      27.953  13.756   1.027  1.00 97.02           H  
ATOM   4899  CD2 LEU A 340      27.343  16.391   0.645  1.00 97.02           C  
ATOM   4900 HD21 LEU A 340      27.393  17.356   0.139  1.00 97.02           H  
ATOM   4901 HD22 LEU A 340      28.217  16.274   1.285  1.00 97.02           H  
ATOM   4902 HD23 LEU A 340      26.456  16.385   1.278  1.00 97.02           H  
ATOM   4903  N   ALA A 341      30.424  15.617  -3.863  1.00 96.97           N  
ATOM   4904  H   ALA A 341      29.724  14.980  -4.216  1.00 96.97           H  
ATOM   4905  CA  ALA A 341      31.714  15.679  -4.549  1.00 96.97           C  
ATOM   4906  HA  ALA A 341      32.502  15.511  -3.815  1.00 96.97           H  
ATOM   4907  C   ALA A 341      31.958  17.065  -5.171  1.00 96.97           C  
ATOM   4908  CB  ALA A 341      31.790  14.553  -5.586  1.00 96.97           C  
ATOM   4909  HB1 ALA A 341      32.776  14.552  -6.051  1.00 96.97           H  
ATOM   4910  HB2 ALA A 341      31.626  13.590  -5.102  1.00 96.97           H  
ATOM   4911  HB3 ALA A 341      31.037  14.697  -6.361  1.00 96.97           H  
ATOM   4912  O   ALA A 341      33.022  17.649  -4.956  1.00 96.97           O  
ATOM   4913  N   TYR A 342      30.955  17.645  -5.843  1.00 97.24           N  
ATOM   4914  H   TYR A 342      30.118  17.109  -6.023  1.00 97.24           H  
ATOM   4915  CA  TYR A 342      31.022  19.024  -6.337  1.00 97.24           C  
ATOM   4916  HA  TYR A 342      31.851  19.098  -7.041  1.00 97.24           H  
ATOM   4917  C   TYR A 342      31.284  20.019  -5.199  1.00 97.24           C  
ATOM   4918  CB  TYR A 342      29.736  19.391  -7.089  1.00 97.24           C  
ATOM   4919  HB2 TYR A 342      29.726  18.869  -8.047  1.00 97.24           H  
ATOM   4920  HB3 TYR A 342      28.873  19.041  -6.523  1.00 97.24           H  
ATOM   4921  O   TYR A 342      32.187  20.851  -5.310  1.00 97.24           O  
ATOM   4922  CG  TYR A 342      29.585  20.884  -7.338  1.00 97.24           C  
ATOM   4923  CD1 TYR A 342      28.590  21.620  -6.662  1.00 97.24           C  
ATOM   4924  HD1 TYR A 342      27.919  21.116  -5.981  1.00 97.24           H  
ATOM   4925  CD2 TYR A 342      30.464  21.541  -8.218  1.00 97.24           C  
ATOM   4926  HD2 TYR A 342      31.235  20.977  -8.722  1.00 97.24           H  
ATOM   4927  CE1 TYR A 342      28.445  23.000  -6.900  1.00 97.24           C  
ATOM   4928  HE1 TYR A 342      27.661  23.560  -6.413  1.00 97.24           H  
ATOM   4929  CE2 TYR A 342      30.344  22.927  -8.436  1.00 97.24           C  
ATOM   4930  HE2 TYR A 342      31.034  23.429  -9.097  1.00 97.24           H  
ATOM   4931  OH  TYR A 342      29.210  24.993  -7.992  1.00 97.24           O  
ATOM   4932  HH  TYR A 342      29.873  25.307  -8.611  1.00 97.24           H  
ATOM   4933  CZ  TYR A 342      29.326  23.655  -7.785  1.00 97.24           C  
ATOM   4934  N   MET A 343      30.576  19.893  -4.071  1.00 97.31           N  
ATOM   4935  H   MET A 343      29.847  19.194  -4.046  1.00 97.31           H  
ATOM   4936  CA  MET A 343      30.760  20.769  -2.907  1.00 97.31           C  
ATOM   4937  HA  MET A 343      30.590  21.799  -3.222  1.00 97.31           H  
ATOM   4938  C   MET A 343      32.168  20.733  -2.309  1.00 97.31           C
[truncated: 411,652 more chars]
