# Supplementary material for: AlphaFold-Multimer predicts cross-kingdom interactions at the plant-pathogen interface
Source: Nat Commun. 2023 Sep 27;14:6040. doi: 10.1038/s41467-023-41721-9 (PMC10533508; doi:10.1038/s41467-023-41721-9)
Supplement: Supplementary file 6 — Supplementary Data 3 [file 41467_2023_41721_MOESM6_ESM.zip › P69B_FoSix15.pdb]

ATOM      1  N   SER A   1     -19.519   5.471 -20.110  1.00 51.10           N  
ATOM      2  H   SER A   1     -19.609   6.408 -20.477  1.00 51.10           H  
ATOM      3  H2  SER A   1     -19.341   5.541 -19.118  1.00 51.10           H  
ATOM      4  H3  SER A   1     -20.362   4.936 -20.259  1.00 51.10           H  
ATOM      5  CA  SER A   1     -18.350   4.789 -20.709  1.00 51.10           C  
ATOM      6  HA  SER A   1     -18.455   4.755 -21.793  1.00 51.10           H  
ATOM      7  C   SER A   1     -18.278   3.356 -20.189  1.00 51.10           C  
ATOM      8  CB  SER A   1     -17.076   5.567 -20.352  1.00 51.10           C  
ATOM      9  HB2 SER A   1     -16.960   6.409 -21.034  1.00 51.10           H  
ATOM     10  HB3 SER A   1     -16.202   4.920 -20.424  1.00 51.10           H  
ATOM     11  O   SER A   1     -18.853   3.087 -19.141  1.00 51.10           O  
ATOM     12  OG  SER A   1     -17.211   6.060 -19.035  1.00 51.10           O  
ATOM     13  HG  SER A   1     -16.465   6.617 -18.801  1.00 51.10           H  
ATOM     14  N   LEU A   2     -17.620   2.436 -20.912  1.00 60.13           N  
ATOM     15  H   LEU A   2     -17.240   2.682 -21.814  1.00 60.13           H  
ATOM     16  CA  LEU A   2     -17.239   1.110 -20.376  1.00 60.13           C  
ATOM     17  HA  LEU A   2     -17.996   0.775 -19.668  1.00 60.13           H  
ATOM     18  C   LEU A   2     -15.926   1.162 -19.575  1.00 60.13           C  
ATOM     19  CB  LEU A   2     -17.142   0.084 -21.525  1.00 60.13           C  
ATOM     20  HB2 LEU A   2     -16.767   0.581 -22.420  1.00 60.13           H  
ATOM     21  HB3 LEU A   2     -16.417  -0.687 -21.262  1.00 60.13           H  
ATOM     22  O   LEU A   2     -15.645   0.261 -18.792  1.00 60.13           O  
ATOM     23  CG  LEU A   2     -18.476  -0.618 -21.840  1.00 60.13           C  
ATOM     24  HG  LEU A   2     -19.270   0.127 -21.891  1.00 60.13           H  
ATOM     25  CD1 LEU A   2     -18.392  -1.326 -23.190  1.00 60.13           C  
ATOM     26 HD11 LEU A   2     -19.340  -1.817 -23.412  1.00 60.13           H  
ATOM     27 HD12 LEU A   2     -17.603  -2.077 -23.170  1.00 60.13           H  
ATOM     28 HD13 LEU A   2     -18.179  -0.606 -23.980  1.00 60.13           H  
ATOM     29  CD2 LEU A   2     -18.834  -1.664 -20.779  1.00 60.13           C  
ATOM     30 HD21 LEU A   2     -18.055  -2.423 -20.720  1.00 60.13           H  
ATOM     31 HD22 LEU A   2     -18.944  -1.203 -19.798  1.00 60.13           H  
ATOM     32 HD23 LEU A   2     -19.774  -2.151 -21.039  1.00 60.13           H  
ATOM     33  N   HIS A   3     -15.149   2.234 -19.748  1.00 71.96           N  
ATOM     34  H   HIS A   3     -15.386   2.895 -20.474  1.00 71.96           H  
ATOM     35  CA  HIS A   3     -13.945   2.504 -18.973  1.00 71.96           C  
ATOM     36  HA  HIS A   3     -13.254   1.675 -19.124  1.00 71.96           H  
ATOM     37  C   HIS A   3     -14.262   2.596 -17.477  1.00 71.96           C  
ATOM     38  CB  HIS A   3     -13.270   3.786 -19.490  1.00 71.96           C  
ATOM     39  HB2 HIS A   3     -13.879   4.650 -19.222  1.00 71.96           H  
ATOM     40  HB3 HIS A   3     -12.300   3.900 -19.006  1.00 71.96           H  
ATOM     41  O   HIS A   3     -15.175   3.313 -17.050  1.00 71.96           O  
ATOM     42  CG  HIS A   3     -13.074   3.762 -20.986  1.00 71.96           C  
ATOM     43  CD2 HIS A   3     -13.717   4.548 -21.902  1.00 71.96           C  
ATOM     44  HD2 HIS A   3     -14.383   5.369 -21.681  1.00 71.96           H  
ATOM     45  ND1 HIS A   3     -12.323   2.851 -21.694  1.00 71.96           N  
ATOM     46  HD1 HIS A   3     -11.678   2.176 -21.308  1.00 71.96           H  
ATOM     47  CE1 HIS A   3     -12.527   3.071 -23.004  1.00 71.96           C  
ATOM     48  HE1 HIS A   3     -12.058   2.522 -23.807  1.00 71.96           H  
ATOM     49  NE2 HIS A   3     -13.399   4.078 -23.176  1.00 71.96           N  
ATOM     50  N   THR A   4     -13.485   1.863 -16.689  1.00 83.91           N  
ATOM     51  H   THR A   4     -12.789   1.260 -17.105  1.00 83.91           H  
ATOM     52  CA  THR A   4     -13.417   2.000 -15.235  1.00 83.91           C  
ATOM     53  HA  THR A   4     -14.437   2.039 -14.852  1.00 83.91           H  
ATOM     54  C   THR A   4     -12.696   3.297 -14.847  1.00 83.91           C  
ATOM     55  CB  THR A   4     -12.709   0.772 -14.635  1.00 83.91           C  
ATOM     56  HB  THR A   4     -12.449   0.956 -13.592  1.00 83.91           H  
ATOM     57  O   THR A   4     -12.145   3.973 -15.713  1.00 83.91           O  
ATOM     58  CG2 THR A   4     -13.615  -0.457 -14.709  1.00 83.91           C  
ATOM     59 HG21 THR A   4     -13.840  -0.702 -15.746  1.00 83.91           H  
ATOM     60 HG22 THR A   4     -13.110  -1.306 -14.247  1.00 83.91           H  
ATOM     61 HG23 THR A   4     -14.543  -0.260 -14.172  1.00 83.91           H  
ATOM     62  OG1 THR A   4     -11.555   0.437 -15.378  1.00 83.91           O  
ATOM     63  HG1 THR A   4     -10.865   1.095 -15.266  1.00 83.91           H  
ATOM     64  N   THR A   5     -12.594   3.626 -13.556  1.00 89.36           N  
ATOM     65  H   THR A   5     -13.114   3.098 -12.870  1.00 89.36           H  
ATOM     66  CA  THR A   5     -11.687   4.678 -13.033  1.00 89.36           C  
ATOM     67  HA  THR A   5     -11.750   5.536 -13.703  1.00 89.36           H  
ATOM     68  C   THR A   5     -10.209   4.233 -13.056  1.00 89.36           C  
ATOM     69  CB  THR A   5     -12.139   5.177 -11.653  1.00 89.36           C  
ATOM     70  HB  THR A   5     -11.400   5.867 -11.244  1.00 89.36           H  
ATOM     71  O   THR A   5      -9.427   4.459 -12.131  1.00 89.36           O  
ATOM     72  CG2 THR A   5     -13.482   5.901 -11.760  1.00 89.36           C  
ATOM     73 HG21 THR A   5     -13.850   6.168 -10.769  1.00 89.36           H  
ATOM     74 HG22 THR A   5     -13.366   6.817 -12.340  1.00 89.36           H  
ATOM     75 HG23 THR A   5     -14.223   5.272 -12.254  1.00 89.36           H  
ATOM     76  OG1 THR A   5     -12.294   4.079 -10.785  1.00 89.36           O  
ATOM     77  HG1 THR A   5     -11.975   4.331  -9.915  1.00 89.36           H  
ATOM     78  N   HIS A   6      -9.826   3.627 -14.181  1.00 90.75           N  
ATOM     79  H   HIS A   6     -10.533   3.630 -14.901  1.00 90.75           H  
ATOM     80  CA  HIS A   6      -8.523   3.128 -14.626  1.00 90.75           C  
ATOM     81  HA  HIS A   6      -8.712   2.708 -15.614  1.00 90.75           H  
ATOM     82  C   HIS A   6      -7.849   1.974 -13.865  1.00 90.75           C  
ATOM     83  CB  HIS A   6      -7.577   4.310 -14.868  1.00 90.75           C  
ATOM     84  HB2 HIS A   6      -7.072   4.574 -13.939  1.00 90.75           H  
ATOM     85  HB3 HIS A   6      -8.143   5.171 -15.222  1.00 90.75           H  
ATOM     86  O   HIS A   6      -7.230   1.136 -14.517  1.00 90.75           O  
ATOM     87  CG  HIS A   6      -6.564   3.977 -15.921  1.00 90.75           C  
ATOM     88  CD2 HIS A   6      -5.216   3.950 -15.753  1.00 90.75           C  
ATOM     89  HD2 HIS A   6      -4.657   4.178 -14.858  1.00 90.75           H  
ATOM     90  ND1 HIS A   6      -6.883   3.539 -17.207  1.00 90.75           N  
ATOM     91  CE1 HIS A   6      -5.709   3.249 -17.786  1.00 90.75           C  
ATOM     92  HE1 HIS A   6      -5.584   2.860 -18.786  1.00 90.75           H  
ATOM     93  NE2 HIS A   6      -4.702   3.497 -16.941  1.00 90.75           N  
ATOM     94  HE2 HIS A   6      -3.731   3.292 -17.132  1.00 90.75           H  
ATOM     95  N   THR A   7      -7.967   1.857 -12.538  1.00 93.26           N  
ATOM     96  H   THR A   7      -8.509   2.528 -12.012  1.00 93.26           H  
ATOM     97  CA  THR A   7      -7.174   0.847 -11.800  1.00 93.26           C  
ATOM     98  HA  THR A   7      -6.138   0.979 -12.110  1.00 93.26           H  
ATOM     99  C   THR A   7      -7.491  -0.619 -12.136  1.00 93.26           C  
ATOM    100  CB  THR A   7      -7.167   1.035 -10.278  1.00 93.26           C  
ATOM    101  HB  THR A   7      -6.585   0.220  -9.848  1.00 93.26           H  
ATOM    102  O   THR A   7      -6.531  -1.375 -12.288  1.00 93.26           O  
ATOM    103  CG2 THR A   7      -6.527   2.351  -9.857  1.00 93.26           C  
ATOM    104 HG21 THR A   7      -5.451   2.279 -10.016  1.00 93.26           H  
ATOM    105 HG22 THR A   7      -6.943   3.186 -10.422  1.00 93.26           H  
ATOM    106 HG23 THR A   7      -6.715   2.509  -8.795  1.00 93.26           H  
ATOM    107  OG1 THR A   7      -8.446   1.024  -9.708  1.00 93.26           O  
ATOM    108  HG1 THR A   7      -8.323   0.723  -8.805  1.00 93.26           H  
ATOM    109  N   PRO A   8      -8.750  -1.061 -12.355  1.00 93.68           N  
ATOM    110  CA  PRO A   8      -9.014  -2.456 -12.713  1.00 93.68           C  
ATOM    111  HA  PRO A   8      -8.525  -3.103 -11.984  1.00 93.68           H  
ATOM    112  C   PRO A   8      -8.481  -2.793 -14.109  1.00 93.68           C  
ATOM    113  CB  PRO A   8     -10.532  -2.651 -12.612  1.00 93.68           C  
ATOM    114  HB2 PRO A   8     -10.990  -2.595 -13.600  1.00 93.68           H  
ATOM    115  HB3 PRO A   8     -10.779  -3.599 -12.135  1.00 93.68           H  
ATOM    116  O   PRO A   8      -7.855  -3.830 -14.298  1.00 93.68           O  
ATOM    117  CG  PRO A   8     -10.998  -1.466 -11.768  1.00 93.68           C  
ATOM    118  HG2 PRO A   8     -10.894  -1.698 -10.708  1.00 93.68           H  
ATOM    119  HG3 PRO A   8     -12.021  -1.176 -12.008  1.00 93.68           H  
ATOM    120  CD  PRO A   8     -10.015  -0.372 -12.159  1.00 93.68           C  
ATOM    121  HD2 PRO A   8      -9.984   0.389 -11.379  1.00 93.68           H  
ATOM    122  HD3 PRO A   8     -10.320   0.083 -13.102  1.00 93.68           H  
ATOM    123  N   SER A   9      -8.647  -1.883 -15.075  1.00 94.70           N  
ATOM    124  H   SER A   9      -9.160  -1.037 -14.870  1.00 94.70           H  
ATOM    125  CA  SER A   9      -8.121  -2.044 -16.435  1.00 94.70           C  
ATOM    126  HA  SER A   9      -8.454  -3.010 -16.813  1.00 94.70           H  
ATOM    127  C   SER A   9      -6.589  -2.061 -16.488  1.00 94.70           C  
ATOM    128  CB  SER A   9      -8.689  -0.961 -17.362  1.00 94.70           C  
ATOM    129  HB2 SER A   9      -8.101  -0.917 -18.278  1.00 94.70           H  
ATOM    130  HB3 SER A   9      -9.708  -1.243 -17.627  1.00 94.70           H  
ATOM    131  O   SER A   9      -6.031  -2.814 -17.281  1.00 94.70           O  
ATOM    132  OG  SER A   9      -8.736   0.324 -16.756  1.00 94.70           O  
ATOM    133  HG  SER A   9      -7.852   0.589 -16.493  1.00 94.70           H  
ATOM    134  N   PHE A  10      -5.909  -1.295 -15.626  1.00 96.85           N  
ATOM    135  H   PHE A  10      -6.421  -0.681 -15.009  1.00 96.85           H  
ATOM    136  CA  PHE A  10      -4.450  -1.356 -15.463  1.00 96.85           C  
ATOM    137  HA  PHE A  10      -3.977  -1.261 -16.440  1.00 96.85           H  
ATOM    138  C   PHE A  10      -3.991  -2.701 -14.870  1.00 96.85           C  
ATOM    139  CB  PHE A  10      -4.011  -0.169 -14.595  1.00 96.85           C  
ATOM    140  HB2 PHE A  10      -4.520  -0.225 -13.633  1.00 96.85           H  
ATOM    141  HB3 PHE A  10      -4.330   0.754 -15.080  1.00 96.85           H  
ATOM    142  O   PHE A  10      -2.973  -3.243 -15.281  1.00 96.85           O  
ATOM    143  CG  PHE A  10      -2.516  -0.077 -14.355  1.00 96.85           C  
ATOM    144  CD1 PHE A  10      -1.986  -0.303 -13.070  1.00 96.85           C  
ATOM    145  HD1 PHE A  10      -2.640  -0.582 -12.258  1.00 96.85           H  
ATOM    146  CD2 PHE A  10      -1.652   0.251 -15.415  1.00 96.85           C  
ATOM    147  HD2 PHE A  10      -2.048   0.405 -16.408  1.00 96.85           H  
ATOM    148  CE1 PHE A  10      -0.604  -0.173 -12.845  1.00 96.85           C  
ATOM    149  HE1 PHE A  10      -0.190  -0.346 -11.863  1.00 96.85           H  
ATOM    150  CE2 PHE A  10      -0.272   0.392 -15.189  1.00 96.85           C  
ATOM    151  HE2 PHE A  10       0.388   0.653 -16.003  1.00 96.85           H  
ATOM    152  CZ  PHE A  10       0.249   0.183 -13.903  1.00 96.85           C  
ATOM    153  HZ  PHE A  10       1.309   0.294 -13.725  1.00 96.85           H  
ATOM    154  N   LEU A  11      -4.797  -3.295 -13.983  1.00 97.18           N  
ATOM    155  H   LEU A  11      -5.609  -2.783 -13.668  1.00 97.18           H  
ATOM    156  CA  LEU A  11      -4.624  -4.660 -13.467  1.00 97.18           C  
ATOM    157  HA  LEU A  11      -3.559  -4.836 -13.317  1.00 97.18           H  
ATOM    158  C   LEU A  11      -5.077  -5.765 -14.450  1.00 97.18           C  
ATOM    159  CB  LEU A  11      -5.349  -4.761 -12.107  1.00 97.18           C  
ATOM    160  HB2 LEU A  11      -6.379  -4.431 -12.234  1.00 97.18           H  
ATOM    161  HB3 LEU A  11      -5.382  -5.805 -11.794  1.00 97.18           H  
ATOM    162  O   LEU A  11      -5.150  -6.933 -14.071  1.00 97.18           O  
ATOM    163  CG  LEU A  11      -4.700  -3.950 -10.971  1.00 97.18           C  
ATOM    164  HG  LEU A  11      -4.553  -2.915 -11.280  1.00 97.18           H  
ATOM    165  CD1 LEU A  11      -5.605  -3.969  -9.738  1.00 97.18           C  
ATOM    166 HD11 LEU A  11      -5.140  -3.397  -8.935  1.00 97.18           H  
ATOM    167 HD12 LEU A  11      -6.563  -3.511  -9.986  1.00 97.18           H  
ATOM    168 HD13 LEU A  11      -5.769  -4.995  -9.405  1.00 97.18           H  
ATOM    169  CD2 LEU A  11      -3.353  -4.544 -10.565  1.00 97.18           C  
ATOM    170 HD21 LEU A  11      -2.934  -3.989  -9.725  1.00 97.18           H  
ATOM    171 HD22 LEU A  11      -3.487  -5.587 -10.278  1.00 97.18           H  
ATOM    172 HD23 LEU A  11      -2.652  -4.497 -11.398  1.00 97.18           H  
ATOM    173  N   GLY A  12      -5.407  -5.424 -15.702  1.00 96.57           N  
ATOM    174  H   GLY A  12      -5.306  -4.456 -15.971  1.00 96.57           H  
ATOM    175  CA  GLY A  12      -5.856  -6.376 -16.725  1.00 96.57           C  
ATOM    176  HA2 GLY A  12      -5.809  -5.885 -17.697  1.00 96.57           H  
ATOM    177  HA3 GLY A  12      -5.176  -7.228 -16.737  1.00 96.57           H  
ATOM    178  C   GLY A  12      -7.282  -6.915 -16.537  1.00 96.57           C  
ATOM    179  O   GLY A  12      -7.703  -7.794 -17.288  1.00 96.57           O  
ATOM    180  N   LEU A  13      -8.042  -6.396 -15.570  1.00 96.89           N  
ATOM    181  H   LEU A  13      -7.667  -5.626 -15.035  1.00 96.89           H  
ATOM    182  CA  LEU A  13      -9.392  -6.851 -15.242  1.00 96.89           C  
ATOM    183  HA  LEU A  13      -9.427  -7.935 -15.351  1.00 96.89           H  
ATOM    184  C   LEU A  13     -10.407  -6.242 -16.220  1.00 96.89           C  
ATOM    185  CB  LEU A  13      -9.718  -6.509 -13.777  1.00 96.89           C  
ATOM    186  HB2 LEU A  13      -9.773  -5.425 -13.678  1.00 96.89           H  
ATOM    187  HB3 LEU A  13     -10.706  -6.906 -13.541  1.00 96.89           H  
ATOM    188  O   LEU A  13     -10.553  -5.021 -16.318  1.00 96.89           O  
ATOM    189  CG  LEU A  13      -8.711  -7.055 -12.746  1.00 96.89           C  
ATOM    190  HG  LEU A  13      -7.699  -6.755 -13.020  1.00 96.89           H  
ATOM    191  CD1 LEU A  13      -8.994  -6.468 -11.367  1.00 96.89           C  
ATOM    192 HD11 LEU A  13      -8.207  -6.792 -10.687  1.00 96.89           H  
ATOM    193 HD12 LEU A  13      -8.981  -5.379 -11.418  1.00 96.89           H  
ATOM    194 HD13 LEU A  13      -9.964  -6.806 -11.003  1.00 96.89           H  
ATOM    195  CD2 LEU A  13      -8.767  -8.581 -12.643  1.00 96.89           C  
ATOM    196 HD21 LEU A  13      -8.443  -9.026 -13.584  1.00 96.89           H  
ATOM    197 HD22 LEU A  13      -8.093  -8.920 -11.856  1.00 96.89           H  
ATOM    198 HD23 LEU A  13      -9.780  -8.906 -12.410  1.00 96.89           H  
ATOM    199  N   GLN A  14     -11.107  -7.100 -16.966  1.00 95.20           N  
ATOM    200  H   GLN A  14     -10.947  -8.089 -16.836  1.00 95.20           H  
ATOM    201  CA  GLN A  14     -12.032  -6.704 -18.030  1.00 95.20           C  
ATOM    202  HA  GLN A  14     -12.195  -5.627 -17.979  1.00 95.20           H  
ATOM    203  C   GLN A  14     -13.393  -7.381 -17.846  1.00 95.20           C  
ATOM    204  CB  GLN A  14     -11.430  -7.017 -19.408  1.00 95.20           C  
ATOM    205  HB2 GLN A  14     -12.154  -6.720 -20.167  1.00 95.20           H  
ATOM    206  HB3 GLN A  14     -11.256  -8.090 -19.490  1.00 95.20           H  
ATOM    207  O   GLN A  14     -13.481  -8.543 -17.454  1.00 95.20           O  
ATOM    208  CG  GLN A  14     -10.109  -6.269 -19.667  1.00 95.20           C  
ATOM    209  HG2 GLN A  14      -9.353  -6.609 -18.959  1.00 95.20           H  
ATOM    210  HG3 GLN A  14     -10.262  -5.201 -19.513  1.00 95.20           H  
ATOM    211  CD  GLN A  14      -9.559  -6.473 -21.076  1.00 95.20           C  
ATOM    212  NE2 GLN A  14      -8.334  -6.071 -21.331  1.00 95.20           N  
ATOM    213 HE21 GLN A  14      -7.747  -5.720 -20.588  1.00 95.20           H  
ATOM    214 HE22 GLN A  14      -7.987  -6.272 -22.258  1.00 95.20           H  
ATOM    215  OE1 GLN A  14     -10.214  -6.960 -21.981  1.00 95.20           O  
ATOM    216  N   GLN A  15     -14.480  -6.647 -18.097  1.00 95.34           N  
ATOM    217  H   GLN A  15     -14.368  -5.716 -18.473  1.00 95.34           H  
ATOM    218  CA  GLN A  15     -15.832  -7.147 -17.824  1.00 95.34           C  
ATOM    219  HA  GLN A  15     -15.874  -7.452 -16.779  1.00 95.34           H  
ATOM    220  C   GLN A  15     -16.138  -8.388 -18.677  1.00 95.34           C  
ATOM    221  CB  GLN A  15     -16.884  -6.043 -18.026  1.00 95.34           C  
ATOM    222  HB2 GLN A  15     -16.802  -5.643 -19.036  1.00 95.34           H  
ATOM    223  HB3 GLN A  15     -17.874  -6.484 -17.909  1.00 95.34           H  
ATOM    224  O   GLN A  15     -16.045  -8.353 -19.902  1.00 95.34           O  
ATOM    225  CG  GLN A  15     -16.732  -4.902 -17.005  1.00 95.34           C  
ATOM    226  HG2 GLN A  15     -15.734  -4.474 -17.094  1.00 95.34           H  
ATOM    227  HG3 GLN A  15     -16.840  -5.301 -15.996  1.00 95.34           H  
ATOM    228  CD  GLN A  15     -17.754  -3.780 -17.190  1.00 95.34           C  
ATOM    229  NE2 GLN A  15     -17.415  -2.563 -16.822  1.00 95.34           N  
ATOM    230 HE21 GLN A  15     -18.107  -1.844 -16.975  1.00 95.34           H  
ATOM    231 HE22 GLN A  15     -16.489  -2.368 -16.468  1.00 95.34           H  
ATOM    232  OE1 GLN A  15     -18.861  -3.950 -17.675  1.00 95.34           O  
ATOM    233  N   ASN A  16     -16.532  -9.470 -18.004  1.00 94.60           N  
ATOM    234  H   ASN A  16     -16.599  -9.378 -17.000  1.00 94.60           H  
ATOM    235  CA  ASN A  16     -16.885 -10.778 -18.564  1.00 94.60           C  
ATOM    236  HA  ASN A  16     -17.081 -11.425 -17.709  1.00 94.60           H  
ATOM    237  C   ASN A  16     -15.751 -11.493 -19.328  1.00 94.60           C  
ATOM    238  CB  ASN A  16     -18.212 -10.670 -19.341  1.00 94.60           C  
ATOM    239  HB2 ASN A  16     -18.557 -11.668 -19.612  1.00 94.60           H  
ATOM    240  HB3 ASN A  16     -18.041 -10.112 -20.261  1.00 94.60           H  
ATOM    241  O   ASN A  16     -16.025 -12.391 -20.126  1.00 94.60           O  
ATOM    242  CG  ASN A  16     -19.304 -10.000 -18.526  1.00 94.60           C  
ATOM    243  ND2 ASN A  16     -19.983  -9.025 -19.081  1.00 94.60           N  
ATOM    244 HD21 ASN A  16     -20.683  -8.578 -18.506  1.00 94.60           H  
ATOM    245 HD22 ASN A  16     -19.763  -8.731 -20.022  1.00 94.60           H  
ATOM    246  OD1 ASN A  16     -19.533 -10.309 -17.366  1.00 94.60           O  
ATOM    247  N   MET A  17     -14.485 -11.144 -19.064  1.00 95.35           N  
ATOM    248  H   MET A  17     -14.308 -10.414 -18.389  1.00 95.35           H  
ATOM    249  CA  MET A  17     -13.305 -11.761 -19.683  1.00 95.35           C  
ATOM    250  HA  MET A  17     -13.579 -12.735 -20.089  1.00 95.35           H  
ATOM    251  C   MET A  17     -12.179 -11.993 -18.662  1.00 95.35           C  
ATOM    252  CB  MET A  17     -12.805 -10.881 -20.840  1.00 95.35           C  
ATOM    253  HB2 MET A  17     -11.891 -11.316 -21.248  1.00 95.35           H  
ATOM    254  HB3 MET A  17     -12.572  -9.889 -20.455  1.00 95.35           H  
ATOM    255  O   MET A  17     -12.039 -11.237 -17.701  1.00 95.35           O  
ATOM    256  CG  MET A  17     -13.833 -10.766 -21.975  1.00 95.35           C  
ATOM    257  HG2 MET A  17     -14.110 -11.773 -22.288  1.00 95.35           H  
ATOM    258  HG3 MET A  17     -14.729 -10.272 -21.602  1.00 95.35           H  
ATOM    259  SD  MET A  17     -13.267  -9.867 -23.444  1.00 95.35           S  
ATOM    260  CE  MET A  17     -13.124  -8.197 -22.753  1.00 95.35           C  
ATOM    261  HE1 MET A  17     -14.093  -7.869 -22.378  1.00 95.35           H  
ATOM    262  HE2 MET A  17     -12.401  -8.204 -21.937  1.00 95.35           H  
ATOM    263  HE3 MET A  17     -12.774  -7.510 -23.525  1.00 95.35           H  
ATOM    264  N   GLY A  18     -11.370 -13.036 -18.884  1.00 95.17           N  
ATOM    265  H   GLY A  18     -11.558 -13.642 -19.670  1.00 95.17           H  
ATOM    266  CA  GLY A  18     -10.261 -13.421 -18.000  1.00 95.17           C  
ATOM    267  HA2 GLY A  18      -9.832 -14.364 -18.338  1.00 95.17           H  
ATOM    268  HA3 GLY A  18      -9.488 -12.653 -18.047  1.00 95.17           H  
ATOM    269  C   GLY A  18     -10.686 -13.607 -16.540  1.00 95.17           C  
ATOM    270  O   GLY A  18     -11.832 -13.954 -16.258  1.00 95.17           O  
ATOM    271  N   VAL A  19      -9.785 -13.287 -15.604  1.00 95.33           N  
ATOM    272  H   VAL A  19      -8.863 -13.019 -15.915  1.00 95.33           H  
ATOM    273  CA  VAL A  19      -9.959 -13.545 -14.160  1.00 95.33           C  
ATOM    274  HA  VAL A  19      -9.884 -14.621 -14.003  1.00 95.33           H  
ATOM    275  C   VAL A  19     -11.311 -13.096 -13.621  1.00 95.33           C  
ATOM    276  CB  VAL A  19      -8.869 -12.857 -13.316  1.00 95.33           C  
ATOM    277  HB  VAL A  19      -9.018 -11.778 -13.351  1.00 95.33           H  
ATOM    278  O   VAL A  19     -11.907 -13.824 -12.842  1.00 95.33           O  
ATOM    279  CG1 VAL A  19      -8.893 -13.312 -11.849  1.00 95.33           C  
ATOM    280 HG11 VAL A  19      -9.832 -13.033 -11.370  1.00 95.33           H  
ATOM    281 HG12 VAL A  19      -8.078 -12.845 -11.296  1.00 95.33           H  
ATOM    282 HG13 VAL A  19      -8.778 -14.394 -11.790  1.00 95.33           H  
ATOM    283  CG2 VAL A  19      -7.474 -13.159 -13.845  1.00 95.33           C  
ATOM    284 HG21 VAL A  19      -6.751 -12.642 -13.214  1.00 95.33           H  
ATOM    285 HG22 VAL A  19      -7.350 -12.789 -14.863  1.00 95.33           H  
ATOM    286 HG23 VAL A  19      -7.279 -14.231 -13.811  1.00 95.33           H  
ATOM    287  N   TRP A  20     -11.849 -11.941 -14.023  1.00 96.83           N  
ATOM    288  H   TRP A  20     -11.366 -11.396 -14.724  1.00 96.83           H  
ATOM    289  CA  TRP A  20     -13.158 -11.484 -13.532  1.00 96.83           C  
ATOM    290  HA  TRP A  20     -13.152 -11.509 -12.442  1.00 96.83           H  
ATOM    291  C   TRP A  20     -14.316 -12.410 -13.923  1.00 96.83           C  
ATOM    292  CB  TRP A  20     -13.424 -10.048 -14.008  1.00 96.83           C  
ATOM    293  HB2 TRP A  20     -12.864  -9.857 -14.923  1.00 96.83           H  
ATOM    294  HB3 TRP A  20     -14.477  -9.968 -14.276  1.00 96.83           H  
ATOM    295  O   TRP A  20     -15.237 -12.596 -13.132  1.00 96.83           O  
ATOM    296  CG  TRP A  20     -13.151  -8.936 -13.035  1.00 96.83           C  
ATOM    297  CD1 TRP A  20     -12.721  -9.044 -11.755  1.00 96.83           C  
ATOM    298  HD1 TRP A  20     -12.475  -9.960 -11.239  1.00 96.83           H  
ATOM    299  CD2 TRP A  20     -13.337  -7.504 -13.260  1.00 96.83           C  
ATOM    300  CE2 TRP A  20     -13.022  -6.803 -12.061  1.00 96.83           C  
ATOM    301  CE3 TRP A  20     -13.735  -6.729 -14.369  1.00 96.83           C  
ATOM    302  HE3 TRP A  20     -13.978  -7.243 -15.287  1.00 96.83           H  
ATOM    303  NE1 TRP A  20     -12.655  -7.792 -11.182  1.00 96.83           N  
ATOM    304  HE1 TRP A  20     -12.348  -7.638 -10.232  1.00 96.83           H  
ATOM    305  CH2 TRP A  20     -13.478  -4.664 -13.093  1.00 96.83           C  
ATOM    306  HH2 TRP A  20     -13.516  -3.586 -13.038  1.00 96.83           H  
ATOM    307  CZ2 TRP A  20     -13.100  -5.408 -11.963  1.00 96.83           C  
ATOM    308  HZ2 TRP A  20     -12.857  -4.917 -11.031  1.00 96.83           H  
ATOM    309  CZ3 TRP A  20     -13.792  -5.323 -14.296  1.00 96.83           C  
ATOM    310  HZ3 TRP A  20     -14.061  -4.746 -15.168  1.00 96.83           H  
ATOM    311  N   LYS A  21     -14.255 -13.035 -15.101  1.00 96.24           N  
ATOM    312  H   LYS A  21     -13.410 -12.926 -15.643  1.00 96.24           H  
ATOM    313  CA  LYS A  21     -15.179 -14.105 -15.487  1.00 96.24           C  
ATOM    314  HA  LYS A  21     -16.202 -13.812 -15.249  1.00 96.24           H  
ATOM    315  C   LYS A  21     -14.885 -15.379 -14.693  1.00 96.24           C  
ATOM    316  CB  LYS A  21     -15.041 -14.328 -16.997  1.00 96.24           C  
ATOM    317  HB2 LYS A  21     -15.263 -13.395 -17.515  1.00 96.24           H  
ATOM    318  HB3 LYS A  21     -14.006 -14.596 -17.211  1.00 96.24           H  
ATOM    319  O   LYS A  21     -15.796 -15.944 -14.097  1.00 96.24           O  
ATOM    320  CG  LYS A  21     -15.953 -15.429 -17.549  1.00 96.24           C  
ATOM    321  HG2 LYS A  21     -16.981 -15.072 -17.602  1.00 96.24           H  
ATOM    322  HG3 LYS A  21     -15.910 -16.306 -16.904  1.00 96.24           H  
ATOM    323  CD  LYS A  21     -15.453 -15.831 -18.938  1.00 96.24           C  
ATOM    324  HD2 LYS A  21     -14.385 -16.035 -18.867  1.00 96.24           H  
ATOM    325  HD3 LYS A  21     -15.614 -15.021 -19.650  1.00 96.24           H  
ATOM    326  CE  LYS A  21     -16.166 -17.100 -19.398  1.00 96.24           C  
ATOM    327  HE2 LYS A  21     -16.325 -17.732 -18.525  1.00 96.24           H  
ATOM    328  HE3 LYS A  21     -17.137 -16.841 -19.819  1.00 96.24           H  
ATOM    329  NZ  LYS A  21     -15.319 -17.826 -20.370  1.00 96.24           N  
ATOM    330  HZ1 LYS A  21     -15.128 -17.257 -21.182  1.00 96.24           H  
ATOM    331  HZ2 LYS A  21     -15.745 -18.700 -20.643  1.00 96.24           H  
ATOM    332  HZ3 LYS A  21     -14.439 -18.039 -19.921  1.00 96.24           H  
ATOM    333  N   ASP A  22     -13.627 -15.804 -14.678  1.00 95.89           N  
ATOM    334  H   ASP A  22     -12.947 -15.278 -15.209  1.00 95.89           H  
ATOM    335  CA  ASP A  22     -13.236 -17.140 -14.216  1.00 95.89           C  
ATOM    336  HA  ASP A  22     -13.921 -17.867 -14.651  1.00 95.89           H  
ATOM    337  C   ASP A  22     -13.357 -17.284 -12.680  1.00 95.89           C  
ATOM    338  CB  ASP A  22     -11.832 -17.453 -14.770  1.00 95.89           C  
ATOM    339  HB2 ASP A  22     -11.580 -18.485 -14.528  1.00 95.89           H  
ATOM    340  HB3 ASP A  22     -11.110 -16.804 -14.275  1.00 95.89           H  
ATOM    341  O   ASP A  22     -13.823 -18.305 -12.182  1.00 95.89           O  
ATOM    342  CG  ASP A  22     -11.724 -17.257 -16.301  1.00 95.89           C  
ATOM    343  OD1 ASP A  22     -10.666 -16.758 -16.745  1.00 95.89           O  
ATOM    344  OD2 ASP A  22     -12.712 -17.540 -17.031  1.00 95.89           O  
ATOM    345  N   SER A  23     -13.082 -16.206 -11.937  1.00 96.45           N  
ATOM    346  H   SER A  23     -12.700 -15.410 -12.427  1.00 96.45           H  
ATOM    347  CA  SER A  23     -13.296 -16.069 -10.482  1.00 96.45           C  
ATOM    348  HA  SER A  23     -13.161 -17.049 -10.023  1.00 96.45           H  
ATOM    349  C   SER A  23     -14.697 -15.567 -10.093  1.00 96.45           C  
ATOM    350  CB  SER A  23     -12.248 -15.130  -9.873  1.00 96.45           C  
ATOM    351  HB2 SER A  23     -12.342 -15.150  -8.787  1.00 96.45           H  
ATOM    352  HB3 SER A  23     -11.244 -15.457 -10.146  1.00 96.45           H  
ATOM    353  O   SER A  23     -14.922 -15.190  -8.943  1.00 96.45           O  
ATOM    354  OG  SER A  23     -12.458 -13.807 -10.331  1.00 96.45           O  
ATOM    355  HG  SER A  23     -12.221 -13.809 -11.261  1.00 96.45           H  
ATOM    356  N   ASN A  24     -15.645 -15.471 -11.036  1.00 95.76           N  
ATOM    357  H   ASN A  24     -15.423 -15.807 -11.963  1.00 95.76           H  
ATOM    358  CA  ASN A  24     -16.983 -14.899 -10.812  1.00 95.76           C  
ATOM    359  HA  ASN A  24     -17.400 -14.683 -11.796  1.00 95.76           H  
ATOM    360  C   ASN A  24     -16.967 -13.540 -10.065  1.00 95.76           C  
ATOM    361  CB  ASN A  24     -17.896 -15.948 -10.142  1.00 95.76           C  
ATOM    362  HB2 ASN A  24     -17.435 -16.309  -9.222  1.00 95.76           H  
ATOM    363  HB3 ASN A  24     -18.848 -15.486  -9.880  1.00 95.76           H  
ATOM    364  O   ASN A  24     -17.812 -13.286  -9.207  1.00 95.76           O  
ATOM    365  CG  ASN A  24     -18.215 -17.116 -11.050  1.00 95.76           C  
ATOM    366  ND2 ASN A  24     -17.477 -18.198 -10.965  1.00 95.76           N  
ATOM    367 HD21 ASN A  24     -16.651 -18.206 -10.384  1.00 95.76           H  
ATOM    368 HD22 ASN A  24     -17.639 -18.924 -11.648  1.00 95.76           H  
ATOM    369  OD1 ASN A  24     -19.149 -17.064 -11.835  1.00 95.76           O  
ATOM    370  N   TYR A  25     -15.999 -12.666 -10.362  1.00 97.11           N  
ATOM    371  H   TYR A  25     -15.393 -12.902 -11.135  1.00 97.11           H  
ATOM    372  CA  TYR A  25     -15.772 -11.374  -9.693  1.00 97.11           C  
ATOM    373  HA  TYR A  25     -14.824 -10.991 -10.071  1.00 97.11           H  
ATOM    374  C   TYR A  25     -15.604 -11.442  -8.151  1.00 97.11           C  
ATOM    375  CB  TYR A  25     -16.860 -10.366 -10.106  1.00 97.11           C  
ATOM    376  HB2 TYR A  25     -17.813 -10.712  -9.705  1.00 97.11           H  
ATOM    377  HB3 TYR A  25     -16.645  -9.418  -9.614  1.00 97.11           H  
ATOM    378  O   TYR A  25     -15.857 -10.448  -7.460  1.00 97.11           O  
ATOM    379  CG  TYR A  25     -17.050 -10.083 -11.587  1.00 97.11           C  
ATOM    380  CD1 TYR A  25     -16.448  -8.951 -12.169  1.00 97.11           C  
ATOM    381  HD1 TYR A  25     -15.771  -8.341 -11.589  1.00 97.11           H  
ATOM    382  CD2 TYR A  25     -17.918 -10.885 -12.356  1.00 97.11           C  
ATOM    383  HD2 TYR A  25     -18.379 -11.754 -11.909  1.00 97.11           H  
ATOM    384  CE1 TYR A  25     -16.735  -8.605 -13.502  1.00 97.11           C  
ATOM    385  HE1 TYR A  25     -16.287  -7.727 -13.945  1.00 97.11           H  
ATOM    386  CE2 TYR A  25     -18.194 -10.554 -13.697  1.00 97.11           C  
ATOM    387  HE2 TYR A  25     -18.860 -11.171 -14.282  1.00 97.11           H  
ATOM    388  OH  TYR A  25     -17.914  -9.034 -15.537  1.00 97.11           O  
ATOM    389  HH  TYR A  25     -18.582  -9.600 -15.930  1.00 97.11           H  
ATOM    390  CZ  TYR A  25     -17.613  -9.401 -14.265  1.00 97.11           C  
ATOM    391  N   GLY A  26     -15.197 -12.593  -7.597  1.00 97.26           N  
ATOM    392  H   GLY A  26     -15.001 -13.376  -8.204  1.00 97.26           H  
ATOM    393  CA  GLY A  26     -15.051 -12.818  -6.150  1.00 97.26           C  
ATOM    394  HA2 GLY A  26     -14.647 -11.922  -5.678  1.00 97.26           H  
ATOM    395  HA3 GLY A  26     -14.335 -13.626  -5.998  1.00 97.26           H  
ATOM    396  C   GLY A  26     -16.350 -13.197  -5.422  1.00 97.26           C  
ATOM    397  O   GLY A  26     -16.435 -13.055  -4.203  1.00 97.26           O  
ATOM    398  N   LYS A  27     -17.388 -13.625  -6.153  1.00 97.67           N  
ATOM    399  H   LYS A  27     -17.241 -13.735  -7.146  1.00 97.67           H  
ATOM    400  CA  LYS A  27     -18.731 -13.903  -5.616  1.00 97.67           C  
ATOM    401  HA  LYS A  27     -19.147 -12.966  -5.247  1.00 97.67           H  
ATOM    402  C   LYS A  27     -18.718 -14.892  -4.443  1.00 97.67           C  
ATOM    403  CB  LYS A  27     -19.623 -14.402  -6.759  1.00 97.67           C  
ATOM    404  HB2 LYS A  27     -19.203 -15.325  -7.161  1.00 97.67           H  
ATOM    405  HB3 LYS A  27     -19.638 -13.650  -7.547  1.00 97.67           H  
ATOM    406  O   LYS A  27     -18.379 -16.057  -4.611  1.00 97.67           O  
ATOM    407  CG  LYS A  27     -21.069 -14.645  -6.311  1.00 97.67           C  
ATOM    408  HG2 LYS A  27     -21.093 -15.367  -5.495  1.00 97.67           H  
ATOM    409  HG3 LYS A  27     -21.501 -13.703  -5.971  1.00 97.67           H  
ATOM    410  CD  LYS A  27     -21.890 -15.197  -7.476  1.00 97.67           C  
ATOM    411  HD2 LYS A  27     -21.902 -14.469  -8.287  1.00 97.67           H  
ATOM    412  HD3 LYS A  27     -21.425 -16.118  -7.829  1.00 97.67           H  
ATOM    413  CE  LYS A  27     -23.316 -15.486  -7.005  1.00 97.67           C  
ATOM    414  HE2 LYS A  27     -23.265 -16.143  -6.136  1.00 97.67           H  
ATOM    415  HE3 LYS A  27     -23.776 -14.548  -6.691  1.00 97.67           H  
ATOM    416  NZ  LYS A  27     -24.111 -16.121  -8.082  1.00 97.67           N  
ATOM    417  HZ1 LYS A  27     -23.675 -16.987  -8.363  1.00 97.67           H  
ATOM    418  HZ2 LYS A  27     -24.155 -15.512  -8.886  1.00 97.67           H  
ATOM    419  HZ3 LYS A  27     -25.049 -16.316  -7.764  1.00 97.67           H  
ATOM    420  N   GLY A  28     -19.211 -14.454  -3.283  1.00 97.27           N  
ATOM    421  H   GLY A  28     -19.448 -13.475  -3.205  1.00 97.27           H  
ATOM    422  CA  GLY A  28     -19.340 -15.294  -2.084  1.00 97.27           C  
ATOM    423  HA2 GLY A  28     -19.512 -16.328  -2.383  1.00 97.27           H  
ATOM    424  HA3 GLY A  28     -20.207 -14.969  -1.508  1.00 97.27           H  
ATOM    425  C   GLY A  28     -18.123 -15.283  -1.154  1.00 97.27           C  
ATOM    426  O   GLY A  28     -18.226 -15.776  -0.033  1.00 97.27           O  
ATOM    427  N   VAL A  29     -17.001 -14.689  -1.573  1.00 98.06           N  
ATOM    428  H   VAL A  29     -16.977 -14.293  -2.502  1.00 98.06           H  
ATOM    429  CA  VAL A  29     -15.832 -14.449  -0.712  1.00 98.06           C  
ATOM    430  HA  VAL A  29     -15.687 -15.315  -0.066  1.00 98.06           H  
ATOM    431  C   VAL A  29     -16.099 -13.236   0.181  1.00 98.06           C  
ATOM    432  CB  VAL A  29     -14.556 -14.275  -1.560  1.00 98.06           C  
ATOM    433  HB  VAL A  29     -14.667 -13.412  -2.216  1.00 98.06           H  
ATOM    434  O   VAL A  29     -16.721 -12.267  -0.259  1.00 98.06           O  
ATOM    435  CG1 VAL A  29     -13.301 -14.073  -0.707  1.00 98.06           C  
ATOM    436 HG11 VAL A  29     -12.428 -13.996  -1.356  1.00 98.06           H  
ATOM    437 HG12 VAL A  29     -13.169 -14.935  -0.053  1.00 98.06           H  
ATOM    438 HG13 VAL A  29     -13.373 -13.160  -0.117  1.00 98.06           H  
ATOM    439  CG2 VAL A  29     -14.312 -15.528  -2.414  1.00 98.06           C  
ATOM    440 HG21 VAL A  29     -14.278 -16.415  -1.781  1.00 98.06           H  
ATOM    441 HG22 VAL A  29     -15.103 -15.644  -3.154  1.00 98.06           H  
ATOM    442 HG23 VAL A  29     -13.361 -15.439  -2.939  1.00 98.06           H  
ATOM    443  N   ILE A  30     -15.649 -13.273   1.436  1.00 98.34           N  
ATOM    444  H   ILE A  30     -15.188 -14.116   1.747  1.00 98.34           H  
ATOM    445  CA  ILE A  30     -15.853 -12.198   2.416  1.00 98.34           C  
ATOM    446  HA  ILE A  30     -16.541 -11.459   2.005  1.00 98.34           H  
ATOM    447  C   ILE A  30     -14.526 -11.487   2.701  1.00 98.34           C  
ATOM    448  CB  ILE A  30     -16.498 -12.751   3.707  1.00 98.34           C  
ATOM    449  HB  ILE A  30     -15.804 -13.466   4.149  1.00 98.34           H  
ATOM    450  O   ILE A  30     -13.593 -12.093   3.230  1.00 98.34           O  
ATOM    451  CG1 ILE A  30     -17.820 -13.502   3.412  1.00 98.34           C  
ATOM    452 HG12 ILE A  30     -18.547 -12.811   2.985  1.00 98.34           H  
ATOM    453 HG13 ILE A  30     -17.638 -14.292   2.684  1.00 98.34           H  
ATOM    454  CG2 ILE A  30     -16.723 -11.592   4.702  1.00 98.34           C  
ATOM    455 HG21 ILE A  30     -15.781 -11.100   4.942  1.00 98.34           H  
ATOM    456 HG22 ILE A  30     -17.134 -11.965   5.640  1.00 98.34           H  
ATOM    457 HG23 ILE A  30     -17.406 -10.857   4.278  1.00 98.34           H  
ATOM    458  CD1 ILE A  30     -18.435 -14.171   4.645  1.00 98.34           C  
ATOM    459 HD11 ILE A  30     -19.315 -14.741   4.345  1.00 98.34           H  
ATOM    460 HD12 ILE A  30     -17.712 -14.841   5.109  1.00 98.34           H  
ATOM    461 HD13 ILE A  30     -18.761 -13.419   5.364  1.00 98.34           H  
ATOM    462  N   ILE A  31     -14.457 -10.185   2.412  1.00 98.35           N  
ATOM    463  H   ILE A  31     -15.265  -9.740   2.000  1.00 98.35           H  
ATOM    464  CA  ILE A  31     -13.334  -9.325   2.801  1.00 98.35           C  
ATOM    465  HA  ILE A  31     -12.470  -9.956   3.008  1.00 98.35           H  
ATOM    466  C   ILE A  31     -13.695  -8.585   4.094  1.00 98.35           C  
ATOM    467  CB  ILE A  31     -12.913  -8.358   1.669  1.00 98.35           C  
ATOM    468  HB  ILE A  31     -13.708  -7.627   1.520  1.00 98.35           H  
ATOM    469  O   ILE A  31     -14.594  -7.741   4.119  1.00 98.35           O  
ATOM    470  CG1 ILE A  31     -12.697  -9.112   0.334  1.00 98.35           C  
ATOM    471 HG12 ILE A  31     -13.651  -9.529   0.010  1.00 98.35           H  
ATOM    472 HG13 ILE A  31     -12.004  -9.938   0.488  1.00 98.35           H  
ATOM    473  CG2 ILE A  31     -11.632  -7.606   2.093  1.00 98.35           C  
ATOM    474 HG21 ILE A  31     -11.364  -6.855   1.349  1.00 98.35           H  
ATOM    475 HG22 ILE A  31     -11.788  -7.084   3.037  1.00 98.35           H  
ATOM    476 HG23 ILE A  31     -10.808  -8.308   2.213  1.00 98.35           H  
ATOM    477  CD1 ILE A  31     -12.170  -8.237  -0.812  1.00 98.35           C  
ATOM    478 HD11 ILE A  31     -12.717  -7.295  -0.839  1.00 98.35           H  
ATOM    479 HD12 ILE A  31     -12.306  -8.756  -1.761  1.00 98.35           H  
ATOM    480 HD13 ILE A  31     -11.108  -8.036  -0.673  1.00 98.35           H  
ATOM    481  N   GLY A  32     -12.968  -8.885   5.168  1.00 98.36           N  
ATOM    482  H   GLY A  32     -12.231  -9.567   5.059  1.00 98.36           H  
ATOM    483  CA  GLY A  32     -12.948  -8.078   6.380  1.00 98.36           C  
ATOM    484  HA2 GLY A  32     -12.583  -8.675   7.216  1.00 98.36           H  
ATOM    485  HA3 GLY A  32     -13.959  -7.740   6.607  1.00 98.36           H  
ATOM    486  C   GLY A  32     -12.027  -6.872   6.209  1.00 98.36           C  
ATOM    487  O   GLY A  32     -10.876  -7.018   5.803  1.00 98.36           O  
ATOM    488  N   VAL A  33     -12.523  -5.677   6.517  1.00 98.19           N  
ATOM    489  H   VAL A  33     -13.486  -5.627   6.818  1.00 98.19           H  
ATOM    490  CA  VAL A  33     -11.780  -4.414   6.411  1.00 98.19           C  
ATOM    491  HA  VAL A  33     -10.770  -4.611   6.054  1.00 98.19           H  
ATOM    492  C   VAL A  33     -11.670  -3.798   7.806  1.00 98.19           C  
ATOM    493  CB  VAL A  33     -12.453  -3.470   5.392  1.00 98.19           C  
ATOM    494  HB  VAL A  33     -13.462  -3.234   5.729  1.00 98.19           H  
ATOM    495  O   VAL A  33     -12.687  -3.496   8.430  1.00 98.19           O  
ATOM    496  CG1 VAL A  33     -11.664  -2.166   5.240  1.00 98.19           C  
ATOM    497 HG11 VAL A  33     -12.106  -1.539   4.465  1.00 98.19           H  
ATOM    498 HG12 VAL A  33     -10.626  -2.374   4.980  1.00 98.19           H  
ATOM    499 HG13 VAL A  33     -11.696  -1.608   6.176  1.00 98.19           H  
ATOM    500  CG2 VAL A  33     -12.563  -4.114   4.000  1.00 98.19           C  
ATOM    501 HG21 VAL A  33     -13.021  -3.411   3.304  1.00 98.19           H  
ATOM    502 HG22 VAL A  33     -11.574  -4.391   3.636  1.00 98.19           H  
ATOM    503 HG23 VAL A  33     -13.192  -5.003   4.046  1.00 98.19           H  
ATOM    504  N   ILE A  34     -10.443  -3.644   8.309  1.00 98.18           N  
ATOM    505  H   ILE A  34      -9.654  -3.873   7.721  1.00 98.18           H  
ATOM    506  CA  ILE A  34     -10.156  -3.120   9.655  1.00 98.18           C  
ATOM    507  HA  ILE A  34     -11.081  -3.066  10.229  1.00 98.18           H  
ATOM    508  C   ILE A  34      -9.620  -1.690   9.502  1.00 98.18           C  
ATOM    509  CB  ILE A  34      -9.199  -4.070  10.419  1.00 98.18           C  
ATOM    510  HB  ILE A  34      -8.268  -4.148   9.858  1.00 98.18           H  
ATOM    511  O   ILE A  34      -8.500  -1.500   9.028  1.00 98.18           O  
ATOM    512  CG1 ILE A  34      -9.811  -5.487  10.559  1.00 98.18           C  
ATOM    513 HG12 ILE A  34     -10.761  -5.422  11.089  1.00 98.18           H  
ATOM    514 HG13 ILE A  34     -10.008  -5.892   9.566  1.00 98.18           H  
ATOM    515  CG2 ILE A  34      -8.880  -3.481  11.801  1.00 98.18           C  
ATOM    516 HG21 ILE A  34      -9.790  -3.398  12.395  1.00 98.18           H  
ATOM    517 HG22 ILE A  34      -8.157  -4.101  12.331  1.00 98.18           H  
ATOM    518 HG23 ILE A  34      -8.431  -2.495  11.680  1.00 98.18           H  
ATOM    519  CD1 ILE A  34      -8.930  -6.502  11.296  1.00 98.18           C  
ATOM    520 HD11 ILE A  34      -8.816  -6.224  12.344  1.00 98.18           H  
ATOM    521 HD12 ILE A  34      -9.405  -7.482  11.261  1.00 98.18           H  
ATOM    522 HD13 ILE A  34      -7.951  -6.561  10.819  1.00 98.18           H  
ATOM    523  N   ASP A  35     -10.458  -0.688   9.804  1.00 97.40           N  
ATOM    524  H   ASP A  35     -11.324  -0.916  10.271  1.00 97.40           H  
ATOM    525  CA  ASP A  35     -10.262   0.695   9.326  1.00 97.40           C  
ATOM    526  HA  ASP A  35      -9.212   0.957   9.454  1.00 97.40           H  
ATOM    527  C   ASP A  35     -11.101   1.749  10.118  1.00 97.40           C  
ATOM    528  CB  ASP A  35     -10.572   0.692   7.806  1.00 97.40           C  
ATOM    529  HB2 ASP A  35     -10.366  -0.293   7.387  1.00 97.40           H  
ATOM    530  HB3 ASP A  35     -11.628   0.901   7.640  1.00 97.40           H  
ATOM    531  O   ASP A  35     -11.469   1.529  11.276  1.00 97.40           O  
ATOM    532  CG  ASP A  35      -9.709   1.687   7.032  1.00 97.40           C  
ATOM    533  OD1 ASP A  35      -9.191   1.348   5.944  1.00 97.40           O  
ATOM    534  OD2 ASP A  35      -9.590   2.833   7.511  1.00 97.40           O  
ATOM    535  N   THR A  36     -11.415   2.913   9.526  1.00 96.77           N  
ATOM    536  H   THR A  36     -10.980   3.088   8.631  1.00 96.77           H  
ATOM    537  CA  THR A  36     -12.183   4.037  10.118  1.00 96.77           C  
ATOM    538  HA  THR A  36     -11.916   4.100  11.173  1.00 96.77           H  
ATOM    539  C   THR A  36     -13.708   3.883  10.090  1.00 96.77           C  
ATOM    540  CB  THR A  36     -11.822   5.391   9.477  1.00 96.77           C  
ATOM    541  HB  THR A  36     -12.374   6.180   9.988  1.00 96.77           H  
ATOM    542  O   THR A  36     -14.421   4.768  10.569  1.00 96.77           O  
ATOM    543  CG2 THR A  36     -10.337   5.719   9.601  1.00 96.77           C  
ATOM    544 HG21 THR A  36      -9.732   4.932   9.152  1.00 96.77           H  
ATOM    545 HG22 THR A  36     -10.128   6.657   9.085  1.00 96.77           H  
ATOM    546 HG23 THR A  36     -10.074   5.830  10.653  1.00 96.77           H  
ATOM    547  OG1 THR A  36     -12.155   5.449   8.108  1.00 96.77           O  
ATOM    548  HG1 THR A  36     -12.946   5.985   8.019  1.00 96.77           H  
ATOM    549  N   GLY A  37     -14.227   2.769   9.567  1.00 97.22           N  
ATOM    550  H   GLY A  37     -13.581   2.111   9.156  1.00 97.22           H  
ATOM    551  CA  GLY A  37     -15.661   2.536   9.361  1.00 97.22           C  
ATOM    552  HA2 GLY A  37     -16.242   3.269   9.921  1.00 97.22           H  
ATOM    553  HA3 GLY A  37     -15.927   1.546   9.730  1.00 97.22           H  
ATOM    554  C   GLY A  37     -16.071   2.632   7.890  1.00 97.22           C  
ATOM    555  O   GLY A  37     -15.223   2.595   7.003  1.00 97.22           O  
ATOM    556  N   ILE A  38     -17.373   2.749   7.614  1.00 97.30           N  
ATOM    557  H   ILE A  38     -18.027   2.770   8.384  1.00 97.30           H  
ATOM    558  CA  ILE A  38     -17.897   2.885   6.242  1.00 97.30           C  
ATOM    559  HA  ILE A  38     -17.102   3.289   5.615  1.00 97.30           H  
ATOM    560  C   ILE A  38     -19.073   3.873   6.161  1.00 97.30           C  
ATOM    561  CB  ILE A  38     -18.246   1.476   5.711  1.00 97.30           C  
ATOM    562  HB  ILE A  38     -17.485   0.795   6.091  1.00 97.30           H  
ATOM    563  O   ILE A  38     -19.804   4.059   7.136  1.00 97.30           O  
ATOM    564  CG1 ILE A  38     -18.153   1.385   4.177  1.00 97.30           C  
ATOM    565 HG12 ILE A  38     -17.186   1.776   3.862  1.00 97.30           H  
ATOM    566 HG13 ILE A  38     -18.939   1.982   3.713  1.00 97.30           H  
ATOM    567  CG2 ILE A  38     -19.604   0.982   6.239  1.00 97.30           C  
ATOM    568 HG21 ILE A  38     -20.422   1.478   5.716  1.00 97.30           H  
ATOM    569 HG22 ILE A  38     -19.679  -0.094   6.082  1.00 97.30           H  
ATOM    570 HG23 ILE A  38     -19.684   1.178   7.308  1.00 97.30           H  
ATOM    571  CD1 ILE A  38     -18.259  -0.065   3.686  1.00 97.30           C  
ATOM    572 HD11 ILE A  38     -17.963  -0.120   2.638  1.00 97.30           H  
ATOM    573 HD12 ILE A  38     -19.287  -0.416   3.775  1.00 97.30           H  
ATOM    574 HD13 ILE A  38     -17.596  -0.710   4.262  1.00 97.30           H  
ATOM    575  N   ILE A  39     -19.303   4.486   4.995  1.00 97.01           N  
ATOM    576  H   ILE A  39     -18.605   4.406   4.269  1.00 97.01           H  
ATOM    577  CA  ILE A  39     -20.598   5.103   4.655  1.00 97.01           C  
ATOM    578  HA  ILE A  39     -21.124   5.346   5.579  1.00 97.01           H  
ATOM    579  C   ILE A  39     -21.444   4.094   3.866  1.00 97.01           C  
ATOM    580  CB  ILE A  39     -20.421   6.434   3.893  1.00 97.01           C  
ATOM    581  HB  ILE A  39     -19.800   6.256   3.016  1.00 97.01           H  
ATOM    582  O   ILE A  39     -21.209   3.937   2.670  1.00 97.01           O  
ATOM    583  CG1 ILE A  39     -19.719   7.500   4.755  1.00 97.01           C  
ATOM    584 HG12 ILE A  39     -18.676   7.214   4.889  1.00 97.01           H  
ATOM    585 HG13 ILE A  39     -19.742   8.438   4.202  1.00 97.01           H  
ATOM    586  CG2 ILE A  39     -21.772   6.999   3.404  1.00 97.01           C  
ATOM    587 HG21 ILE A  39     -22.195   6.358   2.631  1.00 97.01           H  
ATOM    588 HG22 ILE A  39     -21.624   7.984   2.961  1.00 97.01           H  
ATOM    589 HG23 ILE A  39     -22.481   7.079   4.228  1.00 97.01           H  
ATOM    590  CD1 ILE A  39     -20.329   7.767   6.137  1.00 97.01           C  
ATOM    591 HD11 ILE A  39     -20.098   6.937   6.806  1.00 97.01           H  
ATOM    592 HD12 ILE A  39     -21.408   7.901   6.069  1.00 97.01           H  
ATOM    593 HD13 ILE A  39     -19.897   8.680   6.547  1.00 97.01           H  
ATOM    594  N   PRO A  40     -22.441   3.428   4.482  1.00 96.06           N  
ATOM    595  CA  PRO A  40     -23.214   2.363   3.828  1.00 96.06           C  
ATOM    596  HA  PRO A  40     -22.547   1.599   3.428  1.00 96.06           H  
ATOM    597  C   PRO A  40     -24.089   2.889   2.680  1.00 96.06           C  
ATOM    598  CB  PRO A  40     -24.071   1.761   4.945  1.00 96.06           C  
ATOM    599  HB2 PRO A  40     -23.515   0.967   5.444  1.00 96.06           H  
ATOM    600  HB3 PRO A  40     -25.022   1.381   4.572  1.00 96.06           H  
ATOM    601  O   PRO A  40     -24.296   2.212   1.681  1.00 96.06           O  
ATOM    602  CG  PRO A  40     -24.264   2.922   5.917  1.00 96.06           C  
ATOM    603  HG2 PRO A  40     -24.468   2.576   6.930  1.00 96.06           H  
ATOM    604  HG3 PRO A  40     -25.066   3.569   5.563  1.00 96.06           H  
ATOM    605  CD  PRO A  40     -22.931   3.655   5.834  1.00 96.06           C  
ATOM    606  HD2 PRO A  40     -22.226   3.234   6.551  1.00 96.06           H  
ATOM    607  HD3 PRO A  40     -23.086   4.716   6.033  1.00 96.06           H  
ATOM    608  N   ASP A  41     -24.551   4.135   2.798  1.00 95.81           N  
ATOM    609  H   ASP A  41     -24.413   4.586   3.691  1.00 95.81           H  
ATOM    610  CA  ASP A  41     -25.403   4.831   1.833  1.00 95.81           C  
ATOM    611  HA  ASP A  41     -26.256   4.195   1.596  1.00 95.81           H  
ATOM    612  C   ASP A  41     -24.709   5.180   0.497  1.00 95.81           C  
ATOM    613  CB  ASP A  41     -25.903   6.122   2.508  1.00 95.81           C  
ATOM    614  HB2 ASP A  41     -25.088   6.581   3.067  1.00 95.81           H  
ATOM    615  HB3 ASP A  41     -26.189   6.838   1.737  1.00 95.81           H  
ATOM    616  O   ASP A  41     -25.368   5.711  -0.403  1.00 95.81           O  
ATOM    617  CG  ASP A  41     -27.104   5.929   3.439  1.00 95.81           C  
ATOM    618  OD1 ASP A  41     -28.074   6.703   3.250  1.00 95.81           O  
ATOM    619  OD2 ASP A  41     -27.042   5.073   4.344  1.00 95.81           O  
ATOM    620  N   HIS A  42     -23.396   4.946   0.366  1.00 97.36           N  
ATOM    621  H   HIS A  42     -22.925   4.439   1.101  1.00 97.36           H  
ATOM    622  CA  HIS A  42     -22.642   5.256  -0.849  1.00 97.36           C  
ATOM    623  HA  HIS A  42     -22.976   6.235  -1.194  1.00 97.36           H  
ATOM    624  C   HIS A  42     -22.897   4.199  -1.948  1.00 97.36           C  
ATOM    625  CB  HIS A  42     -21.145   5.389  -0.527  1.00 97.36           C  
ATOM    626  HB2 HIS A  42     -21.012   6.105   0.284  1.00 97.36           H  
ATOM    627  HB3 HIS A  42     -20.755   4.426  -0.199  1.00 97.36           H  
ATOM    628  O   HIS A  42     -22.830   3.002  -1.659  1.00 97.36           O  
ATOM    629  CG  HIS A  42     -20.360   5.863  -1.723  1.00 97.36           C  
ATOM    630  CD2 HIS A  42     -20.190   7.162  -2.115  1.00 97.36           C  
ATOM    631  HD2 HIS A  42     -20.535   8.038  -1.586  1.00 97.36           H  
ATOM    632  ND1 HIS A  42     -19.796   5.069  -2.697  1.00 97.36           N  
ATOM    633  HD1 HIS A  42     -19.568   4.090  -2.600  1.00 97.36           H  
ATOM    634  CE1 HIS A  42     -19.330   5.870  -3.670  1.00 97.36           C  
ATOM    635  HE1 HIS A  42     -18.781   5.545  -4.541  1.00 97.36           H  
ATOM    636  NE2 HIS A  42     -19.569   7.150  -3.367  1.00 97.36           N  
ATOM    637  N   PRO A  43     -23.110   4.577  -3.229  1.00 97.68           N  
ATOM    638  CA  PRO A  43     -23.441   3.631  -4.304  1.00 97.68           C  
ATOM    639  HA  PRO A  43     -24.426   3.218  -4.091  1.00 97.68           H  
ATOM    640  C   PRO A  43     -22.469   2.452  -4.492  1.00 97.68           C  
ATOM    641  CB  PRO A  43     -23.532   4.489  -5.569  1.00 97.68           C  
ATOM    642  HB2 PRO A  43     -24.225   4.067  -6.296  1.00 97.68           H  
ATOM    643  HB3 PRO A  43     -22.542   4.617  -6.006  1.00 97.68           H  
ATOM    644  O   PRO A  43     -22.893   1.386  -4.932  1.00 97.68           O  
ATOM    645  CG  PRO A  43     -24.009   5.837  -5.040  1.00 97.68           C  
ATOM    646  HG2 PRO A  43     -25.084   5.806  -4.863  1.00 97.68           H  
ATOM    647  HG3 PRO A  43     -23.748   6.653  -5.714  1.00 97.68           H  
ATOM    648  CD  PRO A  43     -23.269   5.943  -3.710  1.00 97.68           C  
ATOM    649  HD2 PRO A  43     -22.288   6.392  -3.869  1.00 97.68           H  
ATOM    650  HD3 PRO A  43     -23.859   6.550  -3.023  1.00 97.68           H  
ATOM    651  N   SER A  44     -21.192   2.592  -4.115  1.00 97.70           N  
ATOM    652  H   SER A  44     -20.895   3.506  -3.806  1.00 97.70           H  
ATOM    653  CA  SER A  44     -20.207   1.490  -4.138  1.00 97.70           C  
ATOM    654  HA  SER A  44     -20.211   1.055  -5.137  1.00 97.70           H  
ATOM    655  C   SER A  44     -20.514   0.342  -3.165  1.00 97.70           C  
ATOM    656  CB  SER A  44     -18.790   1.996  -3.851  1.00 97.70           C  
ATOM    657  HB2 SER A  44     -18.746   2.414  -2.846  1.00 97.70           H  
ATOM    658  HB3 SER A  44     -18.086   1.165  -3.909  1.00 97.70           H  
ATOM    659  O   SER A  44     -19.888  -0.709  -3.278  1.00 97.70           O  
ATOM    660  OG  SER A  44     -18.420   2.978  -4.796  1.00 97.70           O  
ATOM    661  HG  SER A  44     -18.307   2.545  -5.646  1.00 97.70           H  
ATOM    662  N   PHE A  45     -21.463   0.508  -2.241  1.00 97.85           N  
ATOM    663  H   PHE A  45     -21.905   1.411  -2.148  1.00 97.85           H  
ATOM    664  CA  PHE A  45     -21.934  -0.546  -1.332  1.00 97.85           C  
ATOM    665  HA  PHE A  45     -21.375  -1.457  -1.546  1.00 97.85           H  
ATOM    666  C   PHE A  45     -23.409  -0.905  -1.571  1.00 97.85           C  
ATOM    667  CB  PHE A  45     -21.617  -0.176   0.120  1.00 97.85           C  
ATOM    668  HB2 PHE A  45     -21.688  -1.069   0.741  1.00 97.85           H  
ATOM    669  HB3 PHE A  45     -22.370   0.530   0.469  1.00 97.85           H  
ATOM    670  O   PHE A  45     -24.046  -1.554  -0.743  1.00 97.85           O  
ATOM    671  CG  PHE A  45     -20.240   0.436   0.288  1.00 97.85           C  
ATOM    672  CD1 PHE A  45     -19.077  -0.284  -0.045  1.00 97.85           C  
ATOM    673  HD1 PHE A  45     -19.156  -1.308  -0.379  1.00 97.85           H  
ATOM    674  CD2 PHE A  45     -20.137   1.775   0.683  1.00 97.85           C  
ATOM    675  HD2 PHE A  45     -21.037   2.331   0.900  1.00 97.85           H  
ATOM    676  CE1 PHE A  45     -17.815   0.333   0.040  1.00 97.85           C  
ATOM    677  HE1 PHE A  45     -16.924  -0.230  -0.194  1.00 97.85           H  
ATOM    678  CE2 PHE A  45     -18.880   2.391   0.784  1.00 97.85           C  
ATOM    679  HE2 PHE A  45     -18.824   3.417   1.117  1.00 97.85           H  
ATOM    680  CZ  PHE A  45     -17.716   1.669   0.469  1.00 97.85           C  
ATOM    681  HZ  PHE A  45     -16.748   2.136   0.568  1.00 97.85           H  
ATOM    682  N   SER A  46     -23.951  -0.517  -2.730  1.00 97.02           N  
ATOM    683  H   SER A  46     -23.377   0.007  -3.375  1.00 97.02           H  
ATOM    684  CA  SER A  46     -25.206  -1.070  -3.232  1.00 97.02           C  
ATOM    685  HA  SER A  46     -25.975  -0.924  -2.473  1.00 97.02           H  
ATOM    686  C   SER A  46     -25.055  -2.570  -3.496  1.00 97.02           C  
ATOM    687  CB  SER A  46     -25.626  -0.345  -4.511  1.00 97.02           C  
ATOM    688  HB2 SER A  46     -25.651   0.729  -4.324  1.00 97.02           H  
ATOM    689  HB3 SER A  46     -24.900  -0.547  -5.299  1.00 97.02           H  
ATOM    690  O   SER A  46     -24.026  -3.027  -3.994  1.00 97.02           O  
ATOM    691  OG  SER A  46     -26.908  -0.773  -4.930  1.00 97.02           O  
ATOM    692  HG  SER A  46     -27.537  -0.620  -4.221  1.00 97.02           H  
ATOM    693  N   ASP A  47     -26.096  -3.332  -3.178  1.00 97.10           N  
ATOM    694  H   ASP A  47     -26.910  -2.925  -2.741  1.00 97.10           H  
ATOM    695  CA  ASP A  47     -26.139  -4.787  -3.289  1.00 97.10           C  
ATOM    696  HA  ASP A  47     -25.121  -5.145  -3.444  1.00 97.10           H  
ATOM    697  C   ASP A  47     -26.935  -5.295  -4.501  1.00 97.10           C  
ATOM    698  CB  ASP A  47     -26.616  -5.361  -1.955  1.00 97.10           C  
ATOM    699  HB2 ASP A  47     -26.442  -6.437  -1.981  1.00 97.10           H  
ATOM    700  HB3 ASP A  47     -25.995  -4.954  -1.157  1.00 97.10           H  
ATOM    701  O   ASP A  47     -27.255  -6.480  -4.597  1.00 97.10           O  
ATOM    702  CG  ASP A  47     -28.082  -5.071  -1.627  1.00 97.10           C  
ATOM    703  OD1 ASP A  47     -28.673  -5.936  -0.943  1.00 97.10           O  
ATOM    704  OD2 ASP A  47     -28.557  -3.961  -1.973  1.00 97.10           O  
ATOM    705  N   VAL A  48     -27.212  -4.418  -5.470  1.00 96.73           N  
ATOM    706  H   VAL A  48     -26.911  -3.464  -5.330  1.00 96.73           H  
ATOM    707  CA  VAL A  48     -27.852  -4.779  -6.742  1.00 96.73           C  
ATOM    708  HA  VAL A  48     -28.826  -5.214  -6.518  1.00 96.73           H  
ATOM    709  C   VAL A  48     -27.014  -5.835  -7.473  1.00 96.73           C  
ATOM    710  CB  VAL A  48     -28.082  -3.526  -7.612  1.00 96.73           C  
ATOM    711  HB  VAL A  48     -27.144  -2.981  -7.719  1.00 96.73           H  
ATOM    712  O   VAL A  48     -25.942  -5.546  -8.001  1.00 96.73           O  
ATOM    713  CG1 VAL A  48     -28.614  -3.865  -9.012  1.00 96.73           C  
ATOM    714 HG11 VAL A  48     -27.865  -4.424  -9.574  1.00 96.73           H  
ATOM    715 HG12 VAL A  48     -29.526  -4.457  -8.934  1.00 96.73           H  
ATOM    716 HG13 VAL A  48     -28.826  -2.946  -9.558  1.00 96.73           H  
ATOM    717  CG2 VAL A  48     -29.117  -2.601  -6.956  1.00 96.73           C  
ATOM    718 HG21 VAL A  48     -29.226  -1.689  -7.543  1.00 96.73           H  
ATOM    719 HG22 VAL A  48     -28.796  -2.326  -5.952  1.00 96.73           H  
ATOM    720 HG23 VAL A  48     -30.081  -3.106  -6.884  1.00 96.73           H  
ATOM    721  N   GLY A  49     -27.529  -7.067  -7.518  1.00 95.22           N  
ATOM    722  H   GLY A  49     -28.357  -7.236  -6.964  1.00 95.22           H  
ATOM    723  CA  GLY A  49     -26.869  -8.228  -8.129  1.00 95.22           C  
ATOM    724  HA2 GLY A  49     -27.632  -8.871  -8.568  1.00 95.22           H  
ATOM    725  HA3 GLY A  49     -26.210  -7.891  -8.928  1.00 95.22           H  
ATOM    726  C   GLY A  49     -26.033  -9.089  -7.170  1.00 95.22           C  
ATOM    727  O   GLY A  49     -25.515 -10.121  -7.598  1.00 95.22           O  
ATOM    728  N   MET A  50     -25.923  -8.720  -5.890  1.00 97.08           N  
ATOM    729  H   MET A  50     -26.411  -7.895  -5.571  1.00 97.08           H  
ATOM    730  CA  MET A  50     -25.254  -9.546  -4.880  1.00 97.08           C  
ATOM    731  HA  MET A  50     -24.316  -9.899  -5.308  1.00 97.08           H  
ATOM    732  C   MET A  50     -26.117 -10.756  -4.481  1.00 97.08           C  
ATOM    733  CB  MET A  50     -24.927  -8.724  -3.625  1.00 97.08           C  
ATOM    734  HB2 MET A  50     -25.842  -8.257  -3.260  1.00 97.08           H  
ATOM    735  HB3 MET A  50     -24.568  -9.393  -2.843  1.00 97.08           H  
ATOM    736  O   MET A  50     -27.333 -10.616  -4.323  1.00 97.08           O  
ATOM    737  CG  MET A  50     -23.869  -7.645  -3.868  1.00 97.08           C  
ATOM    738  HG2 MET A  50     -24.219  -6.981  -4.659  1.00 97.08           H  
ATOM    739  HG3 MET A  50     -23.782  -7.057  -2.955  1.00 97.08           H  
ATOM    740  SD  MET A  50     -22.211  -8.242  -4.311  1.00 97.08           S  
ATOM    741  CE  MET A  50     -21.763  -9.134  -2.793  1.00 97.08           C  
ATOM    742  HE1 MET A  50     -22.322 -10.067  -2.726  1.00 97.08           H  
ATOM    743  HE2 MET A  50     -20.697  -9.361  -2.794  1.00 97.08           H  
ATOM    744  HE3 MET A  50     -21.988  -8.525  -1.917  1.00 97.08           H  
ATOM    745  N   PRO A  51     -25.520 -11.945  -4.270  1.00 95.46           N  
ATOM    746  CA  PRO A  51     -26.187 -13.028  -3.551  1.00 95.46           C  
ATOM    747  HA  PRO A  51     -27.177 -13.211  -3.969  1.00 95.46           H  
ATOM    748  C   PRO A  51     -26.299 -12.688  -2.051  1.00 95.46           C  
ATOM    749  CB  PRO A  51     -25.283 -14.244  -3.769  1.00 95.46           C  
ATOM    750  HB2 PRO A  51     -25.386 -14.987  -2.979  1.00 95.46           H  
ATOM    751  HB3 PRO A  51     -25.493 -14.687  -4.742  1.00 95.46           H  
ATOM    752  O   PRO A  51     -25.565 -11.823  -1.576  1.00 95.46           O  
ATOM    753  CG  PRO A  51     -23.888 -13.617  -3.774  1.00 95.46           C  
ATOM    754  HG2 PRO A  51     -23.165 -14.239  -4.302  1.00 95.46           H  
ATOM    755  HG3 PRO A  51     -23.557 -13.449  -2.749  1.00 95.46           H  
ATOM    756  CD  PRO A  51     -24.112 -12.273  -4.472  1.00 95.46           C  
ATOM    757  HD2 PRO A  51     -23.912 -12.367  -5.540  1.00 95.46           H  
ATOM    758  HD3 PRO A  51     -23.460 -11.520  -4.031  1.00 95.46           H  
ATOM    759  N   PRO A  52     -27.131 -13.402  -1.273  1.00 96.02           N  
ATOM    760  CA  PRO A  52     -27.016 -13.413   0.186  1.00 96.02           C  
ATOM    761  HA  PRO A  52     -27.250 -12.414   0.556  1.00 96.02           H  
ATOM    762  C   PRO A  52     -25.605 -13.822   0.654  1.00 96.02           C  
ATOM    763  CB  PRO A  52     -28.078 -14.406   0.676  1.00 96.02           C  
ATOM    764  HB2 PRO A  52     -28.545 -14.073   1.603  1.00 96.02           H  
ATOM    765  HB3 PRO A  52     -27.634 -15.393   0.808  1.00 96.02           H  
ATOM    766  O   PRO A  52     -24.912 -14.527  -0.088  1.00 96.02           O  
ATOM    767  CG  PRO A  52     -29.084 -14.456  -0.474  1.00 96.02           C  
ATOM    768  HG2 PRO A  52     -29.631 -15.398  -0.494  1.00 96.02           H  
ATOM    769  HG3 PRO A  52     -29.768 -13.611  -0.398  1.00 96.02           H  
ATOM    770  CD  PRO A  52     -28.196 -14.288  -1.705  1.00 96.02           C  
ATOM    771  HD2 PRO A  52     -27.774 -15.250  -1.994  1.00 96.02           H  
ATOM    772  HD3 PRO A  52     -28.770 -13.855  -2.525  1.00 96.02           H  
ATOM    773  N   PRO A  53     -25.175 -13.434   1.873  1.00 96.27           N  
ATOM    774  CA  PRO A  53     -23.928 -13.927   2.460  1.00 96.27           C  
ATOM    775  HA  PRO A  53     -23.093 -13.566   1.860  1.00 96.27           H  
ATOM    776  C   PRO A  53     -23.892 -15.466   2.521  1.00 96.27           C  
ATOM    777  CB  PRO A  53     -23.850 -13.313   3.864  1.00 96.27           C  
ATOM    778  HB2 PRO A  53     -23.263 -12.395   3.826  1.00 96.27           H  
ATOM    779  HB3 PRO A  53     -23.419 -13.999   4.593  1.00 96.27           H  
ATOM    780  O   PRO A  53     -24.937 -16.104   2.699  1.00 96.27           O  
ATOM    781  CG  PRO A  53     -25.302 -12.975   4.199  1.00 96.27           C  
ATOM    782  HG2 PRO A  53     -25.801 -13.861   4.590  1.00 96.27           H  
ATOM    783  HG3 PRO A  53     -25.373 -12.148   4.905  1.00 96.27           H  
ATOM    784  CD  PRO A  53     -25.893 -12.612   2.838  1.00 96.27           C  
ATOM    785  HD2 PRO A  53     -26.964 -12.812   2.836  1.00 96.27           H  
ATOM    786  HD3 PRO A  53     -25.709 -11.560   2.621  1.00 96.27           H  
ATOM    787  N   PRO A  54     -22.707 -16.093   2.403  1.00 97.06           N  
ATOM    788  CA  PRO A  54     -22.574 -17.544   2.482  1.00 97.06           C  
ATOM    789  HA  PRO A  54     -23.246 -18.016   1.765  1.00 97.06           H  
ATOM    790  C   PRO A  54     -22.903 -18.051   3.893  1.00 97.06           C  
ATOM    791  CB  PRO A  54     -21.121 -17.836   2.095  1.00 97.06           C  
ATOM    792  HB2 PRO A  54     -21.034 -17.898   1.011  1.00 97.06           H  
ATOM    793  HB3 PRO A  54     -20.738 -18.742   2.564  1.00 97.06           H  
ATOM    794  O   PRO A  54     -22.573 -17.410   4.888  1.00 97.06           O  
ATOM    795  CG  PRO A  54     -20.395 -16.587   2.592  1.00 97.06           C  
ATOM    796  HG2 PRO A  54     -20.253 -16.658   3.670  1.00 97.06           H  
ATOM    797  HG3 PRO A  54     -19.439 -16.438   2.091  1.00 97.06           H  
ATOM    798  CD  PRO A  54     -21.395 -15.475   2.273  1.00 97.06           C  
ATOM    799  HD2 PRO A  54     -21.270 -14.644   2.968  1.00 97.06           H  
ATOM    800  HD3 PRO A  54     -21.253 -15.134   1.248  1.00 97.06           H  
ATOM    801  N   ALA A  55     -23.466 -19.258   3.993  1.00 96.65           N  
ATOM    802  H   ALA A  55     -23.711 -19.734   3.137  1.00 96.65           H  
ATOM    803  CA  ALA A  55     -23.967 -19.840   5.248  1.00 96.65           C  
ATOM    804  HA  ALA A  55     -24.702 -19.149   5.663  1.00 96.65           H  
ATOM    805  C   ALA A  55     -22.914 -20.066   6.363  1.00 96.65           C  
ATOM    806  CB  ALA A  55     -24.690 -21.146   4.895  1.00 96.65           C  
ATOM    807  HB1 ALA A  55     -25.477 -20.953   4.166  1.00 96.65           H  
ATOM    808  HB2 ALA A  55     -25.143 -21.565   5.793  1.00 96.65           H  
ATOM    809  HB3 ALA A  55     -23.982 -21.869   4.488  1.00 96.65           H  
ATOM    810  O   ALA A  55     -23.276 -20.448   7.472  1.00 96.65           O  
ATOM    811  N   LYS A  56     -21.622 -19.834   6.087  1.00 96.34           N  
ATOM    812  H   LYS A  56     -21.415 -19.477   5.165  1.00 96.34           H  
ATOM    813  CA  LYS A  56     -20.540 -19.828   7.088  1.00 96.34           C  
ATOM    814  HA  LYS A  56     -20.727 -20.631   7.802  1.00 96.34           H  
ATOM    815  C   LYS A  56     -20.476 -18.537   7.919  1.00 96.34           C  
ATOM    816  CB  LYS A  56     -19.186 -20.099   6.400  1.00 96.34           C  
ATOM    817  HB2 LYS A  56     -19.280 -20.967   5.747  1.00 96.34           H  
ATOM    818  HB3 LYS A  56     -18.447 -20.331   7.167  1.00 96.34           H  
ATOM    819  O   LYS A  56     -19.819 -18.532   8.955  1.00 96.34           O  
ATOM    820  CG  LYS A  56     -18.681 -18.891   5.588  1.00 96.34           C  
ATOM    821  HG2 LYS A  56     -18.517 -18.048   6.259  1.00 96.34           H  
ATOM    822  HG3 LYS A  56     -19.437 -18.611   4.854  1.00 96.34           H  
ATOM    823  CD  LYS A  56     -17.365 -19.171   4.859  1.00 96.34           C  
ATOM    824  HD2 LYS A  56     -17.525 -19.945   4.108  1.00 96.34           H  
ATOM    825  HD3 LYS A  56     -16.605 -19.500   5.568  1.00 96.34           H  
ATOM    826  CE  LYS A  56     -16.910 -17.868   4.194  1.00 96.34           C  
ATOM    827  HE2 LYS A  56     -16.569 -17.173   4.962  1.00 96.34           H  
ATOM    828  HE3 LYS A  56     -17.762 -17.410   3.690  1.00 96.34           H  
ATOM    829  NZ  LYS A  56     -15.834 -18.091   3.210  1.00 96.34           N  
ATOM    830  HZ1 LYS A  56     -15.583 -17.225   2.754  1.00 96.34           H  
ATOM    831  HZ2 LYS A  56     -16.052 -18.758   2.484  1.00 96.34           H  
ATOM    832  HZ3 LYS A  56     -14.939 -18.318   3.619  1.00 96.34           H  
ATOM    833  N   TRP A  57     -21.085 -17.452   7.431  1.00 97.73           N  
ATOM    834  H   TRP A  57     -21.649 -17.550   6.599  1.00 97.73           H  
ATOM    835  CA  TRP A  57     -21.014 -16.118   8.026  1.00 97.73           C  
ATOM    836  HA  TRP A  57     -19.969 -15.871   8.217  1.00 97.73           H  
ATOM    837  C   TRP A  57     -21.767 -16.068   9.358  1.00 97.73           C  
ATOM    838  CB  TRP A  57     -21.580 -15.097   7.029  1.00 97.73           C  
ATOM    839  HB2 TRP A  57     -22.595 -15.396   6.764  1.00 97.73           H  
ATOM    840  HB3 TRP A  57     -20.982 -15.127   6.118  1.00 97.73           H  
ATOM    841  O   TRP A  57     -22.943 -16.426   9.423  1.00 97.73           O  
ATOM    842  CG  TRP A  57     -21.621 -13.681   7.513  1.00 97.73           C  
ATOM    843  CD1 TRP A  57     -22.745 -12.959   7.729  1.00 97.73           C  
ATOM    844  HD1 TRP A  57     -23.751 -13.324   7.584  1.00 97.73           H  
ATOM    845  CD2 TRP A  57     -20.511 -12.814   7.903  1.00 97.73           C  
ATOM    846  CE2 TRP A  57     -21.051 -11.572   8.347  1.00 97.73           C  
ATOM    847  CE3 TRP A  57     -19.108 -12.960   7.975  1.00 97.73           C  
ATOM    848  HE3 TRP A  57     -18.654 -13.897   7.689  1.00 97.73           H  
ATOM    849  NE1 TRP A  57     -22.410 -11.706   8.200  1.00 97.73           N  
ATOM    850  HE1 TRP A  57     -23.081 -11.009   8.492  1.00 97.73           H  
ATOM    851  CH2 TRP A  57     -18.864 -10.723   8.925  1.00 97.73           C  
ATOM    852  HH2 TRP A  57     -18.240  -9.966   9.377  1.00 97.73           H  
ATOM    853  CZ2 TRP A  57     -20.254 -10.542   8.853  1.00 97.73           C  
ATOM    854  HZ2 TRP A  57     -20.726  -9.651   9.240  1.00 97.73           H  
ATOM    855  CZ3 TRP A  57     -18.294 -11.924   8.468  1.00 97.73           C  
ATOM    856  HZ3 TRP A  57     -17.229 -12.081   8.561  1.00 97.73           H  
ATOM    857  N   LYS A  58     -21.086 -15.609  10.412  1.00 97.27           N  
ATOM    858  H   LYS A  58     -20.106 -15.403  10.276  1.00 97.27           H  
ATOM    859  CA  LYS A  58     -21.639 -15.466  11.773  1.00 97.27           C  
ATOM    860  HA  LYS A  58     -22.677 -15.799  11.781  1.00 97.27           H  
ATOM    861  C   LYS A  58     -21.661 -14.019  12.266  1.00 97.27           C  
ATOM    862  CB  LYS A  58     -20.843 -16.331  12.760  1.00 97.27           C  
ATOM    863  HB2 LYS A  58     -19.833 -15.929  12.842  1.00 97.27           H  
ATOM    864  HB3 LYS A  58     -21.314 -16.269  13.742  1.00 97.27           H  
ATOM    865  O   LYS A  58     -22.265 -13.743  13.301  1.00 97.27           O  
ATOM    866  CG  LYS A  58     -20.751 -17.805  12.347  1.00 97.27           C  
ATOM    867  HG2 LYS A  58     -20.236 -17.861  11.388  1.00 97.27           H  
ATOM    868  HG3 LYS A  58     -21.750 -18.224  12.233  1.00 97.27           H  
ATOM    869  CD  LYS A  58     -19.969 -18.614  13.392  1.00 97.27           C  
ATOM    870  HD2 LYS A  58     -20.674 -19.165  14.015  1.00 97.27           H  
ATOM    871  HD3 LYS A  58     -19.415 -17.936  14.041  1.00 97.27           H  
ATOM    872  CE  LYS A  58     -19.004 -19.595  12.715  1.00 97.27           C  
ATOM    873  HE2 LYS A  58     -19.289 -20.616  12.967  1.00 97.27           H  
ATOM    874  HE3 LYS A  58     -19.086 -19.478  11.634  1.00 97.27           H  
ATOM    875  NZ  LYS A  58     -17.609 -19.316  13.137  1.00 97.27           N  
ATOM    876  HZ1 LYS A  58     -17.472 -19.478  14.124  1.00 97.27           H  
ATOM    877  HZ2 LYS A  58     -17.399 -18.337  13.006  1.00 97.27           H  
ATOM    878  HZ3 LYS A  58     -16.931 -19.836  12.600  1.00 97.27           H  
ATOM    879  N   GLY A  59     -20.996 -13.118  11.545  1.00 97.48           N  
ATOM    880  H   GLY A  59     -20.533 -13.417  10.699  1.00 97.48           H  
ATOM    881  CA  GLY A  59     -20.885 -11.721  11.934  1.00 97.48           C  
ATOM    882  HA2 GLY A  59     -20.587 -11.683  12.982  1.00 97.48           H  
ATOM    883  HA3 GLY A  59     -20.112 -11.225  11.348  1.00 97.48           H  
ATOM    884  C   GLY A  59     -22.184 -10.940  11.821  1.00 97.48           C  
ATOM    885  O   GLY A  59     -23.156 -11.343  11.181  1.00 97.48           O  
ATOM    886  N   VAL A  60     -22.187  -9.792  12.490  1.00 94.63           N  
ATOM    887  H   VAL A  60     -21.325  -9.502  12.929  1.00 94.63           H  
ATOM    888  CA  VAL A  60     -23.377  -8.968  12.702  1.00 94.63           C  
ATOM    889  HA  VAL A  60     -24.187  -9.353  12.083  1.00 94.63           H  
ATOM    890  C   VAL A  60     -23.141  -7.529  12.266  1.00 94.63           C  
ATOM    891  CB  VAL A  60     -23.852  -9.033  14.171  1.00 94.63           C  
ATOM    892  HB  VAL A  60     -24.747  -8.419  14.264  1.00 94.63           H  
ATOM    893  O   VAL A  60     -22.006  -7.067  12.125  1.00 94.63           O  
ATOM    894  CG1 VAL A  60     -24.240 -10.461  14.575  1.00 94.63           C  
ATOM    895 HG11 VAL A  60     -24.679 -10.459  15.573  1.00 94.63           H  
ATOM    896 HG12 VAL A  60     -23.365 -11.112  14.575  1.00 94.63           H  
ATOM    897 HG13 VAL A  60     -24.968 -10.860  13.869  1.00 94.63           H  
ATOM    898  CG2 VAL A  60     -22.814  -8.502  15.170  1.00 94.63           C  
ATOM    899 HG21 VAL A  60     -21.915  -9.117  15.139  1.00 94.63           H  
ATOM    900 HG22 VAL A  60     -22.551  -7.471  14.933  1.00 94.63           H  
ATOM    901 HG23 VAL A  60     -23.228  -8.531  16.178  1.00 94.63           H  
ATOM    902  N   CYS A  61     -24.236  -6.795  12.109  1.00 95.44           N  
ATOM    903  H   CYS A  61     -25.134  -7.239  12.241  1.00 95.44           H  
ATOM    904  CA  CYS A  61     -24.215  -5.342  12.096  1.00 95.44           C  
ATOM    905  HA  CYS A  61     -23.187  -4.989  12.020  1.00 95.44           H  
ATOM    906  C   CYS A  61     -24.781  -4.823  13.414  1.00 95.44           C  
ATOM    907  CB  CYS A  61     -24.955  -4.827  10.866  1.00 95.44           C  
ATOM    908  HB2 CYS A  61     -25.987  -5.176  10.873  1.00 95.44           H  
ATOM    909  HB3 CYS A  61     -24.950  -3.737  10.891  1.00 95.44           H  
ATOM    910  O   CYS A  61     -25.820  -5.300  13.874  1.00 95.44           O  
ATOM    911  SG  CYS A  61     -24.137  -5.379   9.354  1.00 95.44           S  
ATOM    912  N   GLU A  62     -24.087  -3.864  14.024  1.00 92.72           N  
ATOM    913  H   GLU A  62     -23.197  -3.589  13.632  1.00 92.72           H  
ATOM    914  CA  GLU A  62     -24.466  -3.289  15.316  1.00 92.72           C  
ATOM    915  HA  GLU A  62     -24.454  -4.092  16.053  1.00 92.72           H  
ATOM    916  C   GLU A  62     -25.894  -2.733  15.314  1.00 92.72           C  
ATOM    917  CB  GLU A  62     -23.430  -2.236  15.738  1.00 92.72           C  
ATOM    918  HB2 GLU A  62     -23.846  -1.592  16.513  1.00 92.72           H  
ATOM    919  HB3 GLU A  62     -23.147  -1.629  14.878  1.00 92.72           H  
ATOM    920  O   GLU A  62     -26.429  -2.337  14.278  1.00 92.72           O  
ATOM    921  CG  GLU A  62     -22.221  -2.983  16.310  1.00 92.72           C  
ATOM    922  HG2 GLU A  62     -22.530  -3.463  17.238  1.00 92.72           H  
ATOM    923  HG3 GLU A  62     -21.928  -3.773  15.619  1.00 92.72           H  
ATOM    924  CD  GLU A  62     -20.989  -2.123  16.587  1.00 92.72           C  
ATOM    925  OE1 GLU A  62     -20.015  -2.731  17.069  1.00 92.72           O  
ATOM    926  OE2 GLU A  62     -20.946  -0.917  16.254  1.00 92.72           O  
ATOM    927  N   SER A  63     -26.541  -2.720  16.482  1.00 86.25           N  
ATOM    928  H   SER A  63     -26.031  -2.972  17.316  1.00 86.25           H  
ATOM    929  CA  SER A  63     -27.986  -2.467  16.618  1.00 86.25           C  
ATOM    930  HA  SER A  63     -28.525  -3.284  16.140  1.00 86.25           H  
ATOM    931  C   SER A  63     -28.446  -1.164  15.949  1.00 86.25           C  
ATOM    932  CB  SER A  63     -28.366  -2.472  18.102  1.00 86.25           C  
ATOM    933  HB2 SER A  63     -29.418  -2.208  18.211  1.00 86.25           H  
ATOM    934  HB3 SER A  63     -28.212  -3.473  18.503  1.00 86.25           H  
ATOM    935  O   SER A  63     -29.477  -1.147  15.276  1.00 86.25           O  
ATOM    936  OG  SER A  63     -27.563  -1.555  18.825  1.00 86.25           O  
ATOM    937  HG  SER A  63     -27.705  -1.685  19.765  1.00 86.25           H  
ATOM    938  N   ASN A  64     -27.644  -0.102  16.057  1.00 86.21           N  
ATOM    939  H   ASN A  64     -26.786  -0.239  16.572  1.00 86.21           H  
ATOM    940  CA  ASN A  64     -27.858   1.215  15.441  1.00 86.21           C  
ATOM    941  HA  ASN A  64     -28.916   1.458  15.532  1.00 86.21           H  
ATOM    942  C   ASN A  64     -27.530   1.289  13.930  1.00 86.21           C  
ATOM    943  CB  ASN A  64     -27.055   2.246  16.259  1.00 86.21           C  
ATOM    944  HB2 ASN A  64     -27.388   2.211  17.296  1.00 86.21           H  
ATOM    945  HB3 ASN A  64     -27.261   3.244  15.872  1.00 86.21           H  
ATOM    946  O   ASN A  64     -27.772   2.317  13.292  1.00 86.21           O  
ATOM    947  CG  ASN A  64     -25.545   2.035  16.235  1.00 86.21           C  
ATOM    948  ND2 ASN A  64     -24.826   2.810  17.007  1.00 86.21           N  
ATOM    949 HD21 ASN A  64     -23.839   2.613  17.086  1.00 86.21           H  
ATOM    950 HD22 ASN A  64     -25.254   3.471  17.640  1.00 86.21           H  
ATOM    951  OD1 ASN A  64     -25.012   1.184  15.546  1.00 86.21           O  
ATOM    952  N   PHE A  65     -26.987   0.212  13.362  1.00 86.54           N  
ATOM    953  H   PHE A  65     -26.761  -0.559  13.974  1.00 86.54           H  
ATOM    954  CA  PHE A  65     -26.525   0.090  11.981  1.00 86.54           C  
ATOM    955  HA  PHE A  65     -26.707   1.032  11.462  1.00 86.54           H  
ATOM    956  C   PHE A  65     -27.269  -1.008  11.196  1.00 86.54           C  
ATOM    957  CB  PHE A  65     -25.006  -0.144  12.013  1.00 86.54           C  
ATOM    958  HB2 PHE A  65     -24.578   0.417  12.844  1.00 86.54           H  
ATOM    959  HB3 PHE A  65     -24.808  -1.197  12.212  1.00 86.54           H  
ATOM    960  O   PHE A  65     -27.291  -0.943   9.973  1.00 86.54           O  
ATOM    961  CG  PHE A  65     -24.276   0.273  10.751  1.00 86.54           C  
ATOM    962  CD1 PHE A  65     -24.282  -0.565   9.622  1.00 86.54           C  
ATOM    963  HD1 PHE A  65     -24.826  -1.497   9.640  1.00 86.54           H  
ATOM    964  CD2 PHE A  65     -23.551   1.481  10.717  1.00 86.54           C  
ATOM    965  HD2 PHE A  65     -23.526   2.118  11.589  1.00 86.54           H  
ATOM    966  CE1 PHE A  65     -23.571  -0.204   8.468  1.00 86.54           C  
ATOM    967  HE1 PHE A  65     -23.588  -0.860   7.611  1.00 86.54           H  
ATOM    968  CE2 PHE A  65     -22.807   1.824   9.574  1.00 86.54           C  
ATOM    969  HE2 PHE A  65     -22.188   2.709   9.570  1.00 86.54           H  
ATOM    970  CZ  PHE A  65     -22.813   0.978   8.452  1.00 86.54           C  
ATOM    971  HZ  PHE A  65     -22.219   1.220   7.583  1.00 86.54           H  
ATOM    972  N   THR A  66     -27.923  -1.964  11.869  1.00 87.00           N  
ATOM    973  H   THR A  66     -27.752  -1.995  12.864  1.00 87.00           H  
ATOM    974  CA  THR A  66     -28.745  -3.066  11.307  1.00 87.00           C  
ATOM    975  HA  THR A  66     -28.093  -3.920  11.122  1.00 87.00           H  
ATOM    976  C   THR A  66     -29.431  -2.748   9.971  1.00 87.00           C  
ATOM    977  CB  THR A  66     -29.834  -3.506  12.305  1.00 87.00           C  
ATOM    978  HB  THR A  66     -30.562  -4.121  11.777  1.00 87.00           H  
ATOM    979  O   THR A  66     -29.121  -3.373   8.961  1.00 87.00           O  
ATOM    980  CG2 THR A  66     -29.270  -4.337  13.454  1.00 87.00           C  
ATOM    981 HG21 THR A  66     -30.064  -4.572  14.162  1.00 87.00           H  
ATOM    982 HG22 THR A  66     -28.858  -5.267  13.063  1.00 87.00           H  
ATOM    983 HG23 THR A  66     -28.472  -3.793  13.960  1.00 87.00           H  
ATOM    984  OG1 THR A  66     -30.502  -2.385  12.853  1.00 87.00           O  
ATOM    985  HG1 THR A  66     -30.077  -2.136  13.677  1.00 87.00           H  
ATOM    986  N   ASN A  67     -30.294  -1.727   9.936  1.00 91.04           N  
ATOM    987  H   ASN A  67     -30.533  -1.326  10.832  1.00 91.04           H  
ATOM    988  CA  ASN A  67     -31.071  -1.313   8.754  1.00 91.04           C  
ATOM    989  HA  ASN A  67     -31.533  -2.204   8.328  1.00 91.04           H  
ATOM    990  C   ASN A  67     -30.247  -0.677   7.608  1.00 91.04           C  
ATOM    991  CB  ASN A  67     -32.189  -0.358   9.219  1.00 91.04           C  
ATOM    992  HB2 ASN A  67     -32.719   0.026   8.347  1.00 91.04           H  
ATOM    993  HB3 ASN A  67     -31.743   0.487   9.744  1.00 91.04           H  
ATOM    994  O   ASN A  67     -30.827  -0.174   6.648  1.00 91.04           O  
ATOM    995  CG  ASN A  67     -33.232  -1.010  10.108  1.00 91.04           C  
ATOM    996  ND2 ASN A  67     -33.972  -0.229  10.858  1.00 91.04           N  
ATOM    997 HD21 ASN A  67     -33.849   0.773  10.849  1.00 91.04           H  
ATOM    998 HD22 ASN A  67     -34.638  -0.710  11.447  1.00 91.04           H  
ATOM    999  OD1 ASN A  67     -33.421  -2.211  10.140  1.00 91.04           O  
ATOM   1000  N   LYS A  68     -28.915  -0.634   7.721  1.00 93.18           N  
ATOM   1001  H   LYS A  68     -28.513  -1.027   8.560  1.00 93.18           H  
ATOM   1002  CA  LYS A  68     -27.974  -0.109   6.715  1.00 93.18           C  
ATOM   1003  HA  LYS A  68     -28.535   0.281   5.866  1.00 93.18           H  
ATOM   1004  C   LYS A  68     -27.040  -1.178   6.145  1.00 93.18           C  
ATOM   1005  CB  LYS A  68     -27.128   1.025   7.304  1.00 93.18           C  
ATOM   1006  HB2 LYS A  68     -26.594   1.492   6.477  1.00 93.18           H  
ATOM   1007  HB3 LYS A  68     -26.393   0.605   7.990  1.00 93.18           H  
ATOM   1008  O   LYS A  68     -26.288  -0.887   5.218  1.00 93.18           O  
ATOM   1009  CG  LYS A  68     -27.932   2.102   8.036  1.00 93.18           C  
ATOM   1010  HG2 LYS A  68     -28.725   2.474   7.386  1.00 93.18           H  
ATOM   1011  HG3 LYS A  68     -28.369   1.687   8.944  1.00 93.18           H  
ATOM   1012  CD  LYS A  68     -26.991   3.249   8.403  1.00 93.18           C  
ATOM   1013  HD2 LYS A  68     -26.622   3.704   7.484  1.00 93.18           H  
ATOM   1014  HD3 LYS A  68     -26.152   2.859   8.980  1.00 93.18           H  
ATOM   1015  CE  LYS A  68     -27.741   4.294   9.221  1.00 93.18           C  
ATOM   1016  HE2 LYS A  68     -28.073   3.836  10.153  1.00 93.18           H  
ATOM   1017  HE3 LYS A  68     -28.622   4.604   8.658  1.00 93.18           H  
ATOM   1018  NZ  LYS A  68     -26.865   5.456   9.491  1.00 93.18           N  
ATOM   1019  HZ1 LYS A  68     -27.357   6.150  10.035  1.00 93.18           H  
ATOM   1020  HZ2 LYS A  68     -26.048   5.152  10.001  1.00 93.18           H  
ATOM   1021  HZ3 LYS A  68     -26.571   5.863   8.615  1.00 93.18           H  
ATOM   1022  N   CYS A  69     -27.067  -2.386   6.701  1.00 96.91           N  
ATOM   1023  H   CYS A  69     -27.745  -2.564   7.427  1.00 96.91           H  
ATOM   1024  CA  CYS A  69     -26.423  -3.544   6.101  1.00 96.91           C  
ATOM   1025  HA  CYS A  69     -25.523  -3.225   5.575  1.00 96.91           H  
ATOM   1026  C   CYS A  69     -27.338  -4.189   5.060  1.00 96.91           C  
ATOM   1027  CB  CYS A  69     -25.987  -4.508   7.196  1.00 96.91           C  
ATOM   1028  HB2 CYS A  69     -26.800  -4.657   7.907  1.00 96.91           H  
ATOM   1029  HB3 CYS A  69     -25.739  -5.470   6.749  1.00 96.91           H  
ATOM   1030  O   CYS A  69     -28.560  -4.045   5.099  1.00 96.91           O  
ATOM   1031  SG  CYS A  69     -24.520  -3.898   8.047  1.00 96.91           S  
ATOM   1032  N   ASN A  70     -26.727  -4.865   4.097  1.00 97.43           N  
ATOM   1033  H   ASN A  70     -25.734  -5.027   4.181  1.00 97.43           H  
ATOM   1034  CA  ASN A  70     -27.386  -5.423   2.921  1.00 97.43           C  
ATOM   1035  HA  ASN A  70     -28.364  -5.812   3.207  1.00 97.43           H  
ATOM   1036  C   ASN A  70     -26.558  -6.608   2.390  1.00 97.43           C  
ATOM   1037  CB  ASN A  70     -27.594  -4.271   1.909  1.00 97.43           C  
ATOM   1038  HB2 ASN A  70     -28.236  -4.616   1.098  1.00 97.43           H  
ATOM   1039  HB3 ASN A  70     -28.133  -3.462   2.403  1.00 97.43           H  
ATOM   1040  O   ASN A  70     -25.601  -7.037   3.033  1.00 97.43           O  
ATOM   1041  CG  ASN A  70     -26.324  -3.689   1.309  1.00 97.43           C  
ATOM   1042  ND2 ASN A  70     -26.430  -2.641   0.532  1.00 97.43           N  
ATOM   1043 HD21 ASN A  70     -27.344  -2.285   0.294  1.00 97.43           H  
ATOM   1044 HD22 ASN A  70     -25.572  -2.258   0.162  1.00 97.43           H  
ATOM   1045  OD1 ASN A  70     -25.225  -4.184   1.490  1.00 97.43           O  
ATOM   1046  N   ASN A  71     -26.868  -7.143   1.207  1.00 97.74           N  
ATOM   1047  H   ASN A  71     -27.637  -6.771   0.667  1.00 97.74           H  
ATOM   1048  CA  ASN A  71     -26.109  -8.282   0.674  1.00 97.74           C  
ATOM   1049  HA  ASN A  71     -25.994  -9.017   1.471  1.00 97.74           H  
ATOM   1050  C   ASN A  71     -24.664  -7.928   0.245  1.00 97.74           C  
ATOM   1051  CB  ASN A  71     -26.936  -8.932  -0.442  1.00 97.74           C  
ATOM   1052  HB2 ASN A  71     -27.285  -8.176  -1.145  1.00 97.74           H  
ATOM   1053  HB3 ASN A  71     -26.309  -9.632  -0.995  1.00 97.74           H  
ATOM   1054  O   ASN A  71     -23.869  -8.825  -0.047  1.00 97.74           O  
ATOM   1055  CG  ASN A  71     -28.142  -9.695   0.071  1.00 97.74           C  
ATOM   1056  ND2 ASN A  71     -29.199  -9.741  -0.702  1.00 97.74           N  
ATOM   1057 HD21 ASN A  71     -29.209  -9.187  -1.547  1.00 97.74           H  
ATOM   1058 HD22 ASN A  71     -30.021 -10.178  -0.312  1.00 97.74           H  
ATOM   1059  OD1 ASN A  71     -28.164 -10.262   1.152  1.00 97.74           O  
ATOM   1060  N   LYS A  72     -24.291  -6.638   0.230  1.00 98.05           N  
ATOM   1061  H   LYS A  72     -24.965  -5.958   0.548  1.00 98.05           H  
ATOM   1062  CA  LYS A  72     -22.936  -6.157  -0.071  1.00 98.05           C  
ATOM   1063  HA  LYS A  72     -22.426  -6.947  -0.624  1.00 98.05           H  
ATOM   1064  C   LYS A  72     -22.106  -5.917   1.186  1.00 98.05           C  
ATOM   1065  CB  LYS A  72     -23.019  -4.892  -0.946  1.00 98.05           C  
ATOM   1066  HB2 LYS A  72     -23.490  -4.087  -0.381  1.00 98.05           H  
ATOM   1067  HB3 LYS A  72     -23.649  -5.100  -1.811  1.00 98.05           H  
ATOM   1068  O   LYS A  72     -20.991  -6.426   1.282  1.00 98.05           O  
ATOM   1069  CG  LYS A  72     -21.663  -4.391  -1.456  1.00 98.05           C  
ATOM   1070  HG2 LYS A  72     -21.838  -3.534  -2.106  1.00 98.05           H  
ATOM   1071  HG3 LYS A  72     -21.037  -4.079  -0.620  1.00 98.05           H  
ATOM   1072  CD  LYS A  72     -20.956  -5.479  -2.262  1.00 98.05           C  
ATOM   1073  HD2 LYS A  72     -21.624  -5.813  -3.055  1.00 98.05           H  
ATOM   1074  HD3 LYS A  72     -20.695  -6.318  -1.617  1.00 98.05           H  
ATOM   1075  CE  LYS A  72     -19.676  -4.962  -2.885  1.00 98.05           C  
ATOM   1076  HE2 LYS A  72     -19.017  -4.600  -2.096  1.00 98.05           H  
ATOM   1077  HE3 LYS A  72     -19.901  -4.133  -3.556  1.00 98.05           H  
ATOM   1078  NZ  LYS A  72     -19.012  -6.052  -3.622  1.00 98.05           N  
ATOM   1079  HZ1 LYS A  72     -18.107  -5.730  -3.933  1.00 98.05           H  
ATOM   1080  HZ2 LYS A  72     -18.856  -6.857  -3.033  1.00 98.05           H  
ATOM   1081  HZ3 LYS A  72     -19.524  -6.332  -4.447  1.00 98.05           H  
ATOM   1082  N   LEU A  73     -22.651  -5.149   2.124  1.00 97.90           N  
ATOM   1083  H   LEU A  73     -23.580  -4.799   1.941  1.00 97.90           H  
ATOM   1084  CA  LEU A  73     -22.098  -4.863   3.441  1.00 97.90           C  
ATOM   1085  HA  LEU A  73     -21.036  -5.110   3.454  1.00 97.90           H  
ATOM   1086  C   LEU A  73     -22.824  -5.740   4.467  1.00 97.90           C  
ATOM   1087  CB  LEU A  73     -22.258  -3.357   3.705  1.00 97.90           C  
ATOM   1088  HB2 LEU A  73     -21.715  -2.805   2.938  1.00 97.90           H  
ATOM   1089  HB3 LEU A  73     -23.314  -3.102   3.616  1.00 97.90           H  
ATOM   1090  O   LEU A  73     -23.906  -5.390   4.935  1.00 97.90           O  
ATOM   1091  CG  LEU A  73     -21.763  -2.909   5.091  1.00 97.90           C  
ATOM   1092  HG  LEU A  73     -22.286  -3.457   5.874  1.00 97.90           H  
ATOM   1093  CD1 LEU A  73     -20.259  -3.118   5.268  1.00 97.90           C  
ATOM   1094 HD11 LEU A  73     -20.036  -4.185   5.305  1.00 97.90           H  
ATOM   1095 HD12 LEU A  73     -19.709  -2.659   4.446  1.00 97.90           H  
ATOM   1096 HD13 LEU A  73     -19.939  -2.682   6.214  1.00 97.90           H  
ATOM   1097  CD2 LEU A  73     -22.081  -1.428   5.260  1.00 97.90           C  
ATOM   1098 HD21 LEU A  73     -21.578  -0.842   4.491  1.00 97.90           H  
ATOM   1099 HD22 LEU A  73     -21.758  -1.102   6.249  1.00 97.90           H  
ATOM   1100 HD23 LEU A  73     -23.159  -1.290   5.174  1.00 97.90           H  
ATOM   1101  N   ILE A  74     -22.229  -6.893   4.774  1.00 97.97           N  
ATOM   1102  H   ILE A  74     -21.307  -7.057   4.397  1.00 97.97           H  
ATOM   1103  CA  ILE A  74     -22.862  -7.982   5.539  1.00 97.97           C  
ATOM   1104  HA  ILE A  74     -23.943  -7.851   5.484  1.00 97.97           H  
ATOM   1105  C   ILE A  74     -22.511  -7.962   7.037  1.00 97.97           C  
ATOM   1106  CB  ILE A  74     -22.539  -9.352   4.895  1.00 97.97           C  
ATOM   1107  HB  ILE A  74     -23.095 -10.110   5.447  1.00 97.97           H  
ATOM   1108  O   ILE A  74     -23.112  -8.693   7.823  1.00 97.97           O  
ATOM   1109  CG1 ILE A  74     -21.036  -9.702   4.990  1.00 97.97           C  
ATOM   1110 HG12 ILE A  74     -20.683  -9.531   6.007  1.00 97.97           H  
ATOM   1111 HG13 ILE A  74     -20.462  -9.058   4.325  1.00 97.97           H  
ATOM   1112  CG2 ILE A  74     -23.037  -9.379   3.434  1.00 97.97           C  
ATOM   1113 HG21 ILE A  74     -24.101  -9.145   3.411  1.00 97.97           H  
ATOM   1114 HG22 ILE A  74     -22.502  -8.651   2.826  1.00 97.97           H  
ATOM   1115 HG23 ILE A  74     -22.898 -10.367   2.994  1.00 97.97           H  
ATOM   1116  CD1 ILE A  74     -20.731 -11.166   4.656  1.00 97.97           C  
ATOM   1117 HD11 ILE A  74     -19.670 -11.350   4.830  1.00 97.97           H  
ATOM   1118 HD12 ILE A  74     -21.314 -11.824   5.300  1.00 97.97           H  
ATOM   1119 HD13 ILE A  74     -20.963 -11.388   3.615  1.00 97.97           H  
ATOM   1120  N   GLY A  75     -21.536  -7.135   7.426  1.00 97.61           N  
ATOM   1121  H   GLY A  75     -21.103  -6.561   6.717  1.00 97.61           H  
ATOM   1122  CA  GLY A  75     -21.058  -6.972   8.798  1.00 97.61           C  
ATOM   1123  HA2 GLY A  75     -21.846  -7.239   9.502  1.00 97.61           H  
ATOM   1124  HA3 GLY A  75     -20.202  -7.625   8.968  1.00 97.61           H  
ATOM   1125  C   GLY A  75     -20.595  -5.546   9.068  1.00 97.61           C  
ATOM   1126  O   GLY A  75     -19.979  -4.921   8.202  1.00 97.61           O  
ATOM   1127  N   ALA A  76     -20.880  -5.035  10.265  1.00 97.53           N  
ATOM   1128  H   ALA A  76     -21.346  -5.629  10.936  1.00 97.53           H  
ATOM   1129  CA  ALA A  76     -20.485  -3.697  10.690  1.00 97.53           C  
ATOM   1130  HA  ALA A  76     -19.513  -3.465  10.256  1.00 97.53           H  
ATOM   1131  C   ALA A  76     -20.340  -3.629  12.217  1.00 97.53           C  
ATOM   1132  CB  ALA A  76     -21.507  -2.678  10.159  1.00 97.53           C  
ATOM   1133  HB1 ALA A  76     -22.493  -2.882  10.576  1.00 97.53           H  
ATOM   1134  HB2 ALA A  76     -21.559  -2.736   9.071  1.00 97.53           H  
ATOM   1135  HB3 ALA A  76     -21.203  -1.670  10.440  1.00 97.53           H  
ATOM   1136  O   ALA A  76     -21.340  -3.576  12.937  1.00 97.53           O  
ATOM   1137  N   ARG A  77     -19.087  -3.614  12.687  1.00 96.88           N  
ATOM   1138  H   ARG A  77     -18.340  -3.652  12.008  1.00 96.88           H  
ATOM   1139  CA  ARG A  77     -18.696  -3.523  14.104  1.00 96.88           C  
ATOM   1140  HA  ARG A  77     -19.590  -3.466  14.725  1.00 96.88           H  
ATOM   1141  C   ARG A  77     -17.879  -2.258  14.383  1.00 96.88           C  
ATOM   1142  CB  ARG A  77     -17.900  -4.771  14.523  1.00 96.88           C  
ATOM   1143  HB2 ARG A  77     -17.016  -4.849  13.891  1.00 96.88           H  
ATOM   1144  HB3 ARG A  77     -17.566  -4.633  15.552  1.00 96.88           H  
ATOM   1145  O   ARG A  77     -17.195  -1.748  13.493  1.00 96.88           O  
ATOM   1146  CG  ARG A  77     -18.687  -6.091  14.448  1.00 96.88           C  
ATOM   1147  HG2 ARG A  77     -18.976  -6.293  13.416  1.00 96.88           H  
ATOM   1148  HG3 ARG A  77     -19.582  -6.021  15.066  1.00 96.88           H  
ATOM   1149  CD  ARG A  77     -17.791  -7.229  14.958  1.00 96.88           C  
ATOM   1150  HD2 ARG A  77     -17.479  -7.016  15.980  1.00 96.88           H  
ATOM   1151  HD3 ARG A  77     -16.886  -7.256  14.351  1.00 96.88           H  
ATOM   1152  NE  ARG A  77     -18.429  -8.555  14.880  1.00 96.88           N  
ATOM   1153  HE  ARG A  77     -18.258  -9.114  14.056  1.00 96.88           H  
ATOM   1154  NH1 ARG A  77     -19.240  -8.671  17.024  1.00 96.88           N  
ATOM   1155 HH11 ARG A  77     -18.888  -7.739  17.189  1.00 96.88           H  
ATOM   1156 HH12 ARG A  77     -19.604  -9.238  17.777  1.00 96.88           H  
ATOM   1157  NH2 ARG A  77     -19.392 -10.442  15.697  1.00 96.88           N  
ATOM   1158 HH21 ARG A  77     -19.046 -10.942  14.890  1.00 96.88           H  
ATOM   1159 HH22 ARG A  77     -19.705 -11.019  16.464  1.00 96.88           H  
ATOM   1160  CZ  ARG A  77     -19.016  -9.213  15.859  1.00 96.88           C  
ATOM   1161  N   SER A  78     -17.896  -1.777  15.620  1.00 95.80           N  
ATOM   1162  H   SER A  78     -18.510  -2.212  16.294  1.00 95.80           H  
ATOM   1163  CA  SER A  78     -17.086  -0.666  16.109  1.00 95.80           C  
ATOM   1164  HA  SER A  78     -16.204  -0.589  15.473  1.00 95.80           H  
ATOM   1165  C   SER A  78     -16.575  -0.920  17.530  1.00 95.80           C  
ATOM   1166  CB  SER A  78     -17.852   0.658  15.992  1.00 95.80           C  
ATOM   1167  HB2 SER A  78     -17.169   1.475  16.223  1.00 95.80           H  
ATOM   1168  HB3 SER A  78     -18.182   0.779  14.960  1.00 95.80           H  
ATOM   1169  O   SER A  78     -17.246  -1.532  18.355  1.00 95.80           O  
ATOM   1170  OG  SER A  78     -18.974   0.764  16.843  1.00 95.80           O  
ATOM   1171  HG  SER A  78     -19.588   0.046  16.671  1.00 95.80           H  
ATOM   1172  N   TYR A  79     -15.353  -0.465  17.800  1.00 95.76           N  
ATOM   1173  H   TYR A  79     -14.832  -0.009  17.065  1.00 95.76           H  
ATOM   1174  CA  TYR A  79     -14.643  -0.724  19.058  1.00 95.76           C  
ATOM   1175  HA  TYR A  79     -15.230  -1.407  19.672  1.00 95.76           H  
ATOM   1176  C   TYR A  79     -14.516   0.570  19.882  1.00 95.76           C  
ATOM   1177  CB  TYR A  79     -13.335  -1.459  18.728  1.00 95.76           C  
ATOM   1178  HB2 TYR A  79     -12.702  -0.822  18.111  1.00 95.76           H  
ATOM   1179  HB3 TYR A  79     -12.818  -1.674  19.663  1.00 95.76           H  
ATOM   1180  O   TYR A  79     -15.257   1.525  19.624  1.00 95.76           O  
ATOM   1181  CG  TYR A  79     -13.572  -2.789  18.032  1.00 95.76           C  
ATOM   1182  CD1 TYR A  79     -13.676  -3.973  18.789  1.00 95.76           C  
ATOM   1183  HD1 TYR A  79     -13.498  -3.951  19.854  1.00 95.76           H  
ATOM   1184  CD2 TYR A  79     -13.789  -2.828  16.641  1.00 95.76           C  
ATOM   1185  HD2 TYR A  79     -13.694  -1.924  16.058  1.00 95.76           H  
ATOM   1186  CE1 TYR A  79     -14.045  -5.179  18.164  1.00 95.76           C  
ATOM   1187  HE1 TYR A  79     -14.142  -6.093  18.731  1.00 95.76           H  
ATOM   1188  CE2 TYR A  79     -14.168  -4.024  16.013  1.00 95.76           C  
ATOM   1189  HE2 TYR A  79     -14.375  -4.038  14.953  1.00 95.76           H  
ATOM   1190  OH  TYR A  79     -14.717  -6.337  16.176  1.00 95.76           O  
ATOM   1191  HH  TYR A  79     -14.645  -6.281  15.220  1.00 95.76           H  
ATOM   1192  CZ  TYR A  79     -14.309  -5.197  16.780  1.00 95.76           C  
ATOM   1193  N   GLN A  80     -13.642   0.627  20.894  1.00 91.91           N  
ATOM   1194  H   GLN A  80     -12.916  -0.071  20.971  1.00 91.91           H  
ATOM   1195  CA  GLN A  80     -13.642   1.726  21.872  1.00 91.91           C  
ATOM   1196  HA  GLN A  80     -14.628   1.766  22.336  1.00 91.91           H  
ATOM   1197  C   GLN A  80     -13.413   3.093  21.209  1.00 91.91           C  
ATOM   1198  CB  GLN A  80     -12.609   1.468  22.980  1.00 91.91           C  
ATOM   1199  HB2 GLN A  80     -11.608   1.427  22.550  1.00 91.91           H  
ATOM   1200  HB3 GLN A  80     -12.648   2.305  23.677  1.00 91.91           H  
ATOM   1201  O   GLN A  80     -14.211   4.013  21.396  1.00 91.91           O  
ATOM   1202  CG  GLN A  80     -12.884   0.165  23.751  1.00 91.91           C  
ATOM   1203  HG2 GLN A  80     -13.925   0.152  24.075  1.00 91.91           H  
ATOM   1204  HG3 GLN A  80     -12.720  -0.687  23.091  1.00 91.91           H  
ATOM   1205  CD  GLN A  80     -12.005  -0.008  24.986  1.00 91.91           C  
ATOM   1206  NE2 GLN A  80     -12.046  -1.155  25.628  1.00 91.91           N  
ATOM   1207 HE21 GLN A  80     -11.403  -1.227  26.403  1.00 91.91           H  
ATOM   1208 HE22 GLN A  80     -12.540  -1.941  25.230  1.00 91.91           H  
ATOM   1209  OE1 GLN A  80     -11.299   0.873  25.439  1.00 91.91           O  
ATOM   1210  N   LEU A  81     -12.407   3.208  20.334  1.00 86.97           N  
ATOM   1211  H   LEU A  81     -11.798   2.412  20.207  1.00 86.97           H  
ATOM   1212  CA  LEU A  81     -12.153   4.420  19.543  1.00 86.97           C  
ATOM   1213  HA  LEU A  81     -12.154   5.279  20.214  1.00 86.97           H  
ATOM   1214  C   LEU A  81     -13.228   4.703  18.479  1.00 86.97           C  
ATOM   1215  CB  LEU A  81     -10.780   4.299  18.861  1.00 86.97           C  
ATOM   1216  HB2 LEU A  81     -10.681   5.110  18.139  1.00 86.97           H  
ATOM   1217  HB3 LEU A  81     -10.757   3.368  18.294  1.00 86.97           H  
ATOM   1218  O   LEU A  81     -13.293   5.816  17.945  1.00 86.97           O  
ATOM   1219  CG  LEU A  81      -9.551   4.331  19.786  1.00 86.97           C  
ATOM   1220  HG  LEU A  81      -9.490   3.400  20.349  1.00 86.97           H  
ATOM   1221  CD1 LEU A  81      -8.315   4.464  18.897  1.00 86.97           C  
ATOM   1222 HD11 LEU A  81      -8.291   5.443  18.417  1.00 86.97           H  
ATOM   1223 HD12 LEU A  81      -7.412   4.339  19.495  1.00 86.97           H  
ATOM   1224 HD13 LEU A  81      -8.356   3.700  18.121  1.00 86.97           H  
ATOM   1225  CD2 LEU A  81      -9.528   5.509  20.764  1.00 86.97           C  
ATOM   1226 HD21 LEU A  81      -8.593   5.490  21.325  1.00 86.97           H  
ATOM   1227 HD22 LEU A  81      -9.605   6.455  20.229  1.00 86.97           H  
ATOM   1228 HD23 LEU A  81     -10.342   5.410  21.482  1.00 86.97           H  
ATOM   1229  N   GLY A  82     -14.070   3.719  18.156  1.00 82.69           N  
ATOM   1230  H   GLY A  82     -14.001   2.859  18.682  1.00 82.69           H  
ATOM   1231  CA  GLY A  82     -15.139   3.824  17.165  1.00 82.69           C  
ATOM   1232  HA2 GLY A  82     -15.502   2.818  16.951  1.00 82.69           H  
ATOM   1233  HA3 GLY A  82     -14.726   4.249  16.251  1.00 82.69           H  
ATOM   1234  C   GLY A  82     -16.334   4.676  17.609  1.00 82.69           C  
ATOM   1235  O   GLY A  82     -17.155   5.040  16.759  1.00 82.69           O  
ATOM   1236  N   ASN A  83     -16.420   5.016  18.904  1.00 83.64           N  
ATOM   1237  H   ASN A  83     -15.674   4.706  19.510  1.00 83.64           H  
ATOM   1238  CA  ASN A  83     -17.532   5.729  19.548  1.00 83.64           C  
ATOM   1239  HA  ASN A  83     -17.358   5.659  20.621  1.00 83.64           H  
ATOM   1240  C   ASN A  83     -18.905   5.053  19.331  1.00 83.64           C  
ATOM   1241  CB  ASN A  83     -17.497   7.231  19.186  1.00 83.64           C  
ATOM   1242  HB2 ASN A  83     -18.378   7.719  19.602  1.00 83.64           H  
ATOM   1243  HB3 ASN A  83     -17.529   7.342  18.102  1.00 83.64           H  
ATOM   1244  O   ASN A  83     -19.919   5.734  19.168  1.00 83.64           O  
ATOM   1245  CG  ASN A  83     -16.290   7.972  19.734  1.00 83.64           C  
ATOM   1246  ND2 ASN A  83     -15.998   9.143  19.218  1.00 83.64           N  
ATOM   1247 HD21 ASN A  83     -16.558   9.534  18.475  1.00 83.64           H  
ATOM   1248 HD22 ASN A  83     -15.192   9.592  19.631  1.00 83.64           H  
ATOM   1249  OD1 ASN A  83     -15.612   7.557  20.651  1.00 83.64           O  
ATOM   1250  N   GLY A  84     -18.938   3.714  19.297  1.00 86.07           N  
ATOM   1251  H   GLY A  84     -18.073   3.209  19.430  1.00 86.07           H  
ATOM   1252  CA  GLY A  84     -20.172   2.922  19.184  1.00 86.07           C  
ATOM   1253  HA2 GLY A  84     -20.828   3.155  20.023  1.00 86.07           H  
ATOM   1254  HA3 GLY A  84     -19.911   1.865  19.235  1.00 86.07           H  
ATOM   1255  C   GLY A  84     -20.959   3.137  17.885  1.00 86.07           C  
ATOM   1256  O   GLY A  84     -22.186   3.049  17.886  1.00 86.07           O  
ATOM   1257  N   SER A  85     -20.286   3.499  16.789  1.00 92.92           N  
ATOM   1258  H   SER A  85     -19.279   3.538  16.855  1.00 92.92           H  
ATOM   1259  CA  SER A  85     -20.910   3.685  15.478  1.00 92.92           C  
ATOM   1260  HA  SER A  85     -21.802   3.063  15.413  1.00 92.92           H  
ATOM   1261  C   SER A  85     -19.938   3.333  14.346  1.00 92.92           C  
ATOM   1262  CB  SER A  85     -21.366   5.139  15.346  1.00 92.92           C  
ATOM   1263  HB2 SER A  85     -20.512   5.803  15.477  1.00 92.92           H  
ATOM   1264  HB3 SER A  85     -22.095   5.350  16.128  1.00 92.92           H  
ATOM   1265  O   SER A  85     -18.964   4.071  14.154  1.00 92.92           O  
ATOM   1266  OG  SER A  85     -21.958   5.373  14.078  1.00 92.92           O  
ATOM   1267  HG  SER A  85     -22.391   6.228  14.128  1.00 92.92           H  
ATOM   1268  N   PRO A  86     -20.209   2.294  13.525  1.00 94.92           N  
ATOM   1269  CA  PRO A  86     -19.381   1.913  12.371  1.00 94.92           C  
ATOM   1270  HA  PRO A  86     -18.361   1.759  12.723  1.00 94.92           H  
ATOM   1271  C   PRO A  86     -19.340   2.941  11.222  1.00 94.92           C  
ATOM   1272  CB  PRO A  86     -19.932   0.565  11.883  1.00 94.92           C  
ATOM   1273  HB2 PRO A  86     -19.132  -0.102  11.564  1.00 94.92           H  
ATOM   1274  HB3 PRO A  86     -20.639   0.720  11.068  1.00 94.92           H  
ATOM   1275  O   PRO A  86     -18.704   2.692  10.201  1.00 94.92           O  
ATOM   1276  CG  PRO A  86     -20.678   0.003  13.090  1.00 94.92           C  
ATOM   1277  HG2 PRO A  86     -21.488  -0.665  12.798  1.00 94.92           H  
ATOM   1278  HG3 PRO A  86     -19.977  -0.509  13.750  1.00 94.92           H  
ATOM   1279  CD  PRO A  86     -21.204   1.259  13.776  1.00 94.92           C  
ATOM   1280  HD2 PRO A  86     -22.159   1.550  13.339  1.00 94.92           H  
ATOM   1281  HD3 PRO A  86     -21.327   1.065  14.841  1.00 94.92           H  
ATOM   1282  N   ILE A  87     -20.014   4.089  11.361  1.00 96.01           N  
ATOM   1283  H   ILE A  87     -20.474   4.252  12.245  1.00 96.01           H  
ATOM   1284  CA  ILE A  87     -20.029   5.174  10.370  1.00 96.01           C  
ATOM   1285  HA  ILE A  87     -20.295   4.747   9.403  1.00 96.01           H  
ATOM   1286  C   ILE A  87     -18.635   5.801  10.230  1.00 96.01           C  
ATOM   1287  CB  ILE A  87     -21.096   6.227  10.754  1.00 96.01           C  
ATOM   1288  HB  ILE A  87     -20.917   6.506  11.793  1.00 96.01           H  
ATOM   1289  O   ILE A  87     -18.039   6.232  11.222  1.00 96.01           O  
ATOM   1290  CG1 ILE A  87     -22.534   5.656  10.670  1.00 96.01           C  
ATOM   1291 HG12 ILE A  87     -22.579   4.716  11.219  1.00 96.01           H  
ATOM   1292 HG13 ILE A  87     -23.208   6.349  11.173  1.00 96.01           H  
ATOM   1293  CG2 ILE A  87     -20.998   7.523   9.928  1.00 96.01           C  
ATOM   1294 HG21 ILE A  87     -20.058   8.036  10.134  1.00 96.01           H  
ATOM   1295 HG22 ILE A  87     -21.040   7.297   8.863  1.00 96.01           H  
ATOM   1296 HG23 ILE A  87     -21.813   8.198  10.188  1.00 96.01           H  
ATOM   1297  CD1 ILE A  87     -23.074   5.417   9.249  1.00 96.01           C  
ATOM   1298 HD11 ILE A  87     -24.013   4.867   9.308  1.00 96.01           H  
ATOM   1299 HD12 ILE A  87     -22.366   4.834   8.660  1.00 96.01           H  
ATOM   1300 HD13 ILE A  87     -23.255   6.368   8.748  1.00 96.01           H  
ATOM   1301  N   ASP A  88     -18.149   5.898   8.993  1.00 96.99           N  
ATOM   1302  H   ASP A  88     -18.684   5.493   8.238  1.00 96.99           H  
ATOM   1303  CA  ASP A  88     -16.888   6.563   8.657  1.00 96.99           C  
ATOM   1304  HA  ASP A  88     -16.124   6.237   9.363  1.00 96.99           H  
ATOM   1305  C   ASP A  88     -17.013   8.092   8.722  1.00 96.99           C  
ATOM   1306  CB  ASP A  88     -16.449   6.144   7.250  1.00 96.99           C  
ATOM   1307  HB2 ASP A  88     -16.564   5.065   7.145  1.00 96.99           H  
ATOM   1308  HB3 ASP A  88     -17.098   6.612   6.510  1.00 96.99           H  
ATOM   1309  O   ASP A  88     -17.803   8.694   7.997  1.00 96.99           O  
ATOM   1310  CG  ASP A  88     -14.996   6.466   6.923  1.00 96.99           C  
ATOM   1311  OD1 ASP A  88     -14.590   6.126   5.792  1.00 96.99           O  
ATOM   1312  OD2 ASP A  88     -14.284   7.076   7.758  1.00 96.99           O  
ATOM   1313  N   SER A  89     -16.211   8.734   9.568  1.00 91.68           N  
ATOM   1314  H   SER A  89     -15.585   8.186  10.141  1.00 91.68           H  
ATOM   1315  CA  SER A  89     -16.113  10.199   9.654  1.00 91.68           C  
ATOM   1316  HA  SER A  89     -16.917  10.642   9.065  1.00 91.68           H  
ATOM   1317  C   SER A  89     -14.814  10.762   9.063  1.00 91.68           C  
ATOM   1318  CB  SER A  89     -16.322  10.657  11.099  1.00 91.68           C  
ATOM   1319  HB2 SER A  89     -16.225  11.742  11.152  1.00 91.68           H  
ATOM   1320  HB3 SER A  89     -17.330  10.385  11.414  1.00 91.68           H  
ATOM   1321  O   SER A  89     -14.570  11.964   9.167  1.00 91.68           O  
ATOM   1322  OG  SER A  89     -15.386  10.052  11.975  1.00 91.68           O  
ATOM   1323  HG  SER A  89     -15.345  10.572  12.780  1.00 91.68           H  
ATOM   1324  N   ILE A  90     -13.977   9.909   8.463  1.00 92.68           N  
ATOM   1325  H   ILE A  90     -14.260   8.941   8.397  1.00 92.68           H  
ATOM   1326  CA  ILE A  90     -12.629  10.244   7.971  1.00 92.68           C  
ATOM   1327  HA  ILE A  90     -12.429  11.303   8.132  1.00 92.68           H  
ATOM   1328  C   ILE A  90     -12.520  10.006   6.462  1.00 92.68           C  
ATOM   1329  CB  ILE A  90     -11.587   9.429   8.774  1.00 92.68           C  
ATOM   1330  HB  ILE A  90     -11.867   8.377   8.727  1.00 92.68           H  
ATOM   1331  O   ILE A  90     -11.881  10.788   5.765  1.00 92.68           O  
ATOM   1332  CG1 ILE A  90     -11.616   9.892  10.248  1.00 92.68           C  
ATOM   1333 HG12 ILE A  90     -11.190  10.893  10.324  1.00 92.68           H  
ATOM   1334 HG13 ILE A  90     -12.644   9.943  10.606  1.00 92.68           H  
ATOM   1335  CG2 ILE A  90     -10.163   9.575   8.204  1.00 92.68           C  
ATOM   1336 HG21 ILE A  90     -10.116   9.180   7.189  1.00 92.68           H  
ATOM   1337 HG22 ILE A  90      -9.869  10.624   8.188  1.00 92.68           H  
ATOM   1338 HG23 ILE A  90      -9.448   9.010   8.802  1.00 92.68           H  
ATOM   1339  CD1 ILE A  90     -10.886   8.963  11.211  1.00 92.68           C  
ATOM   1340 HD11 ILE A  90     -11.096   9.324  12.218  1.00 92.68           H  
ATOM   1341 HD12 ILE A  90      -9.811   8.976  11.036  1.00 92.68           H  
ATOM   1342 HD13 ILE A  90     -11.273   7.948  11.120  1.00 92.68           H  
ATOM   1343  N   GLY A  91     -13.177   8.959   5.962  1.00 95.76           N  
ATOM   1344  H   GLY A  91     -13.631   8.337   6.616  1.00 95.76           H  
ATOM   1345  CA  GLY A  91     -13.242   8.560   4.557  1.00 95.76           C  
ATOM   1346  HA2 GLY A  91     -13.045   9.416   3.911  1.00 95.76           H  
ATOM   1347  HA3 GLY A  91     -14.245   8.178   4.367  1.00 95.76           H  
ATOM   1348  C   GLY A  91     -12.301   7.430   4.168  1.00 95.76           C  
ATOM   1349  O   GLY A  91     -12.429   6.886   3.072  1.00 95.76           O  
ATOM   1350  N   HIS A  92     -11.386   7.049   5.057  1.00 96.64           N  
ATOM   1351  H   HIS A  92     -11.413   7.458   5.980  1.00 96.64           H  
ATOM   1352  CA  HIS A  92     -10.359   6.065   4.758  1.00 96.64           C  
ATOM   1353  HA  HIS A  92      -9.877   6.351   3.823  1.00 96.64           H  
ATOM   1354  C   HIS A  92     -10.946   4.665   4.543  1.00 96.64           C  
ATOM   1355  CB  HIS A  92      -9.307   6.107   5.859  1.00 96.64           C  
ATOM   1356  HB2 HIS A  92      -9.006   7.139   6.038  1.00 96.64           H  
ATOM   1357  HB3 HIS A  92      -9.722   5.704   6.783  1.00 96.64           H  
ATOM   1358  O   HIS A  92     -10.809   4.130   3.447  1.00 96.64           O  
ATOM   1359  CG  HIS A  92      -8.089   5.323   5.489  1.00 96.64           C  
ATOM   1360  CD2 HIS A  92      -7.079   5.728   4.671  1.00 96.64           C  
ATOM   1361  HD2 HIS A  92      -7.048   6.671   4.146  1.00 96.64           H  
ATOM   1362  ND1 HIS A  92      -7.783   4.061   5.907  1.00 96.64           N  
ATOM   1363  HD1 HIS A  92      -8.379   3.458   6.456  1.00 96.64           H  
ATOM   1364  CE1 HIS A  92      -6.590   3.728   5.415  1.00 96.64           C  
ATOM   1365  HE1 HIS A  92      -6.089   2.795   5.626  1.00 96.64           H  
ATOM   1366  NE2 HIS A  92      -6.108   4.722   4.650  1.00 96.64           N  
ATOM   1367  N   GLY A  93     -11.701   4.131   5.508  1.00 97.33           N  
ATOM   1368  H   GLY A  93     -11.763   4.612   6.393  1.00 97.33           H  
ATOM   1369  CA  GLY A  93     -12.384   2.840   5.378  1.00 97.33           C  
ATOM   1370  HA2 GLY A  93     -12.906   2.628   6.311  1.00 97.33           H  
ATOM   1371  HA3 GLY A  93     -11.649   2.052   5.214  1.00 97.33           H  
ATOM   1372  C   GLY A  93     -13.395   2.794   4.229  1.00 97.33           C  
ATOM   1373  O   GLY A  93     -13.533   1.777   3.550  1.00 97.33           O  
ATOM   1374  N   THR A  94     -14.037   3.925   3.921  1.00 97.84           N  
ATOM   1375  H   THR A  94     -13.917   4.712   4.543  1.00 97.84           H  
ATOM   1376  CA  THR A  94     -14.885   4.079   2.728  1.00 97.84           C  
ATOM   1377  HA  THR A  94     -15.632   3.285   2.730  1.00 97.84           H  
ATOM   1378  C   THR A  94     -14.076   3.941   1.427  1.00 97.84           C  
ATOM   1379  CB  THR A  94     -15.622   5.427   2.792  1.00 97.84           C  
ATOM   1380  HB  THR A  94     -14.898   6.242   2.815  1.00 97.84           H  
ATOM   1381  O   THR A  94     -14.517   3.270   0.487  1.00 97.84           O  
ATOM   1382  CG2 THR A  94     -16.583   5.670   1.634  1.00 97.84           C  
ATOM   1383 HG21 THR A  94     -17.114   6.609   1.790  1.00 97.84           H  
ATOM   1384 HG22 THR A  94     -17.301   4.852   1.575  1.00 97.84           H  
ATOM   1385 HG23 THR A  94     -16.023   5.735   0.701  1.00 97.84           H  
ATOM   1386  OG1 THR A  94     -16.402   5.478   3.964  1.00 97.84           O  
ATOM   1387  HG1 THR A  94     -15.773   5.651   4.668  1.00 97.84           H  
ATOM   1388  N   HIS A  95     -12.874   4.518   1.360  1.00 97.57           N  
ATOM   1389  H   HIS A  95     -12.550   5.041   2.161  1.00 97.57           H  
ATOM   1390  CA  HIS A  95     -11.981   4.445   0.196  1.00 97.57           C  
ATOM   1391  HA  HIS A  95     -12.564   4.629  -0.706  1.00 97.57           H  
ATOM   1392  C   HIS A  95     -11.333   3.058   0.049  1.00 97.57           C  
ATOM   1393  CB  HIS A  95     -10.938   5.567   0.309  1.00 97.57           C  
ATOM   1394  HB2 HIS A  95     -10.221   5.323   1.093  1.00 97.57           H  
ATOM   1395  HB3 HIS A  95     -11.448   6.485   0.599  1.00 97.57           H  
ATOM   1396  O   HIS A  95     -11.354   2.480  -1.039  1.00 97.57           O  
ATOM   1397  CG  HIS A  95     -10.184   5.849  -0.966  1.00 97.57           C  
ATOM   1398  CD2 HIS A  95     -10.400   6.906  -1.804  1.00 97.57           C  
ATOM   1399  HD2 HIS A  95     -11.156   7.668  -1.684  1.00 97.57           H  
ATOM   1400  ND1 HIS A  95      -9.121   5.094  -1.461  1.00 97.57           N  
ATOM   1401  CE1 HIS A  95      -8.719   5.713  -2.581  1.00 97.57           C  
ATOM   1402  HE1 HIS A  95      -7.896   5.386  -3.200  1.00 97.57           H  
ATOM   1403  NE2 HIS A  95      -9.465   6.806  -2.812  1.00 97.57           N  
ATOM   1404  HE2 HIS A  95      -9.315   7.462  -3.566  1.00 97.57           H  
ATOM   1405  N   THR A  96     -10.845   2.462   1.141  1.00 97.99           N  
ATOM   1406  H   THR A  96     -10.881   2.957   2.020  1.00 97.99           H  
ATOM   1407  CA  THR A  96     -10.189   1.143   1.132  1.00 97.99           C  
ATOM   1408  HA  THR A  96      -9.457   1.140   0.324  1.00 97.99           H  
ATOM   1409  C   THR A  96     -11.178   0.014   0.832  1.00 97.99           C  
ATOM   1410  CB  THR A  96      -9.422   0.868   2.440  1.00 97.99           C  
ATOM   1411  HB  THR A  96      -8.958  -0.116   2.374  1.00 97.99           H  
ATOM   1412  O   THR A  96     -10.924  -0.793  -0.065  1.00 97.99           O  
ATOM   1413  CG2 THR A  96      -8.323   1.898   2.688  1.00 97.99           C  
ATOM   1414 HG21 THR A  96      -8.741   2.897   2.813  1.00 97.99           H  
ATOM   1415 HG22 THR A  96      -7.637   1.910   1.841  1.00 97.99           H  
ATOM   1416 HG23 THR A  96      -7.781   1.637   3.597  1.00 97.99           H  
ATOM   1417  OG1 THR A  96     -10.299   0.877   3.534  1.00 97.99           O  
ATOM   1418  HG1 THR A  96      -9.798   1.040   4.337  1.00 97.99           H  
ATOM   1419  N   ALA A  97     -12.355  -0.008   1.471  1.00 97.95           N  
ATOM   1420  H   ALA A  97     -12.497   0.643   2.231  1.00 97.95           H  
ATOM   1421  CA  ALA A  97     -13.385  -1.018   1.213  1.00 97.95           C  
ATOM   1422  HA  ALA A  97     -12.937  -2.004   1.337  1.00 97.95           H  
ATOM   1423  C   ALA A  97     -13.940  -0.941  -0.222  1.00 97.95           C  
ATOM   1424  CB  ALA A  97     -14.508  -0.868   2.247  1.00 97.95           C  
ATOM   1425  HB1 ALA A  97     -14.096  -0.916   3.255  1.00 97.95           H  
ATOM   1426  HB2 ALA A  97     -15.228  -1.677   2.127  1.00 97.95           H  
ATOM   1427  HB3 ALA A  97     -15.016   0.087   2.117  1.00 97.95           H  
ATOM   1428  O   ALA A  97     -14.165  -1.971  -0.865  1.00 97.95           O  
ATOM   1429  N   SER A  98     -14.124   0.272  -0.763  1.00 98.12           N  
ATOM   1430  H   SER A  98     -13.904   1.087  -0.208  1.00 98.12           H  
ATOM   1431  CA  SER A  98     -14.560   0.442  -2.157  1.00 98.12           C  
ATOM   1432  HA  SER A  98     -15.362  -0.274  -2.336  1.00 98.12           H  
ATOM   1433  C   SER A  98     -13.459   0.115  -3.174  1.00 98.12           C  
ATOM   1434  CB  SER A  98     -15.161   1.826  -2.410  1.00 98.12           C  
ATOM   1435  HB2 SER A  98     -16.032   1.968  -1.770  1.00 98.12           H  
ATOM   1436  HB3 SER A  98     -15.485   1.886  -3.449  1.00 98.12           H  
ATOM   1437  O   SER A  98     -13.779  -0.407  -4.240  1.00 98.12           O  
ATOM   1438  OG  SER A  98     -14.232   2.854  -2.160  1.00 98.12           O  
ATOM   1439  HG  SER A  98     -14.218   3.017  -1.214  1.00 98.12           H  
ATOM   1440  N   THR A  99     -12.180   0.309  -2.837  1.00 98.09           N  
ATOM   1441  H   THR A  99     -11.981   0.809  -1.982  1.00 98.09           H  
ATOM   1442  CA  THR A  99     -11.041  -0.148  -3.656  1.00 98.09           C  
ATOM   1443  HA  THR A  99     -11.184   0.191  -4.682  1.00 98.09           H  
ATOM   1444  C   THR A  99     -10.948  -1.680  -3.692  1.00 98.09           C  
ATOM   1445  CB  THR A  99      -9.724   0.460  -3.143  1.00 98.09           C  
ATOM   1446  HB  THR A  99      -9.547   0.151  -2.113  1.00 98.09           H  
ATOM   1447  O   THR A  99     -10.750  -2.264  -4.759  1.00 98.09           O  
ATOM   1448  CG2 THR A  99      -8.523   0.059  -3.996  1.00 98.09           C  
ATOM   1449 HG21 THR A  99      -8.720   0.288  -5.043  1.00 98.09           H  
ATOM   1450 HG22 THR A  99      -8.323  -1.007  -3.892  1.00 98.09           H  
ATOM   1451 HG23 THR A  99      -7.642   0.611  -3.669  1.00 98.09           H  
ATOM   1452  OG1 THR A  99      -9.780   1.865  -3.196  1.00 98.09           O  
ATOM   1453  HG1 THR A  99     -10.296   2.177  -2.449  1.00 98.09           H  
ATOM   1454  N   ALA A 100     -11.151  -2.356  -2.556  1.00 98.08           N  
ATOM   1455  H   ALA A 100     -11.269  -1.841  -1.695  1.00 98.08           H  
ATOM   1456  CA  ALA A 100     -11.108  -3.816  -2.490  1.00 98.08           C  
ATOM   1457  HA  ALA A 100     -10.196  -4.160  -2.980  1.00 98.08           H  
ATOM   1458  C   ALA A 100     -12.278  -4.469  -3.240  1.00 98.08           C  
ATOM   1459  CB  ALA A 100     -11.062  -4.254  -1.019  1.00 98.08           C  
ATOM   1460  HB1 ALA A 100     -10.996  -5.340  -0.965  1.00 98.08           H  
ATOM   1461  HB2 ALA A 100     -10.185  -3.831  -0.529  1.00 98.08           H  
ATOM   1462  HB3 ALA A 100     -11.958  -3.921  -0.495  1.00 98.08           H  
ATOM   1463  O   ALA A 100     -12.065  -5.350  -4.075  1.00 98.08           O  
ATOM   1464  N   ALA A 101     -13.512  -4.028  -2.972  1.00 97.68           N  
ATOM   1465  H   ALA A 101     -13.614  -3.318  -2.260  1.00 97.68           H  
ATOM   1466  CA  ALA A 101     -14.714  -4.732  -3.417  1.00 97.68           C  
ATOM   1467  HA  ALA A 101     -14.470  -5.314  -4.306  1.00 97.68           H  
ATOM   1468  C   ALA A 101     -15.888  -3.829  -3.838  1.00 97.68           C  
ATOM   1469  CB  ALA A 101     -15.110  -5.724  -2.312  1.00 97.68           C  
ATOM   1470  HB1 ALA A 101     -16.008  -6.275  -2.593  1.00 97.68           H  
ATOM   1471  HB2 ALA A 101     -15.286  -5.195  -1.375  1.00 97.68           H  
ATOM   1472  HB3 ALA A 101     -14.307  -6.448  -2.172  1.00 97.68           H  
ATOM   1473  O   ALA A 101     -17.002  -4.324  -3.968  1.00 97.68           O  
ATOM   1474  N   GLY A 102     -15.706  -2.525  -4.062  1.00 98.14           N  
ATOM   1475  H   GLY A 102     -14.776  -2.136  -3.997  1.00 98.14           H  
ATOM   1476  CA  GLY A 102     -16.807  -1.621  -4.420  1.00 98.14           C  
ATOM   1477  HA2 GLY A 102     -17.493  -1.565  -3.574  1.00 98.14           H  
ATOM   1478  HA3 GLY A 102     -16.410  -0.623  -4.603  1.00 98.14           H  
ATOM   1479  C   GLY A 102     -17.593  -2.051  -5.670  1.00 98.14           C  
ATOM   1480  O   GLY A 102     -17.012  -2.487  -6.661  1.00 98.14           O  
ATOM   1481  N   ALA A 103     -18.917  -1.907  -5.635  1.00 97.27           N  
ATOM   1482  H   ALA A 103     -19.334  -1.567  -4.780  1.00 97.27           H  
ATOM   1483  CA  ALA A 103     -19.804  -2.136  -6.776  1.00 97.27           C  
ATOM   1484  HA  ALA A 103     -19.599  -3.131  -7.170  1.00 97.27           H  
ATOM   1485  C   ALA A 103     -19.573  -1.116  -7.916  1.00 97.27           C  
ATOM   1486  CB  ALA A 103     -21.253  -2.108  -6.267  1.00 97.27           C  
ATOM   1487  HB1 ALA A 103     -21.498  -1.118  -5.882  1.00 97.27           H  
ATOM   1488  HB2 ALA A 103     -21.940  -2.352  -7.076  1.00 97.27           H  
ATOM   1489  HB3 ALA A 103     -21.385  -2.840  -5.470  1.00 97.27           H  
ATOM   1490  O   ALA A 103     -18.985  -0.054  -7.704  1.00 97.27           O  
ATOM   1491  N   PHE A 104     -20.061  -1.426  -9.124  1.00 97.83           N  
ATOM   1492  H   PHE A 104     -20.561  -2.298  -9.221  1.00 97.83           H  
ATOM   1493  CA  PHE A 104     -19.903  -0.588 -10.322  1.00 97.83           C  
ATOM   1494  HA  PHE A 104     -18.853  -0.312 -10.416  1.00 97.83           H  
ATOM   1495  C   PHE A 104     -20.730   0.715 -10.254  1.00 97.83           C  
ATOM   1496  CB  PHE A 104     -20.299  -1.393 -11.576  1.00 97.83           C  
ATOM   1497  HB2 PHE A 104     -20.353  -0.702 -12.417  1.00 97.83           H  
ATOM   1498  HB3 PHE A 104     -21.303  -1.793 -11.436  1.00 97.83           H  
ATOM   1499  O   PHE A 104     -21.936   0.709 -10.505  1.00 97.83           O  
ATOM   1500  CG  PHE A 104     -19.375  -2.531 -11.980  1.00 97.83           C  
ATOM   1501  CD1 PHE A 104     -18.322  -2.296 -12.887  1.00 97.83           C  
ATOM   1502  HD1 PHE A 104     -18.132  -1.297 -13.251  1.00 97.83           H  
ATOM   1503  CD2 PHE A 104     -19.602  -3.838 -11.507  1.00 97.83           C  
ATOM   1504  HD2 PHE A 104     -20.414  -4.038 -10.822  1.00 97.83           H  
ATOM   1505  CE1 PHE A 104     -17.504  -3.358 -13.316  1.00 97.83           C  
ATOM   1506  HE1 PHE A 104     -16.684  -3.175 -13.995  1.00 97.83           H  
ATOM   1507  CE2 PHE A 104     -18.779  -4.898 -11.930  1.00 97.83           C  
ATOM   1508  HE2 PHE A 104     -18.949  -5.899 -11.560  1.00 97.83           H  
ATOM   1509  CZ  PHE A 104     -17.731  -4.659 -12.836  1.00 97.83           C  
ATOM   1510  HZ  PHE A 104     -17.091  -5.472 -13.146  1.00 97.83           H  
ATOM   1511  N   VAL A 105     -20.076   1.855 -10.013  1.00 97.68           N  
ATOM   1512  H   VAL A 105     -19.092   1.782  -9.796  1.00 97.68           H  
ATOM   1513  CA  VAL A 105     -20.689   3.196  -9.974  1.00 97.68           C  
ATOM   1514  HA  VAL A 105     -21.773   3.085 -10.003  1.00 97.68           H  
ATOM   1515  C   VAL A 105     -20.256   4.025 -11.184  1.00 97.68           C  
ATOM   1516  CB  VAL A 105     -20.350   3.941  -8.671  1.00 97.68           C  
ATOM   1517  HB  VAL A 105     -19.290   4.193  -8.663  1.00 97.68           H  
ATOM   1518  O   VAL A 105     -19.093   4.400 -11.312  1.00 97.68           O  
ATOM   1519  CG1 VAL A 105     -21.178   5.230  -8.570  1.00 97.68           C  
ATOM   1520 HG11 VAL A 105     -20.983   5.732  -7.622  1.00 97.68           H  
ATOM   1521 HG12 VAL A 105     -22.242   5.006  -8.632  1.00 97.68           H  
ATOM   1522 HG13 VAL A 105     -20.909   5.921  -9.370  1.00 97.68           H  
ATOM   1523  CG2 VAL A 105     -20.643   3.102  -7.426  1.00 97.68           C  
ATOM   1524 HG21 VAL A 105     -20.449   3.699  -6.535  1.00 97.68           H  
ATOM   1525 HG22 VAL A 105     -21.679   2.762  -7.431  1.00 97.68           H  
ATOM   1526 HG23 VAL A 105     -19.985   2.234  -7.398  1.00 97.68           H  
ATOM   1527  N   LYS A 106     -21.192   4.317 -12.092  1.00 96.78           N  
ATOM   1528  H   LYS A 106     -22.140   4.041 -11.878  1.00 96.78           H  
ATOM   1529  CA  LYS A 106     -20.948   5.084 -13.330  1.00 96.78           C  
ATOM   1530  HA  LYS A 106     -19.976   4.804 -13.737  1.00 96.78           H  
ATOM   1531  C   LYS A 106     -20.917   6.593 -13.060  1.00 96.78           C  
ATOM   1532  CB  LYS A 106     -22.038   4.767 -14.366  1.00 96.78           C  
ATOM   1533  HB2 LYS A 106     -21.889   5.400 -15.240  1.00 96.78           H  
ATOM   1534  HB3 LYS A 106     -23.009   5.008 -13.934  1.00 96.78           H  
ATOM   1535  O   LYS A 106     -21.735   7.081 -12.289  1.00 96.78           O  
ATOM   1536  CG  LYS A 106     -22.030   3.299 -14.819  1.00 96.78           C  
ATOM   1537  HG2 LYS A 106     -22.077   2.645 -13.949  1.00 96.78           H  
ATOM   1538  HG3 LYS A 106     -21.107   3.094 -15.361  1.00 96.78           H  
ATOM   1539  CD  LYS A 106     -23.235   2.997 -15.721  1.00 96.78           C  
ATOM   1540  HD2 LYS A 106     -24.149   3.225 -15.172  1.00 96.78           H  
ATOM   1541  HD3 LYS A 106     -23.187   3.617 -16.616  1.00 96.78           H  
ATOM   1542  CE  LYS A 106     -23.218   1.513 -16.103  1.00 96.78           C  
ATOM   1543  HE2 LYS A 106     -22.345   1.321 -16.727  1.00 96.78           H  
ATOM   1544  HE3 LYS A 106     -23.098   0.929 -15.190  1.00 96.78           H  
ATOM   1545  NZ  LYS A 106     -24.463   1.099 -16.798  1.00 96.78           N  
ATOM   1546  HZ1 LYS A 106     -24.595   1.622 -17.652  1.00 96.78           H  
ATOM   1547  HZ2 LYS A 106     -25.261   1.244 -16.197  1.00 96.78           H  
ATOM   1548  HZ3 LYS A 106     -24.423   0.115 -17.021  1.00 96.78           H  
ATOM   1549  N   GLY A 107     -20.057   7.327 -13.771  1.00 95.34           N  
ATOM   1550  H   GLY A 107     -19.337   6.853 -14.298  1.00 95.34           H  
ATOM   1551  CA  GLY A 107     -19.924   8.785 -13.623  1.00 95.34           C  
ATOM   1552  HA2 GLY A 107     -20.908   9.246 -13.536  1.00 95.34           H  
ATOM   1553  HA3 GLY A 107     -19.423   9.190 -14.502  1.00 95.34           H  
ATOM   1554  C   GLY A 107     -19.097   9.185 -12.400  1.00 95.34           C  
ATOM   1555  O   GLY A 107     -19.354  10.215 -11.784  1.00 95.34           O  
ATOM   1556  N   ALA A 108     -18.144   8.334 -12.020  1.00 97.07           N  
ATOM   1557  H   ALA A 108     -17.940   7.548 -12.622  1.00 97.07           H  
ATOM   1558  CA  ALA A 108     -17.239   8.566 -10.910  1.00 97.07           C  
ATOM   1559  HA  ALA A 108     -17.764   9.100 -10.118  1.00 97.07           H  
ATOM   1560  C   ALA A 108     -16.048   9.414 -11.373  1.00 97.07           C  
ATOM   1561  CB  ALA A 108     -16.800   7.203 -10.376  1.00 97.07           C  
ATOM   1562  HB1 ALA A 108     -16.278   6.652 -11.158  1.00 97.07           H  
ATOM   1563  HB2 ALA A 108     -17.671   6.632 -10.055  1.00 97.07           H  
ATOM   1564  HB3 ALA A 108     -16.130   7.349  -9.529  1.00 97.07           H  
ATOM   1565  O   ALA A 108     -15.268   8.965 -12.211  1.00 97.07           O  
ATOM   1566  N   ASN A 109     -15.916  10.620 -10.823  1.00 96.92           N  
ATOM   1567  H   ASN A 109     -16.601  10.917 -10.143  1.00 96.92           H  
ATOM   1568  CA  ASN A 109     -14.815  11.554 -11.063  1.00 96.92           C  
ATOM   1569  HA  ASN A 109     -13.896  10.989 -11.215  1.00 96.92           H  
ATOM   1570  C   ASN A 109     -14.610  12.466  -9.839  1.00 96.92           C  
ATOM   1571  CB  ASN A 109     -15.089  12.358 -12.350  1.00 96.92           C  
ATOM   1572  HB2 ASN A 109     -15.223  11.659 -13.175  1.00 96.92           H  
ATOM   1573  HB3 ASN A 109     -14.228  12.984 -12.587  1.00 96.92           H  
ATOM   1574  O   ASN A 109     -15.396  12.423  -8.894  1.00 96.92           O  
ATOM   1575  CG  ASN A 109     -16.304  13.258 -12.297  1.00 96.92           C  
ATOM   1576  ND2 ASN A 109     -17.343  12.927 -13.023  1.00 96.92           N  
ATOM   1577 HD21 ASN A 109     -17.279  12.148 -13.663  1.00 96.92           H  
ATOM   1578 HD22 ASN A 109     -18.175  13.494 -12.946  1.00 96.92           H  
ATOM   1579  OD1 ASN A 109     -16.296  14.303 -11.670  1.00 96.92           O  
ATOM   1580  N   VAL A 110     -13.558  13.288  -9.872  1.00 96.71           N  
ATOM   1581  H   VAL A 110     -12.920  13.197 -10.649  1.00 96.71           H  
ATOM   1582  CA  VAL A 110     -13.330  14.401  -8.932  1.00 96.71           C  
ATOM   1583  HA  VAL A 110     -14.243  14.611  -8.375  1.00 96.71           H  
ATOM   1584  C   VAL A 110     -12.976  15.643  -9.745  1.00 96.71           C  
ATOM   1585  CB  VAL A 110     -12.215  14.045  -7.929  1.00 96.71           C  
ATOM   1586  HB  VAL A 110     -11.328  13.724  -8.475  1.00 96.71           H  
ATOM   1587  O   VAL A 110     -12.018  15.604 -10.513  1.00 96.71           O  
ATOM   1588  CG1 VAL A 110     -11.824  15.237  -7.050  1.00 96.71           C  
ATOM   1589 HG11 VAL A 110     -11.321  15.992  -7.654  1.00 96.71           H  
ATOM   1590 HG12 VAL A 110     -11.138  14.917  -6.266  1.00 96.71           H  
ATOM   1591 HG13 VAL A 110     -12.717  15.669  -6.597  1.00 96.71           H  
ATOM   1592  CG2 VAL A 110     -12.664  12.900  -7.014  1.00 96.71           C  
ATOM   1593 HG21 VAL A 110     -11.905  12.708  -6.254  1.00 96.71           H  
ATOM   1594 HG22 VAL A 110     -12.815  11.989  -7.592  1.00 96.71           H  
ATOM   1595 HG23 VAL A 110     -13.599  13.170  -6.523  1.00 96.71           H  
ATOM   1596  N   TYR A 111     -13.765  16.719  -9.654  1.00 96.01           N  
ATOM   1597  H   TYR A 111     -14.537  16.683  -9.004  1.00 96.01           H  
ATOM   1598  CA  TYR A 111     -13.686  17.889 -10.551  1.00 96.01           C  
ATOM   1599  HA  TYR A 111     -14.591  18.472 -10.380  1.00 96.01           H  
ATOM   1600  C   TYR A 111     -13.705  17.523 -12.063  1.00 96.01           C  
ATOM   1601  CB  TYR A 111     -12.487  18.785 -10.172  1.00 96.01           C  
ATOM   1602  HB2 TYR A 111     -11.591  18.166 -10.144  1.00 96.01           H  
ATOM   1603  HB3 TYR A 111     -12.332  19.513 -10.969  1.00 96.01           H  
ATOM   1604  O   TYR A 111     -13.162  18.244 -12.908  1.00 96.01           O  
ATOM   1605  CG  TYR A 111     -12.594  19.597  -8.894  1.00 96.01           C  
ATOM   1606  CD1 TYR A 111     -13.316  20.807  -8.910  1.00 96.01           C  
ATOM   1607  HD1 TYR A 111     -13.804  21.126  -9.819  1.00 96.01           H  
ATOM   1608  CD2 TYR A 111     -11.918  19.202  -7.723  1.00 96.01           C  
ATOM   1609  HD2 TYR A 111     -11.344  18.287  -7.716  1.00 96.01           H  
ATOM   1610  CE1 TYR A 111     -13.407  21.596  -7.747  1.00 96.01           C  
ATOM   1611  HE1 TYR A 111     -13.977  22.514  -7.759  1.00 96.01           H  
ATOM   1612  CE2 TYR A 111     -12.000  19.992  -6.557  1.00 96.01           C  
ATOM   1613  HE2 TYR A 111     -11.515  19.686  -5.642  1.00 96.01           H  
ATOM   1614  OH  TYR A 111     -12.881  21.929  -5.437  1.00 96.01           O  
ATOM   1615  HH  TYR A 111     -13.525  22.635  -5.533  1.00 96.01           H  
ATOM   1616  CZ  TYR A 111     -12.757  21.182  -6.564  1.00 96.01           C  
ATOM   1617  N   GLY A 112     -14.311  16.390 -12.442  1.00 95.76           N  
ATOM   1618  H   GLY A 112     -14.816  15.855 -11.750  1.00 95.76           H  
ATOM   1619  CA  GLY A 112     -14.260  15.864 -13.813  1.00 95.76           C  
ATOM   1620  HA2 GLY A 112     -14.479  16.669 -14.515  1.00 95.76           H  
ATOM   1621  HA3 GLY A 112     -15.034  15.105 -13.925  1.00 95.76           H  
ATOM   1622  C   GLY A 112     -12.919  15.230 -14.217  1.00 95.76           C  
ATOM   1623  O   GLY A 112     -12.687  15.021 -15.407  1.00 95.76           O  
ATOM   1624  N   ASN A 113     -12.027  14.947 -13.262  1.00 96.38           N  
ATOM   1625  H   ASN A 113     -12.252  15.203 -12.311  1.00 96.38           H  
ATOM   1626  CA  ASN A 113     -10.807  14.162 -13.453  1.00 96.38           C  
ATOM   1627  HA  ASN A 113     -10.534  14.188 -14.508  1.00 96.38           H  
ATOM   1628  C   ASN A 113     -11.021  12.687 -13.073  1.00 96.38           C  
ATOM   1629  CB  ASN A 113      -9.650  14.781 -12.651  1.00 96.38           C  
ATOM   1630  HB2 ASN A 113      -9.917  14.858 -11.597  1.00 96.38           H  
ATOM   1631  HB3 ASN A 113      -8.786  14.119 -12.718  1.00 96.38           H  
ATOM   1632  O   ASN A 113     -11.820  12.369 -12.194  1.00 96.38           O  
ATOM   1633  CG  ASN A 113      -9.217  16.132 -13.184  1.00 96.38           C  
ATOM   1634  ND2 ASN A 113      -9.208  17.160 -12.367  1.00 96.38           N  
ATOM   1635 HD21 ASN A 113      -9.517  17.072 -11.409  1.00 96.38           H  
ATOM   1636 HD22 ASN A 113      -8.788  18.023 -12.682  1.00 96.38           H  
ATOM   1637  OD1 ASN A 113      -8.852  16.255 -14.346  1.00 96.38           O  
ATOM   1638  N   ALA A 114     -10.269  11.799 -13.731  1.00 96.24           N  
ATOM   1639  H   ALA A 114      -9.604  12.166 -14.397  1.00 96.24           H  
ATOM   1640  CA  ALA A 114     -10.339  10.341 -13.626  1.00 96.24           C  
ATOM   1641  HA  ALA A 114      -9.693   9.950 -14.411  1.00 96.24           H  
ATOM   1642  C   ALA A 114     -11.726   9.734 -13.944  1.00 96.24           C  
ATOM   1643  CB  ALA A 114      -9.709   9.903 -12.295  1.00 96.24           C  
ATOM   1644  HB1 ALA A 114     -10.247  10.365 -11.466  1.00 96.24           H  
ATOM   1645  HB2 ALA A 114      -8.666  10.216 -12.255  1.00 96.24           H  
ATOM   1646  HB3 ALA A 114      -9.772   8.820 -12.188  1.00 96.24           H  
ATOM   1647  O   ALA A 114     -12.038   8.652 -13.452  1.00 96.24           O  
ATOM   1648  N   ASP A 115     -12.523  10.407 -14.787  1.00 95.87           N  
ATOM   1649  H   ASP A 115     -12.185  11.275 -15.178  1.00 95.87           H  
ATOM   1650  CA  ASP A 115     -13.911  10.033 -15.088  1.00 95.87           C  
ATOM   1651  HA  ASP A 115     -14.441  10.016 -14.136  1.00 95.87           H  
ATOM   1652  C   ASP A 115     -14.078   8.634 -15.698  1.00 95.87           C  
ATOM   1653  CB  ASP A 115     -14.594  11.096 -15.966  1.00 95.87           C  
ATOM   1654  HB2 ASP A 115     -14.456  12.078 -15.514  1.00 95.87           H  
ATOM   1655  HB3 ASP A 115     -14.128  11.107 -16.951  1.00 95.87           H  
ATOM   1656  O   ASP A 115     -13.416   8.262 -16.670  1.00 95.87           O  
ATOM   1657  CG  ASP A 115     -16.098  10.813 -16.101  1.00 95.87           C  
ATOM   1658  OD1 ASP A 115     -16.509  10.252 -17.143  1.00 95.87           O  
ATOM   1659  OD2 ASP A 115     -16.832  11.133 -15.136  1.00 95.87           O  
ATOM   1660  N   GLY A 116     -15.010   7.868 -15.132  1.00 95.74           N  
ATOM   1661  H   GLY A 116     -15.482   8.227 -14.314  1.00 95.74           H  
ATOM   1662  CA  GLY A 116     -15.368   6.545 -15.622  1.00 95.74           C  
ATOM   1663  HA2 GLY A 116     -14.462   5.942 -15.687  1.00 95.74           H  
ATOM   1664  HA3 GLY A 116     -15.789   6.635 -16.623  1.00 95.74           H  
ATOM   1665  C   GLY A 116     -16.381   5.833 -14.730  1.00 95.74           C  
ATOM   1666  O   GLY A 116     -17.291   6.438 -14.159  1.00 95.74           O  
ATOM   1667  N   THR A 117     -16.233   4.514 -14.630  1.00 96.55           N  
ATOM   1668  H   THR A 117     -15.522   4.079 -15.200  1.00 96.55           H  
ATOM   1669  CA  THR A 117     -16.991   3.671 -13.696  1.00 96.55           C  
ATOM   1670  HA  THR A 117     -17.826   4.244 -13.293  1.00 96.55           H  
ATOM   1671  C   THR A 117     -16.092   3.253 -12.532  1.00 96.55           C  
ATOM   1672  CB  THR A 117     -17.580   2.447 -14.415  1.00 96.55           C  
ATOM   1673  HB  THR A 117     -16.773   1.788 -14.735  1.00 96.55           H  
ATOM   1674  O   THR A 117     -15.170   2.464 -12.731  1.00 96.55           O  
ATOM   1675  CG2 THR A 117     -18.552   1.655 -13.542  1.00 96.55           C  
ATOM   1676 HG21 THR A 117     -18.952   0.819 -14.115  1.00 96.55           H  
ATOM   1677 HG22 THR A 117     -18.035   1.267 -12.664  1.00 96.55           H  
ATOM   1678 HG23 THR A 117     -19.374   2.295 -13.222  1.00 96.55           H  
ATOM   1679  OG1 THR A 117     -18.301   2.860 -15.558  1.00 96.55           O  
ATOM   1680  HG1 THR A 117     -17.644   3.167 -16.187  1.00 96.55           H  
ATOM   1681  N   ALA A 118     -16.328   3.769 -11.327  1.00 97.21           N  
ATOM   1682  H   ALA A 118     -17.147   4.344 -11.191  1.00 97.21           H  
ATOM   1683  CA  ALA A 118     -15.621   3.286 -10.143  1.00 97.21           C  
ATOM   1684  HA  ALA A 118     -14.555   3.234 -10.364  1.00 97.21           H  
ATOM   1685  C   ALA A 118     -16.095   1.872  -9.808  1.00 97.21           C  
ATOM   1686  CB  ALA A 118     -15.809   4.243  -8.964  1.00 97.21           C  
ATOM   1687  HB1 ALA A 118     -16.871   4.408  -8.782  1.00 97.21           H  
ATOM   1688  HB2 ALA A 118     -15.315   5.192  -9.174  1.00 97.21           H  
ATOM   1689  HB3 ALA A 118     -15.356   3.815  -8.070  1.00 97.21           H  
ATOM   1690  O   ALA A 118     -17.292   1.591  -9.851  1.00 97.21           O  
ATOM   1691  N   VAL A 119     -15.157   0.982  -9.506  1.00 97.32           N  
ATOM   1692  H   VAL A 119     -14.189   1.268  -9.504  1.00 97.32           H  
ATOM   1693  CA  VAL A 119     -15.416  -0.406  -9.118  1.00 97.32           C  
ATOM   1694  HA  VAL A 119     -16.248  -0.424  -8.414  1.00 97.32           H  
ATOM   1695  C   VAL A 119     -14.171  -0.944  -8.412  1.00 97.32           C  
ATOM   1696  CB  VAL A 119     -15.807  -1.249 -10.351  1.00 97.32           C  
ATOM   1697  HB  VAL A 119     -16.640  -0.757 -10.853  1.00 97.32           H  
ATOM   1698  O   VAL A 119     -13.054  -0.593  -8.796  1.00 97.32           O  
ATOM   1699  CG1 VAL A 119     -14.696  -1.413 -11.389  1.00 97.32           C  
ATOM   1700 HG11 VAL A 119     -15.096  -1.907 -12.275  1.00 97.32           H  
ATOM   1701 HG12 VAL A 119     -14.304  -0.435 -11.668  1.00 97.32           H  
ATOM   1702 HG13 VAL A 119     -13.896  -2.026 -10.972  1.00 97.32           H  
ATOM   1703  CG2 VAL A 119     -16.295  -2.632  -9.941  1.00 97.32           C  
ATOM   1704 HG21 VAL A 119     -17.152  -2.536  -9.275  1.00 97.32           H  
ATOM   1705 HG22 VAL A 119     -16.595  -3.205 -10.819  1.00 97.32           H  
ATOM   1706 HG23 VAL A 119     -15.492  -3.177  -9.445  1.00 97.32           H  
ATOM   1707  N   GLY A 120     -14.359  -1.760  -7.378  1.00 97.79           N  
ATOM   1708  H   GLY A 120     -15.303  -2.032  -7.144  1.00 97.79           H  
ATOM   1709  CA  GLY A 120     -13.263  -2.432  -6.686  1.00 97.79           C  
ATOM   1710  HA2 GLY A 120     -12.448  -1.724  -6.538  1.00 97.79           H  
ATOM   1711  HA3 GLY A 120     -13.594  -2.776  -5.706  1.00 97.79           H  
ATOM   1712  C   GLY A 120     -12.727  -3.633  -7.462  1.00 97.79           C  
ATOM   1713  O   GLY A 120     -13.283  -4.040  -8.484  1.00 97.79           O  
ATOM   1714  N   VAL A 121     -11.649  -4.231  -6.962  1.00 98.05           N  
ATOM   1715  H   VAL A 121     -11.229  -3.845  -6.129  1.00 98.05           H  
ATOM   1716  CA  VAL A 121     -11.011  -5.386  -7.614  1.00 98.05           C  
ATOM   1717  HA  VAL A 121     -10.904  -5.159  -8.675  1.00 98.05           H  
ATOM   1718  C   VAL A 121     -11.872  -6.655  -7.546  1.00 98.05           C  
ATOM   1719  CB  VAL A 121      -9.599  -5.597  -7.047  1.00 98.05           C  
ATOM   1720  HB  VAL A 121      -9.651  -5.614  -5.958  1.00 98.05           H  
ATOM   1721  O   VAL A 121     -11.917  -7.390  -8.529  1.00 98.05           O  
ATOM   1722  CG1 VAL A 121      -8.954  -6.894  -7.539  1.00 98.05           C  
ATOM   1723 HG11 VAL A 121      -9.495  -7.759  -7.157  1.00 98.05           H  
ATOM   1724 HG12 VAL A 121      -7.923  -6.946  -7.188  1.00 98.05           H  
ATOM   1725 HG13 VAL A 121      -8.967  -6.929  -8.628  1.00 98.05           H  
ATOM   1726  CG2 VAL A 121      -8.691  -4.434  -7.461  1.00 98.05           C  
ATOM   1727 HG21 VAL A 121      -8.661  -4.348  -8.547  1.00 98.05           H  
ATOM   1728 HG22 VAL A 121      -7.682  -4.610  -7.090  1.00 98.05           H  
ATOM   1729 HG23 VAL A 121      -9.063  -3.503  -7.032  1.00 98.05           H  
ATOM   1730  N   ALA A 122     -12.611  -6.891  -6.458  1.00 98.01           N  
ATOM   1731  H   ALA A 122     -12.485  -6.279  -5.664  1.00 98.01           H  
ATOM   1732  CA  ALA A 122     -13.538  -8.020  -6.306  1.00 98.01           C  
ATOM   1733  HA  ALA A 122     -13.522  -8.635  -7.205  1.00 98.01           H  
ATOM   1734  C   ALA A 122     -15.000  -7.546  -6.130  1.00 98.01           C  
ATOM   1735  CB  ALA A 122     -13.029  -8.904  -5.162  1.00 98.01           C  
ATOM   1736  HB1 ALA A 122     -12.025  -9.259  -5.394  1.00 98.01           H  
ATOM   1737  HB2 ALA A 122     -13.007  -8.341  -4.229  1.00 98.01           H  
ATOM   1738  HB3 ALA A 122     -13.685  -9.767  -5.048  1.00 98.01           H  
ATOM   1739  O   ALA A 122     -15.542  -7.576  -5.021  1.00 98.01           O  
ATOM   1740  N   PRO A 123     -15.673  -7.059  -7.192  1.00 97.53           N  
ATOM   1741  CA  PRO A 123     -16.942  -6.348  -7.047  1.00 97.53           C  
ATOM   1742  HA  PRO A 123     -16.828  -5.594  -6.268  1.00 97.53           H  
ATOM   1743  C   PRO A 123     -18.144  -7.216  -6.648  1.00 97.53           C  
ATOM   1744  CB  PRO A 123     -17.158  -5.616  -8.368  1.00 97.53           C  
ATOM   1745  HB2 PRO A 123     -18.211  -5.522  -8.634  1.00 97.53           H  
ATOM   1746  HB3 PRO A 123     -16.701  -4.631  -8.273  1.00 97.53           H  
ATOM   1747  O   PRO A 123     -19.172  -6.646  -6.283  1.00 97.53           O  
ATOM   1748  CG  PRO A 123     -16.382  -6.444  -9.387  1.00 97.53           C  
ATOM   1749  HG2 PRO A 123     -16.038  -5.838 -10.225  1.00 97.53           H  
ATOM   1750  HG3 PRO A 123     -17.019  -7.256  -9.738  1.00 97.53           H  
ATOM   1751  CD  PRO A 123     -15.211  -6.996  -8.573  1.00 97.53           C  
ATOM   1752  HD2 PRO A 123     -14.372  -6.303  -8.645  1.00 97.53           H  
ATOM   1753  HD3 PRO A 123     -14.915  -7.978  -8.942  1.00 97.53           H  
ATOM   1754  N   LEU A 124     -18.033  -8.551  -6.640  1.00 97.94           N  
ATOM   1755  H   LEU A 124     -17.167  -8.969  -6.951  1.00 97.94           H  
ATOM   1756  CA  LEU A 124     -19.048  -9.455  -6.075  1.00 97.94           C  
ATOM   1757  HA  LEU A 124     -19.920  -8.864  -5.794  1.00 97.94           H  
ATOM   1758  C   LEU A 124     -18.630 -10.123  -4.749  1.00 97.94           C  
ATOM   1759  CB  LEU A 124     -19.528 -10.471  -7.129  1.00 97.94           C  
ATOM   1760  HB2 LEU A 124     -20.235 -11.149  -6.650  1.00 97.94           H  
ATOM   1761  HB3 LEU A 124     -18.674 -11.065  -7.456  1.00 97.94           H  
ATOM   1762  O   LEU A 124     -19.409 -10.901  -4.201  1.00 97.94           O  
ATOM   1763  CG  LEU A 124     -20.226  -9.862  -8.362  1.00 97.94           C  
ATOM   1764  HG  LEU A 124     -19.512  -9.261  -8.925  1.00 97.94           H  
ATOM   1765  CD1 LEU A 124     -20.739 -10.989  -9.262  1.00 97.94           C  
ATOM   1766 HD11 LEU A 124     -19.920 -11.662  -9.515  1.00 97.94           H  
ATOM   1767 HD12 LEU A 124     -21.516 -11.553  -8.746  1.00 97.94           H  
ATOM   1768 HD13 LEU A 124     -21.143 -10.568 -10.183  1.00 97.94           H  
ATOM   1769  CD2 LEU A 124     -21.433  -8.985  -8.014  1.00 97.94           C  
ATOM   1770 HD21 LEU A 124     -21.107  -8.089  -7.486  1.00 97.94           H  
ATOM   1771 HD22 LEU A 124     -21.942  -8.672  -8.925  1.00 97.94           H  
ATOM   1772 HD23 LEU A 124     -22.132  -9.535  -7.383  1.00 97.94           H  
ATOM   1773  N   ALA A 125     -17.463  -9.787  -4.189  1.00 98.25           N  
ATOM   1774  H   ALA A 125     -16.845  -9.146  -4.665  1.00 98.25           H  
ATOM   1775  CA  ALA A 125     -17.124 -10.155  -2.813  1.00 98.25           C  
ATOM   1776  HA  ALA A 125     -17.355 -11.210  -2.666  1.00 98.25           H  
ATOM   1777  C   ALA A 125     -17.962  -9.347  -1.804  1.00 98.25           C  
ATOM   1778  CB  ALA A 125     -15.619  -9.975  -2.589  1.00 98.25           C  
ATOM   1779  HB1 ALA A 125     -15.068 -10.592  -3.299  1.00 98.25           H  
ATOM   1780  HB2 ALA A 125     -15.360 -10.297  -1.580  1.00 98.25           H  
ATOM   1781  HB3 ALA A 125     -15.339  -8.929  -2.711  1.00 98.25           H  
ATOM   1782  O   ALA A 125     -18.336  -8.198  -2.065  1.00 98.25           O  
ATOM   1783  N   HIS A 126     -18.259  -9.930  -0.647  1.00 98.13           N  
ATOM   1784  H   HIS A 126     -17.858 -10.839  -0.463  1.00 98.13           H  
ATOM   1785  CA  HIS A 126     -18.938  -9.244   0.453  1.00 98.13           C  
ATOM   1786  HA  HIS A 126     -19.661  -8.541   0.040  1.00 98.13           H  
ATOM   1787  C   HIS A 126     -17.935  -8.455   1.303  1.00 98.13           C  
ATOM   1788  CB  HIS A 126     -19.709 -10.242   1.320  1.00 98.13           C  
ATOM   1789  HB2 HIS A 126     -20.308  -9.679   2.037  1.00 98.13           H  
ATOM   1790  HB3 HIS A 126     -18.994 -10.845   1.879  1.00 98.13           H  
ATOM   1791  O   HIS A 126     -16.756  -8.802   1.374  1.00 98.13           O  
ATOM   1792  CG  HIS A 126     -20.624 -11.164   0.558  1.00 98.13           C  
ATOM   1793  CD2 HIS A 126     -20.298 -12.410   0.095  1.00 98.13           C  
ATOM   1794  HD2 HIS A 126     -19.339 -12.895   0.206  1.00 98.13           H  
ATOM   1795  ND1 HIS A 126     -21.941 -10.937   0.221  1.00 98.13           N  
ATOM   1796  HD1 HIS A 126     -22.492 -10.109   0.394  1.00 98.13           H  
ATOM   1797  CE1 HIS A 126     -22.393 -12.025  -0.421  1.00 98.13           C  
ATOM   1798  HE1 HIS A 126     -23.401 -12.149  -0.788  1.00 98.13           H  
ATOM   1799  NE2 HIS A 126     -21.424 -12.945  -0.536  1.00 98.13           N  
ATOM   1800  N   ILE A 127     -18.415  -7.411   1.975  1.00 98.23           N  
ATOM   1801  H   ILE A 127     -19.395  -7.187   1.872  1.00 98.23           H  
ATOM   1802  CA  ILE A 127     -17.629  -6.551   2.863  1.00 98.23           C  
ATOM   1803  HA  ILE A 127     -16.585  -6.863   2.845  1.00 98.23           H  
ATOM   1804  C   ILE A 127     -18.147  -6.710   4.295  1.00 98.23           C  
ATOM   1805  CB  ILE A 127     -17.687  -5.080   2.381  1.00 98.23           C  
ATOM   1806  HB  ILE A 127     -18.734  -4.777   2.348  1.00 98.23           H  
ATOM   1807  O   ILE A 127     -19.352  -6.613   4.536  1.00 98.23           O  
ATOM   1808  CG1 ILE A 127     -17.091  -4.943   0.957  1.00 98.23           C  
ATOM   1809 HG12 ILE A 127     -16.013  -5.098   1.000  1.00 98.23           H  
ATOM   1810 HG13 ILE A 127     -17.510  -5.708   0.303  1.00 98.23           H  
ATOM   1811  CG2 ILE A 127     -16.945  -4.144   3.357  1.00 98.23           C  
ATOM   1812 HG21 ILE A 127     -17.020  -3.108   3.026  1.00 98.23           H  
ATOM   1813 HG22 ILE A 127     -17.389  -4.191   4.351  1.00 98.23           H  
ATOM   1814 HG23 ILE A 127     -15.894  -4.426   3.423  1.00 98.23           H  
ATOM   1815  CD1 ILE A 127     -17.381  -3.594   0.286  1.00 98.23           C  
ATOM   1816 HD11 ILE A 127     -16.883  -2.782   0.815  1.00 98.23           H  
ATOM   1817 HD12 ILE A 127     -17.015  -3.611  -0.741  1.00 98.23           H  
ATOM   1818 HD13 ILE A 127     -18.457  -3.421   0.274  1.00 98.23           H  
ATOM   1819  N   ALA A 128     -17.231  -6.885   5.245  1.00 98.37           N  
ATOM   1820  H   ALA A 128     -16.270  -7.016   4.961  1.00 98.37           H  
ATOM   1821  CA  ALA A 128     -17.483  -6.699   6.670  1.00 98.37           C  
ATOM   1822  HA  ALA A 128     -18.510  -6.364   6.821  1.00 98.37           H  
ATOM   1823  C   ALA A 128     -16.541  -5.611   7.206  1.00 98.37           C  
ATOM   1824  CB  ALA A 128     -17.317  -8.041   7.386  1.00 98.37           C  
ATOM   1825  HB1 ALA A 128     -17.484  -7.904   8.455  1.00 98.37           H  
ATOM   1826  HB2 ALA A 128     -18.043  -8.755   6.998  1.00 98.37           H  
ATOM   1827  HB3 ALA A 128     -16.311  -8.430   7.225  1.00 98.37           H  
ATOM   1828  O   ALA A 128     -15.326  -5.720   7.040  1.00 98.37           O  
ATOM   1829  N   ILE A 129     -17.086  -4.552   7.812  1.00 97.87           N  
ATOM   1830  H   ILE A 129     -18.085  -4.543   7.960  1.00 97.87           H  
ATOM   1831  CA  ILE A 129     -16.297  -3.423   8.329  1.00 97.87           C  
ATOM   1832  HA  ILE A 129     -15.302  -3.489   7.887  1.00 97.87           H  
ATOM   1833  C   ILE A 129     -16.106  -3.523   9.846  1.00 97.87           C  
ATOM   1834  CB  ILE A 129     -16.885  -2.068   7.868  1.00 97.87           C  
ATOM   1835  HB  ILE A 129     -17.052  -2.122   6.792  1.00 97.87           H  
ATOM   1836  O   ILE A 129     -17.056  -3.765  10.595  1.00 97.87           O  
ATOM   1837  CG1 ILE A 129     -15.940  -0.878   8.135  1.00 97.87           C  
ATOM   1838 HG12 ILE A 129     -16.505   0.041   7.978  1.00 97.87           H  
ATOM   1839 HG13 ILE A 129     -15.609  -0.881   9.174  1.00 97.87           H  
ATOM   1840  CG2 ILE A 129     -18.239  -1.749   8.524  1.00 97.87           C  
ATOM   1841 HG21 ILE A 129     -18.646  -0.824   8.116  1.00 97.87           H  
ATOM   1842 HG22 ILE A 129     -18.947  -2.552   8.319  1.00 97.87           H  
ATOM   1843 HG23 ILE A 129     -18.126  -1.626   9.601  1.00 97.87           H  
ATOM   1844  CD1 ILE A 129     -14.719  -0.822   7.212  1.00 97.87           C  
ATOM   1845 HD11 ILE A 129     -14.081  -1.690   7.377  1.00 97.87           H  
ATOM   1846 HD12 ILE A 129     -15.038  -0.795   6.171  1.00 97.87           H  
ATOM   1847 HD13 ILE A 129     -14.140   0.076   7.430  1.00 97.87           H  
ATOM   1848  N   TYR A 130     -14.879  -3.276  10.299  1.00 98.04           N  
ATOM   1849  H   TYR A 130     -14.139  -3.158   9.622  1.00 98.04           H  
ATOM   1850  CA  TYR A 130     -14.489  -3.282  11.705  1.00 98.04           C  
ATOM   1851  HA  TYR A 130     -15.372  -3.389  12.335  1.00 98.04           H  
ATOM   1852  C   TYR A 130     -13.813  -1.946  12.034  1.00 98.04           C  
ATOM   1853  CB  TYR A 130     -13.574  -4.487  11.966  1.00 98.04           C  
ATOM   1854  HB2 TYR A 130     -12.640  -4.332  11.425  1.00 98.04           H  
ATOM   1855  HB3 TYR A 130     -13.332  -4.517  13.029  1.00 98.04           H  
ATOM   1856  O   TYR A 130     -12.679  -1.685  11.626  1.00 98.04           O  
ATOM   1857  CG  TYR A 130     -14.150  -5.832  11.550  1.00 98.04           C  
ATOM   1858  CD1 TYR A 130     -14.891  -6.610  12.460  1.00 98.04           C  
ATOM   1859  HD1 TYR A 130     -15.038  -6.258  13.471  1.00 98.04           H  
ATOM   1860  CD2 TYR A 130     -13.952  -6.299  10.236  1.00 98.04           C  
ATOM   1861  HD2 TYR A 130     -13.380  -5.708   9.536  1.00 98.04           H  
ATOM   1862  CE1 TYR A 130     -15.443  -7.844  12.056  1.00 98.04           C  
ATOM   1863  HE1 TYR A 130     -16.002  -8.471  12.735  1.00 98.04           H  
ATOM   1864  CE2 TYR A 130     -14.513  -7.521   9.825  1.00 98.04           C  
ATOM   1865  HE2 TYR A 130     -14.375  -7.866   8.811  1.00 98.04           H  
ATOM   1866  OH  TYR A 130     -15.811  -9.469  10.336  1.00 98.04           O  
ATOM   1867  HH  TYR A 130     -15.542  -9.730   9.452  1.00 98.04           H  
ATOM   1868  CZ  TYR A 130     -15.264  -8.293  10.734  1.00 98.04           C  
ATOM   1869  N   LYS A 131     -14.532  -1.060  12.731  1.00 97.44           N  
ATOM   1870  H   LYS A 131     -15.466  -1.323  13.012  1.00 97.44           H  
ATOM   1871  CA  LYS A 131     -14.074   0.304  13.012  1.00 97.44           C  
ATOM   1872  HA  LYS A 131     -13.435   0.616  12.186  1.00 97.44           H  
ATOM   1873  C   LYS A 131     -13.241   0.381  14.289  1.00 97.44           C  
ATOM   1874  CB  LYS A 131     -15.259   1.266  13.031  1.00 97.44           C  
ATOM   1875  HB2 LYS A 131     -15.766   1.224  12.068  1.00 97.44           H  
ATOM   1876  HB3 LYS A 131     -15.963   0.966  13.807  1.00 97.44           H  
ATOM   1877  O   LYS A 131     -13.790   0.409  15.392  1.00 97.44           O  
ATOM   1878  CG  LYS A 131     -14.776   2.699  13.299  1.00 97.44           C  
ATOM   1879  HG2 LYS A 131     -14.310   2.771  14.282  1.00 97.44           H  
ATOM   1880  HG3 LYS A 131     -14.047   2.998  12.546  1.00 97.44           H  
ATOM   1881  CD  LYS A 131     -15.984   3.620  13.275  1.00 97.44           C  
ATOM   1882  HD2 LYS A 131     -16.663   3.273  14.054  1.00 97.44           H  
ATOM   1883  HD3 LYS A 131     -16.477   3.561  12.305  1.00 97.44           H  
ATOM   1884  CE  LYS A 131     -15.592   5.063  13.560  1.00 97.44           C  
ATOM   1885  HE2 LYS A 131     -14.995   5.094  14.471  1.00 97.44           H  
ATOM   1886  HE3 LYS A 131     -14.984   5.440  12.737  1.00 97.44           H  
ATOM   1887  NZ  LYS A 131     -16.821   5.864  13.722  1.00 97.44           N  
ATOM   1888  HZ1 LYS A 131     -16.620   6.786  14.081  1.00 97.44           H  
ATOM   1889  HZ2 LYS A 131     -17.292   5.942  12.832  1.00 97.44           H  
ATOM   1890  HZ3 LYS A 131     -17.456   5.383  14.344  1.00 97.44           H  
ATOM   1891  N   VAL A 132     -11.931   0.494  14.106  1.00 96.82           N  
ATOM   1892  H   VAL A 132     -11.607   0.441  13.151  1.00 96.82           H  
ATOM   1893  CA  VAL A 132     -10.908   0.572  15.170  1.00 96.82           C  
ATOM   1894  HA  VAL A 132     -11.387   0.509  16.147  1.00 96.82           H  
ATOM   1895  C   VAL A 132     -10.121   1.885  15.151  1.00 96.82           C  
ATOM   1896  CB  VAL A 132      -9.934  -0.609  15.051  1.00 96.82           C  
ATOM   1897  HB  VAL A 132      -9.209  -0.557  15.863  1.00 96.82           H  
ATOM   1898  O   VAL A 132      -9.354   2.166  16.068  1.00 96.82           O  
ATOM   1899  CG1 VAL A 132     -10.667  -1.943  15.156  1.00 96.82           C  
ATOM   1900 HG11 VAL A 132     -11.356  -2.087  14.324  1.00 96.82           H  
ATOM   1901 HG12 VAL A 132     -11.209  -1.994  16.101  1.00 96.82           H  
ATOM   1902 HG13 VAL A 132      -9.932  -2.748  15.146  1.00 96.82           H  
ATOM   1903  CG2 VAL A 132      -9.174  -0.599  13.722  1.00 96.82           C  
ATOM   1904 HG21 VAL A 132      -8.568  -1.503  13.668  1.00 96.82           H  
ATOM   1905 HG22 VAL A 132      -8.504   0.259  13.679  1.00 96.82           H  
ATOM   1906 HG23 VAL A 132      -9.853  -0.587  12.870  1.00 96.82           H  
ATOM   1907  N   CYS A 133     -10.300   2.685  14.097  1.00 95.36           N  
ATOM   1908  H   CYS A 133     -10.915   2.367  13.362  1.00 95.36           H  
ATOM   1909  CA  CYS A 133      -9.577   3.928  13.866  1.00 95.36           C  
ATOM   1910  HA  CYS A 133      -8.767   4.018  14.590  1.00 95.36           H  
ATOM   1911  C   CYS A 133     -10.487   5.156  14.011  1.00 95.36           C  
ATOM   1912  CB  CYS A 133      -8.954   3.881  12.469  1.00 95.36           C  
ATOM   1913  HB2 CYS A 133      -9.766   3.846  11.743  1.00 95.36           H  
ATOM   1914  HB3 CYS A 133      -8.387   4.797  12.299  1.00 95.36           H  
ATOM   1915  O   CYS A 133     -11.643   5.153  13.576  1.00 95.36           O  
ATOM   1916  SG  CYS A 133      -7.877   2.473  12.113  1.00 95.36           S  
ATOM   1917  N   ASN A 134      -9.935   6.243  14.548  1.00 90.10           N  
ATOM   1918  H   ASN A 134      -8.980   6.170  14.870  1.00 90.10           H  
ATOM   1919  CA  ASN A 134     -10.532   7.577  14.518  1.00 90.10           C  
ATOM   1920  HA  ASN A 134     -11.241   7.600  13.690  1.00 90.10           H  
ATOM   1921  C   ASN A 134      -9.467   8.653  14.196  1.00 90.10           C  
ATOM   1922  CB  ASN A 134     -11.354   7.790  15.807  1.00 90.10           C  
ATOM   1923  HB2 ASN A 134     -12.017   8.646  15.679  1.00 90.10           H  
ATOM   1924  HB3 ASN A 134     -11.985   6.914  15.957  1.00 90.10           H  
ATOM   1925  O   ASN A 134      -8.377   8.338  13.728  1.00 90.10           O  
ATOM   1926  CG  ASN A 134     -10.547   8.026  17.071  1.00 90.10           C  
ATOM   1927  ND2 ASN A 134     -11.111   7.725  18.213  1.00 90.10           N  
ATOM   1928 HD21 ASN A 134     -11.966   7.188  18.221  1.00 90.10           H  
ATOM   1929 HD22 ASN A 134     -10.547   7.824  19.046  1.00 90.10           H  
ATOM   1930  OD1 ASN A 134      -9.454   8.563  17.051  1.00 90.10           O  
ATOM   1931  N   SER A 135      -9.773   9.942  14.394  1.00 86.86           N  
ATOM   1932  H   SER A 135     -10.639  10.170  14.861  1.00 86.86           H  
ATOM   1933  CA  SER A 135      -8.881  11.061  14.029  1.00 86.86           C  
ATOM   1934  HA  SER A 135      -8.447  10.826  13.057  1.00 86.86           H  
ATOM   1935  C   SER A 135      -7.686  11.271  14.976  1.00 86.86           C  
ATOM   1936  CB  SER A 135      -9.698  12.345  13.859  1.00 86.86           C  
ATOM   1937  HB2 SER A 135     -10.443  12.184  13.080  1.00 86.86           H  
ATOM   1938  HB3 SER A 135      -9.044  13.158  13.546  1.00 86.86           H  
ATOM   1939  O   SER A 135      -7.000  12.292  14.888  1.00 86.86           O  
ATOM   1940  OG  SER A 135     -10.354  12.695  15.067  1.00 86.86           O  
ATOM   1941  HG  SER A 135     -11.016  13.361  14.868  1.00 86.86           H  
ATOM   1942  N   VAL A 136      -7.452  10.334  15.897  1.00 85.74           N  
ATOM   1943  H   VAL A 136      -8.121   9.581  15.975  1.00 85.74           H  
ATOM   1944  CA  VAL A 136      -6.269  10.246  16.767  1.00 85.74           C  
ATOM   1945  HA  VAL A 136      -5.725  11.190  16.745  1.00 85.74           H  
ATOM   1946  C   VAL A 136      -5.301   9.160  16.281  1.00 85.74           C  
ATOM   1947  CB  VAL A 136      -6.694   9.959  18.225  1.00 85.74           C  
ATOM   1948  HB  VAL A 136      -7.092   8.947  18.296  1.00 85.74           H  
ATOM   1949  O   VAL A 136      -4.096   9.340  16.401  1.00 85.74           O  
ATOM   1950  CG1 VAL A 136      -5.508  10.086  19.185  1.00 85.74           C  
ATOM   1951 HG11 VAL A 136      -4.755   9.334  18.953  1.00 85.74           H  
ATOM   1952 HG12 VAL A 136      -5.046  11.069  19.095  1.00 85.74           H  
ATOM   1953 HG13 VAL A 136      -5.831   9.922  20.213  1.00 85.74           H  
ATOM   1954  CG2 VAL A 136      -7.772  10.941  18.718  1.00 85.74           C  
ATOM   1955 HG21 VAL A 136      -7.400  11.963  18.636  1.00 85.74           H  
ATOM   1956 HG22 VAL A 136      -8.013  10.718  19.757  1.00 85.74           H  
ATOM   1957 HG23 VAL A 136      -8.685  10.829  18.133  1.00 85.74           H  
ATOM   1958  N   GLY A 137      -5.824   8.070  15.714  1.00 88.57           N  
ATOM   1959  H   GLY A 137      -6.828   8.018  15.614  1.00 88.57           H  
ATOM   1960  CA  GLY A 137      -5.098   6.846  15.371  1.00 88.57           C  
ATOM   1961  HA2 GLY A 137      -4.692   6.922  14.362  1.00 88.57           H  
ATOM   1962  HA3 GLY A 137      -4.272   6.701  16.068  1.00 88.57           H  
ATOM   1963  C   GLY A 137      -6.027   5.630  15.447  1.00 88.57           C  
ATOM   1964  O   GLY A 137      -7.252   5.782  15.488  1.00 88.57           O  
ATOM   1965  N   CYS A 138      -5.453   4.429  15.486  1.00 94.52           N  
ATOM   1966  H   CYS A 138      -4.450   4.374  15.386  1.00 94.52           H  
ATOM   1967  CA  CYS A 138      -6.157   3.168  15.727  1.00 94.52           C  
ATOM   1968  HA  CYS A 138      -7.215   3.361  15.905  1.00 94.52           H  
ATOM   1969  C   CYS A 138      -5.567   2.493  16.970  1.00 94.52           C  
ATOM   1970  CB  CYS A 138      -6.007   2.247  14.509  1.00 94.52           C  
ATOM   1971  HB2 CYS A 138      -6.755   1.456  14.569  1.00 94.52           H  
ATOM   1972  HB3 CYS A 138      -5.031   1.766  14.583  1.00 94.52           H  
ATOM   1973  O   CYS A 138      -4.348   2.382  17.061  1.00 94.52           O  
ATOM   1974  SG  CYS A 138      -6.070   3.011  12.865  1.00 94.52           S  
ATOM   1975  N   SER A 139      -6.378   2.027  17.918  1.00 92.90           N  
ATOM   1976  H   SER A 139      -7.378   2.057  17.777  1.00 92.90           H  
ATOM   1977  CA  SER A 139      -5.854   1.422  19.153  1.00 92.90           C  
ATOM   1978  HA  SER A 139      -5.066   2.064  19.548  1.00 92.90           H  
ATOM   1979  C   SER A 139      -5.217   0.055  18.864  1.00 92.90           C  
ATOM   1980  CB  SER A 139      -6.952   1.358  20.226  1.00 92.90           C  
ATOM   1981  HB2 SER A 139      -6.983   2.306  20.762  1.00 92.90           H  
ATOM   1982  HB3 SER A 139      -7.924   1.197  19.759  1.00 92.90           H  
ATOM   1983  O   SER A 139      -5.797  -0.754  18.137  1.00 92.90           O  
ATOM   1984  OG  SER A 139      -6.696   0.311  21.135  1.00 92.90           O  
ATOM   1985  HG  SER A 139      -7.286   0.381  21.889  1.00 92.90           H  
ATOM   1986  N   GLU A 140      -4.041  -0.227  19.444  1.00 94.06           N  
ATOM   1987  H   GLU A 140      -3.576   0.480  19.996  1.00 94.06           H  
ATOM   1988  CA  GLU A 140      -3.413  -1.554  19.346  1.00 94.06           C  
ATOM   1989  HA  GLU A 140      -3.265  -1.789  18.292  1.00 94.06           H  
ATOM   1990  C   GLU A 140      -4.325  -2.667  19.909  1.00 94.06           C  
ATOM   1991  CB  GLU A 140      -2.029  -1.575  20.047  1.00 94.06           C  
ATOM   1992  HB2 GLU A 140      -1.779  -2.613  20.265  1.00 94.06           H  
ATOM   1993  HB3 GLU A 140      -2.096  -1.042  20.995  1.00 94.06           H  
ATOM   1994  O   GLU A 140      -4.280  -3.794  19.411  1.00 94.06           O  
ATOM   1995  CG  GLU A 140      -0.876  -0.995  19.197  1.00 94.06           C  
ATOM   1996  HG2 GLU A 140      -0.851  -1.542  18.255  1.00 94.06           H  
ATOM   1997  HG3 GLU A 140      -1.087   0.048  18.959  1.00 94.06           H  
ATOM   1998  CD  GLU A 140       0.529  -1.108  19.831  1.00 94.06           C  
ATOM   1999  OE1 GLU A 140       1.525  -0.680  19.191  1.00 94.06           O  
ATOM   2000  OE2 GLU A 140       0.674  -1.615  20.964  1.00 94.06           O  
ATOM   2001  N   SER A 141      -5.176  -2.378  20.905  1.00 94.10           N  
ATOM   2002  H   SER A 141      -5.249  -1.420  21.216  1.00 94.10           H  
ATOM   2003  CA  SER A 141      -6.116  -3.351  21.486  1.00 94.10           C  
ATOM   2004  HA  SER A 141      -5.648  -4.335  21.460  1.00 94.10           H  
ATOM   2005  C   SER A 141      -7.423  -3.480  20.695  1.00 94.10           C  
ATOM   2006  CB  SER A 141      -6.389  -3.036  22.962  1.00 94.10           C  
ATOM   2007  HB2 SER A 141      -5.449  -3.093  23.511  1.00 94.10           H  
ATOM   2008  HB3 SER A 141      -7.076  -3.780  23.365  1.00 94.10           H  
ATOM   2009  O   SER A 141      -7.879  -4.603  20.481  1.00 94.10           O  
ATOM   2010  OG  SER A 141      -6.943  -1.746  23.133  1.00 94.10           O  
ATOM   2011  HG  SER A 141      -6.942  -1.514  24.064  1.00 94.10           H  
ATOM   2012  N   ASP A 142      -7.982  -2.373  20.186  1.00 96.46           N  
ATOM   2013  H   ASP A 142      -7.571  -1.482  20.426  1.00 96.46           H  
ATOM   2014  CA  ASP A 142      -9.156  -2.408  19.298  1.00 96.46           C  
ATOM   2015  HA  ASP A 142      -9.966  -2.945  19.792  1.00 96.46           H  
ATOM   2016  C   ASP A 142      -8.830  -3.164  17.995  1.00 96.46           C  
ATOM   2017  CB  ASP A 142      -9.648  -0.989  18.947  1.00 96.46           C  
ATOM   2018  HB2 ASP A 142      -8.795  -0.384  18.640  1.00 96.46           H  
ATOM   2019  HB3 ASP A 142     -10.294  -1.072  18.074  1.00 96.46           H  
ATOM   2020  O   ASP A 142      -9.650  -3.946  17.515  1.00 96.46           O  
ATOM   2021  CG  ASP A 142     -10.470  -0.246  20.015  1.00 96.46           C  
ATOM   2022  OD1 ASP A 142     -10.736   0.958  19.788  1.00 96.46           O  
ATOM   2023  OD2 ASP A 142     -10.956  -0.863  20.988  1.00 96.46           O  
ATOM   2024  N   VAL A 143      -7.622  -2.982  17.437  1.00 96.72           N  
ATOM   2025  H   VAL A 143      -7.000  -2.310  17.864  1.00 96.72           H  
ATOM   2026  CA  VAL A 143      -7.151  -3.724  16.252  1.00 96.72           C  
ATOM   2027  HA  VAL A 143      -7.877  -3.587  15.451  1.00 96.72           H  
ATOM   2028  C   VAL A 143      -7.110  -5.230  16.511  1.00 96.72           C  
ATOM   2029  CB  VAL A 143      -5.792  -3.185  15.748  1.00 96.72           C  
ATOM   2030  HB  VAL A 143      -5.144  -2.976  16.598  1.00 96.72           H  
ATOM   2031  O   VAL A 143      -7.612  -5.981  15.678  1.00 96.72           O  
ATOM   2032  CG1 VAL A 143      -5.048  -4.141  14.802  1.00 96.72           C  
ATOM   2033 HG11 VAL A 143      -4.720  -5.028  15.344  1.00 96.72           H  
ATOM   2034 HG12 VAL A 143      -4.163  -3.650  14.396  1.00 96.72           H  
ATOM   2035 HG13 VAL A 143      -5.702  -4.445  13.985  1.00 96.72           H  
ATOM   2036  CG2 VAL A 143      -6.028  -1.893  14.953  1.00 96.72           C  
ATOM   2037 HG21 VAL A 143      -6.577  -1.173  15.559  1.00 96.72           H  
ATOM   2038 HG22 VAL A 143      -5.081  -1.451  14.643  1.00 96.72           H  
ATOM   2039 HG23 VAL A 143      -6.585  -2.128  14.047  1.00 96.72           H  
ATOM   2040  N   LEU A 144      -6.578  -5.682  17.652  1.00 97.14           N  
ATOM   2041  H   LEU A 144      -6.218  -5.020  18.324  1.00 97.14           H  
ATOM   2042  CA  LEU A 144      -6.541  -7.114  17.972  1.00 97.14           C  
ATOM   2043  HA  LEU A 144      -6.076  -7.627  17.130  1.00 97.14           H  
ATOM   2044  C   LEU A 144      -7.957  -7.690  18.126  1.00 97.14           C  
ATOM   2045  CB  LEU A 144      -5.680  -7.340  19.228  1.00 97.14           C  
ATOM   2046  HB2 LEU A 144      -4.723  -6.838  19.087  1.00 97.14           H  
ATOM   2047  HB3 LEU A 144      -6.174  -6.874  20.080  1.00 97.14           H  
ATOM   2048  O   LEU A 144      -8.292  -8.670  17.465  1.00 97.14           O  
ATOM   2049  CG  LEU A 144      -5.416  -8.823  19.564  1.00 97.14           C  
ATOM   2050  HG  LEU A 144      -6.359  -9.311  19.809  1.00 97.14           H  
ATOM   2051  CD1 LEU A 144      -4.733  -9.589  18.426  1.00 97.14           C  
ATOM   2052 HD11 LEU A 144      -4.490 -10.598  18.759  1.00 97.14           H  
ATOM   2053 HD12 LEU A 144      -3.827  -9.075  18.103  1.00 97.14           H  
ATOM   2054 HD13 LEU A 144      -5.423  -9.689  17.588  1.00 97.14           H  
ATOM   2055  CD2 LEU A 144      -4.497  -8.896  20.787  1.00 97.14           C  
ATOM   2056 HD21 LEU A 144      -3.531  -8.445  20.563  1.00 97.14           H  
ATOM   2057 HD22 LEU A 144      -4.964  -8.373  21.622  1.00 97.14           H  
ATOM   2058 HD23 LEU A 144      -4.357  -9.940  21.067  1.00 97.14           H  
ATOM   2059  N   ALA A 145      -8.820  -7.016  18.893  1.00 97.25           N  
ATOM   2060  H   ALA A 145      -8.493  -6.193  19.379  1.00 97.25           H  
ATOM   2061  CA  ALA A 145     -10.212  -7.425  19.086  1.00 97.25           C  
ATOM   2062  HA  ALA A 145     -10.220  -8.431  19.505  1.00 97.25           H  
ATOM   2063  C   ALA A 145     -11.020  -7.465  17.772  1.00 97.25           C  
ATOM   2064  CB  ALA A 145     -10.847  -6.462  20.097  1.00 97.25           C  
ATOM   2065  HB1 ALA A 145     -11.874  -6.769  20.298  1.00 97.25           H  
ATOM   2066  HB2 ALA A 145     -10.281  -6.479  21.028  1.00 97.25           H  
ATOM   2067  HB3 ALA A 145     -10.847  -5.449  19.696  1.00 97.25           H  
ATOM   2068  O   ALA A 145     -11.927  -8.289  17.621  1.00 97.25           O  
ATOM   2069  N   ALA A 146     -10.686  -6.607  16.801  1.00 97.75           N  
ATOM   2070  H   ALA A 146     -10.003  -5.893  17.009  1.00 97.75           H  
ATOM   2071  CA  ALA A 146     -11.259  -6.643  15.460  1.00 97.75           C  
ATOM   2072  HA  ALA A 146     -12.339  -6.764  15.548  1.00 97.75           H  
ATOM   2073  C   ALA A 146     -10.760  -7.817  14.612  1.00 97.75           C  
ATOM   2074  CB  ALA A 146     -10.981  -5.311  14.768  1.00 97.75           C  
ATOM   2075  HB1 ALA A 146     -11.488  -4.518  15.317  1.00 97.75           H  
ATOM   2076  HB2 ALA A 146      -9.908  -5.116  14.751  1.00 97.75           H  
ATOM   2077  HB3 ALA A 146     -11.346  -5.345  13.742  1.00 97.75           H  
ATOM   2078  O   ALA A 146     -11.557  -8.388  13.868  1.00 97.75           O  
ATOM   2079  N   MET A 147      -9.483  -8.196  14.727  1.00 97.95           N  
ATOM   2080  H   MET A 147      -8.884  -7.700  15.371  1.00 97.95           H  
ATOM   2081  CA  MET A 147      -8.958  -9.396  14.067  1.00 97.95           C  
ATOM   2082  HA  MET A 147      -9.230  -9.360  13.012  1.00 97.95           H  
ATOM   2083  C   MET A 147      -9.609 -10.655  14.643  1.00 97.95           C  
ATOM   2084  CB  MET A 147      -7.426  -9.461  14.160  1.00 97.95           C  
ATOM   2085  HB2 MET A 147      -7.091 -10.410  13.741  1.00 97.95           H  
ATOM   2086  HB3 MET A 147      -7.106  -9.412  15.201  1.00 97.95           H  
ATOM   2087  O   MET A 147     -10.159 -11.441  13.876  1.00 97.95           O  
ATOM   2088  CG  MET A 147      -6.780  -8.320  13.370  1.00 97.95           C  
ATOM   2089  HG2 MET A 147      -7.176  -8.330  12.354  1.00 97.95           H  
ATOM   2090  HG3 MET A 147      -7.062  -7.370  13.824  1.00 97.95           H  
ATOM   2091  SD  MET A 147      -4.976  -8.374  13.271  1.00 97.95           S  
ATOM   2092  CE  MET A 147      -4.824  -9.496  11.861  1.00 97.95           C  
ATOM   2093  HE1 MET A 147      -3.773  -9.576  11.583  1.00 97.95           H  
ATOM   2094  HE2 MET A 147      -5.221 -10.478  12.120  1.00 97.95           H  
ATOM   2095  HE3 MET A 147      -5.384  -9.104  11.012  1.00 97.95           H  
ATOM   2096  N   ASP A 148      -9.649 -10.792  15.971  1.00 97.88           N  
ATOM   2097  H   ASP A 148      -9.143 -10.128  16.540  1.00 97.88           H  
ATOM   2098  CA  ASP A 148     -10.300 -11.913  16.663  1.00 97.88           C  
ATOM   2099  HA  ASP A 148      -9.809 -12.845  16.384  1.00 97.88           H  
ATOM   2100  C   ASP A 148     -11.785 -12.033  16.266  1.00 97.88           C  
ATOM   2101  CB  ASP A 148     -10.156 -11.735  18.187  1.00 97.88           C  
ATOM   2102  HB2 ASP A 148     -10.588 -10.776  18.471  1.00 97.88           H  
ATOM   2103  HB3 ASP A 148     -10.734 -12.518  18.679  1.00 97.88           H  
ATOM   2104  O   ASP A 148     -12.251 -13.102  15.864  1.00 97.88           O  
ATOM   2105  CG  ASP A 148      -8.713 -11.813  18.713  1.00 97.88           C  
ATOM   2106  OD1 ASP A 148      -8.472 -11.227  19.793  1.00 97.88           O  
ATOM   2107  OD2 ASP A 148      -7.867 -12.472  18.063  1.00 97.88           O  
ATOM   2108  N   SER A 149     -12.520 -10.914  16.268  1.00 97.59           N  
ATOM   2109  H   SER A 149     -12.092 -10.066  16.613  1.00 97.59           H  
ATOM   2110  CA  SER A 149     -13.928 -10.892  15.848  1.00 97.59           C  
ATOM   2111  HA  SER A 149     -14.484 -11.611  16.450  1.00 97.59           H  
ATOM   2112  C   SER A 149     -14.114 -11.279  14.378  1.00 97.59           C  
ATOM   2113  CB  SER A 149     -14.546  -9.511  16.058  1.00 97.59           C  
ATOM   2114  HB2 SER A 149     -13.996  -8.779  15.466  1.00 97.59           H  
ATOM   2115  HB3 SER A 149     -15.581  -9.532  15.719  1.00 97.59           H  
ATOM   2116  O   SER A 149     -15.053 -12.000  14.055  1.00 97.59           O  
ATOM   2117  OG  SER A 149     -14.519  -9.135  17.420  1.00 97.59           O  
ATOM   2118  HG  SER A 149     -13.616  -8.885  17.629  1.00 97.59           H  
ATOM   2119  N   ALA A 150     -13.235 -10.832  13.476  1.00 98.05           N  
ATOM   2120  H   ALA A 150     -12.465 -10.255  13.783  1.00 98.05           H  
ATOM   2121  CA  ALA A 150     -13.322 -11.171  12.057  1.00 98.05           C  
ATOM   2122  HA  ALA A 150     -14.343 -10.989  11.723  1.00 98.05           H  
ATOM   2123  C   ALA A 150     -13.012 -12.654  11.777  1.00 98.05           C  
ATOM   2124  CB  ALA A 150     -12.382 -10.241  11.285  1.00 98.05           C  
ATOM   2125  HB1 ALA A 150     -12.479 -10.433  10.217  1.00 98.05           H  
ATOM   2126  HB2 ALA A 150     -12.637  -9.201  11.488  1.00 98.05           H  
ATOM   2127  HB3 ALA A 150     -11.354 -10.421  11.598  1.00 98.05           H  
ATOM   2128  O   ALA A 150     -13.614 -13.252  10.879  1.00 98.05           O  
ATOM   2129  N   ILE A 151     -12.108 -13.250  12.563  1.00 97.84           N  
ATOM   2130  H   ILE A 151     -11.644 -12.685  13.261  1.00 97.84           H  
ATOM   2131  CA  ILE A 151     -11.797 -14.683  12.531  1.00 97.84           C  
ATOM   2132  HA  ILE A 151     -11.536 -14.961  11.510  1.00 97.84           H  
ATOM   2133  C   ILE A 151     -13.034 -15.508  12.916  1.00 97.84           C  
ATOM   2134  CB  ILE A 151     -10.582 -14.982  13.447  1.00 97.84           C  
ATOM   2135  HB  ILE A 151     -10.768 -14.546  14.429  1.00 97.84           H  
ATOM   2136  O   ILE A 151     -13.406 -16.433  12.190  1.00 97.84           O  
ATOM   2137  CG1 ILE A 151      -9.282 -14.371  12.875  1.00 97.84           C  
ATOM   2138 HG12 ILE A 151      -8.933 -14.986  12.046  1.00 97.84           H  
ATOM   2139 HG13 ILE A 151      -9.479 -13.378  12.472  1.00 97.84           H  
ATOM   2140  CG2 ILE A 151     -10.392 -16.497  13.631  1.00 97.84           C  
ATOM   2141 HG21 ILE A 151     -11.231 -16.914  14.189  1.00 97.84           H  
ATOM   2142 HG22 ILE A 151      -9.487 -16.699  14.202  1.00 97.84           H  
ATOM   2143 HG23 ILE A 151     -10.327 -16.971  12.651  1.00 97.84           H  
ATOM   2144  CD1 ILE A 151      -8.156 -14.243  13.912  1.00 97.84           C  
ATOM   2145 HD11 ILE A 151      -7.323 -13.689  13.479  1.00 97.84           H  
ATOM   2146 HD12 ILE A 151      -7.800 -15.226  14.219  1.00 97.84           H  
ATOM   2147 HD13 ILE A 151      -8.511 -13.697  14.786  1.00 97.84           H  
ATOM   2148  N   ASP A 152     -13.702 -15.167  14.021  1.00 97.60           N  
ATOM   2149  H   ASP A 152     -13.336 -14.427  14.603  1.00 97.60           H  
ATOM   2150  CA  ASP A 152     -14.886 -15.904  14.484  1.00 97.60           C  
ATOM   2151  HA  ASP A 152     -14.676 -16.970  14.398  1.00 97.60           H  
ATOM   2152  C   ASP A 152     -16.130 -15.663  13.610  1.00 97.60           C  
ATOM   2153  CB  ASP A 152     -15.158 -15.584  15.965  1.00 97.60           C  
ATOM   2154  HB2 ASP A 152     -14.958 -14.529  16.155  1.00 97.60           H  
ATOM   2155  HB3 ASP A 152     -16.215 -15.759  16.165  1.00 97.60           H  
ATOM   2156  O   ASP A 152     -16.905 -16.603  13.369  1.00 97.60           O  
ATOM   2157  CG  ASP A 152     -14.360 -16.458  16.948  1.00 97.60           C  
ATOM   2158  OD1 ASP A 152     -14.384 -16.115  18.149  1.00 97.60           O  
ATOM   2159  OD2 ASP A 152     -13.835 -17.525  16.531  1.00 97.60           O  
ATOM   2160  N   ASP A 153     -16.283 -14.449  13.068  1.00 97.99           N  
ATOM   2161  H   ASP A 153     -15.661 -13.718  13.383  1.00 97.99           H  
ATOM   2162  CA  ASP A 153     -17.343 -14.074  12.124  1.00 97.99           C  
ATOM   2163  HA  ASP A 153     -18.305 -14.342  12.561  1.00 97.99           H  
ATOM   2164  C   ASP A 153     -17.237 -14.822  10.780  1.00 97.99           C  
ATOM   2165  CB  ASP A 153     -17.333 -12.549  11.899  1.00 97.99           C  
ATOM   2166  HB2 ASP A 153     -17.947 -12.341  11.023  1.00 97.99           H  
ATOM   2167  HB3 ASP A 153     -16.320 -12.211  11.680  1.00 97.99           H  
ATOM   2168  O   ASP A 153     -18.259 -15.057  10.126  1.00 97.99           O  
ATOM   2169  CG  ASP A 153     -17.932 -11.736  13.054  1.00 97.99           C  
ATOM   2170  OD1 ASP A 153     -18.020 -10.488  12.959  1.00 97.99           O  
ATOM   2171  OD2 ASP A 153     -18.490 -12.324  14.005  1.00 97.99           O  
ATOM   2172  N   GLY A 154     -16.029 -15.259  10.401  1.00 97.19           N  
ATOM   2173  H   GLY A 154     -15.248 -15.028  10.999  1.00 97.19           H  
ATOM   2174  CA  GLY A 154     -15.777 -16.137   9.254  1.00 97.19           C  
ATOM   2175  HA2 GLY A 154     -16.645 -16.774   9.083  1.00 97.19           H  
ATOM   2176  HA3 GLY A 154     -14.928 -16.775   9.501  1.00 97.19           H  
ATOM   2177  C   GLY A 154     -15.441 -15.416   7.944  1.00 97.19           C  
ATOM   2178  O   GLY A 154     -15.943 -15.816   6.889  1.00 97.19           O  
ATOM   2179  N   VAL A 155     -14.620 -14.358   7.998  1.00 98.00           N  
ATOM   2180  H   VAL A 155     -14.242 -14.095   8.897  1.00 98.00           H  
ATOM   2181  CA  VAL A 155     -14.068 -13.711   6.787  1.00 98.00           C  
ATOM   2182  HA  VAL A 155     -14.902 -13.549   6.105  1.00 98.00           H  
ATOM   2183  C   VAL A 155     -13.069 -14.627   6.056  1.00 98.00           C  
ATOM   2184  CB  VAL A 155     -13.449 -12.323   7.072  1.00 98.00           C  
ATOM   2185  HB  VAL A 155     -13.259 -11.846   6.111  1.00 98.00           H  
ATOM   2186  O   VAL A 155     -12.509 -15.537   6.656  1.00 98.00           O  
ATOM   2187  CG1 VAL A 155     -14.411 -11.406   7.845  1.00 98.00           C  
ATOM   2188 HG11 VAL A 155     -15.358 -11.332   7.310  1.00 98.00           H  
ATOM   2189 HG12 VAL A 155     -13.973 -10.412   7.934  1.00 98.00           H  
ATOM   2190 HG13 VAL A 155     -14.589 -11.804   8.844  1.00 98.00           H  
ATOM   2191  CG2 VAL A 155     -12.116 -12.373   7.823  1.00 98.00           C  
ATOM   2192 HG21 VAL A 155     -11.750 -11.362   8.003  1.00 98.00           H  
ATOM   2193 HG22 VAL A 155     -12.235 -12.889   8.776  1.00 98.00           H  
ATOM   2194 HG23 VAL A 155     -11.372 -12.900   7.226  1.00 98.00           H  
ATOM   2195  N   ASP A 156     -12.819 -14.385   4.766  1.00 98.18           N  
ATOM   2196  H   ASP A 156     -13.309 -13.628   4.311  1.00 98.18           H  
ATOM   2197  CA  ASP A 156     -11.809 -15.110   3.967  1.00 98.18           C  
ATOM   2198  HA  ASP A 156     -11.589 -16.079   4.415  1.00 98.18           H  
ATOM   2199  C   ASP A 156     -10.490 -14.341   3.831  1.00 98.18           C  
ATOM   2200  CB  ASP A 156     -12.340 -15.330   2.550  1.00 98.18           C  
ATOM   2201  HB2 ASP A 156     -11.542 -15.743   1.932  1.00 98.18           H  
ATOM   2202  HB3 ASP A 156     -12.629 -14.369   2.125  1.00 98.18           H  
ATOM   2203  O   ASP A 156      -9.408 -14.928   3.813  1.00 98.18           O  
ATOM   2204  CG  ASP A 156     -13.517 -16.285   2.508  1.00 98.18           C  
ATOM   2205  OD1 ASP A 156     -14.662 -15.827   2.270  1.00 98.18           O  
ATOM   2206  OD2 ASP A 156     -13.319 -17.504   2.703  1.00 98.18           O  
ATOM   2207  N   ILE A 157     -10.593 -13.017   3.706  1.00 98.17           N  
ATOM   2208  H   ILE A 157     -11.521 -12.618   3.737  1.00 98.17           H  
ATOM   2209  CA  ILE A 157      -9.472 -12.096   3.522  1.00 98.17           C  
ATOM   2210  HA  ILE A 157      -8.533 -12.630   3.670  1.00 98.17           H  
ATOM   2211  C   ILE A 157      -9.584 -10.994   4.574  1.00 98.17           C  
ATOM   2212  CB  ILE A 157      -9.480 -11.487   2.096  1.00 98.17           C  
ATOM   2213  HB  ILE A 157     -10.357 -10.845   2.025  1.00 98.17           H  
ATOM   2214  O   ILE A 157     -10.659 -10.416   4.742  1.00 98.17           O  
ATOM   2215  CG1 ILE A 157      -9.607 -12.508   0.939  1.00 98.17           C  
ATOM   2216 HG12 ILE A 157     -10.532 -13.071   1.054  1.00 98.17           H  
ATOM   2217 HG13 ILE A 157      -9.691 -11.950   0.007  1.00 98.17           H  
ATOM   2218  CG2 ILE A 157      -8.246 -10.590   1.877  1.00 98.17           C  
ATOM   2219 HG21 ILE A 157      -8.219 -10.241   0.845  1.00 98.17           H  
ATOM   2220 HG22 ILE A 157      -8.287  -9.719   2.531  1.00 98.17           H  
ATOM   2221 HG23 ILE A 157      -7.332 -11.144   2.092  1.00 98.17           H  
ATOM   2222  CD1 ILE A 157      -8.449 -13.499   0.777  1.00 98.17           C  
ATOM   2223 HD11 ILE A 157      -8.334 -14.100   1.679  1.00 98.17           H  
ATOM   2224 HD12 ILE A 157      -8.657 -14.161  -0.063  1.00 98.17           H  
ATOM   2225 HD13 ILE A 157      -7.521 -12.961   0.578  1.00 98.17           H  
ATOM   2226  N   LEU A 158      -8.480 -10.650   5.232  1.00 98.37           N  
ATOM   2227  H   LEU A 158      -7.636 -11.166   5.029  1.00 98.37           H  
ATOM   2228  CA  LEU A 158      -8.345  -9.417   6.005  1.00 98.37           C  
ATOM   2229  HA  LEU A 158      -9.335  -8.993   6.179  1.00 98.37           H  
ATOM   2230  C   LEU A 158      -7.565  -8.379   5.198  1.00 98.37           C  
ATOM   2231  CB  LEU A 158      -7.690  -9.701   7.368  1.00 98.37           C  
ATOM   2232  HB2 LEU A 158      -7.276  -8.773   7.761  1.00 98.37           H  
ATOM   2233  HB3 LEU A 158      -6.863 -10.395   7.217  1.00 98.37           H  
ATOM   2234  O   LEU A 158      -6.462  -8.645   4.727  1.00 98.37           O  
ATOM   2235  CG  LEU A 158      -8.652 -10.281   8.420  1.00 98.37           C  
ATOM   2236  HG  LEU A 158      -9.111 -11.193   8.039  1.00 98.37           H  
ATOM   2237  CD1 LEU A 158      -7.887 -10.613   9.702  1.00 98.37           C  
ATOM   2238 HD11 LEU A 158      -7.460  -9.705  10.129  1.00 98.37           H  
ATOM   2239 HD12 LEU A 158      -7.089 -11.323   9.484  1.00 98.37           H  
ATOM   2240 HD13 LEU A 158      -8.561 -11.067  10.428  1.00 98.37           H  
ATOM   2241  CD2 LEU A 158      -9.750  -9.276   8.779  1.00 98.37           C  
ATOM   2242 HD21 LEU A 158     -10.280  -9.617   9.667  1.00 98.37           H  
ATOM   2243 HD22 LEU A 158     -10.466  -9.195   7.961  1.00 98.37           H  
ATOM   2244 HD23 LEU A 158      -9.311  -8.299   8.981  1.00 98.37           H  
ATOM   2245  N   SER A 159      -8.142  -7.188   5.059  1.00 98.16           N  
ATOM   2246  H   SER A 159      -9.063  -7.070   5.457  1.00 98.16           H  
ATOM   2247  CA  SER A 159      -7.527  -6.022   4.428  1.00 98.16           C  
ATOM   2248  HA  SER A 159      -6.595  -6.312   3.943  1.00 98.16           H  
ATOM   2249  C   SER A 159      -7.226  -4.977   5.497  1.00 98.16           C  
ATOM   2250  CB  SER A 159      -8.470  -5.464   3.360  1.00 98.16           C  
ATOM   2251  HB2 SER A 159      -9.340  -5.007   3.832  1.00 98.16           H  
ATOM   2252  HB3 SER A 159      -8.813  -6.283   2.728  1.00 98.16           H  
ATOM   2253  O   SER A 159      -8.146  -4.385   6.065  1.00 98.16           O  
ATOM   2254  OG  SER A 159      -7.798  -4.513   2.551  1.00 98.16           O  
ATOM   2255  HG  SER A 159      -7.643  -3.725   3.076  1.00 98.16           H  
ATOM   2256  N   MET A 160      -5.942  -4.752   5.772  1.00 97.66           N  
ATOM   2257  H   MET A 160      -5.245  -5.300   5.288  1.00 97.66           H  
ATOM   2258  CA  MET A 160      -5.476  -3.865   6.839  1.00 97.66           C  
ATOM   2259  HA  MET A 160      -6.330  -3.399   7.330  1.00 97.66           H  
ATOM   2260  C   MET A 160      -4.607  -2.747   6.262  1.00 97.66           C  
ATOM   2261  CB  MET A 160      -4.735  -4.676   7.906  1.00 97.66           C  
ATOM   2262  HB2 MET A 160      -3.876  -5.169   7.451  1.00 97.66           H  
ATOM   2263  HB3 MET A 160      -4.381  -3.994   8.679  1.00 97.66           H  
ATOM   2264  O   MET A 160      -3.452  -2.944   5.883  1.00 97.66           O  
ATOM   2265  CG  MET A 160      -5.640  -5.739   8.537  1.00 97.66           C  
ATOM   2266  HG2 MET A 160      -5.900  -6.473   7.774  1.00 97.66           H  
ATOM   2267  HG3 MET A 160      -6.561  -5.271   8.884  1.00 97.66           H  
ATOM   2268  SD  MET A 160      -4.888  -6.631   9.916  1.00 97.66           S  
ATOM   2269  CE  MET A 160      -4.936  -5.358  11.205  1.00 97.66           C  
ATOM   2270  HE1 MET A 160      -5.959  -5.012  11.345  1.00 97.66           H  
ATOM   2271  HE2 MET A 160      -4.570  -5.780  12.141  1.00 97.66           H  
ATOM   2272  HE3 MET A 160      -4.297  -4.522  10.920  1.00 97.66           H  
ATOM   2273  N   SER A 161      -5.178  -1.550   6.202  1.00 96.98           N  
ATOM   2274  H   SER A 161      -6.135  -1.464   6.512  1.00 96.98           H  
ATOM   2275  CA  SER A 161      -4.537  -0.348   5.657  1.00 96.98           C  
ATOM   2276  HA  SER A 161      -3.682  -0.642   5.049  1.00 96.98           H  
ATOM   2277  C   SER A 161      -3.967   0.541   6.777  1.00 96.98           C  
ATOM   2278  CB  SER A 161      -5.525   0.346   4.719  1.00 96.98           C  
ATOM   2279  HB2 SER A 161      -6.479   0.493   5.225  1.00 96.98           H  
ATOM   2280  HB3 SER A 161      -5.126   1.318   4.431  1.00 96.98           H  
ATOM   2281  O   SER A 161      -4.133   1.762   6.797  1.00 96.98           O  
ATOM   2282  OG  SER A 161      -5.705  -0.428   3.543  1.00 96.98           O  
ATOM   2283  HG  SER A 161      -5.972   0.165   2.837  1.00 96.98           H  
ATOM   2284  N   LEU A 162      -3.342  -0.109   7.762  1.00 94.49           N  
ATOM   2285  H   LEU A 162      -3.164  -1.093   7.621  1.00 94.49           H  
ATOM   2286  CA  LEU A 162      -2.799   0.481   8.984  1.00 94.49           C  
ATOM   2287  HA  LEU A 162      -2.504   1.504   8.751  1.00 94.49           H  
ATOM   2288  C   LEU A 162      -1.526  -0.257   9.427  1.00 94.49           C  
ATOM   2289  CB  LEU A 162      -3.902   0.544  10.066  1.00 94.49           C  
ATOM   2290  HB2 LEU A 162      -3.505   1.045  10.949  1.00 94.49           H  
ATOM   2291  HB3 LEU A 162      -4.685   1.190   9.669  1.00 94.49           H  
ATOM   2292  O   LEU A 162      -1.311  -1.412   9.053  1.00 94.49           O  
ATOM   2293  CG  LEU A 162      -4.562  -0.789  10.495  1.00 94.49           C  
ATOM   2294  HG  LEU A 162      -4.749  -1.414   9.622  1.00 94.49           H  
ATOM   2295  CD1 LEU A 162      -3.726  -1.576  11.505  1.00 94.49           C  
ATOM   2296 HD11 LEU A 162      -3.431  -0.937  12.337  1.00 94.49           H  
ATOM   2297 HD12 LEU A 162      -4.302  -2.415  11.896  1.00 94.49           H  
ATOM   2298 HD13 LEU A 162      -2.839  -1.980  11.017  1.00 94.49           H  
ATOM   2299  CD2 LEU A 162      -5.905  -0.512  11.168  1.00 94.49           C  
ATOM   2300 HD21 LEU A 162      -5.761   0.089  12.067  1.00 94.49           H  
ATOM   2301 HD22 LEU A 162      -6.382  -1.455  11.437  1.00 94.49           H  
ATOM   2302 HD23 LEU A 162      -6.563   0.015  10.478  1.00 94.49           H  
ATOM   2303  N   SER A 163      -0.662   0.404  10.199  1.00 91.51           N  
ATOM   2304  H   SER A 163      -0.851   1.371  10.423  1.00 91.51           H  
ATOM   2305  CA  SER A 163       0.589  -0.186  10.699  1.00 91.51           C  
ATOM   2306  HA  SER A 163       0.398  -1.219  10.989  1.00 91.51           H  
ATOM   2307  C   SER A 163       1.157   0.545  11.917  1.00 91.51           C  
ATOM   2308  CB  SER A 163       1.649  -0.196   9.591  1.00 91.51           C  
ATOM   2309  HB2 SER A 163       2.519  -0.764   9.920  1.00 91.51           H  
ATOM   2310  HB3 SER A 163       1.238  -0.675   8.703  1.00 91.51           H  
ATOM   2311  O   SER A 163       0.775   1.678  12.221  1.00 91.51           O  
ATOM   2312  OG  SER A 163       2.042   1.108   9.226  1.00 91.51           O  
ATOM   2313  HG  SER A 163       2.644   1.463   9.884  1.00 91.51           H  
ATOM   2314  N   GLY A 164       2.108  -0.100  12.598  1.00 87.49           N  
ATOM   2315  H   GLY A 164       2.333  -1.043  12.314  1.00 87.49           H  
ATOM   2316  CA  GLY A 164       2.963   0.521  13.617  1.00 87.49           C  
ATOM   2317  HA2 GLY A 164       3.134  -0.198  14.418  1.00 87.49           H  
ATOM   2318  HA3 GLY A 164       2.479   1.399  14.046  1.00 87.49           H  
ATOM   2319  C   GLY A 164       4.314   0.949  13.047  1.00 87.49           C  
ATOM   2320  O   GLY A 164       4.468   1.084  11.835  1.00 87.49           O  
ATOM   2321  N   GLY A 165       5.308   1.120  13.922  1.00 86.30           N  
ATOM   2322  H   GLY A 165       5.104   1.002  14.904  1.00 86.30           H  
ATOM   2323  CA  GLY A 165       6.719   1.185  13.526  1.00 86.30           C  
ATOM   2324  HA2 GLY A 165       6.799   1.707  12.572  1.00 86.30           H  
ATOM   2325  HA3 GLY A 165       7.286   1.751  14.265  1.00 86.30           H  
ATOM   2326  C   GLY A 165       7.366  -0.204  13.390  1.00 86.30           C  
ATOM   2327  O   GLY A 165       6.766  -1.207  13.775  1.00 86.30           O  
ATOM   2328  N   PRO A 166       8.606  -0.296  12.874  1.00 89.35           N  
ATOM   2329  CA  PRO A 166       9.293  -1.569  12.647  1.00 89.35           C  
ATOM   2330  HA  PRO A 166       8.606  -2.288  12.199  1.00 89.35           H  
ATOM   2331  C   PRO A 166       9.828  -2.167  13.961  1.00 89.35           C  
ATOM   2332  CB  PRO A 166      10.385  -1.239  11.623  1.00 89.35           C  
ATOM   2333  HB2 PRO A 166      11.258  -1.883  11.724  1.00 89.35           H  
ATOM   2334  HB3 PRO A 166       9.973  -1.322  10.618  1.00 89.35           H  
ATOM   2335  O   PRO A 166      10.894  -1.773  14.452  1.00 89.35           O  
ATOM   2336  CG  PRO A 166      10.721   0.226  11.910  1.00 89.35           C  
ATOM   2337  HG2 PRO A 166      11.123   0.726  11.029  1.00 89.35           H  
ATOM   2338  HG3 PRO A 166      11.424   0.291  12.741  1.00 89.35           H  
ATOM   2339  CD  PRO A 166       9.375   0.813  12.328  1.00 89.35           C  
ATOM   2340  HD2 PRO A 166       9.518   1.600  13.070  1.00 89.35           H  
ATOM   2341  HD3 PRO A 166       8.864   1.212  11.451  1.00 89.35           H  
ATOM   2342  N   ILE A 167       9.074  -3.115  14.529  1.00 91.17           N  
ATOM   2343  H   ILE A 167       8.219  -3.368  14.056  1.00 91.17           H  
ATOM   2344  CA  ILE A 167       9.275  -3.713  15.862  1.00 91.17           C  
ATOM   2345  HA  ILE A 167      10.301  -3.501  16.164  1.00 91.17           H  
ATOM   2346  C   ILE A 167       9.138  -5.259  15.833  1.00 91.17           C  
ATOM   2347  CB  ILE A 167       8.333  -3.026  16.892  1.00 91.17           C  
ATOM   2348  HB  ILE A 167       8.502  -3.483  17.867  1.00 91.17           H  
ATOM   2349  O   ILE A 167       8.648  -5.799  14.844  1.00 91.17           O  
ATOM   2350  CG1 ILE A 167       6.824  -3.116  16.578  1.00 91.17           C  
ATOM   2351 HG12 ILE A 167       6.293  -2.334  17.121  1.00 91.17           H  
ATOM   2352 HG13 ILE A 167       6.636  -2.956  15.516  1.00 91.17           H  
ATOM   2353  CG2 ILE A 167       8.700  -1.540  17.053  1.00 91.17           C  
ATOM   2354 HG21 ILE A 167       9.769  -1.430  17.233  1.00 91.17           H  
ATOM   2355 HG22 ILE A 167       8.154  -1.106  17.891  1.00 91.17           H  
ATOM   2356 HG23 ILE A 167       8.435  -0.985  16.154  1.00 91.17           H  
ATOM   2357  CD1 ILE A 167       6.209  -4.451  16.973  1.00 91.17           C  
ATOM   2358 HD11 ILE A 167       6.513  -4.734  17.981  1.00 91.17           H  
ATOM   2359 HD12 ILE A 167       6.529  -5.222  16.272  1.00 91.17           H  
ATOM   2360 HD13 ILE A 167       5.124  -4.354  16.933  1.00 91.17           H  
ATOM   2361  N   PRO A 168       9.587  -6.006  16.869  1.00 94.47           N  
ATOM   2362  CA  PRO A 168       9.535  -7.476  16.874  1.00 94.47           C  
ATOM   2363  HA  PRO A 168      10.048  -7.842  15.985  1.00 94.47           H  
ATOM   2364  C   PRO A 168       8.107  -8.034  16.897  1.00 94.47           C  
ATOM   2365  CB  PRO A 168      10.310  -7.927  18.120  1.00 94.47           C  
ATOM   2366  HB2 PRO A 168       9.627  -8.084  18.955  1.00 94.47           H  
ATOM   2367  HB3 PRO A 168      10.887  -8.832  17.930  1.00 94.47           H  
ATOM   2368  O   PRO A 168       7.272  -7.541  17.656  1.00 94.47           O  
ATOM   2369  CG  PRO A 168      11.210  -6.735  18.432  1.00 94.47           C  
ATOM   2370  HG2 PRO A 168      12.101  -6.773  17.805  1.00 94.47           H  
ATOM   2371  HG3 PRO A 168      11.480  -6.697  19.488  1.00 94.47           H  
ATOM   2372  CD  PRO A 168      10.343  -5.547  18.024  1.00 94.47           C  
ATOM   2373  HD2 PRO A 168       9.653  -5.301  18.831  1.00 94.47           H  
ATOM   2374  HD3 PRO A 168      10.978  -4.692  17.791  1.00 94.47           H  
ATOM   2375  N   PHE A 169       7.852  -9.117  16.153  1.00 96.71           N  
ATOM   2376  H   PHE A 169       8.592  -9.487  15.574  1.00 96.71           H  
ATOM   2377  CA  PHE A 169       6.504  -9.673  15.944  1.00 96.71           C  
ATOM   2378  HA  PHE A 169       5.892  -8.922  15.446  1.00 96.71           H  
ATOM   2379  C   PHE A 169       5.783 -10.052  17.249  1.00 96.71           C  
ATOM   2380  CB  PHE A 169       6.606 -10.906  15.030  1.00 96.71           C  
ATOM   2381  HB2 PHE A 169       5.597 -11.219  14.760  1.00 96.71           H  
ATOM   2382  HB3 PHE A 169       7.059 -11.717  15.600  1.00 96.71           H  
ATOM   2383  O   PHE A 169       4.580  -9.866  17.375  1.00 96.71           O  
ATOM   2384  CG  PHE A 169       7.399 -10.722  13.747  1.00 96.71           C  
ATOM   2385  CD1 PHE A 169       7.094  -9.665  12.867  1.00 96.71           C  
ATOM   2386  HD1 PHE A 169       6.290  -8.981  13.094  1.00 96.71           H  
ATOM   2387  CD2 PHE A 169       8.454 -11.603  13.437  1.00 96.71           C  
ATOM   2388  HD2 PHE A 169       8.710 -12.408  14.110  1.00 96.71           H  
ATOM   2389  CE1 PHE A 169       7.838  -9.493  11.687  1.00 96.71           C  
ATOM   2390  HE1 PHE A 169       7.606  -8.675  11.022  1.00 96.71           H  
ATOM   2391  CE2 PHE A 169       9.199 -11.427  12.257  1.00 96.71           C  
ATOM   2392  HE2 PHE A 169      10.031 -12.081  12.045  1.00 96.71           H  
ATOM   2393  CZ  PHE A 169       8.883 -10.380  11.375  1.00 96.71           C  
ATOM   2394  HZ  PHE A 169       9.449 -10.249  10.465  1.00 96.71           H  
ATOM   2395  N   HIS A 170       6.522 -10.497  18.271  1.00 96.06           N  
ATOM   2396  H   HIS A 170       7.514 -10.609  18.118  1.00 96.06           H  
ATOM   2397  CA  HIS A 170       5.980 -10.829  19.597  1.00 96.06           C  
ATOM   2398  HA  HIS A 170       5.066 -11.403  19.442  1.00 96.06           H  
ATOM   2399  C   HIS A 170       5.574  -9.593  20.448  1.00 96.06           C  
ATOM   2400  CB  HIS A 170       6.984 -11.745  20.316  1.00 96.06           C  
ATOM   2401  HB2 HIS A 170       7.313 -12.541  19.648  1.00 96.06           H  
ATOM   2402  HB3 HIS A 170       6.467 -12.210  21.156  1.00 96.06           H  
ATOM   2403  O   HIS A 170       5.338  -9.704  21.655  1.00 96.06           O  
ATOM   2404  CG  HIS A 170       8.178 -11.005  20.862  1.00 96.06           C  
ATOM   2405  CD2 HIS A 170       9.435 -10.897  20.329  1.00 96.06           C  
ATOM   2406  HD2 HIS A 170       9.790 -11.371  19.426  1.00 96.06           H  
ATOM   2407  ND1 HIS A 170       8.155 -10.249  22.005  1.00 96.06           N  
ATOM   2408  HD1 HIS A 170       7.317 -10.082  22.544  1.00 96.06           H  
ATOM   2409  CE1 HIS A 170       9.358  -9.675  22.150  1.00 96.06           C  
ATOM   2410  HE1 HIS A 170       9.636  -8.999  22.945  1.00 96.06           H  
ATOM   2411  NE2 HIS A 170      10.170 -10.027  21.148  1.00 96.06           N  
ATOM   2412  N   ARG A 171       5.578  -8.394  19.846  1.00 94.43           N  
ATOM   2413  H   ARG A 171       5.881  -8.384  18.882  1.00 94.43           H  
ATOM   2414  CA  ARG A 171       5.073  -7.110  20.370  1.00 94.43           C  
ATOM   2415  HA  ARG A 171       4.373  -7.307  21.181  1.00 94.43           H  
ATOM   2416  C   ARG A 171       4.268  -6.346  19.304  1.00 94.43           C  
ATOM   2417  CB  ARG A 171       6.230  -6.234  20.887  1.00 94.43           C  
ATOM   2418  HB2 ARG A 171       5.824  -5.275  21.209  1.00 94.43           H  
ATOM   2419  HB3 ARG A 171       6.927  -6.055  20.067  1.00 94.43           H  
ATOM   2420  O   ARG A 171       4.188  -5.116  19.374  1.00 94.43           O  
ATOM   2421  CG  ARG A 171       6.991  -6.813  22.078  1.00 94.43           C  
ATOM   2422  HG2 ARG A 171       7.451  -7.756  21.784  1.00 94.43           H  
ATOM   2423  HG3 ARG A 171       6.302  -6.979  22.906  1.00 94.43           H  
ATOM   2424  CD  ARG A 171       8.087  -5.826  22.492  1.00 94.43           C  
ATOM   2425  HD2 ARG A 171       7.627  -4.858  22.692  1.00 94.43           H  
ATOM   2426  HD3 ARG A 171       8.784  -5.721  21.659  1.00 94.43           H  
ATOM   2427  NE  ARG A 171       8.809  -6.273  23.697  1.00 94.43           N  
ATOM   2428  HE  ARG A 171       8.362  -6.997  24.242  1.00 94.43           H  
ATOM   2429  NH1 ARG A 171      10.542  -4.768  23.577  1.00 94.43           N  
ATOM   2430 HH11 ARG A 171      10.125  -4.375  22.745  1.00 94.43           H  
ATOM   2431 HH12 ARG A 171      11.385  -4.368  23.964  1.00 94.43           H  
ATOM   2432  NH2 ARG A 171      10.467  -6.225  25.261  1.00 94.43           N  
ATOM   2433 HH21 ARG A 171      11.316  -5.815  25.622  1.00 94.43           H  
ATOM   2434 HH22 ARG A 171      10.000  -6.954  25.783  1.00 94.43           H  
ATOM   2435  CZ  ARG A 171       9.932  -5.757  24.169  1.00 94.43           C  
ATOM   2436  N   ASP A 172       3.753  -7.046  18.296  1.00 96.03           N  
ATOM   2437  H   ASP A 172       3.859  -8.050  18.285  1.00 96.03           H  
ATOM   2438  CA  ASP A 172       2.948  -6.480  17.216  1.00 96.03           C  
ATOM   2439  HA  ASP A 172       2.789  -5.416  17.391  1.00 96.03           H  
ATOM   2440  C   ASP A 172       1.585  -7.172  17.181  1.00 96.03           C  
ATOM   2441  CB  ASP A 172       3.683  -6.644  15.874  1.00 96.03           C  
ATOM   2442  HB2 ASP A 172       3.686  -7.695  15.584  1.00 96.03           H  
ATOM   2443  HB3 ASP A 172       4.732  -6.370  15.987  1.00 96.03           H  
ATOM   2444  O   ASP A 172       1.474  -8.312  16.734  1.00 96.03           O  
ATOM   2445  CG  ASP A 172       3.069  -5.804  14.752  1.00 96.03           C  
ATOM   2446  OD1 ASP A 172       3.537  -5.960  13.605  1.00 96.03           O  
ATOM   2447  OD2 ASP A 172       2.142  -5.012  15.049  1.00 96.03           O  
ATOM   2448  N   ASN A 173       0.539  -6.496  17.648  1.00 95.63           N  
ATOM   2449  H   ASN A 173       0.662  -5.543  17.959  1.00 95.63           H  
ATOM   2450  CA  ASN A 173      -0.812  -7.051  17.672  1.00 95.63           C  
ATOM   2451  HA  ASN A 173      -0.789  -7.991  18.224  1.00 95.63           H  
ATOM   2452  C   ASN A 173      -1.331  -7.392  16.262  1.00 95.63           C  
ATOM   2453  CB  ASN A 173      -1.738  -6.086  18.426  1.00 95.63           C  
ATOM   2454  HB2 ASN A 173      -1.636  -5.074  18.034  1.00 95.63           H  
ATOM   2455  HB3 ASN A 173      -2.768  -6.401  18.259  1.00 95.63           H  
ATOM   2456  O   ASN A 173      -2.070  -8.362  16.123  1.00 95.63           O  
ATOM   2457  CG  ASN A 173      -1.496  -6.058  19.928  1.00 95.63           C  
ATOM   2458  ND2 ASN A 173      -2.337  -5.376  20.661  1.00 95.63           N  
ATOM   2459 HD21 ASN A 173      -2.147  -5.322  21.651  1.00 95.63           H  
ATOM   2460 HD22 ASN A 173      -3.096  -4.880  20.217  1.00 95.63           H  
ATOM   2461  OD1 ASN A 173      -0.566  -6.636  20.470  1.00 95.63           O  
ATOM   2462  N   ILE A 174      -0.882  -6.687  15.213  1.00 97.08           N  
ATOM   2463  H   ILE A 174      -0.286  -5.892  15.397  1.00 97.08           H  
ATOM   2464  CA  ILE A 174      -1.151  -7.049  13.812  1.00 97.08           C  
ATOM   2465  HA  ILE A 174      -2.225  -7.190  13.690  1.00 97.08           H  
ATOM   2466  C   ILE A 174      -0.482  -8.384  13.466  1.00 97.08           C  
ATOM   2467  CB  ILE A 174      -0.699  -5.931  12.840  1.00 97.08           C  
ATOM   2468  HB  ILE A 174       0.358  -5.732  13.018  1.00 97.08           H  
ATOM   2469  O   ILE A 174      -1.132  -9.254  12.897  1.00 97.08           O  
ATOM   2470  CG1 ILE A 174      -1.500  -4.631  13.074  1.00 97.08           C  
ATOM   2471 HG12 ILE A 174      -1.619  -4.463  14.144  1.00 97.08           H  
ATOM   2472 HG13 ILE A 174      -2.500  -4.731  12.653  1.00 97.08           H  
ATOM   2473  CG2 ILE A 174      -0.873  -6.363  11.370  1.00 97.08           C  
ATOM   2474 HG21 ILE A 174      -0.224  -7.209  11.142  1.00 97.08           H  
ATOM   2475 HG22 ILE A 174      -0.595  -5.551  10.698  1.00 97.08           H  
ATOM   2476 HG23 ILE A 174      -1.908  -6.648  11.181  1.00 97.08           H  
ATOM   2477  CD1 ILE A 174      -0.821  -3.392  12.478  1.00 97.08           C  
ATOM   2478 HD11 ILE A 174      -0.868  -3.418  11.389  1.00 97.08           H  
ATOM   2479 HD12 ILE A 174      -1.332  -2.496  12.831  1.00 97.08           H  
ATOM   2480 HD13 ILE A 174       0.221  -3.347  12.795  1.00 97.08           H  
ATOM   2481  N   ALA A 175       0.789  -8.597  13.828  1.00 97.41           N  
ATOM   2482  H   ALA A 175       1.283  -7.872  14.328  1.00 97.41           H  
ATOM   2483  CA  ALA A 175       1.466  -9.869  13.558  1.00 97.41           C  
ATOM   2484  HA  ALA A 175       1.333 -10.103  12.502  1.00 97.41           H  
ATOM   2485  C   ALA A 175       0.860 -11.035  14.358  1.00 97.41           C  
ATOM   2486  CB  ALA A 175       2.970  -9.733  13.818  1.00 97.41           C  
ATOM   2487  HB1 ALA A 175       3.356  -8.838  13.332  1.00 97.41           H  
ATOM   2488  HB2 ALA A 175       3.152  -9.686  14.892  1.00 97.41           H  
ATOM   2489  HB3 ALA A 175       3.483 -10.608  13.419  1.00 97.41           H  
ATOM   2490  O   ALA A 175       0.728 -12.128  13.809  1.00 97.41           O  
ATOM   2491  N   ILE A 176       0.465 -10.796  15.613  1.00 97.19           N  
ATOM   2492  H   ILE A 176       0.646  -9.875  15.986  1.00 97.19           H  
ATOM   2493  CA  ILE A 176      -0.192 -11.773  16.497  1.00 97.19           C  
ATOM   2494  HA  ILE A 176       0.401 -12.688  16.518  1.00 97.19           H  
ATOM   2495  C   ILE A 176      -1.569 -12.154  15.939  1.00 97.19           C  
ATOM   2496  CB  ILE A 176      -0.269 -11.216  17.942  1.00 97.19           C  
ATOM   2497  HB  ILE A 176      -0.750 -10.239  17.907  1.00 97.19           H  
ATOM   2498  O   ILE A 176      -1.804 -13.320  15.631  1.00 97.19           O  
ATOM   2499  CG1 ILE A 176       1.156 -11.047  18.522  1.00 97.19           C  
ATOM   2500 HG12 ILE A 176       1.799 -10.544  17.801  1.00 97.19           H  
ATOM   2501 HG13 ILE A 176       1.586 -12.036  18.684  1.00 97.19           H  
ATOM   2502  CG2 ILE A 176      -1.110 -12.128  18.858  1.00 97.19           C  
ATOM   2503 HG21 ILE A 176      -0.676 -13.128  18.892  1.00 97.19           H  
ATOM   2504 HG22 ILE A 176      -2.134 -12.201  18.492  1.00 97.19           H  
ATOM   2505 HG23 ILE A 176      -1.154 -11.720  19.868  1.00 97.19           H  
ATOM   2506  CD1 ILE A 176       1.231 -10.248  19.830  1.00 97.19           C  
ATOM   2507 HD11 ILE A 176       0.741 -10.790  20.640  1.00 97.19           H  
ATOM   2508 HD12 ILE A 176       0.756  -9.276  19.698  1.00 97.19           H  
ATOM   2509 HD13 ILE A 176       2.277 -10.097  20.097  1.00 97.19           H  
ATOM   2510  N   GLY A 177      -2.456 -11.179  15.713  1.00 97.67           N  
ATOM   2511  H   GLY A 177      -2.220 -10.226  15.950  1.00 97.67           H  
ATOM   2512  CA  GLY A 177      -3.776 -11.434  15.133  1.00 97.67           C  
ATOM   2513  HA2 GLY A 177      -4.330 -12.118  15.775  1.00 97.67           H  
ATOM   2514  HA3 GLY A 177      -4.325 -10.493  15.078  1.00 97.67           H  
ATOM   2515  C   GLY A 177      -3.692 -12.039  13.728  1.00 97.67           C  
ATOM   2516  O   GLY A 177      -4.490 -12.907  13.377  1.00 97.67           O  
ATOM   2517  N   ALA A 178      -2.687 -11.661  12.927  1.00 97.90           N  
ATOM   2518  H   ALA A 178      -2.093 -10.897  13.217  1.00 97.90           H  
ATOM   2519  CA  ALA A 178      -2.474 -12.248  11.606  1.00 97.90           C  
ATOM   2520  HA  ALA A 178      -3.440 -12.274  11.103  1.00 97.90           H  
ATOM   2521  C   ALA A 178      -1.968 -13.695  11.662  1.00 97.90           C  
ATOM   2522  CB  ALA A 178      -1.522 -11.376  10.780  1.00 97.90           C  
ATOM   2523  HB1 ALA A 178      -1.917 -10.364  10.687  1.00 97.90           H  
ATOM   2524  HB2 ALA A 178      -0.544 -11.337  11.259  1.00 97.90           H  
ATOM   2525  HB3 ALA A 178      -1.420 -11.799   9.781  1.00 97.90           H  
ATOM   2526  O   ALA A 178      -2.248 -14.457  10.737  1.00 97.90           O  
ATOM   2527  N   TYR A 179      -1.252 -14.088  12.720  1.00 97.95           N  
ATOM   2528  H   TYR A 179      -1.063 -13.427  13.460  1.00 97.95           H  
ATOM   2529  CA  TYR A 179      -0.865 -15.482  12.937  1.00 97.95           C  
ATOM   2530  HA  TYR A 179      -0.387 -15.862  12.034  1.00 97.95           H  
ATOM   2531  C   TYR A 179      -2.118 -16.330  13.188  1.00 97.95           C  
ATOM   2532  CB  TYR A 179       0.150 -15.576  14.088  1.00 97.95           C  
ATOM   2533  HB2 TYR A 179       1.007 -14.942  13.859  1.00 97.95           H  
ATOM   2534  HB3 TYR A 179      -0.298 -15.199  15.007  1.00 97.95           H  
ATOM   2535  O   TYR A 179      -2.356 -17.293  12.459  1.00 97.95           O  
ATOM   2536  CG  TYR A 179       0.643 -16.984  14.345  1.00 97.95           C  
ATOM   2537  CD1 TYR A 179      -0.023 -17.804  15.276  1.00 97.95           C  
ATOM   2538  HD1 TYR A 179      -0.875 -17.426  15.821  1.00 97.95           H  
ATOM   2539  CD2 TYR A 179       1.740 -17.487  13.621  1.00 97.95           C  
ATOM   2540  HD2 TYR A 179       2.241 -16.862  12.896  1.00 97.95           H  
ATOM   2541  CE1 TYR A 179       0.400 -19.132  15.477  1.00 97.95           C  
ATOM   2542  HE1 TYR A 179      -0.135 -19.776  16.159  1.00 97.95           H  
ATOM   2543  CE2 TYR A 179       2.166 -18.814  13.821  1.00 97.95           C  
ATOM   2544  HE2 TYR A 179       2.992 -19.205  13.246  1.00 97.95           H  
ATOM   2545  OH  TYR A 179       1.914 -20.923  14.943  1.00 97.95           O  
ATOM   2546  HH  TYR A 179       2.489 -21.207  14.229  1.00 97.95           H  
ATOM   2547  CZ  TYR A 179       1.502 -19.639  14.755  1.00 97.95           C  
ATOM   2548  N   SER A 180      -2.978 -15.904  14.120  1.00 97.55           N  
ATOM   2549  H   SER A 180      -2.713 -15.128  14.710  1.00 97.55           H  
ATOM   2550  CA  SER A 180      -4.257 -16.568  14.415  1.00 97.55           C  
ATOM   2551  HA  SER A 180      -4.054 -17.601  14.697  1.00 97.55           H  
ATOM   2552  C   SER A 180      -5.204 -16.598  13.207  1.00 97.55           C  
ATOM   2553  CB  SER A 180      -4.945 -15.882  15.601  1.00 97.55           C  
ATOM   2554  HB2 SER A 180      -5.866 -16.415  15.836  1.00 97.55           H  
ATOM   2555  HB3 SER A 180      -5.186 -14.850  15.345  1.00 97.55           H  
ATOM   2556  O   SER A 180      -5.848 -17.614  12.953  1.00 97.55           O  
ATOM   2557  OG  SER A 180      -4.093 -15.899  16.731  1.00 97.55           O  
ATOM   2558  HG  SER A 180      -4.611 -15.689  17.512  1.00 97.55           H  
ATOM   2559  N   ALA A 181      -5.258 -15.527  12.407  1.00 98.06           N  
ATOM   2560  H   ALA A 181      -4.783 -14.684  12.697  1.00 98.06           H  
ATOM   2561  CA  ALA A 181      -6.027 -15.502  11.161  1.00 98.06           C  
ATOM   2562  HA  ALA A 181      -7.055 -15.788  11.381  1.00 98.06           H  
ATOM   2563  C   ALA A 181      -5.491 -16.516  10.134  1.00 98.06           C  
ATOM   2564  CB  ALA A 181      -6.018 -14.070  10.611  1.00 98.06           C  
ATOM   2565  HB1 ALA A 181      -6.638 -14.009   9.716  1.00 98.06           H  
ATOM   2566  HB2 ALA A 181      -4.998 -13.782  10.354  1.00 98.06           H  
ATOM   2567  HB3 ALA A 181      -6.411 -13.378  11.356  1.00 98.06           H  
ATOM   2568  O   ALA A 181      -6.264 -17.262   9.529  1.00 98.06           O  
ATOM   2569  N   THR A 182      -4.166 -16.603   9.991  1.00 97.50           N  
ATOM   2570  H   THR A 182      -3.581 -15.997  10.548  1.00 97.50           H  
ATOM   2571  CA  THR A 182      -3.521 -17.543   9.065  1.00 97.50           C  
ATOM   2572  HA  THR A 182      -3.996 -17.434   8.090  1.00 97.50           H  
ATOM   2573  C   THR A 182      -3.723 -18.999   9.505  1.00 97.50           C  
ATOM   2574  CB  THR A 182      -2.032 -17.210   8.889  1.00 97.50           C  
ATOM   2575  HB  THR A 182      -1.511 -17.345   9.837  1.00 97.50           H  
ATOM   2576  O   THR A 182      -3.989 -19.841   8.650  1.00 97.50           O  
ATOM   2577  CG2 THR A 182      -1.359 -18.059   7.810  1.00 97.50           C  
ATOM   2578 HG21 THR A 182      -1.855 -17.890   6.854  1.00 97.50           H  
ATOM   2579 HG22 THR A 182      -0.309 -17.782   7.723  1.00 97.50           H  
ATOM   2580 HG23 THR A 182      -1.419 -19.117   8.065  1.00 97.50           H  
ATOM   2581  OG1 THR A 182      -1.882 -15.870   8.477  1.00 97.50           O  
ATOM   2582  HG1 THR A 182      -2.083 -15.321   9.239  1.00 97.50           H  
ATOM   2583  N   GLU A 183      -3.713 -19.298  10.814  1.00 97.37           N  
ATOM   2584  H   GLU A 183      -3.446 -18.579  11.472  1.00 97.37           H  
ATOM   2585  CA  GLU A 183      -4.046 -20.635  11.356  1.00 97.37           C  
ATOM   2586  HA  GLU A 183      -3.361 -21.360  10.918  1.00 97.37           H  
ATOM   2587  C   GLU A 183      -5.479 -21.067  10.989  1.00 97.37           C  
ATOM   2588  CB  GLU A 183      -3.871 -20.663  12.894  1.00 97.37           C  
ATOM   2589  HB2 GLU A 183      -4.715 -20.159  13.364  1.00 97.37           H  
ATOM   2590  HB3 GLU A 183      -2.969 -20.116  13.171  1.00 97.37           H  
ATOM   2591  O   GLU A 183      -5.766 -22.253  10.835  1.00 97.37           O  
ATOM   2592  CG  GLU A 183      -3.766 -22.105  13.438  1.00 97.37           C  
ATOM   2593  HG2 GLU A 183      -3.048 -22.658  12.832  1.00 97.37           H  
ATOM   2594  HG3 GLU A 183      -4.733 -22.594  13.323  1.00 97.37           H  
ATOM   2595  CD  GLU A 183      -3.351 -22.187  14.920  1.00 97.37           C  
ATOM   2596  OE1 GLU A 183      -2.328 -22.852  15.234  1.00 97.37           O  
ATOM   2597  OE2 GLU A 183      -4.089 -21.644  15.771  1.00 97.37           O  
ATOM   2598  N   ARG A 184      -6.389 -20.103  10.797  1.00 96.83           N  
ATOM   2599  H   ARG A 184      -6.088 -19.151  10.949  1.00 96.83           H  
ATOM   2600  CA  ARG A 184      -7.777 -20.332  10.358  1.00 96.83           C  
ATOM   2601  HA  ARG A 184      -8.034 -21.368  10.579  1.00 96.83           H  
ATOM   2602  C   ARG A 184      -7.974 -20.233   8.840  1.00 96.83           C  
ATOM   2603  CB  ARG A 184      -8.726 -19.419  11.152  1.00 96.83           C  
ATOM   2604  HB2 ARG A 184      -8.487 -18.378  10.932  1.00 96.83           H  
ATOM   2605  HB3 ARG A 184      -9.752 -19.602  10.833  1.00 96.83           H  
ATOM   2606  O   ARG A 184      -9.111 -20.251   8.377  1.00 96.83           O  
ATOM   2607  CG  ARG A 184      -8.648 -19.632  12.673  1.00 96.83           C  
ATOM   2608  HG2 ARG A 184      -7.657 -19.360  13.038  1.00 96.83           H  
ATOM   2609  HG3 ARG A 184      -9.368 -18.962  13.143  1.00 96.83           H  
ATOM   2610  CD  ARG A 184      -8.954 -21.069  13.120  1.00 96.83           C  
ATOM   2611  HD2 ARG A 184      -9.879 -21.408  12.654  1.00 96.83           H  
ATOM   2612  HD3 ARG A 184      -8.145 -21.720  12.790  1.00 96.83           H  
ATOM   2613  NE  ARG A 184      -9.063 -21.148  14.590  1.00 96.83           N  
ATOM   2614  HE  ARG A 184      -8.220 -21.423  15.074  1.00 96.83           H  
ATOM   2615  NH1 ARG A 184     -11.209 -20.327  14.816  1.00 96.83           N  
ATOM   2616 HH11 ARG A 184     -11.264 -20.233  13.812  1.00 96.83           H  
ATOM   2617 HH12 ARG A 184     -11.882 -19.845  15.395  1.00 96.83           H  
ATOM   2618  NH2 ARG A 184      -9.983 -20.715  16.628  1.00 96.83           N  
ATOM   2619 HH21 ARG A 184      -9.093 -20.918  17.061  1.00 96.83           H  
ATOM   2620 HH22 ARG A 184     -10.720 -20.286  17.170  1.00 96.83           H  
ATOM   2621  CZ  ARG A 184     -10.083 -20.744  15.331  1.00 96.83           C  
ATOM   2622  N   GLY A 185      -6.892 -20.164   8.061  1.00 97.41           N  
ATOM   2623  H   GLY A 185      -5.988 -20.167   8.511  1.00 97.41           H  
ATOM   2624  CA  GLY A 185      -6.933 -20.148   6.595  1.00 97.41           C  
ATOM   2625  HA2 GLY A 185      -5.945 -20.426   6.227  1.00 97.41           H  
ATOM   2626  HA3 GLY A 185      -7.650 -20.892   6.248  1.00 97.41           H  
ATOM   2627  C   GLY A 185      -7.306 -18.799   5.968  1.00 97.41           C  
ATOM   2628  O   GLY A 185      -7.614 -18.757   4.776  1.00 97.41           O  
ATOM   2629  N   ILE A 186      -7.266 -17.713   6.745  1.00 98.08           N  
ATOM   2630  H   ILE A 186      -6.959 -17.823   7.701  1.00 98.08           H  
ATOM   2631  CA  ILE A 186      -7.598 -16.347   6.318  1.00 98.08           C  
ATOM   2632  HA  ILE A 186      -8.305 -16.399   5.490  1.00 98.08           H  
ATOM   2633  C   ILE A 186      -6.323 -15.651   5.835  1.00 98.08           C  
ATOM   2634  CB  ILE A 186      -8.271 -15.575   7.480  1.00 98.08           C  
ATOM   2635  HB  ILE A 186      -7.555 -15.509   8.298  1.00 98.08           H  
ATOM   2636  O   ILE A 186      -5.327 -15.606   6.558  1.00 98.08           O  
ATOM   2637  CG1 ILE A 186      -9.507 -16.350   7.996  1.00 98.08           C  
ATOM   2638 HG12 ILE A 186      -9.195 -17.332   8.353  1.00 98.08           H  
ATOM   2639 HG13 ILE A 186     -10.203 -16.504   7.170  1.00 98.08           H  
ATOM   2640  CG2 ILE A 186      -8.631 -14.130   7.084  1.00 98.08           C  
ATOM   2641 HG21 ILE A 186      -7.765 -13.608   6.678  1.00 98.08           H  
ATOM   2642 HG22 ILE A 186      -8.963 -13.580   7.965  1.00 98.08           H  
ATOM   2643 HG23 ILE A 186      -9.434 -14.139   6.346  1.00 98.08           H  
ATOM   2644  CD1 ILE A 186     -10.246 -15.684   9.160  1.00 98.08           C  
ATOM   2645 HD11 ILE A 186      -9.537 -15.452   9.955  1.00 98.08           H  
ATOM   2646 HD12 ILE A 186     -10.739 -14.771   8.827  1.00 98.08           H  
ATOM   2647 HD13 ILE A 186     -11.005 -16.367   9.542  1.00 98.08           H  
ATOM   2648  N   LEU A 187      -6.334 -15.082   4.625  1.00 98.15           N  
ATOM   2649  H   LEU A 187      -7.199 -15.088   4.103  1.00 98.15           H  
ATOM   2650  CA  LEU A 187      -5.187 -14.314   4.124  1.00 98.15           C  
ATOM   2651  HA  LEU A 187      -4.278 -14.771   4.513  1.00 98.15           H  
ATOM   2652  C   LEU A 187      -5.227 -12.887   4.666  1.00 98.15           C  
ATOM   2653  CB  LEU A 187      -5.108 -14.387   2.587  1.00 98.15           C  
ATOM   2654  HB2 LEU A 187      -6.024 -13.982   2.158  1.00 98.15           H  
ATOM   2655  HB3 LEU A 187      -5.055 -15.442   2.319  1.00 98.15           H  
ATOM   2656  O   LEU A 187      -6.218 -12.181   4.486  1.00 98.15           O  
ATOM   2657  CG  LEU A 187      -3.889 -13.652   1.981  1.00 98.15           C  
ATOM   2658  HG  LEU A 187      -3.045 -13.713   2.668  1.00 98.15           H  
ATOM   2659  CD1 LEU A 187      -3.478 -14.316   0.668  1.00 98.15           C  
ATOM   2660 HD11 LEU A 187      -2.632 -13.790   0.226  1.00 98.15           H  
ATOM   2661 HD12 LEU A 187      -4.318 -14.312  -0.027  1.00 98.15           H  
ATOM   2662 HD13 LEU A 187      -3.177 -15.346   0.863  1.00 98.15           H  
ATOM   2663  CD2 LEU A 187      -4.167 -12.180   1.651  1.00 98.15           C  
ATOM   2664 HD21 LEU A 187      -4.409 -11.616   2.552  1.00 98.15           H  
ATOM   2665 HD22 LEU A 187      -5.004 -12.102   0.958  1.00 98.15           H  
ATOM   2666 HD23 LEU A 187      -3.282 -11.728   1.202  1.00 98.15           H  
ATOM   2667  N   VAL A 188      -4.126 -12.440   5.273  1.00 98.33           N  
ATOM   2668  H   VAL A 188      -3.359 -13.081   5.418  1.00 98.33           H  
ATOM   2669  CA  VAL A 188      -3.983 -11.067   5.776  1.00 98.33           C  
ATOM   2670  HA  VAL A 188      -4.970 -10.604   5.798  1.00 98.33           H  
ATOM   2671  C   VAL A 188      -3.117 -10.244   4.826  1.00 98.33           C  
ATOM   2672  CB  VAL A 188      -3.463 -11.033   7.224  1.00 98.33           C  
ATOM   2673  HB  VAL A 188      -2.408 -11.305   7.249  1.00 98.33           H  
ATOM   2674  O   VAL A 188      -1.916 -10.478   4.689  1.00 98.33           O  
ATOM   2675  CG1 VAL A 188      -3.629  -9.623   7.803  1.00 98.33           C  
ATOM   2676 HG11 VAL A 188      -3.100  -8.900   7.182  1.00 98.33           H  
ATOM   2677 HG12 VAL A 188      -4.683  -9.348   7.843  1.00 98.33           H  
ATOM   2678 HG13 VAL A 188      -3.213  -9.578   8.809  1.00 98.33           H  
ATOM   2679  CG2 VAL A 188      -4.242 -12.009   8.114  1.00 98.33           C  
ATOM   2680 HG21 VAL A 188      -4.051 -11.784   9.164  1.00 98.33           H  
ATOM   2681 HG22 VAL A 188      -3.927 -13.033   7.914  1.00 98.33           H  
ATOM   2682 HG23 VAL A 188      -5.313 -11.927   7.927  1.00 98.33           H  
ATOM   2683  N   SER A 189      -3.749  -9.279   4.164  1.00 98.11           N  
ATOM   2684  H   SER A 189      -4.730  -9.148   4.366  1.00 98.11           H  
ATOM   2685  CA  SER A 189      -3.129  -8.276   3.300  1.00 98.11           C  
ATOM   2686  HA  SER A 189      -2.157  -8.625   2.951  1.00 98.11           H  
ATOM   2687  C   SER A 189      -2.934  -6.988   4.093  1.00 98.11           C  
ATOM   2688  CB  SER A 189      -4.026  -8.048   2.083  1.00 98.11           C  
ATOM   2689  HB2 SER A 189      -4.150  -8.987   1.544  1.00 98.11           H  
ATOM   2690  HB3 SER A 189      -5.003  -7.723   2.440  1.00 98.11           H  
ATOM   2691  O   SER A 189      -3.889  -6.447   4.659  1.00 98.11           O  
ATOM   2692  OG  SER A 189      -3.493  -7.076   1.204  1.00 98.11           O  
ATOM   2693  HG  SER A 189      -4.236  -6.579   0.853  1.00 98.11           H  
ATOM   2694  N   CYS A 190      -1.695  -6.501   4.145  1.00 98.11           N  
ATOM   2695  H   CYS A 190      -0.967  -6.990   3.644  1.00 98.11           H  
ATOM   2696  CA  CYS A 190      -1.320  -5.317   4.907  1.00 98.11           C  
ATOM   2697  HA  CYS A 190      -2.222  -4.827   5.273  1.00 98.11           H  
ATOM   2698  C   CYS A 190      -0.544  -4.309   4.058  1.00 98.11           C  
ATOM   2699  CB  CYS A 190      -0.473  -5.713   6.118  1.00 98.11           C  
ATOM   2700  HB2 CYS A 190       0.380  -6.297   5.770  1.00 98.11           H  
ATOM   2701  HB3 CYS A 190      -0.101  -4.804   6.590  1.00 98.11           H  
ATOM   2702  O   CYS A 190       0.362  -4.665   3.304  1.00 98.11           O  
ATOM   2703  SG  CYS A 190      -1.412  -6.650   7.355  1.00 98.11           S  
ATOM   2704  HG  CYS A 190      -2.271  -5.686   7.697  1.00 98.11           H  
ATOM   2705  N   SER A 191      -0.816  -3.023   4.273  1.00 97.38           N  
ATOM   2706  H   SER A 191      -1.559  -2.790   4.916  1.00 97.38           H  
ATOM   2707  CA  SER A 191       0.019  -1.923   3.781  1.00 97.38           C  
ATOM   2708  HA  SER A 191       0.044  -1.948   2.692  1.00 97.38           H  
ATOM   2709  C   SER A 191       1.457  -2.039   4.308  1.00 97.38           C  
ATOM   2710  CB  SER A 191      -0.612  -0.597   4.228  1.00 97.38           C  
ATOM   2711  HB2 SER A 191      -1.516  -0.420   3.647  1.00 97.38           H  
ATOM   2712  HB3 SER A 191       0.085   0.223   4.054  1.00 97.38           H  
ATOM   2713  O   SER A 191       1.648  -2.191   5.515  1.00 97.38           O  
ATOM   2714  OG  SER A 191      -0.960  -0.630   5.601  1.00 97.38           O  
ATOM   2715  HG  SER A 191      -0.181  -0.863   6.112  1.00 97.38           H  
ATOM   2716  N   ALA A 192       2.467  -1.940   3.433  1.00 97.35           N  
ATOM   2717  H   ALA A 192       2.251  -1.880   2.448  1.00 97.35           H  
ATOM   2718  CA  ALA A 192       3.888  -2.041   3.804  1.00 97.35           C  
ATOM   2719  HA  ALA A 192       4.016  -2.921   4.435  1.00 97.35           H  
ATOM   2720  C   ALA A 192       4.429  -0.849   4.614  1.00 97.35           C  
ATOM   2721  CB  ALA A 192       4.717  -2.226   2.526  1.00 97.35           C  
ATOM   2722  HB1 ALA A 192       5.768  -2.353   2.786  1.00 97.35           H  
ATOM   2723  HB2 ALA A 192       4.380  -3.111   1.986  1.00 97.35           H  
ATOM   2724  HB3 ALA A 192       4.617  -1.349   1.887  1.00 97.35           H  
ATOM   2725  O   ALA A 192       5.552  -0.916   5.119  1.00 97.35           O  
ATOM   2726  N   GLY A 193       3.650   0.229   4.718  1.00 96.51           N  
ATOM   2727  H   GLY A 193       2.770   0.222   4.223  1.00 96.51           H  
ATOM   2728  CA  GLY A 193       4.050   1.497   5.315  1.00 96.51           C  
ATOM   2729  HA2 GLY A 193       3.238   1.848   5.952  1.00 96.51           H  
ATOM   2730  HA3 GLY A 193       4.932   1.371   5.942  1.00 96.51           H  
ATOM   2731  C   GLY A 193       4.375   2.554   4.262  1.00 96.51           C  
ATOM   2732  O   GLY A 193       4.737   2.235   3.126  1.00 96.51           O  
ATOM   2733  N   ASN A 194       4.263   3.822   4.649  1.00 96.01           N  
ATOM   2734  H   ASN A 194       3.852   4.005   5.553  1.00 96.01           H  
ATOM   2735  CA  ASN A 194       4.579   4.968   3.793  1.00 96.01           C  
ATOM   2736  HA  ASN A 194       4.786   4.595   2.790  1.00 96.01           H  
ATOM   2737  C   ASN A 194       5.825   5.745   4.245  1.00 96.01           C  
ATOM   2738  CB  ASN A 194       3.363   5.864   3.685  1.00 96.01           C  
ATOM   2739  HB2 ASN A 194       3.057   6.121   4.699  1.00 96.01           H  
ATOM   2740  HB3 ASN A 194       3.617   6.784   3.158  1.00 96.01           H  
ATOM   2741  O   ASN A 194       5.947   6.950   4.038  1.00 96.01           O  
ATOM   2742  CG  ASN A 194       2.205   5.248   2.953  1.00 96.01           C  
ATOM   2743  ND2 ASN A 194       1.062   5.820   3.143  1.00 96.01           N  
ATOM   2744 HD21 ASN A 194       1.045   6.550   3.841  1.00 96.01           H  
ATOM   2745 HD22 ASN A 194       0.200   5.368   2.873  1.00 96.01           H  
ATOM   2746  OD1 ASN A 194       2.287   4.291   2.196  1.00 96.01           O  
ATOM   2747  N   SER A 195       6.767   5.053   4.877  1.00 93.66           N  
ATOM   2748  H   SER A 195       6.645   4.053   4.953  1.00 93.66           H  
ATOM   2749  CA  SER A 195       8.031   5.620   5.340  1.00 93.66           C  
ATOM   2750  HA  SER A 195       7.904   6.698   5.434  1.00 93.66           H  
ATOM   2751  C   SER A 195       9.174   5.427   4.322  1.00 93.66           C  
ATOM   2752  CB  SER A 195       8.351   5.098   6.747  1.00 93.66           C  
ATOM   2753  HB2 SER A 195       8.266   4.012   6.769  1.00 93.66           H  
ATOM   2754  HB3 SER A 195       9.371   5.376   7.015  1.00 93.66           H  
ATOM   2755  O   SER A 195      10.340   5.370   4.703  1.00 93.66           O  
ATOM   2756  OG  SER A 195       7.477   5.659   7.713  1.00 93.66           O  
ATOM   2757  HG  SER A 195       6.579   5.348   7.578  1.00 93.66           H  
ATOM   2758  N   GLY A 196       8.879   5.341   3.020  1.00 94.14           N  
ATOM   2759  H   GLY A 196       7.909   5.409   2.744  1.00 94.14           H  
ATOM   2760  CA  GLY A 196       9.895   5.330   1.957  1.00 94.14           C  
ATOM   2761  HA2 GLY A 196       9.410   5.102   1.007  1.00 94.14           H  
ATOM   2762  HA3 GLY A 196      10.628   4.550   2.164  1.00 94.14           H  
ATOM   2763  C   GLY A 196      10.624   6.677   1.797  1.00 94.14           C  
ATOM   2764  O   GLY A 196      10.381   7.606   2.563  1.00 94.14           O  
ATOM   2765  N   PRO A 197      11.568   6.826   0.851  1.00 95.59           N  
ATOM   2766  CA  PRO A 197      12.260   5.770   0.118  1.00 95.59           C  
ATOM   2767  HA  PRO A 197      11.581   4.947  -0.107  1.00 95.59           H  
ATOM   2768  C   PRO A 197      13.469   5.212   0.905  1.00 95.59           C  
ATOM   2769  CB  PRO A 197      12.677   6.447  -1.194  1.00 95.59           C  
ATOM   2770  HB2 PRO A 197      13.510   5.949  -1.689  1.00 95.59           H  
ATOM   2771  HB3 PRO A 197      11.822   6.504  -1.868  1.00 95.59           H  
ATOM   2772  O   PRO A 197      14.333   4.564   0.324  1.00 95.59           O  
ATOM   2773  CG  PRO A 197      13.044   7.854  -0.730  1.00 95.59           C  
ATOM   2774  HG2 PRO A 197      14.047   7.852  -0.304  1.00 95.59           H  
ATOM   2775  HG3 PRO A 197      12.975   8.574  -1.546  1.00 95.59           H  
ATOM   2776  CD  PRO A 197      12.012   8.128   0.367  1.00 95.59           C  
ATOM   2777  HD2 PRO A 197      11.162   8.656  -0.065  1.00 95.59           H  
ATOM   2778  HD3 PRO A 197      12.453   8.720   1.169  1.00 95.59           H  
ATOM   2779  N   SER A 198      13.584   5.471   2.216  1.00 92.94           N  
ATOM   2780  H   SER A 198      12.844   5.976   2.683  1.00 92.94           H  
ATOM   2781  CA  SER A 198      14.681   4.924   3.035  1.00 92.94           C  
ATOM   2782  HA  SER A 198      15.630   5.119   2.535  1.00 92.94           H  
ATOM   2783  C   SER A 198      14.533   3.418   3.240  1.00 92.94           C  
ATOM   2784  CB  SER A 198      14.728   5.544   4.433  1.00 92.94           C  
ATOM   2785  HB2 SER A 198      15.476   5.024   5.032  1.00 92.94           H  
ATOM   2786  HB3 SER A 198      13.757   5.406   4.907  1.00 92.94           H  
ATOM   2787  O   SER A 198      13.437   2.942   3.534  1.00 92.94           O  
ATOM   2788  OG  SER A 198      15.049   6.921   4.408  1.00 92.94           O  
ATOM   2789  HG  SER A 198      14.854   7.248   5.290  1.00 92.94           H  
ATOM   2790  N   PHE A 199      15.648   2.689   3.202  1.00 95.20           N  
ATOM   2791  H   PHE A 199      16.501   3.127   2.884  1.00 95.20           H  
ATOM   2792  CA  PHE A 199      15.729   1.291   3.635  1.00 95.20           C  
ATOM   2793  HA  PHE A 199      15.028   0.700   3.047  1.00 95.20           H  
ATOM   2794  C   PHE A 199      15.362   1.105   5.117  1.00 95.20           C  
ATOM   2795  CB  PHE A 199      17.141   0.752   3.362  1.00 95.20           C  
ATOM   2796  HB2 PHE A 199      17.858   1.315   3.959  1.00 95.20           H  
ATOM   2797  HB3 PHE A 199      17.190  -0.288   3.687  1.00 95.20           H  
ATOM   2798  O   PHE A 199      15.525   2.012   5.936  1.00 95.20           O  
ATOM   2799  CG  PHE A 199      17.549   0.797   1.903  1.00 95.20           C  
ATOM   2800  CD1 PHE A 199      16.898  -0.032   0.969  1.00 95.20           C  
ATOM   2801  HD1 PHE A 199      16.114  -0.705   1.282  1.00 95.20           H  
ATOM   2802  CD2 PHE A 199      18.571   1.666   1.473  1.00 95.20           C  
ATOM   2803  HD2 PHE A 199      19.087   2.295   2.183  1.00 95.20           H  
ATOM   2804  CE1 PHE A 199      17.257   0.018  -0.388  1.00 95.20           C  
ATOM   2805  HE1 PHE A 199      16.745  -0.600  -1.110  1.00 95.20           H  
ATOM   2806  CE2 PHE A 199      18.934   1.709   0.114  1.00 95.20           C  
ATOM   2807  HE2 PHE A 199      19.722   2.368  -0.220  1.00 95.20           H  
ATOM   2808  CZ  PHE A 199      18.273   0.886  -0.816  1.00 95.20           C  
ATOM   2809  HZ  PHE A 199      18.537   0.915  -1.863  1.00 95.20           H  
ATOM   2810  N   ILE A 200      14.940  -0.112   5.471  1.00 95.06           N  
ATOM   2811  H   ILE A 200      14.851  -0.790   4.727  1.00 95.06           H  
ATOM   2812  CA  ILE A 200      14.583  -0.542   6.836  1.00 95.06           C  
ATOM   2813  HA  ILE A 200      14.215  -1.561   6.722  1.00 95.06           H  
ATOM   2814  C   ILE A 200      13.384   0.254   7.402  1.00 95.06           C  
ATOM   2815  CB  ILE A 200      15.826  -0.630   7.771  1.00 95.06           C  
ATOM   2816  HB  ILE A 200      16.048   0.371   8.141  1.00 95.06           H  
ATOM   2817  O   ILE A 200      13.335   0.626   8.578  1.00 95.06           O  
ATOM   2818  CG1 ILE A 200      17.090  -1.163   7.047  1.00 95.06           C  
ATOM   2819 HG12 ILE A 200      17.333  -0.510   6.208  1.00 95.06           H  
ATOM   2820 HG13 ILE A 200      16.882  -2.158   6.654  1.00 95.06           H  
ATOM   2821  CG2 ILE A 200      15.520  -1.547   8.973  1.00 95.06           C  
ATOM   2822 HG21 ILE A 200      16.344  -1.528   9.686  1.00 95.06           H  
ATOM   2823 HG22 ILE A 200      14.629  -1.202   9.497  1.00 95.06           H  
ATOM   2824 HG23 ILE A 200      15.359  -2.568   8.627  1.00 95.06           H  
ATOM   2825  CD1 ILE A 200      18.358  -1.229   7.908  1.00 95.06           C  
ATOM   2826 HD11 ILE A 200      18.526  -0.269   8.398  1.00 95.06           H  
ATOM   2827 HD12 ILE A 200      19.212  -1.453   7.269  1.00 95.06           H  
ATOM   2828 HD13 ILE A 200      18.276  -2.018   8.655  1.00 95.06           H  
ATOM   2829  N   THR A 201      12.395   0.515   6.544  1.00 95.86           N  
ATOM   2830  H   THR A 201      12.517   0.224   5.584  1.00 95.86           H  
ATOM   2831  CA  THR A 201      11.155   1.250   6.866  1.00 95.86           C  
ATOM   2832  HA  THR A 201      11.141   1.480   7.932  1.00 95.86           H  
ATOM   2833  C   THR A 201       9.879   0.451   6.601  1.00 95.86           C  
ATOM   2834  CB  THR A 201      11.096   2.581   6.113  1.00 95.86           C  
ATOM   2835  HB  THR A 201      10.153   3.074   6.351  1.00 95.86           H  
ATOM   2836  O   THR A 201       8.791   0.898   6.968  1.00 95.86           O  
ATOM   2837  CG2 THR A 201      12.241   3.499   6.547  1.00 95.86           C  
ATOM   2838 HG21 THR A 201      12.232   3.606   7.631  1.00 95.86           H  
ATOM   2839 HG22 THR A 201      13.202   3.089   6.236  1.00 95.86           H  
ATOM   2840 HG23 THR A 201      12.118   4.489   6.106  1.00 95.86           H  
ATOM   2841  OG1 THR A 201      11.144   2.343   4.724  1.00 95.86           O  
ATOM   2842  HG1 THR A 201      11.991   2.664   4.405  1.00 95.86           H  
ATOM   2843  N   ALA A 202       9.990  -0.736   5.996  1.00 96.52           N  
ATOM   2844  H   ALA A 202      10.891  -0.997   5.622  1.00 96.52           H  
ATOM   2845  CA  ALA A 202       8.887  -1.679   5.839  1.00 96.52           C  
ATOM   2846  HA  ALA A 202       8.064  -1.174   5.333  1.00 96.52           H  
ATOM   2847  C   ALA A 202       8.356  -2.161   7.199  1.00 96.52           C  
ATOM   2848  CB  ALA A 202       9.333  -2.837   4.938  1.00 96.52           C  
ATOM   2849  HB1 ALA A 202       9.626  -2.452   3.961  1.00 96.52           H  
ATOM   2850  HB2 ALA A 202      10.175  -3.359   5.391  1.00 96.52           H  
ATOM   2851  HB3 ALA A 202       8.505  -3.533   4.804  1.00 96.52           H  
ATOM   2852  O   ALA A 202       9.119  -2.554   8.088  1.00 96.52           O  
ATOM   2853  N   VAL A 203       7.032  -2.154   7.325  1.00 95.40           N  
ATOM   2854  H   VAL A 203       6.494  -1.821   6.537  1.00 95.40           H  
ATOM   2855  CA  VAL A 203       6.255  -2.572   8.502  1.00 95.40           C  
ATOM   2856  HA  VAL A 203       6.919  -3.082   9.200  1.00 95.40           H  
ATOM   2857  C   VAL A 203       5.195  -3.602   8.095  1.00 95.40           C  
ATOM   2858  CB  VAL A 203       5.669  -1.348   9.234  1.00 95.40           C  
ATOM   2859  HB  VAL A 203       5.008  -1.693  10.029  1.00 95.40           H  
ATOM   2860  O   VAL A 203       5.070  -3.926   6.913  1.00 95.40           O  
ATOM   2861  CG1 VAL A 203       6.805  -0.551   9.883  1.00 95.40           C  
ATOM   2862 HG11 VAL A 203       6.395   0.280  10.456  1.00 95.40           H  
ATOM   2863 HG12 VAL A 203       7.473  -0.147   9.122  1.00 95.40           H  
ATOM   2864 HG13 VAL A 203       7.368  -1.207  10.546  1.00 95.40           H  
ATOM   2865  CG2 VAL A 203       4.888  -0.405   8.319  1.00 95.40           C  
ATOM   2866 HG21 VAL A 203       5.550   0.013   7.561  1.00 95.40           H  
ATOM   2867 HG22 VAL A 203       4.497   0.424   8.909  1.00 95.40           H  
ATOM   2868 HG23 VAL A 203       4.064  -0.933   7.838  1.00 95.40           H  
ATOM   2869  N   ASN A 204       4.492  -4.197   9.067  1.00 96.78           N  
ATOM   2870  H   ASN A 204       4.570  -3.850  10.012  1.00 96.78           H  
ATOM   2871  CA  ASN A 204       3.638  -5.377   8.857  1.00 96.78           C  
ATOM   2872  HA  ASN A 204       3.342  -5.741   9.840  1.00 96.78           H  
ATOM   2873  C   ASN A 204       4.403  -6.542   8.180  1.00 96.78           C  
ATOM   2874  CB  ASN A 204       2.349  -4.964   8.119  1.00 96.78           C  
ATOM   2875  HB2 ASN A 204       2.594  -4.608   7.119  1.00 96.78           H  
ATOM   2876  HB3 ASN A 204       1.710  -5.841   8.017  1.00 96.78           H  
ATOM   2877  O   ASN A 204       3.904  -7.195   7.265  1.00 96.78           O  
ATOM   2878  CG  ASN A 204       1.534  -3.908   8.843  1.00 96.78           C  
ATOM   2879  ND2 ASN A 204       0.836  -3.072   8.116  1.00 96.78           N  
ATOM   2880 HD21 ASN A 204       1.009  -2.991   7.124  1.00 96.78           H  
ATOM   2881 HD22 ASN A 204       0.161  -2.490   8.591  1.00 96.78           H  
ATOM   2882  OD1 ASN A 204       1.512  -3.817  10.057  1.00 96.78           O  
ATOM   2883  N   THR A 205       5.658  -6.772   8.585  1.00 96.85           N  
ATOM   2884  H   THR A 205       6.019  -6.214   9.346  1.00 96.85           H  
ATOM   2885  CA  THR A 205       6.643  -7.600   7.861  1.00 96.85           C  
ATOM   2886  HA  THR A 205       6.361  -7.604   6.808  1.00 96.85           H  
ATOM   2887  C   THR A 205       6.701  -9.076   8.269  1.00 96.85           C  
ATOM   2888  CB  THR A 205       8.049  -6.986   7.944  1.00 96.85           C  
ATOM   2889  HB  THR A 205       8.772  -7.687   7.528  1.00 96.85           H  
ATOM   2890  O   THR A 205       7.674  -9.759   7.944  1.00 96.85           O  
ATOM   2891  CG2 THR A 205       8.179  -5.686   7.161  1.00 96.85           C  
ATOM   2892 HG21 THR A 205       9.220  -5.363   7.150  1.00 96.85           H  
ATOM   2893 HG22 THR A 205       7.838  -5.831   6.136  1.00 96.85           H  
ATOM   2894 HG23 THR A 205       7.572  -4.914   7.634  1.00 96.85           H  
ATOM   2895  OG1 THR A 205       8.412  -6.724   9.279  1.00 96.85           O  
ATOM   2896  HG1 THR A 205       9.371  -6.752   9.296  1.00 96.85           H  
ATOM   2897  N   ALA A 206       5.692  -9.607   8.961  1.00 97.82           N  
ATOM   2898  H   ALA A 206       4.884  -9.038   9.170  1.00 97.82           H  
ATOM   2899  CA  ALA A 206       5.668 -11.030   9.304  1.00 97.82           C  
ATOM   2900  HA  ALA A 206       6.614 -11.254   9.797  1.00 97.82           H  
ATOM   2901  C   ALA A 206       5.542 -11.919   8.039  1.00 97.82           C  
ATOM   2902  CB  ALA A 206       4.554 -11.289  10.320  1.00 97.82           C  
ATOM   2903  HB1 ALA A 206       4.670 -10.630  11.180  1.00 97.82           H  
ATOM   2904  HB2 ALA A 206       3.577 -11.129   9.863  1.00 97.82           H  
ATOM   2905  HB3 ALA A 206       4.623 -12.323  10.660  1.00 97.82           H  
ATOM   2906  O   ALA A 206       4.939 -11.489   7.048  1.00 97.82           O  
ATOM   2907  N   PRO A 207       6.072 -13.160   8.023  1.00 97.56           N  
ATOM   2908  CA  PRO A 207       6.029 -14.006   6.824  1.00 97.56           C  
ATOM   2909  HA  PRO A 207       6.503 -13.470   6.002  1.00 97.56           H  
ATOM   2910  C   PRO A 207       4.612 -14.411   6.403  1.00 97.56           C  
ATOM   2911  CB  PRO A 207       6.862 -15.245   7.149  1.00 97.56           C  
ATOM   2912  HB2 PRO A 207       7.429 -15.590   6.284  1.00 97.56           H  
ATOM   2913  HB3 PRO A 207       6.223 -16.042   7.531  1.00 97.56           H  
ATOM   2914  O   PRO A 207       4.332 -14.502   5.209  1.00 97.56           O  
ATOM   2915  CG  PRO A 207       7.781 -14.776   8.266  1.00 97.56           C  
ATOM   2916  HG2 PRO A 207       8.086 -15.613   8.894  1.00 97.56           H  
ATOM   2917  HG3 PRO A 207       8.643 -14.266   7.836  1.00 97.56           H  
ATOM   2918  CD  PRO A 207       6.933 -13.764   9.029  1.00 97.56           C  
ATOM   2919  HD2 PRO A 207       7.590 -13.036   9.505  1.00 97.56           H  
ATOM   2920  HD3 PRO A 207       6.324 -14.273   9.776  1.00 97.56           H  
ATOM   2921  N   TRP A 208       3.708 -14.613   7.363  1.00 97.74           N  
ATOM   2922  H   TRP A 208       3.994 -14.538   8.328  1.00 97.74           H  
ATOM   2923  CA  TRP A 208       2.304 -14.957   7.111  1.00 97.74           C  
ATOM   2924  HA  TRP A 208       2.257 -15.729   6.343  1.00 97.74           H  
ATOM   2925  C   TRP A 208       1.464 -13.779   6.578  1.00 97.74           C  
ATOM   2926  CB  TRP A 208       1.720 -15.559   8.394  1.00 97.74           C  
ATOM   2927  HB2 TRP A 208       0.648 -15.698   8.251  1.00 97.74           H  
ATOM   2928  HB3 TRP A 208       2.150 -16.551   8.532  1.00 97.74           H  
ATOM   2929  O   TRP A 208       0.441 -13.995   5.938  1.00 97.74           O  
ATOM   2930  CG  TRP A 208       1.940 -14.787   9.661  1.00 97.74           C  
ATOM   2931  CD1 TRP A 208       1.103 -13.854  10.165  1.00 97.74           C  
ATOM   2932  HD1 TRP A 208       0.166 -13.570   9.709  1.00 97.74           H  
ATOM   2933  CD2 TRP A 208       3.027 -14.912  10.631  1.00 97.74           C  
ATOM   2934  CE2 TRP A 208       2.784 -13.997  11.696  1.00 97.74           C  
ATOM   2935  CE3 TRP A 208       4.179 -15.724  10.733  1.00 97.74           C  
ATOM   2936  HE3 TRP A 208       4.364 -16.471   9.976  1.00 97.74           H  
ATOM   2937  NE1 TRP A 208       1.597 -13.388  11.369  1.00 97.74           N  
ATOM   2938  HE1 TRP A 208       1.077 -12.805  12.009  1.00 97.74           H  
ATOM   2939  CH2 TRP A 208       4.792 -14.678  12.855  1.00 97.74           C  
ATOM   2940  HH2 TRP A 208       5.451 -14.607  13.708  1.00 97.74           H  
ATOM   2941  CZ2 TRP A 208       3.647 -13.868  12.791  1.00 97.74           C  
ATOM   2942  HZ2 TRP A 208       3.408 -13.174  13.583  1.00 97.74           H  
ATOM   2943  CZ3 TRP A 208       5.053 -15.610  11.834  1.00 97.74           C  
ATOM   2944  HZ3 TRP A 208       5.910 -16.263  11.908  1.00 97.74           H  
ATOM   2945  N   ILE A 209       1.923 -12.535   6.758  1.00 98.07           N  
ATOM   2946  H   ILE A 209       2.809 -12.418   7.229  1.00 98.07           H  
ATOM   2947  CA  ILE A 209       1.293 -11.337   6.185  1.00 98.07           C  
ATOM   2948  HA  ILE A 209       0.211 -11.473   6.182  1.00 98.07           H  
ATOM   2949  C   ILE A 209       1.744 -11.147   4.731  1.00 98.07           C  
ATOM   2950  CB  ILE A 209       1.613 -10.096   7.052  1.00 98.07           C  
ATOM   2951  HB  ILE A 209       2.693 -10.033   7.187  1.00 98.07           H  
ATOM   2952  O   ILE A 209       2.939 -11.225   4.436  1.00 98.07           O  
ATOM   2953  CG1 ILE A 209       0.951 -10.225   8.443  1.00 98.07           C  
ATOM   2954 HG12 ILE A 209      -0.133 -10.225   8.324  1.00 98.07           H  
ATOM   2955 HG13 ILE A 209       1.240 -11.174   8.893  1.00 98.07           H  
ATOM   2956  CG2 ILE A 209       1.153  -8.809   6.352  1.00 98.07           C  
ATOM   2957 HG21 ILE A 209       0.093  -8.872   6.103  1.00 98.07           H  
ATOM   2958 HG22 ILE A 209       1.321  -7.948   6.999  1.00 98.07           H  
ATOM   2959 HG23 ILE A 209       1.733  -8.634   5.447  1.00 98.07           H  
ATOM   2960  CD1 ILE A 209       1.335  -9.117   9.434  1.00 98.07           C  
ATOM   2961 HD11 ILE A 209       2.419  -9.016   9.488  1.00 98.07           H  
ATOM   2962 HD12 ILE A 209       0.894  -8.165   9.137  1.00 98.07           H  
ATOM   2963 HD13 ILE A 209       0.948  -9.372  10.421  1.00 98.07           H  
ATOM   2964  N   LEU A 210       0.811 -10.830   3.830  1.00 98.30           N  
ATOM   2965  H   LEU A 210      -0.146 -10.781   4.149  1.00 98.30           H  
ATOM   2966  CA  LEU A 210       1.096 -10.266   2.508  1.00 98.30           C  
ATOM   2967  HA  LEU A 210       1.990 -10.738   2.101  1.00 98.30           H  
ATOM   2968  C   LEU A 210       1.368  -8.757   2.659  1.00 98.30           C  
ATOM   2969  CB  LEU A 210      -0.092 -10.577   1.575  1.00 98.30           C  
ATOM   2970  HB2 LEU A 210      -1.001 -10.184   2.031  1.00 98.30           H  
ATOM   2971  HB3 LEU A 210      -0.211 -11.658   1.499  1.00 98.30           H  
ATOM   2972  O   LEU A 210       0.449  -7.973   2.883  1.00 98.30           O  
ATOM   2973  CG  LEU A 210       0.036  -9.984   0.160  1.00 98.30           C  
ATOM   2974  HG  LEU A 210       0.252  -8.918   0.221  1.00 98.30           H  
ATOM   2975  CD1 LEU A 210       1.147 -10.668  -0.636  1.00 98.30           C  
ATOM   2976 HD11 LEU A 210       0.940 -11.736  -0.710  1.00 98.30           H  
ATOM   2977 HD12 LEU A 210       2.113 -10.508  -0.156  1.00 98.30           H  
ATOM   2978 HD13 LEU A 210       1.185 -10.251  -1.642  1.00 98.30           H  
ATOM   2979  CD2 LEU A 210      -1.274 -10.161  -0.607  1.00 98.30           C  
ATOM   2980 HD21 LEU A 210      -2.077  -9.643  -0.081  1.00 98.30           H  
ATOM   2981 HD22 LEU A 210      -1.523 -11.218  -0.698  1.00 98.30           H  
ATOM   2982 HD23 LEU A 210      -1.178  -9.726  -1.602  1.00 98.30           H  
ATOM   2983  N   THR A 211       2.634  -8.352   2.571  1.00 98.29           N  
ATOM   2984  H   THR A 211       3.338  -9.057   2.404  1.00 98.29           H  
ATOM   2985  CA  THR A 211       3.086  -6.971   2.820  1.00 98.29           C  
ATOM   2986  HA  THR A 211       2.365  -6.469   3.465  1.00 98.29           H  
ATOM   2987  C   THR A 211       3.188  -6.194   1.506  1.00 98.29           C  
ATOM   2988  CB  THR A 211       4.441  -6.976   3.541  1.00 98.29           C  
ATOM   2989  HB  THR A 211       5.197  -7.354   2.853  1.00 98.29           H  
ATOM   2990  O   THR A 211       4.074  -6.465   0.694  1.00 98.29           O  
ATOM   2991  CG2 THR A 211       4.874  -5.602   4.033  1.00 98.29           C  
ATOM   2992 HG21 THR A 211       4.087  -5.165   4.648  1.00 98.29           H  
ATOM   2993 HG22 THR A 211       5.783  -5.687   4.629  1.00 98.29           H  
ATOM   2994 HG23 THR A 211       5.081  -4.957   3.180  1.00 98.29           H  
ATOM   2995  OG1 THR A 211       4.435  -7.818   4.673  1.00 98.29           O  
ATOM   2996  HG1 THR A 211       3.998  -7.373   5.403  1.00 98.29           H  
ATOM   2997  N   VAL A 212       2.295  -5.225   1.300  1.00 98.19           N  
ATOM   2998  H   VAL A 212       1.609  -5.064   2.024  1.00 98.19           H  
ATOM   2999  CA  VAL A 212       2.025  -4.603  -0.007  1.00 98.19           C  
ATOM   3000  HA  VAL A 212       2.474  -5.221  -0.784  1.00 98.19           H  
ATOM   3001  C   VAL A 212       2.619  -3.196  -0.125  1.00 98.19           C  
ATOM   3002  CB  VAL A 212       0.506  -4.578  -0.273  1.00 98.19           C  
ATOM   3003  HB  VAL A 212       0.015  -3.943   0.465  1.00 98.19           H  
ATOM   3004  O   VAL A 212       2.184  -2.267   0.561  1.00 98.19           O  
ATOM   3005  CG1 VAL A 212       0.215  -4.013  -1.665  1.00 98.19           C  
ATOM   3006 HG11 VAL A 212      -0.838  -4.159  -1.909  1.00 98.19           H  
ATOM   3007 HG12 VAL A 212       0.422  -2.943  -1.670  1.00 98.19           H  
ATOM   3008 HG13 VAL A 212       0.841  -4.497  -2.414  1.00 98.19           H  
ATOM   3009  CG2 VAL A 212      -0.109  -5.981  -0.174  1.00 98.19           C  
ATOM   3010 HG21 VAL A 212      -1.162  -5.955  -0.456  1.00 98.19           H  
ATOM   3011 HG22 VAL A 212      -0.062  -6.336   0.855  1.00 98.19           H  
ATOM   3012 HG23 VAL A 212       0.429  -6.677  -0.817  1.00 98.19           H  
ATOM   3013  N   GLY A 213       3.590  -3.025  -1.027  1.00 98.04           N  
ATOM   3014  H   GLY A 213       3.878  -3.831  -1.564  1.00 98.04           H  
ATOM   3015  CA  GLY A 213       4.131  -1.716  -1.413  1.00 98.04           C  
ATOM   3016  HA2 GLY A 213       5.129  -1.837  -1.834  1.00 98.04           H  
ATOM   3017  HA3 GLY A 213       4.231  -1.090  -0.527  1.00 98.04           H  
ATOM   3018  C   GLY A 213       3.246  -0.976  -2.428  1.00 98.04           C  
ATOM   3019  O   GLY A 213       2.263  -1.519  -2.938  1.00 98.04           O  
ATOM   3020  N   ALA A 214       3.565   0.287  -2.716  1.00 98.03           N  
ATOM   3021  H   ALA A 214       4.408   0.664  -2.308  1.00 98.03           H  
ATOM   3022  CA  ALA A 214       2.742   1.174  -3.545  1.00 98.03           C  
ATOM   3023  HA  ALA A 214       1.836   0.651  -3.849  1.00 98.03           H  
ATOM   3024  C   ALA A 214       3.449   1.627  -4.829  1.00 98.03           C  
ATOM   3025  CB  ALA A 214       2.299   2.376  -2.706  1.00 98.03           C  
ATOM   3026  HB1 ALA A 214       1.765   3.087  -3.336  1.00 98.03           H  
ATOM   3027  HB2 ALA A 214       1.634   2.045  -1.909  1.00 98.03           H  
ATOM   3028  HB3 ALA A 214       3.170   2.871  -2.275  1.00 98.03           H  
ATOM   3029  O   ALA A 214       4.578   2.120  -4.795  1.00 98.03           O  
ATOM   3030  N   SER A 215       2.738   1.532  -5.953  1.00 97.61           N  
ATOM   3031  H   SER A 215       1.852   1.048  -5.925  1.00 97.61           H  
ATOM   3032  CA  SER A 215       3.186   1.993  -7.267  1.00 97.61           C  
ATOM   3033  HA  SER A 215       4.180   2.428  -7.156  1.00 97.61           H  
ATOM   3034  C   SER A 215       2.281   3.069  -7.869  1.00 97.61           C  
ATOM   3035  CB  SER A 215       3.308   0.806  -8.230  1.00 97.61           C  
ATOM   3036  HB2 SER A 215       3.777  -0.027  -7.708  1.00 97.61           H  
ATOM   3037  HB3 SER A 215       3.935   1.086  -9.077  1.00 97.61           H  
ATOM   3038  O   SER A 215       1.132   3.266  -7.457  1.00 97.61           O  
ATOM   3039  OG  SER A 215       2.042   0.394  -8.710  1.00 97.61           O  
ATOM   3040  HG  SER A 215       1.838   0.870  -9.518  1.00 97.61           H  
ATOM   3041  N   THR A 216       2.778   3.733  -8.909  1.00 96.98           N  
ATOM   3042  H   THR A 216       3.740   3.562  -9.165  1.00 96.98           H  
ATOM   3043  CA  THR A 216       1.943   4.462  -9.867  1.00 96.98           C  
ATOM   3044  HA  THR A 216       1.214   5.055  -9.315  1.00 96.98           H  
ATOM   3045  C   THR A 216       1.155   3.505 -10.765  1.00 96.98           C  
ATOM   3046  CB  THR A 216       2.771   5.426 -10.733  1.00 96.98           C  
ATOM   3047  HB  THR A 216       2.104   5.940 -11.425  1.00 96.98           H  
ATOM   3048  O   THR A 216       1.501   2.331 -10.924  1.00 96.98           O  
ATOM   3049  CG2 THR A 216       3.503   6.483  -9.903  1.00 96.98           C  
ATOM   3050 HG21 THR A 216       2.773   7.123  -9.407  1.00 96.98           H  
ATOM   3051 HG22 THR A 216       4.120   7.101 -10.556  1.00 96.98           H  
ATOM   3052 HG23 THR A 216       4.141   6.013  -9.155  1.00 96.98           H  
ATOM   3053  OG1 THR A 216       3.734   4.728 -11.485  1.00 96.98           O  
ATOM   3054  HG1 THR A 216       4.123   5.354 -12.100  1.00 96.98           H  
ATOM   3055  N   LEU A 217       0.098   4.045 -11.369  1.00 93.99           N  
ATOM   3056  H   LEU A 217      -0.107   5.011 -11.153  1.00 93.99           H  
ATOM   3057  CA  LEU A 217      -0.540   3.541 -12.585  1.00 93.99           C  
ATOM   3058  HA  LEU A 217      -0.113   2.567 -12.825  1.00 93.99           H  
ATOM   3059  C   LEU A 217      -0.209   4.483 -13.756  1.00 93.99           C  
ATOM   3060  CB  LEU A 217      -2.051   3.343 -12.338  1.00 93.99           C  
ATOM   3061  HB2 LEU A 217      -2.184   2.823 -11.389  1.00 93.99           H  
ATOM   3062  HB3 LEU A 217      -2.421   2.682 -13.122  1.00 93.99           H  
ATOM   3063  O   LEU A 217       0.265   5.595 -13.533  1.00 93.99           O  
ATOM   3064  CG  LEU A 217      -2.931   4.611 -12.351  1.00 93.99           C  
ATOM   3065  HG  LEU A 217      -2.895   5.043 -13.351  1.00 93.99           H  
ATOM   3066  CD1 LEU A 217      -4.385   4.241 -12.058  1.00 93.99           C  
ATOM   3067 HD11 LEU A 217      -4.685   3.385 -12.662  1.00 93.99           H  
ATOM   3068 HD12 LEU A 217      -5.032   5.088 -12.282  1.00 93.99           H  
ATOM   3069 HD13 LEU A 217      -4.476   3.989 -11.001  1.00 93.99           H  
ATOM   3070  CD2 LEU A 217      -2.540   5.689 -11.336  1.00 93.99           C  
ATOM   3071 HD21 LEU A 217      -2.441   5.256 -10.341  1.00 93.99           H  
ATOM   3072 HD22 LEU A 217      -3.293   6.476 -11.307  1.00 93.99           H  
ATOM   3073 HD23 LEU A 217      -1.600   6.157 -11.629  1.00 93.99           H  
ATOM   3074  N   ASP A 218      -0.494   4.098 -14.999  1.00 96.99           N  
ATOM   3075  H   ASP A 218      -0.921   3.197 -15.162  1.00 96.99           H  
ATOM   3076  CA  ASP A 218      -0.153   4.892 -16.196  1.00 96.99           C  
ATOM   3077  HA  ASP A 218       0.859   5.270 -16.053  1.00 96.99           H  
ATOM   3078  C   ASP A 218      -1.041   6.137 -16.429  1.00 96.99           C  
ATOM   3079  CB  ASP A 218      -0.109   3.969 -17.420  1.00 96.99           C  
ATOM   3080  HB2 ASP A 218       0.493   3.094 -17.176  1.00 96.99           H  
ATOM   3081  HB3 ASP A 218       0.358   4.487 -18.257  1.00 96.99           H  
ATOM   3082  O   ASP A 218      -0.958   6.782 -17.477  1.00 96.99           O  
ATOM   3083  CG  ASP A 218      -1.500   3.512 -17.821  1.00 96.99           C  
ATOM   3084  OD1 ASP A 218      -2.004   3.948 -18.876  1.00 96.99           O  
ATOM   3085  OD2 ASP A 218      -2.108   2.779 -17.016  1.00 96.99           O  
ATOM   3086  N   ARG A 219      -1.879   6.495 -15.445  1.00 96.87           N  
ATOM   3087  H   ARG A 219      -1.779   5.978 -14.583  1.00 96.87           H  
ATOM   3088  CA  ARG A 219      -2.708   7.705 -15.427  1.00 96.87           C  
ATOM   3089  HA  ARG A 219      -2.816   8.053 -16.455  1.00 96.87           H  
ATOM   3090  C   ARG A 219      -2.047   8.812 -14.610  1.00 96.87           C  
ATOM   3091  CB  ARG A 219      -4.107   7.397 -14.872  1.00 96.87           C  
ATOM   3092  HB2 ARG A 219      -4.577   6.634 -15.493  1.00 96.87           H  
ATOM   3093  HB3 ARG A 219      -4.004   7.007 -13.860  1.00 96.87           H  
ATOM   3094  O   ARG A 219      -1.830   8.640 -13.414  1.00 96.87           O  
ATOM   3095  CG  ARG A 219      -5.007   8.647 -14.844  1.00 96.87           C  
ATOM   3096  HG2 ARG A 219      -5.198   8.959 -15.871  1.00 96.87           H  
ATOM   3097  HG3 ARG A 219      -4.521   9.469 -14.319  1.00 96.87           H  
ATOM   3098  CD  ARG A 219      -6.341   8.377 -14.146  1.00 96.87           C  
ATOM   3099  HD2 ARG A 219      -6.986   9.246 -14.270  1.00 96.87           H  
ATOM   3100  HD3 ARG A 219      -6.808   7.526 -14.642  1.00 96.87           H  
ATOM   3101  NE  ARG A 219      -6.178   8.120 -12.696  1.00 96.87           N  
ATOM   3102  HE  ARG A 219      -5.364   8.507 -12.240  1.00 96.87           H  
ATOM   3103  NH1 ARG A 219      -8.016   6.792 -12.476  1.00 96.87           N  
ATOM   3104 HH11 ARG A 219      -8.252   6.988 -13.438  1.00 96.87           H  
ATOM   3105 HH12 ARG A 219      -8.519   6.069 -11.981  1.00 96.87           H  
ATOM   3106  NH2 ARG A 219      -6.731   7.112 -10.709  1.00 96.87           N  
ATOM   3107 HH21 ARG A 219      -7.347   6.493 -10.202  1.00 96.87           H  
ATOM   3108 HH22 ARG A 219      -5.961   7.538 -10.214  1.00 96.87           H  
ATOM   3109  CZ  ARG A 219      -6.964   7.355 -11.962  1.00 96.87           C  
ATOM   3110  N   LYS A 220      -1.906   9.989 -15.220  1.00 96.22           N  
ATOM   3111  H   LYS A 220      -2.197  10.030 -16.187  1.00 96.22           H  
ATOM   3112  CA  LYS A 220      -1.599  11.263 -14.549  1.00 96.22           C  
ATOM   3113  HA  LYS A 220      -1.384  11.081 -13.496  1.00 96.22           H  
ATOM   3114  C   LYS A 220      -2.793  12.208 -14.597  1.00 96.22           C  
ATOM   3115  CB  LYS A 220      -0.356  11.912 -15.174  1.00 96.22           C  
ATOM   3116  HB2 LYS A 220      -0.226  12.915 -14.767  1.00 96.22           H  
ATOM   3117  HB3 LYS A 220      -0.486  11.985 -16.254  1.00 96.22           H  
ATOM   3118  O   LYS A 220      -3.622  12.126 -15.507  1.00 96.22           O  
ATOM   3119  CG  LYS A 220       0.892  11.090 -14.847  1.00 96.22           C  
ATOM   3120  HG2 LYS A 220       1.040  11.078 -13.767  1.00 96.22           H  
ATOM   3121  HG3 LYS A 220       0.750  10.065 -15.189  1.00 96.22           H  
ATOM   3122  CD  LYS A 220       2.141  11.658 -15.524  1.00 96.22           C  
ATOM   3123  HD2 LYS A 220       2.350  12.664 -15.162  1.00 96.22           H  
ATOM   3124  HD3 LYS A 220       1.985  11.676 -16.602  1.00 96.22           H  
ATOM   3125  CE  LYS A 220       3.287  10.714 -15.169  1.00 96.22           C  
ATOM   3126  HE2 LYS A 220       2.911   9.693 -15.228  1.00 96.22           H  
ATOM   3127  HE3 LYS A 220       3.597  10.883 -14.138  1.00 96.22           H  
ATOM   3128  NZ  LYS A 220       4.427  10.832 -16.102  1.00 96.22           N  
ATOM   3129  HZ1 LYS A 220       4.094  10.896 -17.053  1.00 96.22           H  
ATOM   3130  HZ2 LYS A 220       4.926   9.955 -16.060  1.00 96.22           H  
ATOM   3131  HZ3 LYS A 220       5.019  11.623 -15.891  1.00 96.22           H  
ATOM   3132  N   ILE A 221      -2.868  13.137 -13.651  1.00 97.22           N  
ATOM   3133  H   ILE A 221      -2.168  13.115 -12.923  1.00 97.22           H  
ATOM   3134  CA  ILE A 221      -3.843  14.234 -13.662  1.00 97.22           C  
ATOM   3135  HA  ILE A 221      -4.451  14.148 -14.562  1.00 97.22           H  
ATOM   3136  C   ILE A 221      -3.067  15.544 -13.787  1.00 97.22           C  
ATOM   3137  CB  ILE A 221      -4.822  14.168 -12.474  1.00 97.22           C  
ATOM   3138  HB  ILE A 221      -4.319  14.507 -11.568  1.00 97.22           H  
ATOM   3139  O   ILE A 221      -2.743  16.216 -12.809  1.00 97.22           O  
ATOM   3140  CG1 ILE A 221      -5.336  12.724 -12.253  1.00 97.22           C  
ATOM   3141 HG12 ILE A 221      -4.493  12.079 -12.004  1.00 97.22           H  
ATOM   3142 HG13 ILE A 221      -5.784  12.355 -13.176  1.00 97.22           H  
ATOM   3143  CG2 ILE A 221      -5.994  15.109 -12.800  1.00 97.22           C  
ATOM   3144 HG21 ILE A 221      -5.624  16.102 -13.054  1.00 97.22           H  
ATOM   3145 HG22 ILE A 221      -6.634  15.218 -11.924  1.00 97.22           H  
ATOM   3146 HG23 ILE A 221      -6.572  14.720 -13.638  1.00 97.22           H  
ATOM   3147  CD1 ILE A 221      -6.349  12.562 -11.120  1.00 97.22           C  
ATOM   3148 HD11 ILE A 221      -5.939  12.959 -10.191  1.00 97.22           H  
ATOM   3149 HD12 ILE A 221      -6.558  11.500 -10.990  1.00 97.22           H  
ATOM   3150 HD13 ILE A 221      -7.281  13.075 -11.357  1.00 97.22           H  
ATOM   3151  N   LYS A 222      -2.690  15.842 -15.033  1.00 97.00           N  
ATOM   3152  H   LYS A 222      -3.122  15.319 -15.781  1.00 97.00           H  
ATOM   3153  CA  LYS A 222      -1.702  16.853 -15.389  1.00 97.00           C  
ATOM   3154  HA  LYS A 222      -0.847  16.719 -14.726  1.00 97.00           H  
ATOM   3155  C   LYS A 222      -2.228  18.270 -15.174  1.00 97.00           C  
ATOM   3156  CB  LYS A 222      -1.217  16.608 -16.829  1.00 97.00           C  
ATOM   3157  HB2 LYS A 222      -0.774  15.614 -16.881  1.00 97.00           H  
ATOM   3158  HB3 LYS A 222      -2.065  16.646 -17.513  1.00 97.00           H  
ATOM   3159  O   LYS A 222      -3.253  18.676 -15.729  1.00 97.00           O  
ATOM   3160  CG  LYS A 222      -0.168  17.648 -17.253  1.00 97.00           C  
ATOM   3161  HG2 LYS A 222      -0.644  18.625 -17.338  1.00 97.00           H  
ATOM   3162  HG3 LYS A 222       0.597  17.705 -16.478  1.00 97.00           H  
ATOM   3163  CD  LYS A 222       0.502  17.306 -18.587  1.00 97.00           C  
ATOM   3164  HD2 LYS A 222       1.037  16.364 -18.471  1.00 97.00           H  
ATOM   3165  HD3 LYS A 222      -0.252  17.204 -19.367  1.00 97.00           H  
ATOM   3166  CE  LYS A 222       1.483  18.422 -18.966  1.00 97.00           C  
ATOM   3167  HE2 LYS A 222       0.929  19.280 -19.349  1.00 97.00           H  
ATOM   3168  HE3 LYS A 222       1.999  18.741 -18.061  1.00 97.00           H  
ATOM   3169  NZ  LYS A 222       2.495  17.952 -19.940  1.00 97.00           N  
ATOM   3170  HZ1 LYS A 222       2.085  17.541 -20.767  1.00 97.00           H  
ATOM   3171  HZ2 LYS A 222       3.041  17.239 -19.478  1.00 97.00           H  
ATOM   3172  HZ3 LYS A 222       3.152  18.684 -20.172  1.00 97.00           H  
ATOM   3173  N   ALA A 223      -1.431  19.042 -14.451  1.00 97.83           N  
ATOM   3174  H   ALA A 223      -0.615  18.607 -14.044  1.00 97.83           H  
ATOM   3175  CA  ALA A 223      -1.454  20.493 -14.444  1.00 97.83           C  
ATOM   3176  HA  ALA A 223      -2.167  20.849 -15.188  1.00 97.83           H  
ATOM   3177  C   ALA A 223      -0.067  21.019 -14.861  1.00 97.83           C  
ATOM   3178  CB  ALA A 223      -1.935  20.960 -13.065  1.00 97.83           C  
ATOM   3179  HB1 ALA A 223      -1.975  22.048 -13.029  1.00 97.83           H  
ATOM   3180  HB2 ALA A 223      -2.936  20.569 -12.879  1.00 97.83           H  
ATOM   3181  HB3 ALA A 223      -1.266  20.585 -12.290  1.00 97.83           H  
ATOM   3182  O   ALA A 223       0.903  20.265 -14.993  1.00 97.83           O  
ATOM   3183  N   THR A 224       0.060  22.310 -15.149  1.00 97.57           N  
ATOM   3184  H   THR A 224      -0.765  22.891 -15.121  1.00 97.57           H  
ATOM   3185  CA  THR A 224       1.334  22.896 -15.592  1.00 97.57           C  
ATOM   3186  HA  THR A 224       2.157  22.338 -15.145  1.00 97.57           H  
ATOM   3187  C   THR A 224       1.457  24.338 -15.130  1.00 97.57           C  
ATOM   3188  CB  THR A 224       1.468  22.787 -17.121  1.00 97.57           C  
ATOM   3189  HB  THR A 224       0.624  23.293 -17.589  1.00 97.57           H  
ATOM   3190  O   THR A 224       0.600  25.166 -15.444  1.00 97.57           O  
ATOM   3191  CG2 THR A 224       2.758  23.365 -17.692  1.00 97.57           C  
ATOM   3192 HG21 THR A 224       2.805  23.171 -18.764  1.00 97.57           H  
ATOM   3193 HG22 THR A 224       3.624  22.910 -17.211  1.00 97.57           H  
ATOM   3194 HG23 THR A 224       2.787  24.444 -17.543  1.00 97.57           H  
ATOM   3195  OG1 THR A 224       1.443  21.423 -17.496  1.00 97.57           O  
ATOM   3196  HG1 THR A 224       1.306  20.933 -16.682  1.00 97.57           H  
ATOM   3197  N   VAL A 225       2.542  24.645 -14.414  1.00 97.85           N  
ATOM   3198  H   VAL A 225       3.227  23.918 -14.266  1.00 97.85           H  
ATOM   3199  CA  VAL A 225       2.964  26.030 -14.167  1.00 97.85           C  
ATOM   3200  HA  VAL A 225       2.106  26.628 -13.861  1.00 97.85           H  
ATOM   3201  C   VAL A 225       3.522  26.577 -15.472  1.00 97.85           C  
ATOM   3202  CB  VAL A 225       4.058  26.125 -13.080  1.00 97.85           C  
ATOM   3203  HB  VAL A 225       4.936  25.564 -13.399  1.00 97.85           H  
ATOM   3204  O   VAL A 225       4.415  25.958 -16.042  1.00 97.85           O  
ATOM   3205  CG1 VAL A 225       4.475  27.579 -12.824  1.00 97.85           C  
ATOM   3206 HG11 VAL A 225       4.926  28.002 -13.721  1.00 97.85           H  
ATOM   3207 HG12 VAL A 225       3.609  28.172 -12.533  1.00 97.85           H  
ATOM   3208 HG13 VAL A 225       5.220  27.615 -12.029  1.00 97.85           H  
ATOM   3209  CG2 VAL A 225       3.587  25.555 -11.744  1.00 97.85           C  
ATOM   3210 HG21 VAL A 225       4.368  25.671 -10.993  1.00 97.85           H  
ATOM   3211 HG22 VAL A 225       2.687  26.079 -11.421  1.00 97.85           H  
ATOM   3212 HG23 VAL A 225       3.387  24.489 -11.851  1.00 97.85           H  
ATOM   3213  N   LYS A 226       3.042  27.738 -15.919  1.00 97.57           N  
ATOM   3214  H   LYS A 226       2.277  28.160 -15.413  1.00 97.57           H  
ATOM   3215  CA  LYS A 226       3.672  28.522 -16.988  1.00 97.57           C  
ATOM   3216  HA  LYS A 226       4.524  27.978 -17.396  1.00 97.57           H  
ATOM   3217  C   LYS A 226       4.200  29.818 -16.388  1.00 97.57           C  
ATOM   3218  CB  LYS A 226       2.691  28.789 -18.139  1.00 97.57           C  
ATOM   3219  HB2 LYS A 226       3.246  29.270 -18.944  1.00 97.57           H  
ATOM   3220  HB3 LYS A 226       1.913  29.474 -17.803  1.00 97.57           H  
ATOM   3221  O   LYS A 226       3.422  30.569 -15.798  1.00 97.57           O  
ATOM   3222  CG  LYS A 226       2.023  27.512 -18.673  1.00 97.57           C  
ATOM   3223  HG2 LYS A 226       1.289  27.153 -17.951  1.00 97.57           H  
ATOM   3224  HG3 LYS A 226       2.779  26.740 -18.816  1.00 97.57           H  
ATOM   3225  CD  LYS A 226       1.325  27.791 -20.010  1.00 97.57           C  
ATOM   3226  HD2 LYS A 226       2.063  28.187 -20.707  1.00 97.57           H  
ATOM   3227  HD3 LYS A 226       0.545  28.539 -19.865  1.00 97.57           H  
ATOM   3228  CE  LYS A 226       0.705  26.503 -20.567  1.00 97.57           C  
ATOM   3229  HE2 LYS A 226       1.028  25.671 -19.941  1.00 97.57           H  
ATOM   3230  HE3 LYS A 226      -0.382  26.577 -20.517  1.00 97.57           H  
ATOM   3231  NZ  LYS A 226       1.156  26.242 -21.952  1.00 97.57           N  
ATOM   3232  HZ1 LYS A 226       0.769  25.398 -22.349  1.00 97.57           H  
ATOM   3233  HZ2 LYS A 226       2.150  26.065 -21.911  1.00 97.57           H  
ATOM   3234  HZ3 LYS A 226       1.075  27.045 -22.560  1.00 97.57           H  
ATOM   3235  N   LEU A 227       5.500  30.065 -16.497  1.00 98.03           N  
ATOM   3236  H   LEU A 227       6.067  29.411 -17.019  1.00 98.03           H  
ATOM   3237  CA  LEU A 227       6.167  31.246 -15.946  1.00 98.03           C  
ATOM   3238  HA  LEU A 227       5.617  31.600 -15.074  1.00 98.03           H  
ATOM   3239  C   LEU A 227       6.193  32.405 -16.948  1.00 98.03           C  
ATOM   3240  CB  LEU A 227       7.591  30.868 -15.509  1.00 98.03           C  
ATOM   3241  HB2 LEU A 227       8.110  31.775 -15.199  1.00 98.03           H  
ATOM   3242  HB3 LEU A 227       8.109  30.460 -16.377  1.00 98.03           H  
ATOM   3243  O   LEU A 227       6.144  32.209 -18.160  1.00 98.03           O  
ATOM   3244  CG  LEU A 227       7.705  29.832 -14.379  1.00 98.03           C  
ATOM   3245  HG  LEU A 227       7.368  28.858 -14.735  1.00 98.03           H  
ATOM   3246  CD1 LEU A 227       9.166  29.729 -13.952  1.00 98.03           C  
ATOM   3247 HD11 LEU A 227       9.782  29.452 -14.808  1.00 98.03           H  
ATOM   3248 HD12 LEU A 227       9.279  28.981 -13.168  1.00 98.03           H  
ATOM   3249 HD13 LEU A 227       9.520  30.691 -13.582  1.00 98.03           H  
ATOM   3250  CD2 LEU A 227       6.890  30.215 -13.143  1.00 98.03           C  
ATOM   3251 HD21 LEU A 227       7.060  29.484 -12.353  1.00 98.03           H  
ATOM   3252 HD22 LEU A 227       5.828  30.205 -13.390  1.00 98.03           H  
ATOM   3253 HD23 LEU A 227       7.181  31.208 -12.801  1.00 98.03           H  
ATOM   3254  N   GLY A 228       6.315  33.635 -16.446  1.00 97.38           N  
ATOM   3255  H   GLY A 228       6.292  33.746 -15.442  1.00 97.38           H  
ATOM   3256  CA  GLY A 228       6.385  34.844 -17.274  1.00 97.38           C  
ATOM   3257  HA2 GLY A 228       6.329  35.720 -16.626  1.00 97.38           H  
ATOM   3258  HA3 GLY A 228       5.525  34.862 -17.943  1.00 97.38           H  
ATOM   3259  C   GLY A 228       7.649  34.982 -18.135  1.00 97.38           C  
ATOM   3260  O   GLY A 228       7.726  35.916 -18.926  1.00 97.38           O  
ATOM   3261  N   ASN A 229       8.634  34.087 -17.996  1.00 97.26           N  
ATOM   3262  H   ASN A 229       8.511  33.336 -17.331  1.00 97.26           H  
ATOM   3263  CA  ASN A 229       9.775  33.956 -18.914  1.00 97.26           C  
ATOM   3264  HA  ASN A 229       9.924  34.908 -19.422  1.00 97.26           H  
ATOM   3265  C   ASN A 229       9.547  32.916 -20.035  1.00 97.26           C  
ATOM   3266  CB  ASN A 229      11.057  33.651 -18.110  1.00 97.26           C  
ATOM   3267  HB2 ASN A 229      11.905  33.688 -18.794  1.00 97.26           H  
ATOM   3268  HB3 ASN A 229      11.207  34.415 -17.347  1.00 97.26           H  
ATOM   3269  O   ASN A 229      10.411  32.767 -20.893  1.00 97.26           O  
ATOM   3270  CG  ASN A 229      11.058  32.283 -17.443  1.00 97.26           C  
ATOM   3271  ND2 ASN A 229      12.188  31.863 -16.932  1.00 97.26           N  
ATOM   3272 HD21 ASN A 229      12.234  30.912 -16.595  1.00 97.26           H  
ATOM   3273 HD22 ASN A 229      13.053  32.366 -17.067  1.00 97.26           H  
ATOM   3274  OD1 ASN A 229      10.042  31.613 -17.369  1.00 97.26           O  
ATOM   3275  N   GLY A 230       8.411  32.208 -20.035  1.00 96.46           N  
ATOM   3276  H   GLY A 230       7.743  32.363 -19.293  1.00 96.46           H  
ATOM   3277  CA  GLY A 230       8.080  31.165 -21.008  1.00 96.46           C  
ATOM   3278  HA2 GLY A 230       7.002  31.175 -21.171  1.00 96.46           H  
ATOM   3279  HA3 GLY A 230       8.568  31.383 -21.958  1.00 96.46           H  
ATOM   3280  C   GLY A 230       8.467  29.737 -20.605  1.00 96.46           C  
ATOM   3281  O   GLY A 230       8.169  28.816 -21.360  1.00 96.46           O  
ATOM   3282  N   GLU A 231       9.088  29.515 -19.441  1.00 97.65           N  
ATOM   3283  H   GLU A 231       9.324  30.292 -18.840  1.00 97.65           H  
ATOM   3284  CA  GLU A 231       9.315  28.154 -18.935  1.00 97.65           C  
ATOM   3285  HA  GLU A 231       9.708  27.546 -19.750  1.00 97.65           H  
ATOM   3286  C   GLU A 231       8.005  27.496 -18.467  1.00 97.65           C  
ATOM   3287  CB  GLU A 231      10.351  28.134 -17.801  1.00 97.65           C  
ATOM   3288  HB2 GLU A 231      10.062  28.854 -17.036  1.00 97.65           H  
ATOM   3289  HB3 GLU A 231      10.345  27.140 -17.353  1.00 97.65           H  
ATOM   3290  O   GLU A 231       7.146  28.140 -17.855  1.00 97.65           O  
ATOM   3291  CG  GLU A 231      11.778  28.425 -18.279  1.00 97.65           C  
ATOM   3292  HG2 GLU A 231      11.827  29.431 -18.696  1.00 97.65           H  
ATOM   3293  HG3 GLU A 231      12.041  27.718 -19.066  1.00 97.65           H  
ATOM   3294  CD  GLU A 231      12.763  28.296 -17.110  1.00 97.65           C  
ATOM   3295  OE1 GLU A 231      13.406  27.228 -16.992  1.00 97.65           O  
ATOM   3296  OE2 GLU A 231      12.844  29.265 -16.319  1.00 97.65           O  
ATOM   3297  N   GLU A 232       7.869  26.191 -18.721  1.00 97.33           N  
ATOM   3298  H   GLU A 232       8.623  25.701 -19.180  1.00 97.33           H  
ATOM   3299  CA  GLU A 232       6.714  25.389 -18.309  1.00 97.33           C  
ATOM   3300  HA  GLU A 232       6.086  26.004 -17.665  1.00 97.33           H  
ATOM   3301  C   GLU A 232       7.141  24.162 -17.493  1.00 97.33           C  
ATOM   3302  CB  GLU A 232       5.852  24.964 -19.512  1.00 97.33           C  
ATOM   3303  HB2 GLU A 232       6.434  24.330 -20.181  1.00 97.33           H  
ATOM   3304  HB3 GLU A 232       5.021  24.377 -19.121  1.00 97.33           H  
ATOM   3305  O   GLU A 232       8.038  23.422 -17.896  1.00 97.33           O  
ATOM   3306  CG  GLU A 232       5.300  26.162 -20.302  1.00 97.33           C  
ATOM   3307  HG2 GLU A 232       4.973  26.926 -19.597  1.00 97.33           H  
ATOM   3308  HG3 GLU A 232       6.104  26.587 -20.902  1.00 97.33           H  
ATOM   3309  CD  GLU A 232       4.111  25.820 -21.214  1.00 97.33           C  
ATOM   3310  OE1 GLU A 232       3.786  26.622 -22.119  1.00 97.33           O  
ATOM   3311  OE2 GLU A 232       3.333  24.868 -20.958  1.00 97.33           O  
ATOM   3312  N   PHE A 233       6.465  23.917 -16.365  1.00 97.61           N  
ATOM   3313  H   PHE A 233       5.731  24.561 -16.107  1.00 97.61           H  
ATOM   3314  CA  PHE A 233       6.773  22.814 -15.449  1.00 97.61           C  
ATOM   3315  HA  PHE A 233       7.519  22.172 -15.916  1.00 97.61           H  
ATOM   3316  C   PHE A 233       5.549  21.938 -15.176  1.00 97.61           C  
ATOM   3317  CB  PHE A 233       7.394  23.358 -14.154  1.00 97.61           C  
ATOM   3318  HB2 PHE A 233       7.593  22.520 -13.486  1.00 97.61           H  
ATOM   3319  HB3 PHE A 233       6.680  24.015 -13.659  1.00 97.61           H  
ATOM   3320  O   PHE A 233       4.503  22.423 -14.737  1.00 97.61           O  
ATOM   3321  CG  PHE A 233       8.694  24.102 -14.398  1.00 97.61           C  
ATOM   3322  CD1 PHE A 233       9.782  23.421 -14.977  1.00 97.61           C  
ATOM   3323  HD1 PHE A 233       9.709  22.366 -15.195  1.00 97.61           H  
ATOM   3324  CD2 PHE A 233       8.792  25.484 -14.146  1.00 97.61           C  
ATOM   3325  HD2 PHE A 233       7.954  26.024 -13.729  1.00 97.61           H  
ATOM   3326  CE1 PHE A 233      10.938  24.124 -15.345  1.00 97.61           C  
ATOM   3327  HE1 PHE A 233      11.737  23.617 -15.867  1.00 97.61           H  
ATOM   3328  CE2 PHE A 233       9.976  26.171 -14.468  1.00 97.61           C  
ATOM   3329  HE2 PHE A 233      10.066  27.233 -14.291  1.00 97.61           H  
ATOM   3330  CZ  PHE A 233      11.043  25.497 -15.078  1.00 97.61           C  
ATOM   3331  HZ  PHE A 233      11.929  26.042 -15.368  1.00 97.61           H  
ATOM   3332  N   GLU A 234       5.686  20.635 -15.439  1.00 96.91           N  
ATOM   3333  H   GLU A 234       6.589  20.300 -15.744  1.00 96.91           H  
ATOM   3334  CA  GLU A 234       4.624  19.644 -15.252  1.00 96.91           C  
ATOM   3335  HA  GLU A 234       3.691  20.085 -15.603  1.00 96.91           H  
ATOM   3336  C   GLU A 234       4.438  19.286 -13.771  1.00 96.91           C  
ATOM   3337  CB  GLU A 234       4.891  18.394 -16.114  1.00 96.91           C  
ATOM   3338  HB2 GLU A 234       5.836  17.939 -15.819  1.00 96.91           H  
ATOM   3339  HB3 GLU A 234       4.966  18.706 -17.156  1.00 96.91           H  
ATOM   3340  O   GLU A 234       5.369  18.864 -13.080  1.00 96.91           O  
ATOM   3341  CG  GLU A 234       3.765  17.354 -15.983  1.00 96.91           C  
ATOM   3342  HG2 GLU A 234       3.744  16.970 -14.963  1.00 96.91           H  
ATOM   3343  HG3 GLU A 234       2.815  17.855 -16.172  1.00 96.91           H  
ATOM   3344  CD  GLU A 234       3.918  16.186 -16.967  1.00 96.91           C  
ATOM   3345  OE1 GLU A 234       4.122  15.037 -16.516  1.00 96.91           O  
ATOM   3346  OE2 GLU A 234       3.771  16.445 -18.187  1.00 96.91           O  
ATOM   3347  N   GLY A 235       3.195  19.401 -13.310  1.00 97.09           N  
ATOM   3348  H   GLY A 235       2.465  19.675 -13.951  1.00 97.09           H  
ATOM   3349  CA  GLY A 235       2.763  18.969 -11.990  1.00 97.09           C  
ATOM   3350  HA2 GLY A 235       2.590  19.845 -11.365  1.00 97.09           H  
ATOM   3351  HA3 GLY A 235       3.535  18.360 -11.520  1.00 97.09           H  
ATOM   3352  C   GLY A 235       1.479  18.149 -12.054  1.00 97.09           C  
ATOM   3353  O   GLY A 235       0.913  17.942 -13.129  1.00 97.09           O  
ATOM   3354  N   GLU A 236       0.994  17.709 -10.897  1.00 97.07           N  
ATOM   3355  H   GLU A 236       1.469  17.959 -10.041  1.00 97.07           H  
ATOM   3356  CA  GLU A 236      -0.297  17.017 -10.789  1.00 97.07           C  
ATOM   3357  HA  GLU A 236      -0.799  17.080 -11.755  1.00 97.07           H  
ATOM   3358  C   GLU A 236      -1.246  17.709  -9.809  1.00 97.07           C  
ATOM   3359  CB  GLU A 236      -0.125  15.519 -10.490  1.00 97.07           C  
ATOM   3360  HB2 GLU A 236       0.497  15.378  -9.607  1.00 97.07           H  
ATOM   3361  HB3 GLU A 236      -1.110  15.095 -10.293  1.00 97.07           H  
ATOM   3362  O   GLU A 236      -0.819  18.402  -8.882  1.00 97.07           O  
ATOM   3363  CG  GLU A 236       0.488  14.788 -11.694  1.00 97.07           C  
ATOM   3364  HG2 GLU A 236       1.541  15.058 -11.778  1.00 97.07           H  
ATOM   3365  HG3 GLU A 236      -0.011  15.113 -12.607  1.00 97.07           H  
ATOM   3366  CD  GLU A 236       0.339  13.268 -11.583  1.00 97.07           C  
ATOM   3367  OE1 GLU A 236       1.374  12.597 -11.381  1.00 97.07           O  
ATOM   3368  OE2 GLU A 236      -0.805  12.781 -11.759  1.00 97.07           O  
ATOM   3369  N   SER A 237      -2.547  17.574 -10.077  1.00 96.40           N  
ATOM   3370  H   SER A 237      -2.809  17.041 -10.893  1.00 96.40           H  
ATOM   3371  CA  SER A 237      -3.637  18.141  -9.278  1.00 96.40           C  
ATOM   3372  HA  SER A 237      -3.446  17.982  -8.217  1.00 96.40           H  
ATOM   3373  C   SER A 237      -4.972  17.518  -9.671  1.00 96.40           C  
ATOM   3374  CB  SER A 237      -3.741  19.638  -9.554  1.00 96.40           C  
ATOM   3375  HB2 SER A 237      -2.772  20.102  -9.370  1.00 96.40           H  
ATOM   3376  HB3 SER A 237      -4.018  19.808 -10.594  1.00 96.40           H  
ATOM   3377  O   SER A 237      -5.247  17.384 -10.862  1.00 96.40           O  
ATOM   3378  OG  SER A 237      -4.701  20.224  -8.703  1.00 96.40           O  
ATOM   3379  HG  SER A 237      -4.326  21.073  -8.456  1.00 96.40           H  
ATOM   3380  N   ALA A 238      -5.837  17.202  -8.705  1.00 95.99           N  
ATOM   3381  H   ALA A 238      -5.593  17.382  -7.741  1.00 95.99           H  
ATOM   3382  CA  ALA A 238      -7.223  16.836  -9.003  1.00 95.99           C  
ATOM   3383  HA  ALA A 238      -7.251  16.344  -9.975  1.00 95.99           H  
ATOM   3384  C   ALA A 238      -8.150  18.057  -9.125  1.00 95.99           C  
ATOM   3385  CB  ALA A 238      -7.736  15.812  -7.986  1.00 95.99           C  
ATOM   3386  HB1 ALA A 238      -7.656  16.208  -6.973  1.00 95.99           H  
ATOM   3387  HB2 ALA A 238      -7.152  14.895  -8.067  1.00 95.99           H  
ATOM   3388  HB3 ALA A 238      -8.779  15.573  -8.193  1.00 95.99           H  
ATOM   3389  O   ALA A 238      -9.295  17.887  -9.534  1.00 95.99           O  
ATOM   3390  N   TYR A 239      -7.692  19.277  -8.818  1.00 95.88           N  
ATOM   3391  H   TYR A 239      -6.724  19.374  -8.546  1.00 95.88           H  
ATOM   3392  CA  TYR A 239      -8.493  20.490  -9.004  1.00 95.88           C  
ATOM   3393  HA  TYR A 239      -9.456  20.336  -8.518  1.00 95.88           H  
ATOM   3394  C   TYR A 239      -8.757  20.788 -10.488  1.00 95.88           C  
ATOM   3395  CB  TYR A 239      -7.812  21.688  -8.329  1.00 95.88           C  
ATOM   3396  HB2 TYR A 239      -6.815  21.814  -8.751  1.00 95.88           H  
ATOM   3397  HB3 TYR A 239      -7.698  21.473  -7.267  1.00 95.88           H  
ATOM   3398  O   TYR A 239      -7.900  20.587 -11.350  1.00 95.88           O  
ATOM   3399  CG  TYR A 239      -8.570  22.996  -8.483  1.00 95.88           C  
ATOM   3400  CD1 TYR A 239      -8.190  23.929  -9.466  1.00 95.88           C  
ATOM   3401  HD1 TYR A 239      -7.362  23.703 -10.122  1.00 95.88           H  
ATOM   3402  CD2 TYR A 239      -9.688  23.259  -7.672  1.00 95.88           C  
ATOM   3403  HD2 TYR A 239     -10.021  22.512  -6.966  1.00 95.88           H  
ATOM   3404  CE1 TYR A 239      -8.889  25.143  -9.597  1.00 95.88           C  
ATOM   3405  HE1 TYR A 239      -8.593  25.862 -10.347  1.00 95.88           H  
ATOM   3406  CE2 TYR A 239     -10.379  24.479  -7.781  1.00 95.88           C  
ATOM   3407  HE2 TYR A 239     -11.224  24.668  -7.135  1.00 95.88           H  
ATOM   3408  OH  TYR A 239     -10.634  26.612  -8.848  1.00 95.88           O  
ATOM   3409  HH  TYR A 239     -11.349  26.655  -8.209  1.00 95.88           H  
ATOM   3410  CZ  TYR A 239      -9.972  25.430  -8.741  1.00 95.88           C  
ATOM   3411  N   ARG A 240      -9.932  21.355 -10.788  1.00 94.23           N  
ATOM   3412  H   ARG A 240     -10.608  21.465 -10.046  1.00 94.23           H  
ATOM   3413  CA  ARG A 240     -10.237  21.942 -12.099  1.00 94.23           C  
ATOM   3414  HA  ARG A 240      -9.289  22.193 -12.575  1.00 94.23           H  
ATOM   3415  C   ARG A 240     -11.085  23.208 -11.932  1.00 94.23           C  
ATOM   3416  CB  ARG A 240     -10.948  20.892 -12.964  1.00 94.23           C  
ATOM   3417  HB2 ARG A 240     -10.464  19.926 -12.819  1.00 94.23           H  
ATOM   3418  HB3 ARG A 240     -11.988  20.809 -12.648  1.00 94.23           H  
ATOM   3419  O   ARG A 240     -12.154  23.139 -11.324  1.00 94.23           O  
ATOM   3420  CG  ARG A 240     -10.926  21.223 -14.458  1.00 94.23           C  
ATOM   3421  HG2 ARG A 240      -9.894  21.313 -14.798  1.00 94.23           H  
ATOM   3422  HG3 ARG A 240     -11.456  22.158 -14.640  1.00 94.23           H  
ATOM   3423  CD  ARG A 240     -11.618  20.079 -15.204  1.00 94.23           C  
ATOM   3424  HD2 ARG A 240     -11.111  19.148 -14.951  1.00 94.23           H  
ATOM   3425  HD3 ARG A 240     -12.650  20.009 -14.863  1.00 94.23           H  
ATOM   3426  NE  ARG A 240     -11.593  20.278 -16.663  1.00 94.23           N  
ATOM   3427  HE  ARG A 240     -11.303  21.186 -16.997  1.00 94.23           H  
ATOM   3428  NH1 ARG A 240     -12.236  18.145 -17.219  1.00 94.23           N  
ATOM   3429 HH11 ARG A 240     -12.420  17.422 -17.900  1.00 94.23           H  
ATOM   3430 HH12 ARG A 240     -12.261  17.903 -16.239  1.00 94.23           H  
ATOM   3431  NH2 ARG A 240     -11.805  19.629 -18.833  1.00 94.23           N  
ATOM   3432 HH21 ARG A 240     -11.980  18.897 -19.507  1.00 94.23           H  
ATOM   3433 HH22 ARG A 240     -11.463  20.530 -19.134  1.00 94.23           H  
ATOM   3434  CZ  ARG A 240     -11.880  19.353 -17.561  1.00 94.23           C  
ATOM   3435  N   PRO A 241     -10.668  24.367 -12.473  1.00 92.09           N  
ATOM   3436  CA  PRO A 241     -11.476  25.578 -12.403  1.00 92.09           C  
ATOM   3437  HA  PRO A 241     -11.823  25.729 -11.381  1.00 92.09           H  
ATOM   3438  C   PRO A 241     -12.689  25.478 -13.341  1.00 92.09           C  
ATOM   3439  CB  PRO A 241     -10.526  26.717 -12.779  1.00 92.09           C  
ATOM   3440  HB2 PRO A 241      -9.995  27.057 -11.889  1.00 92.09           H  
ATOM   3441  HB3 PRO A 241     -11.047  27.553 -13.245  1.00 92.09           H  
ATOM   3442  O   PRO A 241     -12.582  25.001 -14.470  1.00 92.09           O  
ATOM   3443  CG  PRO A 241      -9.538  26.047 -13.736  1.00 92.09           C  
ATOM   3444  HG2 PRO A 241      -9.963  26.017 -14.739  1.00 92.09           H  
ATOM   3445  HG3 PRO A 241      -8.574  26.557 -13.745  1.00 92.09           H  
ATOM   3446  CD  PRO A 241      -9.421  24.625 -13.183  1.00 92.09           C  
ATOM   3447  HD2 PRO A 241      -9.275  23.920 -14.001  1.00 92.09           H  
ATOM   3448  HD3 PRO A 241      -8.587  24.566 -12.484  1.00 92.09           H  
ATOM   3449  N   LYS A 242     -13.845  25.990 -12.893  1.00 89.04           N  
ATOM   3450  H   LYS A 242     -13.866  26.311 -11.936  1.00 89.04           H  
ATOM   3451  CA  LYS A 242     -15.098  26.034 -13.680  1.00 89.04           C  
ATOM   3452  HA  LYS A 242     -15.346  25.027 -14.014  1.00 89.04           H  
ATOM   3453  C   LYS A 242     -14.999  26.875 -14.959  1.00 89.04           C  
ATOM   3454  CB  LYS A 242     -16.236  26.572 -12.795  1.00 89.04           C  
ATOM   3455  HB2 LYS A 242     -17.068  26.883 -13.427  1.00 89.04           H  
ATOM   3456  HB3 LYS A 242     -15.885  27.443 -12.241  1.00 89.04           H  
ATOM   3457  O   LYS A 242     -15.756  26.651 -15.896  1.00 89.04           O  
ATOM   3458  CG  LYS A 242     -16.753  25.500 -11.827  1.00 89.04           C  
ATOM   3459  HG2 LYS A 242     -17.267  24.731 -12.403  1.00 89.04           H  
ATOM   3460  HG3 LYS A 242     -15.917  25.040 -11.300  1.00 89.04           H  
ATOM   3461  CD  LYS A 242     -17.715  26.098 -10.793  1.00 89.04           C  
ATOM   3462  HD2 LYS A 242     -18.461  26.718 -11.290  1.00 89.04           H  
ATOM   3463  HD3 LYS A 242     -17.141  26.710 -10.097  1.00 89.04           H  
ATOM   3464  CE  LYS A 242     -18.416  24.964 -10.040  1.00 89.04           C  
ATOM   3465  HE2 LYS A 242     -17.684  24.190  -9.811  1.00 89.04           H  
ATOM   3466  HE3 LYS A 242     -19.176  24.527 -10.688  1.00 89.04           H  
ATOM   3467  NZ  LYS A 242     -19.014  25.432  -8.772  1.00 89.04           N  
ATOM   3468  HZ1 LYS A 242     -19.601  24.715  -8.370  1.00 89.04           H  
ATOM   3469  HZ2 LYS A 242     -19.522  26.299  -8.870  1.00 89.04           H  
ATOM   3470  HZ3 LYS A 242     -18.264  25.540  -8.103  1.00 89.04           H  
ATOM   3471  N   ILE A 243     -14.083  27.840 -14.985  1.00 86.43           N  
ATOM   3472  H   ILE A 243     -13.469  27.919 -14.187  1.00 86.43           H  
ATOM   3473  CA  ILE A 243     -13.760  28.671 -16.147  1.00 86.43           C  
ATOM   3474  HA  ILE A 243     -14.274  28.288 -17.028  1.00 86.43           H  
ATOM   3475  C   ILE A 243     -12.254  28.547 -16.365  1.00 86.43           C  
ATOM   3476  CB  ILE A 243     -14.198  30.141 -15.925  1.00 86.43           C  
ATOM   3477  HB  ILE A 243     -13.669  30.529 -15.054  1.00 86.43           H  
ATOM   3478  O   ILE A 243     -11.478  28.825 -15.451  1.00 86.43           O  
ATOM   3479  CG1 ILE A 243     -15.719  30.234 -15.647  1.00 86.43           C  
ATOM   3480 HG12 ILE A 243     -15.969  29.603 -14.794  1.00 86.43           H  
ATOM   3481 HG13 ILE A 243     -16.268  29.861 -16.512  1.00 86.43           H  
ATOM   3482  CG2 ILE A 243     -13.813  31.001 -17.144  1.00 86.43           C  
ATOM   3483 HG21 ILE A 243     -14.338  30.655 -18.034  1.00 86.43           H  
ATOM   3484 HG22 ILE A 243     -14.062  32.048 -16.968  1.00 86.43           H  
ATOM   3485 HG23 ILE A 243     -12.738  30.960 -17.324  1.00 86.43           H  
ATOM   3486  CD1 ILE A 243     -16.221  31.645 -15.311  1.00 86.43           C  
ATOM   3487 HD11 ILE A 243     -16.165  32.291 -16.187  1.00 86.43           H  
ATOM   3488 HD12 ILE A 243     -15.625  32.069 -14.503  1.00 86.43           H  
ATOM   3489 HD13 ILE A 243     -17.261  31.589 -14.992  1.00 86.43           H  
ATOM   3490  N   SER A 244     -11.837  28.139 -17.564  1.00 84.48           N  
ATOM   3491  H   SER A 244     -12.523  27.952 -18.282  1.00 84.48           H  
ATOM   3492  CA  SER A 244     -10.421  28.171 -17.936  1.00 84.48           C  
ATOM   3493  HA  SER A 244      -9.835  27.694 -17.150  1.00 84.48           H  
ATOM   3494  C   SER A 244      -9.979  29.627 -18.079  1.00 84.48           C  
ATOM   3495  CB  SER A 244     -10.178  27.405 -19.237  1.00 84.48           C  
ATOM   3496  HB2 SER A 244     -10.647  27.928 -20.070  1.00 84.48           H  
ATOM   3497  HB3 SER A 244     -10.605  26.405 -19.155  1.00 84.48           H  
ATOM   3498  O   SER A 244     -10.532  30.361 -18.897  1.00 84.48           O  
ATOM   3499  OG  SER A 244      -8.787  27.297 -19.455  1.00 84.48           O  
ATOM   3500  HG  SER A 244      -8.634  26.946 -20.336  1.00 84.48           H  
ATOM   3501  N   ASN A 245      -9.012  30.056 -17.269  1.00 82.94           N  
ATOM   3502  H   ASN A 245      -8.592  29.401 -16.626  1.00 82.94           H  
ATOM   3503  CA  ASN A 245      -8.476  31.413 -17.291  1.00 82.94           C  
ATOM   3504  HA  ASN A 245      -8.830  31.929 -18.183  1.00 82.94           H  
ATOM   3505  C   ASN A 245      -6.945  31.361 -17.355  1.00 82.94           C  
ATOM   3506  CB  ASN A 245      -8.989  32.185 -16.058  1.00 82.94           C  
ATOM   3507  HB2 ASN A 245     -10.079  32.189 -16.062  1.00 82.94           H  
ATOM   3508  HB3 ASN A 245      -8.642  31.688 -15.152  1.00 82.94           H  
ATOM   3509  O   ASN A 245      -6.312  30.792 -16.472  1.00 82.94           O  
ATOM   3510  CG  ASN A 245      -8.509  33.625 -16.036  1.00 82.94           C  
ATOM   3511  ND2 ASN A 245      -8.732  34.355 -14.971  1.00 82.94           N  
ATOM   3512 HD21 ASN A 245      -8.379  35.301 -14.992  1.00 82.94           H  
ATOM   3513 HD22 ASN A 245      -9.204  33.967 -14.167  1.00 82.94           H  
ATOM   3514  OD1 ASN A 245      -7.895  34.122 -16.966  1.00 82.94           O  
ATOM   3515  N   ALA A 246      -6.365  31.995 -18.375  1.00 88.68           N  
ATOM   3516  H   ALA A 246      -6.961  32.480 -19.030  1.00 88.68           H  
ATOM   3517  CA  ALA A 246      -4.920  32.092 -18.588  1.00 88.68           C  
ATOM   3518  HA  ALA A 246      -4.444  31.233 -18.114  1.00 88.68           H  
ATOM   3519  C   ALA A 246      -4.280  33.340 -17.940  1.00 88.68           C  
ATOM   3520  CB  ALA A 246      -4.657  32.000 -20.097  1.00 88.68           C  
ATOM   3521  HB1 ALA A 246      -5.089  31.081 -20.493  1.00 88.68           H  
ATOM   3522  HB2 ALA A 246      -3.583  31.991 -20.279  1.00 88.68           H  
ATOM   3523  HB3 ALA A 246      -5.095  32.860 -20.604  1.00 88.68           H  
ATOM   3524  O   ALA A 246      -3.169  33.724 -18.299  1.00 88.68           O  
ATOM   3525  N   THR A 247      -4.978  34.007 -17.012  1.00 95.33           N  
ATOM   3526  H   THR A 247      -5.904  33.675 -16.785  1.00 95.33           H  
ATOM   3527  CA  THR A 247      -4.442  35.165 -16.280  1.00 95.33           C  
ATOM   3528  HA  THR A 247      -4.184  35.938 -17.003  1.00 95.33           H  
ATOM   3529  C   THR A 247      -3.174  34.775 -15.524  1.00 95.33           C  
ATOM   3530  CB  THR A 247      -5.470  35.757 -15.300  1.00 95.33           C  
ATOM   3531  HB  THR A 247      -5.809  34.977 -14.617  1.00 95.33           H  
ATOM   3532  O   THR A 247      -3.152  33.785 -14.788  1.00 95.33           O  
ATOM   3533  CG2 THR A 247      -4.930  36.931 -14.480  1.00 95.33           C  
ATOM   3534 HG21 THR A 247      -4.512  37.696 -15.135  1.00 95.33           H  
ATOM   3535 HG22 THR A 247      -4.158  36.586 -13.793  1.00 95.33           H  
ATOM   3536 HG23 THR A 247      -5.735  37.367 -13.889  1.00 95.33           H  
ATOM   3537  OG1 THR A 247      -6.584  36.260 -16.004  1.00 95.33           O  
ATOM   3538  HG1 THR A 247      -6.950  35.551 -16.538  1.00 95.33           H  
ATOM   3539  N   PHE A 248      -2.129  35.580 -15.695  1.00 97.50           N  
ATOM   3540  H   PHE A 248      -2.230  36.378 -16.307  1.00 97.50           H  
ATOM   3541  CA  PHE A 248      -0.897  35.497 -14.924  1.00 97.50           C  
ATOM   3542  HA  PHE A 248      -0.717  34.457 -14.651  1.00 97.50           H  
ATOM   3543  C   PHE A 248      -1.032  36.312 -13.635  1.00 97.50           C  
ATOM   3544  CB  PHE A 248       0.284  35.977 -15.777  1.00 97.50           C  
ATOM   3545  HB2 PHE A 248       1.105  36.235 -15.109  1.00 97.50           H  
ATOM   3546  HB3 PHE A 248       0.008  36.888 -16.307  1.00 97.50           H  
ATOM   3547  O   PHE A 248      -1.492  37.453 -13.659  1.00 97.50           O  
ATOM   3548  CG  PHE A 248       0.797  34.956 -16.775  1.00 97.50           C  
ATOM   3549  CD1 PHE A 248       2.014  34.289 -16.534  1.00 97.50           C  
ATOM   3550  HD1 PHE A 248       2.585  34.503 -15.642  1.00 97.50           H  
ATOM   3551  CD2 PHE A 248       0.074  34.676 -17.951  1.00 97.50           C  
ATOM   3552  HD2 PHE A 248      -0.861  35.178 -18.151  1.00 97.50           H  
ATOM   3553  CE1 PHE A 248       2.502  33.350 -17.458  1.00 97.50           C  
ATOM   3554  HE1 PHE A 248       3.436  32.840 -17.274  1.00 97.50           H  
ATOM   3555  CE2 PHE A 248       0.564  33.738 -18.876  1.00 97.50           C  
ATOM   3556  HE2 PHE A 248       0.004  33.527 -19.775  1.00 97.50           H  
ATOM   3557  CZ  PHE A 248       1.781  33.078 -18.632  1.00 97.50           C  
ATOM   3558  HZ  PHE A 248       2.167  32.365 -19.345  1.00 97.50           H  
ATOM   3559  N   PHE A 249      -0.590  35.739 -12.520  1.00 97.72           N  
ATOM   3560  H   PHE A 249      -0.206  34.808 -12.588  1.00 97.72           H  
ATOM   3561  CA  PHE A 249      -0.570  36.373 -11.204  1.00 97.72           C  
ATOM   3562  HA  PHE A 249      -0.933  37.398 -11.283  1.00 97.72           H  
ATOM   3563  C   PHE A 249       0.858  36.414 -10.666  1.00 97.72           C  
ATOM   3564  CB  PHE A 249      -1.493  35.612 -10.247  1.00 97.72           C  
ATOM   3565  HB2 PHE A 249      -1.445  36.079  -9.264  1.00 97.72           H  
ATOM   3566  HB3 PHE A 249      -1.118  34.594 -10.144  1.00 97.72           H  
ATOM   3567  O   PHE A 249       1.678  35.553 -10.989  1.00 97.72           O  
ATOM   3568  CG  PHE A 249      -2.944  35.562 -10.684  1.00 97.72           C  
ATOM   3569  CD1 PHE A 249      -3.802  36.642 -10.400  1.00 97.72           C  
ATOM   3570  HD1 PHE A 249      -3.425  37.506  -9.874  1.00 97.72           H  
ATOM   3571  CD2 PHE A 249      -3.440  34.439 -11.373  1.00 97.72           C  
ATOM   3572  HD2 PHE A 249      -2.780  33.620 -11.620  1.00 97.72           H  
ATOM   3573  CE1 PHE A 249      -5.155  36.585 -10.778  1.00 97.72           C  
ATOM   3574  HE1 PHE A 249      -5.811  37.413 -10.553  1.00 97.72           H  
ATOM   3575  CE2 PHE A 249      -4.791  34.383 -11.754  1.00 97.72           C  
ATOM   3576  HE2 PHE A 249      -5.161  33.521 -12.289  1.00 97.72           H  
ATOM   3577  CZ  PHE A 249      -5.652  35.453 -11.449  1.00 97.72           C  
ATOM   3578  HZ  PHE A 249      -6.690  35.412 -11.743  1.00 97.72           H  
ATOM   3579  N   THR A 250       1.167  37.405  -9.828  1.00 97.63           N  
ATOM   3580  H   THR A 250       0.469  38.097  -9.598  1.00 97.63           H  
ATOM   3581  CA  THR A 250       2.482  37.507  -9.181  1.00 97.63           C  
ATOM   3582  HA  THR A 250       3.248  37.483  -9.955  1.00 97.63           H  
ATOM   3583  C   THR A 250       2.719  36.315  -8.254  1.00 97.63           C  
ATOM   3584  CB  THR A 250       2.624  38.825  -8.408  1.00 97.63           C  
ATOM   3585  HB  THR A 250       2.023  38.774  -7.500  1.00 97.63           H  
ATOM   3586  O   THR A 250       1.809  35.890  -7.540  1.00 97.63           O  
ATOM   3587  CG2 THR A 250       4.063  39.168  -8.029  1.00 97.63           C  
ATOM   3588 HG21 THR A 250       4.460  38.417  -7.345  1.00 97.63           H  
ATOM   3589 HG22 THR A 250       4.090  40.140  -7.536  1.00 97.63           H  
ATOM   3590 HG23 THR A 250       4.690  39.202  -8.920  1.00 97.63           H  
ATOM   3591  OG1 THR A 250       2.150  39.903  -9.182  1.00 97.63           O  
ATOM   3592  HG1 THR A 250       2.690  39.957  -9.973  1.00 97.63           H  
ATOM   3593  N   LEU A 251       3.942  35.792  -8.249  1.00 98.05           N  
ATOM   3594  H   LEU A 251       4.637  36.194  -8.863  1.00 98.05           H  
ATOM   3595  CA  LEU A 251       4.370  34.739  -7.334  1.00 98.05           C  
ATOM   3596  HA  LEU A 251       3.544  34.041  -7.196  1.00 98.05           H  
ATOM   3597  C   LEU A 251       4.715  35.314  -5.947  1.00 98.05           C  
ATOM   3598  CB  LEU A 251       5.554  33.967  -7.946  1.00 98.05           C  
ATOM   3599  HB2 LEU A 251       5.899  33.253  -7.198  1.00 98.05           H  
ATOM   3600  HB3 LEU A 251       6.365  34.668  -8.146  1.00 98.05           H  
ATOM   3601  O   LEU A 251       5.225  36.430  -5.825  1.00 98.05           O  
ATOM   3602  CG  LEU A 251       5.247  33.179  -9.235  1.00 98.05           C  
ATOM   3603  HG  LEU A 251       4.913  33.863 -10.015  1.00 98.05           H  
ATOM   3604  CD1 LEU A 251       6.497  32.461  -9.740  1.00 98.05           C  
ATOM   3605 HD11 LEU A 251       6.274  31.940 -10.671  1.00 98.05           H  
ATOM   3606 HD12 LEU A 251       6.838  31.735  -9.002  1.00 98.05           H  
ATOM   3607 HD13 LEU A 251       7.289  33.184  -9.934  1.00 98.05           H  
ATOM   3608  CD2 LEU A 251       4.162  32.130  -8.994  1.00 98.05           C  
ATOM   3609 HD21 LEU A 251       4.201  31.353  -9.758  1.00 98.05           H  
ATOM   3610 HD22 LEU A 251       3.190  32.621  -9.042  1.00 98.05           H  
ATOM   3611 HD23 LEU A 251       4.292  31.660  -8.019  1.00 98.05           H  
ATOM   3612  N   PHE A 252       4.466  34.536  -4.897  1.00 97.68           N  
ATOM   3613  H   PHE A 252       3.981  33.666  -5.060  1.00 97.68           H  
ATOM   3614  CA  PHE A 252       4.868  34.816  -3.517  1.00 97.68           C  
ATOM   3615  HA  PHE A 252       5.593  35.630  -3.500  1.00 97.68           H  
ATOM   3616  C   PHE A 252       5.524  33.571  -2.922  1.00 97.68           C  
ATOM   3617  CB  PHE A 252       3.639  35.235  -2.700  1.00 97.68           C  
ATOM   3618  HB2 PHE A 252       2.933  34.405  -2.667  1.00 97.68           H  
ATOM   3619  HB3 PHE A 252       3.143  36.056  -3.217  1.00 97.68           H  
ATOM   3620  O   PHE A 252       4.954  32.491  -3.002  1.00 97.68           O  
ATOM   3621  CG  PHE A 252       3.960  35.669  -1.281  1.00 97.68           C  
ATOM   3622  CD1 PHE A 252       4.090  34.708  -0.259  1.00 97.68           C  
ATOM   3623  HD1 PHE A 252       3.956  33.659  -0.476  1.00 97.68           H  
ATOM   3624  CD2 PHE A 252       4.170  37.030  -0.984  1.00 97.68           C  
ATOM   3625  HD2 PHE A 252       4.086  37.773  -1.764  1.00 97.68           H  
ATOM   3626  CE1 PHE A 252       4.431  35.105   1.046  1.00 97.68           C  
ATOM   3627  HE1 PHE A 252       4.554  34.366   1.824  1.00 97.68           H  
ATOM   3628  CE2 PHE A 252       4.511  37.425   0.322  1.00 97.68           C  
ATOM   3629  HE2 PHE A 252       4.691  38.462   0.565  1.00 97.68           H  
ATOM   3630  CZ  PHE A 252       4.647  36.462   1.334  1.00 97.68           C  
ATOM   3631  HZ  PHE A 252       4.936  36.768   2.329  1.00 97.68           H  
ATOM   3632  N   ASP A 253       6.702  33.705  -2.323  1.00 97.06           N  
ATOM   3633  H   ASP A 253       7.083  34.629  -2.177  1.00 97.06           H  
ATOM   3634  CA  ASP A 253       7.420  32.592  -1.694  1.00 97.06           C  
ATOM   3635  HA  ASP A 253       7.040  31.637  -2.057  1.00 97.06           H  
ATOM   3636  C   ASP A 253       7.186  32.629  -0.180  1.00 97.06           C  
ATOM   3637  CB  ASP A 253       8.902  32.672  -2.101  1.00 97.06           C  
ATOM   3638  HB2 ASP A 253       9.264  33.684  -1.915  1.00 97.06           H  
ATOM   3639  HB3 ASP A 253       8.979  32.481  -3.171  1.00 97.06           H  
ATOM   3640  O   ASP A 253       7.617  33.571   0.482  1.00 97.06           O  
ATOM   3641  CG  ASP A 253       9.814  31.681  -1.372  1.00 97.06           C  
ATOM   3642  OD1 ASP A 253      11.044  31.862  -1.498  1.00 97.06           O  
ATOM   3643  OD2 ASP A 253       9.288  30.797  -0.661  1.00 97.06           O  
ATOM   3644  N   ALA A 254       6.501  31.618   0.368  1.00 96.71           N  
ATOM   3645  H   ALA A 254       6.215  30.841  -0.212  1.00 96.71           H  
ATOM   3646  CA  ALA A 254       6.194  31.546   1.796  1.00 96.71           C  
ATOM   3647  HA  ALA A 254       5.813  32.519   2.108  1.00 96.71           H  
ATOM   3648  C   ALA A 254       7.421  31.259   2.686  1.00 96.71           C  
ATOM   3649  CB  ALA A 254       5.082  30.513   2.008  1.00 96.71           C  
ATOM   3650  HB1 ALA A 254       4.747  30.545   3.045  1.00 96.71           H  
ATOM   3651  HB2 ALA A 254       4.235  30.735   1.358  1.00 96.71           H  
ATOM   3652  HB3 ALA A 254       5.453  29.513   1.787  1.00 96.71           H  
ATOM   3653  O   ALA A 254       7.341  31.431   3.905  1.00 96.71           O  
ATOM   3654  N   ALA A 255       8.556  30.848   2.110  1.00 94.79           N  
ATOM   3655  H   ALA A 255       8.581  30.717   1.108  1.00 94.79           H  
ATOM   3656  CA  ALA A 255       9.826  30.748   2.825  1.00 94.79           C  
ATOM   3657  HA  ALA A 255       9.625  30.440   3.851  1.00 94.79           H  
ATOM   3658  C   ALA A 255      10.566  32.097   2.902  1.00 94.79           C  
ATOM   3659  CB  ALA A 255      10.679  29.665   2.155  1.00 94.79           C  
ATOM   3660  HB1 ALA A 255      10.110  28.739   2.067  1.00 94.79           H  
ATOM   3661  HB2 ALA A 255      11.574  29.483   2.751  1.00 94.79           H  
ATOM   3662  HB3 ALA A 255      10.979  29.988   1.159  1.00 94.79           H  
ATOM   3663  O   ALA A 255      11.286  32.361   3.871  1.00 94.79           O  
ATOM   3664  N   LYS A 256      10.375  32.979   1.913  1.00 94.65           N  
ATOM   3665  H   LYS A 256       9.732  32.723   1.178  1.00 94.65           H  
ATOM   3666  CA  LYS A 256      11.060  34.274   1.827  1.00 94.65           C  
ATOM   3667  HA  LYS A 256      12.122  34.087   1.988  1.00 94.65           H  
ATOM   3668  C   LYS A 256      10.561  35.213   2.925  1.00 94.65           C  
ATOM   3669  CB  LYS A 256      10.884  34.836   0.407  1.00 94.65           C  
ATOM   3670  HB2 LYS A 256       9.873  35.220   0.276  1.00 94.65           H  
ATOM   3671  HB3 LYS A 256      11.018  34.003  -0.283  1.00 94.65           H  
ATOM   3672  O   LYS A 256       9.412  35.637   2.926  1.00 94.65           O  
ATOM   3673  CG  LYS A 256      11.913  35.912   0.026  1.00 94.65           C  
ATOM   3674  HG2 LYS A 256      12.901  35.597   0.359  1.00 94.65           H  
ATOM   3675  HG3 LYS A 256      11.658  36.857   0.507  1.00 94.65           H  
ATOM   3676  CD  LYS A 256      11.940  36.081  -1.505  1.00 94.65           C  
ATOM   3677  HD2 LYS A 256      12.102  35.102  -1.957  1.00 94.65           H  
ATOM   3678  HD3 LYS A 256      10.978  36.464  -1.843  1.00 94.65           H  
ATOM   3679  CE  LYS A 256      13.067  37.020  -1.957  1.00 94.65           C  
ATOM   3680  HE2 LYS A 256      12.825  38.030  -1.626  1.00 94.65           H  
ATOM   3681  HE3 LYS A 256      13.990  36.716  -1.464  1.00 94.65           H  
ATOM   3682  NZ  LYS A 256      13.259  36.988  -3.432  1.00 94.65           N  
ATOM   3683  HZ1 LYS A 256      13.689  36.125  -3.734  1.00 94.65           H  
ATOM   3684  HZ2 LYS A 256      12.391  37.087  -3.940  1.00 94.65           H  
ATOM   3685  HZ3 LYS A 256      13.903  37.700  -3.743  1.00 94.65           H  
ATOM   3686  N   ASN A 257      11.451  35.554   3.859  1.00 87.51           N  
ATOM   3687  H   ASN A 257      12.377  35.158   3.780  1.00 87.51           H  
ATOM   3688  CA  ASN A 257      11.149  36.345   5.060  1.00 87.51           C  
ATOM   3689  HA  ASN A 257      12.066  36.369   5.650  1.00 87.51           H  
ATOM   3690  C   ASN A 257      10.093  35.701   5.991  1.00 87.51           C  
ATOM   3691  CB  ASN A 257      10.833  37.806   4.677  1.00 87.51           C  
ATOM   3692  HB2 ASN A 257      10.775  38.409   5.583  1.00 87.51           H  
ATOM   3693  HB3 ASN A 257       9.856  37.841   4.197  1.00 87.51           H  
ATOM   3694  O   ASN A 257       9.355  36.408   6.680  1.00 87.51           O  
ATOM   3695  CG  ASN A 257      11.861  38.443   3.760  1.00 87.51           C  
ATOM   3696  ND2 ASN A 257      11.439  39.346   2.908  1.00 87.51           N  
ATOM   3697 HD21 ASN A 257      12.146  39.794   2.342  1.00 87.51           H  
ATOM   3698 HD22 ASN A 257      10.456  39.573   2.867  1.00 87.51           H  
ATOM   3699  OD1 ASN A 257      13.046  38.155   3.787  1.00 87.51           O  
ATOM   3700  N   ALA A 258      10.029  34.363   6.033  1.00 93.20           N  
ATOM   3701  H   ALA A 258      10.620  33.829   5.412  1.00 93.20           H  
ATOM   3702  CA  ALA A 258       9.178  33.610   6.955  1.00 93.20           C  
ATOM   3703  HA  ALA A 258       8.137  33.749   6.664  1.00 93.20           H  
ATOM   3704  C   ALA A 258       9.355  34.069   8.419  1.00 93.20           C  
ATOM   3705  CB  ALA A 258       9.528  32.122   6.817  1.00 93.20           C  
ATOM   3706  HB1 ALA A 258      10.601  31.977   6.946  1.00 93.20           H  
ATOM   3707  HB2 ALA A 258       9.233  31.762   5.832  1.00 93.20           H  
ATOM   3708  HB3 ALA A 258       9.010  31.547   7.584  1.00 93.20           H  
ATOM   3709  O   ALA A 258      10.453  33.990   8.970  1.00 93.20           O  
ATOM   3710  N   LYS A 259       8.260  34.495   9.072  1.00 90.90           N  
ATOM   3711  H   LYS A 259       7.396  34.545   8.551  1.00 90.90           H  
ATOM   3712  CA  LYS A 259       8.260  34.854  10.508  1.00 90.90           C  
ATOM   3713  HA  LYS A 259       9.047  35.585  10.693  1.00 90.90           H  
ATOM   3714  C   LYS A 259       8.582  33.652  11.397  1.00 90.90           C  
ATOM   3715  CB  LYS A 259       6.905  35.435  10.936  1.00 90.90           C  
ATOM   3716  HB2 LYS A 259       6.904  35.546  12.020  1.00 90.90           H  
ATOM   3717  HB3 LYS A 259       6.119  34.728  10.669  1.00 90.90           H  
ATOM   3718  O   LYS A 259       9.203  33.817  12.441  1.00 90.90           O  
ATOM   3719  CG  LYS A 259       6.598  36.805  10.315  1.00 90.90           C  
ATOM   3720  HG2 LYS A 259       6.590  36.715   9.229  1.00 90.90           H  
ATOM   3721  HG3 LYS A 259       7.363  37.523  10.609  1.00 90.90           H  
ATOM   3722  CD  LYS A 259       5.223  37.291  10.794  1.00 90.90           C  
ATOM   3723  HD2 LYS A 259       4.498  36.498  10.609  1.00 90.90           H  
ATOM   3724  HD3 LYS A 259       5.256  37.494  11.864  1.00 90.90           H  
ATOM   3725  CE  LYS A 259       4.798  38.551  10.032  1.00 90.90           C  
ATOM   3726  HE2 LYS A 259       5.391  39.399  10.378  1.00 90.90           H  
ATOM   3727  HE3 LYS A 259       5.022  38.397   8.976  1.00 90.90           H  
ATOM   3728  NZ  LYS A 259       3.346  38.811  10.189  1.00 90.90           N  
ATOM   3729  HZ1 LYS A 259       3.034  39.550   9.574  1.00 90.90           H  
ATOM   3730  HZ2 LYS A 259       3.111  39.036  11.145  1.00 90.90           H  
ATOM   3731  HZ3 LYS A 259       2.827  37.984   9.929  1.00 90.90           H  
ATOM   3732  N   ASP A 260       8.156  32.465  10.973  1.00 93.45           N  
ATOM   3733  H   ASP A 260       7.630  32.424  10.112  1.00 93.45           H  
ATOM   3734  CA  ASP A 260       8.504  31.191  11.591  1.00 93.45           C  
ATOM   3735  HA  ASP A 260       9.303  31.336  12.319  1.00 93.45           H  
ATOM   3736  C   ASP A 260       8.979  30.218  10.494  1.00 93.45           C  
ATOM   3737  CB  ASP A 260       7.300  30.663  12.380  1.00 93.45           C  
ATOM   3738  HB2 ASP A 260       6.992  31.432  13.089  1.00 93.45           H  
ATOM   3739  HB3 ASP A 260       6.468  30.494  11.698  1.00 93.45           H  
ATOM   3740  O   ASP A 260       8.153  29.678   9.749  1.00 93.45           O  
ATOM   3741  CG  ASP A 260       7.623  29.381  13.160  1.00 93.45           C  
ATOM   3742  OD1 ASP A 260       7.021  29.208  14.235  1.00 93.45           O  
ATOM   3743  OD2 ASP A 260       8.474  28.584  12.691  1.00 93.45           O  
ATOM   3744  N   PRO A 261      10.299  29.974  10.370  1.00 92.73           N  
ATOM   3745  CA  PRO A 261      10.863  29.049   9.384  1.00 92.73           C  
ATOM   3746  HA  PRO A 261      10.572  29.394   8.392  1.00 92.73           H  
ATOM   3747  C   PRO A 261      10.425  27.581   9.528  1.00 92.73           C  
ATOM   3748  CB  PRO A 261      12.383  29.184   9.526  1.00 92.73           C  
ATOM   3749  HB2 PRO A 261      12.756  28.459  10.250  1.00 92.73           H  
ATOM   3750  HB3 PRO A 261      12.889  29.059   8.569  1.00 92.73           H  
ATOM   3751  O   PRO A 261      10.709  26.783   8.638  1.00 92.73           O  
ATOM   3752  CG  PRO A 261      12.569  30.593  10.083  1.00 92.73           C  
ATOM   3753  HG2 PRO A 261      12.500  31.322   9.275  1.00 92.73           H  
ATOM   3754  HG3 PRO A 261      13.510  30.700  10.622  1.00 92.73           H  
ATOM   3755  CD  PRO A 261      11.365  30.735  11.007  1.00 92.73           C  
ATOM   3756  HD2 PRO A 261      11.587  30.303  11.983  1.00 92.73           H  
ATOM   3757  HD3 PRO A 261      11.108  31.790  11.109  1.00 92.73           H  
ATOM   3758  N   SER A 262       9.751  27.199  10.618  1.00 91.49           N  
ATOM   3759  H   SER A 262       9.516  27.892  11.313  1.00 91.49           H  
ATOM   3760  CA  SER A 262       9.181  25.858  10.809  1.00 91.49           C  
ATOM   3761  HA  SER A 262       9.689  25.167  10.136  1.00 91.49           H  
ATOM   3762  C   SER A 262       7.692  25.759  10.455  1.00 91.49           C  
ATOM   3763  CB  SER A 262       9.469  25.360  12.230  1.00 91.49           C  
ATOM   3764  HB2 SER A 262       9.221  24.300  12.280  1.00 91.49           H  
ATOM   3765  HB3 SER A 262      10.537  25.462  12.426  1.00 91.49           H  
ATOM   3766  O   SER A 262       7.177  24.653  10.310  1.00 91.49           O  
ATOM   3767  OG  SER A 262       8.757  26.029  13.252  1.00 91.49           O  
ATOM   3768  HG  SER A 262       8.670  26.968  13.076  1.00 91.49           H  
ATOM   3769  N   GLU A 263       7.008  26.891  10.256  1.00 93.86           N  
ATOM   3770  H   GLU A 263       7.504  27.756  10.418  1.00 93.86           H  
ATOM   3771  CA  GLU A 263       5.548  26.954  10.089  1.00 93.86           C  
ATOM   3772  HA  GLU A 263       5.135  25.947  10.035  1.00 93.86           H  
ATOM   3773  C   GLU A 263       5.116  27.676   8.796  1.00 93.86           C  
ATOM   3774  CB  GLU A 263       4.941  27.648  11.326  1.00 93.86           C  
ATOM   3775  HB2 GLU A 263       5.403  28.630  11.420  1.00 93.86           H  
ATOM   3776  HB3 GLU A 263       3.880  27.823  11.152  1.00 93.86           H  
ATOM   3777  O   GLU A 263       4.213  27.203   8.100  1.00 93.86           O  
ATOM   3778  CG  GLU A 263       5.108  26.899  12.670  1.00 93.86           C  
ATOM   3779  HG2 GLU A 263       4.899  27.611  13.469  1.00 93.86           H  
ATOM   3780  HG3 GLU A 263       6.133  26.546  12.786  1.00 93.86           H  
ATOM   3781  CD  GLU A 263       4.131  25.731  12.823  1.00 93.86           C  
ATOM   3782  OE1 GLU A 263       3.822  25.235  13.928  1.00 93.86           O  
ATOM   3783  OE2 GLU A 263       3.434  25.380  11.853  1.00 93.86           O  
ATOM   3784  N   THR A 264       5.758  28.800   8.439  1.00 95.06           N  
ATOM   3785  H   THR A 264       6.523  29.125   9.012  1.00 95.06           H  
ATOM   3786  CA  THR A 264       5.402  29.598   7.247  1.00 95.06           C  
ATOM   3787  HA  THR A 264       4.315  29.685   7.234  1.00 95.06           H  
ATOM   3788  C   THR A 264       5.765  28.919   5.916  1.00 95.06           C  
ATOM   3789  CB  THR A 264       5.957  31.038   7.285  1.00 95.06           C  
ATOM   3790  HB  THR A 264       6.994  31.033   6.948  1.00 95.06           H  
ATOM   3791  O   THR A 264       4.880  28.864   5.060  1.00 95.06           O  
ATOM   3792  CG2 THR A 264       5.155  31.984   6.392  1.00 95.06           C  
ATOM   3793 HG21 THR A 264       5.614  32.973   6.404  1.00 95.06           H  
ATOM   3794 HG22 THR A 264       5.157  31.619   5.365  1.00 95.06           H  
ATOM   3795 HG23 THR A 264       4.125  32.054   6.743  1.00 95.06           H  
ATOM   3796  OG1 THR A 264       5.895  31.614   8.576  1.00 95.06           O  
ATOM   3797  HG1 THR A 264       5.010  31.448   8.909  1.00 95.06           H  
ATOM   3798  N   PRO A 265       6.968  28.329   5.716  1.00 95.12           N  
ATOM   3799  CA  PRO A 265       7.338  27.703   4.437  1.00 95.12           C  
ATOM   3800  HA  PRO A 265       7.345  28.467   3.659  1.00 95.12           H  
ATOM   3801  C   PRO A 265       6.397  26.569   4.009  1.00 95.12           C  
ATOM   3802  CB  PRO A 265       8.760  27.164   4.632  1.00 95.12           C  
ATOM   3803  HB2 PRO A 265       8.730  26.130   4.976  1.00 95.12           H  
ATOM   3804  HB3 PRO A 265       9.348  27.235   3.717  1.00 95.12           H  
ATOM   3805  O   PRO A 265       6.130  26.381   2.825  1.00 95.12           O  
ATOM   3806  CG  PRO A 265       9.332  28.036   5.744  1.00 95.12           C  
ATOM   3807  HG2 PRO A 265      10.124  27.519   6.287  1.00 95.12           H  
ATOM   3808  HG3 PRO A 265       9.709  28.975   5.337  1.00 95.12           H  
ATOM   3809  CD  PRO A 265       8.114  28.309   6.621  1.00 95.12           C  
ATOM   3810  HD2 PRO A 265       8.241  29.257   7.143  1.00 95.12           H  
ATOM   3811  HD3 PRO A 265       7.997  27.499   7.341  1.00 95.12           H  
ATOM   3812  N   TYR A 266       5.848  25.833   4.978  1.00 94.90           N  
ATOM   3813  H   TYR A 266       6.119  26.030   5.931  1.00 94.90           H  
ATOM   3814  CA  TYR A 266       4.913  24.729   4.747  1.00 94.90           C  
ATOM   3815  HA  TYR A 266       5.200  24.229   3.822  1.00 94.90           H  
ATOM   3816  C   TYR A 266       3.458  25.184   4.564  1.00 94.90           C  
ATOM   3817  CB  TYR A 266       5.052  23.712   5.887  1.00 94.90           C  
ATOM   3818  HB2 TYR A 266       4.403  22.860   5.688  1.00 94.90           H  
ATOM   3819  HB3 TYR A 266       4.723  24.171   6.820  1.00 94.90           H  
ATOM   3820  O   TYR A 266       2.571  24.335   4.456  1.00 94.90           O  
ATOM   3821  CG  TYR A 266       6.465  23.196   6.046  1.00 94.90           C  
ATOM   3822  CD1 TYR A 266       6.972  22.264   5.122  1.00 94.90           C  
ATOM   3823  HD1 TYR A 266       6.349  21.906   4.315  1.00 94.90           H  
ATOM   3824  CD2 TYR A 266       7.283  23.667   7.090  1.00 94.90           C  
ATOM   3825  HD2 TYR A 266       6.894  24.377   7.806  1.00 94.90           H  
ATOM   3826  CE1 TYR A 266       8.293  21.797   5.242  1.00 94.90           C  
ATOM   3827  HE1 TYR A 266       8.687  21.085   4.532  1.00 94.90           H  
ATOM   3828  CE2 TYR A 266       8.609  23.211   7.208  1.00 94.90           C  
ATOM   3829  HE2 TYR A 266       9.233  23.581   8.009  1.00 94.90           H  
ATOM   3830  OH  TYR A 266      10.389  21.817   6.397  1.00 94.90           O  
ATOM   3831  HH  TYR A 266      10.856  22.254   7.113  1.00 94.90           H  
ATOM   3832  CZ  TYR A 266       9.114  22.271   6.284  1.00 94.90           C  
ATOM   3833  N   CYS A 267       3.204  26.501   4.551  1.00 96.14           N  
ATOM   3834  H   CYS A 267       3.990  27.132   4.601  1.00 96.14           H  
ATOM   3835  CA  CYS A 267       1.880  27.121   4.461  1.00 96.14           C  
ATOM   3836  HA  CYS A 267       2.018  28.181   4.677  1.00 96.14           H  
ATOM   3837  C   CYS A 267       0.899  26.617   5.534  1.00 96.14           C  
ATOM   3838  CB  CYS A 267       1.378  27.021   3.017  1.00 96.14           C  
ATOM   3839  HB2 CYS A 267       1.390  25.974   2.714  1.00 96.14           H  
ATOM   3840  HB3 CYS A 267       0.348  27.372   2.956  1.00 96.14           H  
ATOM   3841  O   CYS A 267      -0.297  26.454   5.287  1.00 96.14           O  
ATOM   3842  SG  CYS A 267       2.384  27.981   1.859  1.00 96.14           S  
ATOM   3843  N   ARG A 268       1.403  26.352   6.749  1.00 94.31           N  
ATOM   3844  H   ARG A 268       2.381  26.549   6.909  1.00 94.31           H  
ATOM   3845  CA  ARG A 268       0.620  25.762   7.844  1.00 94.31           C  
ATOM   3846  HA  ARG A 268       0.097  24.900   7.428  1.00 94.31           H  
ATOM   3847  C   ARG A 268      -0.436  26.749   8.348  1.00 94.31           C  
ATOM   3848  CB  ARG A 268       1.593  25.259   8.927  1.00 94.31           C  
ATOM   3849  HB2 ARG A 268       2.401  24.728   8.423  1.00 94.31           H  
ATOM   3850  HB3 ARG A 268       2.040  26.103   9.452  1.00 94.31           H  
ATOM   3851  O   ARG A 268      -0.168  27.951   8.455  1.00 94.31           O  
ATOM   3852  CG  ARG A 268       0.953  24.306   9.950  1.00 94.31           C  
ATOM   3853  HG2 ARG A 268       0.085  23.819   9.507  1.00 94.31           H  
ATOM   3854  HG3 ARG A 268       0.623  24.879  10.817  1.00 94.31           H  
ATOM   3855  CD  ARG A 268       1.954  23.219  10.377  1.00 94.31           C  
ATOM   3856  HD2 ARG A 268       2.929  23.656  10.593  1.00 94.31           H  
ATOM   3857  HD3 ARG A 268       2.183  22.563   9.538  1.00 94.31           H  
ATOM   3858  NE  ARG A 268       1.481  22.358  11.475  1.00 94.31           N  
ATOM   3859  HE  ARG A 268       0.669  21.791  11.280  1.00 94.31           H  
ATOM   3860  NH1 ARG A 268       3.296  22.624  12.851  1.00 94.31           N  
ATOM   3861 HH11 ARG A 268       3.415  23.569  12.516  1.00 94.31           H  
ATOM   3862 HH12 ARG A 268       3.929  22.296  13.566  1.00 94.31           H  
ATOM   3863  NH2 ARG A 268       2.046  20.778  13.009  1.00 94.31           N  
ATOM   3864 HH21 ARG A 268       2.703  20.395  13.673  1.00 94.31           H  
ATOM   3865 HH22 ARG A 268       1.337  20.168  12.628  1.00 94.31           H  
ATOM   3866  CZ  ARG A 268       2.275  21.930  12.441  1.00 94.31           C  
ATOM   3867  N   ARG A 269      -1.641  26.264   8.674  1.00 94.29           N  
ATOM   3868  H   ARG A 269      -1.785  25.272   8.553  1.00 94.29           H  
ATOM   3869  CA  ARG A 269      -2.789  27.123   9.033  1.00 94.29           C  
ATOM   3870  HA  ARG A 269      -3.027  27.713   8.148  1.00 94.29           H  
ATOM   3871  C   ARG A 269      -2.430  28.102  10.164  1.00 94.29           C  
ATOM   3872  CB  ARG A 269      -4.021  26.263   9.371  1.00 94.29           C  
ATOM   3873  HB2 ARG A 269      -4.128  25.489   8.611  1.00 94.29           H  
ATOM   3874  HB3 ARG A 269      -3.877  25.781  10.338  1.00 94.29           H  
ATOM   3875  O   ARG A 269      -1.983  27.684  11.235  1.00 94.29           O  
ATOM   3876  CG  ARG A 269      -5.311  27.100   9.390  1.00 94.29           C  
ATOM   3877  HG2 ARG A 269      -5.443  27.559   8.410  1.00 94.29           H  
ATOM   3878  HG3 ARG A 269      -5.235  27.888  10.140  1.00 94.29           H  
ATOM   3879  CD  ARG A 269      -6.536  26.234   9.702  1.00 94.29           C  
ATOM   3880  HD2 ARG A 269      -6.542  25.375   9.032  1.00 94.29           H  
ATOM   3881  HD3 ARG A 269      -6.459  25.879  10.730  1.00 94.29           H  
ATOM   3882  NE  ARG A 269      -7.785  26.994   9.509  1.00 94.29           N  
ATOM   3883  HE  ARG A 269      -7.768  27.726   8.813  1.00 94.29           H  
ATOM   3884  NH1 ARG A 269      -9.167  25.761  10.882  1.00 94.29           N  
ATOM   3885 HH11 ARG A 269     -10.086  25.596  11.267  1.00 94.29           H  
ATOM   3886 HH12 ARG A 269      -8.401  25.137  11.091  1.00 94.29           H  
ATOM   3887  NH2 ARG A 269      -9.972  27.512   9.742  1.00 94.29           N  
ATOM   3888 HH21 ARG A 269      -9.846  28.214   9.027  1.00 94.29           H  
ATOM   3889 HH22 ARG A 269     -10.894  27.340  10.118  1.00 94.29           H  
ATOM   3890  CZ  ARG A 269      -8.964  26.749  10.051  1.00 94.29           C  
ATOM   3891  N   GLY A 270      -2.631  29.395   9.898  1.00 94.38           N  
ATOM   3892  H   GLY A 270      -2.983  29.632   8.981  1.00 94.38           H  
ATOM   3893  CA  GLY A 270      -2.327  30.514  10.801  1.00 94.38           C  
ATOM   3894  HA2 GLY A 270      -3.076  31.292  10.658  1.00 94.38           H  
ATOM   3895  HA3 GLY A 270      -2.398  30.171  11.834  1.00 94.38           H  
ATOM   3896  C   GLY A 270      -0.945  31.166  10.631  1.00 94.38           C  
ATOM   3897  O   GLY A 270      -0.744  32.257  11.150  1.00 94.38           O  
ATOM   3898  N   SER A 271      -0.004  30.560   9.896  1.00 95.37           N  
ATOM   3899  H   SER A 271      -0.203  29.661   9.483  1.00 95.37           H  
ATOM   3900  CA  SER A 271       1.351  31.124   9.711  1.00 95.37           C  
ATOM   3901  HA  SER A 271       1.659  31.605  10.639  1.00 95.37           H  
ATOM   3902  C   SER A 271       1.439  32.189   8.602  1.00 95.37           C  
ATOM   3903  CB  SER A 271       2.344  29.994   9.436  1.00 95.37           C  
ATOM   3904  HB2 SER A 271       3.355  30.402   9.431  1.00 95.37           H  
ATOM   3905  HB3 SER A 271       2.272  29.238  10.217  1.00 95.37           H  
ATOM   3906  O   SER A 271       2.234  33.130   8.695  1.00 95.37           O  
ATOM   3907  OG  SER A 271       2.069  29.418   8.177  1.00 95.37           O  
ATOM   3908  HG  SER A 271       1.394  28.741   8.272  1.00 95.37           H  
ATOM   3909  N   LEU A 272       0.587  32.071   7.578  1.00 96.75           N  
ATOM   3910  H   LEU A 272      -0.000  31.250   7.572  1.00 96.75           H  
ATOM   3911  CA  LEU A 272       0.481  32.982   6.435  1.00 96.75           C  
ATOM   3912  HA  LEU A 272       1.483  33.209   6.069  1.00 96.75           H  
ATOM   3913  C   LEU A 272      -0.161  34.317   6.851  1.00 96.75           C  
ATOM   3914  CB  LEU A 272      -0.301  32.285   5.302  1.00 96.75           C  
ATOM   3915  HB2 LEU A 272      -0.456  33.011   4.505  1.00 96.75           H  
ATOM   3916  HB3 LEU A 272      -1.287  32.007   5.675  1.00 96.75           H  
ATOM   3917  O   LEU A 272      -1.368  34.511   6.746  1.00 96.75           O  
ATOM   3918  CG  LEU A 272       0.363  31.030   4.699  1.00 96.75           C  
ATOM   3919  HG  LEU A 272       0.397  30.244   5.453  1.00 96.75           H  
ATOM   3920  CD1 LEU A 272      -0.488  30.541   3.530  1.00 96.75           C  
ATOM   3921 HD11 LEU A 272      -1.497  30.319   3.877  1.00 96.75           H  
ATOM   3922 HD12 LEU A 272      -0.533  31.304   2.752  1.00 96.75           H  
ATOM   3923 HD13 LEU A 272      -0.054  29.633   3.111  1.00 96.75           H  
ATOM   3924  CD2 LEU A 272       1.783  31.275   4.185  1.00 96.75           C  
ATOM   3925 HD21 LEU A 272       1.797  32.097   3.470  1.00 96.75           H  
ATOM   3926 HD22 LEU A 272       2.453  31.495   5.016  1.00 96.75           H  
ATOM   3927 HD23 LEU A 272       2.159  30.378   3.693  1.00 96.75           H  
ATOM   3928  N   THR A 273       0.666  35.233   7.360  1.00 95.56           N  
ATOM   3929  H   THR A 273       1.631  34.954   7.467  1.00 95.56           H  
ATOM   3930  CA  THR A 273       0.241  36.510   7.973  1.00 95.56           C  
ATOM   3931  HA  THR A 273      -0.844  36.584   7.905  1.00 95.56           H  
ATOM   3932  C   THR A 273       0.776  37.757   7.257  1.00 95.56           C  
ATOM   3933  CB  THR A 273       0.602  36.559   9.467  1.00 95.56           C  
ATOM   3934  HB  THR A 273       0.329  37.533   9.874  1.00 95.56           H  
ATOM   3935  O   THR A 273       0.756  38.849   7.826  1.00 95.56           O  
ATOM   3936  CG2 THR A 273      -0.112  35.497  10.295  1.00 95.56           C  
ATOM   3937 HG21 THR A 273       0.156  34.497   9.956  1.00 95.56           H  
ATOM   3938 HG22 THR A 273      -1.191  35.621  10.196  1.00 95.56           H  
ATOM   3939 HG23 THR A 273       0.158  35.601  11.346  1.00 95.56           H  
ATOM   3940  OG1 THR A 273       1.989  36.357   9.650  1.00 95.56           O  
ATOM   3941  HG1 THR A 273       2.121  35.409   9.576  1.00 95.56           H  
ATOM   3942  N   ASP A 274       1.293  37.610   6.035  1.00 96.60           N  
ATOM   3943  H   ASP A 274       1.244  36.702   5.596  1.00 96.60           H  
ATOM   3944  CA  ASP A 274       1.723  38.732   5.194  1.00 96.60           C  
ATOM   3945  HA  ASP A 274       2.029  39.555   5.840  1.00 96.60           H  
ATOM   3946  C   ASP A 274       0.557  39.188   4.288  1.00 96.60           C  
ATOM   3947  CB  ASP A 274       2.972  38.333   4.385  1.00 96.60           C  
ATOM   3948  HB2 ASP A 274       2.713  37.533   3.691  1.00 96.60           H  
ATOM   3949  HB3 ASP A 274       3.723  37.949   5.075  1.00 96.60           H  
ATOM   3950  O   ASP A 274       0.085  38.393   3.468  1.00 96.60           O  
ATOM   3951  CG  ASP A 274       3.587  39.502   3.599  1.00 96.60           C  
ATOM   3952  OD1 ASP A 274       4.737  39.354   3.144  1.00 96.60           O  
ATOM   3953  OD2 ASP A 274       2.906  40.542   3.444  1.00 96.60           O  
ATOM   3954  N   PRO A 275       0.071  40.445   4.383  1.00 96.45           N  
ATOM   3955  CA  PRO A 275      -0.975  40.949   3.491  1.00 96.45           C  
ATOM   3956  HA  PRO A 275      -1.871  40.337   3.599  1.00 96.45           H  
ATOM   3957  C   PRO A 275      -0.572  40.936   2.007  1.00 96.45           C  
ATOM   3958  CB  PRO A 275      -1.270  42.371   3.981  1.00 96.45           C  
ATOM   3959  HB2 PRO A 275      -1.559  43.038   3.169  1.00 96.45           H  
ATOM   3960  HB3 PRO A 275      -2.053  42.337   4.739  1.00 96.45           H  
ATOM   3961  O   PRO A 275      -1.451  40.917   1.144  1.00 96.45           O  
ATOM   3962  CG  PRO A 275       0.044  42.806   4.629  1.00 96.45           C  
ATOM   3963  HG2 PRO A 275       0.747  43.131   3.862  1.00 96.45           H  
ATOM   3964  HG3 PRO A 275      -0.107  43.588   5.373  1.00 96.45           H  
ATOM   3965  CD  PRO A 275       0.539  41.509   5.262  1.00 96.45           C  
ATOM   3966  HD2 PRO A 275       1.626  41.540   5.338  1.00 96.45           H  
ATOM   3967  HD3 PRO A 275       0.096  41.382   6.250  1.00 96.45           H  
ATOM   3968  N   ALA A 276       0.727  40.895   1.687  1.00 96.51           N  
ATOM   3969  H   ALA A 276       1.412  40.874   2.429  1.00 96.51           H  
ATOM   3970  CA  ALA A 276       1.236  40.800   0.324  1.00 96.51           C  
ATOM   3971  HA  ALA A 276       0.707  41.542  -0.275  1.00 96.51           H  
ATOM   3972  C   ALA A 276       0.987  39.435  -0.349  1.00 96.51           C  
ATOM   3973  CB  ALA A 276       2.724  41.173   0.329  1.00 96.51           C  
ATOM   3974  HB1 ALA A 276       3.093  41.273  -0.692  1.00 96.51           H  
ATOM   3975  HB2 ALA A 276       3.299  40.401   0.841  1.00 96.51           H  
ATOM   3976  HB3 ALA A 276       2.870  42.118   0.852  1.00 96.51           H  
ATOM   3977  O   ALA A 276       1.297  39.307  -1.534  1.00 96.51           O  
ATOM   3978  N   ILE A 277       0.421  38.446   0.358  1.00 97.31           N  
ATOM   3979  H   ILE A 277       0.298  38.592   1.350  1.00 97.31           H  
ATOM   3980  CA  ILE A 277      -0.097  37.184  -0.205  1.00 97.31           C  
ATOM   3981  HA  ILE A 277       0.649  36.754  -0.874  1.00 97.31           H  
ATOM   3982  C   ILE A 277      -1.371  37.411  -1.038  1.00 97.31           C  
ATOM   3983  CB  ILE A 277      -0.352  36.184   0.955  1.00 97.31           C  
ATOM   3984  HB  ILE A 277      -0.894  36.703   1.746  1.00 97.31           H  
ATOM   3985  O   ILE A 277      -1.642  36.672  -1.988  1.00 97.31           O  
ATOM   3986  CG1 ILE A 277       1.009  35.711   1.514  1.00 97.31           C  
ATOM   3987 HG12 ILE A 277       1.646  36.577   1.698  1.00 97.31           H  
ATOM   3988 HG13 ILE A 277       1.501  35.086   0.769  1.00 97.31           H  
ATOM   3989  CG2 ILE A 277      -1.221  34.986   0.526  1.00 97.31           C  
ATOM   3990 HG21 ILE A 277      -2.246  35.310   0.347  1.00 97.31           H  
ATOM   3991 HG22 ILE A 277      -1.255  34.223   1.304  1.00 97.31           H  
ATOM   3992 HG23 ILE A 277      -0.822  34.550  -0.391  1.00 97.31           H  
ATOM   3993  CD1 ILE A 277       0.922  34.932   2.831  1.00 97.31           C  
ATOM   3994 HD11 ILE A 277       0.335  35.490   3.560  1.00 97.31           H  
ATOM   3995 HD12 ILE A 277       0.468  33.956   2.655  1.00 97.31           H  
ATOM   3996 HD13 ILE A 277       1.927  34.778   3.224  1.00 97.31           H  
ATOM   3997  N   ARG A 278      -2.165  38.439  -0.707  1.00 97.57           N  
ATOM   3998  H   ARG A 278      -1.863  39.060   0.030  1.00 97.57           H  
ATOM   3999  CA  ARG A 278      -3.470  38.667  -1.335  1.00 97.57           C  
ATOM   4000  HA  ARG A 278      -4.049  37.754  -1.193  1.00 97.57           H  
ATOM   4001  C   ARG A 278      -3.332  38.907  -2.841  1.00 97.57           C  
ATOM   4002  CB  ARG A 278      -4.192  39.811  -0.615  1.00 97.57           C  
ATOM   4003  HB2 ARG A 278      -4.214  39.582   0.451  1.00 97.57           H  
ATOM   4004  HB3 ARG A 278      -3.637  40.738  -0.758  1.00 97.57           H  
ATOM   4005  O   ARG A 278      -2.596  39.792  -3.268  1.00 97.57           O  
ATOM   4006  CG  ARG A 278      -5.629  39.989  -1.133  1.00 97.57           C  
ATOM   4007  HG2 ARG A 278      -5.599  40.308  -2.175  1.00 97.57           H  
ATOM   4008  HG3 ARG A 278      -6.162  39.040  -1.077  1.00 97.57           H  
ATOM   4009  CD  ARG A 278      -6.393  41.045  -0.329  1.00 97.57           C  
ATOM   4010  HD2 ARG A 278      -7.345  41.231  -0.825  1.00 97.57           H  
ATOM   4011  HD3 ARG A 278      -5.813  41.968  -0.323  1.00 97.57           H  
ATOM   4012  NE  ARG A 278      -6.644  40.594   1.053  1.00 97.57           N  
ATOM   4013  HE  ARG A 278      -6.334  39.661   1.284  1.00 97.57           H  
ATOM   4014  NH1 ARG A 278      -7.603  42.523   1.846  1.00 97.57           N  
ATOM   4015 HH11 ARG A 278      -7.460  42.950   0.942  1.00 97.57           H  
ATOM   4016 HH12 ARG A 278      -8.023  43.044   2.602  1.00 97.57           H  
ATOM   4017  NH2 ARG A 278      -7.380  40.756   3.196  1.00 97.57           N  
ATOM   4018 HH21 ARG A 278      -7.816  41.278   3.942  1.00 97.57           H  
ATOM   4019 HH22 ARG A 278      -7.082  39.805   3.361  1.00 97.57           H  
ATOM   4020  CZ  ARG A 278      -7.206  41.292   2.022  1.00 97.57           C  
ATOM   4021  N   GLY A 279      -4.075  38.142  -3.642  1.00 97.44           N  
ATOM   4022  H   GLY A 279      -4.649  37.429  -3.215  1.00 97.44           H  
ATOM   4023  CA  GLY A 279      -4.049  38.241  -5.107  1.00 97.44           C  
ATOM   4024  HA2 GLY A 279      -4.980  37.842  -5.509  1.00 97.44           H  
ATOM   4025  HA3 GLY A 279      -3.991  39.291  -5.392  1.00 97.44           H  
ATOM   4026  C   GLY A 279      -2.884  37.514  -5.794  1.00 97.44           C  
ATOM   4027  O   GLY A 279      -2.722  37.669  -7.003  1.00 97.44           O  
ATOM   4028  N   LYS A 280      -2.076  36.732  -5.061  1.00 97.69           N  
ATOM   4029  H   LYS A 280      -2.242  36.665  -4.067  1.00 97.69           H  
ATOM   4030  CA  LYS A 280      -0.879  36.048  -5.587  1.00 97.69           C  
ATOM   4031  HA  LYS A 280      -0.720  36.348  -6.622  1.00 97.69           H  
ATOM   4032  C   LYS A 280      -1.000  34.526  -5.615  1.00 97.69           C  
ATOM   4033  CB  LYS A 280       0.353  36.487  -4.785  1.00 97.69           C  
ATOM   4034  HB2 LYS A 280       0.213  36.269  -3.726  1.00 97.69           H  
ATOM   4035  HB3 LYS A 280       1.227  35.927  -5.119  1.00 97.69           H  
ATOM   4036  O   LYS A 280      -1.847  33.945  -4.934  1.00 97.69           O  
ATOM   4037  CG  LYS A 280       0.605  37.987  -4.980  1.00 97.69           C  
ATOM   4038  HG2 LYS A 280      -0.140  38.550  -4.418  1.00 97.69           H  
ATOM   4039  HG3 LYS A 280       0.518  38.244  -6.036  1.00 97.69           H  
ATOM   4040  CD  LYS A 280       1.999  38.354  -4.481  1.00 97.69           C  
ATOM   4041  HD2 LYS A 280       2.093  37.977  -3.463  1.00 97.69           H  
ATOM   4042  HD3 LYS A 280       2.760  37.882  -5.103  1.00 97.69           H  
ATOM   4043  CE  LYS A 280       2.172  39.873  -4.492  1.00 97.69           C  
ATOM   4044  HE2 LYS A 280       1.201  40.326  -4.293  1.00 97.69           H  
ATOM   4045  HE3 LYS A 280       2.506  40.192  -5.479  1.00 97.69           H  
ATOM   4046  NZ  LYS A 280       3.122  40.280  -3.435  1.00 97.69           N  
ATOM   4047  HZ1 LYS A 280       4.015  39.826  -3.563  1.00 97.69           H  
ATOM   4048  HZ2 LYS A 280       3.240  41.282  -3.415  1.00 97.69           H  
ATOM   4049  HZ3 LYS A 280       2.730  39.982  -2.553  1.00 97.69           H  
ATOM   4050  N   ILE A 281      -0.131  33.890  -6.399  1.00 97.97           N  
ATOM   4051  H   ILE A 281       0.549  34.456  -6.887  1.00 97.97           H  
ATOM   4052  CA  ILE A 281       0.114  32.444  -6.339  1.00 97.97           C  
ATOM   4053  HA  ILE A 281      -0.793  31.944  -6.000  1.00 97.97           H  
ATOM   4054  C   ILE A 281       1.219  32.198  -5.307  1.00 97.97           C  
ATOM   4055  CB  ILE A 281       0.465  31.886  -7.735  1.00 97.97           C  
ATOM   4056  HB  ILE A 281       1.241  32.525  -8.156  1.00 97.97           H  
ATOM   4057  O   ILE A 281       2.310  32.753  -5.434  1.00 97.97           O  
ATOM   4058  CG1 ILE A 281      -0.767  31.943  -8.667  1.00 97.97           C  
ATOM   4059 HG12 ILE A 281      -1.497  31.197  -8.353  1.00 97.97           H  
ATOM   4060 HG13 ILE A 281      -1.239  32.922  -8.584  1.00 97.97           H  
ATOM   4061  CG2 ILE A 281       1.003  30.444  -7.655  1.00 97.97           C  
ATOM   4062 HG21 ILE A 281       1.260  30.078  -8.650  1.00 97.97           H  
ATOM   4063 HG22 ILE A 281       0.258  29.782  -7.214  1.00 97.97           H  
ATOM   4064 HG23 ILE A 281       1.916  30.404  -7.061  1.00 97.97           H  
ATOM   4065  CD1 ILE A 281      -0.424  31.716 -10.146  1.00 97.97           C  
ATOM   4066 HD11 ILE A 281      -1.312  31.888 -10.754  1.00 97.97           H  
ATOM   4067 HD12 ILE A 281       0.357  32.412 -10.453  1.00 97.97           H  
ATOM   4068 HD13 ILE A 281      -0.086  30.694 -10.313  1.00 97.97           H  
ATOM   4069  N   VAL A 282       0.941  31.387  -4.286  1.00 97.85           N  
ATOM   4070  H   VAL A 282       0.031  30.950  -4.253  1.00 97.85           H  
ATOM   4071  CA  VAL A 282       1.875  31.128  -3.177  1.00 97.85           C  
ATOM   4072  HA  VAL A 282       2.587  31.951  -3.121  1.00 97.85           H  
ATOM   4073  C   VAL A 282       2.667  29.844  -3.415  1.00 97.85           C  
ATOM   4074  CB  VAL A 282       1.141  31.083  -1.824  1.00 97.85           C  
ATOM   4075  HB  VAL A 282       0.418  30.268  -1.835  1.00 97.85           H  
ATOM   4076  O   VAL A 282       2.083  28.795  -3.674  1.00 97.85           O  
ATOM   4077  CG1 VAL A 282       2.108  30.872  -0.653  1.00 97.85           C  
ATOM   4078 HG11 VAL A 282       1.574  30.927   0.296  1.00 97.85           H  
ATOM   4079 HG12 VAL A 282       2.895  31.625  -0.670  1.00 97.85           H  
ATOM   4080 HG13 VAL A 282       2.566  29.886  -0.720  1.00 97.85           H  
ATOM   4081  CG2 VAL A 282       0.396  32.397  -1.556  1.00 97.85           C  
ATOM   4082 HG21 VAL A 282      -0.086  32.343  -0.580  1.00 97.85           H  
ATOM   4083 HG22 VAL A 282      -0.372  32.560  -2.312  1.00 97.85           H  
ATOM   4084 HG23 VAL A 282       1.095  33.233  -1.564  1.00 97.85           H  
ATOM   4085  N   LEU A 283       3.990  29.903  -3.295  1.00 97.75           N  
ATOM   4086  H   LEU A 283       4.412  30.797  -3.090  1.00 97.75           H  
ATOM   4087  CA  LEU A 283       4.848  28.725  -3.216  1.00 97.75           C  
ATOM   4088  HA  LEU A 283       4.439  27.941  -3.853  1.00 97.75           H  
ATOM   4089  C   LEU A 283       4.880  28.215  -1.774  1.00 97.75           C  
ATOM   4090  CB  LEU A 283       6.273  29.030  -3.697  1.00 97.75           C  
ATOM   4091  HB2 LEU A 283       6.924  28.251  -3.300  1.00 97.75           H  
ATOM   4092  HB3 LEU A 283       6.604  29.977  -3.269  1.00 97.75           H  
ATOM   4093  O   LEU A 283       5.135  28.985  -0.847  1.00 97.75           O  
ATOM   4094  CG  LEU A 283       6.473  29.058  -5.218  1.00 97.75           C  
ATOM   4095  HG  LEU A 283       6.153  28.107  -5.646  1.00 97.75           H  
ATOM   4096  CD1 LEU A 283       5.731  30.197  -5.921  1.00 97.75           C  
ATOM   4097 HD11 LEU A 283       6.036  30.242  -6.966  1.00 97.75           H  
ATOM   4098 HD12 LEU A 283       5.962  31.145  -5.435  1.00 97.75           H  
ATOM   4099 HD13 LEU A 283       4.656  30.019  -5.880  1.00 97.75           H  
ATOM   4100  CD2 LEU A 283       7.969  29.220  -5.471  1.00 97.75           C  
ATOM   4101 HD21 LEU A 283       8.171  29.231  -6.542  1.00 97.75           H  
ATOM   4102 HD22 LEU A 283       8.516  28.392  -5.020  1.00 97.75           H  
ATOM   4103 HD23 LEU A 283       8.322  30.147  -5.020  1.00 97.75           H  
ATOM   4104  N   CYS A 284       4.662  26.913  -1.616  1.00 97.29           N  
ATOM   4105  H   CYS A 284       4.469  26.370  -2.445  1.00 97.29           H  
ATOM   4106  CA  CYS A 284       4.672  26.198  -0.346  1.00 97.29           C  
ATOM   4107  HA  CYS A 284       5.045  26.845   0.449  1.00 97.29           H  
ATOM   4108  C   CYS A 284       5.575  24.963  -0.456  1.00 97.29           C  
ATOM   4109  CB  CYS A 284       3.236  25.765  -0.011  1.00 97.29           C  
ATOM   4110  HB2 CYS A 284       3.244  25.237   0.943  1.00 97.29           H  
ATOM   4111  HB3 CYS A 284       2.909  25.065  -0.779  1.00 97.29           H  
ATOM   4112  O   CYS A 284       5.537  24.255  -1.461  1.00 97.29           O  
ATOM   4113  SG  CYS A 284       2.006  27.094   0.078  1.00 97.29           S  
ATOM   4114  N   SER A 285       6.335  24.634   0.583  1.00 95.41           N  
ATOM   4115  H   SER A 285       6.374  25.254   1.379  1.00 95.41           H  
ATOM   4116  CA  SER A 285       6.983  23.322   0.685  1.00 95.41           C  
ATOM   4117  HA  SER A 285       7.447  23.071  -0.269  1.00 95.41           H  
ATOM   4118  C   SER A 285       5.950  22.240   1.015  1.00 95.41           C  
ATOM   4119  CB  SER A 285       8.075  23.338   1.760  1.00 95.41           C  
ATOM   4120  HB2 SER A 285       7.628  23.559   2.729  1.00 95.41           H  
ATOM   4121  HB3 SER A 285       8.551  22.358   1.809  1.00 95.41           H  
ATOM   4122  O   SER A 285       5.091  22.447   1.879  1.00 95.41           O  
ATOM   4123  OG  SER A 285       9.048  24.323   1.468  1.00 95.41           O  
ATOM   4124  HG  SER A 285       9.385  24.177   0.581  1.00 95.41           H  
ATOM   4125  N   ALA A 286       6.050  21.067   0.385  1.00 93.28           N  
ATOM   4126  H   ALA A 286       6.727  20.972  -0.358  1.00 93.28           H  
ATOM   4127  CA  ALA A 286       5.453  19.832   0.903  1.00 93.28           C  
ATOM   4128  HA  ALA A 286       4.383  19.976   1.055  1.00 93.28           H  
ATOM   4129  C   ALA A 286       6.089  19.448   2.258  1.00 93.28           C  
ATOM   4130  CB  ALA A 286       5.629  18.726  -0.139  1.00 93.28           C  
ATOM   4131  HB1 ALA A 286       5.212  19.038  -1.096  1.00 93.28           H  
ATOM   4132  HB2 ALA A 286       5.117  17.821   0.186  1.00 93.28           H  
ATOM   4133  HB3 ALA A 286       6.691  18.514  -0.260  1.00 93.28           H  
ATOM   4134  O   ALA A 286       7.066  20.067   2.683  1.00 93.28           O  
ATOM   4135  N   LEU A 287       5.561  18.433   2.941  1.00 85.66           N  
ATOM   4136  H   LEU A 287       4.733  17.977   2.585  1.00 85.66           H  
ATOM   4137  CA  LEU A 287       5.923  18.073   4.314  1.00 85.66           C  
ATOM   4138  HA  LEU A 287       5.331  17.198   4.582  1.00 85.66           H  
ATOM   4139  C   LEU A 287       5.494  19.144   5.338  1.00 85.66           C  
ATOM   4140  CB  LEU A 287       7.393  17.598   4.413  1.00 85.66           C  
ATOM   4141  HB2 LEU A 287       7.511  17.100   5.375  1.00 85.66           H  
ATOM   4142  HB3 LEU A 287       8.044  18.472   4.415  1.00 85.66           H  
ATOM   4143  O   LEU A 287       4.491  19.845   5.159  1.00 85.66           O  
ATOM   4144  CG  LEU A 287       7.902  16.633   3.319  1.00 85.66           C  
ATOM   4145  HG  LEU A 287       7.920  17.139   2.353  1.00 85.66           H  
ATOM   4146  CD1 LEU A 287       9.341  16.251   3.681  1.00 85.66           C  
ATOM   4147 HD11 LEU A 287       9.711  15.482   3.003  1.00 85.66           H  
ATOM   4148 HD12 LEU A 287       9.977  17.132   3.596  1.00 85.66           H  
ATOM   4149 HD13 LEU A 287       9.383  15.879   4.705  1.00 85.66           H  
ATOM   4150  CD2 LEU A 287       7.079  15.355   3.184  1.00 85.66           C  
ATOM   4151 HD21 LEU A 287       7.567  14.650   2.511  1.00 85.66           H  
ATOM   4152 HD22 LEU A 287       6.104  15.595   2.760  1.00 85.66           H  
ATOM   4153 HD23 LEU A 287       6.927  14.891   4.158  1.00 85.66           H  
ATOM   4154  N   GLY A 288       6.193  19.210   6.477  1.00 86.13           N  
ATOM   4155  H   GLY A 288       7.039  18.661   6.539  1.00 86.13           H  
ATOM   4156  CA  GLY A 288       5.798  20.009   7.645  1.00 86.13           C  
ATOM   4157  HA2 GLY A 288       5.523  21.013   7.323  1.00 86.13           H  
ATOM   4158  HA3 GLY A 288       6.645  20.088   8.326  1.00 86.13           H  
ATOM   4159  C   GLY A 288       4.611  19.421   8.420  1.00 86.13           C  
ATOM   4160  O   GLY A 288       3.998  20.120   9.227  1.00 86.13           O  
ATOM   4161  N   HIS A 289       4.267  18.153   8.162  1.00 83.41           N  
ATOM   4162  H   HIS A 289       4.842  17.636   7.512  1.00 83.41           H  
ATOM   4163  CA  HIS A 289       3.057  17.482   8.658  1.00 83.41           C  
ATOM   4164  HA  HIS A 289       3.025  16.506   8.174  1.00 83.41           H  
ATOM   4165  C   HIS A 289       1.755  18.195   8.223  1.00 83.41           C  
ATOM   4166  CB  HIS A 289       3.159  17.218  10.179  1.00 83.41           C  
ATOM   4167  HB2 HIS A 289       2.410  16.475  10.456  1.00 83.41           H  
ATOM   4168  HB3 HIS A 289       2.924  18.138  10.714  1.00 83.41           H  
ATOM   4169  O   HIS A 289       0.760  18.162   8.943  1.00 83.41           O  
ATOM   4170  CG  HIS A 289       4.517  16.739  10.642  1.00 83.41           C  
ATOM   4171  CD2 HIS A 289       5.554  17.536  11.051  1.00 83.41           C  
ATOM   4172  HD2 HIS A 289       5.535  18.613  11.118  1.00 83.41           H  
ATOM   4173  ND1 HIS A 289       4.965  15.438  10.696  1.00 83.41           N  
ATOM   4174  HD1 HIS A 289       4.430  14.607  10.487  1.00 83.41           H  
ATOM   4175  CE1 HIS A 289       6.242  15.458  11.116  1.00 83.41           C  
ATOM   4176  HE1 HIS A 289       6.861  14.588  11.272  1.00 83.41           H  
ATOM   4177  NE2 HIS A 289       6.651  16.718  11.333  1.00 83.41           N  
ATOM   4178  N   VAL A 290       1.765  18.890   7.073  1.00 89.69           N  
ATOM   4179  H   VAL A 290       2.600  18.858   6.506  1.00 89.69           H  
ATOM   4180  CA  VAL A 290       0.612  19.631   6.530  1.00 89.69           C  
ATOM   4181  HA  VAL A 290      -0.190  19.648   7.268  1.00 89.69           H  
ATOM   4182  C   VAL A 290       0.083  18.948   5.274  1.00 89.69           C  
ATOM   4183  CB  VAL A 290       0.964  21.091   6.147  1.00 89.69           C  
ATOM   4184  HB  VAL A 290       1.603  21.082   5.264  1.00 89.69           H  
ATOM   4185  O   VAL A 290       0.685  19.101   4.217  1.00 89.69           O  
ATOM   4186  CG1 VAL A 290      -0.308  21.886   5.823  1.00 89.69           C  
ATOM   4187 HG11 VAL A 290      -0.999  21.854   6.666  1.00 89.69           H  
ATOM   4188 HG12 VAL A 290      -0.812  21.454   4.958  1.00 89.69           H  
ATOM   4189 HG13 VAL A 290      -0.062  22.924   5.601  1.00 89.69           H  
ATOM   4190  CG2 VAL A 290       1.731  21.919   7.164  1.00 89.69           C  
ATOM   4191 HG21 VAL A 290       2.154  22.794   6.670  1.00 89.69           H  
ATOM   4192 HG22 VAL A 290       2.546  21.343   7.601  1.00 89.69           H  
ATOM   4193 HG23 VAL A 290       1.031  22.270   7.922  1.00 89.69           H  
ATOM   4194  N   ALA A 291      -1.076  18.295   5.338  1.00 90.41           N  
ATOM   4195  H   ALA A 291      -1.489  18.107   6.240  1.00 90.41           H  
ATOM   4196  CA  ALA A 291      -1.769  17.828   4.137  1.00 90.41           C  
ATOM   4197  HA  ALA A 291      -1.180  17.035   3.677  1.00 90.41           H  
ATOM   4198  C   ALA A 291      -1.936  18.952   3.096  1.00 90.41           C  
ATOM   4199  CB  ALA A 291      -3.110  17.206   4.514  1.00 90.41           C  
ATOM   4200  HB1 ALA A 291      -2.957  16.384   5.214  1.00 90.41           H  
ATOM   4201  HB2 ALA A 291      -3.579  16.823   3.608  1.00 90.41           H  
ATOM   4202  HB3 ALA A 291      -3.774  17.954   4.948  1.00 90.41           H  
ATOM   4203  O   ALA A 291      -2.357  20.068   3.412  1.00 90.41           O  
ATOM   4204  N   ASN A 292      -1.628  18.644   1.837  1.00 94.66           N  
ATOM   4205  H   ASN A 292      -1.248  17.725   1.660  1.00 94.66           H  
ATOM   4206  CA  ASN A 292      -1.602  19.598   0.726  1.00 94.66           C  
ATOM   4207  HA  ASN A 292      -0.825  20.340   0.910  1.00 94.66           H  
ATOM   4208  C   ASN A 292      -2.921  20.373   0.549  1.00 94.66           C  
ATOM   4209  CB  ASN A 292      -1.243  18.793  -0.532  1.00 94.66           C  
ATOM   4210  HB2 ASN A 292      -1.824  17.872  -0.549  1.00 94.66           H  
ATOM   4211  HB3 ASN A 292      -1.492  19.351  -1.434  1.00 94.66           H  
ATOM   4212  O   ASN A 292      -2.910  21.572   0.255  1.00 94.66           O  
ATOM   4213  CG  ASN A 292       0.230  18.442  -0.629  1.00 94.66           C  
ATOM   4214  ND2 ASN A 292       0.547  17.480  -1.453  1.00 94.66           N  
ATOM   4215 HD21 ASN A 292      -0.184  17.033  -1.988  1.00 94.66           H  
ATOM   4216 HD22 ASN A 292       1.515  17.204  -1.536  1.00 94.66           H  
ATOM   4217  OD1 ASN A 292       1.085  19.058  -0.012  1.00 94.66           O  
ATOM   4218  N   VAL A 293      -4.068  19.729   0.785  1.00 94.20           N  
ATOM   4219  H   VAL A 293      -4.028  18.741   0.990  1.00 94.20           H  
ATOM   4220  CA  VAL A 293      -5.385  20.388   0.739  1.00 94.20           C  
ATOM   4221  HA  VAL A 293      -5.481  20.869  -0.235  1.00 94.20           H  
ATOM   4222  C   VAL A 293      -5.520  21.506   1.784  1.00 94.20           C  
ATOM   4223  CB  VAL A 293      -6.540  19.372   0.837  1.00 94.20           C  
ATOM   4224  HB  VAL A 293      -7.476  19.917   0.722  1.00 94.20           H  
ATOM   4225  O   VAL A 293      -6.071  22.562   1.473  1.00 94.20           O  
ATOM   4226  CG1 VAL A 293      -6.458  18.348  -0.303  1.00 94.20           C  
ATOM   4227 HG11 VAL A 293      -6.418  18.863  -1.263  1.00 94.20           H  
ATOM   4228 HG12 VAL A 293      -7.348  17.718  -0.294  1.00 94.20           H  
ATOM   4229 HG13 VAL A 293      -5.578  17.712  -0.202  1.00 94.20           H  
ATOM   4230  CG2 VAL A 293      -6.586  18.634   2.179  1.00 94.20           C  
ATOM   4231 HG21 VAL A 293      -6.825  19.329   2.984  1.00 94.20           H  
ATOM   4232 HG22 VAL A 293      -5.631  18.155   2.393  1.00 94.20           H  
ATOM   4233 HG23 VAL A 293      -7.366  17.873   2.154  1.00 94.20           H  
ATOM   4234  N   ASP A 294      -4.935  21.346   2.976  1.00 94.64           N  
ATOM   4235  H   ASP A 294      -4.462  20.475   3.169  1.00 94.64           H  
ATOM   4236  CA  ASP A 294      -4.945  22.356   4.040  1.00 94.64           C  
ATOM   4237  HA  ASP A 294      -5.934  22.814   4.076  1.00 94.64           H  
ATOM   4238  C   ASP A 294      -3.932  23.478   3.816  1.00 94.64           C  
ATOM   4239  CB  ASP A 294      -4.683  21.716   5.399  1.00 94.64           C  
ATOM   4240  HB2 ASP A 294      -4.618  22.500   6.153  1.00 94.64           H  
ATOM   4241  HB3 ASP A 294      -3.727  21.194   5.380  1.00 94.64           H  
ATOM   4242  O   ASP A 294      -4.224  24.613   4.194  1.00 94.64           O  
ATOM   4243  CG  ASP A 294      -5.799  20.760   5.784  1.00 94.64           C  
ATOM   4244  OD1 ASP A 294      -5.708  19.566   5.425  1.00 94.64           O  
ATOM   4245  OD2 ASP A 294      -6.692  21.146   6.574  1.00 94.64           O  
ATOM   4246  N   LYS A 295      -2.800  23.210   3.140  1.00 96.74           N  
ATOM   4247  H   LYS A 295      -2.607  22.247   2.906  1.00 96.74           H  
ATOM   4248  CA  LYS A 295      -1.947  24.283   2.584  1.00 96.74           C  
ATOM   4249  HA  LYS A 295      -1.581  24.910   3.396  1.00 96.74           H  
ATOM   4250  C   LYS A 295      -2.796  25.169   1.666  1.00 96.74           C  
ATOM   4251  CB  LYS A 295      -0.742  23.735   1.786  1.00 96.74           C  
ATOM   4252  HB2 LYS A 295      -0.120  24.581   1.495  1.00 96.74           H  
ATOM   4253  HB3 LYS A 295      -1.105  23.271   0.869  1.00 96.74           H  
ATOM   4254  O   LYS A 295      -2.814  26.389   1.808  1.00 96.74           O  
ATOM   4255  CG  LYS A 295       0.147  22.714   2.509  1.00 96.74           C  
ATOM   4256  HG2 LYS A 295       0.549  23.163   3.417  1.00 96.74           H  
ATOM   4257  HG3 LYS A 295      -0.458  21.845   2.767  1.00 96.74           H  
ATOM   4258  CD  LYS A 295       1.304  22.248   1.609  1.00 96.74           C  
ATOM   4259  HD2 LYS A 295       0.895  21.983   0.634  1.00 96.74           H  
ATOM   4260  HD3 LYS A 295       2.025  23.053   1.469  1.00 96.74           H  
ATOM   4261  CE  LYS A 295       1.999  20.995   2.156  1.00 96.74           C  
ATOM   4262  HE2 LYS A 295       2.502  20.487   1.332  1.00 96.74           H  
ATOM   4263  HE3 LYS A 295       1.241  20.297   2.510  1.00 96.74           H  
ATOM   4264  NZ  LYS A 295       2.975  21.293   3.226  1.00 96.74           N  
ATOM   4265  HZ1 LYS A 295       2.572  21.897   3.928  1.00 96.74           H  
ATOM   4266  HZ2 LYS A 295       3.792  21.747   2.843  1.00 96.74           H  
ATOM   4267  HZ3 LYS A 295       3.274  20.439   3.675  1.00 96.74           H  
ATOM   4268  N   GLY A 296      -3.581  24.539   0.785  1.00 96.86           N  
ATOM   4269  H   GLY A 296      -3.506  23.533   0.741  1.00 96.86           H  
ATOM   4270  CA  GLY A 296      -4.492  25.226  -0.132  1.00 96.86           C  
ATOM   4271  HA2 GLY A 296      -4.976  24.487  -0.771  1.00 96.86           H  
ATOM   4272  HA3 GLY A 296      -3.918  25.912  -0.755  1.00 96.86           H  
ATOM   4273  C   GLY A 296      -5.579  26.029   0.583  1.00 96.86           C  
ATOM   4274  O   GLY A 296      -5.836  27.174   0.211  1.00 96.86           O  
ATOM   4275  N   GLN A 297      -6.182  25.478   1.641  1.00 96.57           N  
ATOM   4276  H   GLN A 297      -5.977  24.516   1.870  1.00 96.57           H  
ATOM   4277  CA  GLN A 297      -7.143  26.215   2.463  1.00 96.57           C  
ATOM   4278  HA  GLN A 297      -7.890  26.644   1.795  1.00 96.57           H  
ATOM   4279  C   GLN A 297      -6.482  27.394   3.192  1.00 96.57           C  
ATOM   4280  CB  GLN A 297      -7.862  25.260   3.429  1.00 96.57           C  
ATOM   4281  HB2 GLN A 297      -8.254  24.412   2.867  1.00 96.57           H  
ATOM   4282  HB3 GLN A 297      -7.144  24.882   4.157  1.00 96.57           H  
ATOM   4283  O   GLN A 297      -7.042  28.483   3.184  1.00 96.57           O  
ATOM   4284  CG  GLN A 297      -9.025  25.931   4.184  1.00 96.57           C  
ATOM   4285  HG2 GLN A 297      -9.452  25.209   4.880  1.00 96.57           H  
ATOM   4286  HG3 GLN A 297      -8.647  26.768   4.771  1.00 96.57           H  
ATOM   4287  CD  GLN A 297     -10.148  26.418   3.267  1.00 96.57           C  
ATOM   4288  NE2 GLN A 297     -10.489  27.684   3.271  1.00 96.57           N  
ATOM   4289 HE21 GLN A 297     -10.033  28.361   3.865  1.00 96.57           H  
ATOM   4290 HE22 GLN A 297     -11.294  27.959   2.727  1.00 96.57           H  
ATOM   4291  OE1 GLN A 297     -10.753  25.674   2.513  1.00 96.57           O  
ATOM   4292  N   ALA A 298      -5.278  27.233   3.749  1.00 96.75           N  
ATOM   4293  H   ALA A 298      -4.847  26.320   3.729  1.00 96.75           H  
ATOM   4294  CA  ALA A 298      -4.552  28.320   4.408  1.00 96.75           C  
ATOM   4295  HA  ALA A 298      -5.203  28.758   5.165  1.00 96.75           H  
ATOM   4296  C   ALA A 298      -4.160  29.450   3.435  1.00 96.75           C  
ATOM   4297  CB  ALA A 298      -3.325  27.727   5.109  1.00 96.75           C  
ATOM   4298  HB1 ALA A 298      -3.633  26.954   5.813  1.00 96.75           H  
ATOM   4299  HB2 ALA A 298      -2.658  27.283   4.370  1.00 96.75           H  
ATOM   4300  HB3 ALA A 298      -2.787  28.512   5.640  1.00 96.75           H  
ATOM   4301  O   ALA A 298      -4.295  30.626   3.777  1.00 96.75           O  
ATOM   4302  N   VAL A 299      -3.728  29.118   2.213  1.00 97.65           N  
ATOM   4303  H   VAL A 299      -3.567  28.140   2.016  1.00 97.65           H  
ATOM   4304  CA  VAL A 299      -3.448  30.103   1.152  1.00 97.65           C  
ATOM   4305  HA  VAL A 299      -2.770  30.860   1.547  1.00 97.65           H  
ATOM   4306  C   VAL A 299      -4.725  30.838   0.732  1.00 97.65           C  
ATOM   4307  CB  VAL A 299      -2.757  29.425  -0.051  1.00 97.65           C  
ATOM   4308  HB  VAL A 299      -3.315  28.533  -0.335  1.00 97.65           H  
ATOM   4309  O   VAL A 299      -4.708  32.061   0.582  1.00 97.65           O  
ATOM   4310  CG1 VAL A 299      -2.665  30.347  -1.273  1.00 97.65           C  
ATOM   4311 HG11 VAL A 299      -2.076  29.869  -2.056  1.00 97.65           H  
ATOM   4312 HG12 VAL A 299      -3.658  30.552  -1.672  1.00 97.65           H  
ATOM   4313 HG13 VAL A 299      -2.193  31.289  -0.992  1.00 97.65           H  
ATOM   4314  CG2 VAL A 299      -1.323  29.021   0.317  1.00 97.65           C  
ATOM   4315 HG21 VAL A 299      -0.862  28.488  -0.514  1.00 97.65           H  
ATOM   4316 HG22 VAL A 299      -1.320  28.362   1.186  1.00 97.65           H  
ATOM   4317 HG23 VAL A 299      -0.729  29.906   0.546  1.00 97.65           H  
ATOM   4318  N   LYS A 300      -5.848  30.121   0.602  1.00 97.43           N  
ATOM   4319  H   LYS A 300      -5.784  29.121   0.727  1.00 97.43           H  
ATOM   4320  CA  LYS A 300      -7.165  30.698   0.290  1.00 97.43           C  
ATOM   4321  HA  LYS A 300      -7.067  31.316  -0.602  1.00 97.43           H  
ATOM   4322  C   LYS A 300      -7.674  31.618   1.407  1.00 97.43           C  
ATOM   4323  CB  LYS A 300      -8.131  29.544  -0.005  1.00 97.43           C  
ATOM   4324  HB2 LYS A 300      -7.681  28.909  -0.768  1.00 97.43           H  
ATOM   4325  HB3 LYS A 300      -8.269  28.946   0.896  1.00 97.43           H  
ATOM   4326  O   LYS A 300      -8.133  32.718   1.109  1.00 97.43           O  
ATOM   4327  CG  LYS A 300      -9.503  30.011  -0.509  1.00 97.43           C  
ATOM   4328  HG2 LYS A 300      -9.370  30.655  -1.378  1.00 97.43           H  
ATOM   4329  HG3 LYS A 300     -10.022  30.562   0.276  1.00 97.43           H  
ATOM   4330  CD  LYS A 300     -10.322  28.779  -0.904  1.00 97.43           C  
ATOM   4331  HD2 LYS A 300     -10.463  28.145  -0.029  1.00 97.43           H  
ATOM   4332  HD3 LYS A 300      -9.761  28.224  -1.656  1.00 97.43           H  
ATOM   4333  CE  LYS A 300     -11.681  29.165  -1.487  1.00 97.43           C  
ATOM   4334  HE2 LYS A 300     -12.278  29.639  -0.707  1.00 97.43           H  
ATOM   4335  HE3 LYS A 300     -11.520  29.891  -2.284  1.00 97.43           H  
ATOM   4336  NZ  LYS A 300     -12.369  27.967  -2.026  1.00 97.43           N  
ATOM   4337  HZ1 LYS A 300     -11.786  27.529  -2.726  1.00 97.43           H  
ATOM   4338  HZ2 LYS A 300     -13.254  28.198  -2.454  1.00 97.43           H  
ATOM   4339  HZ3 LYS A 300     -12.512  27.279  -1.300  1.00 97.43           H  
ATOM   4340  N   ASP A 301      -7.533  31.212   2.670  1.00 97.21           N  
ATOM   4341  H   ASP A 301      -7.212  30.268   2.825  1.00 97.21           H  
ATOM   4342  CA  ASP A 301      -7.882  32.009   3.858  1.00 97.21           C  
ATOM   4343  HA  ASP A 301      -8.932  32.295   3.800  1.00 97.21           H  
ATOM   4344  C   ASP A 301      -7.051  33.310   3.927  1.00 97.21           C  
ATOM   4345  CB  ASP A 301      -7.675  31.175   5.149  1.00 97.21           C  
ATOM   4346  HB2 ASP A 301      -7.733  31.856   5.998  1.00 97.21           H  
ATOM   4347  HB3 ASP A 301      -6.670  30.755   5.141  1.00 97.21           H  
ATOM   4348  O   ASP A 301      -7.572  34.365   4.287  1.00 97.21           O  
ATOM   4349  CG  ASP A 301      -8.687  30.041   5.410  1.00 97.21           C  
ATOM   4350  OD1 ASP A 301      -8.506  29.309   6.419  1.00 97.21           O  
ATOM   4351  OD2 ASP A 301      -9.664  29.906   4.639  1.00 97.21           O  
ATOM   4352  N   ALA A 302      -5.777  33.269   3.511  1.00 97.37           N  
ATOM   4353  H   ALA A 302      -5.382  32.366   3.289  1.00 97.37           H  
ATOM   4354  CA  ALA A 302      -4.906  34.445   3.386  1.00 97.37           C  
ATOM   4355  HA  ALA A 302      -5.053  35.067   4.269  1.00 97.37           H  
ATOM   4356  C   ALA A 302      -5.220  35.339   2.158  1.00 97.37           C  
ATOM   4357  CB  ALA A 302      -3.450  33.960   3.396  1.00 97.37           C  
ATOM   4358  HB1 ALA A 302      -3.261  33.327   2.528  1.00 97.37           H  
ATOM   4359  HB2 ALA A 302      -2.777  34.817   3.371  1.00 97.37           H  
ATOM   4360  HB3 ALA A 302      -3.258  33.389   4.304  1.00 97.37           H  
ATOM   4361  O   ALA A 302      -4.658  36.428   2.012  1.00 97.37           O  
ATOM   4362  N   GLY A 303      -6.133  34.918   1.276  1.00 97.17           N  
ATOM   4363  H   GLY A 303      -6.598  34.041   1.462  1.00 97.17           H  
ATOM   4364  CA  GLY A 303      -6.524  35.644   0.064  1.00 97.17           C  
ATOM   4365  HA2 GLY A 303      -6.559  36.713   0.274  1.00 97.17           H  
ATOM   4366  HA3 GLY A 303      -7.525  35.316  -0.216  1.00 97.17           H  
ATOM   4367  C   GLY A 303      -5.612  35.421  -1.149  1.00 97.17           C  
ATOM   4368  O   GLY A 303      -5.656  36.218  -2.091  1.00 97.17           O  
ATOM   4369  N   GLY A 304      -4.781  34.376  -1.138  1.00 97.73           N  
ATOM   4370  H   GLY A 304      -4.813  33.749  -0.346  1.00 97.73           H  
ATOM   4371  CA  GLY A 304      -4.057  33.908  -2.321  1.00 97.73           C  
ATOM   4372  HA2 GLY A 304      -3.501  34.737  -2.758  1.00 97.73           H  
ATOM   4373  HA3 GLY A 304      -3.343  33.136  -2.035  1.00 97.73           H  
ATOM   4374  C   GLY A 304      -5.012  33.327  -3.371  1.00 97.73           C  
ATOM   4375  O   GLY A 304      -6.065  32.780  -3.043  1.00 97.73           O  
ATOM   4376  N   VAL A 305      -4.650  33.458  -4.649  1.00 97.16           N  
ATOM   4377  H   VAL A 305      -3.741  33.857  -4.836  1.00 97.16           H  
ATOM   4378  CA  VAL A 305      -5.482  33.042  -5.800  1.00 97.16           C  
ATOM   4379  HA  VAL A 305      -6.493  32.848  -5.443  1.00 97.16           H  
ATOM   4380  C   VAL A 305      -5.027  31.731  -6.440  1.00 97.16           C  
ATOM   4381  CB  VAL A 305      -5.599  34.153  -6.858  1.00 97.16           C  
ATOM   4382  HB  VAL A 305      -6.221  33.793  -7.678  1.00 97.16           H  
ATOM   4383  O   VAL A 305      -5.737  31.177  -7.275  1.00 97.16           O  
ATOM   4384  CG1 VAL A 305      -6.293  35.385  -6.267  1.00 97.16           C  
ATOM   4385 HG11 VAL A 305      -5.729  35.766  -5.415  1.00 97.16           H  
ATOM   4386 HG12 VAL A 305      -6.375  36.161  -7.028  1.00 97.16           H  
ATOM   4387 HG13 VAL A 305      -7.293  35.112  -5.932  1.00 97.16           H  
ATOM   4388  CG2 VAL A 305      -4.242  34.558  -7.438  1.00 97.16           C  
ATOM   4389 HG21 VAL A 305      -4.391  35.350  -8.173  1.00 97.16           H  
ATOM   4390 HG22 VAL A 305      -3.586  34.934  -6.653  1.00 97.16           H  
ATOM   4391 HG23 VAL A 305      -3.772  33.709  -7.934  1.00 97.16           H  
ATOM   4392  N   GLY A 306      -3.874  31.210  -6.024  1.00 97.63           N  
ATOM   4393  H   GLY A 306      -3.341  31.714  -5.330  1.00 97.63           H  
ATOM   4394  CA  GLY A 306      -3.405  29.877  -6.376  1.00 97.63           C  
ATOM   4395  HA2 GLY A 306      -3.123  29.840  -7.429  1.00 97.63           H  
ATOM   4396  HA3 GLY A 306      -4.221  29.173  -6.215  1.00 97.63           H  
ATOM   4397  C   GLY A 306      -2.219  29.441  -5.520  1.00 97.63           C  
ATOM   4398  O   GLY A 306      -1.737  30.210  -4.685  1.00 97.63           O  
ATOM   4399  N   MET A 307      -1.745  28.212  -5.713  1.00 97.90           N  
ATOM   4400  H   MET A 307      -2.192  27.625  -6.403  1.00 97.90           H  
ATOM   4401  CA  MET A 307      -0.643  27.647  -4.928  1.00 97.90           C  
ATOM   4402  HA  MET A 307      -0.010  28.469  -4.595  1.00 97.90           H  
ATOM   4403  C   MET A 307       0.228  26.682  -5.747  1.00 97.90           C  
ATOM   4404  CB  MET A 307      -1.234  26.968  -3.685  1.00 97.90           C  
ATOM   4405  HB2 MET A 307      -1.816  27.697  -3.121  1.00 97.90           H  
ATOM   4406  HB3 MET A 307      -1.909  26.180  -4.018  1.00 97.90           H  
ATOM   4407  O   MET A 307      -0.282  25.882  -6.525  1.00 97.90           O  
ATOM   4408  CG  MET A 307      -0.194  26.357  -2.743  1.00 97.90           C  
ATOM   4409  HG2 MET A 307       0.413  25.635  -3.289  1.00 97.90           H  
ATOM   4410  HG3 MET A 307       0.462  27.151  -2.385  1.00 97.90           H  
ATOM   4411  SD  MET A 307      -0.913  25.510  -1.310  1.00 97.90           S  
ATOM   4412  CE  MET A 307      -1.900  24.237  -2.138  1.00 97.90           C  
ATOM   4413  HE1 MET A 307      -1.309  23.763  -2.923  1.00 97.90           H  
ATOM   4414  HE2 MET A 307      -2.202  23.485  -1.410  1.00 97.90           H  
ATOM   4415  HE3 MET A 307      -2.791  24.682  -2.581  1.00 97.90           H  
ATOM   4416  N   ILE A 308       1.542  26.719  -5.541  1.00 97.74           N  
ATOM   4417  H   ILE A 308       1.895  27.379  -4.862  1.00 97.74           H  
ATOM   4418  CA  ILE A 308       2.500  25.756  -6.100  1.00 97.74           C  
ATOM   4419  HA  ILE A 308       1.978  25.013  -6.703  1.00 97.74           H  
ATOM   4420  C   ILE A 308       3.153  25.031  -4.925  1.00 97.74           C  
ATOM   4421  CB  ILE A 308       3.532  26.466  -7.008  1.00 97.74           C  
ATOM   4422  HB  ILE A 308       4.034  27.233  -6.419  1.00 97.74           H  
ATOM   4423  O   ILE A 308       3.818  25.662  -4.104  1.00 97.74           O  
ATOM   4424  CG1 ILE A 308       2.840  27.149  -8.213  1.00 97.74           C  
ATOM   4425 HG12 ILE A 308       1.988  27.732  -7.864  1.00 97.74           H  
ATOM   4426 HG13 ILE A 308       2.459  26.386  -8.892  1.00 97.74           H  
ATOM   4427  CG2 ILE A 308       4.590  25.459  -7.504  1.00 97.74           C  
ATOM   4428 HG21 ILE A 308       5.117  25.010  -6.662  1.00 97.74           H  
ATOM   4429 HG22 ILE A 308       4.115  24.670  -8.088  1.00 97.74           H  
ATOM   4430 HG23 ILE A 308       5.338  25.960  -8.118  1.00 97.74           H  
ATOM   4431  CD1 ILE A 308       3.745  28.112  -8.995  1.00 97.74           C  
ATOM   4432 HD11 ILE A 308       4.139  28.875  -8.325  1.00 97.74           H  
ATOM   4433 HD12 ILE A 308       3.162  28.596  -9.779  1.00 97.74           H  
ATOM   4434 HD13 ILE A 308       4.572  27.576  -9.461  1.00 97.74           H  
ATOM   4435  N   ILE A 309       2.966  23.716  -4.831  1.00 97.51           N  
ATOM   4436  H   ILE A 309       2.418  23.246  -5.536  1.00 97.51           H  
ATOM   4437  CA  ILE A 309       3.610  22.895  -3.802  1.00 97.51           C  
ATOM   4438  HA  ILE A 309       3.879  23.530  -2.958  1.00 97.51           H  
ATOM   4439  C   ILE A 309       4.892  22.295  -4.372  1.00 97.51           C  
ATOM   4440  CB  ILE A 309       2.646  21.828  -3.257  1.00 97.51           C  
ATOM   4441  HB  ILE A 309       2.224  21.284  -4.102  1.00 97.51           H  
ATOM   4442  O   ILE A 309       4.854  21.579  -5.369  1.00 97.51           O  
ATOM   4443  CG1 ILE A 309       1.504  22.499  -2.466  1.00 97.51           C  
ATOM   4444 HG12 ILE A 309       1.190  23.423  -2.950  1.00 97.51           H  
ATOM   4445 HG13 ILE A 309       1.854  22.749  -1.464  1.00 97.51           H  
ATOM   4446  CG2 ILE A 309       3.394  20.839  -2.340  1.00 97.51           C  
ATOM   4447 HG21 ILE A 309       2.705  20.127  -1.886  1.00 97.51           H  
ATOM   4448 HG22 ILE A 309       4.114  20.257  -2.914  1.00 97.51           H  
ATOM   4449 HG23 ILE A 309       3.915  21.378  -1.548  1.00 97.51           H  
ATOM   4450  CD1 ILE A 309       0.278  21.591  -2.374  1.00 97.51           C  
ATOM   4451 HD11 ILE A 309       0.573  20.568  -2.139  1.00 97.51           H  
ATOM   4452 HD12 ILE A 309      -0.383  21.956  -1.588  1.00 97.51           H  
ATOM   4453 HD13 ILE A 309      -0.242  21.587  -3.331  1.00 97.51           H  
ATOM   4454  N   ILE A 310       6.024  22.568  -3.729  1.00 96.98           N  
ATOM   4455  H   ILE A 310       5.970  23.158  -2.911  1.00 96.98           H  
ATOM   4456  CA  ILE A 310       7.327  22.005  -4.092  1.00 96.98           C  
ATOM   4457  HA  ILE A 310       7.301  21.683  -5.133  1.00 96.98           H  
ATOM   4458  C   ILE A 310       7.583  20.768  -3.230  1.00 96.98           C  
ATOM   4459  CB  ILE A 310       8.438  23.074  -3.969  1.00 96.98           C  
ATOM   4460  HB  ILE A 310       8.442  23.460  -2.950  1.00 96.98           H  
ATOM   4461  O   ILE A 310       7.699  20.873  -2.005  1.00 96.98           O  
ATOM   4462  CG1 ILE A 310       8.158  24.247  -4.942  1.00 96.98           C  
ATOM   4463 HG12 ILE A 310       8.221  23.883  -5.967  1.00 96.98           H  
ATOM   4464 HG13 ILE A 310       7.145  24.618  -4.787  1.00 96.98           H  
ATOM   4465  CG2 ILE A 310       9.810  22.435  -4.260  1.00 96.98           C  
ATOM   4466 HG21 ILE A 310       9.808  21.971  -5.246  1.00 96.98           H  
ATOM   4467 HG22 ILE A 310      10.039  21.674  -3.513  1.00 96.98           H  
ATOM   4468 HG23 ILE A 310      10.607  23.177  -4.207  1.00 96.98           H  
ATOM   4469  CD1 ILE A 310       9.092  25.453  -4.782  1.00 96.98           C  
ATOM   4470 HD11 ILE A 310      10.131  25.179  -4.964  1.00 96.98           H  
ATOM   4471 HD12 ILE A 310       8.810  26.210  -5.514  1.00 96.98           H  
ATOM   4472 HD13 ILE A 310       8.995  25.868  -3.779  1.00 96.98           H  
ATOM   4473  N   ASN A 311       7.689  19.601  -3.869  1.00 96.14           N  
ATOM   4474  H   ASN A 311       7.533  19.575  -4.866  1.00 96.14           H  
ATOM   4475  CA  ASN A 311       8.059  18.357  -3.193  1.00 96.14           C  
ATOM   4476  HA  ASN A 311       7.458  18.288  -2.286  1.00 96.14           H  
ATOM   4477  C   ASN A 311       9.532  18.357  -2.733  1.00 96.14           C  
ATOM   4478  CB  ASN A 311       7.722  17.153  -4.100  1.00 96.14           C  
ATOM   4479  HB2 ASN A 311       7.873  17.407  -5.149  1.00 96.14           H  
ATOM   4480  HB3 ASN A 311       8.395  16.328  -3.866  1.00 96.14           H  
ATOM   4481  O   ASN A 311      10.368  19.026  -3.345  1.00 96.14           O  
ATOM   4482  CG  ASN A 311       6.303  16.643  -3.904  1.00 96.14           C  
ATOM   4483  ND2 ASN A 311       5.891  15.614  -4.602  1.00 96.14           N  
ATOM   4484 HD21 ASN A 311       4.964  15.290  -4.365  1.00 96.14           H  
ATOM   4485 HD22 ASN A 311       6.470  15.121  -5.267  1.00 96.14           H  
ATOM   4486  OD1 ASN A 311       5.537  17.132  -3.093  1.00 96.14           O  
ATOM   4487  N   PRO A 312       9.889  17.591  -1.682  1.00 94.13           N  
ATOM   4488  CA  PRO A 312      11.284  17.369  -1.305  1.00 94.13           C  
ATOM   4489  HA  PRO A 312      11.791  18.323  -1.153  1.00 94.13           H  
ATOM   4490  C   PRO A 312      12.021  16.568  -2.390  1.00 94.13           C  
ATOM   4491  CB  PRO A 312      11.220  16.595   0.017  1.00 94.13           C  
ATOM   4492  HB2 PRO A 312      12.097  15.970   0.180  1.00 94.13           H  
ATOM   4493  HB3 PRO A 312      11.082  17.289   0.847  1.00 94.13           H  
ATOM   4494  O   PRO A 312      11.410  15.808  -3.142  1.00 94.13           O  
ATOM   4495  CG  PRO A 312       9.954  15.762  -0.172  1.00 94.13           C  
ATOM   4496  HG2 PRO A 312      10.175  14.927  -0.837  1.00 94.13           H  
ATOM   4497  HG3 PRO A 312       9.536  15.406   0.769  1.00 94.13           H  
ATOM   4498  CD  PRO A 312       9.020  16.744  -0.873  1.00 94.13           C  
ATOM   4499  HD2 PRO A 312       8.517  17.354  -0.123  1.00 94.13           H  
ATOM   4500  HD3 PRO A 312       8.291  16.200  -1.474  1.00 94.13           H  
ATOM   4501  N   SER A 313      13.352  16.669  -2.442  1.00 95.09           N  
ATOM   4502  H   SER A 313      13.830  17.261  -1.778  1.00 95.09           H  
ATOM   4503  CA  SER A 313      14.181  15.937  -3.422  1.00 95.09           C  
ATOM   4504  HA  SER A 313      13.914  16.261  -4.428  1.00 95.09           H  
ATOM   4505  C   SER A 313      13.970  14.419  -3.383  1.00 95.09           C  
ATOM   4506  CB  SER A 313      15.660  16.263  -3.194  1.00 95.09           C  
ATOM   4507  HB2 SER A 313      15.845  17.299  -3.476  1.00 95.09           H  
ATOM   4508  HB3 SER A 313      16.275  15.615  -3.819  1.00 95.09           H  
ATOM   4509  O   SER A 313      13.957  13.773  -4.425  1.00 95.09           O  
ATOM   4510  OG  SER A 313      16.000  16.086  -1.829  1.00 95.09           O  
ATOM   4511  HG  SER A 313      16.950  16.192  -1.736  1.00 95.09           H  
ATOM   4512  N   GLN A 314      13.713  13.872  -2.193  1.00 93.45           N  
ATOM   4513  H   GLN A 314      13.768  14.488  -1.394  1.00 93.45           H  
ATOM   4514  CA  GLN A 314      13.422  12.456  -1.941  1.00 93.45           C  
ATOM   4515  HA  GLN A 314      14.233  11.843  -2.334  1.00 93.45           H  
ATOM   4516  C   GLN A 314      12.123  11.944  -2.582  1.00 93.45           C  
ATOM   4517  CB  GLN A 314      13.325  12.258  -0.424  1.00 93.45           C  
ATOM   4518  HB2 GLN A 314      12.589  12.962  -0.036  1.00 93.45           H  
ATOM   4519  HB3 GLN A 314      12.977  11.249  -0.204  1.00 93.45           H  
ATOM   4520  O   GLN A 314      11.935  10.739  -2.655  1.00 93.45           O  
ATOM   4521  CG  GLN A 314      14.676  12.462   0.278  1.00 93.45           C  
ATOM   4522  HG2 GLN A 314      15.319  11.610   0.059  1.00 93.45           H  
ATOM   4523  HG3 GLN A 314      15.169  13.361  -0.092  1.00 93.45           H  
ATOM   4524  CD  GLN A 314      14.540  12.614   1.787  1.00 93.45           C  
ATOM   4525  NE2 GLN A 314      15.640  12.556   2.505  1.00 93.45           N  
ATOM   4526 HE21 GLN A 314      16.524  12.330   2.073  1.00 93.45           H  
ATOM   4527 HE22 GLN A 314      15.535  12.639   3.506  1.00 93.45           H  
ATOM   4528  OE1 GLN A 314      13.472  12.837   2.337  1.00 93.45           O  
ATOM   4529  N   TYR A 315      11.218  12.823  -3.028  1.00 94.07           N  
ATOM   4530  H   TYR A 315      11.411  13.812  -2.963  1.00 94.07           H  
ATOM   4531  CA  TYR A 315      10.018  12.400  -3.760  1.00 94.07           C  
ATOM   4532  HA  TYR A 315       9.697  11.432  -3.374  1.00 94.07           H  
ATOM   4533  C   TYR A 315      10.283  12.186  -5.258  1.00 94.07           C  
ATOM   4534  CB  TYR A 315       8.862  13.379  -3.511  1.00 94.07           C  
ATOM   4535  HB2 TYR A 315       8.253  13.433  -4.413  1.00 94.07           H  
ATOM   4536  HB3 TYR A 315       9.266  14.377  -3.339  1.00 94.07           H  
ATOM   4537  O   TYR A 315       9.460  11.563  -5.932  1.00 94.07           O  
ATOM   4538  CG  TYR A 315       7.952  13.017  -2.349  1.00 94.07           C  
ATOM   4539  CD1 TYR A 315       6.559  12.934  -2.550  1.00 94.07           C  
ATOM   4540  HD1 TYR A 315       6.143  13.102  -3.532  1.00 94.07           H  
ATOM   4541  CD2 TYR A 315       8.480  12.780  -1.064  1.00 94.07           C  
ATOM   4542  HD2 TYR A 315       9.547  12.802  -0.897  1.00 94.07           H  
ATOM   4543  CE1 TYR A 315       5.701  12.623  -1.477  1.00 94.07           C  
ATOM   4544  HE1 TYR A 315       4.633  12.550  -1.620  1.00 94.07           H  
ATOM   4545  CE2 TYR A 315       7.620  12.503   0.014  1.00 94.07           C  
ATOM   4546  HE2 TYR A 315       8.012  12.359   1.010  1.00 94.07           H  
ATOM   4547  OH  TYR A 315       5.408  12.067   0.836  1.00 94.07           O  
ATOM   4548  HH  TYR A 315       5.883  11.844   1.640  1.00 94.07           H  
ATOM   4549  CZ  TYR A 315       6.232  12.399  -0.191  1.00 94.07           C  
ATOM   4550  N   GLY A 316      11.407  12.689  -5.785  1.00 96.11           N  
ATOM   4551  H   GLY A 316      12.072  13.131  -5.166  1.00 96.11           H  
ATOM   4552  CA  GLY A 316      11.793  12.540  -7.187  1.00 96.11           C  
ATOM   4553  HA2 GLY A 316      12.678  13.143  -7.387  1.00 96.11           H  
ATOM   4554  HA3 GLY A 316      12.053  11.495  -7.358  1.00 96.11           H  
ATOM   4555  C   GLY A 316      10.684  12.971  -8.154  1.00 96.11           C  
ATOM   4556  O   GLY A 316      10.238  14.122  -8.132  1.00 96.11           O  
ATOM   4557  N   VAL A 317      10.217  12.045  -8.996  1.00 95.86           N  
ATOM   4558  H   VAL A 317      10.676  11.145  -9.002  1.00 95.86           H  
ATOM   4559  CA  VAL A 317       9.101  12.276  -9.929  1.00 95.86           C  
ATOM   4560  HA  VAL A 317       9.149  13.322 -10.231  1.00 95.86           H  
ATOM   4561  C   VAL A 317       7.708  12.087  -9.318  1.00 95.86           C  
ATOM   4562  CB  VAL A 317       9.236  11.448 -11.223  1.00 95.86           C  
ATOM   4563  HB  VAL A 317       8.445  11.769 -11.902  1.00 95.86           H  
ATOM   4564  O   VAL A 317       6.734  12.488  -9.963  1.00 95.86           O  
ATOM   4565  CG1 VAL A 317      10.566  11.745 -11.921  1.00 95.86           C  
ATOM   4566 HG11 VAL A 317      10.700  12.820 -12.041  1.00 95.86           H  
ATOM   4567 HG12 VAL A 317      11.396  11.341 -11.342  1.00 95.86           H  
ATOM   4568 HG13 VAL A 317      10.565  11.277 -12.905  1.00 95.86           H  
ATOM   4569  CG2 VAL A 317       9.080   9.936 -11.021  1.00 95.86           C  
ATOM   4570 HG21 VAL A 317       9.135   9.426 -11.983  1.00 95.86           H  
ATOM   4571 HG22 VAL A 317       8.117   9.703 -10.567  1.00 95.86           H  
ATOM   4572 HG23 VAL A 317       9.877   9.548 -10.386  1.00 95.86           H  
ATOM   4573  N   THR A 318       7.599  11.526  -8.107  1.00 96.33           N  
ATOM   4574  H   THR A 318       8.453  11.345  -7.599  1.00 96.33           H  
ATOM   4575  CA  THR A 318       6.326  11.232  -7.418  1.00 96.33           C  
ATOM   4576  HA  THR A 318       5.704  10.643  -8.092  1.00 96.33           H  
ATOM   4577  C   THR A 318       5.590  12.525  -7.067  1.00 96.33           C  
ATOM   4578  CB  THR A 318       6.534  10.413  -6.125  1.00 96.33           C  
ATOM   4579  HB  THR A 318       7.027  11.029  -5.373  1.00 96.33           H  
ATOM   4580  O   THR A 318       6.155  13.412  -6.423  1.00 96.33           O  
ATOM   4581  CG2 THR A 318       5.223   9.887  -5.535  1.00 96.33           C  
ATOM   4582 HG21 THR A 318       4.673   9.324  -6.290  1.00 96.33           H  
ATOM   4583 HG22 THR A 318       5.443   9.231  -4.692  1.00 96.33           H  
ATOM   4584 HG23 THR A 318       4.612  10.715  -5.177  1.00 96.33           H  
ATOM   4585  OG1 THR A 318       7.328   9.278  -6.370  1.00 96.33           O  
ATOM   4586  HG1 THR A 318       8.239   9.582  -6.399  1.00 96.33           H  
ATOM   4587  N   LYS A 319       4.318  12.635  -7.468  1.00 96.38           N  
ATOM   4588  H   LYS A 319       3.908  11.872  -7.988  1.00 96.38           H  
ATOM   4589  CA  LYS A 319       3.445  13.794  -7.215  1.00 96.38           C  
ATOM   4590  HA  LYS A 319       3.836  14.376  -6.380  1.00 96.38           H  
ATOM   4591  C   LYS A 319       2.044  13.317  -6.845  1.00 96.38           C  
ATOM   4592  CB  LYS A 319       3.369  14.703  -8.457  1.00 96.38           C  
ATOM   4593  HB2 LYS A 319       2.719  15.550  -8.237  1.00 96.38           H  
ATOM   4594  HB3 LYS A 319       2.923  14.138  -9.275  1.00 96.38           H  
ATOM   4595  O   LYS A 319       1.541  12.367  -7.441  1.00 96.38           O  
ATOM   4596  CG  LYS A 319       4.739  15.234  -8.903  1.00 96.38           C  
ATOM   4597  HG2 LYS A 319       5.394  14.387  -9.107  1.00 96.38           H  
ATOM   4598  HG3 LYS A 319       5.186  15.827  -8.105  1.00 96.38           H  
ATOM   4599  CD  LYS A 319       4.622  16.090 -10.171  1.00 96.38           C  
ATOM   4600  HD2 LYS A 319       4.332  17.097  -9.871  1.00 96.38           H  
ATOM   4601  HD3 LYS A 319       3.846  15.693 -10.826  1.00 96.38           H  
ATOM   4602  CE  LYS A 319       5.943  16.165 -10.943  1.00 96.38           C  
ATOM   4603  HE2 LYS A 319       6.739  16.454 -10.256  1.00 96.38           H  
ATOM   4604  HE3 LYS A 319       5.854  16.940 -11.704  1.00 96.38           H  
ATOM   4605  NZ  LYS A 319       6.256  14.863 -11.586  1.00 96.38           N  
ATOM   4606  HZ1 LYS A 319       5.507  14.600 -12.210  1.00 96.38           H  
ATOM   4607  HZ2 LYS A 319       7.114  14.919 -12.115  1.00 96.38           H  
ATOM   4608  HZ3 LYS A 319       6.341  14.127 -10.899  1.00 96.38           H  
ATOM   4609  N   SER A 320       1.413  13.981  -5.883  1.00 94.12           N  
ATOM   4610  H   SER A 320       1.850  14.774  -5.436  1.00 94.12           H  
ATOM   4611  CA  SER A 320       0.013  13.744  -5.540  1.00 94.12           C  
ATOM   4612  HA  SER A 320      -0.226  12.703  -5.759  1.00 94.12           H  
ATOM   4613  C   SER A 320      -0.909  14.629  -6.382  1.00 94.12           C  
ATOM   4614  CB  SER A 320      -0.220  13.933  -4.038  1.00 94.12           C  
ATOM   4615  HB2 SER A 320      -1.286  13.888  -3.819  1.00 94.12           H  
ATOM   4616  HB3 SER A 320       0.282  13.129  -3.500  1.00 94.12           H  
ATOM   4617  O   SER A 320      -0.619  15.797  -6.636  1.00 94.12           O  
ATOM   4618  OG  SER A 320       0.308  15.164  -3.604  1.00 94.12           O  
ATOM   4619  HG  SER A 320      -0.446  15.729  -3.415  1.00 94.12           H  
ATOM   4620  N   ALA A 321      -2.035  14.070  -6.817  1.00 96.68           N  
ATOM   4621  H   ALA A 321      -2.175  13.086  -6.636  1.00 96.68           H  
ATOM   4622  CA  ALA A 321      -3.099  14.789  -7.506  1.00 96.68           C  
ATOM   4623  HA  ALA A 321      -2.688  15.696  -7.947  1.00 96.68           H  
ATOM   4624  C   ALA A 321      -4.176  15.218  -6.493  1.00 96.68           C  
ATOM   4625  CB  ALA A 321      -3.624  13.917  -8.653  1.00 96.68           C  
ATOM   4626  HB1 ALA A 321      -2.813  13.671  -9.338  1.00 96.68           H  
ATOM   4627  HB2 ALA A 321      -4.052  12.997  -8.255  1.00 96.68           H  
ATOM   4628  HB3 ALA A 321      -4.395  14.468  -9.192  1.00 96.68           H  
ATOM   4629  O   ALA A 321      -5.265  14.655  -6.449  1.00 96.68           O  
ATOM   4630  N   ASP A 322      -3.852  16.195  -5.644  1.00 94.74           N  
ATOM   4631  H   ASP A 322      -2.920  16.581  -5.691  1.00 94.74           H  
ATOM   4632  CA  ASP A 322      -4.715  16.630  -4.538  1.00 94.74           C  
ATOM   4633  HA  ASP A 322      -5.065  15.743  -4.009  1.00 94.74           H  
ATOM   4634  C   ASP A 322      -5.963  17.415  -4.998  1.00 94.74           C  
ATOM   4635  CB  ASP A 322      -3.889  17.462  -3.548  1.00 94.74           C  
ATOM   4636  HB2 ASP A 322      -4.562  17.999  -2.880  1.00 94.74           H  
ATOM   4637  HB3 ASP A 322      -3.306  18.198  -4.103  1.00 94.74           H  
ATOM   4638  O   ASP A 322      -5.914  18.246  -5.913  1.00 94.74           O  
ATOM   4639  CG  ASP A 322      -2.950  16.611  -2.695  1.00 94.74           C  
ATOM   4640  OD1 ASP A 322      -1.726  16.609  -2.972  1.00 94.74           O  
ATOM   4641  OD2 ASP A 322      -3.443  16.021  -1.712  1.00 94.74           O  
ATOM   4642  N   ALA A 323      -7.096  17.190  -4.322  1.00 95.60           N  
ATOM   4643  H   ALA A 323      -7.083  16.480  -3.604  1.00 95.60           H  
ATOM   4644  CA  ALA A 323      -8.358  17.906  -4.539  1.00 95.60           C  
ATOM   4645  HA  ALA A 323      -8.446  18.143  -5.599  1.00 95.60           H  
ATOM   4646  C   ALA A 323      -8.376  19.244  -3.769  1.00 95.60           C  
ATOM   4647  CB  ALA A 323      -9.524  16.970  -4.186  1.00 95.60           C  
ATOM   4648  HB1 ALA A 323     -10.470  17.472  -4.387  1.00 95.60           H  
ATOM   4649  HB2 ALA A 323      -9.485  16.700  -3.131  1.00 95.60           H  
ATOM   4650  HB3 ALA A 323      -9.467  16.063  -4.787  1.00 95.60           H  
ATOM   4651  O   ALA A 323      -8.956  19.372  -2.691  1.00 95.60           O  
ATOM   4652  N   HIS A 324      -7.674  20.248  -4.298  1.00 96.02           N  
ATOM   4653  H   HIS A 324      -7.144  20.054  -5.136  1.00 96.02           H  
ATOM   4654  CA  HIS A 324      -7.541  21.560  -3.658  1.00 96.02           C  
ATOM   4655  HA  HIS A 324      -7.344  21.395  -2.598  1.00 96.02           H  
ATOM   4656  C   HIS A 324      -8.796  22.445  -3.753  1.00 96.02           C  
ATOM   4657  CB  HIS A 324      -6.343  22.299  -4.254  1.00 96.02           C  
ATOM   4658  HB2 HIS A 324      -6.326  23.321  -3.876  1.00 96.02           H  
ATOM   4659  HB3 HIS A 324      -6.453  22.354  -5.337  1.00 96.02           H  
ATOM   4660  O   HIS A 324      -9.613  22.324  -4.655  1.00 96.02           O  
ATOM   4661  CG  HIS A 324      -5.017  21.678  -3.919  1.00 96.02           C  
ATOM   4662  CD2 HIS A 324      -4.167  21.067  -4.802  1.00 96.02           C  
ATOM   4663  HD2 HIS A 324      -4.358  20.878  -5.848  1.00 96.02           H  
ATOM   4664  ND1 HIS A 324      -4.366  21.754  -2.708  1.00 96.02           N  
ATOM   4665  HD1 HIS A 324      -4.723  22.118  -1.836  1.00 96.02           H  
ATOM   4666  CE1 HIS A 324      -3.149  21.219  -2.869  1.00 96.02           C  
ATOM   4667  HE1 HIS A 324      -2.394  21.153  -2.100  1.00 96.02           H  
ATOM   4668  NE2 HIS A 324      -2.970  20.818  -4.131  1.00 96.02           N  
ATOM   4669  N   VAL A 325      -8.890  23.439  -2.862  1.00 96.02           N  
ATOM   4670  H   VAL A 325      -8.207  23.461  -2.118  1.00 96.02           H  
ATOM   4671  CA  VAL A 325      -9.985  24.431  -2.817  1.00 96.02           C  
ATOM   4672  HA  VAL A 325     -10.878  23.954  -3.221  1.00 96.02           H  
ATOM   4673  C   VAL A 325      -9.752  25.686  -3.683  1.00 96.02           C  
ATOM   4674  CB  VAL A 325     -10.294  24.816  -1.357  1.00 96.02           C  
ATOM   4675  HB  VAL A 325     -11.073  25.578  -1.354  1.00 96.02           H  
ATOM   4676  O   VAL A 325     -10.568  26.615  -3.653  1.00 96.02           O  
ATOM   4677  CG1 VAL A 325     -10.834  23.621  -0.569  1.00 96.02           C  
ATOM   4678 HG11 VAL A 325     -11.710  23.208  -1.068  1.00 96.02           H  
ATOM   4679 HG12 VAL A 325     -10.080  22.837  -0.487  1.00 96.02           H  
ATOM   4680 HG13 VAL A 325     -11.115  23.936   0.436  1.00 96.02           H  
ATOM   4681  CG2 VAL A 325      -9.067  25.387  -0.633  1.00 96.02           C  
ATOM   4682 HG21 VAL A 325      -8.327  24.607  -0.455  1.00 96.02           H  
ATOM   4683 HG22 VAL A 325      -8.609  26.191  -1.210  1.00 96.02           H  
ATOM   4684 HG23 VAL A 325      -9.379  25.783   0.333  1.00 96.02           H  
ATOM   4685  N   LEU A 326      -8.635  25.746  -4.410  1.00 96.68           N  
ATOM   4686  H   LEU A 326      -8.070  24.910  -4.448  1.00 96.68           H  
ATOM   4687  CA  LEU A 326      -8.194  26.836  -5.293  1.00 96.68           C  
ATOM   4688  HA  LEU A 326      -9.077  27.254  -5.775  1.00 96.68           H  
ATOM   4689  C   LEU A 326      -7.262  26.275  -6.395  1.00 96.68           C  
ATOM   4690  CB  LEU A 326      -7.509  27.952  -4.458  1.00 96.68           C  
ATOM   4691  HB2 LEU A 326      -8.073  28.109  -3.539  1.00 96.68           H  
ATOM   4692  HB3 LEU A 326      -7.585  28.878  -5.027  1.00 96.68           H  
ATOM   4693  O   LEU A 326      -6.797  25.145  -6.241  1.00 96.68           O  
ATOM   4694  CG  LEU A 326      -6.017  27.754  -4.103  1.00 96.68           C  
ATOM   4695  HG  LEU A 326      -5.439  27.624  -5.018  1.00 96.68           H  
ATOM   4696  CD1 LEU A 326      -5.481  28.996  -3.392  1.00 96.68           C  
ATOM   4697 HD11 LEU A 326      -5.958  29.116  -2.419  1.00 96.68           H  
ATOM   4698 HD12 LEU A 326      -4.405  28.893  -3.250  1.00 96.68           H  
ATOM   4699 HD13 LEU A 326      -5.667  29.885  -3.994  1.00 96.68           H  
ATOM   4700  CD2 LEU A 326      -5.766  26.553  -3.193  1.00 96.68           C  
ATOM   4701 HD21 LEU A 326      -5.981  25.630  -3.732  1.00 96.68           H  
ATOM   4702 HD22 LEU A 326      -4.717  26.536  -2.899  1.00 96.68           H  
ATOM   4703 HD23 LEU A 326      -6.394  26.622  -2.305  1.00 96.68           H  
ATOM   4704  N   PRO A 327      -6.936  27.041  -7.458  1.00 97.33           N  
ATOM   4705  CA  PRO A 327      -5.951  26.652  -8.470  1.00 97.33           C  
ATOM   4706  HA  PRO A 327      -6.333  25.788  -9.013  1.00 97.33           H  
ATOM   4707  C   PRO A 327      -4.590  26.290  -7.861  1.00 97.33           C  
ATOM   4708  CB  PRO A 327      -5.855  27.841  -9.439  1.00 97.33           C  
ATOM   4709  HB2 PRO A 327      -5.077  28.540  -9.132  1.00 97.33           H  
ATOM   4710  HB3 PRO A 327      -5.680  27.514 -10.464  1.00 97.33           H  
ATOM   4711  O   PRO A 327      -3.812  27.164  -7.483  1.00 97.33           O  
ATOM   4712  CG  PRO A 327      -7.207  28.533  -9.292  1.00 97.33           C  
ATOM   4713  HG2 PRO A 327      -7.950  28.037  -9.917  1.00 97.33           H  
ATOM   4714  HG3 PRO A 327      -7.146  29.594  -9.537  1.00 97.33           H  
ATOM   4715  CD  PRO A 327      -7.539  28.315  -7.818  1.00 97.33           C  
ATOM   4716  HD2 PRO A 327      -8.620  28.305  -7.680  1.00 97.33           H  
ATOM   4717  HD3 PRO A 327      -7.088  29.107  -7.221  1.00 97.33           H  
ATOM   4718  N   ALA A 328      -4.296  24.997  -7.752  1.00 97.57           N  
ATOM   4719  H   ALA A 328      -4.989  24.307  -8.000  1.00 97.57           H  
ATOM   4720  CA  ALA A 328      -3.069  24.520  -7.131  1.00 97.57           C  
ATOM   4721  HA  ALA A 328      -2.292  25.260  -7.323  1.00 97.57           H  
ATOM   4722  C   ALA A 328      -2.584  23.198  -7.728  1.00 97.57           C  
ATOM   4723  CB  ALA A 328      -3.311  24.404  -5.624  1.00 97.57           C  
ATOM   4724  HB1 ALA A 328      -4.129  23.707  -5.445  1.00 97.57           H  
ATOM   4725  HB2 ALA A 328      -3.594  25.378  -5.223  1.00 97.57           H  
ATOM   4726  HB3 ALA A 328      -2.408  24.045  -5.130  1.00 97.57           H  
ATOM   4727  O   ALA A 328      -3.393  22.448  -8.271  1.00 97.57           O  
ATOM   4728  N   LEU A 329      -1.280  22.931  -7.632  1.00 97.55           N  
ATOM   4729  H   LEU A 329      -0.690  23.605  -7.165  1.00 97.55           H  
ATOM   4730  CA  LEU A 329      -0.635  21.694  -8.086  1.00 97.55           C  
ATOM   4731  HA  LEU A 329      -1.312  20.866  -7.874  1.00 97.55           H  
ATOM   4732  C   LEU A 329       0.668  21.405  -7.323  1.00 97.55           C  
ATOM   4733  CB  LEU A 329      -0.391  21.735  -9.614  1.00 97.55           C  
ATOM   4734  HB2 LEU A 329      -1.284  22.118 -10.109  1.00 97.55           H  
ATOM   4735  HB3 LEU A 329      -0.260  20.706  -9.948  1.00 97.55           H  
ATOM   4736  O   LEU A 329       1.290  22.316  -6.769  1.00 97.55           O  
ATOM   4737  CG  LEU A 329       0.839  22.526 -10.106  1.00 97.55           C  
ATOM   4738  HG  LEU A 329       1.745  22.103  -9.672  1.00 97.55           H  
ATOM   4739  CD1 LEU A 329       0.949  22.405 -11.628  1.00 97.55           C  
ATOM   4740 HD11 LEU A 329       0.104  22.903 -12.106  1.00 97.55           H  
ATOM   4741 HD12 LEU A 329       0.960  21.354 -11.915  1.00 97.55           H  
ATOM   4742 HD13 LEU A 329       1.879  22.858 -11.971  1.00 97.55           H  
ATOM   4743  CD2 LEU A 329       0.768  24.013  -9.760  1.00 97.55           C  
ATOM   4744 HD21 LEU A 329       1.620  24.529 -10.202  1.00 97.55           H  
ATOM   4745 HD22 LEU A 329       0.825  24.150  -8.680  1.00 97.55           H  
ATOM   4746 HD23 LEU A 329      -0.161  24.442 -10.135  1.00 97.55           H  
ATOM   4747  N   VAL A 330       1.104  20.147  -7.369  1.00 97.14           N  
ATOM   4748  H   VAL A 330       0.515  19.463  -7.822  1.00 97.14           H  
ATOM   4749  CA  VAL A 330       2.404  19.686  -6.857  1.00 97.14           C  
ATOM   4750  HA  VAL A 330       2.773  20.397  -6.118  1.00 97.14           H  
ATOM   4751  C   VAL A 330       3.427  19.610  -7.996  1.00 97.14           C  
ATOM   4752  CB  VAL A 330       2.245  18.322  -6.157  1.00 97.14           C  
ATOM   4753  HB  VAL A 330       1.876  17.591  -6.877  1.00 97.14           H  
ATOM   4754  O   VAL A 330       3.114  19.070  -9.055  1.00 97.14           O  
ATOM   4755  CG1 VAL A 330       3.577  17.815  -5.598  1.00 97.14           C  
ATOM   4756 HG11 VAL A 330       3.408  16.898  -5.034  1.00 97.14           H  
ATOM   4757 HG12 VAL A 330       4.277  17.599  -6.405  1.00 97.14           H  
ATOM   4758 HG13 VAL A 330       4.012  18.561  -4.932  1.00 97.14           H  
ATOM   4759  CG2 VAL A 330       1.253  18.395  -4.989  1.00 97.14           C  
ATOM   4760 HG21 VAL A 330       1.161  17.412  -4.527  1.00 97.14           H  
ATOM   4761 HG22 VAL A 330       1.594  19.104  -4.235  1.00 97.14           H  
ATOM   4762 HG23 VAL A 330       0.262  18.682  -5.343  1.00 97.14           H  
ATOM   4763  N   VAL A 331       4.652  20.103  -7.782  1.00 97.03           N  
ATOM   4764  H   VAL A 331       4.829  20.520  -6.880  1.00 97.03           H  
ATOM   4765  CA  VAL A 331       5.800  20.025  -8.713  1.00 97.03           C  
ATOM   4766  HA  VAL A 331       5.508  19.419  -9.571  1.00 97.03           H  
ATOM   4767  C   VAL A 331       7.003  19.320  -8.070  1.00 97.03           C  
ATOM   4768  CB  VAL A 331       6.209  21.408  -9.269  1.00 97.03           C  
ATOM   4769  HB  VAL A 331       7.029  21.254  -9.971  1.00 97.03           H  
ATOM   4770  O   VAL A 331       7.078  19.190  -6.846  1.00 97.03           O  
ATOM   4771  CG1 VAL A 331       5.064  22.061 -10.054  1.00 97.03           C  
ATOM   4772 HG11 VAL A 331       5.418  22.977 -10.527  1.00 97.03           H  
ATOM   4773 HG12 VAL A 331       4.716  21.379 -10.830  1.00 97.03           H  
ATOM   4774 HG13 VAL A 331       4.236  22.299  -9.387  1.00 97.03           H  
ATOM   4775  CG2 VAL A 331       6.700  22.389  -8.196  1.00 97.03           C  
ATOM   4776 HG21 VAL A 331       5.897  22.610  -7.493  1.00 97.03           H  
ATOM   4777 HG22 VAL A 331       7.546  21.964  -7.657  1.00 97.03           H  
ATOM   4778 HG23 VAL A 331       7.024  23.317  -8.668  1.00 97.03           H  
ATOM   4779  N   SER A 332       7.957  18.853  -8.886  1.00 96.84           N  
ATOM   4780  H   SER A 332       7.913  19.076  -9.870  1.00 96.84           H  
ATOM   4781  CA  SER A 332       9.184  18.221  -8.375  1.00 96.84           C  
ATOM   4782  HA  SER A 332       8.892  17.459  -7.653  1.00 96.84           H  
ATOM   4783  C   SER A 332      10.087  19.227  -7.645  1.00 96.84           C  
ATOM   4784  CB  SER A 332       9.964  17.512  -9.496  1.00 96.84           C  
ATOM   4785  HB2 SER A 332      10.573  16.728  -9.047  1.00 96.84           H  
ATOM   4786  HB3 SER A 332       9.274  17.045 -10.199  1.00 96.84           H  
ATOM   4787  O   SER A 332      10.006  20.435  -7.881  1.00 96.84           O  
ATOM   4788  OG  SER A 332      10.831  18.400 -10.176  1.00 96.84           O  
ATOM   4789  HG  SER A 332      10.448  18.644 -11.021  1.00 96.84           H  
ATOM   4790  N   ALA A 333      11.004  18.731  -6.810  1.00 96.34           N  
ATOM   4791  H   ALA A 333      11.002  17.741  -6.608  1.00 96.34           H  
ATOM   4792  CA  ALA A 333      12.020  19.568  -6.166  1.00 96.34           C  
ATOM   4793  HA  ALA A 333      11.526  20.286  -5.512  1.00 96.34           H  
ATOM   4794  C   ALA A 333      12.868  20.344  -7.189  1.00 96.34           C  
ATOM   4795  CB  ALA A 333      12.919  18.664  -5.321  1.00 96.34           C  
ATOM   4796  HB1 ALA A 333      13.496  17.997  -5.962  1.00 96.34           H  
ATOM   4797  HB2 ALA A 333      13.600  19.277  -4.731  1.00 96.34           H  
ATOM   4798  HB3 ALA A 333      12.302  18.066  -4.649  1.00 96.34           H  
ATOM   4799  O   ALA A 333      13.100  21.540  -7.025  1.00 96.34           O  
ATOM   4800  N   ALA A 334      13.290  19.670  -8.264  1.00 96.38           N  
ATOM   4801  H   ALA A 334      12.985  18.714  -8.381  1.00 96.38           H  
ATOM   4802  CA  ALA A 334      14.146  20.244  -9.299  1.00 96.38           C  
ATOM   4803  HA  ALA A 334      15.022  20.686  -8.824  1.00 96.38           H  
ATOM   4804  C   ALA A 334      13.440  21.355 -10.091  1.00 96.38           C  
ATOM   4805  CB  ALA A 334      14.605  19.107 -10.222  1.00 96.38           C  
ATOM   4806  HB1 ALA A 334      15.287  19.504 -10.974  1.00 96.38           H  
ATOM   4807  HB2 ALA A 334      15.127  18.345  -9.643  1.00 96.38           H  
ATOM   4808  HB3 ALA A 334      13.747  18.657 -10.720  1.00 96.38           H  
ATOM   4809  O   ALA A 334      14.066  22.349 -10.452  1.00 96.38           O  
ATOM   4810  N   ASP A 335      12.136  21.216 -10.335  1.00 97.64           N  
ATOM   4811  H   ASP A 335      11.676  20.368 -10.037  1.00 97.64           H  
ATOM   4812  CA  ASP A 335      11.338  22.250 -10.999  1.00 97.64           C  
ATOM   4813  HA  ASP A 335      11.924  22.679 -11.812  1.00 97.64           H  
ATOM   4814  C   ASP A 335      11.007  23.398 -10.039  1.00 97.64           C  
ATOM   4815  CB  ASP A 335      10.089  21.620 -11.621  1.00 97.64           C  
ATOM   4816  HB2 ASP A 335       9.534  22.391 -12.155  1.00 97.64           H  
ATOM   4817  HB3 ASP A 335       9.454  21.225 -10.828  1.00 97.64           H  
ATOM   4818  O   ASP A 335      11.107  24.564 -10.414  1.00 97.64           O  
ATOM   4819  CG  ASP A 335      10.466  20.501 -12.594  1.00 97.64           C  
ATOM   4820  OD1 ASP A 335       9.952  19.377 -12.389  1.00 97.64           O  
ATOM   4821  OD2 ASP A 335      11.330  20.743 -13.474  1.00 97.64           O  
ATOM   4822  N   GLY A 336      10.742  23.092  -8.765  1.00 97.57           N  
ATOM   4823  H   GLY A 336      10.665  22.117  -8.513  1.00 97.57           H  
ATOM   4824  CA  GLY A 336      10.637  24.088  -7.700  1.00 97.57           C  
ATOM   4825  HA2 GLY A 336      10.507  23.565  -6.753  1.00 97.57           H  
ATOM   4826  HA3 GLY A 336       9.770  24.725  -7.878  1.00 97.57           H  
ATOM   4827  C   GLY A 336      11.883  24.971  -7.583  1.00 97.57           C  
ATOM   4828  O   GLY A 336      11.760  26.190  -7.482  1.00 97.57           O  
ATOM   4829  N   THR A 337      13.087  24.394  -7.684  1.00 97.17           N  
ATOM   4830  H   THR A 337      13.139  23.385  -7.695  1.00 97.17           H  
ATOM   4831  CA  THR A 337      14.347  25.158  -7.719  1.00 97.17           C  
ATOM   4832  HA  THR A 337      14.395  25.778  -6.824  1.00 97.17           H  
ATOM   4833  C   THR A 337      14.424  26.111  -8.918  1.00 97.17           C  
ATOM   4834  CB  THR A 337      15.566  24.219  -7.713  1.00 97.17           C  
ATOM   4835  HB  THR A 337      15.559  23.607  -8.616  1.00 97.17           H  
ATOM   4836  O   THR A 337      14.867  27.245  -8.747  1.00 97.17           O  
ATOM   4837  CG2 THR A 337      16.899  24.960  -7.628  1.00 97.17           C  
ATOM   4838 HG21 THR A 337      17.073  25.524  -8.544  1.00 97.17           H  
ATOM   4839 HG22 THR A 337      17.708  24.239  -7.512  1.00 97.17           H  
ATOM   4840 HG23 THR A 337      16.899  25.644  -6.779  1.00 97.17           H  
ATOM   4841  OG1 THR A 337      15.529  23.369  -6.592  1.00 97.17           O  
ATOM   4842  HG1 THR A 337      15.334  23.896  -5.813  1.00 97.17           H  
ATOM   4843  N   LYS A 338      13.953  25.713 -10.110  1.00 97.59           N  
ATOM   4844  H   LYS A 338      13.564  24.784 -10.185  1.00 97.59           H  
ATOM   4845  CA  LYS A 338      13.914  26.592 -11.299  1.00 97.59           C  
ATOM   4846  HA  LYS A 338      14.891  27.053 -11.442  1.00 97.59           H  
ATOM   4847  C   LYS A 338      12.910  27.735 -11.125  1.00 97.59           C  
ATOM   4848  CB  LYS A 338      13.563  25.794 -12.562  1.00 97.59           C  
ATOM   4849  HB2 LYS A 338      13.508  26.479 -13.408  1.00 97.59           H  
ATOM   4850  HB3 LYS A 338      12.569  25.368 -12.421  1.00 97.59           H  
ATOM   4851  O   LYS A 338      13.246  28.886 -11.388  1.00 97.59           O  
ATOM   4852  CG  LYS A 338      14.561  24.676 -12.911  1.00 97.59           C  
ATOM   4853  HG2 LYS A 338      15.472  25.104 -13.331  1.00 97.59           H  
ATOM   4854  HG3 LYS A 338      14.824  24.117 -12.013  1.00 97.59           H  
ATOM   4855  CD  LYS A 338      13.907  23.728 -13.923  1.00 97.59           C  
ATOM   4856  HD2 LYS A 338      12.878  23.554 -13.610  1.00 97.59           H  
ATOM   4857  HD3 LYS A 338      13.899  24.201 -14.905  1.00 97.59           H  
ATOM   4858  CE  LYS A 338      14.590  22.363 -14.000  1.00 97.59           C  
ATOM   4859  HE2 LYS A 338      14.809  22.035 -12.983  1.00 97.59           H  
ATOM   4860  HE3 LYS A 338      15.530  22.464 -14.543  1.00 97.59           H  
ATOM   4861  NZ  LYS A 338      13.693  21.376 -14.653  1.00 97.59           N  
ATOM   4862  HZ1 LYS A 338      12.836  21.263 -14.132  1.00 97.59           H  
ATOM   4863  HZ2 LYS A 338      13.419  21.677 -15.578  1.00 97.59           H  
ATOM   4864  HZ3 LYS A 338      14.107  20.456 -14.700  1.00 97.59           H  
ATOM   4865  N   ILE A 339      11.716  27.448 -10.597  1.00 97.97           N  
ATOM   4866  H   ILE A 339      11.499  26.476 -10.426  1.00 97.97           H  
ATOM   4867  CA  ILE A 339      10.701  28.472 -10.292  1.00 97.97           C  
ATOM   4868  HA  ILE A 339      10.493  29.028 -11.206  1.00 97.97           H  
ATOM   4869  C   ILE A 339      11.253  29.483  -9.272  1.00 97.97           C  
ATOM   4870  CB  ILE A 339       9.380  27.818  -9.813  1.00 97.97           C  
ATOM   4871  HB  ILE A 339       9.597  27.221  -8.927  1.00 97.97           H  
ATOM   4872  O   ILE A 339      11.113  30.691  -9.463  1.00 97.97           O  
ATOM   4873  CG1 ILE A 339       8.767  26.898 -10.899  1.00 97.97           C  
ATOM   4874 HG12 ILE A 339       9.546  26.293 -11.363  1.00 97.97           H  
ATOM   4875 HG13 ILE A 339       8.324  27.507 -11.687  1.00 97.97           H  
ATOM   4876  CG2 ILE A 339       8.347  28.900  -9.437  1.00 97.97           C  
ATOM   4877 HG21 ILE A 339       8.118  29.517 -10.305  1.00 97.97           H  
ATOM   4878 HG22 ILE A 339       7.431  28.443  -9.063  1.00 97.97           H  
ATOM   4879 HG23 ILE A 339       8.738  29.550  -8.655  1.00 97.97           H  
ATOM   4880  CD1 ILE A 339       7.700  25.933 -10.367  1.00 97.97           C  
ATOM   4881 HD11 ILE A 339       8.111  25.344  -9.548  1.00 97.97           H  
ATOM   4882 HD12 ILE A 339       7.394  25.259 -11.167  1.00 97.97           H  
ATOM   4883 HD13 ILE A 339       6.824  26.483 -10.022  1.00 97.97           H  
ATOM   4884  N   LEU A 340      11.945  29.015  -8.227  1.00 97.50           N  
ATOM   4885  H   LEU A 340      12.003  28.015  -8.101  1.00 97.50           H  
ATOM   4886  CA  LEU A 340      12.612  29.882  -7.249  1.00 97.50           C  
ATOM   4887  HA  LEU A 340      11.891  30.620  -6.899  1.00 97.50           H  
ATOM   4888  C   LEU A 340      13.780  30.678  -7.859  1.00 97.50           C  
ATOM   4889  CB  LEU A 340      13.076  29.037  -6.048  1.00 97.50           C  
ATOM   4890  HB2 LEU A 340      13.625  28.174  -6.424  1.00 97.50           H  
ATOM   4891  HB3 LEU A 340      13.765  29.628  -5.445  1.00 97.50           H  
ATOM   4892  O   LEU A 340      13.999  31.824  -7.465  1.00 97.50           O  
ATOM   4893  CG  LEU A 340      11.929  28.555  -5.136  1.00 97.50           C  
ATOM   4894  HG  LEU A 340      11.145  28.093  -5.735  1.00 97.50           H  
ATOM   4895  CD1 LEU A 340      12.465  27.514  -4.153  1.00 97.50           C  
ATOM   4896 HD11 LEU A 340      11.655  27.172  -3.508  1.00 97.50           H  
ATOM   4897 HD12 LEU A 340      13.252  27.948  -3.537  1.00 97.50           H  
ATOM   4898 HD13 LEU A 340      12.856  26.659  -4.704  1.00 97.50           H  
ATOM   4899  CD2 LEU A 340      11.315  29.701  -4.328  1.00 97.50           C  
ATOM   4900 HD21 LEU A 340      12.076  30.201  -3.728  1.00 97.50           H  
ATOM   4901 HD22 LEU A 340      10.554  29.313  -3.652  1.00 97.50           H  
ATOM   4902 HD23 LEU A 340      10.843  30.428  -4.990  1.00 97.50           H  
ATOM   4903  N   ALA A 341      14.505  30.134  -8.841  1.00 97.47           N  
ATOM   4904  H   ALA A 341      14.337  29.172  -9.098  1.00 97.47           H  
ATOM   4905  CA  ALA A 341      15.524  30.882  -9.579  1.00 97.47           C  
ATOM   4906  HA  ALA A 341      16.200  31.341  -8.857  1.00 97.47           H  
ATOM   4907  C   ALA A 341      14.897  32.025 -10.400  1.00 97.47           C  
ATOM   4908  CB  ALA A 341      16.349  29.914 -10.435  1.00 97.47           C  
ATOM   4909  HB1 ALA A 341      16.763  29.124  -9.809  1.00 97.47           H  
ATOM   4910  HB2 ALA A 341      15.729  29.469 -11.213  1.00 97.47           H  
ATOM   4911  HB3 ALA A 341      17.167  30.457 -10.909  1.00 97.47           H  
ATOM   4912  O   ALA A 341      15.324  33.172 -10.262  1.00 97.47           O  
ATOM   4913  N   TYR A 342      13.821  31.754 -11.150  1.00 97.53           N  
ATOM   4914  H   TYR A 342      13.532  30.790 -11.240  1.00 97.53           H  
ATOM   4915  CA  TYR A 342      13.033  32.782 -11.847  1.00 97.53           C  
ATOM   4916  HA  TYR A 342      13.676  33.283 -12.571  1.00 97.53           H  
ATOM   4917  C   TYR A 342      12.501  33.862 -10.887  1.00 97.53           C  
ATOM   4918  CB  TYR A 342      11.882  32.110 -12.612  1.00 97.53           C  
ATOM   4919  HB2 TYR A 342      11.396  31.382 -11.962  1.00 97.53           H  
ATOM   4920  HB3 TYR A 342      12.295  31.559 -13.457  1.00 97.53           H  
ATOM   4921  O   TYR A 342      12.614  35.057 -11.157  1.00 97.53           O  
ATOM   4922  CG  TYR A 342      10.831  33.081 -13.125  1.00 97.53           C  
ATOM   4923  CD1 TYR A 342       9.555  33.127 -12.526  1.00 97.53           C  
ATOM   4924  HD1 TYR A 342       9.319  32.451 -11.718  1.00 97.53           H  
ATOM   4925  CD2 TYR A 342      11.143  33.959 -14.179  1.00 97.53           C  
ATOM   4926  HD2 TYR A 342      12.126  33.922 -14.625  1.00 97.53           H  
ATOM   4927  CE1 TYR A 342       8.586  34.034 -12.996  1.00 97.53           C  
ATOM   4928  HE1 TYR A 342       7.599  34.052 -12.559  1.00 97.53           H  
ATOM   4929  CE2 TYR A 342      10.185  34.884 -14.637  1.00 97.53           C  
ATOM   4930  HE2 TYR A 342      10.436  35.566 -15.436  1.00 97.53           H  
ATOM   4931  OH  TYR A 342       7.986  35.824 -14.478  1.00 97.53           O  
ATOM   4932  HH  TYR A 342       8.334  36.357 -15.196  1.00 97.53           H  
ATOM   4933  CZ  TYR A 342       8.905  34.920 -14.046  1.00 97.53           C  
ATOM   4934  N   MET A 343      12.000  33.474  -9.709  1.00 97.65           N  
ATOM   4935  H   MET A 343      11.903  32.484  -9.540  1.00 97.65           H  
ATOM   4936  CA  MET A 343      11.532  34.419  -8.682  1.00 97.65           C  
ATOM   4937  HA  MET A 343      10.808  35.091  -9.142  1.00 97.65           H  
ATOM   4938  C   MET A 343      12.617  35.325  -8.088  1.00 97.65           C
[truncated: 429,310 more chars]
