# Supplementary material for: AlphaFold-Multimer predicts cross-kingdom interactions at the plant-pathogen interface
Source: Nat Commun. 2023 Sep 27;14:6040. doi: 10.1038/s41467-023-41721-9 (PMC10533508; doi:10.1038/s41467-023-41721-9)
Supplement: Supplementary file 6 — Supplementary Data 3 [file 41467_2023_41721_MOESM6_ESM.zip › P69B_FoTIL.pdb]

ATOM      1  N   SER A   1      21.867  10.202  16.568  1.00 41.17           N  
ATOM      2  H   SER A   1      22.595  10.898  16.496  1.00 41.17           H  
ATOM      3  H2  SER A   1      21.648  10.012  17.535  1.00 41.17           H  
ATOM      4  H3  SER A   1      22.198   9.357  16.126  1.00 41.17           H  
ATOM      5  CA  SER A   1      20.675  10.636  15.827  1.00 41.17           C  
ATOM      6  HA  SER A   1      20.287  11.557  16.262  1.00 41.17           H  
ATOM      7  C   SER A   1      19.645   9.537  15.975  1.00 41.17           C  
ATOM      8  CB  SER A   1      21.032  10.865  14.364  1.00 41.17           C  
ATOM      9  HB2 SER A   1      20.130  10.943  13.759  1.00 41.17           H  
ATOM     10  HB3 SER A   1      21.611  11.783  14.264  1.00 41.17           H  
ATOM     11  O   SER A   1      19.940   8.372  15.814  1.00 41.17           O  
ATOM     12  OG  SER A   1      21.814   9.780  13.949  1.00 41.17           O  
ATOM     13  HG  SER A   1      21.945   9.877  13.003  1.00 41.17           H  
ATOM     14  N   LEU A   2      18.427   9.778  16.403  1.00 47.95           N  
ATOM     15  H   LEU A   2      17.988   8.944  16.766  1.00 47.95           H  
ATOM     16  CA  LEU A   2      17.466  10.637  15.722  1.00 47.95           C  
ATOM     17  HA  LEU A   2      16.494  10.418  16.165  1.00 47.95           H  
ATOM     18  C   LEU A   2      17.251  10.289  14.250  1.00 47.95           C  
ATOM     19  CB  LEU A   2      17.723  12.131  15.955  1.00 47.95           C  
ATOM     20  HB2 LEU A   2      16.972  12.706  15.415  1.00 47.95           H  
ATOM     21  HB3 LEU A   2      18.687  12.421  15.537  1.00 47.95           H  
ATOM     22  O   LEU A   2      16.378  10.872  13.627  1.00 47.95           O  
ATOM     23  CG  LEU A   2      17.636  12.516  17.439  1.00 47.95           C  
ATOM     24  HG  LEU A   2      18.220  11.822  18.043  1.00 47.95           H  
ATOM     25  CD1 LEU A   2      18.226  13.905  17.634  1.00 47.95           C  
ATOM     26 HD11 LEU A   2      17.662  14.633  17.052  1.00 47.95           H  
ATOM     27 HD12 LEU A   2      19.270  13.929  17.320  1.00 47.95           H  
ATOM     28 HD13 LEU A   2      18.169  14.187  18.686  1.00 47.95           H  
ATOM     29  CD2 LEU A   2      16.191  12.516  17.927  1.00 47.95           C  
ATOM     30 HD21 LEU A   2      15.757  11.517  17.886  1.00 47.95           H  
ATOM     31 HD22 LEU A   2      16.144  12.864  18.959  1.00 47.95           H  
ATOM     32 HD23 LEU A   2      15.587  13.189  17.318  1.00 47.95           H  
ATOM     33  N   HIS A   3      17.980   9.320  13.706  1.00 58.66           N  
ATOM     34  H   HIS A   3      18.629   8.785  14.265  1.00 58.66           H  
ATOM     35  CA  HIS A   3      17.572   8.713  12.465  1.00 58.66           C  
ATOM     36  HA  HIS A   3      17.120   9.460  11.813  1.00 58.66           H  
ATOM     37  C   HIS A   3      16.503   7.715  12.832  1.00 58.66           C  
ATOM     38  CB  HIS A   3      18.765   8.131  11.717  1.00 58.66           C  
ATOM     39  HB2 HIS A   3      18.411   7.620  10.822  1.00 58.66           H  
ATOM     40  HB3 HIS A   3      19.284   7.407  12.345  1.00 58.66           H  
ATOM     41  O   HIS A   3      16.724   6.754  13.573  1.00 58.66           O  
ATOM     42  CG  HIS A   3      19.711   9.228  11.305  1.00 58.66           C  
ATOM     43  CD2 HIS A   3      21.072   9.179  11.359  1.00 58.66           C  
ATOM     44  HD2 HIS A   3      21.659   8.319  11.647  1.00 58.66           H  
ATOM     45  ND1 HIS A   3      19.367  10.497  10.888  1.00 58.66           N  
ATOM     46  HD1 HIS A   3      18.440  10.813  10.643  1.00 58.66           H  
ATOM     47  CE1 HIS A   3      20.495  11.210  10.750  1.00 58.66           C  
ATOM     48  HE1 HIS A   3      20.545  12.237  10.417  1.00 58.66           H  
ATOM     49  NE2 HIS A   3      21.557  10.466  11.097  1.00 58.66           N  
ATOM     50  N   THR A   4      15.307   8.024  12.377  1.00 75.28           N  
ATOM     51  H   THR A   4      15.184   8.847  11.804  1.00 75.28           H  
ATOM     52  CA  THR A   4      14.259   7.039  12.272  1.00 75.28           C  
ATOM     53  HA  THR A   4      14.153   6.540  13.235  1.00 75.28           H  
ATOM     54  C   THR A   4      14.672   6.007  11.232  1.00 75.28           C  
ATOM     55  CB  THR A   4      12.929   7.720  11.930  1.00 75.28           C  
ATOM     56  HB  THR A   4      12.193   6.977  11.623  1.00 75.28           H  
ATOM     57  O   THR A   4      15.467   6.279  10.329  1.00 75.28           O  
ATOM     58  CG2 THR A   4      12.413   8.487  13.149  1.00 75.28           C  
ATOM     59 HG21 THR A   4      11.451   8.939  12.908  1.00 75.28           H  
ATOM     60 HG22 THR A   4      12.280   7.797  13.983  1.00 75.28           H  
ATOM     61 HG23 THR A   4      13.115   9.271  13.430  1.00 75.28           H  
ATOM     62  OG1 THR A   4      13.123   8.674  10.911  1.00 75.28           O  
ATOM     63  HG1 THR A   4      12.271   8.899  10.531  1.00 75.28           H  
ATOM     64  N   THR A   5      14.145   4.794  11.355  1.00 76.98           N  
ATOM     65  H   THR A   5      13.506   4.610  12.115  1.00 76.98           H  
ATOM     66  CA  THR A   5      14.087   3.911  10.197  1.00 76.98           C  
ATOM     67  HA  THR A   5      15.097   3.696   9.848  1.00 76.98           H  
ATOM     68  C   THR A   5      13.313   4.675   9.142  1.00 76.98           C  
ATOM     69  CB  THR A   5      13.369   2.600  10.497  1.00 76.98           C  
ATOM     70  HB  THR A   5      13.289   2.016   9.580  1.00 76.98           H  
ATOM     71  O   THR A   5      12.239   5.189   9.413  1.00 76.98           O  
ATOM     72  CG2 THR A   5      14.135   1.782  11.534  1.00 76.98           C  
ATOM     73 HG21 THR A   5      14.977   1.277  11.061  1.00 76.98           H  
ATOM     74 HG22 THR A   5      13.470   1.038  11.974  1.00 76.98           H  
ATOM     75 HG23 THR A   5      14.518   2.412  12.336  1.00 76.98           H  
ATOM     76  OG1 THR A   5      12.071   2.864  10.971  1.00 76.98           O  
ATOM     77  HG1 THR A   5      11.676   3.558  10.438  1.00 76.98           H  
ATOM     78  N   HIS A   6      13.884   4.786   7.968  1.00 89.44           N  
ATOM     79  H   HIS A   6      14.795   4.356   7.902  1.00 89.44           H  
ATOM     80  CA  HIS A   6      13.694   5.894   7.040  1.00 89.44           C  
ATOM     81  HA  HIS A   6      14.177   6.776   7.460  1.00 89.44           H  
ATOM     82  C   HIS A   6      12.269   6.339   6.624  1.00 89.44           C  
ATOM     83  CB  HIS A   6      14.494   5.435   5.824  1.00 89.44           C  
ATOM     84  HB2 HIS A   6      15.447   5.011   6.140  1.00 89.44           H  
ATOM     85  HB3 HIS A   6      13.934   4.675   5.279  1.00 89.44           H  
ATOM     86  O   HIS A   6      12.116   7.424   6.068  1.00 89.44           O  
ATOM     87  CG  HIS A   6      14.823   6.560   4.919  1.00 89.44           C  
ATOM     88  CD2 HIS A   6      14.578   6.604   3.588  1.00 89.44           C  
ATOM     89  HD2 HIS A   6      14.114   5.864   2.953  1.00 89.44           H  
ATOM     90  ND1 HIS A   6      15.421   7.747   5.332  1.00 89.44           N  
ATOM     91  CE1 HIS A   6      15.513   8.496   4.229  1.00 89.44           C  
ATOM     92  HE1 HIS A   6      15.912   9.499   4.182  1.00 89.44           H  
ATOM     93  NE2 HIS A   6      15.032   7.825   3.186  1.00 89.44           N  
ATOM     94  HE2 HIS A   6      14.932   8.201   2.254  1.00 89.44           H  
ATOM     95  N   THR A   7      11.210   5.556   6.852  1.00 93.93           N  
ATOM     96  H   THR A   7      11.298   4.769   7.478  1.00 93.93           H  
ATOM     97  CA  THR A   7       9.879   5.867   6.301  1.00 93.93           C  
ATOM     98  HA  THR A   7      10.013   6.041   5.233  1.00 93.93           H  
ATOM     99  C   THR A   7       9.243   7.156   6.835  1.00 93.93           C  
ATOM    100  CB  THR A   7       8.882   4.707   6.413  1.00 93.93           C  
ATOM    101  HB  THR A   7       7.920   5.054   6.034  1.00 93.93           H  
ATOM    102  O   THR A   7       8.747   7.915   6.003  1.00 93.93           O  
ATOM    103  CG2 THR A   7       9.311   3.491   5.604  1.00 93.93           C  
ATOM    104 HG21 THR A   7      10.345   3.223   5.821  1.00 93.93           H  
ATOM    105 HG22 THR A   7       9.189   3.714   4.544  1.00 93.93           H  
ATOM    106 HG23 THR A   7       8.665   2.651   5.860  1.00 93.93           H  
ATOM    107  OG1 THR A   7       8.711   4.238   7.721  1.00 93.93           O  
ATOM    108  HG1 THR A   7       7.848   3.817   7.736  1.00 93.93           H  
ATOM    109  N   PRO A   8       9.281   7.509   8.140  1.00 93.72           N  
ATOM    110  CA  PRO A   8       8.704   8.770   8.595  1.00 93.72           C  
ATOM    111  HA  PRO A   8       7.670   8.824   8.256  1.00 93.72           H  
ATOM    112  C   PRO A   8       9.469   9.972   8.042  1.00 93.72           C  
ATOM    113  CB  PRO A   8       8.727   8.733  10.127  1.00 93.72           C  
ATOM    114  HB2 PRO A   8       7.800   9.127  10.544  1.00 93.72           H  
ATOM    115  HB3 PRO A   8       9.583   9.288  10.511  1.00 93.72           H  
ATOM    116  O   PRO A   8       8.848  10.930   7.598  1.00 93.72           O  
ATOM    117  CG  PRO A   8       8.892   7.253  10.451  1.00 93.72           C  
ATOM    118  HG2 PRO A   8       9.416   7.109  11.396  1.00 93.72           H  
ATOM    119  HG3 PRO A   8       7.928   6.745  10.438  1.00 93.72           H  
ATOM    120  CD  PRO A   8       9.757   6.779   9.299  1.00 93.72           C  
ATOM    121  HD2 PRO A   8       9.699   5.694   9.211  1.00 93.72           H  
ATOM    122  HD3 PRO A   8      10.787   7.083   9.490  1.00 93.72           H  
ATOM    123  N   SER A   9      10.805   9.905   7.984  1.00 94.18           N  
ATOM    124  H   SER A   9      11.278   9.049   8.236  1.00 94.18           H  
ATOM    125  CA  SER A   9      11.612  10.986   7.408  1.00 94.18           C  
ATOM    126  HA  SER A   9      11.322  11.921   7.887  1.00 94.18           H  
ATOM    127  C   SER A   9      11.358  11.159   5.913  1.00 94.18           C  
ATOM    128  CB  SER A   9      13.106  10.771   7.672  1.00 94.18           C  
ATOM    129  HB2 SER A   9      13.693  11.441   7.044  1.00 94.18           H  
ATOM    130  HB3 SER A   9      13.306  11.020   8.714  1.00 94.18           H  
ATOM    131  O   SER A   9      11.270  12.293   5.454  1.00 94.18           O  
ATOM    132  OG  SER A   9      13.514   9.432   7.460  1.00 94.18           O  
ATOM    133  HG  SER A   9      13.535   9.213   6.526  1.00 94.18           H  
ATOM    134  N   PHE A  10      11.178  10.061   5.170  1.00 96.88           N  
ATOM    135  H   PHE A  10      11.291   9.153   5.597  1.00 96.88           H  
ATOM    136  CA  PHE A  10      10.788  10.106   3.759  1.00 96.88           C  
ATOM    137  HA  PHE A  10      11.498  10.728   3.215  1.00 96.88           H  
ATOM    138  C   PHE A  10       9.398  10.733   3.558  1.00 96.88           C  
ATOM    139  CB  PHE A  10      10.843   8.686   3.183  1.00 96.88           C  
ATOM    140  HB2 PHE A  10      11.853   8.296   3.305  1.00 96.88           H  
ATOM    141  HB3 PHE A  10      10.167   8.043   3.746  1.00 96.88           H  
ATOM    142  O   PHE A  10       9.181  11.465   2.601  1.00 96.88           O  
ATOM    143  CG  PHE A  10      10.487   8.617   1.712  1.00 96.88           C  
ATOM    144  CD1 PHE A  10       9.317   7.960   1.287  1.00 96.88           C  
ATOM    145  HD1 PHE A  10       8.651   7.516   2.013  1.00 96.88           H  
ATOM    146  CD2 PHE A  10      11.325   9.228   0.763  1.00 96.88           C  
ATOM    147  HD2 PHE A  10      12.212   9.754   1.083  1.00 96.88           H  
ATOM    148  CE1 PHE A  10       9.011   7.885  -0.084  1.00 96.88           C  
ATOM    149  HE1 PHE A  10       8.118   7.377  -0.418  1.00 96.88           H  
ATOM    150  CE2 PHE A  10      11.026   9.143  -0.606  1.00 96.88           C  
ATOM    151  HE2 PHE A  10      11.677   9.604  -1.335  1.00 96.88           H  
ATOM    152  CZ  PHE A  10       9.872   8.468  -1.028  1.00 96.88           C  
ATOM    153  HZ  PHE A  10       9.640   8.404  -2.081  1.00 96.88           H  
ATOM    154  N   LEU A  11       8.477  10.518   4.503  1.00 97.16           N  
ATOM    155  H   LEU A  11       8.710   9.880   5.250  1.00 97.16           H  
ATOM    156  CA  LEU A  11       7.162  11.166   4.547  1.00 97.16           C  
ATOM    157  HA  LEU A  11       6.782  11.247   3.529  1.00 97.16           H  
ATOM    158  C   LEU A  11       7.198  12.616   5.079  1.00 97.16           C  
ATOM    159  CB  LEU A  11       6.208  10.276   5.372  1.00 97.16           C  
ATOM    160  HB2 LEU A  11       6.662  10.092   6.346  1.00 97.16           H  
ATOM    161  HB3 LEU A  11       5.280  10.820   5.545  1.00 97.16           H  
ATOM    162  O   LEU A  11       6.145  13.215   5.284  1.00 97.16           O  
ATOM    163  CG  LEU A  11       5.845   8.929   4.725  1.00 97.16           C  
ATOM    164  HG  LEU A  11       6.747   8.371   4.471  1.00 97.16           H  
ATOM    165  CD1 LEU A  11       5.014   8.097   5.705  1.00 97.16           C  
ATOM    166 HD11 LEU A  11       4.098   8.628   5.965  1.00 97.16           H  
ATOM    167 HD12 LEU A  11       4.763   7.139   5.251  1.00 97.16           H  
ATOM    168 HD13 LEU A  11       5.597   7.917   6.608  1.00 97.16           H  
ATOM    169  CD2 LEU A  11       5.023   9.122   3.454  1.00 97.16           C  
ATOM    170 HD21 LEU A  11       5.625   9.620   2.694  1.00 97.16           H  
ATOM    171 HD22 LEU A  11       4.693   8.158   3.064  1.00 97.16           H  
ATOM    172 HD23 LEU A  11       4.155   9.743   3.675  1.00 97.16           H  
ATOM    173  N   GLY A  12       8.380  13.188   5.336  1.00 96.16           N  
ATOM    174  H   GLY A  12       9.219  12.669   5.122  1.00 96.16           H  
ATOM    175  CA  GLY A  12       8.532  14.550   5.864  1.00 96.16           C  
ATOM    176  HA2 GLY A  12       7.877  15.222   5.309  1.00 96.16           H  
ATOM    177  HA3 GLY A  12       9.563  14.867   5.707  1.00 96.16           H  
ATOM    178  C   GLY A  12       8.212  14.702   7.356  1.00 96.16           C  
ATOM    179  O   GLY A  12       8.110  15.823   7.853  1.00 96.16           O  
ATOM    180  N   LEU A  13       8.068  13.597   8.090  1.00 96.75           N  
ATOM    181  H   LEU A  13       8.213  12.706   7.637  1.00 96.75           H  
ATOM    182  CA  LEU A  13       7.759  13.587   9.517  1.00 96.75           C  
ATOM    183  HA  LEU A  13       7.129  14.447   9.744  1.00 96.75           H  
ATOM    184  C   LEU A  13       9.050  13.715  10.332  1.00 96.75           C  
ATOM    185  CB  LEU A  13       6.972  12.320   9.879  1.00 96.75           C  
ATOM    186  HB2 LEU A  13       7.623  11.454   9.755  1.00 96.75           H  
ATOM    187  HB3 LEU A  13       6.704  12.380  10.934  1.00 96.75           H  
ATOM    188  O   LEU A  13       9.908  12.828  10.332  1.00 96.75           O  
ATOM    189  CG  LEU A  13       5.687  12.104   9.064  1.00 96.75           C  
ATOM    190  HG  LEU A  13       5.909  12.145   7.998  1.00 96.75           H  
ATOM    191  CD1 LEU A  13       5.109  10.723   9.353  1.00 96.75           C  
ATOM    192 HD11 LEU A  13       5.860   9.958   9.159  1.00 96.75           H  
ATOM    193 HD12 LEU A  13       4.270  10.565   8.676  1.00 96.75           H  
ATOM    194 HD13 LEU A  13       4.774  10.660  10.388  1.00 96.75           H  
ATOM    195  CD2 LEU A  13       4.622  13.152   9.392  1.00 96.75           C  
ATOM    196 HD21 LEU A  13       4.963  14.137   9.071  1.00 96.75           H  
ATOM    197 HD22 LEU A  13       3.701  12.921   8.857  1.00 96.75           H  
ATOM    198 HD23 LEU A  13       4.420  13.164  10.463  1.00 96.75           H  
ATOM    199  N   GLN A  14       9.192  14.844  11.026  1.00 94.10           N  
ATOM    200  H   GLN A  14       8.448  15.526  10.983  1.00 94.10           H  
ATOM    201  CA  GLN A  14      10.384  15.191  11.798  1.00 94.10           C  
ATOM    202  HA  GLN A  14      11.083  14.355  11.774  1.00 94.10           H  
ATOM    203  C   GLN A  14      10.029  15.450  13.259  1.00 94.10           C  
ATOM    204  CB  GLN A  14      11.091  16.405  11.184  1.00 94.10           C  
ATOM    205  HB2 GLN A  14      10.411  17.257  11.180  1.00 94.10           H  
ATOM    206  HB3 GLN A  14      11.953  16.647  11.806  1.00 94.10           H  
ATOM    207  O   GLN A  14       9.003  16.054  13.572  1.00 94.10           O  
ATOM    208  CG  GLN A  14      11.578  16.139   9.751  1.00 94.10           C  
ATOM    209  HG2 GLN A  14      12.212  15.252   9.743  1.00 94.10           H  
ATOM    210  HG3 GLN A  14      10.722  15.952   9.103  1.00 94.10           H  
ATOM    211  CD  GLN A  14      12.369  17.301   9.158  1.00 94.10           C  
ATOM    212  NE2 GLN A  14      12.835  17.185   7.938  1.00 94.10           N  
ATOM    213 HE21 GLN A  14      13.302  18.002   7.570  1.00 94.10           H  
ATOM    214 HE22 GLN A  14      12.592  16.390   7.364  1.00 94.10           H  
ATOM    215  OE1 GLN A  14      12.607  18.325   9.770  1.00 94.10           O  
ATOM    216  N   GLN A  15      10.874  14.975  14.177  1.00 95.05           N  
ATOM    217  H   GLN A  15      11.735  14.541  13.876  1.00 95.05           H  
ATOM    218  CA  GLN A  15      10.594  15.090  15.607  1.00 95.05           C  
ATOM    219  HA  GLN A  15       9.634  14.612  15.807  1.00 95.05           H  
ATOM    220  C   GLN A  15      10.472  16.561  16.022  1.00 95.05           C  
ATOM    221  CB  GLN A  15      11.657  14.372  16.448  1.00 95.05           C  
ATOM    222  HB2 GLN A  15      12.644  14.768  16.210  1.00 95.05           H  
ATOM    223  HB3 GLN A  15      11.449  14.576  17.499  1.00 95.05           H  
ATOM    224  O   GLN A  15      11.365  17.366  15.772  1.00 95.05           O  
ATOM    225  CG  GLN A  15      11.647  12.851  16.234  1.00 95.05           C  
ATOM    226  HG2 GLN A  15      10.639  12.470  16.397  1.00 95.05           H  
ATOM    227  HG3 GLN A  15      11.936  12.630  15.207  1.00 95.05           H  
ATOM    228  CD  GLN A  15      12.592  12.111  17.178  1.00 95.05           C  
ATOM    229  NE2 GLN A  15      12.880  10.857  16.913  1.00 95.05           N  
ATOM    230 HE21 GLN A  15      13.387  10.369  17.639  1.00 95.05           H  
ATOM    231 HE22 GLN A  15      12.441  10.392  16.132  1.00 95.05           H  
ATOM    232  OE1 GLN A  15      13.092  12.620  18.167  1.00 95.05           O  
ATOM    233  N   ASN A  16       9.369  16.876  16.697  1.00 94.64           N  
ATOM    234  H   ASN A  16       8.703  16.131  16.840  1.00 94.64           H  
ATOM    235  CA  ASN A  16       9.022  18.176  17.270  1.00 94.64           C  
ATOM    236  HA  ASN A  16       8.016  18.073  17.676  1.00 94.64           H  
ATOM    237  C   ASN A  16       8.903  19.312  16.241  1.00 94.64           C  
ATOM    238  CB  ASN A  16       9.952  18.482  18.460  1.00 94.64           C  
ATOM    239  HB2 ASN A  16      10.970  18.616  18.093  1.00 94.64           H  
ATOM    240  HB3 ASN A  16       9.641  19.412  18.936  1.00 94.64           H  
ATOM    241  O   ASN A  16       9.013  20.483  16.607  1.00 94.64           O  
ATOM    242  CG  ASN A  16       9.921  17.391  19.513  1.00 94.64           C  
ATOM    243  ND2 ASN A  16      11.051  17.047  20.083  1.00 94.64           N  
ATOM    244 HD21 ASN A  16      11.913  17.501  19.814  1.00 94.64           H  
ATOM    245 HD22 ASN A  16      11.001  16.309  20.770  1.00 94.64           H  
ATOM    246  OD1 ASN A  16       8.888  16.816  19.822  1.00 94.64           O  
ATOM    247  N   MET A  17       8.642  18.980  14.972  1.00 95.27           N  
ATOM    248  H   MET A  17       8.558  18.004  14.726  1.00 95.27           H  
ATOM    249  CA  MET A  17       8.462  19.942  13.884  1.00 95.27           C  
ATOM    250  HA  MET A  17       8.193  20.913  14.300  1.00 95.27           H  
ATOM    251  C   MET A  17       7.331  19.521  12.936  1.00 95.27           C  
ATOM    252  CB  MET A  17       9.775  20.096  13.106  1.00 95.27           C  
ATOM    253  HB2 MET A  17      10.058  19.123  12.704  1.00 95.27           H  
ATOM    254  HB3 MET A  17       9.618  20.782  12.273  1.00 95.27           H  
ATOM    255  O   MET A  17       7.008  18.337  12.827  1.00 95.27           O  
ATOM    256  CG  MET A  17      10.913  20.648  13.977  1.00 95.27           C  
ATOM    257  HG2 MET A  17      10.559  21.551  14.475  1.00 95.27           H  
ATOM    258  HG3 MET A  17      11.166  19.917  14.745  1.00 95.27           H  
ATOM    259  SD  MET A  17      12.427  21.069  13.078  1.00 95.27           S  
ATOM    260  CE  MET A  17      12.918  19.414  12.544  1.00 95.27           C  
ATOM    261  HE1 MET A  17      12.099  18.964  11.985  1.00 95.27           H  
ATOM    262  HE2 MET A  17      13.799  19.481  11.905  1.00 95.27           H  
ATOM    263  HE3 MET A  17      13.140  18.798  13.416  1.00 95.27           H  
ATOM    264  N   GLY A  18       6.747  20.505  12.246  1.00 94.63           N  
ATOM    265  H   GLY A  18       7.034  21.458  12.419  1.00 94.63           H  
ATOM    266  CA  GLY A  18       5.697  20.303  11.243  1.00 94.63           C  
ATOM    267  HA2 GLY A  18       6.133  19.826  10.364  1.00 94.63           H  
ATOM    268  HA3 GLY A  18       5.287  21.266  10.941  1.00 94.63           H  
ATOM    269  C   GLY A  18       4.535  19.447  11.749  1.00 94.63           C  
ATOM    270  O   GLY A  18       4.172  19.510  12.922  1.00 94.63           O  
ATOM    271  N   VAL A  19       4.011  18.576  10.882  1.00 95.24           N  
ATOM    272  H   VAL A  19       4.345  18.591   9.929  1.00 95.24           H  
ATOM    273  CA  VAL A  19       2.800  17.786  11.168  1.00 95.24           C  
ATOM    274  HA  VAL A  19       1.964  18.476  11.282  1.00 95.24           H  
ATOM    275  C   VAL A  19       2.901  16.984  12.449  1.00 95.24           C  
ATOM    276  CB  VAL A  19       2.464  16.808  10.036  1.00 95.24           C  
ATOM    277  HB  VAL A  19       3.281  16.097   9.912  1.00 95.24           H  
ATOM    278  O   VAL A  19       1.926  16.928  13.180  1.00 95.24           O  
ATOM    279  CG1 VAL A  19       1.159  16.030  10.263  1.00 95.24           C  
ATOM    280 HG11 VAL A  19       0.936  15.404   9.399  1.00 95.24           H  
ATOM    281 HG12 VAL A  19       0.331  16.723  10.415  1.00 95.24           H  
ATOM    282 HG13 VAL A  19       1.238  15.381  11.135  1.00 95.24           H  
ATOM    283  CG2 VAL A  19       2.286  17.578   8.749  1.00 95.24           C  
ATOM    284 HG21 VAL A  19       1.979  16.865   7.984  1.00 95.24           H  
ATOM    285 HG22 VAL A  19       1.515  18.340   8.860  1.00 95.24           H  
ATOM    286 HG23 VAL A  19       3.226  18.038   8.443  1.00 95.24           H  
ATOM    287  N   TRP A  20       4.043  16.376  12.781  1.00 96.91           N  
ATOM    288  H   TRP A  20       4.857  16.498  12.196  1.00 96.91           H  
ATOM    289  CA  TRP A  20       4.150  15.621  14.035  1.00 96.91           C  
ATOM    290  HA  TRP A  20       3.327  14.907  14.090  1.00 96.91           H  
ATOM    291  C   TRP A  20       3.967  16.497  15.271  1.00 96.91           C  
ATOM    292  CB  TRP A  20       5.486  14.876  14.095  1.00 96.91           C  
ATOM    293  HB2 TRP A  20       6.226  15.402  13.491  1.00 96.91           H  
ATOM    294  HB3 TRP A  20       5.850  14.907  15.122  1.00 96.91           H  
ATOM    295  O   TRP A  20       3.350  16.059  16.241  1.00 96.91           O  
ATOM    296  CG  TRP A  20       5.470  13.433  13.694  1.00 96.91           C  
ATOM    297  CD1 TRP A  20       4.393  12.672  13.380  1.00 96.91           C  
ATOM    298  HD1 TRP A  20       3.365  13.001  13.345  1.00 96.91           H  
ATOM    299  CD2 TRP A  20       6.616  12.539  13.603  1.00 96.91           C  
ATOM    300  CE2 TRP A  20       6.160  11.241  13.238  1.00 96.91           C  
ATOM    301  CE3 TRP A  20       8.002  12.704  13.790  1.00 96.91           C  
ATOM    302  HE3 TRP A  20       8.355  13.681  14.086  1.00 96.91           H  
ATOM    303  NE1 TRP A  20       4.798  11.382  13.120  1.00 96.91           N  
ATOM    304  HE1 TRP A  20       4.159  10.643  12.866  1.00 96.91           H  
ATOM    305  CH2 TRP A  20       8.414  10.369  13.224  1.00 96.91           C  
ATOM    306  HH2 TRP A  20       9.099   9.549  13.069  1.00 96.91           H  
ATOM    307  CZ2 TRP A  20       7.034  10.162  13.060  1.00 96.91           C  
ATOM    308  HZ2 TRP A  20       6.644   9.191  12.795  1.00 96.91           H  
ATOM    309  CZ3 TRP A  20       8.899  11.639  13.586  1.00 96.91           C  
ATOM    310  HZ3 TRP A  20       9.962  11.799  13.695  1.00 96.91           H  
ATOM    311  N   LYS A  21       4.448  17.740  15.225  1.00 96.25           N  
ATOM    312  H   LYS A  21       4.827  18.069  14.349  1.00 96.25           H  
ATOM    313  CA  LYS A  21       4.183  18.720  16.276  1.00 96.25           C  
ATOM    314  HA  LYS A  21       4.366  18.262  17.248  1.00 96.25           H  
ATOM    315  C   LYS A  21       2.712  19.147  16.265  1.00 96.25           C  
ATOM    316  CB  LYS A  21       5.135  19.902  16.083  1.00 96.25           C  
ATOM    317  HB2 LYS A  21       4.907  20.397  15.139  1.00 96.25           H  
ATOM    318  HB3 LYS A  21       6.159  19.531  16.042  1.00 96.25           H  
ATOM    319  O   LYS A  21       2.069  19.088  17.308  1.00 96.25           O  
ATOM    320  CG  LYS A  21       5.026  20.925  17.215  1.00 96.25           C  
ATOM    321  HG2 LYS A  21       3.986  21.226  17.345  1.00 96.25           H  
ATOM    322  HG3 LYS A  21       5.395  20.490  18.144  1.00 96.25           H  
ATOM    323  CD  LYS A  21       5.847  22.161  16.850  1.00 96.25           C  
ATOM    324  HD2 LYS A  21       5.495  22.540  15.891  1.00 96.25           H  
ATOM    325  HD3 LYS A  21       6.901  21.897  16.768  1.00 96.25           H  
ATOM    326  CE  LYS A  21       5.656  23.237  17.915  1.00 96.25           C  
ATOM    327  HE2 LYS A  21       4.586  23.395  18.049  1.00 96.25           H  
ATOM    328  HE3 LYS A  21       6.069  22.880  18.859  1.00 96.25           H  
ATOM    329  NZ  LYS A  21       6.304  24.500  17.496  1.00 96.25           N  
ATOM    330  HZ1 LYS A  21       6.160  25.223  18.187  1.00 96.25           H  
ATOM    331  HZ2 LYS A  21       7.293  24.359  17.347  1.00 96.25           H  
ATOM    332  HZ3 LYS A  21       5.890  24.809  16.628  1.00 96.25           H  
ATOM    333  N   ASP A  22       2.184  19.518  15.101  1.00 95.83           N  
ATOM    334  H   ASP A  22       2.800  19.579  14.304  1.00 95.83           H  
ATOM    335  CA  ASP A  22       0.845  20.113  14.957  1.00 95.83           C  
ATOM    336  HA  ASP A  22       0.734  20.912  15.691  1.00 95.83           H  
ATOM    337  C   ASP A  22      -0.294  19.106  15.202  1.00 95.83           C  
ATOM    338  CB  ASP A  22       0.724  20.742  13.558  1.00 95.83           C  
ATOM    339  HB2 ASP A  22       0.782  19.949  12.813  1.00 95.83           H  
ATOM    340  HB3 ASP A  22      -0.254  21.215  13.470  1.00 95.83           H  
ATOM    341  O   ASP A  22      -1.377  19.469  15.652  1.00 95.83           O  
ATOM    342  CG  ASP A  22       1.804  21.795  13.260  1.00 95.83           C  
ATOM    343  OD1 ASP A  22       2.130  21.948  12.063  1.00 95.83           O  
ATOM    344  OD2 ASP A  22       2.346  22.397  14.222  1.00 95.83           O  
ATOM    345  N   SER A  23      -0.034  17.822  14.959  1.00 96.46           N  
ATOM    346  H   SER A  23       0.851  17.616  14.518  1.00 96.46           H  
ATOM    347  CA  SER A  23      -0.937  16.697  15.246  1.00 96.46           C  
ATOM    348  HA  SER A  23      -1.958  17.070  15.330  1.00 96.46           H  
ATOM    349  C   SER A  23      -0.630  15.999  16.568  1.00 96.46           C  
ATOM    350  CB  SER A  23      -0.913  15.680  14.102  1.00 96.46           C  
ATOM    351  HB2 SER A  23      -1.156  16.173  13.161  1.00 96.46           H  
ATOM    352  HB3 SER A  23      -1.655  14.904  14.292  1.00 96.46           H  
ATOM    353  O   SER A  23      -1.194  14.943  16.848  1.00 96.46           O  
ATOM    354  OG  SER A  23       0.371  15.091  14.022  1.00 96.46           O  
ATOM    355  HG  SER A  23       0.941  15.776  13.664  1.00 96.46           H  
ATOM    356  N   ASN A  24       0.303  16.525  17.372  1.00 95.91           N  
ATOM    357  H   ASN A  24       0.723  17.403  17.100  1.00 95.91           H  
ATOM    358  CA  ASN A  24       0.740  15.912  18.628  1.00 95.91           C  
ATOM    359  HA  ASN A  24       1.685  16.385  18.897  1.00 95.91           H  
ATOM    360  C   ASN A  24       1.026  14.400  18.482  1.00 95.91           C  
ATOM    361  CB  ASN A  24      -0.301  16.252  19.704  1.00 95.91           C  
ATOM    362  HB2 ASN A  24      -0.621  17.286  19.577  1.00 95.91           H  
ATOM    363  HB3 ASN A  24      -1.175  15.614  19.572  1.00 95.91           H  
ATOM    364  O   ASN A  24       0.648  13.593  19.332  1.00 95.91           O  
ATOM    365  CG  ASN A  24       0.209  16.114  21.123  1.00 95.91           C  
ATOM    366  ND2 ASN A  24      -0.678  16.255  22.078  1.00 95.91           N  
ATOM    367 HD21 ASN A  24      -0.286  16.424  22.993  1.00 95.91           H  
ATOM    368 HD22 ASN A  24      -1.627  16.474  21.810  1.00 95.91           H  
ATOM    369  OD1 ASN A  24       1.383  15.976  21.425  1.00 95.91           O  
ATOM    370  N   TYR A  25       1.636  14.009  17.358  1.00 97.19           N  
ATOM    371  H   TYR A  25       1.948  14.741  16.735  1.00 97.19           H  
ATOM    372  CA  TYR A  25       1.944  12.624  16.987  1.00 97.19           C  
ATOM    373  HA  TYR A  25       2.328  12.650  15.967  1.00 97.19           H  
ATOM    374  C   TYR A  25       0.737  11.655  16.954  1.00 97.19           C  
ATOM    375  CB  TYR A  25       3.074  12.114  17.887  1.00 97.19           C  
ATOM    376  HB2 TYR A  25       3.300  11.086  17.603  1.00 97.19           H  
ATOM    377  HB3 TYR A  25       2.710  12.081  18.914  1.00 97.19           H  
ATOM    378  O   TYR A  25       0.919  10.440  17.090  1.00 97.19           O  
ATOM    379  CG  TYR A  25       4.359  12.914  17.866  1.00 97.19           C  
ATOM    380  CD1 TYR A  25       5.423  12.500  17.044  1.00 97.19           C  
ATOM    381  HD1 TYR A  25       5.297  11.665  16.371  1.00 97.19           H  
ATOM    382  CD2 TYR A  25       4.512  14.032  18.711  1.00 97.19           C  
ATOM    383  HD2 TYR A  25       3.695  14.346  19.344  1.00 97.19           H  
ATOM    384  CE1 TYR A  25       6.654  13.175  17.099  1.00 97.19           C  
ATOM    385  HE1 TYR A  25       7.484  12.846  16.492  1.00 97.19           H  
ATOM    386  CE2 TYR A  25       5.734  14.726  18.750  1.00 97.19           C  
ATOM    387  HE2 TYR A  25       5.854  15.573  19.410  1.00 97.19           H  
ATOM    388  OH  TYR A  25       8.024  14.870  18.063  1.00 97.19           O  
ATOM    389  HH  TYR A  25       8.059  15.493  18.793  1.00 97.19           H  
ATOM    390  CZ  TYR A  25       6.810  14.279  17.959  1.00 97.19           C  
ATOM    391  N   GLY A  26      -0.486  12.168  16.779  1.00 97.59           N  
ATOM    392  H   GLY A  26      -0.574  13.170  16.681  1.00 97.59           H  
ATOM    393  CA  GLY A  26      -1.731  11.390  16.769  1.00 97.59           C  
ATOM    394  HA2 GLY A  26      -1.570  10.443  16.254  1.00 97.59           H  
ATOM    395  HA3 GLY A  26      -2.482  11.953  16.215  1.00 97.59           H  
ATOM    396  C   GLY A  26      -2.306  11.088  18.159  1.00 97.59           C  
ATOM    397  O   GLY A  26      -3.094  10.153  18.301  1.00 97.59           O  
ATOM    398  N   LYS A  27      -1.892  11.827  19.198  1.00 97.83           N  
ATOM    399  H   LYS A  27      -1.253  12.585  19.005  1.00 97.83           H  
ATOM    400  CA  LYS A  27      -2.279  11.578  20.596  1.00 97.83           C  
ATOM    401  HA  LYS A  27      -1.854  10.619  20.892  1.00 97.83           H  
ATOM    402  C   LYS A  27      -3.800  11.492  20.775  1.00 97.83           C  
ATOM    403  CB  LYS A  27      -1.678  12.673  21.489  1.00 97.83           C  
ATOM    404  HB2 LYS A  27      -0.603  12.719  21.318  1.00 97.83           H  
ATOM    405  HB3 LYS A  27      -2.117  13.635  21.222  1.00 97.83           H  
ATOM    406  O   LYS A  27      -4.519  12.444  20.499  1.00 97.83           O  
ATOM    407  CG  LYS A  27      -1.908  12.390  22.979  1.00 97.83           C  
ATOM    408  HG2 LYS A  27      -2.973  12.279  23.181  1.00 97.83           H  
ATOM    409  HG3 LYS A  27      -1.393  11.464  23.236  1.00 97.83           H  
ATOM    410  CD  LYS A  27      -1.363  13.530  23.841  1.00 97.83           C  
ATOM    411  HD2 LYS A  27      -0.304  13.666  23.626  1.00 97.83           H  
ATOM    412  HD3 LYS A  27      -1.908  14.441  23.592  1.00 97.83           H  
ATOM    413  CE  LYS A  27      -1.564  13.213  25.324  1.00 97.83           C  
ATOM    414  HE2 LYS A  27      -1.061  12.270  25.544  1.00 97.83           H  
ATOM    415  HE3 LYS A  27      -2.629  13.074  25.507  1.00 97.83           H  
ATOM    416  NZ  LYS A  27      -1.025  14.290  26.188  1.00 97.83           N  
ATOM    417  HZ1 LYS A  27      -0.036  14.406  26.018  1.00 97.83           H  
ATOM    418  HZ2 LYS A  27      -1.497  15.162  25.993  1.00 97.83           H  
ATOM    419  HZ3 LYS A  27      -1.161  14.060  27.162  1.00 97.83           H  
ATOM    420  N   GLY A  28      -4.270  10.377  21.335  1.00 97.36           N  
ATOM    421  H   GLY A  28      -3.628   9.613  21.489  1.00 97.36           H  
ATOM    422  CA  GLY A  28      -5.686  10.158  21.659  1.00 97.36           C  
ATOM    423  HA2 GLY A  28      -6.137  11.103  21.962  1.00 97.36           H  
ATOM    424  HA3 GLY A  28      -5.754   9.468  22.500  1.00 97.36           H  
ATOM    425  C   GLY A  28      -6.532   9.591  20.515  1.00 97.36           C  
ATOM    426  O   GLY A  28      -7.648   9.147  20.772  1.00 97.36           O  
ATOM    427  N   VAL A  29      -6.010   9.544  19.285  1.00 98.30           N  
ATOM    428  H   VAL A  29      -5.081   9.908  19.132  1.00 98.30           H  
ATOM    429  CA  VAL A  29      -6.669   8.870  18.156  1.00 98.30           C  
ATOM    430  HA  VAL A  29      -7.736   9.091  18.188  1.00 98.30           H  
ATOM    431  C   VAL A  29      -6.501   7.358  18.295  1.00 98.30           C  
ATOM    432  CB  VAL A  29      -6.120   9.380  16.809  1.00 98.30           C  
ATOM    433  HB  VAL A  29      -5.051   9.179  16.746  1.00 98.30           H  
ATOM    434  O   VAL A  29      -5.432   6.886  18.688  1.00 98.30           O  
ATOM    435  CG1 VAL A  29      -6.806   8.711  15.614  1.00 98.30           C  
ATOM    436 HG11 VAL A  29      -6.443   9.157  14.688  1.00 98.30           H  
ATOM    437 HG12 VAL A  29      -6.593   7.643  15.590  1.00 98.30           H  
ATOM    438 HG13 VAL A  29      -7.882   8.877  15.676  1.00 98.30           H  
ATOM    439  CG2 VAL A  29      -6.355  10.891  16.682  1.00 98.30           C  
ATOM    440 HG21 VAL A  29      -5.774  11.430  17.430  1.00 98.30           H  
ATOM    441 HG22 VAL A  29      -7.412  11.120  16.816  1.00 98.30           H  
ATOM    442 HG23 VAL A  29      -6.045  11.236  15.695  1.00 98.30           H  
ATOM    443  N   ILE A  30      -7.542   6.586  17.978  1.00 98.56           N  
ATOM    444  H   ILE A  30      -8.410   7.036  17.722  1.00 98.56           H  
ATOM    445  CA  ILE A  30      -7.526   5.120  18.072  1.00 98.56           C  
ATOM    446  HA  ILE A  30      -6.621   4.801  18.590  1.00 98.56           H  
ATOM    447  C   ILE A  30      -7.499   4.499  16.671  1.00 98.56           C  
ATOM    448  CB  ILE A  30      -8.724   4.614  18.904  1.00 98.56           C  
ATOM    449  HB  ILE A  30      -9.639   4.885  18.378  1.00 98.56           H  
ATOM    450  O   ILE A  30      -8.437   4.669  15.892  1.00 98.56           O  
ATOM    451  CG1 ILE A  30      -8.769   5.280  20.302  1.00 98.56           C  
ATOM    452 HG12 ILE A  30      -7.888   4.996  20.878  1.00 98.56           H  
ATOM    453 HG13 ILE A  30      -8.768   6.365  20.195  1.00 98.56           H  
ATOM    454  CG2 ILE A  30      -8.652   3.076  19.015  1.00 98.56           C  
ATOM    455 HG21 ILE A  30      -7.733   2.775  19.519  1.00 98.56           H  
ATOM    456 HG22 ILE A  30      -9.509   2.689  19.567  1.00 98.56           H  
ATOM    457 HG23 ILE A  30      -8.680   2.616  18.028  1.00 98.56           H  
ATOM    458  CD1 ILE A  30     -10.022   4.920  21.101  1.00 98.56           C  
ATOM    459 HD11 ILE A  30     -10.008   3.861  21.362  1.00 98.56           H  
ATOM    460 HD12 ILE A  30     -10.918   5.152  20.526  1.00 98.56           H  
ATOM    461 HD13 ILE A  30     -10.034   5.484  22.034  1.00 98.56           H  
ATOM    462  N   ILE A  31      -6.451   3.729  16.366  1.00 98.60           N  
ATOM    463  H   ILE A  31      -5.722   3.613  17.055  1.00 98.60           H  
ATOM    464  CA  ILE A  31      -6.353   2.934  15.135  1.00 98.60           C  
ATOM    465  HA  ILE A  31      -7.066   3.323  14.409  1.00 98.60           H  
ATOM    466  C   ILE A  31      -6.744   1.484  15.445  1.00 98.60           C  
ATOM    467  CB  ILE A  31      -4.952   3.041  14.487  1.00 98.60           C  
ATOM    468  HB  ILE A  31      -4.224   2.583  15.156  1.00 98.60           H  
ATOM    469  O   ILE A  31      -6.034   0.770  16.157  1.00 98.60           O  
ATOM    470  CG1 ILE A  31      -4.546   4.520  14.273  1.00 98.60           C  
ATOM    471 HG12 ILE A  31      -5.313   5.033  13.693  1.00 98.60           H  
ATOM    472 HG13 ILE A  31      -4.478   5.009  15.245  1.00 98.60           H  
ATOM    473  CG2 ILE A  31      -4.938   2.266  13.151  1.00 98.60           C  
ATOM    474 HG21 ILE A  31      -5.223   1.226  13.309  1.00 98.60           H  
ATOM    475 HG22 ILE A  31      -3.937   2.267  12.718  1.00 98.60           H  
ATOM    476 HG23 ILE A  31      -5.638   2.720  12.451  1.00 98.60           H  
ATOM    477  CD1 ILE A  31      -3.192   4.706  13.576  1.00 98.60           C  
ATOM    478 HD11 ILE A  31      -2.467   4.001  13.983  1.00 98.60           H  
ATOM    479 HD12 ILE A  31      -3.296   4.537  12.504  1.00 98.60           H  
ATOM    480 HD13 ILE A  31      -2.832   5.722  13.738  1.00 98.60           H  
ATOM    481  N   GLY A  32      -7.865   1.038  14.882  1.00 98.56           N  
ATOM    482  H   GLY A  32      -8.382   1.675  14.292  1.00 98.56           H  
ATOM    483  CA  GLY A  32      -8.244  -0.368  14.835  1.00 98.56           C  
ATOM    484  HA2 GLY A  32      -9.314  -0.453  14.640  1.00 98.56           H  
ATOM    485  HA3 GLY A  32      -8.034  -0.840  15.795  1.00 98.56           H  
ATOM    486  C   GLY A  32      -7.490  -1.086  13.717  1.00 98.56           C  
ATOM    487  O   GLY A  32      -7.555  -0.681  12.558  1.00 98.56           O  
ATOM    488  N   VAL A  33      -6.768  -2.152  14.046  1.00 98.50           N  
ATOM    489  H   VAL A  33      -6.753  -2.427  15.018  1.00 98.50           H  
ATOM    490  CA  VAL A  33      -6.005  -2.964  13.089  1.00 98.50           C  
ATOM    491  HA  VAL A  33      -6.029  -2.494  12.106  1.00 98.50           H  
ATOM    492  C   VAL A  33      -6.679  -4.329  12.970  1.00 98.50           C  
ATOM    493  CB  VAL A  33      -4.525  -3.063  13.510  1.00 98.50           C  
ATOM    494  HB  VAL A  33      -4.460  -3.531  14.493  1.00 98.50           H  
ATOM    495  O   VAL A  33      -6.740  -5.080  13.943  1.00 98.50           O  
ATOM    496  CG1 VAL A  33      -3.716  -3.895  12.508  1.00 98.50           C  
ATOM    497 HG11 VAL A  33      -3.822  -3.490  11.502  1.00 98.50           H  
ATOM    498 HG12 VAL A  33      -4.070  -4.926  12.524  1.00 98.50           H  
ATOM    499 HG13 VAL A  33      -2.661  -3.900  12.782  1.00 98.50           H  
ATOM    500  CG2 VAL A  33      -3.866  -1.680  13.609  1.00 98.50           C  
ATOM    501 HG21 VAL A  33      -2.822  -1.789  13.902  1.00 98.50           H  
ATOM    502 HG22 VAL A  33      -3.922  -1.169  12.648  1.00 98.50           H  
ATOM    503 HG23 VAL A  33      -4.369  -1.078  14.365  1.00 98.50           H  
ATOM    504  N   ILE A  34      -7.201  -4.650  11.785  1.00 98.44           N  
ATOM    505  H   ILE A  34      -7.092  -3.996  11.022  1.00 98.44           H  
ATOM    506  CA  ILE A  34      -7.850  -5.939  11.501  1.00 98.44           C  
ATOM    507  HA  ILE A  34      -8.079  -6.445  12.439  1.00 98.44           H  
ATOM    508  C   ILE A  34      -6.853  -6.811  10.734  1.00 98.44           C  
ATOM    509  CB  ILE A  34      -9.190  -5.737  10.757  1.00 98.44           C  
ATOM    510  HB  ILE A  34      -8.991  -5.226   9.815  1.00 98.44           H  
ATOM    511  O   ILE A  34      -6.573  -6.550   9.563  1.00 98.44           O  
ATOM    512  CG1 ILE A  34     -10.163  -4.873  11.594  1.00 98.44           C  
ATOM    513 HG12 ILE A  34      -9.702  -3.906  11.796  1.00 98.44           H  
ATOM    514 HG13 ILE A  34     -10.353  -5.360  12.550  1.00 98.44           H  
ATOM    515  CG2 ILE A  34      -9.816  -7.105  10.442  1.00 98.44           C  
ATOM    516 HG21 ILE A  34      -9.135  -7.684   9.818  1.00 98.44           H  
ATOM    517 HG22 ILE A  34     -10.021  -7.644  11.367  1.00 98.44           H  
ATOM    518 HG23 ILE A  34     -10.744  -6.987   9.881  1.00 98.44           H  
ATOM    519  CD1 ILE A  34     -11.515  -4.601  10.930  1.00 98.44           C  
ATOM    520 HD11 ILE A  34     -11.363  -4.155   9.947  1.00 98.44           H  
ATOM    521 HD12 ILE A  34     -12.080  -3.905  11.550  1.00 98.44           H  
ATOM    522 HD13 ILE A  34     -12.095  -5.519  10.841  1.00 98.44           H  
ATOM    523  N   ASP A  35      -6.261  -7.802  11.409  1.00 97.90           N  
ATOM    524  H   ASP A  35      -6.592  -8.010  12.340  1.00 97.90           H  
ATOM    525  CA  ASP A  35      -5.072  -8.507  10.902  1.00 97.90           C  
ATOM    526  HA  ASP A  35      -5.225  -8.703   9.841  1.00 97.90           H  
ATOM    527  C   ASP A  35      -4.834  -9.888  11.581  1.00 97.90           C  
ATOM    528  CB  ASP A  35      -3.870  -7.539  11.032  1.00 97.90           C  
ATOM    529  HB2 ASP A  35      -4.219  -6.506  11.006  1.00 97.90           H  
ATOM    530  HB3 ASP A  35      -3.365  -7.690  11.985  1.00 97.90           H  
ATOM    531  O   ASP A  35      -5.772 -10.522  12.069  1.00 97.90           O  
ATOM    532  CG  ASP A  35      -2.891  -7.699   9.871  1.00 97.90           C  
ATOM    533  OD1 ASP A  35      -2.446  -6.690   9.277  1.00 97.90           O  
ATOM    534  OD2 ASP A  35      -2.551  -8.864   9.571  1.00 97.90           O  
ATOM    535  N   THR A  36      -3.596 -10.404  11.601  1.00 96.95           N  
ATOM    536  H   THR A  36      -2.892  -9.908  11.072  1.00 96.95           H  
ATOM    537  CA  THR A  36      -3.205 -11.715  12.176  1.00 96.95           C  
ATOM    538  HA  THR A  36      -4.019 -12.414  11.985  1.00 96.95           H  
ATOM    539  C   THR A  36      -3.005 -11.724  13.697  1.00 96.95           C  
ATOM    540  CB  THR A  36      -1.946 -12.293  11.501  1.00 96.95           C  
ATOM    541  HB  THR A  36      -1.718 -13.262  11.945  1.00 96.95           H  
ATOM    542  O   THR A  36      -2.681 -12.772  14.265  1.00 96.95           O  
ATOM    543  CG2 THR A  36      -2.137 -12.515  10.001  1.00 96.95           C  
ATOM    544 HG21 THR A  36      -1.188 -12.810   9.551  1.00 96.95           H  
ATOM    545 HG22 THR A  36      -2.484 -11.598   9.525  1.00 96.95           H  
ATOM    546 HG23 THR A  36      -2.861 -13.314   9.841  1.00 96.95           H  
ATOM    547  OG1 THR A  36      -0.823 -11.461  11.668  1.00 96.95           O  
ATOM    548  HG1 THR A  36      -0.306 -11.807  12.399  1.00 96.95           H  
ATOM    549  N   GLY A  37      -3.229 -10.593  14.371  1.00 97.59           N  
ATOM    550  H   GLY A  37      -3.452  -9.771  13.829  1.00 97.59           H  
ATOM    551  CA  GLY A  37      -2.997 -10.406  15.807  1.00 97.59           C  
ATOM    552  HA2 GLY A  37      -2.802 -11.369  16.279  1.00 97.59           H  
ATOM    553  HA3 GLY A  37      -3.886  -9.978  16.270  1.00 97.59           H  
ATOM    554  C   GLY A  37      -1.811  -9.486  16.101  1.00 97.59           C  
ATOM    555  O   GLY A  37      -1.322  -8.799  15.208  1.00 97.59           O  
ATOM    556  N   ILE A  38      -1.328  -9.479  17.348  1.00 97.68           N  
ATOM    557  H   ILE A  38      -1.778 -10.061  18.040  1.00 97.68           H  
ATOM    558  CA  ILE A  38      -0.143  -8.698  17.753  1.00 97.68           C  
ATOM    559  HA  ILE A  38       0.455  -8.501  16.863  1.00 97.68           H  
ATOM    560  C   ILE A  38       0.756  -9.467  18.738  1.00 97.68           C  
ATOM    561  CB  ILE A  38      -0.622  -7.340  18.308  1.00 97.68           C  
ATOM    562  HB  ILE A  38      -1.459  -7.020  17.687  1.00 97.68           H  
ATOM    563  O   ILE A  38       0.266 -10.289  19.515  1.00 97.68           O  
ATOM    564  CG1 ILE A  38       0.446  -6.243  18.169  1.00 97.68           C  
ATOM    565 HG12 ILE A  38       0.821  -6.245  17.145  1.00 97.68           H  
ATOM    566 HG13 ILE A  38       1.276  -6.434  18.848  1.00 97.68           H  
ATOM    567  CG2 ILE A  38      -1.134  -7.457  19.753  1.00 97.68           C  
ATOM    568 HG21 ILE A  38      -1.795  -8.319  19.854  1.00 97.68           H  
ATOM    569 HG22 ILE A  38      -0.301  -7.564  20.447  1.00 97.68           H  
ATOM    570 HG23 ILE A  38      -1.693  -6.558  20.013  1.00 97.68           H  
ATOM    571  CD1 ILE A  38      -0.142  -4.854  18.453  1.00 97.68           C  
ATOM    572 HD11 ILE A  38      -0.286  -4.723  19.526  1.00 97.68           H  
ATOM    573 HD12 ILE A  38      -1.092  -4.728  17.935  1.00 97.68           H  
ATOM    574 HD13 ILE A  38       0.540  -4.081  18.097  1.00 97.68           H  
ATOM    575  N   ILE A  39       2.067  -9.203  18.745  1.00 97.12           N  
ATOM    576  H   ILE A  39       2.442  -8.623  18.008  1.00 97.12           H  
ATOM    577  CA  ILE A  39       2.956  -9.567  19.864  1.00 97.12           C  
ATOM    578  HA  ILE A  39       2.531 -10.424  20.386  1.00 97.12           H  
ATOM    579  C   ILE A  39       3.038  -8.383  20.837  1.00 97.12           C  
ATOM    580  CB  ILE A  39       4.356  -9.995  19.378  1.00 97.12           C  
ATOM    581  HB  ILE A  39       4.753  -9.215  18.729  1.00 97.12           H  
ATOM    582  O   ILE A  39       3.771  -7.440  20.555  1.00 97.12           O  
ATOM    583  CG1 ILE A  39       4.305 -11.296  18.559  1.00 97.12           C  
ATOM    584 HG12 ILE A  39       5.324 -11.510  18.235  1.00 97.12           H  
ATOM    585 HG13 ILE A  39       3.699 -11.138  17.667  1.00 97.12           H  
ATOM    586  CG2 ILE A  39       5.345 -10.177  20.552  1.00 97.12           C  
ATOM    587 HG21 ILE A  39       4.913 -10.801  21.335  1.00 97.12           H  
ATOM    588 HG22 ILE A  39       5.609  -9.209  20.977  1.00 97.12           H  
ATOM    589 HG23 ILE A  39       6.267 -10.634  20.193  1.00 97.12           H  
ATOM    590  CD1 ILE A  39       3.779 -12.531  19.300  1.00 97.12           C  
ATOM    591 HD11 ILE A  39       3.945 -13.417  18.687  1.00 97.12           H  
ATOM    592 HD12 ILE A  39       2.711 -12.413  19.480  1.00 97.12           H  
ATOM    593 HD13 ILE A  39       4.303 -12.680  20.244  1.00 97.12           H  
ATOM    594  N   PRO A  40       2.331  -8.410  21.981  1.00 96.45           N  
ATOM    595  CA  PRO A  40       2.220  -7.252  22.879  1.00 96.45           C  
ATOM    596  HA  PRO A  40       1.842  -6.386  22.336  1.00 96.45           H  
ATOM    597  C   PRO A  40       3.547  -6.862  23.538  1.00 96.45           C  
ATOM    598  CB  PRO A  40       1.204  -7.670  23.942  1.00 96.45           C  
ATOM    599  HB2 PRO A  40       0.203  -7.385  23.620  1.00 96.45           H  
ATOM    600  HB3 PRO A  40       1.421  -7.225  24.913  1.00 96.45           H  
ATOM    601  O   PRO A  40       3.798  -5.691  23.789  1.00 96.45           O  
ATOM    602  CG  PRO A  40       1.342  -9.191  23.971  1.00 96.45           C  
ATOM    603  HG2 PRO A  40       2.206  -9.468  24.574  1.00 96.45           H  
ATOM    604  HG3 PRO A  40       0.443  -9.679  24.350  1.00 96.45           H  
ATOM    605  CD  PRO A  40       1.599  -9.545  22.515  1.00 96.45           C  
ATOM    606  HD2 PRO A  40       2.182 -10.465  22.461  1.00 96.45           H  
ATOM    607  HD3 PRO A  40       0.656  -9.655  21.980  1.00 96.45           H  
ATOM    608  N   ASP A  41       4.423  -7.839  23.774  1.00 96.20           N  
ATOM    609  H   ASP A  41       4.111  -8.788  23.630  1.00 96.20           H  
ATOM    610  CA  ASP A  41       5.708  -7.645  24.449  1.00 96.20           C  
ATOM    611  HA  ASP A  41       5.561  -7.008  25.321  1.00 96.20           H  
ATOM    612  C   ASP A  41       6.780  -6.977  23.566  1.00 96.20           C  
ATOM    613  CB  ASP A  41       6.226  -9.015  24.908  1.00 96.20           C  
ATOM    614  HB2 ASP A  41       6.135  -9.728  24.089  1.00 96.20           H  
ATOM    615  HB3 ASP A  41       7.288  -8.925  25.134  1.00 96.20           H  
ATOM    616  O   ASP A  41       7.895  -6.731  24.037  1.00 96.20           O  
ATOM    617  CG  ASP A  41       5.563  -9.595  26.155  1.00 96.20           C  
ATOM    618  OD1 ASP A  41       6.286 -10.401  26.789  1.00 96.20           O  
ATOM    619  OD2 ASP A  41       4.392  -9.286  26.451  1.00 96.20           O  
ATOM    620  N   HIS A  42       6.496  -6.731  22.281  1.00 97.24           N  
ATOM    621  H   HIS A  42       5.550  -6.876  21.956  1.00 97.24           H  
ATOM    622  CA  HIS A  42       7.448  -6.066  21.398  1.00 97.24           C  
ATOM    623  HA  HIS A  42       8.399  -6.588  21.504  1.00 97.24           H  
ATOM    624  C   HIS A  42       7.605  -4.589  21.813  1.00 97.24           C  
ATOM    625  CB  HIS A  42       7.025  -6.205  19.930  1.00 97.24           C  
ATOM    626  HB2 HIS A  42       6.826  -7.253  19.708  1.00 97.24           H  
ATOM    627  HB3 HIS A  42       6.108  -5.640  19.759  1.00 97.24           H  
ATOM    628  O   HIS A  42       6.595  -3.908  22.008  1.00 97.24           O  
ATOM    629  CG  HIS A  42       8.097  -5.709  18.993  1.00 97.24           C  
ATOM    630  CD2 HIS A  42       9.146  -6.437  18.501  1.00 97.24           C  
ATOM    631  HD2 HIS A  42       9.333  -7.486  18.674  1.00 97.24           H  
ATOM    632  ND1 HIS A  42       8.270  -4.413  18.561  1.00 97.24           N  
ATOM    633  HD1 HIS A  42       7.564  -3.691  18.552  1.00 97.24           H  
ATOM    634  CE1 HIS A  42       9.410  -4.355  17.854  1.00 97.24           C  
ATOM    635  HE1 HIS A  42       9.781  -3.485  17.331  1.00 97.24           H  
ATOM    636  NE2 HIS A  42       9.979  -5.561  17.799  1.00 97.24           N  
ATOM    637  N   PRO A  43       8.831  -4.029  21.880  1.00 97.68           N  
ATOM    638  CA  PRO A  43       9.054  -2.649  22.330  1.00 97.68           C  
ATOM    639  HA  PRO A  43       8.782  -2.590  23.384  1.00 97.68           H  
ATOM    640  C   PRO A  43       8.260  -1.572  21.570  1.00 97.68           C  
ATOM    641  CB  PRO A  43      10.562  -2.429  22.191  1.00 97.68           C  
ATOM    642  HB2 PRO A  43      10.939  -1.726  22.934  1.00 97.68           H  
ATOM    643  HB3 PRO A  43      10.796  -2.084  21.184  1.00 97.68           H  
ATOM    644  O   PRO A  43       7.958  -0.523  22.134  1.00 97.68           O  
ATOM    645  CG  PRO A  43      11.148  -3.825  22.379  1.00 97.68           C  
ATOM    646  HG2 PRO A  43      12.123  -3.924  21.902  1.00 97.68           H  
ATOM    647  HG3 PRO A  43      11.210  -4.057  23.442  1.00 97.68           H  
ATOM    648  CD  PRO A  43      10.105  -4.720  21.720  1.00 97.68           C  
ATOM    649  HD2 PRO A  43      10.332  -4.834  20.660  1.00 97.68           H  
ATOM    650  HD3 PRO A  43      10.107  -5.692  22.214  1.00 97.68           H  
ATOM    651  N   SER A  44       7.867  -1.828  20.315  1.00 97.86           N  
ATOM    652  H   SER A  44       8.195  -2.688  19.897  1.00 97.86           H  
ATOM    653  CA  SER A  44       6.999  -0.932  19.525  1.00 97.86           C  
ATOM    654  HA  SER A  44       7.456   0.057  19.502  1.00 97.86           H  
ATOM    655  C   SER A  44       5.592  -0.752  20.104  1.00 97.86           C  
ATOM    656  CB  SER A  44       6.842  -1.421  18.082  1.00 97.86           C  
ATOM    657  HB2 SER A  44       6.229  -0.715  17.522  1.00 97.86           H  
ATOM    658  HB3 SER A  44       6.344  -2.391  18.075  1.00 97.86           H  
ATOM    659  O   SER A  44       4.891   0.162  19.680  1.00 97.86           O  
ATOM    660  OG  SER A  44       8.106  -1.527  17.462  1.00 97.86           O  
ATOM    661  HG  SER A  44       8.452  -0.640  17.338  1.00 97.86           H  
ATOM    662  N   PHE A  45       5.173  -1.592  21.051  1.00 97.96           N  
ATOM    663  H   PHE A  45       5.769  -2.358  21.331  1.00 97.96           H  
ATOM    664  CA  PHE A  45       3.885  -1.483  21.743  1.00 97.96           C  
ATOM    665  HA  PHE A  45       3.334  -0.644  21.319  1.00 97.96           H  
ATOM    666  C   PHE A  45       4.049  -1.157  23.234  1.00 97.96           C  
ATOM    667  CB  PHE A  45       3.040  -2.731  21.488  1.00 97.96           C  
ATOM    668  HB2 PHE A  45       3.407  -3.532  22.130  1.00 97.96           H  
ATOM    669  HB3 PHE A  45       2.008  -2.528  21.775  1.00 97.96           H  
ATOM    670  O   PHE A  45       3.113  -1.308  24.016  1.00 97.96           O  
ATOM    671  CG  PHE A  45       3.064  -3.193  20.046  1.00 97.96           C  
ATOM    672  CD1 PHE A  45       2.632  -2.355  19.000  1.00 97.96           C  
ATOM    673  HD1 PHE A  45       2.240  -1.374  19.223  1.00 97.96           H  
ATOM    674  CD2 PHE A  45       3.593  -4.453  19.752  1.00 97.96           C  
ATOM    675  HD2 PHE A  45       3.949  -5.073  20.562  1.00 97.96           H  
ATOM    676  CE1 PHE A  45       2.722  -2.791  17.665  1.00 97.96           C  
ATOM    677  HE1 PHE A  45       2.376  -2.152  16.866  1.00 97.96           H  
ATOM    678  CE2 PHE A  45       3.660  -4.904  18.427  1.00 97.96           C  
ATOM    679  HE2 PHE A  45       4.042  -5.896  18.240  1.00 97.96           H  
ATOM    680  CZ  PHE A  45       3.223  -4.074  17.379  1.00 97.96           C  
ATOM    681  HZ  PHE A  45       3.265  -4.424  16.358  1.00 97.96           H  
ATOM    682  N   SER A  46       5.236  -0.679  23.621  1.00 97.08           N  
ATOM    683  H   SER A  46       5.962  -0.585  22.925  1.00 97.08           H  
ATOM    684  CA  SER A  46       5.458  -0.041  24.917  1.00 97.08           C  
ATOM    685  HA  SER A  46       5.198  -0.741  25.710  1.00 97.08           H  
ATOM    686  C   SER A  46       4.587   1.207  25.050  1.00 97.08           C  
ATOM    687  CB  SER A  46       6.931   0.339  25.056  1.00 97.08           C  
ATOM    688  HB2 SER A  46       7.543  -0.558  24.958  1.00 97.08           H  
ATOM    689  HB3 SER A  46       7.199   1.039  24.265  1.00 97.08           H  
ATOM    690  O   SER A  46       4.418   1.965  24.092  1.00 97.08           O  
ATOM    691  OG  SER A  46       7.175   0.936  26.312  1.00 97.08           O  
ATOM    692  HG  SER A  46       8.110   1.143  26.377  1.00 97.08           H  
ATOM    693  N   ASP A  47       4.061   1.437  26.246  1.00 97.29           N  
ATOM    694  H   ASP A  47       4.254   0.811  27.015  1.00 97.29           H  
ATOM    695  CA  ASP A  47       3.197   2.569  26.562  1.00 97.29           C  
ATOM    696  HA  ASP A  47       2.830   2.990  25.626  1.00 97.29           H  
ATOM    697  C   ASP A  47       3.916   3.721  27.275  1.00 97.29           C  
ATOM    698  CB  ASP A  47       1.980   2.066  27.326  1.00 97.29           C  
ATOM    699  HB2 ASP A  47       1.254   2.879  27.325  1.00 97.29           H  
ATOM    700  HB3 ASP A  47       1.535   1.235  26.779  1.00 97.29           H  
ATOM    701  O   ASP A  47       3.284   4.666  27.747  1.00 97.29           O  
ATOM    702  CG  ASP A  47       2.275   1.634  28.765  1.00 97.29           C  
ATOM    703  OD1 ASP A  47       1.295   1.635  29.542  1.00 97.29           O  
ATOM    704  OD2 ASP A  47       3.436   1.254  29.047  1.00 97.29           O  
ATOM    705  N   VAL A  48       5.250   3.691  27.311  1.00 96.72           N  
ATOM    706  H   VAL A  48       5.705   2.873  26.932  1.00 96.72           H  
ATOM    707  CA  VAL A  48       6.059   4.784  27.858  1.00 96.72           C  
ATOM    708  HA  VAL A  48       5.798   4.898  28.910  1.00 96.72           H  
ATOM    709  C   VAL A  48       5.730   6.096  27.135  1.00 96.72           C  
ATOM    710  CB  VAL A  48       7.560   4.454  27.772  1.00 96.72           C  
ATOM    711  HB  VAL A  48       7.818   4.193  26.746  1.00 96.72           H  
ATOM    712  O   VAL A  48       5.978   6.246  25.941  1.00 96.72           O  
ATOM    713  CG1 VAL A  48       8.438   5.633  28.216  1.00 96.72           C  
ATOM    714 HG11 VAL A  48       8.328   6.467  27.522  1.00 96.72           H  
ATOM    715 HG12 VAL A  48       9.486   5.332  28.217  1.00 96.72           H  
ATOM    716 HG13 VAL A  48       8.156   5.955  29.218  1.00 96.72           H  
ATOM    717  CG2 VAL A  48       7.906   3.269  28.684  1.00 96.72           C  
ATOM    718 HG21 VAL A  48       8.951   2.989  28.554  1.00 96.72           H  
ATOM    719 HG22 VAL A  48       7.279   2.409  28.451  1.00 96.72           H  
ATOM    720 HG23 VAL A  48       7.732   3.537  29.726  1.00 96.72           H  
ATOM    721  N   GLY A  49       5.191   7.062  27.885  1.00 95.48           N  
ATOM    722  H   GLY A  49       4.932   6.821  28.831  1.00 95.48           H  
ATOM    723  CA  GLY A  49       4.775   8.372  27.371  1.00 95.48           C  
ATOM    724  HA2 GLY A  49       5.463   8.685  26.585  1.00 95.48           H  
ATOM    725  HA3 GLY A  49       4.828   9.099  28.181  1.00 95.48           H  
ATOM    726  C   GLY A  49       3.355   8.420  26.792  1.00 95.48           C  
ATOM    727  O   GLY A  49       2.924   9.490  26.360  1.00 95.48           O  
ATOM    728  N   MET A  50       2.613   7.309  26.804  1.00 97.32           N  
ATOM    729  H   MET A  50       2.993   6.461  27.199  1.00 97.32           H  
ATOM    730  CA  MET A  50       1.230   7.267  26.327  1.00 97.32           C  
ATOM    731  HA  MET A  50       1.175   7.893  25.436  1.00 97.32           H  
ATOM    732  C   MET A  50       0.252   7.801  27.385  1.00 97.32           C  
ATOM    733  CB  MET A  50       0.826   5.844  25.921  1.00 97.32           C  
ATOM    734  HB2 MET A  50      -0.241   5.826  25.698  1.00 97.32           H  
ATOM    735  HB3 MET A  50       0.992   5.169  26.761  1.00 97.32           H  
ATOM    736  O   MET A  50       0.359   7.437  28.560  1.00 97.32           O  
ATOM    737  CG  MET A  50       1.594   5.338  24.697  1.00 97.32           C  
ATOM    738  HG2 MET A  50       2.663   5.380  24.905  1.00 97.32           H  
ATOM    739  HG3 MET A  50       1.325   4.292  24.549  1.00 97.32           H  
ATOM    740  SD  MET A  50       1.270   6.216  23.140  1.00 97.32           S  
ATOM    741  CE  MET A  50      -0.496   5.858  22.920  1.00 97.32           C  
ATOM    742  HE1 MET A  50      -0.695   4.805  23.118  1.00 97.32           H  
ATOM    743  HE2 MET A  50      -1.089   6.463  23.605  1.00 97.32           H  
ATOM    744  HE3 MET A  50      -0.798   6.089  21.898  1.00 97.32           H  
ATOM    745  N   PRO A  51      -0.733   8.634  26.997  1.00 95.72           N  
ATOM    746  CA  PRO A  51      -1.876   8.922  27.861  1.00 95.72           C  
ATOM    747  HA  PRO A  51      -1.540   9.250  28.845  1.00 95.72           H  
ATOM    748  C   PRO A  51      -2.771   7.676  28.009  1.00 95.72           C  
ATOM    749  CB  PRO A  51      -2.617  10.053  27.145  1.00 95.72           C  
ATOM    750  HB2 PRO A  51      -2.145  11.007  27.379  1.00 95.72           H  
ATOM    751  HB3 PRO A  51      -3.679  10.080  27.389  1.00 95.72           H  
ATOM    752  O   PRO A  51      -2.663   6.764  27.192  1.00 95.72           O  
ATOM    753  CG  PRO A  51      -2.394   9.708  25.674  1.00 95.72           C  
ATOM    754  HG2 PRO A  51      -3.085   8.919  25.376  1.00 95.72           H  
ATOM    755  HG3 PRO A  51      -2.524  10.576  25.027  1.00 95.72           H  
ATOM    756  CD  PRO A  51      -0.964   9.171  25.658  1.00 95.72           C  
ATOM    757  HD2 PRO A  51      -0.877   8.398  24.895  1.00 95.72           H  
ATOM    758  HD3 PRO A  51      -0.258   9.978  25.462  1.00 95.72           H  
ATOM    759  N   PRO A  52      -3.693   7.630  28.985  1.00 96.39           N  
ATOM    760  CA  PRO A  52      -4.769   6.640  28.970  1.00 96.39           C  
ATOM    761  HA  PRO A  52      -4.344   5.636  28.985  1.00 96.39           H  
ATOM    762  C   PRO A  52      -5.649   6.782  27.712  1.00 96.39           C  
ATOM    763  CB  PRO A  52      -5.560   6.887  30.257  1.00 96.39           C  
ATOM    764  HB2 PRO A  52      -6.617   6.647  30.151  1.00 96.39           H  
ATOM    765  HB3 PRO A  52      -5.118   6.306  31.067  1.00 96.39           H  
ATOM    766  O   PRO A  52      -5.677   7.864  27.114  1.00 96.39           O  
ATOM    767  CG  PRO A  52      -5.340   8.376  30.521  1.00 96.39           C  
ATOM    768  HG2 PRO A  52      -5.460   8.622  31.576  1.00 96.39           H  
ATOM    769  HG3 PRO A  52      -6.022   8.964  29.907  1.00 96.39           H  
ATOM    770  CD  PRO A  52      -3.908   8.604  30.043  1.00 96.39           C  
ATOM    771  HD2 PRO A  52      -3.799   9.628  29.686  1.00 96.39           H  
ATOM    772  HD3 PRO A  52      -3.212   8.410  30.859  1.00 96.39           H  
ATOM    773  N   PRO A  53      -6.379   5.722  27.312  1.00 96.47           N  
ATOM    774  CA  PRO A  53      -7.331   5.809  26.209  1.00 96.47           C  
ATOM    775  HA  PRO A  53      -6.787   6.023  25.289  1.00 96.47           H  
ATOM    776  C   PRO A  53      -8.378   6.910  26.453  1.00 96.47           C  
ATOM    777  CB  PRO A  53      -7.988   4.429  26.106  1.00 96.47           C  
ATOM    778  HB2 PRO A  53      -9.040   4.489  25.829  1.00 96.47           H  
ATOM    779  HB3 PRO A  53      -7.447   3.824  25.378  1.00 96.47           H  
ATOM    780  O   PRO A  53      -8.728   7.190  27.605  1.00 96.47           O  
ATOM    781  CG  PRO A  53      -7.807   3.833  27.501  1.00 96.47           C  
ATOM    782  HG2 PRO A  53      -8.604   4.188  28.155  1.00 96.47           H  
ATOM    783  HG3 PRO A  53      -7.785   2.744  27.477  1.00 96.47           H  
ATOM    784  CD  PRO A  53      -6.471   4.418  27.958  1.00 96.47           C  
ATOM    785  HD2 PRO A  53      -5.653   3.786  27.613  1.00 96.47           H  
ATOM    786  HD3 PRO A  53      -6.451   4.492  29.045  1.00 96.47           H  
ATOM    787  N   PRO A  54      -8.911   7.537  25.388  1.00 97.15           N  
ATOM    788  CA  PRO A  54      -9.949   8.549  25.533  1.00 97.15           C  
ATOM    789  HA  PRO A  54      -9.597   9.345  26.189  1.00 97.15           H  
ATOM    790  C   PRO A  54     -11.226   7.936  26.124  1.00 97.15           C  
ATOM    791  CB  PRO A  54     -10.168   9.105  24.123  1.00 97.15           C  
ATOM    792  HB2 PRO A  54      -9.451   9.903  23.930  1.00 97.15           H  
ATOM    793  HB3 PRO A  54     -11.185   9.463  23.968  1.00 97.15           H  
ATOM    794  O   PRO A  54     -11.563   6.787  25.846  1.00 97.15           O  
ATOM    795  CG  PRO A  54      -9.838   7.906  23.238  1.00 97.15           C  
ATOM    796  HG2 PRO A  54      -9.566   8.203  22.225  1.00 97.15           H  
ATOM    797  HG3 PRO A  54     -10.695   7.232  23.222  1.00 97.15           H  
ATOM    798  CD  PRO A  54      -8.672   7.250  23.980  1.00 97.15           C  
ATOM    799  HD2 PRO A  54      -7.732   7.706  23.669  1.00 97.15           H  
ATOM    800  HD3 PRO A  54      -8.654   6.178  23.784  1.00 97.15           H  
ATOM    801  N   ALA A  55     -11.991   8.733  26.875  1.00 96.93           N  
ATOM    802  H   ALA A  55     -11.648   9.660  27.085  1.00 96.93           H  
ATOM    803  CA  ALA A  55     -13.188   8.275  27.595  1.00 96.93           C  
ATOM    804  HA  ALA A  55     -12.887   7.506  28.305  1.00 96.93           H  
ATOM    805  C   ALA A  55     -14.283   7.653  26.702  1.00 96.93           C  
ATOM    806  CB  ALA A  55     -13.749   9.470  28.377  1.00 96.93           C  
ATOM    807  HB1 ALA A  55     -14.609   9.147  28.963  1.00 96.93           H  
ATOM    808  HB2 ALA A  55     -14.064  10.256  27.691  1.00 96.93           H  
ATOM    809  HB3 ALA A  55     -12.991   9.860  29.057  1.00 96.93           H  
ATOM    810  O   ALA A  55     -15.152   6.945  27.201  1.00 96.93           O  
ATOM    811  N   LYS A  56     -14.250   7.908  25.387  1.00 96.17           N  
ATOM    812  H   LYS A  56     -13.487   8.474  25.045  1.00 96.17           H  
ATOM    813  CA  LYS A  56     -15.170   7.306  24.411  1.00 96.17           C  
ATOM    814  HA  LYS A  56     -16.180   7.360  24.818  1.00 96.17           H  
ATOM    815  C   LYS A  56     -14.912   5.815  24.153  1.00 96.17           C  
ATOM    816  CB  LYS A  56     -15.138   8.100  23.092  1.00 96.17           C  
ATOM    817  HB2 LYS A  56     -15.295   9.158  23.302  1.00 96.17           H  
ATOM    818  HB3 LYS A  56     -15.960   7.756  22.464  1.00 96.17           H  
ATOM    819  O   LYS A  56     -15.781   5.167  23.580  1.00 96.17           O  
ATOM    820  CG  LYS A  56     -13.821   7.917  22.318  1.00 96.17           C  
ATOM    821  HG2 LYS A  56     -13.659   6.858  22.115  1.00 96.17           H  
ATOM    822  HG3 LYS A  56     -12.992   8.287  22.921  1.00 96.17           H  
ATOM    823  CD  LYS A  56     -13.831   8.652  20.976  1.00 96.17           C  
ATOM    824  HD2 LYS A  56     -13.900   9.727  21.144  1.00 96.17           H  
ATOM    825  HD3 LYS A  56     -14.681   8.319  20.381  1.00 96.17           H  
ATOM    826  CE  LYS A  56     -12.532   8.310  20.240  1.00 96.17           C  
ATOM    827  HE2 LYS A  56     -12.503   7.237  20.052  1.00 96.17           H  
ATOM    828  HE3 LYS A  56     -11.680   8.561  20.872  1.00 96.17           H  
ATOM    829  NZ  LYS A  56     -12.417   9.026  18.958  1.00 96.17           N  
ATOM    830  HZ1 LYS A  56     -12.439  10.033  19.026  1.00 96.17           H  
ATOM    831  HZ2 LYS A  56     -13.080   8.719  18.261  1.00 96.17           H  
ATOM    832  HZ3 LYS A  56     -11.556   8.783  18.487  1.00 96.17           H  
ATOM    833  N   TRP A  57     -13.729   5.305  24.506  1.00 97.79           N  
ATOM    834  H   TRP A  57     -13.086   5.880  25.032  1.00 97.79           H  
ATOM    835  CA  TRP A  57     -13.321   3.931  24.226  1.00 97.79           C  
ATOM    836  HA  TRP A  57     -13.486   3.725  23.168  1.00 97.79           H  
ATOM    837  C   TRP A  57     -14.148   2.936  25.038  1.00 97.79           C  
ATOM    838  CB  TRP A  57     -11.828   3.762  24.527  1.00 97.79           C  
ATOM    839  HB2 TRP A  57     -11.261   4.448  23.898  1.00 97.79           H  
ATOM    840  HB3 TRP A  57     -11.647   4.038  25.565  1.00 97.79           H  
ATOM    841  O   TRP A  57     -14.234   3.038  26.262  1.00 97.79           O  
ATOM    842  CG  TRP A  57     -11.301   2.378  24.305  1.00 97.79           C  
ATOM    843  CD1 TRP A  57     -10.808   1.556  25.260  1.00 97.79           C  
ATOM    844  HD1 TRP A  57     -10.743   1.800  26.310  1.00 97.79           H  
ATOM    845  CD2 TRP A  57     -11.257   1.612  23.063  1.00 97.79           C  
ATOM    846  CE2 TRP A  57     -10.684   0.337  23.342  1.00 97.79           C  
ATOM    847  CE3 TRP A  57     -11.666   1.854  21.735  1.00 97.79           C  
ATOM    848  HE3 TRP A  57     -12.142   2.790  21.482  1.00 97.79           H  
ATOM    849  NE1 TRP A  57     -10.425   0.357  24.693  1.00 97.79           N  
ATOM    850  HE1 TRP A  57     -10.064  -0.425  25.221  1.00 97.79           H  
ATOM    851  CH2 TRP A  57     -10.937  -0.369  21.047  1.00 97.79           C  
ATOM    852  HH2 TRP A  57     -10.863  -1.126  20.280  1.00 97.79           H  
ATOM    853  CZ2 TRP A  57     -10.515  -0.641  22.358  1.00 97.79           C  
ATOM    854  HZ2 TRP A  57     -10.112  -1.607  22.625  1.00 97.79           H  
ATOM    855  CZ3 TRP A  57     -11.504   0.878  20.738  1.00 97.79           C  
ATOM    856  HZ3 TRP A  57     -11.866   1.070  19.739  1.00 97.79           H  
ATOM    857  N   LYS A  58     -14.742   1.965  24.345  1.00 97.30           N  
ATOM    858  H   LYS A  58     -14.669   2.000  23.339  1.00 97.30           H  
ATOM    859  CA  LYS A  58     -15.581   0.909  24.934  1.00 97.30           C  
ATOM    860  HA  LYS A  58     -15.648   1.044  26.013  1.00 97.30           H  
ATOM    861  C   LYS A  58     -15.012  -0.489  24.721  1.00 97.30           C  
ATOM    862  CB  LYS A  58     -16.987   0.990  24.334  1.00 97.30           C  
ATOM    863  HB2 LYS A  58     -17.593   0.171  24.721  1.00 97.30           H  
ATOM    864  HB3 LYS A  58     -16.908   0.873  23.253  1.00 97.30           H  
ATOM    865  O   LYS A  58     -15.534  -1.443  25.294  1.00 97.30           O  
ATOM    866  CG  LYS A  58     -17.689   2.313  24.655  1.00 97.30           C  
ATOM    867  HG2 LYS A  58     -17.059   3.152  24.357  1.00 97.30           H  
ATOM    868  HG3 LYS A  58     -17.893   2.380  25.723  1.00 97.30           H  
ATOM    869  CD  LYS A  58     -18.991   2.379  23.863  1.00 97.30           C  
ATOM    870  HD2 LYS A  58     -19.688   1.631  24.240  1.00 97.30           H  
ATOM    871  HD3 LYS A  58     -18.771   2.162  22.818  1.00 97.30           H  
ATOM    872  CE  LYS A  58     -19.595   3.776  23.957  1.00 97.30           C  
ATOM    873  HE2 LYS A  58     -18.818   4.497  23.702  1.00 97.30           H  
ATOM    874  HE3 LYS A  58     -19.915   3.961  24.983  1.00 97.30           H  
ATOM    875  NZ  LYS A  58     -20.725   3.883  23.008  1.00 97.30           N  
ATOM    876  HZ1 LYS A  58     -21.113   4.816  23.005  1.00 97.30           H  
ATOM    877  HZ2 LYS A  58     -21.440   3.206  23.235  1.00 97.30           H  
ATOM    878  HZ3 LYS A  58     -20.389   3.664  22.081  1.00 97.30           H  
ATOM    879  N   GLY A  59     -13.971  -0.611  23.901  1.00 97.49           N  
ATOM    880  H   GLY A  59     -13.596   0.216  23.459  1.00 97.49           H  
ATOM    881  CA  GLY A  59     -13.370  -1.899  23.603  1.00 97.49           C  
ATOM    882  HA2 GLY A  59     -14.168  -2.594  23.341  1.00 97.49           H  
ATOM    883  HA3 GLY A  59     -12.708  -1.822  22.740  1.00 97.49           H  
ATOM    884  C   GLY A  59     -12.615  -2.499  24.780  1.00 97.49           C  
ATOM    885  O   GLY A  59     -12.311  -1.853  25.785  1.00 97.49           O  
ATOM    886  N   VAL A  60     -12.313  -3.784  24.637  1.00 94.75           N  
ATOM    887  H   VAL A  60     -12.561  -4.230  23.765  1.00 94.75           H  
ATOM    888  CA  VAL A  60     -11.742  -4.611  25.698  1.00 94.75           C  
ATOM    889  HA  VAL A  60     -11.370  -3.961  26.490  1.00 94.75           H  
ATOM    890  C   VAL A  60     -10.550  -5.411  25.194  1.00 94.75           C  
ATOM    891  CB  VAL A  60     -12.807  -5.537  26.326  1.00 94.75           C  
ATOM    892  HB  VAL A  60     -12.327  -6.116  27.115  1.00 94.75           H  
ATOM    893  O   VAL A  60     -10.367  -5.632  23.993  1.00 94.75           O  
ATOM    894  CG1 VAL A  60     -13.939  -4.735  26.978  1.00 94.75           C  
ATOM    895 HG11 VAL A  60     -13.524  -4.008  27.676  1.00 94.75           H  
ATOM    896 HG12 VAL A  60     -14.606  -5.406  27.519  1.00 94.75           H  
ATOM    897 HG13 VAL A  60     -14.516  -4.200  26.223  1.00 94.75           H  
ATOM    898  CG2 VAL A  60     -13.412  -6.527  25.320  1.00 94.75           C  
ATOM    899 HG21 VAL A  60     -14.121  -7.178  25.831  1.00 94.75           H  
ATOM    900 HG22 VAL A  60     -13.938  -5.989  24.531  1.00 94.75           H  
ATOM    901 HG23 VAL A  60     -12.630  -7.145  24.877  1.00 94.75           H  
ATOM    902  N   CYS A  61      -9.758  -5.898  26.139  1.00 96.57           N  
ATOM    903  H   CYS A  61      -9.969  -5.680  27.102  1.00 96.57           H  
ATOM    904  CA  CYS A  61      -8.820  -6.979  25.893  1.00 96.57           C  
ATOM    905  HA  CYS A  61      -8.657  -7.091  24.821  1.00 96.57           H  
ATOM    906  C   CYS A  61      -9.413  -8.284  26.400  1.00 96.57           C  
ATOM    907  CB  CYS A  61      -7.472  -6.637  26.512  1.00 96.57           C  
ATOM    908  HB2 CYS A  61      -7.578  -6.442  27.579  1.00 96.57           H  
ATOM    909  HB3 CYS A  61      -6.791  -7.474  26.363  1.00 96.57           H  
ATOM    910  O   CYS A  61      -9.964  -8.332  27.500  1.00 96.57           O  
ATOM    911  SG  CYS A  61      -6.814  -5.181  25.680  1.00 96.57           S  
ATOM    912  N   GLU A  62      -9.309  -9.337  25.594  1.00 92.30           N  
ATOM    913  H   GLU A  62      -8.917  -9.214  24.671  1.00 92.30           H  
ATOM    914  CA  GLU A  62      -9.778 -10.667  25.976  1.00 92.30           C  
ATOM    915  HA  GLU A  62     -10.859 -10.620  26.109  1.00 92.30           H  
ATOM    916  C   GLU A  62      -9.182 -11.121  27.309  1.00 92.30           C  
ATOM    917  CB  GLU A  62      -9.463 -11.680  24.872  1.00 92.30           C  
ATOM    918  HB2 GLU A  62      -8.443 -11.539  24.516  1.00 92.30           H  
ATOM    919  HB3 GLU A  62      -9.572 -12.691  25.264  1.00 92.30           H  
ATOM    920  O   GLU A  62      -8.064 -10.750  27.670  1.00 92.30           O  
ATOM    921  CG  GLU A  62     -10.465 -11.489  23.736  1.00 92.30           C  
ATOM    922  HG2 GLU A  62     -11.467 -11.643  24.137  1.00 92.30           H  
ATOM    923  HG3 GLU A  62     -10.414 -10.462  23.374  1.00 92.30           H  
ATOM    924  CD  GLU A  62     -10.258 -12.442  22.563  1.00 92.30           C  
ATOM    925  OE1 GLU A  62     -11.144 -12.425  21.694  1.00 92.30           O  
ATOM    926  OE2 GLU A  62      -9.223 -13.134  22.444  1.00 92.30           O  
ATOM    927  N   SER A  63      -9.940 -11.929  28.056  1.00 87.20           N  
ATOM    928  H   SER A  63     -10.813 -12.258  27.668  1.00 87.20           H  
ATOM    929  CA  SER A  63      -9.653 -12.262  29.459  1.00 87.20           C  
ATOM    930  HA  SER A  63      -9.781 -11.362  30.061  1.00 87.20           H  
ATOM    931  C   SER A  63      -8.225 -12.770  29.681  1.00 87.20           C  
ATOM    932  CB  SER A  63     -10.663 -13.299  29.963  1.00 87.20           C  
ATOM    933  HB2 SER A  63     -10.436 -13.547  31.000  1.00 87.20           H  
ATOM    934  HB3 SER A  63     -11.665 -12.872  29.918  1.00 87.20           H  
ATOM    935  O   SER A  63      -7.541 -12.348  30.614  1.00 87.20           O  
ATOM    936  OG  SER A  63     -10.636 -14.474  29.171  1.00 87.20           O  
ATOM    937  HG  SER A  63     -11.305 -15.081  29.495  1.00 87.20           H  
ATOM    938  N   ASN A  64      -7.744 -13.612  28.773  1.00 85.97           N  
ATOM    939  H   ASN A  64      -8.346 -13.824  27.990  1.00 85.97           H  
ATOM    940  CA  ASN A  64      -6.413 -14.218  28.780  1.00 85.97           C  
ATOM    941  HA  ASN A  64      -6.169 -14.484  29.809  1.00 85.97           H  
ATOM    942  C   ASN A  64      -5.281 -13.289  28.297  1.00 85.97           C  
ATOM    943  CB  ASN A  64      -6.493 -15.510  27.950  1.00 85.97           C  
ATOM    944  HB2 ASN A  64      -7.259 -16.159  28.374  1.00 85.97           H  
ATOM    945  HB3 ASN A  64      -5.536 -16.028  28.011  1.00 85.97           H  
ATOM    946  O   ASN A  64      -4.123 -13.704  28.231  1.00 85.97           O  
ATOM    947  CG  ASN A  64      -6.823 -15.281  26.481  1.00 85.97           C  
ATOM    948  ND2 ASN A  64      -6.800 -16.329  25.697  1.00 85.97           N  
ATOM    949 HD21 ASN A  64      -7.170 -16.206  24.765  1.00 85.97           H  
ATOM    950 HD22 ASN A  64      -6.656 -17.256  26.071  1.00 85.97           H  
ATOM    951  OD1 ASN A  64      -7.113 -14.187  26.031  1.00 85.97           O  
ATOM    952  N   PHE A  65      -5.609 -12.049  27.949  1.00 85.62           N  
ATOM    953  H   PHE A  65      -6.592 -11.819  27.931  1.00 85.62           H  
ATOM    954  CA  PHE A  65      -4.701 -11.043  27.412  1.00 85.62           C  
ATOM    955  HA  PHE A  65      -3.675 -11.407  27.483  1.00 85.62           H  
ATOM    956  C   PHE A  65      -4.759  -9.719  28.188  1.00 85.62           C  
ATOM    957  CB  PHE A  65      -5.057 -10.863  25.937  1.00 85.62           C  
ATOM    958  HB2 PHE A  65      -5.936 -10.224  25.850  1.00 85.62           H  
ATOM    959  HB3 PHE A  65      -5.321 -11.829  25.506  1.00 85.62           H  
ATOM    960  O   PHE A  65      -3.992  -8.799  27.915  1.00 85.62           O  
ATOM    961  CG  PHE A  65      -3.930 -10.289  25.119  1.00 85.62           C  
ATOM    962  CD1 PHE A  65      -3.822  -8.901  24.953  1.00 85.62           C  
ATOM    963  HD1 PHE A  65      -4.521  -8.246  25.453  1.00 85.62           H  
ATOM    964  CD2 PHE A  65      -3.014 -11.147  24.489  1.00 85.62           C  
ATOM    965  HD2 PHE A  65      -3.114 -12.216  24.600  1.00 85.62           H  
ATOM    966  CE1 PHE A  65      -2.822  -8.360  24.139  1.00 85.62           C  
ATOM    967  HE1 PHE A  65      -2.758  -7.288  24.024  1.00 85.62           H  
ATOM    968  CE2 PHE A  65      -2.052 -10.602  23.625  1.00 85.62           C  
ATOM    969  HE2 PHE A  65      -1.429 -11.247  23.023  1.00 85.62           H  
ATOM    970  CZ  PHE A  65      -1.963  -9.215  23.438  1.00 85.62           C  
ATOM    971  HZ  PHE A  65      -1.268  -8.801  22.723  1.00 85.62           H  
ATOM    972  N   THR A  66      -5.640  -9.619  29.183  1.00 87.55           N  
ATOM    973  H   THR A  66      -6.266 -10.399  29.326  1.00 87.55           H  
ATOM    974  CA  THR A  66      -5.875  -8.406  29.983  1.00 87.55           C  
ATOM    975  HA  THR A  66      -6.334  -7.648  29.347  1.00 87.55           H  
ATOM    976  C   THR A  66      -4.600  -7.786  30.552  1.00 87.55           C  
ATOM    977  CB  THR A  66      -6.833  -8.707  31.144  1.00 87.55           C  
ATOM    978  HB  THR A  66      -6.809  -7.874  31.847  1.00 87.55           H  
ATOM    979  O   THR A  66      -4.412  -6.580  30.464  1.00 87.55           O  
ATOM    980  CG2 THR A  66      -8.266  -8.876  30.655  1.00 87.55           C  
ATOM    981 HG21 THR A  66      -8.328  -9.693  29.937  1.00 87.55           H  
ATOM    982 HG22 THR A  66      -8.598  -7.960  30.166  1.00 87.55           H  
ATOM    983 HG23 THR A  66      -8.923  -9.079  31.501  1.00 87.55           H  
ATOM    984  OG1 THR A  66      -6.458  -9.893  31.821  1.00 87.55           O  
ATOM    985  HG1 THR A  66      -6.915 -10.636  31.420  1.00 87.55           H  
ATOM    986  N   ASN A  67      -3.681  -8.603  31.061  1.00 91.10           N  
ATOM    987  H   ASN A  67      -3.884  -9.592  31.061  1.00 91.10           H  
ATOM    988  CA  ASN A  67      -2.396  -8.164  31.614  1.00 91.10           C  
ATOM    989  HA  ASN A  67      -2.568  -7.253  32.187  1.00 91.10           H  
ATOM    990  C   ASN A  67      -1.328  -7.801  30.564  1.00 91.10           C  
ATOM    991  CB  ASN A  67      -1.893  -9.251  32.578  1.00 91.10           C  
ATOM    992  HB2 ASN A  67      -2.636  -9.406  33.360  1.00 91.10           H  
ATOM    993  HB3 ASN A  67      -0.978  -8.896  33.051  1.00 91.10           H  
ATOM    994  O   ASN A  67      -0.219  -7.425  30.940  1.00 91.10           O  
ATOM    995  CG  ASN A  67      -1.607 -10.592  31.916  1.00 91.10           C  
ATOM    996  ND2 ASN A  67      -0.954 -11.483  32.622  1.00 91.10           N  
ATOM    997 HD21 ASN A  67      -0.649 -11.258  33.558  1.00 91.10           H  
ATOM    998 HD22 ASN A  67      -0.828 -12.389  32.194  1.00 91.10           H  
ATOM    999  OD1 ASN A  67      -1.982 -10.892  30.794  1.00 91.10           O  
ATOM   1000  N   LYS A  68      -1.629  -7.952  29.270  1.00 92.45           N  
ATOM   1001  H   LYS A  68      -2.552  -8.292  29.042  1.00 92.45           H  
ATOM   1002  CA  LYS A  68      -0.730  -7.622  28.153  1.00 92.45           C  
ATOM   1003  HA  LYS A  68       0.268  -7.412  28.538  1.00 92.45           H  
ATOM   1004  C   LYS A  68      -1.148  -6.367  27.394  1.00 92.45           C  
ATOM   1005  CB  LYS A  68      -0.639  -8.800  27.183  1.00 92.45           C  
ATOM   1006  HB2 LYS A  68       0.092  -8.537  26.419  1.00 92.45           H  
ATOM   1007  HB3 LYS A  68      -1.604  -8.954  26.700  1.00 92.45           H  
ATOM   1008  O   LYS A  68      -0.366  -5.849  26.601  1.00 92.45           O  
ATOM   1009  CG  LYS A  68      -0.201 -10.101  27.859  1.00 92.45           C  
ATOM   1010  HG2 LYS A  68       0.664  -9.913  28.496  1.00 92.45           H  
ATOM   1011  HG3 LYS A  68      -1.022 -10.489  28.461  1.00 92.45           H  
ATOM   1012  CD  LYS A  68       0.168 -11.127  26.793  1.00 92.45           C  
ATOM   1013  HD2 LYS A  68       1.039 -10.760  26.249  1.00 92.45           H  
ATOM   1014  HD3 LYS A  68      -0.673 -11.262  26.113  1.00 92.45           H  
ATOM   1015  CE  LYS A  68       0.529 -12.452  27.450  1.00 92.45           C  
ATOM   1016  HE2 LYS A  68       1.333 -12.271  28.163  1.00 92.45           H  
ATOM   1017  HE3 LYS A  68      -0.339 -12.813  28.002  1.00 92.45           H  
ATOM   1018  NZ  LYS A  68       0.952 -13.434  26.426  1.00 92.45           N  
ATOM   1019  HZ1 LYS A  68       1.755 -13.073  25.931  1.00 92.45           H  
ATOM   1020  HZ2 LYS A  68       0.198 -13.590  25.772  1.00 92.45           H  
ATOM   1021  HZ3 LYS A  68       1.201 -14.308  26.866  1.00 92.45           H  
ATOM   1022  N   CYS A  69      -2.370  -5.898  27.614  1.00 97.14           N  
ATOM   1023  H   CYS A  69      -2.944  -6.367  28.300  1.00 97.14           H  
ATOM   1024  CA  CYS A  69      -2.799  -4.587  27.161  1.00 97.14           C  
ATOM   1025  HA  CYS A  69      -2.386  -4.392  26.171  1.00 97.14           H  
ATOM   1026  C   CYS A  69      -2.288  -3.491  28.090  1.00 97.14           C  
ATOM   1027  CB  CYS A  69      -4.312  -4.571  27.042  1.00 97.14           C  
ATOM   1028  HB2 CYS A  69      -4.762  -4.979  27.948  1.00 97.14           H  
ATOM   1029  HB3 CYS A  69      -4.652  -3.542  26.922  1.00 97.14           H  
ATOM   1030  O   CYS A  69      -1.992  -3.724  29.260  1.00 97.14           O  
ATOM   1031  SG  CYS A  69      -4.847  -5.505  25.606  1.00 97.14           S  
ATOM   1032  N   ASN A  70      -2.166  -2.290  27.544  1.00 97.12           N  
ATOM   1033  H   ASN A  70      -2.530  -2.147  26.613  1.00 97.12           H  
ATOM   1034  CA  ASN A  70      -1.594  -1.130  28.210  1.00 97.12           C  
ATOM   1035  HA  ASN A  70      -1.908  -1.120  29.253  1.00 97.12           H  
ATOM   1036  C   ASN A  70      -2.137   0.153  27.553  1.00 97.12           C  
ATOM   1037  CB  ASN A  70      -0.056  -1.281  28.161  1.00 97.12           C  
ATOM   1038  HB2 ASN A  70       0.406  -0.496  28.758  1.00 97.12           H  
ATOM   1039  HB3 ASN A  70       0.218  -2.226  28.630  1.00 97.12           H  
ATOM   1040  O   ASN A  70      -3.071   0.104  26.754  1.00 97.12           O  
ATOM   1041  CG  ASN A  70       0.551  -1.252  26.768  1.00 97.12           C  
ATOM   1042  ND2 ASN A  70       1.778  -1.678  26.610  1.00 97.12           N  
ATOM   1043 HD21 ASN A  70       2.301  -2.020  27.404  1.00 97.12           H  
ATOM   1044 HD22 ASN A  70       2.168  -1.633  25.679  1.00 97.12           H  
ATOM   1045  OD1 ASN A  70      -0.050  -0.809  25.807  1.00 97.12           O  
ATOM   1046  N   ASN A  71      -1.551   1.314  27.846  1.00 97.76           N  
ATOM   1047  H   ASN A  71      -0.789   1.339  28.508  1.00 97.76           H  
ATOM   1048  CA  ASN A  71      -2.023   2.569  27.250  1.00 97.76           C  
ATOM   1049  HA  ASN A  71      -3.111   2.595  27.314  1.00 97.76           H  
ATOM   1050  C   ASN A  71      -1.697   2.705  25.748  1.00 97.76           C  
ATOM   1051  CB  ASN A  71      -1.475   3.733  28.081  1.00 97.76           C  
ATOM   1052  HB2 ASN A  71      -1.620   4.666  27.535  1.00 97.76           H  
ATOM   1053  HB3 ASN A  71      -0.406   3.614  28.253  1.00 97.76           H  
ATOM   1054  O   ASN A  71      -2.246   3.578  25.078  1.00 97.76           O  
ATOM   1055  CG  ASN A  71      -2.141   3.872  29.432  1.00 97.76           C  
ATOM   1056  ND2 ASN A  71      -1.433   4.410  30.394  1.00 97.76           N  
ATOM   1057 HD21 ASN A  71      -1.855   4.416  31.312  1.00 97.76           H  
ATOM   1058 HD22 ASN A  71      -0.463   4.637  30.228  1.00 97.76           H  
ATOM   1059  OD1 ASN A  71      -3.286   3.512  29.651  1.00 97.76           O  
ATOM   1060  N   LYS A  72      -0.835   1.847  25.188  1.00 98.30           N  
ATOM   1061  H   LYS A  72      -0.467   1.109  25.770  1.00 98.30           H  
ATOM   1062  CA  LYS A  72      -0.555   1.780  23.750  1.00 98.30           C  
ATOM   1063  HA  LYS A  72      -0.747   2.769  23.332  1.00 98.30           H  
ATOM   1064  C   LYS A  72      -1.493   0.823  23.024  1.00 98.30           C  
ATOM   1065  CB  LYS A  72       0.920   1.403  23.528  1.00 98.30           C  
ATOM   1066  HB2 LYS A  72       1.552   2.109  24.067  1.00 98.30           H  
ATOM   1067  HB3 LYS A  72       1.116   0.412  23.936  1.00 98.30           H  
ATOM   1068  O   LYS A  72      -2.131   1.215  22.050  1.00 98.30           O  
ATOM   1069  CG  LYS A  72       1.341   1.404  22.055  1.00 98.30           C  
ATOM   1070  HG2 LYS A  72       0.818   0.623  21.503  1.00 98.30           H  
ATOM   1071  HG3 LYS A  72       2.414   1.217  22.009  1.00 98.30           H  
ATOM   1072  CD  LYS A  72       1.052   2.768  21.443  1.00 98.30           C  
ATOM   1073  HD2 LYS A  72      -0.023   2.923  21.347  1.00 98.30           H  
ATOM   1074  HD3 LYS A  72       1.476   3.535  22.091  1.00 98.30           H  
ATOM   1075  CE  LYS A  72       1.663   2.897  20.072  1.00 98.30           C  
ATOM   1076  HE2 LYS A  72       2.727   2.666  20.114  1.00 98.30           H  
ATOM   1077  HE3 LYS A  72       1.176   2.200  19.390  1.00 98.30           H  
ATOM   1078  NZ  LYS A  72       1.460   4.281  19.612  1.00 98.30           N  
ATOM   1079  HZ1 LYS A  72       0.483   4.538  19.640  1.00 98.30           H  
ATOM   1080  HZ2 LYS A  72       1.996   4.956  20.139  1.00 98.30           H  
ATOM   1081  HZ3 LYS A  72       1.764   4.357  18.652  1.00 98.30           H  
ATOM   1082  N   LEU A  73      -1.555  -0.417  23.496  1.00 98.14           N  
ATOM   1083  H   LEU A  73      -1.004  -0.612  24.320  1.00 98.14           H  
ATOM   1084  CA  LEU A  73      -2.433  -1.481  23.036  1.00 98.14           C  
ATOM   1085  HA  LEU A  73      -2.782  -1.251  22.029  1.00 98.14           H  
ATOM   1086  C   LEU A  73      -3.641  -1.556  23.974  1.00 98.14           C  
ATOM   1087  CB  LEU A  73      -1.622  -2.787  22.995  1.00 98.14           C  
ATOM   1088  HB2 LEU A  73      -1.227  -2.985  23.992  1.00 98.14           H  
ATOM   1089  HB3 LEU A  73      -0.776  -2.653  22.321  1.00 98.14           H  
ATOM   1090  O   LEU A  73      -3.591  -2.226  25.003  1.00 98.14           O  
ATOM   1091  CG  LEU A  73      -2.437  -4.009  22.539  1.00 98.14           C  
ATOM   1092  HG  LEU A  73      -3.286  -4.171  23.203  1.00 98.14           H  
ATOM   1093  CD1 LEU A  73      -2.956  -3.848  21.109  1.00 98.14           C  
ATOM   1094 HD11 LEU A  73      -3.730  -3.082  21.080  1.00 98.14           H  
ATOM   1095 HD12 LEU A  73      -3.407  -4.783  20.777  1.00 98.14           H  
ATOM   1096 HD13 LEU A  73      -2.144  -3.571  20.436  1.00 98.14           H  
ATOM   1097  CD2 LEU A  73      -1.543  -5.243  22.602  1.00 98.14           C  
ATOM   1098 HD21 LEU A  73      -0.665  -5.104  21.971  1.00 98.14           H  
ATOM   1099 HD22 LEU A  73      -2.103  -6.114  22.263  1.00 98.14           H  
ATOM   1100 HD23 LEU A  73      -1.222  -5.398  23.632  1.00 98.14           H  
ATOM   1101  N   ILE A  74      -4.708  -0.847  23.615  1.00 98.01           N  
ATOM   1102  H   ILE A  74      -4.686  -0.386  22.716  1.00 98.01           H  
ATOM   1103  CA  ILE A  74      -5.871  -0.605  24.486  1.00 98.01           C  
ATOM   1104  HA  ILE A  74      -5.551  -0.721  25.522  1.00 98.01           H  
ATOM   1105  C   ILE A  74      -7.008  -1.618  24.276  1.00 98.01           C  
ATOM   1106  CB  ILE A  74      -6.370   0.848  24.325  1.00 98.01           C  
ATOM   1107  HB  ILE A  74      -7.180   0.996  25.040  1.00 98.01           H  
ATOM   1108  O   ILE A  74      -7.962  -1.657  25.051  1.00 98.01           O  
ATOM   1109  CG1 ILE A  74      -6.930   1.112  22.908  1.00 98.01           C  
ATOM   1110 HG12 ILE A  74      -7.615   0.311  22.627  1.00 98.01           H  
ATOM   1111 HG13 ILE A  74      -6.117   1.127  22.183  1.00 98.01           H  
ATOM   1112  CG2 ILE A  74      -5.242   1.837  24.685  1.00 98.01           C  
ATOM   1113 HG21 ILE A  74      -5.599   2.866  24.648  1.00 98.01           H  
ATOM   1114 HG22 ILE A  74      -4.401   1.738  23.998  1.00 98.01           H  
ATOM   1115 HG23 ILE A  74      -4.896   1.636  25.699  1.00 98.01           H  
ATOM   1116  CD1 ILE A  74      -7.717   2.421  22.805  1.00 98.01           C  
ATOM   1117 HD11 ILE A  74      -8.171   2.482  21.816  1.00 98.01           H  
ATOM   1118 HD12 ILE A  74      -8.507   2.439  23.556  1.00 98.01           H  
ATOM   1119 HD13 ILE A  74      -7.067   3.284  22.953  1.00 98.01           H  
ATOM   1120  N   GLY A  75      -6.916  -2.424  23.216  1.00 97.82           N  
ATOM   1121  H   GLY A  75      -6.100  -2.326  22.628  1.00 97.82           H  
ATOM   1122  CA  GLY A  75      -7.892  -3.442  22.841  1.00 97.82           C  
ATOM   1123  HA2 GLY A  75      -8.623  -3.016  22.155  1.00 97.82           H  
ATOM   1124  HA3 GLY A  75      -8.416  -3.803  23.726  1.00 97.82           H  
ATOM   1125  C   GLY A  75      -7.223  -4.607  22.126  1.00 97.82           C  
ATOM   1126  O   GLY A  75      -6.315  -4.406  21.317  1.00 97.82           O  
ATOM   1127  N   ALA A  76      -7.670  -5.826  22.412  1.00 97.87           N  
ATOM   1128  H   ALA A  76      -8.449  -5.913  23.049  1.00 97.87           H  
ATOM   1129  CA  ALA A  76      -7.155  -7.028  21.771  1.00 97.87           C  
ATOM   1130  HA  ALA A  76      -6.906  -6.794  20.737  1.00 97.87           H  
ATOM   1131  C   ALA A  76      -8.224  -8.119  21.760  1.00 97.87           C  
ATOM   1132  CB  ALA A  76      -5.877  -7.482  22.491  1.00 97.87           C  
ATOM   1133  HB1 ALA A  76      -5.455  -8.350  21.985  1.00 97.87           H  
ATOM   1134  HB2 ALA A  76      -5.139  -6.679  22.482  1.00 97.87           H  
ATOM   1135  HB3 ALA A  76      -6.106  -7.742  23.525  1.00 97.87           H  
ATOM   1136  O   ALA A  76      -8.551  -8.682  22.806  1.00 97.87           O  
ATOM   1137  N   ARG A  77      -8.760  -8.403  20.570  1.00 96.91           N  
ATOM   1138  H   ARG A  77      -8.435  -7.878  19.771  1.00 96.91           H  
ATOM   1139  CA  ARG A  77      -9.843  -9.369  20.352  1.00 96.91           C  
ATOM   1140  HA  ARG A  77      -9.998  -9.947  21.263  1.00 96.91           H  
ATOM   1141  C   ARG A  77      -9.471 -10.381  19.275  1.00 96.91           C  
ATOM   1142  CB  ARG A  77     -11.159  -8.633  20.037  1.00 96.91           C  
ATOM   1143  HB2 ARG A  77     -11.011  -7.985  19.173  1.00 96.91           H  
ATOM   1144  HB3 ARG A  77     -11.923  -9.370  19.790  1.00 96.91           H  
ATOM   1145  O   ARG A  77      -8.730 -10.082  18.338  1.00 96.91           O  
ATOM   1146  CG  ARG A  77     -11.641  -7.790  21.235  1.00 96.91           C  
ATOM   1147  HG2 ARG A  77     -11.800  -8.441  22.096  1.00 96.91           H  
ATOM   1148  HG3 ARG A  77     -10.873  -7.063  21.499  1.00 96.91           H  
ATOM   1149  CD  ARG A  77     -12.928  -7.005  20.957  1.00 96.91           C  
ATOM   1150  HD2 ARG A  77     -13.130  -6.363  21.815  1.00 96.91           H  
ATOM   1151  HD3 ARG A  77     -12.770  -6.363  20.090  1.00 96.91           H  
ATOM   1152  NE  ARG A  77     -14.089  -7.880  20.725  1.00 96.91           N  
ATOM   1153  HE  ARG A  77     -13.928  -8.877  20.706  1.00 96.91           H  
ATOM   1154  NH1 ARG A  77     -15.649  -6.196  20.459  1.00 96.91           N  
ATOM   1155 HH11 ARG A  77     -16.583  -5.898  20.217  1.00 96.91           H  
ATOM   1156 HH12 ARG A  77     -14.996  -5.455  20.670  1.00 96.91           H  
ATOM   1157  NH2 ARG A  77     -16.228  -8.318  20.109  1.00 96.91           N  
ATOM   1158 HH21 ARG A  77     -17.003  -7.935  19.586  1.00 96.91           H  
ATOM   1159 HH22 ARG A  77     -15.981  -9.288  19.974  1.00 96.91           H  
ATOM   1160  CZ  ARG A  77     -15.311  -7.458  20.443  1.00 96.91           C  
ATOM   1161  N   SER A  78      -9.998 -11.584  19.408  1.00 95.40           N  
ATOM   1162  H   SER A  78     -10.604 -11.758  20.196  1.00 95.40           H  
ATOM   1163  CA  SER A  78      -9.874 -12.690  18.480  1.00 95.40           C  
ATOM   1164  HA  SER A  78      -9.459 -12.316  17.544  1.00 95.40           H  
ATOM   1165  C   SER A  78     -11.257 -13.252  18.157  1.00 95.40           C  
ATOM   1166  CB  SER A  78      -8.902 -13.742  19.030  1.00 95.40           C  
ATOM   1167  HB2 SER A  78      -7.989 -13.241  19.352  1.00 95.40           H  
ATOM   1168  HB3 SER A  78      -8.641 -14.424  18.221  1.00 95.40           H  
ATOM   1169  O   SER A  78     -12.226 -13.077  18.891  1.00 95.40           O  
ATOM   1170  OG  SER A  78      -9.407 -14.508  20.103  1.00 95.40           O  
ATOM   1171  HG  SER A  78      -9.551 -13.940  20.863  1.00 95.40           H  
ATOM   1172  N   TYR A  79     -11.360 -13.881  16.993  1.00 94.68           N  
ATOM   1173  H   TYR A  79     -10.551 -13.916  16.389  1.00 94.68           H  
ATOM   1174  CA  TYR A  79     -12.608 -14.451  16.491  1.00 94.68           C  
ATOM   1175  HA  TYR A  79     -13.402 -14.321  17.226  1.00 94.68           H  
ATOM   1176  C   TYR A  79     -12.442 -15.963  16.301  1.00 94.68           C  
ATOM   1177  CB  TYR A  79     -13.027 -13.674  15.231  1.00 94.68           C  
ATOM   1178  HB2 TYR A  79     -12.237 -13.753  14.485  1.00 94.68           H  
ATOM   1179  HB3 TYR A  79     -13.932 -14.115  14.814  1.00 94.68           H  
ATOM   1180  O   TYR A  79     -11.503 -16.561  16.837  1.00 94.68           O  
ATOM   1181  CG  TYR A  79     -13.307 -12.209  15.514  1.00 94.68           C  
ATOM   1182  CD1 TYR A  79     -14.610 -11.786  15.841  1.00 94.68           C  
ATOM   1183  HD1 TYR A  79     -15.432 -12.486  15.820  1.00 94.68           H  
ATOM   1184  CD2 TYR A  79     -12.247 -11.284  15.530  1.00 94.68           C  
ATOM   1185  HD2 TYR A  79     -11.249 -11.606  15.272  1.00 94.68           H  
ATOM   1186  CE1 TYR A  79     -14.837 -10.452  16.228  1.00 94.68           C  
ATOM   1187  HE1 TYR A  79     -15.827 -10.112  16.495  1.00 94.68           H  
ATOM   1188  CE2 TYR A  79     -12.464  -9.956  15.929  1.00 94.68           C  
ATOM   1189  HE2 TYR A  79     -11.635  -9.266  15.991  1.00 94.68           H  
ATOM   1190  OH  TYR A  79     -13.969  -8.302  16.781  1.00 94.68           O  
ATOM   1191  HH  TYR A  79     -13.237  -7.706  16.611  1.00 94.68           H  
ATOM   1192  CZ  TYR A  79     -13.760  -9.549  16.299  1.00 94.68           C  
ATOM   1193  N   GLN A  80     -13.335 -16.604  15.546  1.00 90.20           N  
ATOM   1194  H   GLN A  80     -13.997 -16.065  15.005  1.00 90.20           H  
ATOM   1195  CA  GLN A  80     -13.337 -18.060  15.382  1.00 90.20           C  
ATOM   1196  HA  GLN A  80     -13.500 -18.524  16.355  1.00 90.20           H  
ATOM   1197  C   GLN A  80     -11.999 -18.584  14.851  1.00 90.20           C  
ATOM   1198  CB  GLN A  80     -14.471 -18.479  14.439  1.00 90.20           C  
ATOM   1199  HB2 GLN A  80     -14.359 -17.975  13.480  1.00 90.20           H  
ATOM   1200  HB3 GLN A  80     -14.394 -19.554  14.273  1.00 90.20           H  
ATOM   1201  O   GLN A  80     -11.455 -19.545  15.390  1.00 90.20           O  
ATOM   1202  CG  GLN A  80     -15.860 -18.175  15.016  1.00 90.20           C  
ATOM   1203  HG2 GLN A  80     -16.002 -17.096  15.084  1.00 90.20           H  
ATOM   1204  HG3 GLN A  80     -15.934 -18.598  16.018  1.00 90.20           H  
ATOM   1205  CD  GLN A  80     -16.986 -18.753  14.165  1.00 90.20           C  
ATOM   1206  NE2 GLN A  80     -18.212 -18.699  14.637  1.00 90.20           N  
ATOM   1207 HE21 GLN A  80     -18.929 -19.048  14.018  1.00 90.20           H  
ATOM   1208 HE22 GLN A  80     -18.411 -18.218  15.502  1.00 90.20           H  
ATOM   1209  OE1 GLN A  80     -16.803 -19.287  13.084  1.00 90.20           O  
ATOM   1210  N   LEU A  81     -11.416 -17.917  13.850  1.00 86.13           N  
ATOM   1211  H   LEU A  81     -11.915 -17.146  13.428  1.00 86.13           H  
ATOM   1212  CA  LEU A  81     -10.107 -18.301  13.311  1.00 86.13           C  
ATOM   1213  HA  LEU A  81     -10.094 -19.378  13.146  1.00 86.13           H  
ATOM   1214  C   LEU A  81      -8.928 -18.007  14.241  1.00 86.13           C  
ATOM   1215  CB  LEU A  81      -9.864 -17.562  11.993  1.00 86.13           C  
ATOM   1216  HB2 LEU A  81      -8.802 -17.622  11.756  1.00 86.13           H  
ATOM   1217  HB3 LEU A  81     -10.107 -16.509  12.132  1.00 86.13           H  
ATOM   1218  O   LEU A  81      -7.837 -18.550  14.043  1.00 86.13           O  
ATOM   1219  CG  LEU A  81     -10.639 -18.105  10.790  1.00 86.13           C  
ATOM   1220  HG  LEU A  81     -11.712 -17.980  10.937  1.00 86.13           H  
ATOM   1221  CD1 LEU A  81     -10.174 -17.291   9.594  1.00 86.13           C  
ATOM   1222 HD11 LEU A  81     -10.384 -16.242   9.804  1.00 86.13           H  
ATOM   1223 HD12 LEU A  81     -10.679 -17.620   8.686  1.00 86.13           H  
ATOM   1224 HD13 LEU A  81      -9.099 -17.399   9.449  1.00 86.13           H  
ATOM   1225  CD2 LEU A  81     -10.329 -19.564  10.449  1.00 86.13           C  
ATOM   1226 HD21 LEU A  81     -10.856 -19.840   9.536  1.00 86.13           H  
ATOM   1227 HD22 LEU A  81      -9.257 -19.695  10.308  1.00 86.13           H  
ATOM   1228 HD23 LEU A  81     -10.683 -20.214  11.250  1.00 86.13           H  
ATOM   1229  N   GLY A  82      -9.114 -17.124  15.221  1.00 83.41           N  
ATOM   1230  H   GLY A  82     -10.051 -16.779  15.374  1.00 83.41           H  
ATOM   1231  CA  GLY A  82      -8.066 -16.698  16.139  1.00 83.41           C  
ATOM   1232  HA2 GLY A  82      -7.168 -16.456  15.571  1.00 83.41           H  
ATOM   1233  HA3 GLY A  82      -8.408 -15.800  16.654  1.00 83.41           H  
ATOM   1234  C   GLY A  82      -7.706 -17.743  17.195  1.00 83.41           C  
ATOM   1235  O   GLY A  82      -6.699 -17.568  17.882  1.00 83.41           O  
ATOM   1236  N   ASN A  83      -8.495 -18.819  17.314  1.00 81.73           N  
ATOM   1237  H   ASN A  83      -9.274 -18.903  16.677  1.00 81.73           H  
ATOM   1238  CA  ASN A  83      -8.361 -19.862  18.336  1.00 81.73           C  
ATOM   1239  HA  ASN A  83      -9.276 -20.454  18.303  1.00 81.73           H  
ATOM   1240  C   ASN A  83      -8.303 -19.297  19.770  1.00 81.73           C  
ATOM   1241  CB  ASN A  83      -7.193 -20.807  17.990  1.00 81.73           C  
ATOM   1242  HB2 ASN A  83      -6.278 -20.226  17.870  1.00 81.73           H  
ATOM   1243  HB3 ASN A  83      -7.042 -21.503  18.815  1.00 81.73           H  
ATOM   1244  O   ASN A  83      -7.562 -19.802  20.612  1.00 81.73           O  
ATOM   1245  CG  ASN A  83      -7.422 -21.649  16.751  1.00 81.73           C  
ATOM   1246  ND2 ASN A  83      -6.391 -22.293  16.258  1.00 81.73           N  
ATOM   1247 HD21 ASN A  83      -5.488 -22.229  16.705  1.00 81.73           H  
ATOM   1248 HD22 ASN A  83      -6.590 -22.871  15.454  1.00 81.73           H  
ATOM   1249  OD1 ASN A  83      -8.510 -21.787  16.225  1.00 81.73           O  
ATOM   1250  N   GLY A  84      -9.060 -18.230  20.044  1.00 84.96           N  
ATOM   1251  H   GLY A  84      -9.641 -17.844  19.314  1.00 84.96           H  
ATOM   1252  CA  GLY A  84      -9.171 -17.636  21.380  1.00 84.96           C  
ATOM   1253  HA2 GLY A  84      -9.428 -18.412  22.102  1.00 84.96           H  
ATOM   1254  HA3 GLY A  84      -9.974 -16.900  21.367  1.00 84.96           H  
ATOM   1255  C   GLY A  84      -7.910 -16.925  21.873  1.00 84.96           C  
ATOM   1256  O   GLY A  84      -7.713 -16.793  23.081  1.00 84.96           O  
ATOM   1257  N   SER A  85      -7.012 -16.516  20.974  1.00 92.64           N  
ATOM   1258  H   SER A  85      -7.206 -16.670  19.995  1.00 92.64           H  
ATOM   1259  CA  SER A  85      -5.863 -15.696  21.348  1.00 92.64           C  
ATOM   1260  HA  SER A  85      -6.092 -15.211  22.297  1.00 92.64           H  
ATOM   1261  C   SER A  85      -5.559 -14.634  20.293  1.00 92.64           C  
ATOM   1262  CB  SER A  85      -4.634 -16.578  21.561  1.00 92.64           C  
ATOM   1263  HB2 SER A  85      -4.867 -17.364  22.279  1.00 92.64           H  
ATOM   1264  HB3 SER A  85      -4.340 -17.036  20.616  1.00 92.64           H  
ATOM   1265  O   SER A  85      -5.302 -14.997  19.138  1.00 92.64           O  
ATOM   1266  OG  SER A  85      -3.578 -15.779  22.059  1.00 92.64           O  
ATOM   1267  HG  SER A  85      -3.787 -15.597  22.979  1.00 92.64           H  
ATOM   1268  N   PRO A  86      -5.464 -13.342  20.668  1.00 95.48           N  
ATOM   1269  CA  PRO A  86      -5.094 -12.259  19.755  1.00 95.48           C  
ATOM   1270  HA  PRO A  86      -5.620 -12.382  18.808  1.00 95.48           H  
ATOM   1271  C   PRO A  86      -3.583 -12.218  19.451  1.00 95.48           C  
ATOM   1272  CB  PRO A  86      -5.607 -10.984  20.431  1.00 95.48           C  
ATOM   1273  HB2 PRO A  86      -6.663 -10.849  20.198  1.00 95.48           H  
ATOM   1274  HB3 PRO A  86      -5.042 -10.097  20.144  1.00 95.48           H  
ATOM   1275  O   PRO A  86      -3.119 -11.316  18.759  1.00 95.48           O  
ATOM   1276  CG  PRO A  86      -5.456 -11.299  21.916  1.00 95.48           C  
ATOM   1277  HG2 PRO A  86      -6.144 -10.718  22.530  1.00 95.48           H  
ATOM   1278  HG3 PRO A  86      -4.422 -11.114  22.209  1.00 95.48           H  
ATOM   1279  CD  PRO A  86      -5.755 -12.794  21.992  1.00 95.48           C  
ATOM   1280  HD2 PRO A  86      -5.139 -13.256  22.763  1.00 95.48           H  
ATOM   1281  HD3 PRO A  86      -6.811 -12.940  22.222  1.00 95.48           H  
ATOM   1282  N   ILE A  87      -2.805 -13.192  19.941  1.00 96.11           N  
ATOM   1283  H   ILE A  87      -3.246 -13.916  20.490  1.00 96.11           H  
ATOM   1284  CA  ILE A  87      -1.360 -13.298  19.706  1.00 96.11           C  
ATOM   1285  HA  ILE A  87      -0.903 -12.346  19.978  1.00 96.11           H  
ATOM   1286  C   ILE A  87      -1.060 -13.549  18.223  1.00 96.11           C  
ATOM   1287  CB  ILE A  87      -0.756 -14.403  20.605  1.00 96.11           C  
ATOM   1288  HB  ILE A  87      -1.373 -15.293  20.488  1.00 96.11           H  
ATOM   1289  O   ILE A  87      -1.605 -14.478  17.614  1.00 96.11           O  
ATOM   1290  CG1 ILE A  87      -0.786 -14.009  22.101  1.00 96.11           C  
ATOM   1291 HG12 ILE A  87      -0.641 -14.912  22.694  1.00 96.11           H  
ATOM   1292 HG13 ILE A  87      -1.769 -13.612  22.355  1.00 96.11           H  
ATOM   1293  CG2 ILE A  87       0.674 -14.800  20.193  1.00 96.11           C  
ATOM   1294 HG21 ILE A  87       0.667 -15.293  19.221  1.00 96.11           H  
ATOM   1295 HG22 ILE A  87       1.092 -15.499  20.918  1.00 96.11           H  
ATOM   1296 HG23 ILE A  87       1.311 -13.918  20.130  1.00 96.11           H  
ATOM   1297  CD1 ILE A  87       0.284 -12.991  22.523  1.00 96.11           C  
ATOM   1298 HD11 ILE A  87       1.278 -13.432  22.447  1.00 96.11           H  
ATOM   1299 HD12 ILE A  87       0.244 -12.107  21.886  1.00 96.11           H  
ATOM   1300 HD13 ILE A  87       0.130 -12.707  23.564  1.00 96.11           H  
ATOM   1301  N   ASP A  88      -0.147 -12.758  17.664  1.00 96.93           N  
ATOM   1302  H   ASP A  88       0.239 -12.007  18.219  1.00 96.93           H  
ATOM   1303  CA  ASP A  88       0.336 -12.920  16.294  1.00 96.93           C  
ATOM   1304  HA  ASP A  88      -0.514 -13.157  15.653  1.00 96.93           H  
ATOM   1305  C   ASP A  88       1.381 -14.034  16.186  1.00 96.93           C  
ATOM   1306  CB  ASP A  88       0.954 -11.615  15.797  1.00 96.93           C  
ATOM   1307  HB2 ASP A  88       0.320 -10.777  16.085  1.00 96.93           H  
ATOM   1308  HB3 ASP A  88       1.922 -11.457  16.272  1.00 96.93           H  
ATOM   1309  O   ASP A  88       2.482 -13.924  16.717  1.00 96.93           O  
ATOM   1310  CG  ASP A  88       1.115 -11.552  14.288  1.00 96.93           C  
ATOM   1311  OD1 ASP A  88       1.635 -10.514  13.833  1.00 96.93           O  
ATOM   1312  OD2 ASP A  88       0.758 -12.526  13.577  1.00 96.93           O  
ATOM   1313  N   SER A  89       1.059 -15.100  15.459  1.00 92.28           N  
ATOM   1314  H   SER A  89       0.169 -15.080  14.981  1.00 92.28           H  
ATOM   1315  CA  SER A  89       2.021 -16.166  15.126  1.00 92.28           C  
ATOM   1316  HA  SER A  89       2.902 -16.072  15.761  1.00 92.28           H  
ATOM   1317  C   SER A  89       2.538 -16.075  13.689  1.00 92.28           C  
ATOM   1318  CB  SER A  89       1.421 -17.545  15.408  1.00 92.28           C  
ATOM   1319  HB2 SER A  89       2.090 -18.321  15.036  1.00 92.28           H  
ATOM   1320  HB3 SER A  89       1.312 -17.670  16.485  1.00 92.28           H  
ATOM   1321  O   SER A  89       3.412 -16.846  13.305  1.00 92.28           O  
ATOM   1322  OG  SER A  89       0.151 -17.677  14.797  1.00 92.28           O  
ATOM   1323  HG  SER A  89      -0.449 -17.097  15.273  1.00 92.28           H  
ATOM   1324  N   ILE A  90       2.003 -15.140  12.896  1.00 92.37           N  
ATOM   1325  H   ILE A  90       1.368 -14.471  13.307  1.00 92.37           H  
ATOM   1326  CA  ILE A  90       2.355 -14.946  11.484  1.00 92.37           C  
ATOM   1327  HA  ILE A  90       2.863 -15.834  11.107  1.00 92.37           H  
ATOM   1328  C   ILE A  90       3.336 -13.781  11.330  1.00 92.37           C  
ATOM   1329  CB  ILE A  90       1.065 -14.727  10.660  1.00 92.37           C  
ATOM   1330  HB  ILE A  90       0.602 -13.804  11.008  1.00 92.37           H  
ATOM   1331  O   ILE A  90       4.213 -13.824  10.474  1.00 92.37           O  
ATOM   1332  CG1 ILE A  90       0.021 -15.855  10.846  1.00 92.37           C  
ATOM   1333 HG12 ILE A  90      -0.318 -15.860  11.882  1.00 92.37           H  
ATOM   1334 HG13 ILE A  90      -0.852 -15.632  10.232  1.00 92.37           H  
ATOM   1335  CG2 ILE A  90       1.377 -14.544   9.164  1.00 92.37           C  
ATOM   1336 HG21 ILE A  90       0.451 -14.479   8.593  1.00 92.37           H  
ATOM   1337 HG22 ILE A  90       1.970 -15.382   8.796  1.00 92.37           H  
ATOM   1338 HG23 ILE A  90       1.939 -13.624   9.008  1.00 92.37           H  
ATOM   1339  CD1 ILE A  90       0.512 -17.265  10.493  1.00 92.37           C  
ATOM   1340 HD11 ILE A  90      -0.284 -17.975  10.718  1.00 92.37           H  
ATOM   1341 HD12 ILE A  90       1.382 -17.532  11.093  1.00 92.37           H  
ATOM   1342 HD13 ILE A  90       0.761 -17.330   9.434  1.00 92.37           H  
ATOM   1343  N   GLY A  91       3.186 -12.752  12.165  1.00 95.80           N  
ATOM   1344  H   GLY A  91       2.390 -12.775  12.785  1.00 95.80           H  
ATOM   1345  CA  GLY A  91       3.985 -11.528  12.203  1.00 95.80           C  
ATOM   1346  HA2 GLY A  91       4.990 -11.725  11.831  1.00 95.80           H  
ATOM   1347  HA3 GLY A  91       4.035 -11.190  13.238  1.00 95.80           H  
ATOM   1348  C   GLY A  91       3.402 -10.358  11.421  1.00 95.80           C  
ATOM   1349  O   GLY A  91       3.819  -9.219  11.628  1.00 95.80           O  
ATOM   1350  N   HIS A  92       2.425 -10.615  10.549  1.00 97.33           N  
ATOM   1351  H   HIS A  92       2.059 -11.555  10.511  1.00 97.33           H  
ATOM   1352  CA  HIS A  92       1.869  -9.600   9.663  1.00 97.33           C  
ATOM   1353  HA  HIS A  92       2.690  -9.150   9.104  1.00 97.33           H  
ATOM   1354  C   HIS A  92       1.187  -8.462  10.437  1.00 97.33           C  
ATOM   1355  CB  HIS A  92       0.931 -10.277   8.665  1.00 97.33           C  
ATOM   1356  HB2 HIS A  92       1.452 -11.104   8.183  1.00 97.33           H  
ATOM   1357  HB3 HIS A  92       0.064 -10.676   9.192  1.00 97.33           H  
ATOM   1358  O   HIS A  92       1.559  -7.308  10.246  1.00 97.33           O  
ATOM   1359  CG  HIS A  92       0.457  -9.327   7.607  1.00 97.33           C  
ATOM   1360  CD2 HIS A  92       1.064  -9.056   6.419  1.00 97.33           C  
ATOM   1361  HD2 HIS A  92       1.995  -9.491   6.086  1.00 97.33           H  
ATOM   1362  ND1 HIS A  92      -0.653  -8.533   7.675  1.00 97.33           N  
ATOM   1363  HD1 HIS A  92      -1.304  -8.469   8.444  1.00 97.33           H  
ATOM   1364  CE1 HIS A  92      -0.742  -7.824   6.551  1.00 97.33           C  
ATOM   1365  HE1 HIS A  92      -1.540  -7.127   6.341  1.00 97.33           H  
ATOM   1366  NE2 HIS A  92       0.279  -8.126   5.729  1.00 97.33           N  
ATOM   1367  N   GLY A  93       0.275  -8.776  11.361  1.00 97.73           N  
ATOM   1368  H   GLY A  93       0.019  -9.746  11.478  1.00 97.73           H  
ATOM   1369  CA  GLY A  93      -0.409  -7.782  12.192  1.00 97.73           C  
ATOM   1370  HA2 GLY A  93      -0.918  -7.062  11.551  1.00 97.73           H  
ATOM   1371  HA3 GLY A  93      -1.154  -8.288  12.805  1.00 97.73           H  
ATOM   1372  C   GLY A  93       0.533  -7.007  13.113  1.00 97.73           C  
ATOM   1373  O   GLY A  93       0.377  -5.802  13.297  1.00 97.73           O  
ATOM   1374  N   THR A  94       1.582  -7.658  13.619  1.00 98.01           N  
ATOM   1375  H   THR A  94       1.634  -8.653  13.458  1.00 98.01           H  
ATOM   1376  CA  THR A  94       2.661  -6.995  14.369  1.00 98.01           C  
ATOM   1377  HA  THR A  94       2.223  -6.464  15.215  1.00 98.01           H  
ATOM   1378  C   THR A  94       3.395  -5.960  13.503  1.00 98.01           C  
ATOM   1379  CB  THR A  94       3.633  -8.051  14.914  1.00 98.01           C  
ATOM   1380  HB  THR A  94       4.036  -8.640  14.090  1.00 98.01           H  
ATOM   1381  O   THR A  94       3.623  -4.824  13.935  1.00 98.01           O  
ATOM   1382  CG2 THR A  94       4.805  -7.460  15.691  1.00 98.01           C  
ATOM   1383 HG21 THR A  94       5.523  -7.036  14.989  1.00 98.01           H  
ATOM   1384 HG22 THR A  94       5.300  -8.238  16.271  1.00 98.01           H  
ATOM   1385 HG23 THR A  94       4.447  -6.669  16.350  1.00 98.01           H  
ATOM   1386  OG1 THR A  94       2.935  -8.923  15.774  1.00 98.01           O  
ATOM   1387  HG1 THR A  94       2.409  -9.472  15.188  1.00 98.01           H  
ATOM   1388  N   HIS A  95       3.720  -6.312  12.257  1.00 98.00           N  
ATOM   1389  H   HIS A  95       3.500  -7.250  11.951  1.00 98.00           H  
ATOM   1390  CA  HIS A  95       4.392  -5.423  11.305  1.00 98.00           C  
ATOM   1391  HA  HIS A  95       5.289  -5.019  11.774  1.00 98.00           H  
ATOM   1392  C   HIS A  95       3.506  -4.234  10.910  1.00 98.00           C  
ATOM   1393  CB  HIS A  95       4.829  -6.244  10.085  1.00 98.00           C  
ATOM   1394  HB2 HIS A  95       3.956  -6.509   9.487  1.00 98.00           H  
ATOM   1395  HB3 HIS A  95       5.285  -7.170  10.436  1.00 98.00           H  
ATOM   1396  O   HIS A  95       3.942  -3.082  11.006  1.00 98.00           O  
ATOM   1397  CG  HIS A  95       5.821  -5.539   9.197  1.00 98.00           C  
ATOM   1398  CD2 HIS A  95       7.169  -5.756   9.171  1.00 98.00           C  
ATOM   1399  HD2 HIS A  95       7.715  -6.447   9.795  1.00 98.00           H  
ATOM   1400  ND1 HIS A  95       5.505  -4.545   8.272  1.00 98.00           N  
ATOM   1401  CE1 HIS A  95       6.668  -4.182   7.712  1.00 98.00           C  
ATOM   1402  HE1 HIS A  95       6.772  -3.421   6.952  1.00 98.00           H  
ATOM   1403  NE2 HIS A  95       7.684  -4.895   8.226  1.00 98.00           N  
ATOM   1404  HE2 HIS A  95       8.652  -4.817   7.947  1.00 98.00           H  
ATOM   1405  N   THR A  96       2.239  -4.483  10.565  1.00 98.43           N  
ATOM   1406  H   THR A  96       1.919  -5.441  10.543  1.00 98.43           H  
ATOM   1407  CA  THR A  96       1.292  -3.437  10.143  1.00 98.43           C  
ATOM   1408  HA  THR A  96       1.789  -2.826   9.390  1.00 98.43           H  
ATOM   1409  C   THR A  96       0.920  -2.492  11.287  1.00 98.43           C  
ATOM   1410  CB  THR A  96       0.026  -4.026   9.493  1.00 98.43           C  
ATOM   1411  HB  THR A  96      -0.634  -3.205   9.212  1.00 98.43           H  
ATOM   1412  O   THR A  96       0.981  -1.274  11.107  1.00 98.43           O  
ATOM   1413  CG2 THR A  96       0.358  -4.824   8.237  1.00 98.43           C  
ATOM   1414 HG21 THR A  96      -0.568  -5.131   7.750  1.00 98.43           H  
ATOM   1415 HG22 THR A  96       0.943  -5.711   8.478  1.00 98.43           H  
ATOM   1416 HG23 THR A  96       0.936  -4.199   7.556  1.00 98.43           H  
ATOM   1417  OG1 THR A  96      -0.657  -4.873  10.381  1.00 98.43           O  
ATOM   1418  HG1 THR A  96      -1.253  -5.439   9.884  1.00 98.43           H  
ATOM   1419  N   ALA A  97       0.646  -3.010  12.490  1.00 98.25           N  
ATOM   1420  H   ALA A  97       0.555  -4.013  12.569  1.00 98.25           H  
ATOM   1421  CA  ALA A  97       0.341  -2.191  13.664  1.00 98.25           C  
ATOM   1422  HA  ALA A  97      -0.507  -1.548  13.426  1.00 98.25           H  
ATOM   1423  C   ALA A  97       1.517  -1.280  14.057  1.00 98.25           C  
ATOM   1424  CB  ALA A  97      -0.059  -3.113  14.823  1.00 98.25           C  
ATOM   1425  HB1 ALA A  97       0.773  -3.764  15.092  1.00 98.25           H  
ATOM   1426  HB2 ALA A  97      -0.344  -2.516  15.689  1.00 98.25           H  
ATOM   1427  HB3 ALA A  97      -0.909  -3.729  14.529  1.00 98.25           H  
ATOM   1428  O   ALA A  97       1.325  -0.096  14.348  1.00 98.25           O  
ATOM   1429  N   SER A  98       2.751  -1.802  14.018  1.00 98.39           N  
ATOM   1430  H   SER A  98       2.852  -2.779  13.782  1.00 98.39           H  
ATOM   1431  CA  SER A  98       3.948  -1.003  14.321  1.00 98.39           C  
ATOM   1432  HA  SER A  98       3.752  -0.461  15.247  1.00 98.39           H  
ATOM   1433  C   SER A  98       4.258   0.044  13.245  1.00 98.39           C  
ATOM   1434  CB  SER A  98       5.161  -1.898  14.577  1.00 98.39           C  
ATOM   1435  HB2 SER A  98       5.961  -1.291  15.001  1.00 98.39           H  
ATOM   1436  HB3 SER A  98       4.893  -2.670  15.298  1.00 98.39           H  
ATOM   1437  O   SER A  98       4.763   1.115  13.570  1.00 98.39           O  
ATOM   1438  OG  SER A  98       5.633  -2.499  13.390  1.00 98.39           O  
ATOM   1439  HG  SER A  98       4.933  -3.029  13.003  1.00 98.39           H  
ATOM   1440  N   THR A  99       3.893  -0.215  11.987  1.00 98.30           N  
ATOM   1441  H   THR A  99       3.511  -1.126  11.776  1.00 98.30           H  
ATOM   1442  CA  THR A  99       4.032   0.747  10.884  1.00 98.30           C  
ATOM   1443  HA  THR A  99       5.028   1.188  10.919  1.00 98.30           H  
ATOM   1444  C   THR A  99       3.023   1.896  11.015  1.00 98.30           C  
ATOM   1445  CB  THR A  99       3.863   0.026   9.536  1.00 98.30           C  
ATOM   1446  HB  THR A  99       2.884  -0.452   9.500  1.00 98.30           H  
ATOM   1447  O   THR A  99       3.373   3.058  10.802  1.00 98.30           O  
ATOM   1448  CG2 THR A  99       3.986   0.982   8.355  1.00 98.30           C  
ATOM   1449 HG21 THR A  99       4.908   1.559   8.435  1.00 98.30           H  
ATOM   1450 HG22 THR A  99       3.137   1.665   8.339  1.00 98.30           H  
ATOM   1451 HG23 THR A  99       3.994   0.416   7.423  1.00 98.30           H  
ATOM   1452  OG1 THR A  99       4.845  -0.970   9.355  1.00 98.30           O  
ATOM   1453  HG1 THR A  99       4.593  -1.752   9.851  1.00 98.30           H  
ATOM   1454  N   ALA A 100       1.780   1.602  11.413  1.00 98.39           N  
ATOM   1455  H   ALA A 100       1.523   0.634  11.540  1.00 98.39           H  
ATOM   1456  CA  ALA A 100       0.753   2.625  11.617  1.00 98.39           C  
ATOM   1457  HA  ALA A 100       0.734   3.287  10.751  1.00 98.39           H  
ATOM   1458  C   ALA A 100       1.057   3.502  12.839  1.00 98.39           C  
ATOM   1459  CB  ALA A 100      -0.618   1.945  11.738  1.00 98.39           C  
ATOM   1460  HB1 ALA A 100      -1.390   2.702  11.871  1.00 98.39           H  
ATOM   1461  HB2 ALA A 100      -0.839   1.380  10.832  1.00 98.39           H  
ATOM   1462  HB3 ALA A 100      -0.632   1.266  12.591  1.00 98.39           H  
ATOM   1463  O   ALA A 100       1.056   4.729  12.738  1.00 98.39           O  
ATOM   1464  N   ALA A 101       1.349   2.875  13.983  1.00 97.97           N  
ATOM   1465  H   ALA A 101       1.314   1.865  13.996  1.00 97.97           H  
ATOM   1466  CA  ALA A 101       1.419   3.574  15.261  1.00 97.97           C  
ATOM   1467  HA  ALA A 101       1.679   4.616  15.075  1.00 97.97           H  
ATOM   1468  C   ALA A 101       2.505   3.057  16.217  1.00 97.97           C  
ATOM   1469  CB  ALA A 101       0.017   3.553  15.892  1.00 97.97           C  
ATOM   1470  HB1 ALA A 101      -0.337   2.527  15.995  1.00 97.97           H  
ATOM   1471  HB2 ALA A 101       0.025   4.039  16.868  1.00 97.97           H  
ATOM   1472  HB3 ALA A 101      -0.670   4.109  15.254  1.00 97.97           H  
ATOM   1473  O   ALA A 101       2.437   3.358  17.393  1.00 97.97           O  
ATOM   1474  N   GLY A 102       3.520   2.303  15.801  1.00 98.26           N  
ATOM   1475  H   GLY A 102       3.614   2.086  14.819  1.00 98.26           H  
ATOM   1476  CA  GLY A 102       4.566   1.827  16.719  1.00 98.26           C  
ATOM   1477  HA2 GLY A 102       5.319   1.277  16.156  1.00 98.26           H  
ATOM   1478  HA3 GLY A 102       4.111   1.143  17.436  1.00 98.26           H  
ATOM   1479  C   GLY A 102       5.282   2.951  17.489  1.00 98.26           C  
ATOM   1480  O   GLY A 102       5.554   4.018  16.940  1.00 98.26           O  
ATOM   1481  N   ALA A 103       5.609   2.706  18.758  1.00 97.28           N  
ATOM   1482  H   ALA A 103       5.319   1.828  19.163  1.00 97.28           H  
ATOM   1483  CA  ALA A 103       6.445   3.582  19.577  1.00 97.28           C  
ATOM   1484  HA  ALA A 103       6.021   4.586  19.551  1.00 97.28           H  
ATOM   1485  C   ALA A 103       7.889   3.660  19.041  1.00 97.28           C  
ATOM   1486  CB  ALA A 103       6.405   3.076  21.027  1.00 97.28           C  
ATOM   1487  HB1 ALA A 103       6.962   3.751  21.677  1.00 97.28           H  
ATOM   1488  HB2 ALA A 103       5.375   3.030  21.379  1.00 97.28           H  
ATOM   1489  HB3 ALA A 103       6.846   2.081  21.091  1.00 97.28           H  
ATOM   1490  O   ALA A 103       8.318   2.822  18.245  1.00 97.28           O  
ATOM   1491  N   PHE A 104       8.655   4.653  19.504  1.00 97.79           N  
ATOM   1492  H   PHE A 104       8.260   5.289  20.181  1.00 97.79           H  
ATOM   1493  CA  PHE A 104      10.064   4.813  19.134  1.00 97.79           C  
ATOM   1494  HA  PHE A 104      10.144   4.767  18.048  1.00 97.79           H  
ATOM   1495  C   PHE A 104      10.931   3.689  19.727  1.00 97.79           C  
ATOM   1496  CB  PHE A 104      10.583   6.185  19.594  1.00 97.79           C  
ATOM   1497  HB2 PHE A 104      10.391   6.299  20.661  1.00 97.79           H  
ATOM   1498  HB3 PHE A 104      11.665   6.201  19.463  1.00 97.79           H  
ATOM   1499  O   PHE A 104      11.115   3.612  20.941  1.00 97.79           O  
ATOM   1500  CG  PHE A 104      10.007   7.379  18.856  1.00 97.79           C  
ATOM   1501  CD1 PHE A 104      10.638   7.864  17.693  1.00 97.79           C  
ATOM   1502  HD1 PHE A 104      11.509   7.360  17.300  1.00 97.79           H  
ATOM   1503  CD2 PHE A 104       8.849   8.021  19.337  1.00 97.79           C  
ATOM   1504  HD2 PHE A 104       8.357   7.662  20.229  1.00 97.79           H  
ATOM   1505  CE1 PHE A 104      10.118   8.984  17.019  1.00 97.79           C  
ATOM   1506  HE1 PHE A 104      10.571   9.332  16.103  1.00 97.79           H  
ATOM   1507  CE2 PHE A 104       8.327   9.138  18.660  1.00 97.79           C  
ATOM   1508  HE2 PHE A 104       7.435   9.624  19.025  1.00 97.79           H  
ATOM   1509  CZ  PHE A 104       8.963   9.623  17.504  1.00 97.79           C  
ATOM   1510  HZ  PHE A 104       8.546  10.468  16.976  1.00 97.79           H  
ATOM   1511  N   VAL A 105      11.537   2.868  18.868  1.00 97.73           N  
ATOM   1512  H   VAL A 105      11.278   2.945  17.895  1.00 97.73           H  
ATOM   1513  CA  VAL A 105      12.446   1.775  19.244  1.00 97.73           C  
ATOM   1514  HA  VAL A 105      12.591   1.786  20.325  1.00 97.73           H  
ATOM   1515  C   VAL A 105      13.802   1.972  18.575  1.00 97.73           C  
ATOM   1516  CB  VAL A 105      11.862   0.399  18.879  1.00 97.73           C  
ATOM   1517  HB  VAL A 105      11.797   0.303  17.795  1.00 97.73           H  
ATOM   1518  O   VAL A 105      13.936   1.830  17.362  1.00 97.73           O  
ATOM   1519  CG1 VAL A 105      12.762  -0.716  19.429  1.00 97.73           C  
ATOM   1520 HG11 VAL A 105      12.900  -0.598  20.504  1.00 97.73           H  
ATOM   1521 HG12 VAL A 105      13.734  -0.699  18.938  1.00 97.73           H  
ATOM   1522 HG13 VAL A 105      12.312  -1.691  19.244  1.00 97.73           H  
ATOM   1523  CG2 VAL A 105      10.461   0.194  19.456  1.00 97.73           C  
ATOM   1524 HG21 VAL A 105       9.763   0.896  19.000  1.00 97.73           H  
ATOM   1525 HG22 VAL A 105      10.467   0.349  20.535  1.00 97.73           H  
ATOM   1526 HG23 VAL A 105      10.125  -0.817  19.227  1.00 97.73           H  
ATOM   1527  N   LYS A 106      14.825   2.321  19.360  1.00 96.72           N  
ATOM   1528  H   LYS A 106      14.653   2.349  20.355  1.00 96.72           H  
ATOM   1529  CA  LYS A 106      16.204   2.512  18.875  1.00 96.72           C  
ATOM   1530  HA  LYS A 106      16.182   3.102  17.959  1.00 96.72           H  
ATOM   1531  C   LYS A 106      16.869   1.174  18.536  1.00 96.72           C  
ATOM   1532  CB  LYS A 106      17.039   3.253  19.929  1.00 96.72           C  
ATOM   1533  HB2 LYS A 106      16.995   2.699  20.867  1.00 96.72           H  
ATOM   1534  HB3 LYS A 106      18.077   3.275  19.598  1.00 96.72           H  
ATOM   1535  O   LYS A 106      16.574   0.167  19.172  1.00 96.72           O  
ATOM   1536  CG  LYS A 106      16.575   4.697  20.161  1.00 96.72           C  
ATOM   1537  HG2 LYS A 106      15.530   4.708  20.470  1.00 96.72           H  
ATOM   1538  HG3 LYS A 106      16.678   5.261  19.234  1.00 96.72           H  
ATOM   1539  CD  LYS A 106      17.429   5.350  21.255  1.00 96.72           C  
ATOM   1540  HD2 LYS A 106      18.481   5.288  20.979  1.00 96.72           H  
ATOM   1541  HD3 LYS A 106      17.274   4.806  22.187  1.00 96.72           H  
ATOM   1542  CE  LYS A 106      17.027   6.816  21.440  1.00 96.72           C  
ATOM   1543  HE2 LYS A 106      17.252   7.355  20.520  1.00 96.72           H  
ATOM   1544  HE3 LYS A 106      15.949   6.861  21.595  1.00 96.72           H  
ATOM   1545  NZ  LYS A 106      17.733   7.431  22.592  1.00 96.72           N  
ATOM   1546  HZ1 LYS A 106      18.734   7.397  22.465  1.00 96.72           H  
ATOM   1547  HZ2 LYS A 106      17.445   8.391  22.715  1.00 96.72           H  
ATOM   1548  HZ3 LYS A 106      17.506   6.933  23.441  1.00 96.72           H  
ATOM   1549  N   GLY A 107      17.826   1.194  17.608  1.00 94.80           N  
ATOM   1550  H   GLY A 107      17.935   2.020  17.037  1.00 94.80           H  
ATOM   1551  CA  GLY A 107      18.607   0.009  17.229  1.00 94.80           C  
ATOM   1552  HA2 GLY A 107      19.003  -0.476  18.121  1.00 94.80           H  
ATOM   1553  HA3 GLY A 107      19.439   0.317  16.597  1.00 94.80           H  
ATOM   1554  C   GLY A 107      17.790  -1.020  16.446  1.00 94.80           C  
ATOM   1555  O   GLY A 107      18.023  -2.218  16.571  1.00 94.80           O  
ATOM   1556  N   ALA A 108      16.795  -0.556  15.691  1.00 96.95           N  
ATOM   1557  H   ALA A 108      16.709   0.444  15.576  1.00 96.95           H  
ATOM   1558  CA  ALA A 108      15.980  -1.393  14.828  1.00 96.95           C  
ATOM   1559  HA  ALA A 108      15.805  -2.353  15.314  1.00 96.95           H  
ATOM   1560  C   ALA A 108      16.708  -1.633  13.501  1.00 96.95           C  
ATOM   1561  CB  ALA A 108      14.639  -0.691  14.625  1.00 96.95           C  
ATOM   1562  HB1 ALA A 108      13.994  -1.323  14.015  1.00 96.95           H  
ATOM   1563  HB2 ALA A 108      14.792   0.262  14.117  1.00 96.95           H  
ATOM   1564  HB3 ALA A 108      14.165  -0.512  15.591  1.00 96.95           H  
ATOM   1565  O   ALA A 108      16.980  -0.679  12.775  1.00 96.95           O  
ATOM   1566  N   ASN A 109      17.023  -2.891  13.192  1.00 96.19           N  
ATOM   1567  H   ASN A 109      16.793  -3.628  13.844  1.00 96.19           H  
ATOM   1568  CA  ASN A 109      17.684  -3.309  11.955  1.00 96.19           C  
ATOM   1569  HA  ASN A 109      17.281  -2.726  11.126  1.00 96.19           H  
ATOM   1570  C   ASN A 109      17.418  -4.797  11.659  1.00 96.19           C  
ATOM   1571  CB  ASN A 109      19.193  -3.006  12.041  1.00 96.19           C  
ATOM   1572  HB2 ASN A 109      19.669  -3.220  11.084  1.00 96.19           H  
ATOM   1573  HB3 ASN A 109      19.331  -1.945  12.247  1.00 96.19           H  
ATOM   1574  O   ASN A 109      16.889  -5.515  12.505  1.00 96.19           O  
ATOM   1575  CG  ASN A 109      19.934  -3.780  13.104  1.00 96.19           C  
ATOM   1576  ND2 ASN A 109      20.306  -3.136  14.182  1.00 96.19           N  
ATOM   1577 HD21 ASN A 109      20.290  -2.126  14.176  1.00 96.19           H  
ATOM   1578 HD22 ASN A 109      20.779  -3.658  14.906  1.00 96.19           H  
ATOM   1579  OD1 ASN A 109      20.255  -4.944  12.933  1.00 96.19           O  
ATOM   1580  N   VAL A 110      17.799  -5.243  10.458  1.00 95.46           N  
ATOM   1581  H   VAL A 110      18.174  -4.564   9.811  1.00 95.46           H  
ATOM   1582  CA  VAL A 110      17.921  -6.665  10.086  1.00 95.46           C  
ATOM   1583  HA  VAL A 110      17.810  -7.293  10.970  1.00 95.46           H  
ATOM   1584  C   VAL A 110      19.318  -6.882   9.521  1.00 95.46           C  
ATOM   1585  CB  VAL A 110      16.850  -7.068   9.054  1.00 95.46           C  
ATOM   1586  HB  VAL A 110      16.869  -6.367   8.220  1.00 95.46           H  
ATOM   1587  O   VAL A 110      19.676  -6.231   8.541  1.00 95.46           O  
ATOM   1588  CG1 VAL A 110      17.085  -8.477   8.492  1.00 95.46           C  
ATOM   1589 HG11 VAL A 110      17.978  -8.487   7.868  1.00 95.46           H  
ATOM   1590 HG12 VAL A 110      16.240  -8.784   7.876  1.00 95.46           H  
ATOM   1591 HG13 VAL A 110      17.211  -9.185   9.312  1.00 95.46           H  
ATOM   1592  CG2 VAL A 110      15.456  -7.029   9.684  1.00 95.46           C  
ATOM   1593 HG21 VAL A 110      15.436  -7.678  10.560  1.00 95.46           H  
ATOM   1594 HG22 VAL A 110      14.717  -7.380   8.964  1.00 95.46           H  
ATOM   1595 HG23 VAL A 110      15.205  -6.013   9.989  1.00 95.46           H  
ATOM   1596  N   TYR A 111      20.136  -7.747  10.130  1.00 94.12           N  
ATOM   1597  H   TYR A 111      19.794  -8.225  10.951  1.00 94.12           H  
ATOM   1598  CA  TYR A 111      21.555  -7.920   9.766  1.00 94.12           C  
ATOM   1599  HA  TYR A 111      22.007  -8.519  10.556  1.00 94.12           H  
ATOM   1600  C   TYR A 111      22.351  -6.591   9.751  1.00 94.12           C  
ATOM   1601  CB  TYR A 111      21.681  -8.717   8.450  1.00 94.12           C  
ATOM   1602  HB2 TYR A 111      21.016  -8.277   7.707  1.00 94.12           H  
ATOM   1603  HB3 TYR A 111      22.696  -8.622   8.062  1.00 94.12           H  
ATOM   1604  O   TYR A 111      23.305  -6.414   8.987  1.00 94.12           O  
ATOM   1605  CG  TYR A 111      21.413 -10.205   8.560  1.00 94.12           C  
ATOM   1606  CD1 TYR A 111      22.326 -11.010   9.268  1.00 94.12           C  
ATOM   1607  HD1 TYR A 111      23.194 -10.562   9.728  1.00 94.12           H  
ATOM   1608  CD2 TYR A 111      20.293 -10.792   7.937  1.00 94.12           C  
ATOM   1609  HD2 TYR A 111      19.598 -10.180   7.382  1.00 94.12           H  
ATOM   1610  CE1 TYR A 111      22.105 -12.394   9.393  1.00 94.12           C  
ATOM   1611  HE1 TYR A 111      22.793 -13.012   9.952  1.00 94.12           H  
ATOM   1612  CE2 TYR A 111      20.076 -12.181   8.056  1.00 94.12           C  
ATOM   1613  HE2 TYR A 111      19.208 -12.654   7.621  1.00 94.12           H  
ATOM   1614  OH  TYR A 111      20.750 -14.312   8.957  1.00 94.12           O  
ATOM   1615  HH  TYR A 111      21.351 -14.698   9.599  1.00 94.12           H  
ATOM   1616  CZ  TYR A 111      20.975 -12.982   8.791  1.00 94.12           C  
ATOM   1617  N   GLY A 112      21.962  -5.614  10.579  1.00 93.70           N  
ATOM   1618  H   GLY A 112      21.214  -5.801  11.231  1.00 93.70           H  
ATOM   1619  CA  GLY A 112      22.540  -4.266  10.576  1.00 93.70           C  
ATOM   1620  HA2 GLY A 112      22.199  -3.738  11.466  1.00 93.70           H  
ATOM   1621  HA3 GLY A 112      23.626  -4.343  10.627  1.00 93.70           H  
ATOM   1622  C   GLY A 112      22.171  -3.410   9.356  1.00 93.70           C  
ATOM   1623  O   GLY A 112      22.768  -2.351   9.169  1.00 93.70           O  
ATOM   1624  N   ASN A 113      21.237  -3.860   8.512  1.00 95.15           N  
ATOM   1625  H   ASN A 113      20.808  -4.753   8.708  1.00 95.15           H  
ATOM   1626  CA  ASN A 113      20.643  -3.076   7.432  1.00 95.15           C  
ATOM   1627  HA  ASN A 113      21.364  -2.328   7.103  1.00 95.15           H  
ATOM   1628  C   ASN A 113      19.394  -2.335   7.917  1.00 95.15           C  
ATOM   1629  CB  ASN A 113      20.307  -3.975   6.233  1.00 95.15           C  
ATOM   1630  HB2 ASN A 113      19.642  -4.784   6.536  1.00 95.15           H  
ATOM   1631  HB3 ASN A 113      19.781  -3.382   5.486  1.00 95.15           H  
ATOM   1632  O   ASN A 113      18.679  -2.805   8.802  1.00 95.15           O  
ATOM   1633  CG  ASN A 113      21.541  -4.536   5.562  1.00 95.15           C  
ATOM   1634  ND2 ASN A 113      21.678  -5.836   5.470  1.00 95.15           N  
ATOM   1635 HD21 ASN A 113      21.002  -6.473   5.868  1.00 95.15           H  
ATOM   1636 HD22 ASN A 113      22.448  -6.189   4.919  1.00 95.15           H  
ATOM   1637  OD1 ASN A 113      22.389  -3.788   5.094  1.00 95.15           O  
ATOM   1638  N   ALA A 114      19.120  -1.191   7.290  1.00 95.77           N  
ATOM   1639  H   ALA A 114      19.749  -0.896   6.557  1.00 95.77           H  
ATOM   1640  CA  ALA A 114      18.061  -0.257   7.650  1.00 95.77           C  
ATOM   1641  HA  ALA A 114      18.215   0.638   7.048  1.00 95.77           H  
ATOM   1642  C   ALA A 114      18.145   0.233   9.110  1.00 95.77           C  
ATOM   1643  CB  ALA A 114      16.712  -0.857   7.227  1.00 95.77           C  
ATOM   1644  HB1 ALA A 114      16.661  -0.925   6.140  1.00 95.77           H  
ATOM   1645  HB2 ALA A 114      16.597  -1.857   7.645  1.00 95.77           H  
ATOM   1646  HB3 ALA A 114      15.897  -0.241   7.607  1.00 95.77           H  
ATOM   1647  O   ALA A 114      17.116   0.565   9.696  1.00 95.77           O  
ATOM   1648  N   ASP A 115      19.361   0.293   9.666  1.00 95.17           N  
ATOM   1649  H   ASP A 115      20.164   0.035   9.109  1.00 95.17           H  
ATOM   1650  CA  ASP A 115      19.607   0.634  11.067  1.00 95.17           C  
ATOM   1651  HA  ASP A 115      19.007  -0.046  11.671  1.00 95.17           H  
ATOM   1652  C   ASP A 115      19.142   2.046  11.436  1.00 95.17           C  
ATOM   1653  CB  ASP A 115      21.083   0.398  11.425  1.00 95.17           C  
ATOM   1654  HB2 ASP A 115      21.370  -0.604  11.105  1.00 95.17           H  
ATOM   1655  HB3 ASP A 115      21.707   1.116  10.892  1.00 95.17           H  
ATOM   1656  O   ASP A 115      19.403   3.020  10.725  1.00 95.17           O  
ATOM   1657  CG  ASP A 115      21.315   0.516  12.936  1.00 95.17           C  
ATOM   1658  OD1 ASP A 115      21.861   1.552  13.371  1.00 95.17           O  
ATOM   1659  OD2 ASP A 115      20.916  -0.432  13.653  1.00 95.17           O  
ATOM   1660  N   GLY A 116      18.425   2.146  12.555  1.00 94.31           N  
ATOM   1661  H   GLY A 116      18.203   1.294  13.051  1.00 94.31           H  
ATOM   1662  CA  GLY A 116      17.910   3.407  13.070  1.00 94.31           C  
ATOM   1663  HA2 GLY A 116      18.742   4.016  13.422  1.00 94.31           H  
ATOM   1664  HA3 GLY A 116      17.420   3.942  12.257  1.00 94.31           H  
ATOM   1665  C   GLY A 116      16.915   3.225  14.213  1.00 94.31           C  
ATOM   1666  O   GLY A 116      16.969   2.267  14.985  1.00 94.31           O  
ATOM   1667  N   THR A 117      16.002   4.185  14.349  1.00 96.33           N  
ATOM   1668  H   THR A 117      16.063   4.973  13.721  1.00 96.33           H  
ATOM   1669  CA  THR A 117      14.899   4.155  15.318  1.00 96.33           C  
ATOM   1670  HA  THR A 117      15.104   3.386  16.064  1.00 96.33           H  
ATOM   1671  C   THR A 117      13.595   3.799  14.611  1.00 96.33           C  
ATOM   1672  CB  THR A 117      14.770   5.496  16.059  1.00 96.33           C  
ATOM   1673  HB  THR A 117      14.478   6.275  15.355  1.00 96.33           H  
ATOM   1674  O   THR A 117      13.035   4.644  13.915  1.00 96.33           O  
ATOM   1675  CG2 THR A 117      13.746   5.454  17.191  1.00 96.33           C  
ATOM   1676 HG21 THR A 117      12.757   5.227  16.792  1.00 96.33           H  
ATOM   1677 HG22 THR A 117      13.713   6.424  17.687  1.00 96.33           H  
ATOM   1678 HG23 THR A 117      14.025   4.692  17.917  1.00 96.33           H  
ATOM   1679  OG1 THR A 117      16.016   5.858  16.619  1.00 96.33           O  
ATOM   1680  HG1 THR A 117      16.617   5.892  15.872  1.00 96.33           H  
ATOM   1681  N   ALA A 118      13.098   2.574  14.777  1.00 97.07           N  
ATOM   1682  H   ALA A 118      13.545   1.949  15.432  1.00 97.07           H  
ATOM   1683  CA  ALA A 118      11.780   2.211  14.265  1.00 97.07           C  
ATOM   1684  HA  ALA A 118      11.728   2.469  13.208  1.00 97.07           H  
ATOM   1685  C   ALA A 118      10.696   3.016  14.978  1.00 97.07           C  
ATOM   1686  CB  ALA A 118      11.540   0.707  14.383  1.00 97.07           C  
ATOM   1687  HB1 ALA A 118      10.517   0.479  14.081  1.00 97.07           H  
ATOM   1688  HB2 ALA A 118      12.216   0.168  13.719  1.00 97.07           H  
ATOM   1689  HB3 ALA A 118      11.691   0.385  15.413  1.00 97.07           H  
ATOM   1690  O   ALA A 118      10.736   3.160  16.198  1.00 97.07           O  
ATOM   1691  N   VAL A 119       9.746   3.555  14.220  1.00 97.35           N  
ATOM   1692  H   VAL A 119       9.773   3.417  13.220  1.00 97.35           H  
ATOM   1693  CA  VAL A 119       8.595   4.291  14.748  1.00 97.35           C  
ATOM   1694  HA  VAL A 119       8.238   3.777  15.641  1.00 97.35           H  
ATOM   1695  C   VAL A 119       7.471   4.278  13.713  1.00 97.35           C  
ATOM   1696  CB  VAL A 119       9.006   5.721  15.156  1.00 97.35           C  
ATOM   1697  HB  VAL A 119       9.856   5.655  15.836  1.00 97.35           H  
ATOM   1698  O   VAL A 119       7.740   4.362  12.514  1.00 97.35           O  
ATOM   1699  CG1 VAL A 119       9.420   6.622  13.994  1.00 97.35           C  
ATOM   1700 HG11 VAL A 119       9.797   7.567  14.385  1.00 97.35           H  
ATOM   1701 HG12 VAL A 119      10.198   6.135  13.405  1.00 97.35           H  
ATOM   1702 HG13 VAL A 119       8.547   6.823  13.374  1.00 97.35           H  
ATOM   1703  CG2 VAL A 119       7.879   6.407  15.912  1.00 97.35           C  
ATOM   1704 HG21 VAL A 119       8.186   7.401  16.237  1.00 97.35           H  
ATOM   1705 HG22 VAL A 119       7.612   5.814  16.787  1.00 97.35           H  
ATOM   1706 HG23 VAL A 119       7.012   6.526  15.262  1.00 97.35           H  
ATOM   1707  N   GLY A 120       6.226   4.157  14.169  1.00 97.97           N  
ATOM   1708  H   GLY A 120       6.073   4.138  15.167  1.00 97.97           H  
ATOM   1709  CA  GLY A 120       5.057   4.269  13.303  1.00 97.97           C  
ATOM   1710  HA2 GLY A 120       4.172   3.893  13.815  1.00 97.97           H  
ATOM   1711  HA3 GLY A 120       5.218   3.663  12.411  1.00 97.97           H  
ATOM   1712  C   GLY A 120       4.788   5.708  12.874  1.00 97.97           C  
ATOM   1713  O   GLY A 120       5.352   6.660  13.414  1.00 97.97           O  
ATOM   1714  N   VAL A 121       3.890   5.882  11.909  1.00 98.32           N  
ATOM   1715  H   VAL A 121       3.473   5.064  11.488  1.00 98.32           H  
ATOM   1716  CA  VAL A 121       3.526   7.214  11.403  1.00 98.32           C  
ATOM   1717  HA  VAL A 121       4.441   7.753  11.159  1.00 98.32           H  
ATOM   1718  C   VAL A 121       2.802   8.061  12.458  1.00 98.32           C  
ATOM   1719  CB  VAL A 121       2.710   7.071  10.110  1.00 98.32           C  
ATOM   1720  HB  VAL A 121       1.903   6.358  10.276  1.00 98.32           H  
ATOM   1721  O   VAL A 121       3.076   9.254  12.554  1.00 98.32           O  
ATOM   1722  CG1 VAL A 121       2.116   8.401   9.644  1.00 98.32           C  
ATOM   1723 HG11 VAL A 121       2.903   9.150   9.559  1.00 98.32           H  
ATOM   1724 HG12 VAL A 121       1.372   8.761  10.354  1.00 98.32           H  
ATOM   1725 HG13 VAL A 121       1.639   8.269   8.672  1.00 98.32           H  
ATOM   1726  CG2 VAL A 121       3.594   6.524   8.987  1.00 98.32           C  
ATOM   1727 HG21 VAL A 121       3.931   5.518   9.238  1.00 98.32           H  
ATOM   1728 HG22 VAL A 121       3.023   6.482   8.059  1.00 98.32           H  
ATOM   1729 HG23 VAL A 121       4.458   7.172   8.843  1.00 98.32           H  
ATOM   1730  N   ALA A 122       1.945   7.460  13.289  1.00 98.36           N  
ATOM   1731  H   ALA A 122       1.732   6.486  13.126  1.00 98.36           H  
ATOM   1732  CA  ALA A 122       1.268   8.118  14.412  1.00 98.36           C  
ATOM   1733  HA  ALA A 122       1.550   9.170  14.450  1.00 98.36           H  
ATOM   1734  C   ALA A 122       1.692   7.500  15.762  1.00 98.36           C  
ATOM   1735  CB  ALA A 122      -0.243   8.074  14.158  1.00 98.36           C  
ATOM   1736  HB1 ALA A 122      -0.473   8.587  13.224  1.00 98.36           H  
ATOM   1737  HB2 ALA A 122      -0.587   7.042  14.100  1.00 98.36           H  
ATOM   1738  HB3 ALA A 122      -0.763   8.583  14.970  1.00 98.36           H  
ATOM   1739  O   ALA A 122       0.957   6.697  16.344  1.00 98.36           O  
ATOM   1740  N   PRO A 123       2.896   7.812  16.283  1.00 97.66           N  
ATOM   1741  CA  PRO A 123       3.473   7.070  17.403  1.00 97.66           C  
ATOM   1742  HA  PRO A 123       3.417   6.004  17.183  1.00 97.66           H  
ATOM   1743  C   PRO A 123       2.782   7.287  18.752  1.00 97.66           C  
ATOM   1744  CB  PRO A 123       4.944   7.466  17.443  1.00 97.66           C  
ATOM   1745  HB2 PRO A 123       5.485   6.742  16.833  1.00 97.66           H  
ATOM   1746  HB3 PRO A 123       5.351   7.487  18.454  1.00 97.66           H  
ATOM   1747  O   PRO A 123       3.014   6.488  19.658  1.00 97.66           O  
ATOM   1748  CG  PRO A 123       4.993   8.836  16.777  1.00 97.66           C  
ATOM   1749  HG2 PRO A 123       4.812   9.596  17.538  1.00 97.66           H  
ATOM   1750  HG3 PRO A 123       5.950   9.012  16.286  1.00 97.66           H  
ATOM   1751  CD  PRO A 123       3.846   8.789  15.767  1.00 97.66           C  
ATOM   1752  HD2 PRO A 123       3.390   9.773  15.659  1.00 97.66           H  
ATOM   1753  HD3 PRO A 123       4.232   8.451  14.806  1.00 97.66           H  
ATOM   1754  N   LEU A 124       1.915   8.298  18.898  1.00 98.12           N  
ATOM   1755  H   LEU A 124       1.754   8.920  18.119  1.00 98.12           H  
ATOM   1756  CA  LEU A 124       1.089   8.503  20.098  1.00 98.12           C  
ATOM   1757  HA  LEU A 124       1.426   7.817  20.875  1.00 98.12           H  
ATOM   1758  C   LEU A 124      -0.392   8.137  19.902  1.00 98.12           C  
ATOM   1759  CB  LEU A 124       1.270   9.928  20.652  1.00 98.12           C  
ATOM   1760  HB2 LEU A 124       0.950  10.645  19.896  1.00 98.12           H  
ATOM   1761  HB3 LEU A 124       0.609  10.043  21.512  1.00 98.12           H  
ATOM   1762  O   LEU A 124      -1.181   8.309  20.832  1.00 98.12           O  
ATOM   1763  CG  LEU A 124       2.696  10.283  21.112  1.00 98.12           C  
ATOM   1764  HG  LEU A 124       3.360  10.317  20.248  1.00 98.12           H  
ATOM   1765  CD1 LEU A 124       2.679  11.660  21.782  1.00 98.12           C  
ATOM   1766 HD11 LEU A 124       2.227  12.396  21.118  1.00 98.12           H  
ATOM   1767 HD12 LEU A 124       3.699  11.972  22.005  1.00 98.12           H  
ATOM   1768 HD13 LEU A 124       2.103  11.618  22.706  1.00 98.12           H  
ATOM   1769  CD2 LEU A 124       3.278   9.294  22.125  1.00 98.12           C  
ATOM   1770 HD21 LEU A 124       2.599   9.174  22.969  1.00 98.12           H  
ATOM   1771 HD22 LEU A 124       3.439   8.323  21.656  1.00 98.12           H  
ATOM   1772 HD23 LEU A 124       4.239   9.656  22.489  1.00 98.12           H  
ATOM   1773  N   ALA A 125      -0.773   7.590  18.744  1.00 98.44           N  
ATOM   1774  H   ALA A 125      -0.102   7.479  17.998  1.00 98.44           H  
ATOM   1775  CA  ALA A 125      -2.089   6.977  18.570  1.00 98.44           C  
ATOM   1776  HA  ALA A 125      -2.846   7.654  18.966  1.00 98.44           H  
ATOM   1777  C   ALA A 125      -2.184   5.655  19.352  1.00 98.44           C  
ATOM   1778  CB  ALA A 125      -2.373   6.784  17.077  1.00 98.44           C  
ATOM   1779  HB1 ALA A 125      -3.365   6.351  16.950  1.00 98.44           H  
ATOM   1780  HB2 ALA A 125      -1.635   6.116  16.632  1.00 98.44           H  
ATOM   1781  HB3 ALA A 125      -2.349   7.750  16.573  1.00 98.44           H  
ATOM   1782  O   ALA A 125      -1.190   4.939  19.516  1.00 98.44           O  
ATOM   1783  N   HIS A 126      -3.376   5.311  19.826  1.00 98.41           N  
ATOM   1784  H   HIS A 126      -4.162   5.902  19.595  1.00 98.41           H  
ATOM   1785  CA  HIS A 126      -3.651   4.019  20.450  1.00 98.41           C  
ATOM   1786  HA  HIS A 126      -2.783   3.713  21.035  1.00 98.41           H  
ATOM   1787  C   HIS A 126      -3.914   2.948  19.388  1.00 98.41           C  
ATOM   1788  CB  HIS A 126      -4.839   4.129  21.404  1.00 98.41           C  
ATOM   1789  HB2 HIS A 126      -4.953   3.175  21.920  1.00 98.41           H  
ATOM   1790  HB3 HIS A 126      -5.742   4.313  20.823  1.00 98.41           H  
ATOM   1791  O   HIS A 126      -4.351   3.249  18.277  1.00 98.41           O  
ATOM   1792  CG  HIS A 126      -4.692   5.212  22.436  1.00 98.41           C  
ATOM   1793  CD2 HIS A 126      -5.199   6.480  22.359  1.00 98.41           C  
ATOM   1794  HD2 HIS A 126      -5.785   6.877  21.543  1.00 98.41           H  
ATOM   1795  ND1 HIS A 126      -4.013   5.121  23.626  1.00 98.41           N  
ATOM   1796  HD1 HIS A 126      -3.515   4.325  23.998  1.00 98.41           H  
ATOM   1797  CE1 HIS A 126      -4.112   6.300  24.249  1.00 98.41           C  
ATOM   1798  HE1 HIS A 126      -3.694   6.522  25.220  1.00 98.41           H  
ATOM   1799  NE2 HIS A 126      -4.817   7.171  23.512  1.00 98.41           N  
ATOM   1800  N   ILE A 127      -3.675   1.689  19.745  1.00 98.48           N  
ATOM   1801  H   ILE A 127      -3.316   1.514  20.673  1.00 98.48           H  
ATOM   1802  CA  ILE A 127      -3.903   0.523  18.891  1.00 98.48           C  
ATOM   1803  HA  ILE A 127      -4.287   0.848  17.924  1.00 98.48           H  
ATOM   1804  C   ILE A 127      -4.960  -0.368  19.543  1.00 98.48           C  
ATOM   1805  CB  ILE A 127      -2.576  -0.232  18.636  1.00 98.48           C  
ATOM   1806  HB  ILE A 127      -2.153  -0.513  19.601  1.00 98.48           H  
ATOM   1807  O   ILE A 127      -4.842  -0.719  20.718  1.00 98.48           O  
ATOM   1808  CG1 ILE A 127      -1.560   0.676  17.900  1.00 98.48           C  
ATOM   1809 HG12 ILE A 127      -1.487   1.636  18.411  1.00 98.48           H  
ATOM   1810 HG13 ILE A 127      -1.913   0.866  16.886  1.00 98.48           H  
ATOM   1811  CG2 ILE A 127      -2.824  -1.522  17.826  1.00 98.48           C  
ATOM   1812 HG21 ILE A 127      -3.283  -1.279  16.868  1.00 98.48           H  
ATOM   1813 HG22 ILE A 127      -1.889  -2.054  17.655  1.00 98.48           H  
ATOM   1814 HG23 ILE A 127      -3.479  -2.199  18.374  1.00 98.48           H  
ATOM   1815  CD1 ILE A 127      -0.137   0.104  17.844  1.00 98.48           C  
ATOM   1816 HD11 ILE A 127       0.193  -0.155  18.850  1.00 98.48           H  
ATOM   1817 HD12 ILE A 127      -0.099  -0.780  17.208  1.00 98.48           H  
ATOM   1818 HD13 ILE A 127       0.542   0.852  17.433  1.00 98.48           H  
ATOM   1819  N   ALA A 128      -5.949  -0.786  18.758  1.00 98.61           N  
ATOM   1820  H   ALA A 128      -6.008  -0.409  17.822  1.00 98.61           H  
ATOM   1821  CA  ALA A 128      -6.818  -1.914  19.075  1.00 98.61           C  
ATOM   1822  HA  ALA A 128      -6.532  -2.338  20.037  1.00 98.61           H  
ATOM   1823  C   ALA A 128      -6.640  -2.994  17.999  1.00 98.61           C  
ATOM   1824  CB  ALA A 128      -8.261  -1.420  19.194  1.00 98.61           C  
ATOM   1825  HB1 ALA A 128      -8.328  -0.684  19.995  1.00 98.61           H  
ATOM   1826  HB2 ALA A 128      -8.918  -2.259  19.420  1.00 98.61           H  
ATOM   1827  HB3 ALA A 128      -8.581  -0.959  18.259  1.00 98.61           H  
ATOM   1828  O   ALA A 128      -6.806  -2.712  16.813  1.00 98.61           O  
ATOM   1829  N   ILE A 129      -6.261  -4.215  18.386  1.00 98.15           N  
ATOM   1830  H   ILE A 129      -6.183  -4.402  19.375  1.00 98.15           H  
ATOM   1831  CA  ILE A 129      -6.027  -5.318  17.441  1.00 98.15           C  
ATOM   1832  HA  ILE A 129      -5.923  -4.885  16.446  1.00 98.15           H  
ATOM   1833  C   ILE A 129      -7.230  -6.266  17.385  1.00 98.15           C  
ATOM   1834  CB  ILE A 129      -4.695  -6.045  17.735  1.00 98.15           C  
ATOM   1835  HB  ILE A 129      -3.913  -5.293  17.832  1.00 98.15           H  
ATOM   1836  O   ILE A 129      -7.753  -6.699  18.413  1.00 98.15           O  
ATOM   1837  CG1 ILE A 129      -4.278  -7.020  16.612  1.00 98.15           C  
ATOM   1838 HG12 ILE A 129      -5.104  -7.683  16.355  1.00 98.15           H  
ATOM   1839 HG13 ILE A 129      -3.472  -7.648  16.991  1.00 98.15           H  
ATOM   1840  CG2 ILE A 129      -4.741  -6.834  19.053  1.00 98.15           C  
ATOM   1841 HG21 ILE A 129      -5.467  -7.644  18.997  1.00 98.15           H  
ATOM   1842 HG22 ILE A 129      -4.997  -6.163  19.873  1.00 98.15           H  
ATOM   1843 HG23 ILE A 129      -3.765  -7.271  19.261  1.00 98.15           H  
ATOM   1844  CD1 ILE A 129      -3.763  -6.335  15.344  1.00 98.15           C  
ATOM   1845 HD11 ILE A 129      -3.409  -7.089  14.641  1.00 98.15           H  
ATOM   1846 HD12 ILE A 129      -4.568  -5.774  14.870  1.00 98.15           H  
ATOM   1847 HD13 ILE A 129      -2.941  -5.662  15.588  1.00 98.15           H  
ATOM   1848  N   TYR A 130      -7.616  -6.643  16.169  1.00 98.24           N  
ATOM   1849  H   TYR A 130      -7.187  -6.189  15.375  1.00 98.24           H  
ATOM   1850  CA  TYR A 130      -8.698  -7.580  15.891  1.00 98.24           C  
ATOM   1851  HA  TYR A 130      -9.075  -8.003  16.822  1.00 98.24           H  
ATOM   1852  C   TYR A 130      -8.169  -8.716  15.011  1.00 98.24           C  
ATOM   1853  CB  TYR A 130      -9.847  -6.823  15.221  1.00 98.24           C  
ATOM   1854  HB2 TYR A 130     -10.649  -7.529  15.007  1.00 98.24           H  
ATOM   1855  HB3 TYR A 130      -9.493  -6.429  14.268  1.00 98.24           H  
ATOM   1856  O   TYR A 130      -7.894  -8.532  13.824  1.00 98.24           O  
ATOM   1857  CG  TYR A 130     -10.403  -5.675  16.040  1.00 98.24           C  
ATOM   1858  CD1 TYR A 130     -11.436  -5.905  16.968  1.00 98.24           C  
ATOM   1859  HD1 TYR A 130     -11.817  -6.904  17.113  1.00 98.24           H  
ATOM   1860  CD2 TYR A 130      -9.867  -4.379  15.892  1.00 98.24           C  
ATOM   1861  HD2 TYR A 130      -9.067  -4.200  15.190  1.00 98.24           H  
ATOM   1862  CE1 TYR A 130     -11.954  -4.841  17.729  1.00 98.24           C  
ATOM   1863  HE1 TYR A 130     -12.767  -4.991  18.424  1.00 98.24           H  
ATOM   1864  CE2 TYR A 130     -10.356  -3.322  16.685  1.00 98.24           C  
ATOM   1865  HE2 TYR A 130      -9.941  -2.329  16.599  1.00 98.24           H  
ATOM   1866  OH  TYR A 130     -11.844  -2.546  18.397  1.00 98.24           O  
ATOM   1867  HH  TYR A 130     -12.552  -2.831  18.979  1.00 98.24           H  
ATOM   1868  CZ  TYR A 130     -11.399  -3.552  17.605  1.00 98.24           C  
ATOM   1869  N   LYS A 131      -7.989  -9.903  15.599  1.00 97.66           N  
ATOM   1870  H   LYS A 131      -8.229  -9.987  16.576  1.00 97.66           H  
ATOM   1871  CA  LYS A 131      -7.399 -11.054  14.910  1.00 97.66           C  
ATOM   1872  HA  LYS A 131      -6.672 -10.671  14.193  1.00 97.66           H  
ATOM   1873  C   LYS A 131      -8.441 -11.856  14.137  1.00 97.66           C  
ATOM   1874  CB  LYS A 131      -6.626 -11.922  15.897  1.00 97.66           C  
ATOM   1875  HB2 LYS A 131      -5.854 -11.314  16.369  1.00 97.66           H  
ATOM   1876  HB3 LYS A 131      -7.301 -12.286  16.672  1.00 97.66           H  
ATOM   1877  O   LYS A 131      -9.182 -12.639  14.730  1.00 97.66           O  
ATOM   1878  CG  LYS A 131      -5.976 -13.112  15.174  1.00 97.66           C  
ATOM   1879  HG2 LYS A 131      -5.333 -12.759  14.367  1.00 97.66           H  
ATOM   1880  HG3 LYS A 131      -6.736 -13.772  14.756  1.00 97.66           H  
ATOM   1881  CD  LYS A 131      -5.174 -13.889  16.202  1.00 97.66           C  
ATOM   1882  HD2 LYS A 131      -5.884 -14.213  16.962  1.00 97.66           H  
ATOM   1883  HD3 LYS A 131      -4.425 -13.238  16.653  1.00 97.66           H  
ATOM   1884  CE  LYS A 131      -4.487 -15.117  15.620  1.00 97.66           C  
ATOM   1885  HE2 LYS A 131      -3.737 -14.799  14.896  1.00 97.66           H  
ATOM   1886  HE3 LYS A 131      -5.232 -15.727  15.107  1.00 97.66           H  
ATOM   1887  NZ  LYS A 131      -3.872 -15.866  16.735  1.00 97.66           N  
ATOM   1888  HZ1 LYS A 131      -4.520 -15.908  17.509  1.00 97.66           H  
ATOM   1889  HZ2 LYS A 131      -3.615 -16.806  16.469  1.00 97.66           H  
ATOM   1890  HZ3 LYS A 131      -3.063 -15.365  17.075  1.00 97.66           H  
ATOM   1891  N   VAL A 132      -8.418 -11.724  12.814  1.00 97.07           N  
ATOM   1892  H   VAL A 132      -7.781 -11.036  12.439  1.00 97.07           H  
ATOM   1893  CA  VAL A 132      -9.355 -12.394  11.886  1.00 97.07           C  
ATOM   1894  HA  VAL A 132     -10.027 -13.035  12.457  1.00 97.07           H  
ATOM   1895  C   VAL A 132      -8.662 -13.304  10.871  1.00 97.07           C  
ATOM   1896  CB  VAL A 132     -10.237 -11.367  11.157  1.00 97.07           C  
ATOM   1897  HB  VAL A 132     -10.989 -11.902  10.577  1.00 97.07           H  
ATOM   1898  O   VAL A 132      -9.325 -13.946  10.057  1.00 97.07           O  
ATOM   1899  CG1 VAL A 132     -10.970 -10.465  12.146  1.00 97.07           C  
ATOM   1900 HG11 VAL A 132     -10.276  -9.844  12.713  1.00 97.07           H  
ATOM   1901 HG12 VAL A 132     -11.645  -9.815  11.591  1.00 97.07           H  
ATOM   1902 HG13 VAL A 132     -11.567 -11.072  12.827  1.00 97.07           H  
ATOM   1903  CG2 VAL A 132      -9.436 -10.484  10.198  1.00 97.07           C  
ATOM   1904 HG21 VAL A 132      -9.035 -11.086   9.383  1.00 97.07           H  
ATOM   1905 HG22 VAL A 132      -8.628  -9.971  10.719  1.00 97.07           H  
ATOM   1906 HG23 VAL A 132     -10.109  -9.747   9.761  1.00 97.07           H  
ATOM   1907  N   CYS A 133      -7.327 -13.348  10.901  1.00 96.59           N  
ATOM   1908  H   CYS A 133      -6.855 -12.770  11.581  1.00 96.59           H  
ATOM   1909  CA  CYS A 133      -6.499 -14.093   9.959  1.00 96.59           C  
ATOM   1910  HA  CYS A 133      -7.140 -14.666   9.289  1.00 96.59           H  
ATOM   1911  C   CYS A 133      -5.568 -15.082  10.673  1.00 96.59           C  
ATOM   1912  CB  CYS A 133      -5.685 -13.108   9.114  1.00 96.59           C  
ATOM   1913  HB2 CYS A 133      -5.102 -13.660   8.377  1.00 96.59           H  
ATOM   1914  HB3 CYS A 133      -4.991 -12.603   9.786  1.00 96.59           H  
ATOM   1915  O   CYS A 133      -5.081 -14.826  11.777  1.00 96.59           O  
ATOM   1916  SG  CYS A 133      -6.606 -11.803   8.266  1.00 96.59           S  
ATOM   1917  N   ASN A 134      -5.263 -16.190  10.002  1.00 92.66           N  
ATOM   1918  H   ASN A 134      -5.707 -16.334   9.107  1.00 92.66           H  
ATOM   1919  CA  ASN A 134      -4.243 -17.161  10.394  1.00 92.66           C  
ATOM   1920  HA  ASN A 134      -3.563 -16.692  11.105  1.00 92.66           H  
ATOM   1921  C   ASN A 134      -3.385 -17.568   9.173  1.00 92.66           C  
ATOM   1922  CB  ASN A 134      -4.947 -18.329  11.115  1.00 92.66           C  
ATOM   1923  HB2 ASN A 134      -4.204 -18.976  11.582  1.00 92.66           H  
ATOM   1924  HB3 ASN A 134      -5.572 -17.924  11.910  1.00 92.66           H  
ATOM   1925  O   ASN A 134      -3.398 -16.893   8.145  1.00 92.66           O  
ATOM   1926  CG  ASN A 134      -5.816 -19.189  10.215  1.00 92.66           C  
ATOM   1927  ND2 ASN A 134      -6.689 -19.975  10.795  1.00 92.66           N  
ATOM   1928 HD21 ASN A 134      -6.864 -19.891  11.786  1.00 92.66           H  
ATOM   1929 HD22 ASN A 134      -7.283 -20.520  10.187  1.00 92.66           H  
ATOM   1930  OD1 ASN A 134      -5.690 -19.210   9.003  1.00 92.66           O  
ATOM   1931  N   SER A 135      -2.631 -18.668   9.270  1.00 88.81           N  
ATOM   1932  H   SER A 135      -2.698 -19.243  10.098  1.00 88.81           H  
ATOM   1933  CA  SER A 135      -1.711 -19.127   8.216  1.00 88.81           C  
ATOM   1934  HA  SER A 135      -1.052 -18.299   7.954  1.00 88.81           H  
ATOM   1935  C   SER A 135      -2.374 -19.580   6.910  1.00 88.81           C  
ATOM   1936  CB  SER A 135      -0.841 -20.273   8.744  1.00 88.81           C  
ATOM   1937  HB2 SER A 135      -0.192 -19.903   9.539  1.00 88.81           H  
ATOM   1938  HB3 SER A 135      -0.214 -20.655   7.939  1.00 88.81           H  
ATOM   1939  O   SER A 135      -1.669 -19.726   5.916  1.00 88.81           O  
ATOM   1940  OG  SER A 135      -1.650 -21.317   9.258  1.00 88.81           O  
ATOM   1941  HG  SER A 135      -1.084 -22.063   9.470  1.00 88.81           H  
ATOM   1942  N   VAL A 136      -3.693 -19.807   6.882  1.00 86.84           N  
ATOM   1943  H   VAL A 136      -4.224 -19.661   7.728  1.00 86.84           H  
ATOM   1944  CA  VAL A 136      -4.430 -20.202   5.664  1.00 86.84           C  
ATOM   1945  HA  VAL A 136      -3.708 -20.397   4.871  1.00 86.84           H  
ATOM   1946  C   VAL A 136      -5.320 -19.087   5.103  1.00 86.84           C  
ATOM   1947  CB  VAL A 136      -5.214 -21.515   5.862  1.00 86.84           C  
ATOM   1948  HB  VAL A 136      -5.711 -21.758   4.923  1.00 86.84           H  
ATOM   1949  O   VAL A 136      -5.951 -19.273   4.063  1.00 86.84           O  
ATOM   1950  CG1 VAL A 136      -4.273 -22.681   6.192  1.00 86.84           C  
ATOM   1951 HG11 VAL A 136      -4.838 -23.612   6.234  1.00 86.84           H  
ATOM   1952 HG12 VAL A 136      -3.511 -22.762   5.417  1.00 86.84           H  
ATOM   1953 HG13 VAL A 136      -3.783 -22.515   7.151  1.00 86.84           H  
ATOM   1954  CG2 VAL A 136      -6.288 -21.446   6.954  1.00 86.84           C  
ATOM   1955 HG21 VAL A 136      -6.894 -20.548   6.834  1.00 86.84           H  
ATOM   1956 HG22 VAL A 136      -6.932 -22.322   6.885  1.00 86.84           H  
ATOM   1957 HG23 VAL A 136      -5.817 -21.440   7.937  1.00 86.84           H  
ATOM   1958  N   GLY A 137      -5.371 -17.935   5.777  1.00 90.43           N  
ATOM   1959  H   GLY A 137      -4.839 -17.865   6.632  1.00 90.43           H  
ATOM   1960  CA  GLY A 137      -6.113 -16.745   5.368  1.00 90.43           C  
ATOM   1961  HA2 GLY A 137      -5.397 -15.943   5.187  1.00 90.43           H  
ATOM   1962  HA3 GLY A 137      -6.682 -16.933   4.457  1.00 90.43           H  
ATOM   1963  C   GLY A 137      -7.046 -16.206   6.434  1.00 90.43           C  
ATOM   1964  O   GLY A 137      -6.874 -16.482   7.620  1.00 90.43           O  
ATOM   1965  N   CYS A 138      -8.006 -15.394   6.009  1.00 94.81           N  
ATOM   1966  H   CYS A 138      -8.082 -15.183   5.024  1.00 94.81           H  
ATOM   1967  CA  CYS A 138      -8.947 -14.714   6.887  1.00 94.81           C  
ATOM   1968  HA  CYS A 138      -8.696 -14.933   7.924  1.00 94.81           H  
ATOM   1969  C   CYS A 138     -10.374 -15.219   6.648  1.00 94.81           C  
ATOM   1970  CB  CYS A 138      -8.830 -13.202   6.679  1.00 94.81           C  
ATOM   1971  HB2 CYS A 138      -9.386 -12.973   5.770  1.00 94.81           H  
ATOM   1972  HB3 CYS A 138      -9.318 -12.683   7.504  1.00 94.81           H  
ATOM   1973  O   CYS A 138     -10.716 -15.684   5.558  1.00 94.81           O  
ATOM   1974  SG  CYS A 138      -7.151 -12.542   6.456  1.00 94.81           S  
ATOM   1975  N   SER A 139     -11.213 -15.137   7.676  1.00 94.62           N  
ATOM   1976  H   SER A 139     -10.884 -14.707   8.529  1.00 94.62           H  
ATOM   1977  CA  SER A 139     -12.621 -15.536   7.610  1.00 94.62           C  
ATOM   1978  HA  SER A 139     -12.751 -16.300   6.844  1.00 94.62           H  
ATOM   1979  C   SER A 139     -13.448 -14.324   7.214  1.00 94.62           C  
ATOM   1980  CB  SER A 139     -13.085 -16.142   8.942  1.00 94.62           C  
ATOM   1981  HB2 SER A 139     -12.620 -15.604   9.768  1.00 94.62           H  
ATOM   1982  HB3 SER A 139     -12.779 -17.187   8.989  1.00 94.62           H  
ATOM   1983  O   SER A 139     -13.329 -13.269   7.829  1.00 94.62           O  
ATOM   1984  OG  SER A 139     -14.484 -16.100   9.079  1.00 94.62           O  
ATOM   1985  HG  SER A 139     -14.712 -16.266   9.996  1.00 94.62           H  
ATOM   1986  N   GLU A 140     -14.288 -14.465   6.190  1.00 93.15           N  
ATOM   1987  H   GLU A 140     -14.349 -15.356   5.718  1.00 93.15           H  
ATOM   1988  CA  GLU A 140     -15.173 -13.386   5.737  1.00 93.15           C  
ATOM   1989  HA  GLU A 140     -14.580 -12.515   5.457  1.00 93.15           H  
ATOM   1990  C   GLU A 140     -16.137 -12.925   6.831  1.00 93.15           C  
ATOM   1991  CB  GLU A 140     -15.986 -13.852   4.523  1.00 93.15           C  
ATOM   1992  HB2 GLU A 140     -16.435 -14.824   4.726  1.00 93.15           H  
ATOM   1993  HB3 GLU A 140     -16.780 -13.129   4.331  1.00 93.15           H  
ATOM   1994  O   GLU A 140     -16.384 -11.726   6.955  1.00 93.15           O  
ATOM   1995  CG  GLU A 140     -15.105 -13.926   3.281  1.00 93.15           C  
ATOM   1996  HG2 GLU A 140     -14.344 -14.687   3.451  1.00 93.15           H  
ATOM   1997  HG3 GLU A 140     -14.629 -12.952   3.161  1.00 93.15           H  
ATOM   1998  CD  GLU A 140     -15.850 -14.250   1.985  1.00 93.15           C  
ATOM   1999  OE1 GLU A 140     -15.136 -14.328   0.959  1.00 93.15           O  
ATOM   2000  OE2 GLU A 140     -17.081 -14.449   2.039  1.00 93.15           O  
ATOM   2001  N   SER A 141     -16.662 -13.858   7.631  1.00 93.87           N  
ATOM   2002  H   SER A 141     -16.380 -14.822   7.524  1.00 93.87           H  
ATOM   2003  CA  SER A 141     -17.543 -13.535   8.754  1.00 93.87           C  
ATOM   2004  HA  SER A 141     -18.294 -12.820   8.419  1.00 93.87           H  
ATOM   2005  C   SER A 141     -16.780 -12.884   9.904  1.00 93.87           C  
ATOM   2006  CB  SER A 141     -18.273 -14.790   9.245  1.00 93.87           C  
ATOM   2007  HB2 SER A 141     -18.904 -14.533  10.096  1.00 93.87           H  
ATOM   2008  HB3 SER A 141     -18.912 -15.157   8.442  1.00 93.87           H  
ATOM   2009  O   SER A 141     -17.297 -11.959  10.521  1.00 93.87           O  
ATOM   2010  OG  SER A 141     -17.371 -15.818   9.615  1.00 93.87           O  
ATOM   2011  HG  SER A 141     -16.981 -15.613  10.468  1.00 93.87           H  
ATOM   2012  N   ASP A 142     -15.546 -13.325  10.171  1.00 96.59           N  
ATOM   2013  H   ASP A 142     -15.179 -14.094   9.630  1.00 96.59           H  
ATOM   2014  CA  ASP A 142     -14.724 -12.761  11.249  1.00 96.59           C  
ATOM   2015  HA  ASP A 142     -15.325 -12.697  12.157  1.00 96.59           H  
ATOM   2016  C   ASP A 142     -14.268 -11.342  10.895  1.00 96.59           C  
ATOM   2017  CB  ASP A 142     -13.494 -13.635  11.551  1.00 96.59           C  
ATOM   2018  HB2 ASP A 142     -12.890 -13.714  10.647  1.00 96.59           H  
ATOM   2019  HB3 ASP A 142     -12.886 -13.111  12.289  1.00 96.59           H  
ATOM   2020  O   ASP A 142     -14.233 -10.483  11.768  1.00 96.59           O  
ATOM   2021  CG  ASP A 142     -13.791 -15.038  12.105  1.00 96.59           C  
ATOM   2022  OD1 ASP A 142     -12.820 -15.726  12.505  1.00 96.59           O  
ATOM   2023  OD2 ASP A 142     -14.962 -15.475  12.080  1.00 96.59           O  
ATOM   2024  N   VAL A 143     -13.958 -11.078   9.618  1.00 96.58           N  
ATOM   2025  H   VAL A 143     -13.984 -11.842   8.958  1.00 96.58           H  
ATOM   2026  CA  VAL A 143     -13.639  -9.729   9.122  1.00 96.58           C  
ATOM   2027  HA  VAL A 143     -12.794  -9.335   9.687  1.00 96.58           H  
ATOM   2028  C   VAL A 143     -14.810  -8.782   9.375  1.00 96.58           C  
ATOM   2029  CB  VAL A 143     -13.251  -9.753   7.629  1.00 96.58           C  
ATOM   2030  HB  VAL A 143     -13.999 -10.319   7.075  1.00 96.58           H  
ATOM   2031  O   VAL A 143     -14.594  -7.724   9.958  1.00 96.58           O  
ATOM   2032  CG1 VAL A 143     -13.152  -8.349   7.017  1.00 96.58           C  
ATOM   2033 HG11 VAL A 143     -12.488  -7.726   7.616  1.00 96.58           H  
ATOM   2034 HG12 VAL A 143     -12.773  -8.416   5.997  1.00 96.58           H  
ATOM   2035 HG13 VAL A 143     -14.136  -7.880   6.978  1.00 96.58           H  
ATOM   2036  CG2 VAL A 143     -11.879 -10.411   7.411  1.00 96.58           C  
ATOM   2037 HG21 VAL A 143     -11.086  -9.731   7.723  1.00 96.58           H  
ATOM   2038 HG22 VAL A 143     -11.754 -10.644   6.354  1.00 96.58           H  
ATOM   2039 HG23 VAL A 143     -11.796 -11.331   7.990  1.00 96.58           H  
ATOM   2040  N   LEU A 144     -16.038  -9.161   8.997  1.00 96.92           N  
ATOM   2041  H   LEU A 144     -16.162 -10.058   8.549  1.00 96.92           H  
ATOM   2042  CA  LEU A 144     -17.215  -8.316   9.221  1.00 96.92           C  
ATOM   2043  HA  LEU A 144     -17.000  -7.332   8.805  1.00 96.92           H  
ATOM   2044  C   LEU A 144     -17.489  -8.116  10.721  1.00 96.92           C  
ATOM   2045  CB  LEU A 144     -18.423  -8.909   8.474  1.00 96.92           C  
ATOM   2046  HB2 LEU A 144     -18.650  -9.888   8.895  1.00 96.92           H  
ATOM   2047  HB3 LEU A 144     -18.150  -9.047   7.428  1.00 96.92           H  
ATOM   2048  O   LEU A 144     -17.606  -6.980  11.168  1.00 96.92           O  
ATOM   2049  CG  LEU A 144     -19.696  -8.038   8.536  1.00 96.92           C  
ATOM   2050  HG  LEU A 144     -20.029  -7.957   9.571  1.00 96.92           H  
ATOM   2051  CD1 LEU A 144     -19.482  -6.635   7.962  1.00 96.92           C  
ATOM   2052 HD11 LEU A 144     -20.433  -6.102   7.942  1.00 96.92           H  
ATOM   2053 HD12 LEU A 144     -18.819  -6.068   8.615  1.00 96.92           H  
ATOM   2054 HD13 LEU A 144     -19.065  -6.686   6.956  1.00 96.92           H  
ATOM   2055  CD2 LEU A 144     -20.800  -8.719   7.723  1.00 96.92           C  
ATOM   2056 HD21 LEU A 144     -20.511  -8.789   6.674  1.00 96.92           H  
ATOM   2057 HD22 LEU A 144     -21.716  -8.135   7.809  1.00 96.92           H  
ATOM   2058 HD23 LEU A 144     -20.986  -9.716   8.123  1.00 96.92           H  
ATOM   2059  N   ALA A 145     -17.462  -9.192  11.516  1.00 97.07           N  
ATOM   2060  H   ALA A 145     -17.349 -10.103  11.096  1.00 97.07           H  
ATOM   2061  CA  ALA A 145     -17.651  -9.116  12.967  1.00 97.07           C  
ATOM   2062  HA  ALA A 145     -18.623  -8.664  13.164  1.00 97.07           H  
ATOM   2063  C   ALA A 145     -16.586  -8.251  13.670  1.00 97.07           C  
ATOM   2064  CB  ALA A 145     -17.639 -10.545  13.524  1.00 97.07           C  
ATOM   2065  HB1 ALA A 145     -18.421 -11.133  13.042  1.00 97.07           H  
ATOM   2066  HB2 ALA A 145     -16.670 -11.009  13.339  1.00 97.07           H  
ATOM   2067  HB3 ALA A 145     -17.827 -10.517  14.597  1.00 97.07           H  
ATOM   2068  O   ALA A 145     -16.874  -7.601  14.679  1.00 97.07           O  
ATOM   2069  N   ALA A 146     -15.357  -8.231  13.144  1.00 97.94           N  
ATOM   2070  H   ALA A 146     -15.156  -8.846  12.368  1.00 97.94           H  
ATOM   2071  CA  ALA A 146     -14.290  -7.363  13.620  1.00 97.94           C  
ATOM   2072  HA  ALA A 146     -14.273  -7.398  14.709  1.00 97.94           H  
ATOM   2073  C   ALA A 146     -14.505  -5.896  13.277  1.00 97.94           C  
ATOM   2074  CB  ALA A 146     -12.948  -7.857  13.086  1.00 97.94           C  
ATOM   2075  HB1 ALA A 146     -12.157  -7.178  13.404  1.00 97.94           H  
ATOM   2076  HB2 ALA A 146     -12.758  -8.860  13.468  1.00 97.94           H  
ATOM   2077  HB3 ALA A 146     -12.969  -7.879  11.996  1.00 97.94           H  
ATOM   2078  O   ALA A 146     -14.230  -5.049  14.124  1.00 97.94           O  
ATOM   2079  N   MET A 147     -15.001  -5.600  12.075  1.00 98.12           N  
ATOM   2080  H   MET A 147     -15.227  -6.353  11.441  1.00 98.12           H  
ATOM   2081  CA  MET A 147     -15.372  -4.238  11.698  1.00 98.12           C  
ATOM   2082  HA  MET A 147     -14.522  -3.578  11.876  1.00 98.12           H  
ATOM   2083  C   MET A 147     -16.512  -3.730  12.580  1.00 98.12           C  
ATOM   2084  CB  MET A 147     -15.736  -4.161  10.210  1.00 98.12           C  
ATOM   2085  HB2 MET A 147     -16.522  -4.879   9.976  1.00 98.12           H  
ATOM   2086  HB3 MET A 147     -16.108  -3.160   9.991  1.00 98.12           H  
ATOM   2087  O   MET A 147     -16.359  -2.672  13.180  1.00 98.12           O  
ATOM   2088  CG  MET A 147     -14.512  -4.436   9.333  1.00 98.12           C  
ATOM   2089  HG2 MET A 147     -14.144  -5.442   9.537  1.00 98.12           H  
ATOM   2090  HG3 MET A 147     -13.725  -3.733   9.606  1.00 98.12           H  
ATOM   2091  SD  MET A 147     -14.801  -4.299   7.556  1.00 98.12           S  
ATOM   2092  CE  MET A 147     -14.618  -2.504   7.422  1.00 98.12           C  
ATOM   2093  HE1 MET A 147     -14.671  -2.219   6.372  1.00 98.12           H  
ATOM   2094  HE2 MET A 147     -15.397  -2.005   7.998  1.00 98.12           H  
ATOM   2095  HE3 MET A 147     -13.651  -2.198   7.821  1.00 98.12           H  
ATOM   2096  N   ASP A 148     -17.580  -4.515  12.751  1.00 97.76           N  
ATOM   2097  H   ASP A 148     -17.671  -5.342  12.178  1.00 97.76           H  
ATOM   2098  CA  ASP A 148     -18.716  -4.170  13.619  1.00 97.76           C  
ATOM   2099  HA  ASP A 148     -19.189  -3.257  13.257  1.00 97.76           H  
ATOM   2100  C   ASP A 148     -18.259  -3.917  15.064  1.00 97.76           C  
ATOM   2101  CB  ASP A 148     -19.761  -5.300  13.581  1.00 97.76           C  
ATOM   2102  HB2 ASP A 148     -20.537  -5.076  14.313  1.00 97.76           H  
ATOM   2103  HB3 ASP A 148     -19.284  -6.234  13.879  1.00 97.76           H  
ATOM   2104  O   ASP A 148     -18.580  -2.895  15.668  1.00 97.76           O  
ATOM   2105  CG  ASP A 148     -20.439  -5.495  12.217  1.00 97.76           C  
ATOM   2106  OD1 ASP A 148     -20.957  -6.615  11.997  1.00 97.76           O  
ATOM   2107  OD2 ASP A 148     -20.443  -4.542  11.403  1.00 97.76           O  
ATOM   2108  N   SER A 149     -17.410  -4.803  15.593  1.00 97.64           N  
ATOM   2109  H   SER A 149     -17.183  -5.618  15.042  1.00 97.64           H  
ATOM   2110  CA  SER A 149     -16.823  -4.646  16.925  1.00 97.64           C  
ATOM   2111  HA  SER A 149     -17.622  -4.582  17.664  1.00 97.64           H  
ATOM   2112  C   SER A 149     -15.979  -3.381  17.052  1.00 97.64           C  
ATOM   2113  CB  SER A 149     -15.940  -5.847  17.237  1.00 97.64           C  
ATOM   2114  HB2 SER A 149     -15.263  -6.021  16.401  1.00 97.64           H  
ATOM   2115  HB3 SER A 149     -15.330  -5.628  18.114  1.00 97.64           H  
ATOM   2116  O   SER A 149     -16.111  -2.660  18.031  1.00 97.64           O  
ATOM   2117  OG  SER A 149     -16.736  -7.001  17.453  1.00 97.64           O  
ATOM   2118  HG  SER A 149     -17.032  -7.263  16.578  1.00 97.64           H  
ATOM   2119  N   ALA A 150     -15.120  -3.088  16.075  1.00 98.25           N  
ATOM   2120  H   ALA A 150     -15.065  -3.691  15.266  1.00 98.25           H  
ATOM   2121  CA  ALA A 150     -14.280  -1.898  16.108  1.00 98.25           C  
ATOM   2122  HA  ALA A 150     -13.744  -1.875  17.057  1.00 98.25           H  
ATOM   2123  C   ALA A 150     -15.098  -0.600  16.033  1.00 98.25           C  
ATOM   2124  CB  ALA A 150     -13.269  -2.010  14.970  1.00 98.25           C  
ATOM   2125  HB1 ALA A 150     -13.799  -2.005  14.018  1.00 98.25           H  
ATOM   2126  HB2 ALA A 150     -12.706  -2.940  15.061  1.00 98.25           H  
ATOM   2127  HB3 ALA A 150     -12.578  -1.169  15.024  1.00 98.25           H  
ATOM   2128  O   ALA A 150     -14.768   0.376  16.711  1.00 98.25           O  
ATOM   2129  N   ILE A 151     -16.184  -0.606  15.252  1.00 98.02           N  
ATOM   2130  H   ILE A 151     -16.391  -1.445  14.729  1.00 98.02           H  
ATOM   2131  CA  ILE A 151     -17.147   0.496  15.180  1.00 98.02           C  
ATOM   2132  HA  ILE A 151     -16.616   1.406  14.900  1.00 98.02           H  
ATOM   2133  C   ILE A 151     -17.770   0.750  16.560  1.00 98.02           C  
ATOM   2134  CB  ILE A 151     -18.218   0.198  14.101  1.00 98.02           C  
ATOM   2135  HB  ILE A 151     -18.638  -0.790  14.287  1.00 98.02           H  
ATOM   2136  O   ILE A 151     -17.758   1.886  17.037  1.00 98.02           O  
ATOM   2137  CG1 ILE A 151     -17.609   0.213  12.679  1.00 98.02           C  
ATOM   2138 HG12 ILE A 151     -16.637  -0.280  12.678  1.00 98.02           H  
ATOM   2139 HG13 ILE A 151     -17.435   1.245  12.372  1.00 98.02           H  
ATOM   2140  CG2 ILE A 151     -19.362   1.223  14.174  1.00 98.02           C  
ATOM   2141 HG21 ILE A 151     -19.907   1.108  15.111  1.00 98.02           H  
ATOM   2142 HG22 ILE A 151     -20.073   1.055  13.365  1.00 98.02           H  
ATOM   2143 HG23 ILE A 151     -18.953   2.231  14.105  1.00 98.02           H  
ATOM   2144  CD1 ILE A 151     -18.492  -0.475  11.628  1.00 98.02           C  
ATOM   2145 HD11 ILE A 151     -19.409   0.091  11.465  1.00 98.02           H  
ATOM   2146 HD12 ILE A 151     -18.743  -1.485  11.953  1.00 98.02           H  
ATOM   2147 HD13 ILE A 151     -17.950  -0.544  10.685  1.00 98.02           H  
ATOM   2148  N   ASP A 152     -18.270  -0.295  17.222  1.00 97.80           N  
ATOM   2149  H   ASP A 152     -18.292  -1.194  16.763  1.00 97.80           H  
ATOM   2150  CA  ASP A 152     -18.922  -0.177  18.533  1.00 97.80           C  
ATOM   2151  HA  ASP A 152     -19.635   0.646  18.497  1.00 97.80           H  
ATOM   2152  C   ASP A 152     -17.943   0.147  19.671  1.00 97.80           C  
ATOM   2153  CB  ASP A 152     -19.688  -1.473  18.839  1.00 97.80           C  
ATOM   2154  HB2 ASP A 152     -19.047  -2.331  18.636  1.00 97.80           H  
ATOM   2155  HB3 ASP A 152     -19.934  -1.486  19.901  1.00 97.80           H  
ATOM   2156  O   ASP A 152     -18.287   0.891  20.598  1.00 97.80           O  
ATOM   2157  CG  ASP A 152     -21.004  -1.609  18.063  1.00 97.80           C  
ATOM   2158  OD1 ASP A 152     -21.528  -2.744  18.053  1.00 97.80           O  
ATOM   2159  OD2 ASP A 152     -21.544  -0.570  17.601  1.00 97.80           O  
ATOM   2160  N   ASP A 153     -16.712  -0.362  19.581  1.00 98.06           N  
ATOM   2161  H   ASP A 153     -16.540  -1.029  18.842  1.00 98.06           H  
ATOM   2162  CA  ASP A 153     -15.629  -0.097  20.529  1.00 98.06           C  
ATOM   2163  HA  ASP A 153     -15.988  -0.310  21.536  1.00 98.06           H  
ATOM   2164  C   ASP A 153     -15.186   1.385  20.487  1.00 98.06           C  
ATOM   2165  CB  ASP A 153     -14.434  -1.029  20.243  1.00 98.06           C  
ATOM   2166  HB2 ASP A 153     -14.127  -0.908  19.204  1.00 98.06           H  
ATOM   2167  HB3 ASP A 153     -13.610  -0.688  20.871  1.00 98.06           H  
ATOM   2168  O   ASP A 153     -14.686   1.910  21.487  1.00 98.06           O  
ATOM   2169  CG  ASP A 153     -14.618  -2.529  20.555  1.00 98.06           C  
ATOM   2170  OD1 ASP A 153     -13.756  -3.332  20.107  1.00 98.06           O  
ATOM   2171  OD2 ASP A 153     -15.516  -2.913  21.334  1.00 98.06           O  
ATOM   2172  N   GLY A 154     -15.412   2.081  19.364  1.00 97.43           N  
ATOM   2173  H   GLY A 154     -15.857   1.590  18.602  1.00 97.43           H  
ATOM   2174  CA  GLY A 154     -15.170   3.519  19.206  1.00 97.43           C  
ATOM   2175  HA2 GLY A 154     -15.262   4.016  20.171  1.00 97.43           H  
ATOM   2176  HA3 GLY A 154     -15.940   3.915  18.543  1.00 97.43           H  
ATOM   2177  C   GLY A 154     -13.812   3.883  18.598  1.00 97.43           C  
ATOM   2178  O   GLY A 154     -13.221   4.890  19.004  1.00 97.43           O  
ATOM   2179  N   VAL A 155     -13.302   3.074  17.657  1.00 98.29           N  
ATOM   2180  H   VAL A 155     -13.846   2.274  17.368  1.00 98.29           H  
ATOM   2181  CA  VAL A 155     -12.085   3.414  16.889  1.00 98.29           C  
ATOM   2182  HA  VAL A 155     -11.313   3.676  17.612  1.00 98.29           H  
ATOM   2183  C   VAL A 155     -12.307   4.644  16.000  1.00 98.29           C  
ATOM   2184  CB  VAL A 155     -11.540   2.237  16.051  1.00 98.29           C  
ATOM   2185  HB  VAL A 155     -10.565   2.535  15.666  1.00 98.29           H  
ATOM   2186  O   VAL A 155     -13.434   4.955  15.636  1.00 98.29           O  
ATOM   2187  CG1 VAL A 155     -11.308   0.982  16.902  1.00 98.29           C  
ATOM   2188 HG11 VAL A 155     -10.641   1.215  17.731  1.00 98.29           H  
ATOM   2189 HG12 VAL A 155     -10.852   0.199  16.295  1.00 98.29           H  
ATOM   2190 HG13 VAL A 155     -12.252   0.605  17.297  1.00 98.29           H  
ATOM   2191  CG2 VAL A 155     -12.410   1.891  14.837  1.00 98.29           C  
ATOM   2192 HG21 VAL A 155     -13.441   1.713  15.143  1.00 98.29           H  
ATOM   2193 HG22 VAL A 155     -12.018   1.007  14.335  1.00 98.29           H  
ATOM   2194 HG23 VAL A 155     -12.399   2.718  14.127  1.00 98.29           H  
ATOM   2195  N   ASP A 156     -11.231   5.335  15.620  1.00 98.42           N  
ATOM   2196  H   ASP A 156     -10.323   5.044  15.955  1.00 98.42           H  
ATOM   2197  CA  ASP A 156     -11.280   6.489  14.707  1.00 98.42           C  
ATOM   2198  HA  ASP A 156     -12.282   6.917  14.683  1.00 98.42           H  
ATOM   2199  C   ASP A 156     -10.897   6.124  13.271  1.00 98.42           C  
ATOM   2200  CB  ASP A 156     -10.303   7.554  15.207  1.00 98.42           C  
ATOM   2201  HB2 ASP A 156     -10.207   8.333  14.450  1.00 98.42           H  
ATOM   2202  HB3 ASP A 156      -9.321   7.106  15.357  1.00 98.42           H  
ATOM   2203  O   ASP A 156     -11.445   6.662  12.308  1.00 98.42           O  
ATOM   2204  CG  ASP A 156     -10.785   8.197  16.494  1.00 98.42           C  
ATOM   2205  OD1 ASP A 156     -10.150   8.017  17.561  1.00 98.42           O  
ATOM   2206  OD2 ASP A 156     -11.809   8.911  16.444  1.00 98.42           O  
ATOM   2207  N   ILE A 157      -9.935   5.211  13.132  1.00 98.53           N  
ATOM   2208  H   ILE A 157      -9.547   4.815  13.977  1.00 98.53           H  
ATOM   2209  CA  ILE A 157      -9.393   4.745  11.856  1.00 98.53           C  
ATOM   2210  HA  ILE A 157     -10.028   5.097  11.043  1.00 98.53           H  
ATOM   2211  C   ILE A 157      -9.402   3.218  11.858  1.00 98.53           C  
ATOM   2212  CB  ILE A 157      -7.957   5.283  11.639  1.00 98.53           C  
ATOM   2213  HB  ILE A 157      -7.324   4.831  12.403  1.00 98.53           H  
ATOM   2214  O   ILE A 157      -8.959   2.603  12.828  1.00 98.53           O  
ATOM   2215  CG1 ILE A 157      -7.805   6.814  11.805  1.00 98.53           C  
ATOM   2216 HG12 ILE A 157      -6.745   7.060  11.737  1.00 98.53           H  
ATOM   2217 HG13 ILE A 157      -8.128   7.106  12.804  1.00 98.53           H  
ATOM   2218  CG2 ILE A 157      -7.400   4.843  10.271  1.00 98.53           C  
ATOM   2219 HG21 ILE A 157      -7.264   3.761  10.247  1.00 98.53           H  
ATOM   2220 HG22 ILE A 157      -6.433   5.314  10.096  1.00 98.53           H  
ATOM   2221 HG23 ILE A 157      -8.088   5.127   9.475  1.00 98.53           H  
ATOM   2222  CD1 ILE A 157      -8.548   7.677  10.780  1.00 98.53           C  
ATOM   2223 HD11 ILE A 157      -8.379   8.730  11.009  1.00 98.53           H  
ATOM   2224 HD12 ILE A 157      -8.172   7.474   9.778  1.00 98.53           H  
ATOM   2225 HD13 ILE A 157      -9.619   7.478  10.819  1.00 98.53           H  
ATOM   2226  N   LEU A 158      -9.827   2.602  10.757  1.00 98.65           N  
ATOM   2227  H   LEU A 158     -10.179   3.177  10.006  1.00 98.65           H  
ATOM   2228  CA  LEU A 158      -9.618   1.181  10.490  1.00 98.65           C  
ATOM   2229  HA  LEU A 158      -9.307   0.684  11.408  1.00 98.65           H  
ATOM   2230  C   LEU A 158      -8.481   0.996   9.487  1.00 98.65           C  
ATOM   2231  CB  LEU A 158     -10.923   0.530  10.003  1.00 98.65           C  
ATOM   2232  HB2 LEU A 158     -10.686  -0.415   9.514  1.00 98.65           H  
ATOM   2233  HB3 LEU A 158     -11.379   1.183   9.260  1.00 98.65           H  
ATOM   2234  O   LEU A 158      -8.546   1.483   8.358  1.00 98.65           O  
ATOM   2235  CG  LEU A 158     -11.939   0.251  11.123  1.00 98.65           C  
ATOM   2236  HG  LEU A 158     -12.169   1.174  11.655  1.00 98.65           H  
ATOM   2237  CD1 LEU A 158     -13.230  -0.313  10.527  1.00 98.65           C  
ATOM   2238 HD11 LEU A 158     -13.032  -1.259  10.023  1.00 98.65           H  
ATOM   2239 HD12 LEU A 158     -13.962  -0.475  11.319  1.00 98.65           H  
ATOM   2240 HD13 LEU A 158     -13.650   0.398   9.816  1.00 98.65           H  
ATOM   2241  CD2 LEU A 158     -11.387  -0.775  12.111  1.00 98.65           C  
ATOM   2242 HD21 LEU A 158     -10.971  -1.630  11.580  1.00 98.65           H  
ATOM   2243 HD22 LEU A 158     -10.623  -0.319  12.741  1.00 98.65           H  
ATOM   2244 HD23 LEU A 158     -12.199  -1.120  12.752  1.00 98.65           H  
ATOM   2245  N   SER A 159      -7.445   0.265   9.895  1.00 98.58           N  
ATOM   2246  H   SER A 159      -7.477  -0.102  10.836  1.00 98.58           H  
ATOM   2247  CA  SER A 159      -6.345  -0.162   9.033  1.00 98.58           C  
ATOM   2248  HA  SER A 159      -6.338   0.452   8.133  1.00 98.58           H  
ATOM   2249  C   SER A 159      -6.543  -1.619   8.632  1.00 98.58           C  
ATOM   2250  CB  SER A 159      -5.002   0.022   9.737  1.00 98.58           C  
ATOM   2251  HB2 SER A 159      -4.853  -0.764  10.478  1.00 98.58           H  
ATOM   2252  HB3 SER A 159      -4.982   0.989  10.240  1.00 98.58           H  
ATOM   2253  O   SER A 159      -6.485  -2.522   9.471  1.00 98.58           O  
ATOM   2254  OG  SER A 159      -3.974  -0.014   8.767  1.00 98.58           O  
ATOM   2255  HG  SER A 159      -4.040   0.826   8.307  1.00 98.58           H  
ATOM   2256  N   MET A 160      -6.785  -1.851   7.343  1.00 98.07           N  
ATOM   2257  H   MET A 160      -6.877  -1.057   6.725  1.00 98.07           H  
ATOM   2258  CA  MET A 160      -7.107  -3.169   6.801  1.00 98.07           C  
ATOM   2259  HA  MET A 160      -7.002  -3.924   7.580  1.00 98.07           H  
ATOM   2260  C   MET A 160      -6.146  -3.540   5.677  1.00 98.07           C  
ATOM   2261  CB  MET A 160      -8.561  -3.206   6.340  1.00 98.07           C  
ATOM   2262  HB2 MET A 160      -8.759  -4.177   5.887  1.00 98.07           H  
ATOM   2263  HB3 MET A 160      -8.714  -2.426   5.593  1.00 98.07           H  
ATOM   2264  O   MET A 160      -6.375  -3.323   4.483  1.00 98.07           O  
ATOM   2265  CG  MET A 160      -9.540  -2.971   7.489  1.00 98.07           C  
ATOM   2266  HG2 MET A 160      -9.295  -3.630   8.322  1.00 98.07           H  
ATOM   2267  HG3 MET A 160      -9.443  -1.940   7.828  1.00 98.07           H  
ATOM   2268  SD  MET A 160     -11.257  -3.246   7.006  1.00 98.07           S  
ATOM   2269  CE  MET A 160     -11.315  -5.057   6.961  1.00 98.07           C  
ATOM   2270  HE1 MET A 160     -12.331  -5.378   6.733  1.00 98.07           H  
ATOM   2271  HE2 MET A 160     -10.643  -5.436   6.191  1.00 98.07           H  
ATOM   2272  HE3 MET A 160     -11.026  -5.458   7.933  1.00 98.07           H  
ATOM   2273  N   SER A 161      -5.062  -4.195   6.067  1.00 97.87           N  
ATOM   2274  H   SER A 161      -4.948  -4.363   7.057  1.00 97.87           H  
ATOM   2275  CA  SER A 161      -4.039  -4.716   5.156  1.00 97.87           C  
ATOM   2276  HA  SER A 161      -3.916  -4.014   4.332  1.00 97.87           H  
ATOM   2277  C   SER A 161      -4.444  -6.061   4.527  1.00 97.87           C  
ATOM   2278  CB  SER A 161      -2.717  -4.755   5.911  1.00 97.87           C  
ATOM   2279  HB2 SER A 161      -2.826  -5.326   6.833  1.00 97.87           H  
ATOM   2280  HB3 SER A 161      -1.953  -5.221   5.290  1.00 97.87           H  
ATOM   2281  O   SER A 161      -3.627  -6.965   4.340  1.00 97.87           O  
ATOM   2282  OG  SER A 161      -2.321  -3.430   6.199  1.00 97.87           O  
ATOM   2283  HG  SER A 161      -2.645  -3.202   7.074  1.00 97.87           H  
ATOM   2284  N   LEU A 162      -5.742  -6.203   4.238  1.00 94.39           N  
ATOM   2285  H   LEU A 162      -6.317  -5.378   4.332  1.00 94.39           H  
ATOM   2286  CA  LEU A 162      -6.421  -7.416   3.789  1.00 94.39           C  
ATOM   2287  HA  LEU A 162      -5.677  -8.178   3.561  1.00 94.39           H  
ATOM   2288  C   LEU A 162      -7.246  -7.120   2.530  1.00 94.39           C  
ATOM   2289  CB  LEU A 162      -7.369  -7.938   4.891  1.00 94.39           C  
ATOM   2290  HB2 LEU A 162      -8.230  -7.271   4.934  1.00 94.39           H  
ATOM   2291  HB3 LEU A 162      -7.735  -8.919   4.587  1.00 94.39           H  
ATOM   2292  O   LEU A 162      -7.688  -5.992   2.326  1.00 94.39           O  
ATOM   2293  CG  LEU A 162      -6.809  -8.044   6.321  1.00 94.39           C  
ATOM   2294  HG  LEU A 162      -6.507  -7.058   6.675  1.00 94.39           H  
ATOM   2295  CD1 LEU A 162      -7.900  -8.573   7.248  1.00 94.39           C  
ATOM   2296 HD11 LEU A 162      -8.260  -9.543   6.906  1.00 94.39           H  
ATOM   2297 HD12 LEU A 162      -8.729  -7.866   7.278  1.00 94.39           H  
ATOM   2298 HD13 LEU A 162      -7.504  -8.675   8.258  1.00 94.39           H  
ATOM   2299  CD2 LEU A 162      -5.620  -8.986   6.398  1.00 94.39           C  
ATOM   2300 HD21 LEU A 162      -4.769  -8.512   5.909  1.00 94.39           H  
ATOM   2301 HD22 LEU A 162      -5.855  -9.939   5.923  1.00 94.39           H  
ATOM   2302 HD23 LEU A 162      -5.351  -9.144   7.442  1.00 94.39           H  
ATOM   2303  N   SER A 163      -7.521  -8.132   1.706  1.00 93.02           N  
ATOM   2304  H   SER A 163      -7.104  -9.031   1.904  1.00 93.02           H  
ATOM   2305  CA  SER A 163      -8.604  -8.051   0.713  1.00 93.02           C  
ATOM   2306  HA  SER A 163      -9.434  -7.509   1.166  1.00 93.02           H  
ATOM   2307  C   SER A 163      -9.111  -9.426   0.288  1.00 93.02           C  
ATOM   2308  CB  SER A 163      -8.183  -7.262  -0.538  1.00 93.02           C  
ATOM   2309  HB2 SER A 163      -9.036  -6.682  -0.891  1.00 93.02           H  
ATOM   2310  HB3 SER A 163      -7.375  -6.572  -0.294  1.00 93.02           H  
ATOM   2311  O   SER A 163      -8.333 -10.388   0.252  1.00 93.02           O  
ATOM   2312  OG  SER A 163      -7.775  -8.130  -1.581  1.00 93.02           O  
ATOM   2313  HG  SER A 163      -8.565  -8.479  -2.000  1.00 93.02           H  
ATOM   2314  N   GLY A 164     -10.365  -9.472  -0.166  1.00 87.58           N  
ATOM   2315  H   GLY A 164     -10.945  -8.654  -0.050  1.00 87.58           H  
ATOM   2316  CA  GLY A 164     -10.900 -10.542  -1.011  1.00 87.58           C  
ATOM   2317  HA2 GLY A 164     -10.554 -11.515  -0.662  1.00 87.58           H  
ATOM   2318  HA3 GLY A 164     -11.987 -10.533  -0.932  1.00 87.58           H  
ATOM   2319  C   GLY A 164     -10.515 -10.386  -2.491  1.00 87.58           C  
ATOM   2320  O   GLY A 164      -9.494  -9.781  -2.843  1.00 87.58           O  
ATOM   2321  N   GLY A 165     -11.321 -10.959  -3.383  1.00 82.84           N  
ATOM   2322  H   GLY A 165     -12.158 -11.401  -3.029  1.00 82.84           H  
ATOM   2323  CA  GLY A 165     -11.219 -10.738  -4.830  1.00 82.84           C  
ATOM   2324  HA2 GLY A 165     -11.651 -11.594  -5.349  1.00 82.84           H  
ATOM   2325  HA3 GLY A 165     -10.169 -10.652  -5.107  1.00 82.84           H  
ATOM   2326  C   GLY A 165     -11.946  -9.472  -5.313  1.00 82.84           C  
ATOM   2327  O   GLY A 165     -12.648  -8.837  -4.536  1.00 82.84           O  
ATOM   2328  N   PRO A 166     -11.811  -9.108  -6.602  1.00 86.64           N  
ATOM   2329  CA  PRO A 166     -12.537  -7.989  -7.204  1.00 86.64           C  
ATOM   2330  HA  PRO A 166     -12.538  -7.129  -6.534  1.00 86.64           H  
ATOM   2331  C   PRO A 166     -13.997  -8.385  -7.489  1.00 86.64           C  
ATOM   2332  CB  PRO A 166     -11.732  -7.642  -8.463  1.00 86.64           C  
ATOM   2333  HB2 PRO A 166     -10.905  -6.985  -8.193  1.00 86.64           H  
ATOM   2334  HB3 PRO A 166     -12.340  -7.173  -9.237  1.00 86.64           H  
ATOM   2335  O   PRO A 166     -14.348  -8.729  -8.620  1.00 86.64           O  
ATOM   2336  CG  PRO A 166     -11.179  -8.999  -8.904  1.00 86.64           C  
ATOM   2337  HG2 PRO A 166     -10.268  -8.889  -9.492  1.00 86.64           H  
ATOM   2338  HG3 PRO A 166     -11.936  -9.542  -9.471  1.00 86.64           H  
ATOM   2339  CD  PRO A 166     -10.915  -9.713  -7.578  1.00 86.64           C  
ATOM   2340  HD2 PRO A 166      -9.885  -9.528  -7.271  1.00 86.64           H  
ATOM   2341  HD3 PRO A 166     -11.103 -10.781  -7.681  1.00 86.64           H  
ATOM   2342  N   ILE A 167     -14.827  -8.397  -6.445  1.00 89.27           N  
ATOM   2343  H   ILE A 167     -14.463  -8.100  -5.551  1.00 89.27           H  
ATOM   2344  CA  ILE A 167     -16.253  -8.758  -6.488  1.00 89.27           C  
ATOM   2345  HA  ILE A 167     -16.464  -9.177  -7.472  1.00 89.27           H  
ATOM   2346  C   ILE A 167     -17.149  -7.509  -6.334  1.00 89.27           C  
ATOM   2347  CB  ILE A 167     -16.570  -9.859  -5.445  1.00 89.27           C  
ATOM   2348  HB  ILE A 167     -17.627 -10.111  -5.534  1.00 89.27           H  
ATOM   2349  O   ILE A 167     -16.660  -6.467  -5.898  1.00 89.27           O  
ATOM   2350  CG1 ILE A 167     -16.332  -9.377  -3.999  1.00 89.27           C  
ATOM   2351 HG12 ILE A 167     -15.288  -9.098  -3.859  1.00 89.27           H  
ATOM   2352 HG13 ILE A 167     -16.950  -8.495  -3.830  1.00 89.27           H  
ATOM   2353  CG2 ILE A 167     -15.775 -11.137  -5.772  1.00 89.27           C  
ATOM   2354 HG21 ILE A 167     -14.721 -10.991  -5.536  1.00 89.27           H  
ATOM   2355 HG22 ILE A 167     -15.881 -11.383  -6.829  1.00 89.27           H  
ATOM   2356 HG23 ILE A 167     -16.155 -11.973  -5.185  1.00 89.27           H  
ATOM   2357  CD1 ILE A 167     -16.705 -10.412  -2.933  1.00 89.27           C  
ATOM   2358 HD11 ILE A 167     -16.056 -11.285  -3.001  1.00 89.27           H  
ATOM   2359 HD12 ILE A 167     -16.572  -9.973  -1.944  1.00 89.27           H  
ATOM   2360 HD13 ILE A 167     -17.745 -10.717  -3.056  1.00 89.27           H  
ATOM   2361  N   PRO A 168     -18.445  -7.566  -6.705  1.00 93.44           N  
ATOM   2362  CA  PRO A 168     -19.376  -6.456  -6.487  1.00 93.44           C  
ATOM   2363  HA  PRO A 168     -19.030  -5.589  -7.050  1.00 93.44           H  
ATOM   2364  C   PRO A 168     -19.507  -6.085  -5.006  1.00 93.44           C  
ATOM   2365  CB  PRO A 168     -20.724  -6.926  -7.046  1.00 93.44           C  
ATOM   2366  HB2 PRO A 168     -21.314  -7.393  -6.258  1.00 93.44           H  
ATOM   2367  HB3 PRO A 168     -21.281  -6.108  -7.502  1.00 93.44           H  
ATOM   2368  O   PRO A 168     -19.537  -6.972  -4.152  1.00 93.44           O  
ATOM   2369  CG  PRO A 168     -20.332  -7.988  -8.070  1.00 93.44           C  
ATOM   2370  HG2 PRO A 168     -21.135  -8.705  -8.237  1.00 93.44           H  
ATOM   2371  HG3 PRO A 168     -20.043  -7.507  -9.005  1.00 93.44           H  
ATOM   2372  CD  PRO A 168     -19.110  -8.640  -7.428  1.00 93.44           C  
ATOM   2373  HD2 PRO A 168     -19.434  -9.405  -6.722  1.00 93.44           H  
ATOM   2374  HD3 PRO A 168     -18.473  -9.072  -8.199  1.00 93.44           H  
ATOM   2375  N   PHE A 169     -19.674  -4.794  -4.705  1.00 96.67           N  
ATOM   2376  H   PHE A 169     -19.669  -4.112  -5.450  1.00 96.67           H  
ATOM   2377  CA  PHE A 169     -19.644  -4.286  -3.327  1.00 96.67           C  
ATOM   2378  HA  PHE A 169     -18.679  -4.531  -2.885  1.00 96.67           H  
ATOM   2379  C   PHE A 169     -20.713  -4.911  -2.423  1.00 96.67           C  
ATOM   2380  CB  PHE A 169     -19.806  -2.761  -3.343  1.00 96.67           C  
ATOM   2381  HB2 PHE A 169     -20.823  -2.524  -3.653  1.00 96.67           H  
ATOM   2382  HB3 PHE A 169     -19.676  -2.393  -2.325  1.00 96.67           H  
ATOM   2383  O   PHE A 169     -20.452  -5.188  -1.260  1.00 96.67           O  
ATOM   2384  CG  PHE A 169     -18.837  -2.009  -4.233  1.00 96.67           C  
ATOM   2385  CD1 PHE A 169     -17.466  -2.334  -4.236  1.00 96.67           C  
ATOM   2386  HD1 PHE A 169     -17.087  -3.125  -3.607  1.00 96.67           H  
ATOM   2387  CD2 PHE A 169     -19.307  -0.962  -5.046  1.00 96.67           C  
ATOM   2388  HD2 PHE A 169     -20.354  -0.697  -5.051  1.00 96.67           H  
ATOM   2389  CE1 PHE A 169     -16.572  -1.614  -5.047  1.00 96.67           C  
ATOM   2390  HE1 PHE A 169     -15.521  -1.861  -5.037  1.00 96.67           H  
ATOM   2391  CE2 PHE A 169     -18.411  -0.241  -5.850  1.00 96.67           C  
ATOM   2392  HE2 PHE A 169     -18.783   0.568  -6.461  1.00 96.67           H  
ATOM   2393  CZ  PHE A 169     -17.043  -0.560  -5.847  1.00 96.67           C  
ATOM   2394  HZ  PHE A 169     -16.353   0.016  -6.446  1.00 96.67           H  
ATOM   2395  N   HIS A 170     -21.893  -5.223  -2.966  1.00 95.22           N  
ATOM   2396  H   HIS A 170     -22.046  -4.984  -3.936  1.00 95.22           H  
ATOM   2397  CA  HIS A 170     -22.991  -5.849  -2.219  1.00 95.22           C  
ATOM   2398  HA  HIS A 170     -23.108  -5.311  -1.278  1.00 95.22           H  
ATOM   2399  C   HIS A 170     -22.735  -7.327  -1.840  1.00 95.22           C  
ATOM   2400  CB  HIS A 170     -24.287  -5.681  -3.028  1.00 95.22           C  
ATOM   2401  HB2 HIS A 170     -25.120  -5.984  -2.394  1.00 95.22           H  
ATOM   2402  HB3 HIS A 170     -24.429  -4.631  -3.286  1.00 95.22           H  
ATOM   2403  O   HIS A 170     -23.622  -7.988  -1.300  1.00 95.22           O  
ATOM   2404  CG  HIS A 170     -24.321  -6.524  -4.277  1.00 95.22           C  
ATOM   2405  CD2 HIS A 170     -24.143  -6.127  -5.576  1.00 95.22           C  
ATOM   2406  HD2 HIS A 170     -23.979  -5.115  -5.917  1.00 95.22           H  
ATOM   2407  ND1 HIS A 170     -24.510  -7.880  -4.291  1.00 95.22           N  
ATOM   2408  HD1 HIS A 170     -24.607  -8.437  -3.454  1.00 95.22           H  
ATOM   2409  CE1 HIS A 170     -24.412  -8.301  -5.562  1.00 95.22           C  
ATOM   2410  HE1 HIS A 170     -24.483  -9.328  -5.888  1.00 95.22           H  
ATOM   2411  NE2 HIS A 170     -24.188  -7.272  -6.384  1.00 95.22           N  
ATOM   2412  N   ARG A 171     -21.570  -7.886  -2.202  1.00 93.76           N  
ATOM   2413  H   ARG A 171     -20.916  -7.302  -2.704  1.00 93.76           H  
ATOM   2414  CA  ARG A 171     -21.069  -9.203  -1.763  1.00 93.76           C  
ATOM   2415  HA  ARG A 171     -21.731  -9.610  -0.998  1.00 93.76           H  
ATOM   2416  C   ARG A 171     -19.699  -9.112  -1.087  1.00 93.76           C  
ATOM   2417  CB  ARG A 171     -20.982 -10.190  -2.941  1.00 93.76           C  
ATOM   2418  HB2 ARG A 171     -20.595 -11.141  -2.575  1.00 93.76           H  
ATOM   2419  HB3 ARG A 171     -20.285  -9.801  -3.683  1.00 93.76           H  
ATOM   2420  O   ARG A 171     -19.139 -10.144  -0.745  1.00 93.76           O  
ATOM   2421  CG  ARG A 171     -22.332 -10.452  -3.602  1.00 93.76           C  
ATOM   2422  HG2 ARG A 171     -22.639  -9.527  -4.089  1.00 93.76           H  
ATOM   2423  HG3 ARG A 171     -23.062 -10.741  -2.845  1.00 93.76           H  
ATOM   2424  CD  ARG A 171     -22.223 -11.543  -4.668  1.00 93.76           C  
ATOM   2425  HD2 ARG A 171     -21.503 -11.218  -5.419  1.00 93.76           H  
ATOM   2426  HD3 ARG A 171     -21.854 -12.454  -4.196  1.00 93.76           H  
ATOM   2427  NE  ARG A 171     -23.531 -11.810  -5.300  1.00 93.76           N  
ATOM   2428  HE  ARG A 171     -24.343 -11.481  -4.798  1.00 93.76           H  
ATOM   2429  NH1 ARG A 171     -22.752 -13.117  -7.015  1.00 93.76           N  
ATOM   2430 HH11 ARG A 171     -22.921 -13.733  -7.797  1.00 93.76           H  
ATOM   2431 HH12 ARG A 171     -21.829 -13.054  -6.611  1.00 93.76           H  
ATOM   2432  NH2 ARG A 171     -24.942 -12.712  -6.847  1.00 93.76           N  
ATOM   2433 HH21 ARG A 171     -25.735 -12.353  -6.336  1.00 93.76           H  
ATOM   2434 HH22 ARG A 171     -25.093 -13.311  -7.647  1.00 93.76           H  
ATOM   2435  CZ  ARG A 171     -23.735 -12.538  -6.384  1.00 93.76           C  
ATOM   2436  N   ASP A 172     -19.140  -7.914  -0.947  1.00 95.96           N  
ATOM   2437  H   ASP A 172     -19.686  -7.086  -1.139  1.00 95.96           H  
ATOM   2438  CA  ASP A 172     -17.822  -7.703  -0.359  1.00 95.96           C  
ATOM   2439  HA  ASP A 172     -17.254  -8.633  -0.366  1.00 95.96           H  
ATOM   2440  C   ASP A 172     -17.977  -7.271   1.099  1.00 95.96           C  
ATOM   2441  CB  ASP A 172     -17.039  -6.684  -1.203  1.00 95.96           C  
ATOM   2442  HB2 ASP A 172     -17.565  -5.729  -1.200  1.00 95.96           H  
ATOM   2443  HB3 ASP A 172     -17.010  -7.028  -2.237  1.00 95.96           H  
ATOM   2444  O   ASP A 172     -18.329  -6.128   1.380  1.00 95.96           O  
ATOM   2445  CG  ASP A 172     -15.598  -6.470  -0.722  1.00 95.96           C  
ATOM   2446  OD1 ASP A 172     -14.826  -5.851  -1.487  1.00 95.96           O  
ATOM   2447  OD2 ASP A 172     -15.263  -6.920   0.400  1.00 95.96           O  
ATOM   2448  N   ASN A 173     -17.688  -8.178   2.033  1.00 95.27           N  
ATOM   2449  H   ASN A 173     -17.474  -9.120   1.739  1.00 95.27           H  
ATOM   2450  CA  ASN A 173     -17.802  -7.896   3.465  1.00 95.27           C  
ATOM   2451  HA  ASN A 173     -18.828  -7.596   3.679  1.00 95.27           H  
ATOM   2452  C   ASN A 173     -16.909  -6.735   3.929  1.00 95.27           C  
ATOM   2453  CB  ASN A 173     -17.492  -9.171   4.265  1.00 95.27           C  
ATOM   2454  HB2 ASN A 173     -16.578  -9.636   3.895  1.00 95.27           H  
ATOM   2455  HB3 ASN A 173     -17.331  -8.898   5.308  1.00 95.27           H  
ATOM   2456  O   ASN A 173     -17.277  -6.051   4.881  1.00 95.27           O  
ATOM   2457  CG  ASN A 173     -18.617 -10.189   4.233  1.00 95.27           C  
ATOM   2458  ND2 ASN A 173     -18.456 -11.282   4.933  1.00 95.27           N  
ATOM   2459 HD21 ASN A 173     -17.673 -11.375   5.563  1.00 95.27           H  
ATOM   2460 HD22 ASN A 173     -19.198 -11.964   4.861  1.00 95.27           H  
ATOM   2461  OD1 ASN A 173     -19.648 -10.027   3.606  1.00 95.27           O  
ATOM   2462  N   ILE A 174     -15.778  -6.474   3.259  1.00 96.93           N  
ATOM   2463  H   ILE A 174     -15.596  -6.969   2.398  1.00 96.93           H  
ATOM   2464  CA  ILE A 174     -14.941  -5.305   3.568  1.00 96.93           C  
ATOM   2465  HA  ILE A 174     -14.825  -5.230   4.649  1.00 96.93           H  
ATOM   2466  C   ILE A 174     -15.655  -4.033   3.108  1.00 96.93           C  
ATOM   2467  CB  ILE A 174     -13.531  -5.429   2.940  1.00 96.93           C  
ATOM   2468  HB  ILE A 174     -13.633  -5.572   1.865  1.00 96.93           H  
ATOM   2469  O   ILE A 174     -15.698  -3.058   3.852  1.00 96.93           O  
ATOM   2470  CG1 ILE A 174     -12.792  -6.649   3.538  1.00 96.93           C  
ATOM   2471 HG12 ILE A 174     -13.417  -7.536   3.434  1.00 96.93           H  
ATOM   2472 HG13 ILE A 174     -12.622  -6.478   4.601  1.00 96.93           H  
ATOM   2473  CG2 ILE A 174     -12.714  -4.141   3.172  1.00 96.93           C  
ATOM   2474 HG21 ILE A 174     -13.197  -3.290   2.690  1.00 96.93           H  
ATOM   2475 HG22 ILE A 174     -11.720  -4.229   2.733  1.00 96.93           H  
ATOM   2476 HG23 ILE A 174     -12.626  -3.937   4.239  1.00 96.93           H  
ATOM   2477  CD1 ILE A 174     -11.451  -6.966   2.865  1.00 96.93           C  
ATOM   2478 HD11 ILE A 174     -11.600  -7.058   1.789  1.00 96.93           H  
ATOM   2479 HD12 ILE A 174     -11.067  -7.909   3.255  1.00 96.93           H  
ATOM   2480 HD13 ILE A 174     -10.720  -6.185   3.071  1.00 96.93           H  
ATOM   2481  N   ALA A 175     -16.258  -4.037   1.914  1.00 97.48           N  
ATOM   2482  H   ALA A 175     -16.237  -4.886   1.368  1.00 97.48           H  
ATOM   2483  CA  ALA A 175     -17.031  -2.895   1.429  1.00 97.48           C  
ATOM   2484  HA  ALA A 175     -16.399  -2.008   1.478  1.00 97.48           H  
ATOM   2485  C   ALA A 175     -18.262  -2.615   2.309  1.00 97.48           C  
ATOM   2486  CB  ALA A 175     -17.421  -3.113  -0.036  1.00 97.48           C  
ATOM   2487  HB1 ALA A 175     -18.177  -3.896  -0.103  1.00 97.48           H  
ATOM   2488  HB2 ALA A 175     -16.544  -3.393  -0.620  1.00 97.48           H  
ATOM   2489  HB3 ALA A 175     -17.842  -2.192  -0.439  1.00 97.48           H  
ATOM   2490  O   ALA A 175     -18.515  -1.453   2.624  1.00 97.48           O  
ATOM   2491  N   ILE A 176     -18.977  -3.664   2.735  1.00 97.29           N  
ATOM   2492  H   ILE A 176     -18.709  -4.575   2.390  1.00 97.29           H  
ATOM   2493  CA  ILE A 176     -20.148  -3.585   3.622  1.00 97.29           C  
ATOM   2494  HA  ILE A 176     -20.871  -2.890   3.195  1.00 97.29           H  
ATOM   2495  C   ILE A 176     -19.749  -3.019   4.989  1.00 97.29           C  
ATOM   2496  CB  ILE A 176     -20.828  -4.972   3.746  1.00 97.29           C  
ATOM   2497  HB  ILE A 176     -20.075  -5.696   4.056  1.00 97.29           H  
ATOM   2498  O   ILE A 176     -20.277  -1.991   5.401  1.00 97.29           O  
ATOM   2499  CG1 ILE A 176     -21.402  -5.407   2.378  1.00 97.29           C  
ATOM   2500 HG12 ILE A 176     -22.241  -4.759   2.127  1.00 97.29           H  
ATOM   2501 HG13 ILE A 176     -20.656  -5.268   1.596  1.00 97.29           H  
ATOM   2502  CG2 ILE A 176     -21.945  -4.959   4.810  1.00 97.29           C  
ATOM   2503 HG21 ILE A 176     -22.698  -4.215   4.553  1.00 97.29           H  
ATOM   2504 HG22 ILE A 176     -21.541  -4.723   5.794  1.00 97.29           H  
ATOM   2505 HG23 ILE A 176     -22.418  -5.939   4.881  1.00 97.29           H  
ATOM   2506  CD1 ILE A 176     -21.860  -6.870   2.311  1.00 97.29           C  
ATOM   2507 HD11 ILE A 176     -21.049  -7.529   2.622  1.00 97.29           H  
ATOM   2508 HD12 ILE A 176     -22.135  -7.111   1.284  1.00 97.29           H  
ATOM   2509 HD13 ILE A 176     -22.730  -7.031   2.948  1.00 97.29           H  
ATOM   2510  N   GLY A 177     -18.766  -3.621   5.666  1.00 97.79           N  
ATOM   2511  H   GLY A 177     -18.340  -4.460   5.299  1.00 97.79           H  
ATOM   2512  CA  GLY A 177     -18.309  -3.118   6.964  1.00 97.79           C  
ATOM   2513  HA2 GLY A 177     -19.145  -3.100   7.663  1.00 97.79           H  
ATOM   2514  HA3 GLY A 177     -17.547  -3.789   7.358  1.00 97.79           H  
ATOM   2515  C   GLY A 177     -17.724  -1.704   6.870  1.00 97.79           C  
ATOM   2516  O   GLY A 177     -17.902  -0.893   7.776  1.00 97.79           O  
ATOM   2517  N   ALA A 178     -17.061  -1.364   5.756  1.00 98.10           N  
ATOM   2518  H   ALA A 178     -16.889  -2.069   5.055  1.00 98.10           H  
ATOM   2519  CA  ALA A 178     -16.499  -0.030   5.561  1.00 98.10           C  
ATOM   2520  HA  ALA A 178     -15.979   0.244   6.478  1.00 98.10           H  
ATOM   2521  C   ALA A 178     -17.576   1.034   5.330  1.00 98.10           C  
ATOM   2522  CB  ALA A 178     -15.487  -0.047   4.410  1.00 98.10           C  
ATOM   2523  HB1 ALA A 178     -15.039   0.942   4.311  1.00 98.10           H  
ATOM   2524  HB2 ALA A 178     -14.696  -0.768   4.616  1.00 98.10           H  
ATOM   2525  HB3 ALA A 178     -15.986  -0.317   3.479  1.00 98.10           H  
ATOM   2526  O   ALA A 178     -17.362   2.192   5.690  1.00 98.10           O  
ATOM   2527  N   TYR A 179     -18.720   0.656   4.754  1.00 98.22           N  
ATOM   2528  H   TYR A 179     -18.845  -0.315   4.504  1.00 98.22           H  
ATOM   2529  CA  TYR A 179     -19.873   1.541   4.621  1.00 98.22           C  
ATOM   2530  HA  TYR A 179     -19.563   2.462   4.127  1.00 98.22           H  
ATOM   2531  C   TYR A 179     -20.405   1.916   6.009  1.00 98.22           C  
ATOM   2532  CB  TYR A 179     -20.943   0.869   3.750  1.00 98.22           C  
ATOM   2533  HB2 TYR A 179     -20.513   0.623   2.779  1.00 98.22           H  
ATOM   2534  HB3 TYR A 179     -21.264  -0.066   4.211  1.00 98.22           H  
ATOM   2535  O   TYR A 179     -20.485   3.102   6.326  1.00 98.22           O  
ATOM   2536  CG  TYR A 179     -22.165   1.731   3.538  1.00 98.22           C  
ATOM   2537  CD1 TYR A 179     -23.269   1.615   4.406  1.00 98.22           C  
ATOM   2538  HD1 TYR A 179     -23.252   0.903   5.217  1.00 98.22           H  
ATOM   2539  CD2 TYR A 179     -22.179   2.680   2.500  1.00 98.22           C  
ATOM   2540  HD2 TYR A 179     -21.325   2.780   1.846  1.00 98.22           H  
ATOM   2541  CE1 TYR A 179     -24.390   2.450   4.237  1.00 98.22           C  
ATOM   2542  HE1 TYR A 179     -25.220   2.391   4.926  1.00 98.22           H  
ATOM   2543  CE2 TYR A 179     -23.295   3.520   2.336  1.00 98.22           C  
ATOM   2544  HE2 TYR A 179     -23.292   4.269   1.558  1.00 98.22           H  
ATOM   2545  OH  TYR A 179     -25.471   4.237   3.044  1.00 98.22           O  
ATOM   2546  HH  TYR A 179     -25.234   4.990   2.498  1.00 98.22           H  
ATOM   2547  CZ  TYR A 179     -24.405   3.407   3.201  1.00 98.22           C  
ATOM   2548  N   SER A 180     -20.641   0.920   6.873  1.00 97.73           N  
ATOM   2549  H   SER A 180     -20.609  -0.034   6.541  1.00 97.73           H  
ATOM   2550  CA  SER A 180     -21.080   1.130   8.261  1.00 97.73           C  
ATOM   2551  HA  SER A 180     -22.014   1.692   8.254  1.00 97.73           H  
ATOM   2552  C   SER A 180     -20.062   1.927   9.086  1.00 97.73           C  
ATOM   2553  CB  SER A 180     -21.340  -0.218   8.946  1.00 97.73           C  
ATOM   2554  HB2 SER A 180     -20.407  -0.774   9.035  1.00 97.73           H  
ATOM   2555  HB3 SER A 180     -21.741  -0.039   9.943  1.00 97.73           H  
ATOM   2556  O   SER A 180     -20.435   2.813   9.853  1.00 97.73           O  
ATOM   2557  OG  SER A 180     -22.267  -0.979   8.197  1.00 97.73           O  
ATOM   2558  HG  SER A 180     -22.611  -1.681   8.754  1.00 97.73           H  
ATOM   2559  N   ALA A 181     -18.762   1.670   8.902  1.00 98.36           N  
ATOM   2560  H   ALA A 181     -18.504   0.879   8.329  1.00 98.36           H  
ATOM   2561  CA  ALA A 181     -17.703   2.447   9.546  1.00 98.36           C  
ATOM   2562  HA  ALA A 181     -17.863   2.434  10.624  1.00 98.36           H  
ATOM   2563  C   ALA A 181     -17.736   3.920   9.106  1.00 98.36           C  
ATOM   2564  CB  ALA A 181     -16.354   1.788   9.232  1.00 98.36           C  
ATOM   2565  HB1 ALA A 181     -16.355   0.752   9.573  1.00 98.36           H  
ATOM   2566  HB2 ALA A 181     -15.549   2.322   9.736  1.00 98.36           H  
ATOM   2567  HB3 ALA A 181     -16.176   1.813   8.157  1.00 98.36           H  
ATOM   2568  O   ALA A 181     -17.685   4.825   9.940  1.00 98.36           O  
ATOM   2569  N   THR A 182     -17.901   4.162   7.805  1.00 98.01           N  
ATOM   2570  H   THR A 182     -17.994   3.375   7.179  1.00 98.01           H  
ATOM   2571  CA  THR A 182     -17.973   5.517   7.249  1.00 98.01           C  
ATOM   2572  HA  THR A 182     -17.102   6.073   7.596  1.00 98.01           H  
ATOM   2573  C   THR A 182     -19.216   6.262   7.746  1.00 98.01           C  
ATOM   2574  CB  THR A 182     -17.926   5.484   5.717  1.00 98.01           C  
ATOM   2575  HB  THR A 182     -18.796   4.952   5.332  1.00 98.01           H  
ATOM   2576  O   THR A 182     -19.098   7.438   8.086  1.00 98.01           O  
ATOM   2577  CG2 THR A 182     -17.874   6.879   5.094  1.00 98.01           C  
ATOM   2578 HG21 THR A 182     -18.766   7.445   5.363  1.00 98.01           H  
ATOM   2579 HG22 THR A 182     -17.828   6.794   4.009  1.00 98.01           H  
ATOM   2580 HG23 THR A 182     -16.991   7.408   5.454  1.00 98.01           H  
ATOM   2581  OG1 THR A 182     -16.760   4.815   5.294  1.00 98.01           O  
ATOM   2582  HG1 THR A 182     -16.881   3.888   5.511  1.00 98.01           H  
ATOM   2583  N   GLU A 183     -20.369   5.588   7.884  1.00 97.80           N  
ATOM   2584  H   GLU A 183     -20.417   4.634   7.555  1.00 97.80           H  
ATOM   2585  CA  GLU A 183     -21.595   6.163   8.478  1.00 97.80           C  
ATOM   2586  HA  GLU A 183     -21.914   7.013   7.874  1.00 97.80           H  
ATOM   2587  C   GLU A 183     -21.352   6.663   9.910  1.00 97.80           C  
ATOM   2588  CB  GLU A 183     -22.732   5.115   8.506  1.00 97.80           C  
ATOM   2589  HB2 GLU A 183     -22.734   4.549   7.574  1.00 97.80           H  
ATOM   2590  HB3 GLU A 183     -22.542   4.401   9.307  1.00 97.80           H  
ATOM   2591  O   GLU A 183     -21.914   7.669  10.338  1.00 97.80           O  
ATOM   2592  CG  GLU A 183     -24.122   5.756   8.724  1.00 97.80           C  
ATOM   2593  HG2 GLU A 183     -24.177   6.123   9.749  1.00 97.80           H  
ATOM   2594  HG3 GLU A 183     -24.223   6.619   8.066  1.00 97.80           H  
ATOM   2595  CD  GLU A 183     -25.303   4.790   8.484  1.00 97.80           C  
ATOM   2596  OE1 GLU A 183     -26.366   5.231   7.964  1.00 97.80           O  
ATOM   2597  OE2 GLU A 183     -25.167   3.606   8.863  1.00 97.80           O  
ATOM   2598  N   ARG A 184     -20.473   5.980  10.654  1.00 97.38           N  
ATOM   2599  H   ARG A 184     -20.062   5.158  10.236  1.00 97.38           H  
ATOM   2600  CA  ARG A 184     -20.079   6.337  12.025  1.00 97.38           C  
ATOM   2601  HA  ARG A 184     -20.887   6.919  12.467  1.00 97.38           H  
ATOM   2602  C   ARG A 184     -18.873   7.280  12.101  1.00 97.38           C  
ATOM   2603  CB  ARG A 184     -19.885   5.053  12.852  1.00 97.38           C  
ATOM   2604  HB2 ARG A 184     -19.542   5.317  13.852  1.00 97.38           H  
ATOM   2605  HB3 ARG A 184     -19.111   4.443  12.387  1.00 97.38           H  
ATOM   2606  O   ARG A 184     -18.362   7.516  13.193  1.00 97.38           O  
ATOM   2607  CG  ARG A 184     -21.164   4.211  12.994  1.00 97.38           C  
ATOM   2608  HG2 ARG A 184     -21.486   3.848  12.018  1.00 97.38           H  
ATOM   2609  HG3 ARG A 184     -20.928   3.344  13.612  1.00 97.38           H  
ATOM   2610  CD  ARG A 184     -22.321   4.970  13.656  1.00 97.38           C  
ATOM   2611  HD2 ARG A 184     -22.727   5.680  12.934  1.00 97.38           H  
ATOM   2612  HD3 ARG A 184     -21.947   5.536  14.509  1.00 97.38           H  
ATOM   2613  NE  ARG A 184     -23.391   4.043  14.073  1.00 97.38           N  
ATOM   2614  HE  ARG A 184     -24.039   3.773  13.347  1.00 97.38           H  
ATOM   2615  NH1 ARG A 184     -22.699   3.681  16.238  1.00 97.38           N  
ATOM   2616 HH11 ARG A 184     -22.648   3.019  16.999  1.00 97.38           H  
ATOM   2617 HH12 ARG A 184     -21.928   4.310  16.069  1.00 97.38           H  
ATOM   2618  NH2 ARG A 184     -24.391   2.494  15.414  1.00 97.38           N  
ATOM   2619 HH21 ARG A 184     -24.327   1.896  16.225  1.00 97.38           H  
ATOM   2620 HH22 ARG A 184     -24.946   2.193  14.626  1.00 97.38           H  
ATOM   2621  CZ  ARG A 184     -23.496   3.425  15.238  1.00 97.38           C  
ATOM   2622  N   GLY A 185     -18.426   7.843  10.977  1.00 97.62           N  
ATOM   2623  H   GLY A 185     -18.905   7.621  10.116  1.00 97.62           H  
ATOM   2624  CA  GLY A 185     -17.323   8.808  10.930  1.00 97.62           C  
ATOM   2625  HA2 GLY A 185     -17.386   9.347   9.985  1.00 97.62           H  
ATOM   2626  HA3 GLY A 185     -17.438   9.526  11.743  1.00 97.62           H  
ATOM   2627  C   GLY A 185     -15.922   8.192  11.033  1.00 97.62           C  
ATOM   2628  O   GLY A 185     -14.965   8.918  11.305  1.00 97.62           O  
ATOM   2629  N   ILE A 186     -15.791   6.882  10.800  1.00 98.38           N  
ATOM   2630  H   ILE A 186     -16.619   6.357  10.556  1.00 98.38           H  
ATOM   2631  CA  ILE A 186     -14.532   6.129  10.873  1.00 98.38           C  
ATOM   2632  HA  ILE A 186     -13.828   6.676  11.500  1.00 98.38           H  
ATOM   2633  C   ILE A 186     -13.939   6.004   9.470  1.00 98.38           C  
ATOM   2634  CB  ILE A 186     -14.768   4.747  11.524  1.00 98.38           C  
ATOM   2635  HB  ILE A 186     -15.502   4.208  10.924  1.00 98.38           H  
ATOM   2636  O   ILE A 186     -14.581   5.484   8.558  1.00 98.38           O  
ATOM   2637  CG1 ILE A 186     -15.356   4.930  12.940  1.00 98.38           C  
ATOM   2638 HG12 ILE A 186     -14.623   5.445  13.561  1.00 98.38           H  
ATOM   2639 HG13 ILE A 186     -16.243   5.562  12.895  1.00 98.38           H  
ATOM   2640  CG2 ILE A 186     -13.485   3.893  11.547  1.00 98.38           C  
ATOM   2641 HG21 ILE A 186     -12.744   4.354  12.199  1.00 98.38           H  
ATOM   2642 HG22 ILE A 186     -13.717   2.895  11.920  1.00 98.38           H  
ATOM   2643 HG23 ILE A 186     -13.072   3.780  10.544  1.00 98.38           H  
ATOM   2644  CD1 ILE A 186     -15.800   3.633  13.620  1.00 98.38           C  
ATOM   2645 HD11 ILE A 186     -14.955   2.962  13.774  1.00 98.38           H  
ATOM   2646 HD12 ILE A 186     -16.237   3.869  14.590  1.00 98.38           H  
ATOM   2647 HD13 ILE A 186     -16.556   3.148  13.001  1.00 98.38           H  
ATOM   2648  N   LEU A 187     -12.696   6.458   9.283  1.00 98.47           N  
ATOM   2649  H   LEU A 187     -12.192   6.809  10.084  1.00 98.47           H  
ATOM   2650  CA  LEU A 187     -12.003   6.292   8.003  1.00 98.47           C  
ATOM   2651  HA  LEU A 187     -12.736   6.415   7.205  1.00 98.47           H  
ATOM   2652  C   LEU A 187     -11.455   4.874   7.877  1.00 98.47           C  
ATOM   2653  CB  LEU A 187     -10.934   7.382   7.818  1.00 98.47           C  
ATOM   2654  HB2 LEU A 187     -11.440   8.344   7.897  1.00 98.47           H  
ATOM   2655  HB3 LEU A 187     -10.212   7.321   8.633  1.00 98.47           H  
ATOM   2656  O   LEU A 187     -10.726   4.402   8.749  1.00 98.47           O  
ATOM   2657  CG  LEU A 187     -10.180   7.319   6.470  1.00 98.47           C  
ATOM   2658  HG  LEU A 187     -10.852   6.960   5.690  1.00 98.47           H  
ATOM   2659  CD1 LEU A 187      -9.703   8.715   6.083  1.00 98.47           C  
ATOM   2660 HD11 LEU A 187      -9.156   8.683   5.140  1.00 98.47           H  
ATOM   2661 HD12 LEU A 187      -9.061   9.116   6.867  1.00 98.47           H  
ATOM   2662 HD13 LEU A 187     -10.566   9.368   5.955  1.00 98.47           H  
ATOM   2663  CD2 LEU A 187      -8.928   6.431   6.509  1.00 98.47           C  
ATOM   2664 HD21 LEU A 187      -9.188   5.397   6.734  1.00 98.47           H  
ATOM   2665 HD22 LEU A 187      -8.241   6.791   7.275  1.00 98.47           H  
ATOM   2666 HD23 LEU A 187      -8.433   6.453   5.538  1.00 98.47           H  
ATOM   2667  N   VAL A 188     -11.746   4.220   6.753  1.00 98.62           N  
ATOM   2668  H   VAL A 188     -12.386   4.647   6.098  1.00 98.62           H  
ATOM   2669  CA  VAL A 188     -11.227   2.885   6.442  1.00 98.62           C  
ATOM   2670  HA  VAL A 188     -10.769   2.468   7.339  1.00 98.62           H  
ATOM   2671  C   VAL A 188     -10.143   2.983   5.376  1.00 98.62           C  
ATOM   2672  CB  VAL A 188     -12.351   1.917   6.041  1.00 98.62           C  
ATOM   2673  HB  VAL A 188     -12.745   2.187   5.061  1.00 98.62           H  
ATOM   2674  O   VAL A 188     -10.403   3.364   4.234  1.00 98.62           O  
ATOM   2675  CG1 VAL A 188     -11.810   0.485   5.978  1.00 98.62           C  
ATOM   2676 HG11 VAL A 188     -12.597  -0.199   5.660  1.00 98.62           H  
ATOM   2677 HG12 VAL A 188     -11.444   0.173   6.956  1.00 98.62           H  
ATOM   2678 HG13 VAL A 188     -10.994   0.426   5.257  1.00 98.62           H  
ATOM   2679  CG2 VAL A 188     -13.496   1.961   7.059  1.00 98.62           C  
ATOM   2680 HG21 VAL A 188     -14.131   1.082   6.942  1.00 98.62           H  
ATOM   2681 HG22 VAL A 188     -14.100   2.854   6.902  1.00 98.62           H  
ATOM   2682 HG23 VAL A 188     -13.107   1.978   8.077  1.00 98.62           H  
ATOM   2683  N   SER A 189      -8.916   2.635   5.757  1.00 98.47           N  
ATOM   2684  H   SER A 189      -8.798   2.294   6.700  1.00 98.47           H  
ATOM   2685  CA  SER A 189      -7.771   2.527   4.858  1.00 98.47           C  
ATOM   2686  HA  SER A 189      -7.984   3.051   3.926  1.00 98.47           H  
ATOM   2687  C   SER A 189      -7.518   1.063   4.532  1.00 98.47           C  
ATOM   2688  CB  SER A 189      -6.548   3.184   5.490  1.00 98.47           C  
ATOM   2689  HB2 SER A 189      -6.802   4.205   5.774  1.00 98.47           H  
ATOM   2690  HB3 SER A 189      -6.270   2.627   6.385  1.00 98.47           H  
ATOM   2691  O   SER A 189      -7.382   0.229   5.433  1.00 98.47           O  
ATOM   2692  OG  SER A 189      -5.466   3.212   4.577  1.00 98.47           O  
ATOM   2693  HG  SER A 189      -4.812   3.829   4.912  1.00 98.47           H  
ATOM   2694  N   CYS A 190      -7.462   0.747   3.240  1.00 98.48           N  
ATOM   2695  H   CYS A 190      -7.550   1.490   2.561  1.00 98.48           H  
ATOM   2696  CA  CYS A 190      -7.288  -0.611   2.755  1.00 98.48           C  
ATOM   2697  HA  CYS A 190      -7.031  -1.254   3.596  1.00 98.48           H  
ATOM   2698  C   CYS A 190      -6.165  -0.713   1.726  1.00 98.48           C  
ATOM   2699  CB  CYS A 190      -8.585  -1.132   2.133  1.00 98.48           C  
ATOM   2700  HB2 CYS A 190      -8.386  -2.113   1.701  1.00 98.48           H  
ATOM   2701  HB3 CYS A 190      -8.887  -0.452   1.336  1.00 98.48           H  
ATOM   2702  O   CYS A 190      -6.003   0.129   0.842  1.00 98.48           O  
ATOM   2703  SG  CYS A 190      -9.934  -1.317   3.327  1.00 98.48           S  
ATOM   2704  HG  CYS A 190      -9.362  -2.242   4.103  1.00 98.48           H  
ATOM   2705  N   SER A 191      -5.447  -1.830   1.769  1.00 97.92           N  
ATOM   2706  H   SER A 191      -5.589  -2.433   2.566  1.00 97.92           H  
ATOM   2707  CA  SER A 191      -4.480  -2.204   0.733  1.00 97.92           C  
ATOM   2708  HA  SER A 191      -3.733  -1.414   0.657  1.00 97.92           H  
ATOM   2709  C   SER A 191      -5.139  -2.370  -0.651  1.00 97.92           C  
ATOM   2710  CB  SER A 191      -3.769  -3.486   1.179  1.00 97.92           C  
ATOM   2711  HB2 SER A 191      -3.039  -3.783   0.427  1.00 97.92           H  
ATOM   2712  HB3 SER A 191      -3.240  -3.291   2.112  1.00 97.92           H  
ATOM   2713  O   SER A 191      -6.181  -3.013  -0.771  1.00 97.92           O  
ATOM   2714  OG  SER A 191      -4.679  -4.553   1.378  1.00 97.92           O  
ATOM   2715  HG  SER A 191      -5.463  -4.231   1.828  1.00 97.92           H  
ATOM   2716  N   ALA A 192      -4.527  -1.837  -1.715  1.00 97.69           N  
ATOM   2717  H   ALA A 192      -3.745  -1.216  -1.565  1.00 97.69           H  
ATOM   2718  CA  ALA A 192      -5.024  -1.987  -3.091  1.00 97.69           C  
ATOM   2719  HA  ALA A 192      -6.099  -1.808  -3.092  1.00 97.69           H  
ATOM   2720  C   ALA A 192      -4.806  -3.395  -3.676  1.00 97.69           C  
ATOM   2721  CB  ALA A 192      -4.360  -0.929  -3.981  1.00 97.69           C  
ATOM   2722  HB1 ALA A 192      -3.287  -1.111  -4.042  1.00 97.69           H  
ATOM   2723  HB2 ALA A 192      -4.533   0.066  -3.572  1.00 97.69           H  
ATOM   2724  HB3 ALA A 192      -4.783  -0.975  -4.985  1.00 97.69           H  
ATOM   2725  O   ALA A 192      -5.349  -3.709  -4.733  1.00 97.69           O  
ATOM   2726  N   GLY A 193      -4.012  -4.239  -3.004  1.00 96.94           N  
ATOM   2727  H   GLY A 193      -3.566  -3.881  -2.172  1.00 96.94           H  
ATOM   2728  CA  GLY A 193      -3.662  -5.597  -3.414  1.00 96.94           C  
ATOM   2729  HA2 GLY A 193      -4.433  -5.995  -4.074  1.00 96.94           H  
ATOM   2730  HA3 GLY A 193      -3.619  -6.217  -2.519  1.00 96.94           H  
ATOM   2731  C   GLY A 193      -2.314  -5.694  -4.135  1.00 96.94           C  
ATOM   2732  O   GLY A 193      -1.786  -4.708  -4.647  1.00 96.94           O  
ATOM   2733  N   ASN A 194      -1.793  -6.917  -4.270  1.00 96.87           N  
ATOM   2734  H   ASN A 194      -2.294  -7.692  -3.860  1.00 96.87           H  
ATOM   2735  CA  ASN A 194      -0.458  -7.191  -4.830  1.00 96.87           C  
ATOM   2736  HA  ASN A 194       0.041  -6.237  -5.000  1.00 96.87           H  
ATOM   2737  C   ASN A 194      -0.468  -7.946  -6.180  1.00 96.87           C  
ATOM   2738  CB  ASN A 194       0.386  -7.940  -3.795  1.00 96.87           C  
ATOM   2739  HB2 ASN A 194       1.371  -8.127  -4.223  1.00 96.87           H  
ATOM   2740  HB3 ASN A 194      -0.070  -8.906  -3.579  1.00 96.87           H  
ATOM   2741  O   ASN A 194       0.393  -8.783  -6.437  1.00 96.87           O  
ATOM   2742  CG  ASN A 194       0.611  -7.193  -2.507  1.00 96.87           C  
ATOM   2743  ND2 ASN A 194       0.959  -7.922  -1.484  1.00 96.87           N  
ATOM   2744 HD21 ASN A 194       1.070  -7.439  -0.604  1.00 96.87           H  
ATOM   2745 HD22 ASN A 194       1.165  -8.906  -1.581  1.00 96.87           H  
ATOM   2746  OD1 ASN A 194       0.460  -5.987  -2.387  1.00 96.87           O  
ATOM   2747  N   SER A 195      -1.492  -7.759  -7.013  1.00 94.64           N  
ATOM   2748  H   SER A 195      -2.147  -7.016  -6.813  1.00 94.64           H  
ATOM   2749  CA  SER A 195      -1.652  -8.465  -8.296  1.00 94.64           C  
ATOM   2750  HA  SER A 195      -0.989  -9.329  -8.312  1.00 94.64           H  
ATOM   2751  C   SER A 195      -1.231  -7.636  -9.516  1.00 94.64           C  
ATOM   2752  CB  SER A 195      -3.081  -9.001  -8.413  1.00 94.64           C  
ATOM   2753  HB2 SER A 195      -3.241  -9.448  -9.394  1.00 94.64           H  
ATOM   2754  HB3 SER A 195      -3.785  -8.183  -8.262  1.00 94.64           H  
ATOM   2755  O   SER A 195      -1.563  -8.010 -10.639  1.00 94.64           O  
ATOM   2756  OG  SER A 195      -3.285  -9.980  -7.408  1.00 94.64           O  
ATOM   2757  HG  SER A 195      -2.566  -9.860  -6.784  1.00 94.64           H  
ATOM   2758  N   GLY A 196      -0.488  -6.547  -9.314  1.00 93.89           N  
ATOM   2759  H   GLY A 196      -0.208  -6.311  -8.373  1.00 93.89           H  
ATOM   2760  CA  GLY A 196       0.119  -5.777 -10.399  1.00 93.89           C  
ATOM   2761  HA2 GLY A 196      -0.663  -5.454 -11.086  1.00 93.89           H  
ATOM   2762  HA3 GLY A 196       0.591  -4.888  -9.980  1.00 93.89           H  
ATOM   2763  C   GLY A 196       1.200  -6.552 -11.180  1.00 93.89           C  
ATOM   2764  O   GLY A 196       1.572  -7.666 -10.791  1.00 93.89           O  
ATOM   2765  N   PRO A 197       1.712  -5.986 -12.291  1.00 95.78           N  
ATOM   2766  CA  PRO A 197       1.399  -4.651 -12.821  1.00 95.78           C  
ATOM   2767  HA  PRO A 197       1.157  -3.964 -12.010  1.00 95.78           H  
ATOM   2768  C   PRO A 197       0.215  -4.643 -13.808  1.00 95.78           C  
ATOM   2769  CB  PRO A 197       2.709  -4.177 -13.460  1.00 95.78           C  
ATOM   2770  HB2 PRO A 197       2.564  -3.431 -14.242  1.00 95.78           H  
ATOM   2771  HB3 PRO A 197       3.368  -3.776 -12.690  1.00 95.78           H  
ATOM   2772  O   PRO A 197       0.032  -3.698 -14.564  1.00 95.78           O  
ATOM   2773  CG  PRO A 197       3.299  -5.473 -14.009  1.00 95.78           C  
ATOM   2774  HG2 PRO A 197       2.831  -5.710 -14.965  1.00 95.78           H  
ATOM   2775  HG3 PRO A 197       4.382  -5.406 -14.120  1.00 95.78           H  
ATOM   2776  CD  PRO A 197       2.896  -6.513 -12.961  1.00 95.78           C  
ATOM   2777  HD2 PRO A 197       2.689  -7.473 -13.434  1.00 95.78           H  
ATOM   2778  HD3 PRO A 197       3.701  -6.622 -12.235  1.00 95.78           H  
ATOM   2779  N   SER A 198      -0.605  -5.696 -13.848  1.00 92.30           N  
ATOM   2780  H   SER A 198      -0.455  -6.465 -13.210  1.00 92.30           H  
ATOM   2781  CA  SER A 198      -1.764  -5.749 -14.750  1.00 92.30           C  
ATOM   2782  HA  SER A 198      -1.446  -5.438 -15.745  1.00 92.30           H  
ATOM   2783  C   SER A 198      -2.882  -4.806 -14.302  1.00 92.30           C  
ATOM   2784  CB  SER A 198      -2.290  -7.180 -14.842  1.00 92.30           C  
ATOM   2785  HB2 SER A 198      -2.687  -7.493 -13.876  1.00 92.30           H  
ATOM   2786  HB3 SER A 198      -3.082  -7.229 -15.589  1.00 92.30           H  
ATOM   2787  O   SER A 198      -3.164  -4.729 -13.107  1.00 92.30           O  
ATOM   2788  OG  SER A 198      -1.221  -8.028 -15.216  1.00 92.30           O  
ATOM   2789  HG  SER A 198      -0.535  -7.470 -15.591  1.00 92.30           H  
ATOM   2790  N   PHE A 199      -3.561  -4.152 -15.253  1.00 94.03           N  
ATOM   2791  H   PHE A 199      -3.205  -4.177 -16.198  1.00 94.03           H  
ATOM   2792  CA  PHE A 199      -4.773  -3.345 -15.013  1.00 94.03           C  
ATOM   2793  HA  PHE A 199      -4.530  -2.500 -14.369  1.00 94.03           H  
ATOM   2794  C   PHE A 199      -5.871  -4.152 -14.287  1.00 94.03           C  
ATOM   2795  CB  PHE A 199      -5.249  -2.757 -16.355  1.00 94.03           C  
ATOM   2796  HB2 PHE A 199      -6.203  -2.252 -16.203  1.00 94.03           H  
ATOM   2797  HB3 PHE A 199      -5.410  -3.560 -17.073  1.00 94.03           H  
ATOM   2798  O   PHE A 199      -5.734  -5.361 -14.131  1.00 94.03           O  
ATOM   2799  CG  PHE A 199      -4.295  -1.746 -16.963  1.00 94.03           C  
ATOM   2800  CD1 PHE A 199      -4.036  -0.540 -16.285  1.00 94.03           C  
ATOM   2801  HD1 PHE A 199      -4.497  -0.327 -15.332  1.00 94.03           H  
ATOM   2802  CD2 PHE A 199      -3.665  -1.993 -18.200  1.00 94.03           C  
ATOM   2803  HD2 PHE A 199      -3.821  -2.926 -18.722  1.00 94.03           H  
ATOM   2804  CE1 PHE A 199      -3.160   0.408 -16.833  1.00 94.03           C  
ATOM   2805  HE1 PHE A 199      -2.941   1.322 -16.300  1.00 94.03           H  
ATOM   2806  CE2 PHE A 199      -2.808  -1.029 -18.762  1.00 94.03           C  
ATOM   2807  HE2 PHE A 199      -2.329  -1.209 -19.713  1.00 94.03           H  
ATOM   2808  CZ  PHE A 199      -2.555   0.170 -18.075  1.00 94.03           C  
ATOM   2809  HZ  PHE A 199      -1.883   0.909 -18.487  1.00 94.03           H  
ATOM   2810  N   ILE A 200      -6.985  -3.546 -13.874  1.00 94.18           N  
ATOM   2811  H   ILE A 200      -7.013  -2.539 -13.946  1.00 94.18           H  
ATOM   2812  CA  ILE A 200      -8.177  -4.248 -13.331  1.00 94.18           C  
ATOM   2813  HA  ILE A 200      -8.760  -3.485 -12.815  1.00 94.18           H  
ATOM   2814  C   ILE A 200      -7.831  -5.301 -12.253  1.00 94.18           C  
ATOM   2815  CB  ILE A 200      -9.084  -4.828 -14.448  1.00 94.18           C  
ATOM   2816  HB  ILE A 200      -8.654  -5.771 -14.787  1.00 94.18           H  
ATOM   2817  O   ILE A 200      -8.454  -6.359 -12.138  1.00 94.18           O  
ATOM   2818  CG1 ILE A 200      -9.184  -3.880 -15.657  1.00 94.18           C  
ATOM   2819 HG12 ILE A 200      -8.197  -3.723 -16.090  1.00 94.18           H  
ATOM   2820 HG13 ILE A 200      -9.567  -2.914 -15.328  1.00 94.18           H  
ATOM   2821  CG2 ILE A 200     -10.515  -5.093 -13.927  1.00 94.18           C  
ATOM   2822 HG21 ILE A 200     -11.072  -5.708 -14.635  1.00 94.18           H  
ATOM   2823 HG22 ILE A 200     -10.507  -5.635 -12.982  1.00 94.18           H  
ATOM   2824 HG23 ILE A 200     -11.033  -4.147 -13.775  1.00 94.18           H  
ATOM   2825  CD1 ILE A 200     -10.077  -4.414 -16.773  1.00 94.18           C  
ATOM   2826 HD11 ILE A 200      -9.742  -5.394 -17.111  1.00 94.18           H  
ATOM   2827 HD12 ILE A 200     -11.116  -4.497 -16.456  1.00 94.18           H  
ATOM   2828 HD13 ILE A 200     -10.022  -3.688 -17.584  1.00 94.18           H  
ATOM   2829  N   THR A 201      -6.789  -5.046 -11.466  1.00 94.98           N  
ATOM   2830  H   THR A 201      -6.275  -4.191 -11.620  1.00 94.98           H  
ATOM   2831  CA  THR A 201      -6.367  -5.935 -10.377  1.00 94.98           C  
ATOM   2832  HA  THR A 201      -6.980  -6.836 -10.383  1.00 94.98           H  
ATOM   2833  C   THR A 201      -6.594  -5.316  -9.009  1.00 94.98           C  
ATOM   2834  CB  THR A 201      -4.914  -6.394 -10.526  1.00 94.98           C  
ATOM   2835  HB  THR A 201      -4.633  -6.894  -9.599  1.00 94.98           H  
ATOM   2836  O   THR A 201      -6.548  -6.047  -8.017  1.00 94.98           O  
ATOM   2837  CG2 THR A 201      -4.750  -7.416 -11.652  1.00 94.98           C  
ATOM   2838 HG21 THR A 201      -5.061  -6.998 -12.609  1.00 94.98           H  
ATOM   2839 HG22 THR A 201      -5.363  -8.292 -11.442  1.00 94.98           H  
ATOM   2840 HG23 THR A 201      -3.706  -7.720 -11.732  1.00 94.98           H  
ATOM   2841  OG1 THR A 201      -4.035  -5.308 -10.694  1.00 94.98           O  
ATOM   2842  HG1 THR A 201      -3.866  -5.200 -11.633  1.00 94.98           H  
ATOM   2843  N   ALA A 202      -6.863  -4.006  -8.950  1.00 96.75           N  
ATOM   2844  H   ALA A 202      -6.825  -3.470  -9.805  1.00 96.75           H  
ATOM   2845  CA  ALA A 202      -7.176  -3.296  -7.720  1.00 96.75           C  
ATOM   2846  HA  ALA A 202      -6.328  -3.408  -7.045  1.00 96.75           H  
ATOM   2847  C   ALA A 202      -8.412  -3.888  -7.021  1.00 96.75           C  
ATOM   2848  CB  ALA A 202      -7.336  -1.800  -8.018  1.00 96.75           C  
ATOM   2849  HB1 ALA A 202      -7.553  -1.264  -7.094  1.00 96.75           H  
ATOM   2850  HB2 ALA A 202      -6.413  -1.406  -8.443  1.00 96.75           H  
ATOM   2851  HB3 ALA A 202      -8.154  -1.645  -8.722  1.00 96.75           H  
ATOM   2852  O   ALA A 202      -9.425  -4.217  -7.642  1.00 96.75           O  
ATOM   2853  N   VAL A 203      -8.302  -4.008  -5.703  1.00 95.66           N  
ATOM   2854  H   VAL A 203      -7.439  -3.687  -5.287  1.00 95.66           H  
ATOM   2855  CA  VAL A 203      -9.309  -4.533  -4.767  1.00 95.66           C  
ATOM   2856  HA  VAL A 203     -10.257  -4.668  -5.289  1.00 95.66           H  
ATOM   2857  C   VAL A 203      -9.555  -3.505  -3.660  1.00 95.66           C  
ATOM   2858  CB  VAL A 203      -8.868  -5.896  -4.195  1.00 95.66           C  
ATOM   2859  HB  VAL A 203      -9.498  -6.155  -3.344  1.00 95.66           H  
ATOM   2860  O   VAL A 203      -8.829  -2.515  -3.578  1.00 95.66           O  
ATOM   2861  CG1 VAL A 203      -9.028  -7.006  -5.241  1.00 95.66           C  
ATOM   2862 HG11 VAL A 203      -8.385  -6.808  -6.099  1.00 95.66           H  
ATOM   2863 HG12 VAL A 203      -8.772  -7.969  -4.798  1.00 95.66           H  
ATOM   2864 HG13 VAL A 203     -10.065  -7.032  -5.574  1.00 95.66           H  
ATOM   2865  CG2 VAL A 203      -7.403  -5.886  -3.743  1.00 95.66           C  
ATOM   2866 HG21 VAL A 203      -6.759  -5.650  -4.590  1.00 95.66           H  
ATOM   2867 HG22 VAL A 203      -7.255  -5.164  -2.940  1.00 95.66           H  
ATOM   2868 HG23 VAL A 203      -7.083  -6.879  -3.427  1.00 95.66           H  
ATOM   2869  N   ASN A 204     -10.585  -3.714  -2.830  1.00 97.28           N  
ATOM   2870  H   ASN A 204     -11.123  -4.565  -2.912  1.00 97.28           H  
ATOM   2871  CA  ASN A 204     -11.048  -2.735  -1.836  1.00 97.28           C  
ATOM   2872  HA  ASN A 204     -11.976  -3.114  -1.408  1.00 97.28           H  
ATOM   2873  C   ASN A 204     -11.389  -1.377  -2.480  1.00 97.28           C  
ATOM   2874  CB  ASN A 204     -10.032  -2.618  -0.686  1.00 97.28           C  
ATOM   2875  HB2 ASN A 204      -9.108  -2.169  -1.049  1.00 97.28           H  
ATOM   2876  HB3 ASN A 204     -10.447  -1.957   0.076  1.00 97.28           H  
ATOM   2877  O   ASN A 204     -10.945  -0.329  -2.018  1.00 97.28           O  
ATOM   2878  CG  ASN A 204      -9.726  -3.931  -0.003  1.00 97.28           C  
ATOM   2879  ND2 ASN A 204      -8.483  -4.172   0.328  1.00 97.28           N  
ATOM   2880 HD21 ASN A 204      -7.741  -3.564   0.011  1.00 97.28           H  
ATOM   2881 HD22 ASN A 204      -8.321  -4.910   0.998  1.00 97.28           H  
ATOM   2882  OD1 ASN A 204     -10.578  -4.766   0.232  1.00 97.28           O  
ATOM   2883  N   THR A 205     -12.122  -1.400  -3.597  1.00 96.93           N  
ATOM   2884  H   THR A 205     -12.468  -2.289  -3.929  1.00 96.93           H  
ATOM   2885  CA  THR A 205     -12.307  -0.251  -4.498  1.00 96.93           C  
ATOM   2886  HA  THR A 205     -11.498   0.458  -4.318  1.00 96.93           H  
ATOM   2887  C   THR A 205     -13.598   0.538  -4.275  1.00 96.93           C  
ATOM   2888  CB  THR A 205     -12.207  -0.684  -5.967  1.00 96.93           C  
ATOM   2889  HB  THR A 205     -12.459   0.163  -6.605  1.00 96.93           H  
ATOM   2890  O   THR A 205     -13.937   1.379  -5.107  1.00 96.93           O  
ATOM   2891  CG2 THR A 205     -10.811  -1.165  -6.355  1.00 96.93           C  
ATOM   2892 HG21 THR A 205     -10.078  -0.387  -6.140  1.00 96.93           H  
ATOM   2893 HG22 THR A 205     -10.784  -1.397  -7.419  1.00 96.93           H  
ATOM   2894 HG23 THR A 205     -10.556  -2.063  -5.791  1.00 96.93           H  
ATOM   2895  OG1 THR A 205     -13.105  -1.729  -6.249  1.00 96.93           O  
ATOM   2896  HG1 THR A 205     -13.346  -1.619  -7.172  1.00 96.93           H  
ATOM   2897  N   ALA A 206     -14.320   0.308  -3.175  1.00 98.02           N  
ATOM   2898  H   ALA A 206     -13.994  -0.364  -2.495  1.00 98.02           H  
ATOM   2899  CA  ALA A 206     -15.500   1.108  -2.858  1.00 98.02           C  
ATOM   2900  HA  ALA A 206     -16.173   1.029  -3.711  1.00 98.02           H  
ATOM   2901  C   ALA A 206     -15.119   2.594  -2.638  1.00 98.02           C  
ATOM   2902  CB  ALA A 206     -16.225   0.507  -1.653  1.00 98.02           C  
ATOM   2903  HB1 ALA A 206     -17.175   1.027  -1.531  1.00 98.02           H  
ATOM   2904  HB2 ALA A 206     -16.427  -0.550  -1.824  1.00 98.02           H  
ATOM   2905  HB3 ALA A 206     -15.632   0.631  -0.747  1.00 98.02           H  
ATOM   2906  O   ALA A 206     -14.030   2.873  -2.117  1.00 98.02           O  
ATOM   2907  N   PRO A 207     -15.966   3.571  -3.013  1.00 97.90           N  
ATOM   2908  CA  PRO A 207     -15.600   4.990  -2.923  1.00 97.90           C  
ATOM   2909  HA  PRO A 207     -14.686   5.150  -3.495  1.00 97.90           H  
ATOM   2910  C   PRO A 207     -15.374   5.487  -1.490  1.00 97.90           C  
ATOM   2911  CB  PRO A 207     -16.735   5.757  -3.600  1.00 97.90           C  
ATOM   2912  HB2 PRO A 207     -17.485   6.046  -2.864  1.00 97.90           H  
ATOM   2913  HB3 PRO A 207     -16.369   6.630  -4.142  1.00 97.90           H  
ATOM   2914  O   PRO A 207     -14.531   6.350  -1.269  1.00 97.90           O  
ATOM   2915  CG  PRO A 207     -17.340   4.725  -4.536  1.00 97.90           C  
ATOM   2916  HG2 PRO A 207     -16.728   4.647  -5.435  1.00 97.90           H  
ATOM   2917  HG3 PRO A 207     -18.377   4.967  -4.771  1.00 97.90           H  
ATOM   2918  CD  PRO A 207     -17.206   3.422  -3.763  1.00 97.90           C  
ATOM   2919  HD2 PRO A 207     -17.181   2.595  -4.473  1.00 97.90           H  
ATOM   2920  HD3 PRO A 207     -18.044   3.308  -3.076  1.00 97.90           H  
ATOM   2921  N   TRP A 208     -16.044   4.907  -0.497  1.00 98.23           N  
ATOM   2922  H   TRP A 208     -16.749   4.217  -0.714  1.00 98.23           H  
ATOM   2923  CA  TRP A 208     -15.849   5.251   0.918  1.00 98.23           C  
ATOM   2924  HA  TRP A 208     -15.776   6.334   1.013  1.00 98.23           H  
ATOM   2925  C   TRP A 208     -14.559   4.675   1.532  1.00 98.23           C  
ATOM   2926  CB  TRP A 208     -17.092   4.814   1.693  1.00 98.23           C  
ATOM   2927  HB2 TRP A 208     -16.915   4.970   2.757  1.00 98.23           H  
ATOM   2928  HB3 TRP A 208     -17.923   5.460   1.411  1.00 98.23           H  
ATOM   2929  O   TRP A 208     -14.159   5.079   2.619  1.00 98.23           O  
ATOM   2930  CG  TRP A 208     -17.522   3.399   1.472  1.00 98.23           C  
ATOM   2931  CD1 TRP A 208     -17.118   2.331   2.191  1.00 98.23           C  
ATOM   2932  HD1 TRP A 208     -16.444   2.387   3.033  1.00 98.23           H  
ATOM   2933  CD2 TRP A 208     -18.478   2.891   0.497  1.00 98.23           C  
ATOM   2934  CE2 TRP A 208     -18.611   1.486   0.692  1.00 98.23           C  
ATOM   2935  CE3 TRP A 208     -19.264   3.480  -0.515  1.00 98.23           C  
ATOM   2936  HE3 TRP A 208     -19.218   4.549  -0.659  1.00 98.23           H  
ATOM   2937  NE1 TRP A 208     -17.762   1.196   1.734  1.00 98.23           N  
ATOM   2938  HE1 TRP A 208     -17.758   0.309   2.216  1.00 98.23           H  
ATOM   2939  CH2 TRP A 208     -20.237   1.316  -1.085  1.00 98.23           C  
ATOM   2940  HH2 TRP A 208     -20.921   0.724  -1.675  1.00 98.23           H  
ATOM   2941  CZ2 TRP A 208     -19.477   0.701  -0.077  1.00 98.23           C  
ATOM   2942  HZ2 TRP A 208     -19.571  -0.356   0.126  1.00 98.23           H  
ATOM   2943  CZ3 TRP A 208     -20.136   2.702  -1.301  1.00 98.23           C  
ATOM   2944  HZ3 TRP A 208     -20.749   3.176  -2.053  1.00 98.23           H  
ATOM   2945  N   ILE A 209     -13.859   3.775   0.833  1.00 98.40           N  
ATOM   2946  H   ILE A 209     -14.204   3.508  -0.078  1.00 98.40           H  
ATOM   2947  CA  ILE A 209     -12.569   3.218   1.264  1.00 98.40           C  
ATOM   2948  HA  ILE A 209     -12.505   3.253   2.352  1.00 98.40           H  
ATOM   2949  C   ILE A 209     -11.424   4.061   0.700  1.00 98.40           C  
ATOM   2950  CB  ILE A 209     -12.457   1.739   0.829  1.00 98.40           C  
ATOM   2951  HB  ILE A 209     -12.649   1.674  -0.242  1.00 98.40           H  
ATOM   2952  O   ILE A 209     -11.424   4.372  -0.493  1.00 98.40           O  
ATOM   2953  CG1 ILE A 209     -13.507   0.882   1.570  1.00 98.40           C  
ATOM   2954 HG12 ILE A 209     -13.285   0.890   2.637  1.00 98.40           H  
ATOM   2955 HG13 ILE A 209     -14.495   1.319   1.427  1.00 98.40           H  
ATOM   2956  CG2 ILE A 209     -11.041   1.197   1.082  1.00 98.40           C  
ATOM   2957 HG21 ILE A 209     -10.994   0.143   0.808  1.00 98.40           H  
ATOM   2958 HG22 ILE A 209     -10.312   1.714   0.458  1.00 98.40           H  
ATOM   2959 HG23 ILE A 209     -10.776   1.313   2.132  1.00 98.40           H  
ATOM   2960  CD1 ILE A 209     -13.582  -0.574   1.093  1.00 98.40           C  
ATOM   2961 HD11 ILE A 209     -12.691  -1.124   1.396  1.00 98.40           H  
ATOM   2962 HD12 ILE A 209     -13.685  -0.612   0.008  1.00 98.40           H  
ATOM   2963 HD13 ILE A 209     -14.445  -1.054   1.554  1.00 98.40           H  
ATOM   2964  N   LEU A 210     -10.415   4.383   1.515  1.00 98.63           N  
ATOM   2965  H   LEU A 210     -10.479   4.091   2.480  1.00 98.63           H  
ATOM   2966  CA  LEU A 210      -9.116   4.867   1.040  1.00 98.63           C  
ATOM   2967  HA  LEU A 210      -9.277   5.556   0.210  1.00 98.63           H  
ATOM   2968  C   LEU A 210      -8.295   3.673   0.524  1.00 98.63           C  
ATOM   2969  CB  LEU A 210      -8.414   5.635   2.177  1.00 98.63           C  
ATOM   2970  HB2 LEU A 210      -8.329   4.976   3.041  1.00 98.63           H  
ATOM   2971  HB3 LEU A 210      -9.035   6.481   2.472  1.00 98.63           H  
ATOM   2972  O   LEU A 210      -7.776   2.880   1.307  1.00 98.63           O  
ATOM   2973  CG  LEU A 210      -7.007   6.148   1.814  1.00 98.63           C  
ATOM   2974  HG  LEU A 210      -6.401   5.330   1.423  1.00 98.63           H  
ATOM   2975  CD1 LEU A 210      -7.067   7.261   0.768  1.00 98.63           C  
ATOM   2976 HD11 LEU A 210      -7.673   8.085   1.145  1.00 98.63           H  
ATOM   2977 HD12 LEU A 210      -6.062   7.636   0.574  1.00 98.63           H  
ATOM   2978 HD13 LEU A 210      -7.487   6.887  -0.166  1.00 98.63           H  
ATOM   2979  CD2 LEU A 210      -6.311   6.698   3.057  1.00 98.63           C  
ATOM   2980 HD21 LEU A 210      -6.234   5.915   3.811  1.00 98.63           H  
ATOM   2981 HD22 LEU A 210      -5.309   7.038   2.795  1.00 98.63           H  
ATOM   2982 HD23 LEU A 210      -6.876   7.535   3.466  1.00 98.63           H  
ATOM   2983  N   THR A 211      -8.199   3.523  -0.797  1.00 98.54           N  
ATOM   2984  H   THR A 211      -8.673   4.198  -1.380  1.00 98.54           H  
ATOM   2985  CA  THR A 211      -7.518   2.392  -1.448  1.00 98.54           C  
ATOM   2986  HA  THR A 211      -7.549   1.529  -0.783  1.00 98.54           H  
ATOM   2987  C   THR A 211      -6.059   2.734  -1.740  1.00 98.54           C  
ATOM   2988  CB  THR A 211      -8.220   2.004  -2.754  1.00 98.54           C  
ATOM   2989  HB  THR A 211      -8.060   2.797  -3.484  1.00 98.54           H  
ATOM   2990  O   THR A 211      -5.780   3.582  -2.587  1.00 98.54           O  
ATOM   2991  CG2 THR A 211      -7.710   0.692  -3.342  1.00 98.54           C  
ATOM   2992 HG21 THR A 211      -8.327   0.404  -4.194  1.00 98.54           H  
ATOM   2993 HG22 THR A 211      -7.752  -0.096  -2.590  1.00 98.54           H  
ATOM   2994 HG23 THR A 211      -6.684   0.821  -3.685  1.00 98.54           H  
ATOM   2995  OG1 THR A 211      -9.610   1.872  -2.576  1.00 98.54           O  
ATOM   2996  HG1 THR A 211      -9.813   1.023  -2.177  1.00 98.54           H  
ATOM   2997  N   VAL A 212      -5.129   2.049  -1.073  1.00 98.49           N  
ATOM   2998  H   VAL A 212      -5.449   1.383  -0.384  1.00 98.49           H  
ATOM   2999  CA  VAL A 212      -3.711   2.433  -1.021  1.00 98.49           C  
ATOM   3000  HA  VAL A 212      -3.610   3.439  -1.426  1.00 98.49           H  
ATOM   3001  C   VAL A 212      -2.819   1.505  -1.851  1.00 98.49           C  
ATOM   3002  CB  VAL A 212      -3.235   2.497   0.442  1.00 98.49           C  
ATOM   3003  HB  VAL A 212      -3.262   1.499   0.880  1.00 98.49           H  
ATOM   3004  O   VAL A 212      -2.665   0.322  -1.533  1.00 98.49           O  
ATOM   3005  CG1 VAL A 212      -1.793   3.004   0.502  1.00 98.49           C  
ATOM   3006 HG11 VAL A 212      -1.127   2.231   0.119  1.00 98.49           H  
ATOM   3007 HG12 VAL A 212      -1.672   3.899  -0.110  1.00 98.49           H  
ATOM   3008 HG13 VAL A 212      -1.517   3.212   1.536  1.00 98.49           H  
ATOM   3009  CG2 VAL A 212      -4.135   3.406   1.289  1.00 98.49           C  
ATOM   3010 HG21 VAL A 212      -5.110   2.937   1.429  1.00 98.49           H  
ATOM   3011 HG22 VAL A 212      -4.274   4.368   0.797  1.00 98.49           H  
ATOM   3012 HG23 VAL A 212      -3.704   3.552   2.279  1.00 98.49           H  
ATOM   3013  N   GLY A 213      -2.197   2.045  -2.902  1.00 98.17           N  
ATOM   3014  H   GLY A 213      -2.357   3.025  -3.085  1.00 98.17           H  
ATOM   3015  CA  GLY A 213      -1.143   1.367  -3.668  1.00 98.17           C  
ATOM   3016  HA2 GLY A 213      -1.406   0.317  -3.799  1.00 98.17           H  
ATOM   3017  HA3 GLY A 213      -1.068   1.806  -4.663  1.00 98.17           H  
ATOM   3018  C   GLY A 213       0.228   1.439  -2.981  1.00 98.17           C  
ATOM   3019  O   GLY A 213       0.396   2.111  -1.963  1.00 98.17           O  
ATOM   3020  N   ALA A 214       1.219   0.719  -3.506  1.00 98.35           N  
ATOM   3021  H   ALA A 214       1.054   0.241  -4.380  1.00 98.35           H  
ATOM   3022  CA  ALA A 214       2.549   0.604  -2.904  1.00 98.35           C  
ATOM   3023  HA  ALA A 214       2.573   1.141  -1.956  1.00 98.35           H  
ATOM   3024  C   ALA A 214       3.642   1.203  -3.791  1.00 98.35           C  
ATOM   3025  CB  ALA A 214       2.840  -0.865  -2.591  1.00 98.35           C  
ATOM   3026  HB1 ALA A 214       3.865  -0.969  -2.234  1.00 98.35           H  
ATOM   3027  HB2 ALA A 214       2.716  -1.462  -3.495  1.00 98.35           H  
ATOM   3028  HB3 ALA A 214       2.160  -1.219  -1.817  1.00 98.35           H  
ATOM   3029  O   ALA A 214       3.761   0.864  -4.970  1.00 98.35           O  
ATOM   3030  N   SER A 215       4.489   2.028  -3.181  1.00 97.87           N  
ATOM   3031  H   SER A 215       4.292   2.320  -2.235  1.00 97.87           H  
ATOM   3032  CA  SER A 215       5.685   2.590  -3.795  1.00 97.87           C  
ATOM   3033  HA  SER A 215       5.750   2.226  -4.820  1.00 97.87           H  
ATOM   3034  C   SER A 215       6.963   2.174  -3.072  1.00 97.87           C  
ATOM   3035  CB  SER A 215       5.578   4.115  -3.846  1.00 97.87           C  
ATOM   3036  HB2 SER A 215       6.330   4.514  -4.527  1.00 97.87           H  
ATOM   3037  HB3 SER A 215       4.586   4.380  -4.211  1.00 97.87           H  
ATOM   3038  O   SER A 215       6.944   1.665  -1.946  1.00 97.87           O  
ATOM   3039  OG  SER A 215       5.754   4.676  -2.563  1.00 97.87           O  
ATOM   3040  HG  SER A 215       6.678   4.902  -2.433  1.00 97.87           H  
ATOM   3041  N   THR A 216       8.097   2.430  -3.710  1.00 97.00           N  
ATOM   3042  H   THR A 216       8.045   2.794  -4.651  1.00 97.00           H  
ATOM   3043  CA  THR A 216       9.399   2.466  -3.047  1.00 97.00           C  
ATOM   3044  HA  THR A 216       9.479   1.610  -2.377  1.00 97.00           H  
ATOM   3045  C   THR A 216       9.546   3.721  -2.185  1.00 97.00           C  
ATOM   3046  CB  THR A 216      10.549   2.369  -4.063  1.00 97.00           C  
ATOM   3047  HB  THR A 216      11.496   2.340  -3.524  1.00 97.00           H  
ATOM   3048  O   THR A 216       8.790   4.688  -2.313  1.00 97.00           O  
ATOM   3049  CG2 THR A 216      10.447   1.120  -4.941  1.00 97.00           C  
ATOM   3050 HG21 THR A 216      10.414   0.229  -4.314  1.00 97.00           H  
ATOM   3051 HG22 THR A 216      11.323   1.060  -5.586  1.00 97.00           H  
ATOM   3052 HG23 THR A 216       9.554   1.161  -5.565  1.00 97.00           H  
ATOM   3053  OG1 THR A 216      10.546   3.487  -4.918  1.00 97.00           O  
ATOM   3054  HG1 THR A 216      11.390   3.497  -5.375  1.00 97.00           H  
ATOM   3055  N   LEU A 217      10.543   3.681  -1.306  1.00 94.12           N  
ATOM   3056  H   LEU A 217      11.114   2.847  -1.301  1.00 94.12           H  
ATOM   3057  CA  LEU A 217      11.168   4.844  -0.687  1.00 94.12           C  
ATOM   3058  HA  LEU A 217      10.618   5.741  -0.971  1.00 94.12           H  
ATOM   3059  C   LEU A 217      12.589   4.996  -1.247  1.00 94.12           C  
ATOM   3060  CB  LEU A 217      11.124   4.738   0.852  1.00 94.12           C  
ATOM   3061  HB2 LEU A 217      10.086   4.641   1.169  1.00 94.12           H  
ATOM   3062  HB3 LEU A 217      11.485   5.691   1.239  1.00 94.12           H  
ATOM   3063  O   LEU A 217      13.107   4.087  -1.892  1.00 94.12           O  
ATOM   3064  CG  LEU A 217      11.963   3.609   1.490  1.00 94.12           C  
ATOM   3065  HG  LEU A 217      12.969   3.620   1.071  1.00 94.12           H  
ATOM   3066  CD1 LEU A 217      12.079   3.832   2.999  1.00 94.12           C  
ATOM   3067 HD11 LEU A 217      12.306   4.877   3.214  1.00 94.12           H  
ATOM   3068 HD12 LEU A 217      12.853   3.186   3.414  1.00 94.12           H  
ATOM   3069 HD13 LEU A 217      11.123   3.598   3.467  1.00 94.12           H  
ATOM   3070  CD2 LEU A 217      11.357   2.214   1.318  1.00 94.12           C  
ATOM   3071 HD21 LEU A 217      11.516   1.860   0.299  1.00 94.12           H  
ATOM   3072 HD22 LEU A 217      10.288   2.235   1.529  1.00 94.12           H  
ATOM   3073 HD23 LEU A 217      11.843   1.497   1.980  1.00 94.12           H  
ATOM   3074  N   ASP A 218      13.250   6.111  -0.964  1.00 96.41           N  
ATOM   3075  H   ASP A 218      12.827   6.805  -0.365  1.00 96.41           H  
ATOM   3076  CA  ASP A 218      14.605   6.434  -1.440  1.00 96.41           C  
ATOM   3077  HA  ASP A 218      14.655   6.162  -2.494  1.00 96.41           H  
ATOM   3078  C   ASP A 218      15.732   5.659  -0.729  1.00 96.41           C  
ATOM   3079  CB  ASP A 218      14.826   7.952  -1.346  1.00 96.41           C  
ATOM   3080  HB2 ASP A 218      14.002   8.465  -1.841  1.00 96.41           H  
ATOM   3081  HB3 ASP A 218      15.755   8.225  -1.848  1.00 96.41           H  
ATOM   3082  O   ASP A 218      16.914   5.918  -0.967  1.00 96.41           O  
ATOM   3083  CG  ASP A 218      14.869   8.410   0.099  1.00 96.41           C  
ATOM   3084  OD1 ASP A 218      15.826   9.092   0.517  1.00 96.41           O  
ATOM   3085  OD2 ASP A 218      13.957   7.994   0.836  1.00 96.41           O  
ATOM   3086  N   ARG A 219      15.383   4.700   0.136  1.00 96.51           N  
ATOM   3087  H   ARG A 219      14.394   4.510   0.203  1.00 96.51           H  
ATOM   3088  CA  ARG A 219      16.322   3.778   0.780  1.00 96.51           C  
ATOM   3089  HA  ARG A 219      17.307   4.243   0.779  1.00 96.51           H  
ATOM   3090  C   ARG A 219      16.404   2.466   0.007  1.00 96.51           C  
ATOM   3091  CB  ARG A 219      15.914   3.530   2.234  1.00 96.51           C  
ATOM   3092  HB2 ARG A 219      14.924   3.074   2.246  1.00 96.51           H  
ATOM   3093  HB3 ARG A 219      15.872   4.486   2.755  1.00 96.51           H  
ATOM   3094  O   ARG A 219      15.423   1.730  -0.056  1.00 96.51           O  
ATOM   3095  CG  ARG A 219      16.912   2.629   2.976  1.00 96.51           C  
ATOM   3096  HG2 ARG A 219      17.156   1.741   2.392  1.00 96.51           H  
ATOM   3097  HG3 ARG A 219      17.828   3.197   3.142  1.00 96.51           H  
ATOM   3098  CD  ARG A 219      16.338   2.178   4.320  1.00 96.51           C  
ATOM   3099  HD2 ARG A 219      15.988   3.060   4.856  1.00 96.51           H  
ATOM   3100  HD3 ARG A 219      17.133   1.712   4.900  1.00 96.51           H  
ATOM   3101  NE  ARG A 219      15.239   1.204   4.151  1.00 96.51           N  
ATOM   3102  HE  ARG A 219      15.129   0.779   3.242  1.00 96.51           H  
ATOM   3103  NH1 ARG A 219      14.411   1.359   6.281  1.00 96.51           N  
ATOM   3104 HH11 ARG A 219      15.133   2.036   6.488  1.00 96.51           H  
ATOM   3105 HH12 ARG A 219      13.780   1.031   6.998  1.00 96.51           H  
ATOM   3106  NH2 ARG A 219      13.517  -0.105   4.895  1.00 96.51           N  
ATOM   3107 HH21 ARG A 219      13.355  -0.512   3.985  1.00 96.51           H  
ATOM   3108 HH22 ARG A 219      12.936  -0.445   5.647  1.00 96.51           H  
ATOM   3109  CZ  ARG A 219      14.396   0.825   5.093  1.00 96.51           C  
ATOM   3110  N   LYS A 220      17.613   2.115  -0.422  1.00 95.32           N  
ATOM   3111  H   LYS A 220      18.359   2.778  -0.265  1.00 95.32           H  
ATOM   3112  CA  LYS A 220      17.969   0.800  -0.970  1.00 95.32           C  
ATOM   3113  HA  LYS A 220      17.070   0.207  -1.138  1.00 95.32           H  
ATOM   3114  C   LYS A 220      18.850   0.026  -0.003  1.00 95.32           C  
ATOM   3115  CB  LYS A 220      18.681   0.976  -2.313  1.00 95.32           C  
ATOM   3116  HB2 LYS A 220      19.507   1.678  -2.199  1.00 95.32           H  
ATOM   3117  HB3 LYS A 220      19.083   0.013  -2.627  1.00 95.32           H  
ATOM   3118  O   LYS A 220      19.670   0.618   0.701  1.00 95.32           O  
ATOM   3119  CG  LYS A 220      17.717   1.474  -3.393  1.00 95.32           C  
ATOM   3120  HG2 LYS A 220      16.927   0.736  -3.531  1.00 95.32           H  
ATOM   3121  HG3 LYS A 220      17.272   2.424  -3.100  1.00 95.32           H  
ATOM   3122  CD  LYS A 220      18.482   1.661  -4.703  1.00 95.32           C  
ATOM   3123  HD2 LYS A 220      19.048   0.759  -4.937  1.00 95.32           H  
ATOM   3124  HD3 LYS A 220      19.166   2.502  -4.600  1.00 95.32           H  
ATOM   3125  CE  LYS A 220      17.489   1.926  -5.825  1.00 95.32           C  
ATOM   3126  HE2 LYS A 220      16.914   1.017  -6.004  1.00 95.32           H  
ATOM   3127  HE3 LYS A 220      16.789   2.695  -5.498  1.00 95.32           H  
ATOM   3128  NZ  LYS A 220      18.189   2.346  -7.058  1.00 95.32           N  
ATOM   3129  HZ1 LYS A 220      18.585   3.265  -6.920  1.00 95.32           H  
ATOM   3130  HZ2 LYS A 220      17.522   2.431  -7.811  1.00 95.32           H  
ATOM   3131  HZ3 LYS A 220      18.929   1.697  -7.285  1.00 95.32           H  
ATOM   3132  N   ILE A 221      18.735  -1.298  -0.004  1.00 96.21           N  
ATOM   3133  H   ILE A 221      18.042  -1.713  -0.610  1.00 96.21           H  
ATOM   3134  CA  ILE A 221      19.693  -2.179   0.678  1.00 96.21           C  
ATOM   3135  HA  ILE A 221      20.328  -1.572   1.322  1.00 96.21           H  
ATOM   3136  C   ILE A 221      20.598  -2.788  -0.384  1.00 96.21           C  
ATOM   3137  CB  ILE A 221      19.020  -3.217   1.591  1.00 96.21           C  
ATOM   3138  HB  ILE A 221      18.612  -4.032   0.993  1.00 96.21           H  
ATOM   3139  O   ILE A 221      20.380  -3.894  -0.875  1.00 96.21           O  
ATOM   3140  CG1 ILE A 221      17.877  -2.573   2.399  1.00 96.21           C  
ATOM   3141 HG12 ILE A 221      17.094  -2.261   1.707  1.00 96.21           H  
ATOM   3142 HG13 ILE A 221      18.244  -1.689   2.921  1.00 96.21           H  
ATOM   3143  CG2 ILE A 221      20.110  -3.756   2.530  1.00 96.21           C  
ATOM   3144 HG21 ILE A 221      20.966  -4.114   1.958  1.00 96.21           H  
ATOM   3145 HG22 ILE A 221      19.722  -4.592   3.112  1.00 96.21           H  
ATOM   3146 HG23 ILE A 221      20.451  -2.969   3.202  1.00 96.21           H  
ATOM   3147  CD1 ILE A 221      17.214  -3.501   3.411  1.00 96.21           C  
ATOM   3148 HD11 ILE A 221      17.847  -3.625   4.290  1.00 96.21           H  
ATOM   3149 HD12 ILE A 221      17.011  -4.477   2.969  1.00 96.21           H  
ATOM   3150 HD13 ILE A 221      16.270  -3.043   3.705  1.00 96.21           H  
ATOM   3151  N   LYS A 222      21.577  -1.988  -0.800  1.00 96.33           N  
ATOM   3152  H   LYS A 222      21.774  -1.170  -0.242  1.00 96.33           H  
ATOM   3153  CA  LYS A 222      22.359  -2.201  -2.007  1.00 96.33           C  
ATOM   3154  HA  LYS A 222      21.667  -2.476  -2.803  1.00 96.33           H  
ATOM   3155  C   LYS A 222      23.347  -3.352  -1.837  1.00 96.33           C  
ATOM   3156  CB  LYS A 222      23.028  -0.875  -2.400  1.00 96.33           C  
ATOM   3157  HB2 LYS A 222      22.251  -0.121  -2.524  1.00 96.33           H  
ATOM   3158  HB3 LYS A 222      23.694  -0.552  -1.600  1.00 96.33           H  
ATOM   3159  O   LYS A 222      24.186  -3.363  -0.932  1.00 96.33           O  
ATOM   3160  CG  LYS A 222      23.814  -0.999  -3.710  1.00 96.33           C  
ATOM   3161  HG2 LYS A 222      24.667  -1.661  -3.563  1.00 96.33           H  
ATOM   3162  HG3 LYS A 222      23.165  -1.435  -4.469  1.00 96.33           H  
ATOM   3163  CD  LYS A 222      24.308   0.366  -4.198  1.00 96.33           C  
ATOM   3164  HD2 LYS A 222      24.895   0.854  -3.420  1.00 96.33           H  
ATOM   3165  HD3 LYS A 222      23.437   0.978  -4.430  1.00 96.33           H  
ATOM   3166  CE  LYS A 222      25.167   0.183  -5.454  1.00 96.33           C  
ATOM   3167  HE2 LYS A 222      26.187  -0.068  -5.164  1.00 96.33           H  
ATOM   3168  HE3 LYS A 222      24.768  -0.658  -6.022  1.00 96.33           H  
ATOM   3169  NZ  LYS A 222      25.129   1.386  -6.314  1.00 96.33           N  
ATOM   3170  HZ1 LYS A 222      25.717   1.273  -7.127  1.00 96.33           H  
ATOM   3171  HZ2 LYS A 222      24.187   1.463  -6.670  1.00 96.33           H  
ATOM   3172  HZ3 LYS A 222      25.352   2.234  -5.813  1.00 96.33           H  
ATOM   3173  N   ALA A 223      23.281  -4.272  -2.787  1.00 97.22           N  
ATOM   3174  H   ALA A 223      22.546  -4.180  -3.473  1.00 97.22           H  
ATOM   3175  CA  ALA A 223      24.339  -5.217  -3.094  1.00 97.22           C  
ATOM   3176  HA  ALA A 223      25.230  -4.960  -2.521  1.00 97.22           H  
ATOM   3177  C   ALA A 223      24.691  -5.080  -4.583  1.00 97.22           C  
ATOM   3178  CB  ALA A 223      23.889  -6.622  -2.680  1.00 97.22           C  
ATOM   3179  HB1 ALA A 223      23.687  -6.638  -1.609  1.00 97.22           H  
ATOM   3180  HB2 ALA A 223      24.676  -7.343  -2.898  1.00 97.22           H  
ATOM   3181  HB3 ALA A 223      22.979  -6.893  -3.214  1.00 97.22           H  
ATOM   3182  O   ALA A 223      23.905  -4.572  -5.380  1.00 97.22           O  
ATOM   3183  N   THR A 224      25.891  -5.462  -4.998  1.00 97.21           N  
ATOM   3184  H   THR A 224      26.550  -5.802  -4.312  1.00 97.21           H  
ATOM   3185  CA  THR A 224      26.334  -5.302  -6.389  1.00 97.21           C  
ATOM   3186  HA  THR A 224      25.465  -5.225  -7.043  1.00 97.21           H  
ATOM   3187  C   THR A 224      27.118  -6.517  -6.838  1.00 97.21           C  
ATOM   3188  CB  THR A 224      27.145  -4.010  -6.552  1.00 97.21           C  
ATOM   3189  HB  THR A 224      28.009  -4.042  -5.888  1.00 97.21           H  
ATOM   3190  O   THR A 224      28.089  -6.909  -6.189  1.00 97.21           O  
ATOM   3191  CG2 THR A 224      27.623  -3.743  -7.975  1.00 97.21           C  
ATOM   3192 HG21 THR A 224      28.332  -4.509  -8.288  1.00 97.21           H  
ATOM   3193 HG22 THR A 224      28.127  -2.778  -8.015  1.00 97.21           H  
ATOM   3194 HG23 THR A 224      26.777  -3.728  -8.663  1.00 97.21           H  
ATOM   3195  OG1 THR A 224      26.320  -2.922  -6.187  1.00 97.21           O  
ATOM   3196  HG1 THR A 224      25.493  -3.312  -5.892  1.00 97.21           H  
ATOM   3197  N   VAL A 225      26.704  -7.100  -7.962  1.00 97.92           N  
ATOM   3198  H   VAL A 225      25.934  -6.677  -8.461  1.00 97.92           H  
ATOM   3199  CA  VAL A 225      27.506  -8.092  -8.680  1.00 97.92           C  
ATOM   3200  HA  VAL A 225      27.964  -8.782  -7.971  1.00 97.92           H  
ATOM   3201  C   VAL A 225      28.597  -7.341  -9.427  1.00 97.92           C  
ATOM   3202  CB  VAL A 225      26.661  -8.898  -9.687  1.00 97.92           C  
ATOM   3203  HB  VAL A 225      26.228  -8.222 -10.424  1.00 97.92           H  
ATOM   3204  O   VAL A 225      28.276  -6.468 -10.226  1.00 97.92           O  
ATOM   3205  CG1 VAL A 225      27.514  -9.938 -10.418  1.00 97.92           C  
ATOM   3206 HG11 VAL A 225      26.893 -10.503 -11.113  1.00 97.92           H  
ATOM   3207 HG12 VAL A 225      28.289  -9.438 -10.999  1.00 97.92           H  
ATOM   3208 HG13 VAL A 225      27.976 -10.620  -9.704  1.00 97.92           H  
ATOM   3209  CG2 VAL A 225      25.524  -9.653  -9.005  1.00 97.92           C  
ATOM   3210 HG21 VAL A 225      24.822  -8.940  -8.572  1.00 97.92           H  
ATOM   3211 HG22 VAL A 225      24.978 -10.244  -9.740  1.00 97.92           H  
ATOM   3212 HG23 VAL A 225      25.935 -10.309  -8.237  1.00 97.92           H  
ATOM   3213  N   LYS A 226      29.864  -7.690  -9.199  1.00 97.61           N  
ATOM   3214  H   LYS A 226      30.044  -8.391  -8.494  1.00 97.61           H  
ATOM   3215  CA  LYS A 226      30.996  -7.230 -10.013  1.00 97.61           C  
ATOM   3216  HA  LYS A 226      30.666  -6.466 -10.717  1.00 97.61           H  
ATOM   3217  C   LYS A 226      31.532  -8.403 -10.816  1.00 97.61           C  
ATOM   3218  CB  LYS A 226      32.100  -6.623  -9.142  1.00 97.61           C  
ATOM   3219  HB2 LYS A 226      32.866  -6.224  -9.807  1.00 97.61           H  
ATOM   3220  HB3 LYS A 226      32.550  -7.404  -8.529  1.00 97.61           H  
ATOM   3221  O   LYS A 226      31.964  -9.393 -10.224  1.00 97.61           O  
ATOM   3222  CG  LYS A 226      31.599  -5.510  -8.218  1.00 97.61           C  
ATOM   3223  HG2 LYS A 226      30.999  -4.803  -8.792  1.00 97.61           H  
ATOM   3224  HG3 LYS A 226      30.981  -5.932  -7.426  1.00 97.61           H  
ATOM   3225  CD  LYS A 226      32.793  -4.780  -7.603  1.00 97.61           C  
ATOM   3226  HD2 LYS A 226      33.413  -4.407  -8.418  1.00 97.61           H  
ATOM   3227  HD3 LYS A 226      33.385  -5.462  -6.992  1.00 97.61           H  
ATOM   3228  CE  LYS A 226      32.287  -3.612  -6.753  1.00 97.61           C  
ATOM   3229  HE2 LYS A 226      32.211  -3.920  -5.710  1.00 97.61           H  
ATOM   3230  HE3 LYS A 226      31.296  -3.336  -7.113  1.00 97.61           H  
ATOM   3231  NZ  LYS A 226      33.166  -2.438  -6.918  1.00 97.61           N  
ATOM   3232  HZ1 LYS A 226      33.108  -2.191  -7.895  1.00 97.61           H  
ATOM   3233  HZ2 LYS A 226      34.133  -2.634  -6.700  1.00 97.61           H  
ATOM   3234  HZ3 LYS A 226      32.810  -1.625  -6.434  1.00 97.61           H  
ATOM   3235  N   LEU A 227      31.477  -8.316 -12.138  1.00 98.08           N  
ATOM   3236  H   LEU A 227      31.144  -7.456 -12.550  1.00 98.08           H  
ATOM   3237  CA  LEU A 227      31.945  -9.364 -13.041  1.00 98.08           C  
ATOM   3238  HA  LEU A 227      31.790 -10.340 -12.582  1.00 98.08           H  
ATOM   3239  C   LEU A 227      33.448  -9.237 -13.309  1.00 98.08           C  
ATOM   3240  CB  LEU A 227      31.137  -9.296 -14.343  1.00 98.08           C  
ATOM   3241  HB2 LEU A 227      31.289  -8.305 -14.771  1.00 98.08           H  
ATOM   3242  HB3 LEU A 227      31.534 -10.036 -15.039  1.00 98.08           H  
ATOM   3243  O   LEU A 227      34.029  -8.160 -13.190  1.00 98.08           O  
ATOM   3244  CG  LEU A 227      29.620  -9.500 -14.212  1.00 98.08           C  
ATOM   3245  HG  LEU A 227      29.173  -8.645 -13.704  1.00 98.08           H  
ATOM   3246  CD1 LEU A 227      29.018  -9.624 -15.607  1.00 98.08           C  
ATOM   3247 HD11 LEU A 227      29.410 -10.512 -16.104  1.00 98.08           H  
ATOM   3248 HD12 LEU A 227      29.292  -8.758 -16.211  1.00 98.08           H  
ATOM   3249 HD13 LEU A 227      27.934  -9.712 -15.546  1.00 98.08           H  
ATOM   3250  CD2 LEU A 227      29.255 -10.774 -13.449  1.00 98.08           C  
ATOM   3251 HD21 LEU A 227      29.702 -11.639 -13.938  1.00 98.08           H  
ATOM   3252 HD22 LEU A 227      28.171 -10.882 -13.420  1.00 98.08           H  
ATOM   3253 HD23 LEU A 227      29.617 -10.704 -12.423  1.00 98.08           H  
ATOM   3254  N   GLY A 228      34.091 -10.335 -13.709  1.00 97.10           N  
ATOM   3255  H   GLY A 228      33.586 -11.210 -13.724  1.00 97.10           H  
ATOM   3256  CA  GLY A 228      35.521 -10.349 -14.032  1.00 97.10           C  
ATOM   3257  HA2 GLY A 228      36.083  -9.981 -13.174  1.00 97.10           H  
ATOM   3258  HA3 GLY A 228      35.830 -11.376 -14.229  1.00 97.10           H  
ATOM   3259  C   GLY A 228      35.912  -9.500 -15.250  1.00 97.10           C  
ATOM   3260  O   GLY A 228      37.093  -9.225 -15.426  1.00 97.10           O  
ATOM   3261  N   ASN A 229      34.950  -9.071 -16.078  1.00 96.80           N  
ATOM   3262  H   ASN A 229      33.990  -9.287 -15.855  1.00 96.80           H  
ATOM   3263  CA  ASN A 229      35.168  -8.093 -17.155  1.00 96.80           C  
ATOM   3264  HA  ASN A 229      36.191  -8.200 -17.516  1.00 96.80           H  
ATOM   3265  C   ASN A 229      35.040  -6.625 -16.691  1.00 96.80           C  
ATOM   3266  CB  ASN A 229      34.222  -8.392 -18.338  1.00 96.80           C  
ATOM   3267  HB2 ASN A 229      34.508  -7.751 -19.172  1.00 96.80           H  
ATOM   3268  HB3 ASN A 229      34.339  -9.427 -18.660  1.00 96.80           H  
ATOM   3269  O   ASN A 229      35.215  -5.723 -17.505  1.00 96.80           O  
ATOM   3270  CG  ASN A 229      32.754  -8.124 -18.037  1.00 96.80           C  
ATOM   3271  ND2 ASN A 229      31.910  -8.168 -19.039  1.00 96.80           N  
ATOM   3272 HD21 ASN A 229      30.973  -7.823 -18.887  1.00 96.80           H  
ATOM   3273 HD22 ASN A 229      32.230  -8.258 -19.993  1.00 96.80           H  
ATOM   3274  OD1 ASN A 229      32.372  -7.891 -16.903  1.00 96.80           O  
ATOM   3275  N   GLY A 230      34.730  -6.382 -15.413  1.00 96.13           N  
ATOM   3276  H   GLY A 230      34.564  -7.165 -14.797  1.00 96.13           H  
ATOM   3277  CA  GLY A 230      34.572  -5.048 -14.833  1.00 96.13           C  
ATOM   3278  HA2 GLY A 230      34.894  -5.083 -13.792  1.00 96.13           H  
ATOM   3279  HA3 GLY A 230      35.214  -4.343 -15.362  1.00 96.13           H  
ATOM   3280  C   GLY A 230      33.148  -4.485 -14.854  1.00 96.13           C  
ATOM   3281  O   GLY A 230      32.929  -3.435 -14.257  1.00 96.13           O  
ATOM   3282  N   GLU A 231      32.171  -5.151 -15.484  1.00 97.44           N  
ATOM   3283  H   GLU A 231      32.378  -6.022 -15.953  1.00 97.44           H  
ATOM   3284  CA  GLU A 231      30.772  -4.710 -15.417  1.00 97.44           C  
ATOM   3285  HA  GLU A 231      30.742  -3.643 -15.640  1.00 97.44           H  
ATOM   3286  C   GLU A 231      30.195  -4.896 -14.005  1.00 97.44           C  
ATOM   3287  CB  GLU A 231      29.893  -5.424 -16.454  1.00 97.44           C  
ATOM   3288  HB2 GLU A 231      30.012  -6.502 -16.351  1.00 97.44           H  
ATOM   3289  HB3 GLU A 231      28.852  -5.175 -16.246  1.00 97.44           H  
ATOM   3290  O   GLU A 231      30.436  -5.909 -13.337  1.00 97.44           O  
ATOM   3291  CG  GLU A 231      30.198  -5.001 -17.896  1.00 97.44           C  
ATOM   3292  HG2 GLU A 231      30.116  -3.917 -17.975  1.00 97.44           H  
ATOM   3293  HG3 GLU A 231      31.220  -5.283 -18.151  1.00 97.44           H  
ATOM   3294  CD  GLU A 231      29.215  -5.671 -18.865  1.00 97.44           C  
ATOM   3295  OE1 GLU A 231      28.200  -5.026 -19.221  1.00 97.44           O  
ATOM   3296  OE2 GLU A 231      29.472  -6.847 -19.215  1.00 97.44           O  
ATOM   3297  N   GLU A 232      29.403  -3.921 -13.556  1.00 97.02           N  
ATOM   3298  H   GLU A 232      29.200  -3.138 -14.162  1.00 97.02           H  
ATOM   3299  CA  GLU A 232      28.746  -3.936 -12.250  1.00 97.02           C  
ATOM   3300  HA  GLU A 232      28.980  -4.883 -11.763  1.00 97.02           H  
ATOM   3301  C   GLU A 232      27.222  -3.857 -12.401  1.00 97.02           C  
ATOM   3302  CB  GLU A 232      29.270  -2.817 -11.329  1.00 97.02           C  
ATOM   3303  HB2 GLU A 232      29.033  -1.845 -11.762  1.00 97.02           H  
ATOM   3304  HB3 GLU A 232      28.732  -2.908 -10.386  1.00 97.02           H  
ATOM   3305  O   GLU A 232      26.704  -3.015 -13.134  1.00 97.02           O  
ATOM   3306  CG  GLU A 232      30.785  -2.886 -11.050  1.00 97.02           C  
ATOM   3307  HG2 GLU A 232      31.317  -2.533 -11.934  1.00 97.02           H  
ATOM   3308  HG3 GLU A 232      31.062  -3.929 -10.895  1.00 97.02           H  
ATOM   3309  CD  GLU A 232      31.248  -2.071  -9.822  1.00 97.02           C  
ATOM   3310  OE1 GLU A 232      32.461  -2.106  -9.496  1.00 97.02           O  
ATOM   3311  OE2 GLU A 232      30.416  -1.508  -9.073  1.00 97.02           O  
ATOM   3312  N   PHE A 233      26.496  -4.706 -11.670  1.00 97.32           N  
ATOM   3313  H   PHE A 233      26.993  -5.379 -11.102  1.00 97.32           H  
ATOM   3314  CA  PHE A 233      25.032  -4.753 -11.681  1.00 97.32           C  
ATOM   3315  HA  PHE A 233      24.655  -3.925 -12.282  1.00 97.32           H  
ATOM   3316  C   PHE A 233      24.473  -4.589 -10.269  1.00 97.32           C  
ATOM   3317  CB  PHE A 233      24.542  -6.046 -12.346  1.00 97.32           C  
ATOM   3318  HB2 PHE A 233      23.452  -6.050 -12.336  1.00 97.32           H  
ATOM   3319  HB3 PHE A 233      24.880  -6.904 -11.764  1.00 97.32           H  
ATOM   3320  O   PHE A 233      24.766  -5.382  -9.369  1.00 97.32           O  
ATOM   3321  CG  PHE A 233      25.021  -6.185 -13.775  1.00 97.32           C  
ATOM   3322  CD1 PHE A 233      24.455  -5.383 -14.782  1.00 97.32           C  
ATOM   3323  HD1 PHE A 233      23.648  -4.705 -14.545  1.00 97.32           H  
ATOM   3324  CD2 PHE A 233      26.116  -7.014 -14.080  1.00 97.32           C  
ATOM   3325  HD2 PHE A 233      26.597  -7.592 -13.305  1.00 97.32           H  
ATOM   3326  CE1 PHE A 233      24.988  -5.399 -16.080  1.00 97.32           C  
ATOM   3327  HE1 PHE A 233      24.608  -4.708 -16.818  1.00 97.32           H  
ATOM   3328  CE2 PHE A 233      26.634  -7.029 -15.385  1.00 97.32           C  
ATOM   3329  HE2 PHE A 233      27.527  -7.591 -15.616  1.00 97.32           H  
ATOM   3330  CZ  PHE A 233      26.072  -6.232 -16.390  1.00 97.32           C  
ATOM   3331  HZ  PHE A 233      26.523  -6.205 -17.371  1.00 97.32           H  
ATOM   3332  N   GLU A 234      23.663  -3.548 -10.070  1.00 96.33           N  
ATOM   3333  H   GLU A 234      23.447  -2.957 -10.860  1.00 96.33           H  
ATOM   3334  CA  GLU A 234      23.030  -3.241  -8.786  1.00 96.33           C  
ATOM   3335  HA  GLU A 234      23.774  -3.370  -8.000  1.00 96.33           H  
ATOM   3336  C   GLU A 234      21.873  -4.207  -8.503  1.00 96.33           C  
ATOM   3337  CB  GLU A 234      22.574  -1.766  -8.759  1.00 96.33           C  
ATOM   3338  HB2 GLU A 234      23.447  -1.136  -8.928  1.00 96.33           H  
ATOM   3339  HB3 GLU A 234      21.863  -1.592  -9.567  1.00 96.33           H  
ATOM   3340  O   GLU A 234      20.957  -4.370  -9.311  1.00 96.33           O  
ATOM   3341  CG  GLU A 234      21.923  -1.361  -7.425  1.00 96.33           C  
ATOM   3342  HG2 GLU A 234      20.996  -1.921  -7.294  1.00 96.33           H  
ATOM   3343  HG3 GLU A 234      22.601  -1.641  -6.619  1.00 96.33           H  
ATOM   3344  CD  GLU A 234      21.628   0.148  -7.336  1.00 96.33           C  
ATOM   3345  OE1 GLU A 234      20.433   0.544  -7.357  1.00 96.33           O  
ATOM   3346  OE2 GLU A 234      22.616   0.914  -7.202  1.00 96.33           O  
ATOM   3347  N   GLY A 235      21.874  -4.800  -7.316  1.00 96.29           N  
ATOM   3348  H   GLY A 235      22.628  -4.593  -6.677  1.00 96.29           H  
ATOM   3349  CA  GLY A 235      20.770  -5.568  -6.761  1.00 96.29           C  
ATOM   3350  HA2 GLY A 235      21.034  -6.626  -6.750  1.00 96.29           H  
ATOM   3351  HA3 GLY A 235      19.877  -5.450  -7.376  1.00 96.29           H  
ATOM   3352  C   GLY A 235      20.435  -5.125  -5.340  1.00 96.29           C  
ATOM   3353  O   GLY A 235      21.023  -4.178  -4.813  1.00 96.29           O  
ATOM   3354  N   GLU A 236      19.506  -5.834  -4.708  1.00 95.60           N  
ATOM   3355  H   GLU A 236      19.073  -6.615  -5.181  1.00 95.60           H  
ATOM   3356  CA  GLU A 236      19.181  -5.629  -3.295  1.00 95.60           C  
ATOM   3357  HA  GLU A 236      19.937  -4.971  -2.867  1.00 95.60           H  
ATOM   3358  C   GLU A 236      19.270  -6.929  -2.497  1.00 95.60           C  
ATOM   3359  CB  GLU A 236      17.825  -4.930  -3.110  1.00 95.60           C  
ATOM   3360  HB2 GLU A 236      17.042  -5.481  -3.630  1.00 95.60           H  
ATOM   3361  HB3 GLU A 236      17.593  -4.923  -2.045  1.00 95.60           H  
ATOM   3362  O   GLU A 236      19.073  -8.023  -3.035  1.00 95.60           O  
ATOM   3363  CG  GLU A 236      17.869  -3.478  -3.610  1.00 95.60           C  
ATOM   3364  HG2 GLU A 236      17.857  -3.472  -4.700  1.00 95.60           H  
ATOM   3365  HG3 GLU A 236      18.798  -3.012  -3.283  1.00 95.60           H  
ATOM   3366  CD  GLU A 236      16.700  -2.657  -3.057  1.00 95.60           C  
ATOM   3367  OE1 GLU A 236      15.782  -2.345  -3.846  1.00 95.60           O  
ATOM   3368  OE2 GLU A 236      16.750  -2.315  -1.848  1.00 95.60           O  
ATOM   3369  N   SER A 237      19.632  -6.804  -1.219  1.00 95.25           N  
ATOM   3370  H   SER A 237      19.829  -5.878  -0.866  1.00 95.25           H  
ATOM   3371  CA  SER A 237      19.746  -7.922  -0.283  1.00 95.25           C  
ATOM   3372  HA  SER A 237      18.908  -8.605  -0.420  1.00 95.25           H  
ATOM   3373  C   SER A 237      19.782  -7.432   1.156  1.00 95.25           C  
ATOM   3374  CB  SER A 237      21.049  -8.670  -0.541  1.00 95.25           C  
ATOM   3375  HB2 SER A 237      21.900  -8.023  -0.326  1.00 95.25           H  
ATOM   3376  HB3 SER A 237      21.089  -8.969  -1.588  1.00 95.25           H  
ATOM   3377  O   SER A 237      20.538  -6.515   1.465  1.00 95.25           O  
ATOM   3378  OG  SER A 237      21.105  -9.821   0.272  1.00 95.25           O  
ATOM   3379  HG  SER A 237      21.406 -10.519  -0.315  1.00 95.25           H  
ATOM   3380  N   ALA A 238      19.038  -8.077   2.057  1.00 94.09           N  
ATOM   3381  H   ALA A 238      18.485  -8.870   1.765  1.00 94.09           H  
ATOM   3382  CA  ALA A 238      19.179  -7.835   3.492  1.00 94.09           C  
ATOM   3383  HA  ALA A 238      19.459  -6.792   3.643  1.00 94.09           H  
ATOM   3384  C   ALA A 238      20.304  -8.670   4.125  1.00 94.09           C  
ATOM   3385  CB  ALA A 238      17.831  -8.034   4.188  1.00 94.09           C  
ATOM   3386  HB1 ALA A 238      17.105  -7.324   3.792  1.00 94.09           H  
ATOM   3387  HB2 ALA A 238      17.936  -7.857   5.259  1.00 94.09           H  
ATOM   3388  HB3 ALA A 238      17.467  -9.050   4.030  1.00 94.09           H  
ATOM   3389  O   ALA A 238      20.583  -8.505   5.310  1.00 94.09           O  
ATOM   3390  N   TYR A 239      20.977  -9.544   3.369  1.00 93.49           N  
ATOM   3391  H   TYR A 239      20.755  -9.609   2.386  1.00 93.49           H  
ATOM   3392  CA  TYR A 239      22.132 -10.280   3.874  1.00 93.49           C  
ATOM   3393  HA  TYR A 239      21.858 -10.735   4.826  1.00 93.49           H  
ATOM   3394  C   TYR A 239      23.323  -9.345   4.114  1.00 93.49           C  
ATOM   3395  CB  TYR A 239      22.509 -11.402   2.904  1.00 93.49           C  
ATOM   3396  HB2 TYR A 239      21.652 -12.064   2.782  1.00 93.49           H  
ATOM   3397  HB3 TYR A 239      22.736 -10.968   1.930  1.00 93.49           H  
ATOM   3398  O   TYR A 239      23.640  -8.485   3.291  1.00 93.49           O  
ATOM   3399  CG  TYR A 239      23.700 -12.223   3.353  1.00 93.49           C  
ATOM   3400  CD1 TYR A 239      24.974 -11.976   2.814  1.00 93.49           C  
ATOM   3401  HD1 TYR A 239      25.104 -11.177   2.100  1.00 93.49           H  
ATOM   3402  CD2 TYR A 239      23.544 -13.209   4.341  1.00 93.49           C  
ATOM   3403  HD2 TYR A 239      22.584 -13.333   4.820  1.00 93.49           H  
ATOM   3404  CE1 TYR A 239      26.072 -12.759   3.211  1.00 93.49           C  
ATOM   3405  HE1 TYR A 239      27.043 -12.556   2.783  1.00 93.49           H  
ATOM   3406  CE2 TYR A 239      24.631 -14.014   4.726  1.00 93.49           C  
ATOM   3407  HE2 TYR A 239      24.501 -14.782   5.475  1.00 93.49           H  
ATOM   3408  OH  TYR A 239      26.951 -14.580   4.503  1.00 93.49           O  
ATOM   3409  HH  TYR A 239      27.740 -14.344   4.010  1.00 93.49           H  
ATOM   3410  CZ  TYR A 239      25.897 -13.798   4.150  1.00 93.49           C  
ATOM   3411  N   ARG A 240      24.040  -9.561   5.221  1.00 90.64           N  
ATOM   3412  H   ARG A 240      23.711 -10.260   5.871  1.00 90.64           H  
ATOM   3413  CA  ARG A 240      25.319  -8.902   5.493  1.00 90.64           C  
ATOM   3414  HA  ARG A 240      25.638  -8.396   4.582  1.00 90.64           H  
ATOM   3415  C   ARG A 240      26.360  -9.946   5.894  1.00 90.64           C  
ATOM   3416  CB  ARG A 240      25.124  -7.823   6.564  1.00 90.64           C  
ATOM   3417  HB2 ARG A 240      24.911  -8.292   7.524  1.00 90.64           H  
ATOM   3418  HB3 ARG A 240      24.272  -7.202   6.285  1.00 90.64           H  
ATOM   3419  O   ARG A 240      26.211 -10.578   6.941  1.00 90.64           O  
ATOM   3420  CG  ARG A 240      26.362  -6.927   6.700  1.00 90.64           C  
ATOM   3421  HG2 ARG A 240      26.601  -6.486   5.732  1.00 90.64           H  
ATOM   3422  HG3 ARG A 240      27.210  -7.515   7.051  1.00 90.64           H  
ATOM   3423  CD  ARG A 240      26.059  -5.816   7.704  1.00 90.64           C  
ATOM   3424  HD2 ARG A 240      25.184  -5.267   7.356  1.00 90.64           H  
ATOM   3425  HD3 ARG A 240      25.822  -6.270   8.667  1.00 90.64           H  
ATOM   3426  NE  ARG A 240      27.194  -4.892   7.873  1.00 90.64           N  
ATOM   3427  HE  ARG A 240      28.082  -5.179   7.486  1.00 90.64           H  
ATOM   3428  NH1 ARG A 240      26.025  -3.283   9.017  1.00 90.64           N  
ATOM   3429 HH11 ARG A 240      25.953  -2.371   9.445  1.00 90.64           H  
ATOM   3430 HH12 ARG A 240      25.180  -3.819   8.882  1.00 90.64           H  
ATOM   3431  NH2 ARG A 240      28.205  -2.991   8.619  1.00 90.64           N  
ATOM   3432 HH21 ARG A 240      28.136  -2.098   9.087  1.00 90.64           H  
ATOM   3433 HH22 ARG A 240      29.079  -3.291   8.212  1.00 90.64           H  
ATOM   3434  CZ  ARG A 240      27.137  -3.730   8.501  1.00 90.64           C  
ATOM   3435  N   PRO A 241      27.426 -10.148   5.102  1.00 89.53           N  
ATOM   3436  CA  PRO A 241      28.488 -11.062   5.493  1.00 89.53           C  
ATOM   3437  HA  PRO A 241      28.067 -12.041   5.720  1.00 89.53           H  
ATOM   3438  C   PRO A 241      29.219 -10.525   6.729  1.00 89.53           C  
ATOM   3439  CB  PRO A 241      29.402 -11.167   4.271  1.00 89.53           C  
ATOM   3440  HB2 PRO A 241      30.441 -11.340   4.551  1.00 89.53           H  
ATOM   3441  HB3 PRO A 241      29.057 -11.971   3.620  1.00 89.53           H  
ATOM   3442  O   PRO A 241      29.440  -9.322   6.864  1.00 89.53           O  
ATOM   3443  CG  PRO A 241      29.215  -9.824   3.566  1.00 89.53           C  
ATOM   3444  HG2 PRO A 241      29.866  -9.078   4.022  1.00 89.53           H  
ATOM   3445  HG3 PRO A 241      29.411  -9.898   2.496  1.00 89.53           H  
ATOM   3446  CD  PRO A 241      27.756  -9.472   3.853  1.00 89.53           C  
ATOM   3447  HD2 PRO A 241      27.656  -8.390   3.940  1.00 89.53           H  
ATOM   3448  HD3 PRO A 241      27.117  -9.847   3.055  1.00 89.53           H  
ATOM   3449  N   LYS A 242      29.648 -11.427   7.619  1.00 85.77           N  
ATOM   3450  H   LYS A 242      29.369 -12.389   7.488  1.00 85.77           H  
ATOM   3451  CA  LYS A 242      30.441 -11.065   8.811  1.00 85.77           C  
ATOM   3452  HA  LYS A 242      29.936 -10.258   9.342  1.00 85.77           H  
ATOM   3453  C   LYS A 242      31.820 -10.519   8.451  1.00 85.77           C  
ATOM   3454  CB  LYS A 242      30.581 -12.276   9.751  1.00 85.77           C  
ATOM   3455  HB2 LYS A 242      31.255 -12.016  10.567  1.00 85.77           H  
ATOM   3456  HB3 LYS A 242      31.000 -13.124   9.209  1.00 85.77           H  
ATOM   3457  O   LYS A 242      32.360  -9.682   9.164  1.00 85.77           O  
ATOM   3458  CG  LYS A 242      29.219 -12.651  10.341  1.00 85.77           C  
ATOM   3459  HG2 LYS A 242      28.547 -12.923   9.527  1.00 85.77           H  
ATOM   3460  HG3 LYS A 242      28.808 -11.774  10.842  1.00 85.77           H  
ATOM   3461  CD  LYS A 242      29.259 -13.815  11.343  1.00 85.77           C  
ATOM   3462  HD2 LYS A 242      29.878 -13.555  12.202  1.00 85.77           H  
ATOM   3463  HD3 LYS A 242      29.637 -14.714  10.857  1.00 85.77           H  
ATOM   3464  CE  LYS A 242      27.795 -13.997  11.763  1.00 85.77           C  
ATOM   3465  HE2 LYS A 242      27.189 -14.107  10.863  1.00 85.77           H  
ATOM   3466  HE3 LYS A 242      27.448 -13.083  12.245  1.00 85.77           H  
ATOM   3467  NZ  LYS A 242      27.510 -15.150  12.643  1.00 85.77           N  
ATOM   3468  HZ1 LYS A 242      27.827 -16.020  12.240  1.00 85.77           H  
ATOM   3469  HZ2 LYS A 242      26.502 -15.195  12.688  1.00 85.77           H  
ATOM   3470  HZ3 LYS A 242      27.866 -15.012  13.578  1.00 85.77           H  
ATOM   3471  N   ILE A 243      32.383 -11.008   7.349  1.00 82.02           N  
ATOM   3472  H   ILE A 243      31.841 -11.647   6.786  1.00 82.02           H  
ATOM   3473  CA  ILE A 243      33.681 -10.593   6.831  1.00 82.02           C  
ATOM   3474  HA  ILE A 243      34.097  -9.807   7.461  1.00 82.02           H  
ATOM   3475  C   ILE A 243      33.442 -10.019   5.443  1.00 82.02           C  
ATOM   3476  CB  ILE A 243      34.680 -11.772   6.827  1.00 82.02           C  
ATOM   3477  HB  ILE A 243      34.267 -12.573   6.215  1.00 82.02           H  
ATOM   3478  O   ILE A 243      32.898 -10.702   4.573  1.00 82.02           O  
ATOM   3479  CG1 ILE A 243      34.900 -12.307   8.263  1.00 82.02           C  
ATOM   3480 HG12 ILE A 243      33.944 -12.429   8.772  1.00 82.02           H  
ATOM   3481 HG13 ILE A 243      35.487 -11.587   8.833  1.00 82.02           H  
ATOM   3482  CG2 ILE A 243      36.021 -11.326   6.215  1.00 82.02           C  
ATOM   3483 HG21 ILE A 243      35.889 -11.033   5.173  1.00 82.02           H  
ATOM   3484 HG22 ILE A 243      36.435 -10.484   6.771  1.00 82.02           H  
ATOM   3485 HG23 ILE A 243      36.742 -12.143   6.227  1.00 82.02           H  
ATOM   3486  CD1 ILE A 243      35.594 -13.673   8.314  1.00 82.02           C  
ATOM   3487 HD11 ILE A 243      36.599 -13.615   7.898  1.00 82.02           H  
ATOM   3488 HD12 ILE A 243      35.668 -13.998   9.352  1.00 82.02           H  
ATOM   3489 HD13 ILE A 243      35.010 -14.406   7.757  1.00 82.02           H  
ATOM   3490  N   SER A 244      33.854  -8.769   5.242  1.00 77.26           N  
ATOM   3491  H   SER A 244      34.310  -8.276   5.996  1.00 77.26           H  
ATOM   3492  CA  SER A 244      33.921  -8.209   3.899  1.00 77.26           C  
ATOM   3493  HA  SER A 244      32.974  -8.384   3.388  1.00 77.26           H  
ATOM   3494  C   SER A 244      35.037  -8.924   3.160  1.00 77.26           C  
ATOM   3495  CB  SER A 244      34.176  -6.705   3.919  1.00 77.26           C  
ATOM   3496  HB2 SER A 244      33.414  -6.212   4.524  1.00 77.26           H  
ATOM   3497  HB3 SER A 244      35.161  -6.499   4.338  1.00 77.26           H  
ATOM   3498  O   SER A 244      36.202  -8.853   3.552  1.00 77.26           O  
ATOM   3499  OG  SER A 244      34.103  -6.226   2.592  1.00 77.26           O  
ATOM   3500  HG  SER A 244      34.378  -5.307   2.576  1.00 77.26           H  
ATOM   3501  N   ASN A 245      34.673  -9.655   2.121  1.00 74.00           N  
ATOM   3502  H   ASN A 245      33.700  -9.684   1.850  1.00 74.00           H  
ATOM   3503  CA  ASN A 245      35.636 -10.295   1.259  1.00 74.00           C  
ATOM   3504  HA  ASN A 245      36.625  -9.880   1.450  1.00 74.00           H  
ATOM   3505  C   ASN A 245      35.269  -9.969  -0.183  1.00 74.00           C  
ATOM   3506  CB  ASN A 245      35.686 -11.798   1.569  1.00 74.00           C  
ATOM   3507  HB2 ASN A 245      34.746 -12.267   1.279  1.00 74.00           H  
ATOM   3508  HB3 ASN A 245      35.836 -11.940   2.640  1.00 74.00           H  
ATOM   3509  O   ASN A 245      34.142 -10.197  -0.610  1.00 74.00           O  
ATOM   3510  CG  ASN A 245      36.827 -12.475   0.842  1.00 74.00           C  
ATOM   3511  ND2 ASN A 245      37.001 -13.762   1.011  1.00 74.00           N  
ATOM   3512 HD21 ASN A 245      37.730 -14.193   0.461  1.00 74.00           H  
ATOM   3513 HD22 ASN A 245      36.407 -14.291   1.633  1.00 74.00           H  
ATOM   3514  OD1 ASN A 245      37.559 -11.865   0.078  1.00 74.00           O  
ATOM   3515  N   ALA A 246      36.240  -9.449  -0.920  1.00 84.57           N  
ATOM   3516  H   ALA A 246      37.148  -9.330  -0.494  1.00 84.57           H  
ATOM   3517  CA  ALA A 246      36.118  -9.126  -2.333  1.00 84.57           C  
ATOM   3518  HA  ALA A 246      35.071  -8.931  -2.565  1.00 84.57           H  
ATOM   3519  C   ALA A 246      36.559 -10.292  -3.238  1.00 84.57           C  
ATOM   3520  CB  ALA A 246      36.907  -7.837  -2.581  1.00 84.57           C  
ATOM   3521  HB1 ALA A 246      36.776  -7.523  -3.616  1.00 84.57           H  
ATOM   3522  HB2 ALA A 246      37.968  -8.006  -2.396  1.00 84.57           H  
ATOM   3523  HB3 ALA A 246      36.544  -7.045  -1.925  1.00 84.57           H  
ATOM   3524  O   ALA A 246      36.893 -10.087  -4.402  1.00 84.57           O  
ATOM   3525  N   THR A 247      36.619 -11.515  -2.706  1.00 93.87           N  
ATOM   3526  H   THR A 247      36.367 -11.626  -1.734  1.00 93.87           H  
ATOM   3527  CA  THR A 247      37.053 -12.688  -3.472  1.00 93.87           C  
ATOM   3528  HA  THR A 247      38.046 -12.482  -3.870  1.00 93.87           H  
ATOM   3529  C   THR A 247      36.113 -12.928  -4.649  1.00 93.87           C  
ATOM   3530  CB  THR A 247      37.165 -13.942  -2.595  1.00 93.87           C  
ATOM   3531  HB  THR A 247      36.219 -14.127  -2.086  1.00 93.87           H  
ATOM   3532  O   THR A 247      34.888 -12.930  -4.498  1.00 93.87           O  
ATOM   3533  CG2 THR A 247      37.587 -15.186  -3.372  1.00 93.87           C  
ATOM   3534 HG21 THR A 247      37.775 -16.007  -2.680  1.00 93.87           H  
ATOM   3535 HG22 THR A 247      38.494 -14.988  -3.943  1.00 93.87           H  
ATOM   3536 HG23 THR A 247      36.791 -15.492  -4.051  1.00 93.87           H  
ATOM   3537  OG1 THR A 247      38.184 -13.765  -1.641  1.00 93.87           O  
ATOM   3538  HG1 THR A 247      38.035 -12.937  -1.179  1.00 93.87           H  
ATOM   3539  N   PHE A 248      36.711 -13.135  -5.819  1.00 97.37           N  
ATOM   3540  H   PHE A 248      37.720 -13.116  -5.854  1.00 97.37           H  
ATOM   3541  CA  PHE A 248      36.019 -13.566  -7.023  1.00 97.37           C  
ATOM   3542  HA  PHE A 248      35.018 -13.134  -7.031  1.00 97.37           H  
ATOM   3543  C   PHE A 248      35.883 -15.087  -7.027  1.00 97.37           C  
ATOM   3544  CB  PHE A 248      36.763 -13.066  -8.265  1.00 97.37           C  
ATOM   3545  HB2 PHE A 248      37.836 -13.207  -8.134  1.00 97.37           H  
ATOM   3546  HB3 PHE A 248      36.466 -13.676  -9.118  1.00 97.37           H  
ATOM   3547  O   PHE A 248      36.845 -15.809  -6.771  1.00 97.37           O  
ATOM   3548  CG  PHE A 248      36.479 -11.616  -8.599  1.00 97.37           C  
ATOM   3549  CD1 PHE A 248      35.570 -11.298  -9.626  1.00 97.37           C  
ATOM   3550  HD1 PHE A 248      35.086 -12.085 -10.185  1.00 97.37           H  
ATOM   3551  CD2 PHE A 248      37.110 -10.582  -7.883  1.00 97.37           C  
ATOM   3552  HD2 PHE A 248      37.800 -10.811  -7.085  1.00 97.37           H  
ATOM   3553  CE1 PHE A 248      35.296  -9.956  -9.938  1.00 97.37           C  
ATOM   3554  HE1 PHE A 248      34.602  -9.711 -10.728  1.00 97.37           H  
ATOM   3555  CE2 PHE A 248      36.839  -9.239  -8.199  1.00 97.37           C  
ATOM   3556  HE2 PHE A 248      37.327  -8.449  -7.647  1.00 97.37           H  
ATOM   3557  CZ  PHE A 248      35.935  -8.926  -9.228  1.00 97.37           C  
ATOM   3558  HZ  PHE A 248      35.731  -7.896  -9.479  1.00 97.37           H  
ATOM   3559  N   PHE A 249      34.690 -15.565  -7.362  1.00 97.81           N  
ATOM   3560  H   PHE A 249      33.955 -14.906  -7.576  1.00 97.81           H  
ATOM   3561  CA  PHE A 249      34.374 -16.982  -7.494  1.00 97.81           C  
ATOM   3562  HA  PHE A 249      35.274 -17.577  -7.341  1.00 97.81           H  
ATOM   3563  C   PHE A 249      33.852 -17.265  -8.896  1.00 97.81           C  
ATOM   3564  CB  PHE A 249      33.347 -17.385  -6.435  1.00 97.81           C  
ATOM   3565  HB2 PHE A 249      33.086 -18.435  -6.572  1.00 97.81           H  
ATOM   3566  HB3 PHE A 249      32.443 -16.797  -6.595  1.00 97.81           H  
ATOM   3567  O   PHE A 249      33.239 -16.402  -9.530  1.00 97.81           O  
ATOM   3568  CG  PHE A 249      33.823 -17.187  -5.011  1.00 97.81           C  
ATOM   3569  CD1 PHE A 249      34.638 -18.159  -4.402  1.00 97.81           C  
ATOM   3570  HD1 PHE A 249      34.920 -19.047  -4.948  1.00 97.81           H  
ATOM   3571  CD2 PHE A 249      33.464 -16.029  -4.298  1.00 97.81           C  
ATOM   3572  HD2 PHE A 249      32.869 -15.262  -4.772  1.00 97.81           H  
ATOM   3573  CE1 PHE A 249      35.071 -17.984  -3.075  1.00 97.81           C  
ATOM   3574  HE1 PHE A 249      35.695 -18.733  -2.611  1.00 97.81           H  
ATOM   3575  CE2 PHE A 249      33.898 -15.852  -2.973  1.00 97.81           C  
ATOM   3576  HE2 PHE A 249      33.627 -14.955  -2.436  1.00 97.81           H  
ATOM   3577  CZ  PHE A 249      34.696 -16.833  -2.359  1.00 97.81           C  
ATOM   3578  HZ  PHE A 249      35.036 -16.696  -1.343  1.00 97.81           H  
ATOM   3579  N   THR A 250      34.072 -18.485  -9.381  1.00 97.59           N  
ATOM   3580  H   THR A 250      34.600 -19.150  -8.835  1.00 97.59           H  
ATOM   3581  CA  THR A 250      33.515 -18.927 -10.662  1.00 97.59           C  
ATOM   3582  HA  THR A 250      33.839 -18.232 -11.437  1.00 97.59           H  
ATOM   3583  C   THR A 250      31.989 -18.904 -10.616  1.00 97.59           C  
ATOM   3584  CB  THR A 250      34.023 -20.325 -11.030  1.00 97.59           C  
ATOM   3585  HB  THR A 250      33.601 -21.052 -10.336  1.00 97.59           H  
ATOM   3586  O   THR A 250      31.385 -19.295  -9.615  1.00 97.59           O  
ATOM   3587  CG2 THR A 250      33.675 -20.747 -12.455  1.00 97.59           C  
ATOM   3588 HG21 THR A 250      34.011 -19.990 -13.164  1.00 97.59           H  
ATOM   3589 HG22 THR A 250      34.162 -21.694 -12.687  1.00 97.59           H  
ATOM   3590 HG23 THR A 250      32.597 -20.873 -12.556  1.00 97.59           H  
ATOM   3591  OG1 THR A 250      35.425 -20.381 -10.922  1.00 97.59           O  
ATOM   3592  HG1 THR A 250      35.799 -19.757 -11.548  1.00 97.59           H  
ATOM   3593  N   LEU A 251      31.370 -18.466 -11.708  1.00 98.04           N  
ATOM   3594  H   LEU A 251      31.935 -18.150 -12.484  1.00 98.04           H  
ATOM   3595  CA  LEU A 251      29.924 -18.478 -11.886  1.00 98.04           C  
ATOM   3596  HA  LEU A 251      29.454 -18.297 -10.919  1.00 98.04           H  
ATOM   3597  C   LEU A 251      29.439 -19.852 -12.367  1.00 98.04           C  
ATOM   3598  CB  LEU A 251      29.511 -17.351 -12.851  1.00 98.04           C  
ATOM   3599  HB2 LEU A 251      28.453 -17.470 -13.086  1.00 98.04           H  
ATOM   3600  HB3 LEU A 251      30.075 -17.464 -13.777  1.00 98.04           H  
ATOM   3601  O   LEU A 251      30.096 -20.522 -13.167  1.00 98.04           O  
ATOM   3602  CG  LEU A 251      29.719 -15.925 -12.308  1.00 98.04           C  
ATOM   3603  HG  LEU A 251      30.736 -15.809 -11.935  1.00 98.04           H  
ATOM   3604  CD1 LEU A 251      29.481 -14.901 -13.416  1.00 98.04           C  
ATOM   3605 HD11 LEU A 251      30.218 -15.035 -14.207  1.00 98.04           H  
ATOM   3606 HD12 LEU A 251      28.478 -15.015 -13.828  1.00 98.04           H  
ATOM   3607 HD13 LEU A 251      29.584 -13.890 -13.021  1.00 98.04           H  
ATOM   3608  CD2 LEU A 251      28.729 -15.618 -11.187  1.00 98.04           C  
ATOM   3609 HD21 LEU A 251      27.710 -15.683 -11.567  1.00 98.04           H  
ATOM   3610 HD22 LEU A 251      28.843 -16.335 -10.374  1.00 98.04           H  
ATOM   3611 HD23 LEU A 251      28.887 -14.609 -10.804  1.00 98.04           H  
ATOM   3612  N   PHE A 252      28.267 -20.266 -11.893  1.00 97.63           N  
ATOM   3613  H   PHE A 252      27.809 -19.694 -11.198  1.00 97.63           H  
ATOM   3614  CA  PHE A 252      27.561 -21.465 -12.339  1.00 97.63           C  
ATOM   3615  HA  PHE A 252      28.051 -21.879 -13.220  1.00 97.63           H  
ATOM   3616  C   PHE A 252      26.130 -21.095 -12.718  1.00 97.63           C  
ATOM   3617  CB  PHE A 252      27.587 -22.521 -11.229  1.00 97.63           C  
ATOM   3618  HB2 PHE A 252      27.056 -22.140 -10.357  1.00 97.63           H  
ATOM   3619  HB3 PHE A 252      28.623 -22.683 -10.930  1.00 97.63           H  
ATOM   3620  O   PHE A 252      25.389 -20.582 -11.887  1.00 97.63           O  
ATOM   3621  CG  PHE A 252      26.981 -23.850 -11.639  1.00 97.63           C  
ATOM   3622  CD1 PHE A 252      25.596 -24.067 -11.508  1.00 97.63           C  
ATOM   3623  HD1 PHE A 252      24.958 -23.287 -11.120  1.00 97.63           H  
ATOM   3624  CD2 PHE A 252      27.795 -24.865 -12.178  1.00 97.63           C  
ATOM   3625  HD2 PHE A 252      28.856 -24.702 -12.294  1.00 97.63           H  
ATOM   3626  CE1 PHE A 252      25.033 -25.292 -11.903  1.00 97.63           C  
ATOM   3627  HE1 PHE A 252      23.970 -25.459 -11.807  1.00 97.63           H  
ATOM   3628  CE2 PHE A 252      27.228 -26.087 -12.581  1.00 97.63           C  
ATOM   3629  HE2 PHE A 252      27.836 -26.872 -13.006  1.00 97.63           H  
ATOM   3630  CZ  PHE A 252      25.847 -26.299 -12.444  1.00 97.63           C  
ATOM   3631  HZ  PHE A 252      25.416 -27.234 -12.771  1.00 97.63           H  
ATOM   3632  N   ASP A 253      25.731 -21.355 -13.958  1.00 96.88           N  
ATOM   3633  H   ASP A 253      26.343 -21.855 -14.586  1.00 96.88           H  
ATOM   3634  CA  ASP A 253      24.358 -21.130 -14.406  1.00 96.88           C  
ATOM   3635  HA  ASP A 253      23.898 -20.328 -13.829  1.00 96.88           H  
ATOM   3636  C   ASP A 253      23.541 -22.398 -14.163  1.00 96.88           C  
ATOM   3637  CB  ASP A 253      24.359 -20.685 -15.875  1.00 96.88           C  
ATOM   3638  HB2 ASP A 253      24.924 -21.404 -16.468  1.00 96.88           H  
ATOM   3639  HB3 ASP A 253      24.855 -19.717 -15.948  1.00 96.88           H  
ATOM   3640  O   ASP A 253      23.788 -23.419 -14.803  1.00 96.88           O  
ATOM   3641  CG  ASP A 253      22.952 -20.542 -16.463  1.00 96.88           C  
ATOM   3642  OD1 ASP A 253      22.872 -20.436 -17.704  1.00 96.88           O  
ATOM   3643  OD2 ASP A 253      21.973 -20.591 -15.685  1.00 96.88           O  
ATOM   3644  N   ALA A 254      22.572 -22.339 -13.246  1.00 96.61           N  
ATOM   3645  H   ALA A 254      22.364 -21.458 -12.797  1.00 96.61           H  
ATOM   3646  CA  ALA A 254      21.734 -23.489 -12.929  1.00 96.61           C  
ATOM   3647  HA  ALA A 254      22.386 -24.345 -12.757  1.00 96.61           H  
ATOM   3648  C   ALA A 254      20.789 -23.889 -14.077  1.00 96.61           C  
ATOM   3649  CB  ALA A 254      20.976 -23.194 -11.633  1.00 96.61           C  
ATOM   3650  HB1 ALA A 254      20.515 -24.113 -11.270  1.00 96.61           H  
ATOM   3651  HB2 ALA A 254      20.204 -22.444 -11.809  1.00 96.61           H  
ATOM   3652  HB3 ALA A 254      21.664 -22.830 -10.870  1.00 96.61           H  
ATOM   3653  O   ALA A 254      20.262 -25.003 -14.073  1.00 96.61           O  
ATOM   3654  N   ALA A 255      20.567 -23.009 -15.060  1.00 94.42           N  
ATOM   3655  H   ALA A 255      21.033 -22.114 -15.036  1.00 94.42           H  
ATOM   3656  CA  ALA A 255      19.795 -23.327 -16.255  1.00 94.42           C  
ATOM   3657  HA  ALA A 255      18.980 -23.993 -15.969  1.00 94.42           H  
ATOM   3658  C   ALA A 255      20.621 -24.073 -17.312  1.00 94.42           C  
ATOM   3659  CB  ALA A 255      19.197 -22.031 -16.810  1.00 94.42           C  
ATOM   3660  HB1 ALA A 255      18.683 -21.483 -16.021  1.00 94.42           H  
ATOM   3661  HB2 ALA A 255      18.494 -22.264 -17.609  1.00 94.42           H  
ATOM   3662  HB3 ALA A 255      19.990 -21.400 -17.213  1.00 94.42           H  
ATOM   3663  O   ALA A 255      20.077 -24.869 -18.085  1.00 94.42           O  
ATOM   3664  N   LYS A 256      21.941 -23.861 -17.331  1.00 94.20           N  
ATOM   3665  H   LYS A 256      22.330 -23.237 -16.638  1.00 94.20           H  
ATOM   3666  CA  LYS A 256      22.847 -24.509 -18.278  1.00 94.20           C  
ATOM   3667  HA  LYS A 256      22.403 -24.426 -19.270  1.00 94.20           H  
ATOM   3668  C   LYS A 256      22.986 -25.986 -17.923  1.00 94.20           C  
ATOM   3669  CB  LYS A 256      24.185 -23.761 -18.277  1.00 94.20           C  
ATOM   3670  HB2 LYS A 256      23.969 -22.694 -18.340  1.00 94.20           H  
ATOM   3671  HB3 LYS A 256      24.714 -23.948 -17.343  1.00 94.20           H  
ATOM   3672  O   LYS A 256      23.417 -26.335 -16.831  1.00 94.20           O  
ATOM   3673  CG  LYS A 256      25.080 -24.132 -19.468  1.00 94.20           C  
ATOM   3674  HG2 LYS A 256      24.504 -24.037 -20.389  1.00 94.20           H  
ATOM   3675  HG3 LYS A 256      25.428 -25.160 -19.368  1.00 94.20           H  
ATOM   3676  CD  LYS A 256      26.279 -23.174 -19.526  1.00 94.20           C  
ATOM   3677  HD2 LYS A 256      26.906 -23.325 -18.647  1.00 94.20           H  
ATOM   3678  HD3 LYS A 256      25.900 -22.152 -19.510  1.00 94.20           H  
ATOM   3679  CE  LYS A 256      27.106 -23.373 -20.801  1.00 94.20           C  
ATOM   3680  HE2 LYS A 256      27.649 -24.315 -20.729  1.00 94.20           H  
ATOM   3681  HE3 LYS A 256      26.420 -23.442 -21.645  1.00 94.20           H  
ATOM   3682  NZ  LYS A 256      28.042 -22.235 -21.022  1.00 94.20           N  
ATOM   3683  HZ1 LYS A 256      27.531 -21.375 -21.162  1.00 94.20           H  
ATOM   3684  HZ2 LYS A 256      28.601 -22.369 -21.852  1.00 94.20           H  
ATOM   3685  HZ3 LYS A 256      28.655 -22.093 -20.232  1.00 94.20           H  
ATOM   3686  N   ASN A 257      22.641 -26.869 -18.856  1.00 87.62           N  
ATOM   3687  H   ASN A 257      22.300 -26.516 -19.739  1.00 87.62           H  
ATOM   3688  CA  ASN A 257      22.669 -28.325 -18.656  1.00 87.62           C  
ATOM   3689  HA  ASN A 257      22.208 -28.772 -19.537  1.00 87.62           H  
ATOM   3690  C   ASN A 257      21.815 -28.804 -17.462  1.00 87.62           C  
ATOM   3691  CB  ASN A 257      24.125 -28.824 -18.608  1.00 87.62           C  
ATOM   3692  HB2 ASN A 257      24.132 -29.914 -18.592  1.00 87.62           H  
ATOM   3693  HB3 ASN A 257      24.592 -28.477 -17.687  1.00 87.62           H  
ATOM   3694  O   ASN A 257      22.142 -29.796 -16.806  1.00 87.62           O  
ATOM   3695  CG  ASN A 257      24.952 -28.371 -19.793  1.00 87.62           C  
ATOM   3696  ND2 ASN A 257      26.231 -28.153 -19.598  1.00 87.62           N  
ATOM   3697 HD21 ASN A 257      26.776 -27.944 -20.422  1.00 87.62           H  
ATOM   3698 HD22 ASN A 257      26.627 -28.309 -18.682  1.00 87.62           H  
ATOM   3699  OD1 ASN A 257      24.478 -28.205 -20.904  1.00 87.62           O  
ATOM   3700  N   ALA A 258      20.709 -28.106 -17.186  1.00 92.15           N  
ATOM   3701  H   ALA A 258      20.516 -27.269 -17.718  1.00 92.15           H  
ATOM   3702  CA  ALA A 258      19.740 -28.498 -16.174  1.00 92.15           C  
ATOM   3703  HA  ALA A 258      20.216 -28.456 -15.194  1.00 92.15           H  
ATOM   3704  C   ALA A 258      19.224 -29.926 -16.423  1.00 92.15           C  
ATOM   3705  CB  ALA A 258      18.585 -27.491 -16.205  1.00 92.15           C  
ATOM   3706  HB1 ALA A 258      18.922 -26.526 -15.828  1.00 92.15           H  
ATOM   3707  HB2 ALA A 258      18.226 -27.368 -17.227  1.00 92.15           H  
ATOM   3708  HB3 ALA A 258      17.755 -27.857 -15.601  1.00 92.15           H  
ATOM   3709  O   ALA A 258      18.637 -30.207 -17.467  1.00 92.15           O  
ATOM   3710  N   LYS A 259      19.388 -30.819 -15.438  1.00 89.97           N  
ATOM   3711  H   LYS A 259      19.930 -30.540 -14.633  1.00 89.97           H  
ATOM   3712  CA  LYS A 259      18.798 -32.171 -15.492  1.00 89.97           C  
ATOM   3713  HA  LYS A 259      19.109 -32.664 -16.413  1.00 89.97           H  
ATOM   3714  C   LYS A 259      17.274 -32.122 -15.534  1.00 89.97           C  
ATOM   3715  CB  LYS A 259      19.222 -33.008 -14.282  1.00 89.97           C  
ATOM   3716  HB2 LYS A 259      18.618 -33.916 -14.271  1.00 89.97           H  
ATOM   3717  HB3 LYS A 259      19.015 -32.453 -13.367  1.00 89.97           H  
ATOM   3718  O   LYS A 259      16.652 -32.948 -16.191  1.00 89.97           O  
ATOM   3719  CG  LYS A 259      20.696 -33.419 -14.319  1.00 89.97           C  
ATOM   3720  HG2 LYS A 259      21.326 -32.531 -14.257  1.00 89.97           H  
ATOM   3721  HG3 LYS A 259      20.909 -33.948 -15.248  1.00 89.97           H  
ATOM   3722  CD  LYS A 259      20.980 -34.338 -13.127  1.00 89.97           C  
ATOM   3723  HD2 LYS A 259      20.705 -33.809 -12.214  1.00 89.97           H  
ATOM   3724  HD3 LYS A 259      20.375 -35.241 -13.209  1.00 89.97           H  
ATOM   3725  CE  LYS A 259      22.461 -34.715 -13.071  1.00 89.97           C  
ATOM   3726  HE2 LYS A 259      23.050 -33.806 -13.200  1.00 89.97           H  
ATOM   3727  HE3 LYS A 259      22.694 -35.383 -13.900  1.00 89.97           H  
ATOM   3728  NZ  LYS A 259      22.794 -35.342 -11.769  1.00 89.97           N  
ATOM   3729  HZ1 LYS A 259      22.315 -36.223 -11.657  1.00 89.97           H  
ATOM   3730  HZ2 LYS A 259      23.790 -35.487 -11.689  1.00 89.97           H  
ATOM   3731  HZ3 LYS A 259      22.516 -34.724 -11.020  1.00 89.97           H  
ATOM   3732  N   ASP A 260      16.694 -31.169 -14.811  1.00 92.37           N  
ATOM   3733  H   ASP A 260      17.281 -30.533 -14.291  1.00 92.37           H  
ATOM   3734  CA  ASP A 260      15.264 -30.907 -14.806  1.00 92.37           C  
ATOM   3735  HA  ASP A 260      14.768 -31.519 -15.560  1.00 92.37           H  
ATOM   3736  C   ASP A 260      15.029 -29.423 -15.122  1.00 92.37           C  
ATOM   3737  CB  ASP A 260      14.674 -31.333 -13.460  1.00 92.37           C  
ATOM   3738  HB2 ASP A 260      14.970 -32.362 -13.258  1.00 92.37           H  
ATOM   3739  HB3 ASP A 260      15.072 -30.705 -12.662  1.00 92.37           H  
ATOM   3740  O   ASP A 260      15.163 -28.574 -14.230  1.00 92.37           O  
ATOM   3741  CG  ASP A 260      13.148 -31.259 -13.453  1.00 92.37           C  
ATOM   3742  OD1 ASP A 260      12.563 -31.858 -12.520  1.00 92.37           O  
ATOM   3743  OD2 ASP A 260      12.567 -30.589 -14.334  1.00 92.37           O  
ATOM   3744  N   PRO A 261      14.690 -29.085 -16.379  1.00 91.33           N  
ATOM   3745  CA  PRO A 261      14.442 -27.708 -16.796  1.00 91.33           C  
ATOM   3746  HA  PRO A 261      15.355 -27.131 -16.652  1.00 91.33           H  
ATOM   3747  C   PRO A 261      13.302 -27.023 -16.035  1.00 91.33           C  
ATOM   3748  CB  PRO A 261      14.126 -27.786 -18.294  1.00 91.33           C  
ATOM   3749  HB2 PRO A 261      13.052 -27.886 -18.446  1.00 91.33           H  
ATOM   3750  HB3 PRO A 261      14.506 -26.916 -18.829  1.00 91.33           H  
ATOM   3751  O   PRO A 261      13.226 -25.797 -16.051  1.00 91.33           O  
ATOM   3752  CG  PRO A 261      14.816 -29.071 -18.744  1.00 91.33           C  
ATOM   3753  HG2 PRO A 261      14.347 -29.498 -19.631  1.00 91.33           H  
ATOM   3754  HG3 PRO A 261      15.875 -28.878 -18.921  1.00 91.33           H  
ATOM   3755  CD  PRO A 261      14.660 -29.976 -17.529  1.00 91.33           C  
ATOM   3756  HD2 PRO A 261      13.699 -30.490 -17.566  1.00 91.33           H  
ATOM   3757  HD3 PRO A 261      15.477 -30.698 -17.508  1.00 91.33           H  
ATOM   3758  N   SER A 262      12.420 -27.771 -15.356  1.00 90.05           N  
ATOM   3759  H   SER A 262      12.533 -28.773 -15.306  1.00 90.05           H  
ATOM   3760  CA  SER A 262      11.357 -27.169 -14.549  1.00 90.05           C  
ATOM   3761  HA  SER A 262      11.068 -26.232 -15.025  1.00 90.05           H  
ATOM   3762  C   SER A 262      11.810 -26.799 -13.135  1.00 90.05           C  
ATOM   3763  CB  SER A 262      10.095 -28.044 -14.542  1.00 90.05           C  
ATOM   3764  HB2 SER A 262       9.231 -27.392 -14.409  1.00 90.05           H  
ATOM   3765  HB3 SER A 262       9.995 -28.541 -15.506  1.00 90.05           H  
ATOM   3766  O   SER A 262      11.093 -26.066 -12.462  1.00 90.05           O  
ATOM   3767  OG  SER A 262      10.068 -29.011 -13.506  1.00 90.05           O  
ATOM   3768  HG  SER A 262       9.976 -28.547 -12.671  1.00 90.05           H  
ATOM   3769  N   GLU A 263      12.976 -27.270 -12.667  1.00 93.01           N  
ATOM   3770  H   GLU A 263      13.519 -27.860 -13.282  1.00 93.01           H  
ATOM   3771  CA  GLU A 263      13.422 -27.086 -11.273  1.00 93.01           C  
ATOM   3772  HA  GLU A 263      12.758 -26.392 -10.758  1.00 93.01           H  
ATOM   3773  C   GLU A 263      14.831 -26.551 -11.111  1.00 93.01           C  
ATOM   3774  CB  GLU A 263      13.434 -28.404 -10.503  1.00 93.01           C  
ATOM   3775  HB2 GLU A 263      14.217 -29.057 -10.890  1.00 93.01           H  
ATOM   3776  HB3 GLU A 263      13.653 -28.202  -9.454  1.00 93.01           H  
ATOM   3777  O   GLU A 263      15.039 -25.648 -10.298  1.00 93.01           O  
ATOM   3778  CG  GLU A 263      12.137 -29.150 -10.593  1.00 93.01           C  
ATOM   3779  HG2 GLU A 263      12.243 -30.021  -9.947  1.00 93.01           H  
ATOM   3780  HG3 GLU A 263      12.028 -29.485 -11.624  1.00 93.01           H  
ATOM   3781  CD  GLU A 263      10.912 -28.330 -10.191  1.00 93.01           C  
ATOM   3782  OE1 GLU A 263       9.905 -28.414 -10.921  1.00 93.01           O  
ATOM   3783  OE2 GLU A 263      10.886 -27.803  -9.064  1.00 93.01           O  
ATOM   3784  N   THR A 264      15.802 -27.131 -11.826  1.00 94.13           N  
ATOM   3785  H   THR A 264      15.563 -27.832 -12.512  1.00 94.13           H  
ATOM   3786  CA  THR A 264      17.216 -26.785 -11.667  1.00 94.13           C  
ATOM   3787  HA  THR A 264      17.478 -26.938 -10.620  1.00 94.13           H  
ATOM   3788  C   THR A 264      17.456 -25.297 -11.959  1.00 94.13           C  
ATOM   3789  CB  THR A 264      18.143 -27.683 -12.506  1.00 94.13           C  
ATOM   3790  HB  THR A 264      18.061 -27.401 -13.555  1.00 94.13           H  
ATOM   3791  O   THR A 264      18.080 -24.664 -11.105  1.00 94.13           O  
ATOM   3792  CG2 THR A 264      19.601 -27.572 -12.070  1.00 94.13           C  
ATOM   3793 HG21 THR A 264      19.923 -26.531 -12.088  1.00 94.13           H  
ATOM   3794 HG22 THR A 264      20.232 -28.137 -12.755  1.00 94.13           H  
ATOM   3795 HG23 THR A 264      19.724 -27.956 -11.057  1.00 94.13           H  
ATOM   3796  OG1 THR A 264      17.828 -29.056 -12.362  1.00 94.13           O  
ATOM   3797  HG1 THR A 264      18.139 -29.320 -11.493  1.00 94.13           H  
ATOM   3798  N   PRO A 265      16.876 -24.675 -13.018  1.00 94.08           N  
ATOM   3799  CA  PRO A 265      17.016 -23.232 -13.256  1.00 94.08           C  
ATOM   3800  HA  PRO A 265      18.064 -23.003 -13.446  1.00 94.08           H  
ATOM   3801  C   PRO A 265      16.512 -22.360 -12.101  1.00 94.08           C  
ATOM   3802  CB  PRO A 265      16.188 -22.931 -14.511  1.00 94.08           C  
ATOM   3803  HB2 PRO A 265      16.649 -22.159 -15.126  1.00 94.08           H  
ATOM   3804  HB3 PRO A 265      15.178 -22.628 -14.233  1.00 94.08           H  
ATOM   3805  O   PRO A 265      16.967 -21.236 -11.919  1.00 94.08           O  
ATOM   3806  CG  PRO A 265      16.110 -24.265 -15.242  1.00 94.08           C  
ATOM   3807  HG2 PRO A 265      16.994 -24.424 -15.861  1.00 94.08           H  
ATOM   3808  HG3 PRO A 265      15.215 -24.322 -15.861  1.00 94.08           H  
ATOM   3809  CD  PRO A 265      16.091 -25.272 -14.099  1.00 94.08           C  
ATOM   3810  HD2 PRO A 265      16.508 -26.221 -14.436  1.00 94.08           H  
ATOM   3811  HD3 PRO A 265      15.061 -25.413 -13.771  1.00 94.08           H  
ATOM   3812  N   TYR A 266      15.569 -22.872 -11.310  1.00 93.40           N  
ATOM   3813  H   TYR A 266      15.266 -23.819 -11.484  1.00 93.40           H  
ATOM   3814  CA  TYR A 266      14.951 -22.164 -10.193  1.00 93.40           C  
ATOM   3815  HA  TYR A 266      15.086 -21.093 -10.344  1.00 93.40           H  
ATOM   3816  C   TYR A 266      15.595 -22.500  -8.848  1.00 93.40           C  
ATOM   3817  CB  TYR A 266      13.450 -22.447 -10.206  1.00 93.40           C  
ATOM   3818  HB2 TYR A 266      12.962 -21.885  -9.410  1.00 93.40           H  
ATOM   3819  HB3 TYR A 266      13.283 -23.505 -10.006  1.00 93.40           H  
ATOM   3820  O   TYR A 266      15.068 -22.090  -7.811  1.00 93.40           O  
ATOM   3821  CG  TYR A 266      12.802 -22.070 -11.518  1.00 93.40           C  
ATOM   3822  CD1 TYR A 266      12.571 -20.717 -11.828  1.00 93.40           C  
ATOM   3823  HD1 TYR A 266      12.903 -19.939 -11.156  1.00 93.40           H  
ATOM   3824  CD2 TYR A 266      12.371 -23.077 -12.398  1.00 93.40           C  
ATOM   3825  HD2 TYR A 266      12.547 -24.116 -12.158  1.00 93.40           H  
ATOM   3826  CE1 TYR A 266      11.914 -20.371 -13.022  1.00 93.40           C  
ATOM   3827  HE1 TYR A 266      11.770 -19.330 -13.271  1.00 93.40           H  
ATOM   3828  CE2 TYR A 266      11.694 -22.738 -13.582  1.00 93.40           C  
ATOM   3829  HE2 TYR A 266      11.361 -23.510 -14.261  1.00 93.40           H  
ATOM   3830  OH  TYR A 266      10.817 -21.052 -15.043  1.00 93.40           O  
ATOM   3831  HH  TYR A 266      10.874 -20.110 -15.219  1.00 93.40           H  
ATOM   3832  CZ  TYR A 266      11.465 -21.384 -13.897  1.00 93.40           C  
ATOM   3833  N   CYS A 267      16.716 -23.230  -8.850  1.00 95.86           N  
ATOM   3834  H   CYS A 267      17.087 -23.524  -9.743  1.00 95.86           H  
ATOM   3835  CA  CYS A 267      17.489 -23.593  -7.663  1.00 95.86           C  
ATOM   3836  HA  CYS A 267      18.192 -24.370  -7.968  1.00 95.86           H  
ATOM   3837  C   CYS A 267      16.644 -24.209  -6.555  1.00 95.86           C  
ATOM   3838  CB  CYS A 267      18.306 -22.394  -7.202  1.00 95.86           C  
ATOM   3839  HB2 CYS A 267      18.806 -22.618  -6.261  1.00 95.86           H  
ATOM   3840  HB3 CYS A 267      17.637 -21.550  -7.035  1.00 95.86           H  
ATOM   3841  O   CYS A 267      16.801 -23.927  -5.367  1.00 95.86           O  
ATOM   3842  SG  CYS A 267      19.550 -21.937  -8.418  1.00 95.86           S  
ATOM   3843  N   ARG A 268      15.707 -25.067  -6.937  1.00 92.94           N  
ATOM   3844  H   ARG A 268      15.596 -25.256  -7.923  1.00 92.94           H  
ATOM   3845  CA  ARG A 268      14.876 -25.740  -5.960  1.00 92.94           C  
ATOM   3846  HA  ARG A 268      14.458 -24.984  -5.295  1.00 92.94           H  
ATOM   3847  C   ARG A 268      15.672 -26.732  -5.122  1.00 92.94           C  
ATOM   3848  CB  ARG A 268      13.774 -26.432  -6.717  1.00 92.94           C  
ATOM   3849  HB2 ARG A 268      13.180 -25.696  -7.258  1.00 92.94           H  
ATOM   3850  HB3 ARG A 268      14.223 -27.116  -7.437  1.00 92.94           H  
ATOM   3851  O   ARG A 268      16.486 -27.491  -5.651  1.00 92.94           O  
ATOM   3852  CG  ARG A 268      12.916 -27.205  -5.721  1.00 92.94           C  
ATOM   3853  HG2 ARG A 268      13.474 -27.986  -5.205  1.00 92.94           H  
ATOM   3854  HG3 ARG A 268      12.408 -26.546  -5.017  1.00 92.94           H  
ATOM   3855  CD  ARG A 268      11.954 -27.880  -6.606  1.00 92.94           C  
ATOM   3856  HD2 ARG A 268      12.482 -28.450  -7.371  1.00 92.94           H  
ATOM   3857  HD3 ARG A 268      11.427 -27.039  -7.057  1.00 92.94           H  
ATOM   3858  NE  ARG A 268      11.091 -28.784  -5.868  1.00 92.94           N  
ATOM   3859  HE  ARG A 268      11.522 -29.522  -5.329  1.00 92.94           H  
ATOM   3860  NH1 ARG A 268       9.291 -27.812  -6.722  1.00 92.94           N  
ATOM   3861 HH11 ARG A 268       8.375 -27.427  -6.534  1.00 92.94           H  
ATOM   3862 HH12 ARG A 268       9.849 -27.472  -7.491  1.00 92.94           H  
ATOM   3863  NH2 ARG A 268       9.080 -29.626  -5.378  1.00 92.94           N  
ATOM   3864 HH21 ARG A 268       9.534 -30.364  -4.858  1.00 92.94           H  
ATOM   3865 HH22 ARG A 268       8.130 -29.710  -5.709  1.00 92.94           H  
ATOM   3866  CZ  ARG A 268       9.805 -28.735  -5.983  1.00 92.94           C  
ATOM   3867  N   ARG A 269      15.316 -26.842  -3.839  1.00 93.25           N  
ATOM   3868  H   ARG A 269      14.705 -26.124  -3.476  1.00 93.25           H  
ATOM   3869  CA  ARG A 269      15.784 -27.902  -2.934  1.00 93.25           C  
ATOM   3870  HA  ARG A 269      16.818 -27.674  -2.675  1.00 93.25           H  
ATOM   3871  C   ARG A 269      15.756 -29.294  -3.589  1.00 93.25           C  
ATOM   3872  CB  ARG A 269      14.946 -27.874  -1.646  1.00 93.25           C  
ATOM   3873  HB2 ARG A 269      13.929 -28.207  -1.855  1.00 93.25           H  
ATOM   3874  HB3 ARG A 269      14.913 -26.852  -1.271  1.00 93.25           H  
ATOM   3875  O   ARG A 269      14.702 -29.764  -4.012  1.00 93.25           O  
ATOM   3876  CG  ARG A 269      15.579 -28.767  -0.571  1.00 93.25           C  
ATOM   3877  HG2 ARG A 269      16.611 -28.452  -0.414  1.00 93.25           H  
ATOM   3878  HG3 ARG A 269      15.573 -29.807  -0.897  1.00 93.25           H  
ATOM   3879  CD  ARG A 269      14.825 -28.659   0.755  1.00 93.25           C  
ATOM   3880  HD2 ARG A 269      13.823 -29.068   0.631  1.00 93.25           H  
ATOM   3881  HD3 ARG A 269      14.756 -27.607   1.034  1.00 93.25           H  
ATOM   3882  NE  ARG A 269      15.539 -29.387   1.817  1.00 93.25           N  
ATOM   3883  HE  ARG A 269      16.475 -29.700   1.604  1.00 93.25           H  
ATOM   3884  NH1 ARG A 269      14.024 -29.056   3.515  1.00 93.25           N  
ATOM   3885 HH11 ARG A 269      13.787 -29.149   4.492  1.00 93.25           H  
ATOM   3886 HH12 ARG A 269      13.490 -28.440   2.918  1.00 93.25           H  
ATOM   3887  NH2 ARG A 269      15.898 -30.202   3.905  1.00 93.25           N  
ATOM   3888 HH21 ARG A 269      16.824 -30.495   3.625  1.00 93.25           H  
ATOM   3889 HH22 ARG A 269      15.630 -30.295   4.875  1.00 93.25           H  
ATOM   3890  CZ  ARG A 269      15.148 -29.547   3.068  1.00 93.25           C  
ATOM   3891  N   GLY A 270      16.919 -29.943  -3.638  1.00 93.13           N  
ATOM   3892  H   GLY A 270      17.739 -29.471  -3.285  1.00 93.13           H  
ATOM   3893  CA  GLY A 270      17.112 -31.283  -4.206  1.00 93.13           C  
ATOM   3894  HA2 GLY A 270      17.964 -31.753  -3.715  1.00 93.13           H  
ATOM   3895  HA3 GLY A 270      16.231 -31.891  -4.004  1.00 93.13           H  
ATOM   3896  C   GLY A 270      17.369 -31.331  -5.719  1.00 93.13           C  
ATOM   3897  O   GLY A 270      17.774 -32.376  -6.213  1.00 93.13           O  
ATOM   3898  N   SER A 271      17.185 -30.229  -6.456  1.00 94.33           N  
ATOM   3899  H   SER A 271      16.853 -29.388  -6.005  1.00 94.33           H  
ATOM   3900  CA  SER A 271      17.443 -30.185  -7.909  1.00 94.33           C  
ATOM   3901  HA  SER A 271      17.208 -31.161  -8.334  1.00 94.33           H  
ATOM   3902  C   SER A 271      18.907 -29.886  -8.266  1.00 94.33           C  
ATOM   3903  CB  SER A 271      16.515 -29.169  -8.583  1.00 94.33           C  
ATOM   3904  HB2 SER A 271      16.581 -29.293  -9.664  1.00 94.33           H  
ATOM   3905  HB3 SER A 271      15.485 -29.352  -8.277  1.00 94.33           H  
ATOM   3906  O   SER A 271      19.387 -30.289  -9.327  1.00 94.33           O  
ATOM   3907  OG  SER A 271      16.885 -27.845  -8.255  1.00 94.33           O  
ATOM   3908  HG  SER A 271      16.729 -27.681  -7.322  1.00 94.33           H  
ATOM   3909  N   LEU A 272      19.630 -29.208  -7.369  1.00 96.41           N  
ATOM   3910  H   LEU A 272      19.162 -28.908  -6.526  1.00 96.41           H  
ATOM   3911  CA  LEU A 272      21.034 -28.823  -7.524  1.00 96.41           C  
ATOM   3912  HA  LEU A 272      21.225 -28.554  -8.562  1.00 96.41           H  
ATOM   3913  C   LEU A 272      21.957 -30.002  -7.182  1.00 96.41           C  
ATOM   3914  CB  LEU A 272      21.310 -27.591  -6.640  1.00 96.41           C  
ATOM   3915  HB2 LEU A 272      21.067 -27.842  -5.608  1.00 96.41           H  
ATOM   3916  HB3 LEU A 272      22.380 -27.381  -6.669  1.00 96.41           H  
ATOM   3917  O   LEU A 272      22.443 -30.123  -6.062  1.00 96.41           O  
ATOM   3918  CG  LEU A 272      20.546 -26.309  -7.020  1.00 96.41           C  
ATOM   3919  HG  LEU A 272      19.477 -26.474  -6.887  1.00 96.41           H  
ATOM   3920  CD1 LEU A 272      20.977 -25.189  -6.076  1.00 96.41           C  
ATOM   3921 HD11 LEU A 272      20.782 -25.479  -5.043  1.00 96.41           H  
ATOM   3922 HD12 LEU A 272      20.419 -24.279  -6.298  1.00 96.41           H  
ATOM   3923 HD13 LEU A 272      22.041 -24.987  -6.196  1.00 96.41           H  
ATOM   3924  CD2 LEU A 272      20.795 -25.857  -8.460  1.00 96.41           C  
ATOM   3925 HD21 LEU A 272      20.319 -24.893  -8.640  1.00 96.41           H  
ATOM   3926 HD22 LEU A 272      20.366 -26.573  -9.161  1.00 96.41           H  
ATOM   3927 HD23 LEU A 272      21.863 -25.751  -8.650  1.00 96.41           H  
ATOM   3928  N   THR A 273      22.151 -30.906  -8.146  1.00 94.95           N  
ATOM   3929  H   THR A 273      21.668 -30.754  -9.020  1.00 94.95           H  
ATOM   3930  CA  THR A 273      22.908 -32.162  -7.952  1.00 94.95           C  
ATOM   3931  HA  THR A 273      23.110 -32.289  -6.889  1.00 94.95           H  
ATOM   3932  C   THR A 273      24.283 -32.185  -8.622  1.00 94.95           C  
ATOM   3933  CB  THR A 273      22.102 -33.394  -8.398  1.00 94.95           C  
ATOM   3934  HB  THR A 273      22.701 -34.288  -8.228  1.00 94.95           H  
ATOM   3935  O   THR A 273      24.995 -33.180  -8.503  1.00 94.95           O  
ATOM   3936  CG2 THR A 273      20.797 -33.548  -7.621  1.00 94.95           C  
ATOM   3937 HG21 THR A 273      20.297 -34.470  -7.918  1.00 94.95           H  
ATOM   3938 HG22 THR A 273      20.130 -32.706  -7.808  1.00 94.95           H  
ATOM   3939 HG23 THR A 273      21.011 -33.596  -6.553  1.00 94.95           H  
ATOM   3940  OG1 THR A 273      21.763 -33.332  -9.773  1.00 94.95           O  
ATOM   3941  HG1 THR A 273      21.065 -32.676  -9.834  1.00 94.95           H  
ATOM   3942  N   ASP A 274      24.658 -31.134  -9.352  1.00 96.07           N  
ATOM   3943  H   ASP A 274      24.084 -30.302  -9.353  1.00 96.07           H  
ATOM   3944  CA  ASP A 274      25.958 -31.057 -10.018  1.00 96.07           C  
ATOM   3945  HA  ASP A 274      26.149 -32.020 -10.492  1.00 96.07           H  
ATOM   3946  C   ASP A 274      27.067 -30.751  -8.988  1.00 96.07           C  
ATOM   3947  CB  ASP A 274      25.901 -30.015 -11.148  1.00 96.07           C  
ATOM   3948  HB2 ASP A 274      25.034 -30.230 -11.772  1.00 96.07           H  
ATOM   3949  HB3 ASP A 274      25.769 -29.021 -10.722  1.00 96.07           H  
ATOM   3950  O   ASP A 274      27.021 -29.695  -8.347  1.00 96.07           O  
ATOM   3951  CG  ASP A 274      27.153 -30.021 -12.037  1.00 96.07           C  
ATOM   3952  OD1 ASP A 274      27.044 -29.556 -13.188  1.00 96.07           O  
ATOM   3953  OD2 ASP A 274      28.215 -30.489 -11.569  1.00 96.07           O  
ATOM   3954  N   PRO A 275      28.079 -31.627  -8.808  1.00 96.32           N  
ATOM   3955  CA  PRO A 275      29.181 -31.372  -7.879  1.00 96.32           C  
ATOM   3956  HA  PRO A 275      28.786 -31.239  -6.872  1.00 96.32           H  
ATOM   3957  C   PRO A 275      29.994 -30.119  -8.237  1.00 96.32           C  
ATOM   3958  CB  PRO A 275      30.046 -32.636  -7.926  1.00 96.32           C  
ATOM   3959  HB2 PRO A 275      29.693 -33.342  -7.175  1.00 96.32           H  
ATOM   3960  HB3 PRO A 275      31.104 -32.421  -7.775  1.00 96.32           H  
ATOM   3961  O   PRO A 275      30.653 -29.556  -7.361  1.00 96.32           O  
ATOM   3962  CG  PRO A 275      29.778 -33.205  -9.318  1.00 96.32           C  
ATOM   3963  HG2 PRO A 275      30.382 -32.677 -10.057  1.00 96.32           H  
ATOM   3964  HG3 PRO A 275      29.962 -34.278  -9.363  1.00 96.32           H  
ATOM   3965  CD  PRO A 275      28.305 -32.873  -9.530  1.00 96.32           C  
ATOM   3966  HD2 PRO A 275      28.106 -32.778 -10.598  1.00 96.32           H  
ATOM   3967  HD3 PRO A 275      27.681 -33.657  -9.099  1.00 96.32           H  
ATOM   3968  N   ALA A 276      29.928 -29.645  -9.486  1.00 96.36           N  
ATOM   3969  H   ALA A 276      29.344 -30.119 -10.160  1.00 96.36           H  
ATOM   3970  CA  ALA A 276      30.594 -28.430  -9.935  1.00 96.36           C  
ATOM   3971  HA  ALA A 276      31.641 -28.492  -9.639  1.00 96.36           H  
ATOM   3972  C   ALA A 276      30.023 -27.146  -9.310  1.00 96.36           C  
ATOM   3973  CB  ALA A 276      30.527 -28.371 -11.466  1.00 96.36           C  
ATOM   3974  HB1 ALA A 276      31.141 -27.550 -11.836  1.00 96.36           H  
ATOM   3975  HB2 ALA A 276      30.893 -29.306 -11.889  1.00 96.36           H  
ATOM   3976  HB3 ALA A 276      29.496 -28.221 -11.788  1.00 96.36           H  
ATOM   3977  O   ALA A 276      30.653 -26.101  -9.456  1.00 96.36           O  
ATOM   3978  N   ILE A 277      28.872 -27.202  -8.627  1.00 97.12           N  
ATOM   3979  H   ILE A 277      28.375 -28.081  -8.609  1.00 97.12           H  
ATOM   3980  CA  ILE A 277      28.295 -26.077  -7.871  1.00 97.12           C  
ATOM   3981  HA  ILE A 277      28.250 -25.198  -8.514  1.00 97.12           H  
ATOM   3982  C   ILE A 277      29.167 -25.705  -6.665  1.00 97.12           C  
ATOM   3983  CB  ILE A 277      26.854 -26.440  -7.432  1.00 97.12           C  
ATOM   3984  HB  ILE A 277      26.865 -27.434  -6.985  1.00 97.12           H  
ATOM   3985  O   ILE A 277      29.213 -24.539  -6.261  1.00 97.12           O  
ATOM   3986  CG1 ILE A 277      25.949 -26.465  -8.684  1.00 97.12           C  
ATOM   3987 HG12 ILE A 277      26.413 -27.076  -9.458  1.00 97.12           H  
ATOM   3988 HG13 ILE A 277      25.851 -25.451  -9.072  1.00 97.12           H  
ATOM   3989  CG2 ILE A 277      26.308 -25.465  -6.370  1.00 97.12           C  
ATOM   3990 HG21 ILE A 277      26.459 -24.437  -6.701  1.00 97.12           H  
ATOM   3991 HG22 ILE A 277      26.828 -25.612  -5.424  1.00 97.12           H  
ATOM   3992 HG23 ILE A 277      25.248 -25.636  -6.182  1.00 97.12           H  
ATOM   3993  CD1 ILE A 277      24.551 -27.036  -8.438  1.00 97.12           C  
ATOM   3994 HD11 ILE A 277      24.622 -28.000  -7.934  1.00 97.12           H  
ATOM   3995 HD12 ILE A 277      23.973 -26.337  -7.833  1.00 97.12           H  
ATOM   3996 HD13 ILE A 277      24.044 -27.168  -9.393  1.00 97.12           H  
ATOM   3997  N   ARG A 278      29.880 -26.679  -6.089  1.00 97.63           N  
ATOM   3998  H   ARG A 278      29.863 -27.598  -6.508  1.00 97.63           H  
ATOM   3999  CA  ARG A 278      30.680 -26.464  -4.884  1.00 97.63           C  
ATOM   4000  HA  ARG A 278      29.995 -26.113  -4.112  1.00 97.63           H  
ATOM   4001  C   ARG A 278      31.734 -25.377  -5.117  1.00 97.63           C  
ATOM   4002  CB  ARG A 278      31.282 -27.795  -4.424  1.00 97.63           C  
ATOM   4003  HB2 ARG A 278      31.976 -28.160  -5.182  1.00 97.63           H  
ATOM   4004  HB3 ARG A 278      30.475 -28.520  -4.316  1.00 97.63           H  
ATOM   4005  O   ARG A 278      32.532 -25.471  -6.044  1.00 97.63           O  
ATOM   4006  CG  ARG A 278      32.017 -27.646  -3.083  1.00 97.63           C  
ATOM   4007  HG2 ARG A 278      31.354 -27.201  -2.342  1.00 97.63           H  
ATOM   4008  HG3 ARG A 278      32.876 -26.989  -3.219  1.00 97.63           H  
ATOM   4009  CD  ARG A 278      32.526 -28.997  -2.572  1.00 97.63           C  
ATOM   4010  HD2 ARG A 278      33.078 -29.483  -3.376  1.00 97.63           H  
ATOM   4011  HD3 ARG A 278      33.213 -28.815  -1.746  1.00 97.63           H  
ATOM   4012  NE  ARG A 278      31.420 -29.851  -2.091  1.00 97.63           N  
ATOM   4013  HE  ARG A 278      30.611 -29.372  -1.724  1.00 97.63           H  
ATOM   4014  NH1 ARG A 278      32.322 -31.899  -2.621  1.00 97.63           N  
ATOM   4015 HH11 ARG A 278      32.259 -32.907  -2.632  1.00 97.63           H  
ATOM   4016 HH12 ARG A 278      33.117 -31.431  -3.034  1.00 97.63           H  
ATOM   4017  NH2 ARG A 278      30.338 -31.791  -1.605  1.00 97.63           N  
ATOM   4018 HH21 ARG A 278      29.561 -31.261  -1.237  1.00 97.63           H  
ATOM   4019 HH22 ARG A 278      30.287 -32.800  -1.627  1.00 97.63           H  
ATOM   4020  CZ  ARG A 278      31.368 -31.171  -2.110  1.00 97.63           C  
ATOM   4021  N   GLY A 279      31.751 -24.360  -4.256  1.00 97.30           N  
ATOM   4022  H   GLY A 279      31.047 -24.339  -3.533  1.00 97.30           H  
ATOM   4023  CA  GLY A 279      32.706 -23.250  -4.347  1.00 97.30           C  
ATOM   4024  HA2 GLY A 279      32.815 -22.787  -3.366  1.00 97.30           H  
ATOM   4025  HA3 GLY A 279      33.681 -23.644  -4.631  1.00 97.30           H  
ATOM   4026  C   GLY A 279      32.346 -22.157  -5.362  1.00 97.30           C  
ATOM   4027  O   GLY A 279      33.152 -21.252  -5.564  1.00 97.30           O  
ATOM   4028  N   LYS A 280      31.170 -22.218  -6.004  1.00 97.75           N  
ATOM   4029  H   LYS A 280      30.558 -23.000  -5.818  1.00 97.75           H  
ATOM   4030  CA  LYS A 280      30.751 -21.270  -7.052  1.00 97.75           C  
ATOM   4031  HA  LYS A 280      31.588 -20.615  -7.296  1.00 97.75           H  
ATOM   4032  C   LYS A 280      29.616 -20.346  -6.616  1.00 97.75           C  
ATOM   4033  CB  LYS A 280      30.388 -22.041  -8.330  1.00 97.75           C  
ATOM   4034  HB2 LYS A 280      29.577 -22.740  -8.128  1.00 97.75           H  
ATOM   4035  HB3 LYS A 280      30.035 -21.339  -9.086  1.00 97.75           H  
ATOM   4036  O   LYS A 280      28.871 -20.658  -5.684  1.00 97.75           O  
ATOM   4037  CG  LYS A 280      31.605 -22.802  -8.870  1.00 97.75           C  
ATOM   4038  HG2 LYS A 280      31.786 -23.676  -8.245  1.00 97.75           H  
ATOM   4039  HG3 LYS A 280      32.486 -22.161  -8.837  1.00 97.75           H  
ATOM   4040  CD  LYS A 280      31.363 -23.250 -10.311  1.00 97.75           C  
ATOM   4041  HD2 LYS A 280      31.269 -22.378 -10.958  1.00 97.75           H  
ATOM   4042  HD3 LYS A 280      30.431 -23.815 -10.343  1.00 97.75           H  
ATOM   4043  CE  LYS A 280      32.521 -24.132 -10.776  1.00 97.75           C  
ATOM   4044  HE2 LYS A 280      33.410 -23.515 -10.910  1.00 97.75           H  
ATOM   4045  HE3 LYS A 280      32.723 -24.861  -9.992  1.00 97.75           H  
ATOM   4046  NZ  LYS A 280      32.162 -24.838 -12.025  1.00 97.75           N  
ATOM   4047  HZ1 LYS A 280      31.374 -25.438 -11.828  1.00 97.75           H  
ATOM   4048  HZ2 LYS A 280      32.932 -25.409 -12.345  1.00 97.75           H  
ATOM   4049  HZ3 LYS A 280      31.907 -24.177 -12.745  1.00 97.75           H  
ATOM   4050  N   ILE A 281      29.484 -19.213  -7.306  1.00 97.92           N  
ATOM   4051  H   ILE A 281      30.119 -19.065  -8.077  1.00 97.92           H  
ATOM   4052  CA  ILE A 281      28.293 -18.356  -7.230  1.00 97.92           C  
ATOM   4053  HA  ILE A 281      27.856 -18.446  -6.236  1.00 97.92           H  
ATOM   4054  C   ILE A 281      27.278 -18.875  -8.252  1.00 97.92           C  
ATOM   4055  CB  ILE A 281      28.644 -16.870  -7.450  1.00 97.92           C  
ATOM   4056  HB  ILE A 281      29.244 -16.801  -8.358  1.00 97.92           H  
ATOM   4057  O   ILE A 281      27.583 -18.956  -9.442  1.00 97.92           O  
ATOM   4058  CG1 ILE A 281      29.494 -16.323  -6.284  1.00 97.92           C  
ATOM   4059 HG12 ILE A 281      30.287 -17.033  -6.049  1.00 97.92           H  
ATOM   4060 HG13 ILE A 281      28.872 -16.217  -5.395  1.00 97.92           H  
ATOM   4061  CG2 ILE A 281      27.370 -16.014  -7.617  1.00 97.92           C  
ATOM   4062 HG21 ILE A 281      26.741 -16.089  -6.730  1.00 97.92           H  
ATOM   4063 HG22 ILE A 281      26.799 -16.336  -8.488  1.00 97.92           H  
ATOM   4064 HG23 ILE A 281      27.629 -14.969  -7.784  1.00 97.92           H  
ATOM   4065  CD1 ILE A 281      30.149 -14.972  -6.606  1.00 97.92           C  
ATOM   4066 HD11 ILE A 281      30.725 -15.056  -7.527  1.00 97.92           H  
ATOM   4067 HD12 ILE A 281      30.816 -14.690  -5.791  1.00 97.92           H  
ATOM   4068 HD13 ILE A 281      29.397 -14.191  -6.719  1.00 97.92           H  
ATOM   4069  N   VAL A 282      26.082 -19.236  -7.793  1.00 97.71           N  
ATOM   4070  H   VAL A 282      25.891 -19.118  -6.808  1.00 97.71           H  
ATOM   4071  CA  VAL A 282      25.047 -19.860  -8.629  1.00 97.71           C  
ATOM   4072  HA  VAL A 282      25.527 -20.316  -9.495  1.00 97.71           H  
ATOM   4073  C   VAL A 282      24.057 -18.815  -9.137  1.00 97.71           C  
ATOM   4074  CB  VAL A 282      24.326 -20.988  -7.870  1.00 97.71           C  
ATOM   4075  HB  VAL A 282      23.809 -20.570  -7.006  1.00 97.71           H  
ATOM   4076  O   VAL A 282      23.510 -18.046  -8.350  1.00 97.71           O  
ATOM   4077  CG1 VAL A 282      23.304 -21.708  -8.756  1.00 97.71           C  
ATOM   4078 HG11 VAL A 282      22.513 -21.019  -9.053  1.00 97.71           H  
ATOM   4079 HG12 VAL A 282      23.787 -22.091  -9.655  1.00 97.71           H  
ATOM   4080 HG13 VAL A 282      22.844 -22.532  -8.210  1.00 97.71           H  
ATOM   4081  CG2 VAL A 282      25.323 -22.046  -7.379  1.00 97.71           C  
ATOM   4082 HG21 VAL A 282      26.013 -21.614  -6.654  1.00 97.71           H  
ATOM   4083 HG22 VAL A 282      24.778 -22.857  -6.896  1.00 97.71           H  
ATOM   4084 HG23 VAL A 282      25.889 -22.447  -8.221  1.00 97.71           H  
ATOM   4085  N   LEU A 283      23.788 -18.798 -10.440  1.00 97.57           N  
ATOM   4086  H   LEU A 283      24.272 -19.452 -11.038  1.00 97.57           H  
ATOM   4087  CA  LEU A 283      22.680 -18.044 -11.017  1.00 97.57           C  
ATOM   4088  HA  LEU A 283      22.527 -17.133 -10.439  1.00 97.57           H  
ATOM   4089  C   LEU A 283      21.402 -18.873 -10.946  1.00 97.57           C  
ATOM   4090  CB  LEU A 283      22.962 -17.638 -12.467  1.00 97.57           C  
ATOM   4091  HB2 LEU A 283      23.460 -18.452 -12.994  1.00 97.57           H  
ATOM   4092  HB3 LEU A 283      22.002 -17.473 -12.955  1.00 97.57           H  
ATOM   4093  O   LEU A 283      21.357 -20.004 -11.431  1.00 97.57           O  
ATOM   4094  CG  LEU A 283      23.778 -16.351 -12.611  1.00 97.57           C  
ATOM   4095  HG  LEU A 283      23.317 -15.557 -12.023  1.00 97.57           H  
ATOM   4096  CD1 LEU A 283      25.233 -16.516 -12.186  1.00 97.57           C  
ATOM   4097 HD11 LEU A 283      25.674 -17.379 -12.685  1.00 97.57           H  
ATOM   4098 HD12 LEU A 283      25.297 -16.643 -11.105  1.00 97.57           H  
ATOM   4099 HD13 LEU A 283      25.773 -15.614 -12.475  1.00 97.57           H  
ATOM   4100  CD2 LEU A 283      23.741 -15.939 -14.076  1.00 97.57           C  
ATOM   4101 HD21 LEU A 283      24.269 -14.996 -14.214  1.00 97.57           H  
ATOM   4102 HD22 LEU A 283      24.190 -16.717 -14.693  1.00 97.57           H  
ATOM   4103 HD23 LEU A 283      22.709 -15.810 -14.402  1.00 97.57           H  
ATOM   4104  N   CYS A 284      20.365 -18.276 -10.373  1.00 96.95           N  
ATOM   4105  H   CYS A 284      20.497 -17.338 -10.024  1.00 96.95           H  
ATOM   4106  CA  CYS A 284      19.042 -18.858 -10.224  1.00 96.95           C  
ATOM   4107  HA  CYS A 284      18.996 -19.824 -10.728  1.00 96.95           H  
ATOM   4108  C   CYS A 284      18.009 -17.921 -10.845  1.00 96.95           C  
ATOM   4109  CB  CYS A 284      18.756 -19.061  -8.732  1.00 96.95           C  
ATOM   4110  HB2 CYS A 284      17.776 -19.523  -8.615  1.00 96.95           H  
ATOM   4111  HB3 CYS A 284      18.729 -18.080  -8.258  1.00 96.95           H  
ATOM   4112  O   CYS A 284      18.052 -16.710 -10.646  1.00 96.95           O  
ATOM   4113  SG  CYS A 284      19.986 -20.058  -7.857  1.00 96.95           S  
ATOM   4114  N   SER A 285      17.022 -18.466 -11.540  1.00 94.15           N  
ATOM   4115  H   SER A 285      17.018 -19.467 -11.679  1.00 94.15           H  
ATOM   4116  CA  SER A 285      15.831 -17.701 -11.887  1.00 94.15           C  
ATOM   4117  HA  SER A 285      16.121 -16.716 -12.252  1.00 94.15           H  
ATOM   4118  C   SER A 285      14.972 -17.519 -10.634  1.00 94.15           C  
ATOM   4119  CB  SER A 285      15.057 -18.396 -13.007  1.00 94.15           C  
ATOM   4120  HB2 SER A 285      14.138 -17.848 -13.212  1.00 94.15           H  
ATOM   4121  HB3 SER A 285      14.810 -19.413 -12.704  1.00 94.15           H  
ATOM   4122  O   SER A 285      14.691 -18.488  -9.910  1.00 94.15           O  
ATOM   4123  OG  SER A 285      15.846 -18.432 -14.180  1.00 94.15           O  
ATOM   4124  HG  SER A 285      16.689 -18.842 -13.973  1.00 94.15           H  
ATOM   4125  N   ALA A 286      14.502 -16.293 -10.401  1.00 90.95           N  
ATOM   4126  H   ALA A 286      14.791 -15.537 -11.005  1.00 90.95           H  
ATOM   4127  CA  ALA A 286      13.287 -16.083  -9.620  1.00 90.95           C  
ATOM   4128  HA  ALA A 286      13.428 -16.425  -8.594  1.00 90.95           H  
ATOM   4129  C   ALA A 286      12.151 -16.885 -10.270  1.00 90.95           C  
ATOM   4130  CB  ALA A 286      12.962 -14.591  -9.596  1.00 90.95           C  
ATOM   4131  HB1 ALA A 286      13.747 -14.036  -9.082  1.00 90.95           H  
ATOM   4132  HB2 ALA A 286      12.020 -14.416  -9.076  1.00 90.95           H  
ATOM   4133  HB3 ALA A 286      12.883 -14.241 -10.625  1.00 90.95           H  
ATOM   4134  O   ALA A 286      12.267 -17.346 -11.408  1.00 90.95           O  
ATOM   4135  N   LEU A 287      11.030 -17.050  -9.587  1.00 81.75           N  
ATOM   4136  H   LEU A 287      10.988 -16.660  -8.656  1.00 81.75           H  
ATOM   4137  CA  LEU A 287       9.975 -17.960 -10.035  1.00 81.75           C  
ATOM   4138  HA  LEU A 287       9.110 -17.679  -9.436  1.00 81.75           H  
ATOM   4139  C   LEU A 287      10.202 -19.435  -9.674  1.00 81.75           C  
ATOM   4140  CB  LEU A 287       9.445 -17.677 -11.466  1.00 81.75           C  
ATOM   4141  HB2 LEU A 287      10.137 -18.075 -12.208  1.00 81.75           H  
ATOM   4142  HB3 LEU A 287       8.516 -18.227 -11.612  1.00 81.75           H  
ATOM   4143  O   LEU A 287      10.887 -19.766  -8.706  1.00 81.75           O  
ATOM   4144  CG  LEU A 287       9.158 -16.203 -11.804  1.00 81.75           C  
ATOM   4145  HG  LEU A 287      10.092 -15.654 -11.916  1.00 81.75           H  
ATOM   4146  CD1 LEU A 287       8.419 -16.180 -13.144  1.00 81.75           C  
ATOM   4147 HD11 LEU A 287       9.038 -16.649 -13.908  1.00 81.75           H  
ATOM   4148 HD12 LEU A 287       8.214 -15.153 -13.448  1.00 81.75           H  
ATOM   4149 HD13 LEU A 287       7.472 -16.713 -13.057  1.00 81.75           H  
ATOM   4150  CD2 LEU A 287       8.300 -15.508 -10.743  1.00 81.75           C  
ATOM   4151 HD21 LEU A 287       7.538 -16.201 -10.385  1.00 81.75           H  
ATOM   4152 HD22 LEU A 287       8.933 -15.214  -9.906  1.00 81.75           H  
ATOM   4153 HD23 LEU A 287       7.816 -14.619 -11.149  1.00 81.75           H  
ATOM   4154  N   GLY A 288       9.529 -20.332 -10.395  1.00 81.47           N  
ATOM   4155  H   GLY A 288       9.034 -19.997 -11.209  1.00 81.47           H  
ATOM   4156  CA  GLY A 288       9.671 -21.777 -10.252  1.00 81.47           C  
ATOM   4157  HA2 GLY A 288      10.673 -22.091 -10.542  1.00 81.47           H  
ATOM   4158  HA3 GLY A 288       8.970 -22.262 -10.932  1.00 81.47           H  
ATOM   4159  C   GLY A 288       9.427 -22.335  -8.862  1.00 81.47           C  
ATOM   4160  O   GLY A 288      10.076 -23.290  -8.460  1.00 81.47           O  
ATOM   4161  N   HIS A 289       8.447 -21.799  -8.144  1.00 77.90           N  
ATOM   4162  H   HIS A 289       8.022 -20.946  -8.479  1.00 77.90           H  
ATOM   4163  CA  HIS A 289       7.771 -22.561  -7.086  1.00 77.90           C  
ATOM   4164  HA  HIS A 289       6.820 -22.107  -6.809  1.00 77.90           H  
ATOM   4165  C   HIS A 289       8.516 -22.577  -5.763  1.00 77.90           C  
ATOM   4166  CB  HIS A 289       7.259 -23.872  -7.676  1.00 77.90           C  
ATOM   4167  HB2 HIS A 289       8.079 -24.576  -7.819  1.00 77.90           H  
ATOM   4168  HB3 HIS A 289       6.562 -24.345  -6.985  1.00 77.90           H  
ATOM   4169  O   HIS A 289       8.151 -23.319  -4.859  1.00 77.90           O  
ATOM   4170  CG  HIS A 289       6.610 -23.564  -9.010  1.00 77.90           C  
ATOM   4171  CD2 HIS A 289       6.926 -24.112 -10.222  1.00 77.90           C  
ATOM   4172  HD2 HIS A 289       7.636 -24.907 -10.396  1.00 77.90           H  
ATOM   4173  ND1 HIS A 289       5.787 -22.494  -9.275  1.00 77.90           N  
ATOM   4174  HD1 HIS A 289       5.238 -22.016  -8.575  1.00 77.90           H  
ATOM   4175  CE1 HIS A 289       5.465 -22.527 -10.573  1.00 77.90           C  
ATOM   4176  HE1 HIS A 289       4.638 -22.009 -11.034  1.00 77.90           H  
ATOM   4177  NE2 HIS A 289       6.174 -23.456 -11.203  1.00 77.90           N  
ATOM   4178  N   VAL A 290       9.518 -21.708  -5.626  1.00 86.48           N  
ATOM   4179  H   VAL A 290       9.704 -21.073  -6.389  1.00 86.48           H  
ATOM   4180  CA  VAL A 290      10.431 -21.660  -4.490  1.00 86.48           C  
ATOM   4181  HA  VAL A 290       9.978 -22.149  -3.628  1.00 86.48           H  
ATOM   4182  C   VAL A 290      10.739 -20.216  -4.118  1.00 86.48           C  
ATOM   4183  CB  VAL A 290      11.729 -22.392  -4.865  1.00 86.48           C  
ATOM   4184  HB  VAL A 290      12.234 -21.854  -5.666  1.00 86.48           H  
ATOM   4185  O   VAL A 290      11.152 -19.449  -4.981  1.00 86.48           O  
ATOM   4186  CG1 VAL A 290      12.675 -22.493  -3.668  1.00 86.48           C  
ATOM   4187 HG11 VAL A 290      13.584 -23.024  -3.949  1.00 86.48           H  
ATOM   4188 HG12 VAL A 290      12.973 -21.493  -3.352  1.00 86.48           H  
ATOM   4189 HG13 VAL A 290      12.187 -23.000  -2.835  1.00 86.48           H  
ATOM   4190  CG2 VAL A 290      11.488 -23.831  -5.336  1.00 86.48           C  
ATOM   4191 HG21 VAL A 290      11.032 -24.433  -4.550  1.00 86.48           H  
ATOM   4192 HG22 VAL A 290      10.853 -23.856  -6.221  1.00 86.48           H  
ATOM   4193 HG23 VAL A 290      12.448 -24.256  -5.630  1.00 86.48           H  
ATOM   4194  N   ALA A 291      10.564 -19.859  -2.843  1.00 88.37           N  
ATOM   4195  H   ALA A 291      10.260 -20.548  -2.170  1.00 88.37           H  
ATOM   4196  CA  ALA A 291      10.927 -18.543  -2.321  1.00 88.37           C  
ATOM   4197  HA  ALA A 291      10.387 -17.770  -2.868  1.00 88.37           H  
ATOM   4198  C   ALA A 291      12.421 -18.261  -2.493  1.00 88.37           C  
ATOM   4199  CB  ALA A 291      10.538 -18.502  -0.838  1.00 88.37           C  
ATOM   4200  HB1 ALA A 291      11.125 -19.229  -0.277  1.00 88.37           H  
ATOM   4201  HB2 ALA A 291      10.730 -17.509  -0.430  1.00 88.37           H  
ATOM   4202  HB3 ALA A 291       9.482 -18.748  -0.721  1.00 88.37           H  
ATOM   4203  O   ALA A 291      13.238 -19.165  -2.320  1.00 88.37           O  
ATOM   4204  N   ASN A 292      12.799 -17.009  -2.748  1.00 93.13           N  
ATOM   4205  H   ASN A 292      12.100 -16.329  -3.010  1.00 93.13           H  
ATOM   4206  CA  ASN A 292      14.204 -16.608  -2.858  1.00 93.13           C  
ATOM   4207  HA  ASN A 292      14.628 -17.043  -3.762  1.00 93.13           H  
ATOM   4208  C   ASN A 292      15.070 -17.104  -1.685  1.00 93.13           C  
ATOM   4209  CB  ASN A 292      14.236 -15.077  -2.979  1.00 93.13           C  
ATOM   4210  HB2 ASN A 292      15.239 -14.692  -2.793  1.00 93.13           H  
ATOM   4211  HB3 ASN A 292      13.576 -14.623  -2.239  1.00 93.13           H  
ATOM   4212  O   ASN A 292      16.150 -17.664  -1.897  1.00 93.13           O  
ATOM   4213  CG  ASN A 292      13.836 -14.585  -4.354  1.00 93.13           C  
ATOM   4214  ND2 ASN A 292      13.600 -13.303  -4.462  1.00 93.13           N  
ATOM   4215 HD21 ASN A 292      13.666 -12.720  -3.640  1.00 93.13           H  
ATOM   4216 HD22 ASN A 292      13.260 -12.958  -5.348  1.00 93.13           H  
ATOM   4217  OD1 ASN A 292      13.813 -15.334  -5.321  1.00 93.13           O  
ATOM   4218  N   VAL A 293      14.588 -16.971  -0.446  1.00 91.44           N  
ATOM   4219  H   VAL A 293      13.722 -16.467  -0.323  1.00 91.44           H  
ATOM   4220  CA  VAL A 293      15.298 -17.460   0.751  1.00 91.44           C  
ATOM   4221  HA  VAL A 293      16.296 -17.022   0.751  1.00 91.44           H  
ATOM   4222  C   VAL A 293      15.507 -18.982   0.740  1.00 91.44           C  
ATOM   4223  CB  VAL A 293      14.615 -16.991   2.050  1.00 91.44           C  
ATOM   4224  HB  VAL A 293      15.156 -17.422   2.892  1.00 91.44           H  
ATOM   4225  O   VAL A 293      16.601 -19.448   1.064  1.00 91.44           O  
ATOM   4226  CG1 VAL A 293      14.703 -15.464   2.172  1.00 91.44           C  
ATOM   4227 HG11 VAL A 293      14.118 -14.975   1.394  1.00 91.44           H  
ATOM   4228 HG12 VAL A 293      14.323 -15.152   3.145  1.00 91.44           H  
ATOM   4229 HG13 VAL A 293      15.742 -15.142   2.098  1.00 91.44           H  
ATOM   4230  CG2 VAL A 293      13.141 -17.410   2.158  1.00 91.44           C  
ATOM   4231 HG21 VAL A 293      12.734 -17.046   3.101  1.00 91.44           H  
ATOM   4232 HG22 VAL A 293      13.052 -18.496   2.154  1.00 91.44           H  
ATOM   4233 HG23 VAL A 293      12.553 -16.986   1.343  1.00 91.44           H  
ATOM   4234  N   ASP A 294      14.525 -19.749   0.256  1.00 93.66           N  
ATOM   4235  H   ASP A 294      13.681 -19.296  -0.063  1.00 93.66           H  
ATOM   4236  CA  ASP A 294      14.618 -21.207   0.103  1.00 93.66           C  
ATOM   4237  HA  ASP A 294      14.963 -21.646   1.039  1.00 93.66           H  
ATOM   4238  C   ASP A 294      15.609 -21.609  -1.002  1.00 93.66           C  
ATOM   4239  CB  ASP A 294      13.247 -21.811  -0.251  1.00 93.66           C  
ATOM   4240  HB2 ASP A 294      13.410 -22.828  -0.607  1.00 93.66           H  
ATOM   4241  HB3 ASP A 294      12.803 -21.249  -1.073  1.00 93.66           H  
ATOM   4242  O   ASP A 294      16.313 -22.612  -0.858  1.00 93.66           O  
ATOM   4243  CG  ASP A 294      12.220 -21.902   0.872  1.00 93.66           C  
ATOM   4244  OD1 ASP A 294      11.061 -22.212   0.502  1.00 93.66           O  
ATOM   4245  OD2 ASP A 294      12.604 -21.807   2.054  1.00 93.66           O  
ATOM   4246  N   LYS A 295      15.695 -20.834  -2.098  1.00 96.33           N  
ATOM   4247  H   LYS A 295      15.065 -20.047  -2.165  1.00 96.33           H  
ATOM   4248  CA  LYS A 295      16.716 -21.031  -3.147  1.00 96.33           C  
ATOM   4249  HA  LYS A 295      16.652 -22.046  -3.539  1.00 96.33           H  
ATOM   4250  C   LYS A 295      18.113 -20.864  -2.562  1.00 96.33           C  
ATOM   4251  CB  LYS A 295      16.562 -20.032  -4.306  1.00 96.33           C  
ATOM   4252  HB2 LYS A 295      16.713 -19.020  -3.929  1.00 96.33           H  
ATOM   4253  HB3 LYS A 295      17.351 -20.227  -5.032  1.00 96.33           H  
ATOM   4254  O   LYS A 295      18.991 -21.684  -2.813  1.00 96.33           O  
ATOM   4255  CG  LYS A 295      15.219 -20.090  -5.036  1.00 96.33           C  
ATOM   4256  HG2 LYS A 295      15.096 -21.068  -5.501  1.00 96.33           H  
ATOM   4257  HG3 LYS A 295      14.409 -19.939  -4.323  1.00 96.33           H  
ATOM   4258  CD  LYS A 295      15.155 -18.972  -6.088  1.00 96.33           C  
ATOM   4259  HD2 LYS A 295      15.862 -19.164  -6.895  1.00 96.33           H  
ATOM   4260  HD3 LYS A 295      15.425 -18.026  -5.620  1.00 96.33           H  
ATOM   4261  CE  LYS A 295      13.738 -18.822  -6.635  1.00 96.33           C  
ATOM   4262  HE2 LYS A 295      13.037 -18.929  -5.808  1.00 96.33           H  
ATOM   4263  HE3 LYS A 295      13.610 -17.810  -7.019  1.00 96.33           H  
ATOM   4264  NZ  LYS A 295      13.461 -19.804  -7.699  1.00 96.33           N  
ATOM   4265  HZ1 LYS A 295      13.921 -19.502  -8.546  1.00 96.33           H  
ATOM   4266  HZ2 LYS A 295      12.469 -19.832  -7.889  1.00 96.33           H  
ATOM   4267  HZ3 LYS A 295      13.804 -20.723  -7.458  1.00 96.33           H  
ATOM   4268  N   GLY A 296      18.298 -19.841  -1.726  1.00 95.89           N  
ATOM   4269  H   GLY A 296      17.524 -19.208  -1.583  1.00 95.89           H  
ATOM   4270  CA  GLY A 296      19.565 -19.601  -1.042  1.00 95.89           C  
ATOM   4271  HA2 GLY A 296      19.481 -18.706  -0.424  1.00 95.89           H  
ATOM   4272  HA3 GLY A 296      20.346 -19.456  -1.788  1.00 95.89           H  
ATOM   4273  C   GLY A 296      19.970 -20.772  -0.151  1.00 95.89           C  
ATOM   4274  O   GLY A 296      21.115 -21.220  -0.209  1.00 95.89           O  
ATOM   4275  N   GLN A 297      19.023 -21.329   0.610  1.00 95.74           N  
ATOM   4276  H   GLN A 297      18.103 -20.913   0.636  1.00 95.74           H  
ATOM   4277  CA  GLN A 297      19.277 -22.539   1.392  1.00 95.74           C  
ATOM   4278  HA  GLN A 297      20.135 -22.348   2.037  1.00 95.74           H  
ATOM   4279  C   GLN A 297      19.663 -23.725   0.496  1.00 95.74           C  
ATOM   4280  CB  GLN A 297      18.061 -22.850   2.279  1.00 95.74           C  
ATOM   4281  HB2 GLN A 297      17.787 -21.957   2.841  1.00 95.74           H  
ATOM   4282  HB3 GLN A 297      17.216 -23.131   1.652  1.00 95.74           H  
ATOM   4283  O   GLN A 297      20.633 -24.412   0.795  1.00 95.74           O  
ATOM   4284  CG  GLN A 297      18.337 -23.989   3.273  1.00 95.74           C  
ATOM   4285  HG2 GLN A 297      18.585 -24.900   2.729  1.00 95.74           H  
ATOM   4286  HG3 GLN A 297      17.430 -24.182   3.847  1.00 95.74           H  
ATOM   4287  CD  GLN A 297      19.455 -23.661   4.261  1.00 95.74           C  
ATOM   4288  NE2 GLN A 297      20.504 -24.443   4.338  1.00 95.74           N  
ATOM   4289 HE21 GLN A 297      20.625 -25.256   3.751  1.00 95.74           H  
ATOM   4290 HE22 GLN A 297      21.183 -24.252   5.062  1.00 95.74           H  
ATOM   4291  OE1 GLN A 297      19.419 -22.681   4.987  1.00 95.74           O  
ATOM   4292  N   ALA A 298      18.983 -23.932  -0.637  1.00 95.98           N  
ATOM   4293  H   ALA A 298      18.199 -23.332  -0.850  1.00 95.98           H  
ATOM   4294  CA  ALA A 298      19.324 -25.004  -1.574  1.00 95.98           C  
ATOM   4295  HA  ALA A 298      19.328 -25.946  -1.025  1.00 95.98           H  
ATOM   4296  C   ALA A 298      20.726 -24.845  -2.199  1.00 95.98           C  
ATOM   4297  CB  ALA A 298      18.236 -25.069  -2.649  1.00 95.98           C  
ATOM   4298  HB1 ALA A 298      18.440 -25.896  -3.330  1.00 95.98           H  
ATOM   4299  HB2 ALA A 298      17.261 -25.205  -2.183  1.00 95.98           H  
ATOM   4300  HB3 ALA A 298      18.229 -24.140  -3.219  1.00 95.98           H  
ATOM   4301  O   ALA A 298      21.448 -25.833  -2.324  1.00 95.98           O  
ATOM   4302  N   VAL A 299      21.133 -23.622  -2.564  1.00 97.09           N  
ATOM   4303  H   VAL A 299      20.473 -22.861  -2.493  1.00 97.09           H  
ATOM   4304  CA  VAL A 299      22.487 -23.334  -3.079  1.00 97.09           C  
ATOM   4305  HA  VAL A 299      22.702 -24.012  -3.905  1.00 97.09           H  
ATOM   4306  C   VAL A 299      23.546 -23.595  -2.008  1.00 97.09           C  
ATOM   4307  CB  VAL A 299      22.586 -21.887  -3.607  1.00 97.09           C  
ATOM   4308  HB  VAL A 299      22.211 -21.196  -2.852  1.00 97.09           H  
ATOM   4309  O   VAL A 299      24.569 -24.218  -2.295  1.00 97.09           O  
ATOM   4310  CG1 VAL A 299      24.028 -21.493  -3.953  1.00 97.09           C  
ATOM   4311 HG11 VAL A 299      24.464 -22.236  -4.621  1.00 97.09           H  
ATOM   4312 HG12 VAL A 299      24.044 -20.519  -4.443  1.00 97.09           H  
ATOM   4313 HG13 VAL A 299      24.635 -21.426  -3.050  1.00 97.09           H  
ATOM   4314  CG2 VAL A 299      21.755 -21.727  -4.885  1.00 97.09           C  
ATOM   4315 HG21 VAL A 299      20.713 -21.990  -4.701  1.00 97.09           H  
ATOM   4316 HG22 VAL A 299      21.791 -20.691  -5.221  1.00 97.09           H  
ATOM   4317 HG23 VAL A 299      22.149 -22.365  -5.676  1.00 97.09           H  
ATOM   4318  N   LYS A 300      23.284 -23.174  -0.765  1.00 96.79           N  
ATOM   4319  H   LYS A 300      22.424 -22.667  -0.609  1.00 96.79           H  
ATOM   4320  CA  LYS A 300      24.164 -23.428   0.381  1.00 96.79           C  
ATOM   4321  HA  LYS A 300      25.157 -23.039   0.153  1.00 96.79           H  
ATOM   4322  C   LYS A 300      24.328 -24.926   0.645  1.00 96.79           C  
ATOM   4323  CB  LYS A 300      23.597 -22.691   1.599  1.00 96.79           C  
ATOM   4324  HB2 LYS A 300      23.483 -21.638   1.343  1.00 96.79           H  
ATOM   4325  HB3 LYS A 300      22.612 -23.090   1.841  1.00 96.79           H  
ATOM   4326  O   LYS A 300      25.454 -25.392   0.801  1.00 96.79           O  
ATOM   4327  CG  LYS A 300      24.499 -22.809   2.833  1.00 96.79           C  
ATOM   4328  HG2 LYS A 300      24.555 -23.847   3.161  1.00 96.79           H  
ATOM   4329  HG3 LYS A 300      25.499 -22.449   2.590  1.00 96.79           H  
ATOM   4330  CD  LYS A 300      23.903 -21.953   3.951  1.00 96.79           C  
ATOM   4331  HD2 LYS A 300      22.906 -22.320   4.195  1.00 96.79           H  
ATOM   4332  HD3 LYS A 300      23.820 -20.930   3.586  1.00 96.79           H  
ATOM   4333  CE  LYS A 300      24.778 -21.963   5.202  1.00 96.79           C  
ATOM   4334  HE2 LYS A 300      24.757 -22.959   5.645  1.00 96.79           H  
ATOM   4335  HE3 LYS A 300      25.803 -21.738   4.907  1.00 96.79           H  
ATOM   4336  NZ  LYS A 300      24.287 -20.939   6.156  1.00 96.79           N  
ATOM   4337  HZ1 LYS A 300      24.880 -20.871   6.970  1.00 96.79           H  
ATOM   4338  HZ2 LYS A 300      24.263 -20.037   5.702  1.00 96.79           H  
ATOM   4339  HZ3 LYS A 300      23.341 -21.144   6.443  1.00 96.79           H  
ATOM   4340  N   ASP A 301      23.229 -25.680   0.633  1.00 97.03           N  
ATOM   4341  H   ASP A 301      22.335 -25.215   0.568  1.00 97.03           H  
ATOM   4342  CA  ASP A 301      23.231 -27.134   0.835  1.00 97.03           C  
ATOM   4343  HA  ASP A 301      23.721 -27.360   1.782  1.00 97.03           H  
ATOM   4344  C   ASP A 301      24.010 -27.870  -0.274  1.00 97.03           C  
ATOM   4345  CB  ASP A 301      21.782 -27.658   0.902  1.00 97.03           C  
ATOM   4346  HB2 ASP A 301      21.816 -28.748   0.907  1.00 97.03           H  
ATOM   4347  HB3 ASP A 301      21.253 -27.352   0.000  1.00 97.03           H  
ATOM   4348  O   ASP A 301      24.665 -28.878  -0.009  1.00 97.03           O  
ATOM   4349  CG  ASP A 301      20.972 -27.216   2.132  1.00 97.03           C  
ATOM   4350  OD1 ASP A 301      19.741 -27.461   2.129  1.00 97.03           O  
ATOM   4351  OD2 ASP A 301      21.559 -26.662   3.089  1.00 97.03           O  
ATOM   4352  N   ALA A 302      24.002 -27.346  -1.506  1.00 97.10           N  
ATOM   4353  H   ALA A 302      23.404 -26.550  -1.678  1.00 97.10           H  
ATOM   4354  CA  ALA A 302      24.791 -27.863  -2.629  1.00 97.10           C  
ATOM   4355  HA  ALA A 302      24.759 -28.952  -2.591  1.00 97.10           H  
ATOM   4356  C   ALA A 302      26.287 -27.466  -2.579  1.00 97.10           C  
ATOM   4357  CB  ALA A 302      24.113 -27.424  -3.932  1.00 97.10           C  
ATOM   4358  HB1 ALA A 302      23.081 -27.773  -3.946  1.00 97.10           H  
ATOM   4359  HB2 ALA A 302      24.126 -26.337  -4.011  1.00 97.10           H  
ATOM   4360  HB3 ALA A 302      24.640 -27.853  -4.784  1.00 97.10           H  
ATOM   4361  O   ALA A 302      27.079 -27.895  -3.421  1.00 97.10           O  
ATOM   4362  N   GLY A 303      26.704 -26.667  -1.591  1.00 97.05           N  
ATOM   4363  H   GLY A 303      26.023 -26.363  -0.910  1.00 97.05           H  
ATOM   4364  CA  GLY A 303      28.081 -26.195  -1.423  1.00 97.05           C  
ATOM   4365  HA2 GLY A 303      28.775 -26.985  -1.712  1.00 97.05           H  
ATOM   4366  HA3 GLY A 303      28.234 -25.968  -0.368  1.00 97.05           H  
ATOM   4367  C   GLY A 303      28.433 -24.935  -2.220  1.00 97.05           C  
ATOM   4368  O   GLY A 303      29.617 -24.609  -2.328  1.00 97.05           O  
ATOM   4369  N   GLY A 304      27.445 -24.237  -2.786  1.00 97.58           N  
ATOM   4370  H   GLY A 304      26.493 -24.529  -2.620  1.00 97.58           H  
ATOM   4371  CA  GLY A 304      27.644 -22.926  -3.405  1.00 97.58           C  
ATOM   4372  HA2 GLY A 304      28.431 -22.996  -4.156  1.00 97.58           H  
ATOM   4373  HA3 GLY A 304      26.728 -22.613  -3.906  1.00 97.58           H  
ATOM   4374  C   GLY A 304      28.025 -21.863  -2.369  1.00 97.58           C  
ATOM   4375  O   GLY A 304      27.619 -21.930  -1.209  1.00 97.58           O  
ATOM   4376  N   VAL A 305      28.818 -20.873  -2.785  1.00 97.03           N  
ATOM   4377  H   VAL A 305      29.071 -20.857  -3.763  1.00 97.03           H  
ATOM   4378  CA  VAL A 305      29.344 -19.806  -1.902  1.00 97.03           C  
ATOM   4379  HA  VAL A 305      29.187 -20.105  -0.866  1.00 97.03           H  
ATOM   4380  C   VAL A 305      28.607 -18.476  -2.052  1.00 97.03           C  
ATOM   4381  CB  VAL A 305      30.861 -19.613  -2.073  1.00 97.03           C  
ATOM   4382  HB  VAL A 305      31.191 -18.814  -1.408  1.00 97.03           H  
ATOM   4383  O   VAL A 305      28.784 -17.577  -1.233  1.00 97.03           O  
ATOM   4384  CG1 VAL A 305      31.611 -20.886  -1.667  1.00 97.03           C  
ATOM   4385 HG11 VAL A 305      31.273 -21.730  -2.268  1.00 97.03           H  
ATOM   4386 HG12 VAL A 305      32.683 -20.743  -1.804  1.00 97.03           H  
ATOM   4387 HG13 VAL A 305      31.414 -21.105  -0.618  1.00 97.03           H  
ATOM   4388  CG2 VAL A 305      31.240 -19.226  -3.504  1.00 97.03           C  
ATOM   4389 HG21 VAL A 305      30.946 -20.008  -4.204  1.00 97.03           H  
ATOM   4390 HG22 VAL A 305      30.769 -18.283  -3.781  1.00 97.03           H  
ATOM   4391 HG23 VAL A 305      32.321 -19.101  -3.561  1.00 97.03           H  
ATOM   4392  N   GLY A 306      27.749 -18.358  -3.064  1.00 97.43           N  
ATOM   4393  H   GLY A 306      27.644 -19.137  -3.698  1.00 97.43           H  
ATOM   4394  CA  GLY A 306      26.844 -17.231  -3.244  1.00 97.43           C  
ATOM   4395  HA2 GLY A 306      26.346 -17.041  -2.294  1.00 97.43           H  
ATOM   4396  HA3 GLY A 306      27.401 -16.338  -3.529  1.00 97.43           H  
ATOM   4397  C   GLY A 306      25.777 -17.518  -4.297  1.00 97.43           C  
ATOM   4398  O   GLY A 306      25.824 -18.551  -4.968  1.00 97.43           O  
ATOM   4399  N   MET A 307      24.809 -16.617  -4.443  1.00 97.55           N  
ATOM   4400  H   MET A 307      24.817 -15.804  -3.844  1.00 97.55           H  
ATOM   4401  CA  MET A 307      23.693 -16.776  -5.376  1.00 97.55           C  
ATOM   4402  HA  MET A 307      24.008 -17.448  -6.174  1.00 97.55           H  
ATOM   4403  C   MET A 307      23.284 -15.441  -6.010  1.00 97.55           C  
ATOM   4404  CB  MET A 307      22.522 -17.438  -4.637  1.00 97.55           C  
ATOM   4405  HB2 MET A 307      22.224 -16.789  -3.813  1.00 97.55           H  
ATOM   4406  HB3 MET A 307      22.856 -18.388  -4.218  1.00 97.55           H  
ATOM   4407  O   MET A 307      23.150 -14.434  -5.324  1.00 97.55           O  
ATOM   4408  CG  MET A 307      21.306 -17.704  -5.528  1.00 97.55           C  
ATOM   4409  HG2 MET A 307      21.619 -18.352  -6.347  1.00 97.55           H  
ATOM   4410  HG3 MET A 307      20.958 -16.764  -5.956  1.00 97.55           H  
ATOM   4411  SD  MET A 307      19.906 -18.481  -4.671  1.00 97.55           S  
ATOM   4412  CE  MET A 307      19.566 -17.214  -3.427  1.00 97.55           C  
ATOM   4413  HE1 MET A 307      20.282 -17.294  -2.609  1.00 97.55           H  
ATOM   4414  HE2 MET A 307      19.670 -16.227  -3.879  1.00 97.55           H  
ATOM   4415  HE3 MET A 307      18.555 -17.341  -3.038  1.00 97.55           H  
ATOM   4416  N   ILE A 308      23.036 -15.432  -7.315  1.00 97.40           N  
ATOM   4417  H   ILE A 308      23.132 -16.300  -7.823  1.00 97.40           H  
ATOM   4418  CA  ILE A 308      22.454 -14.292  -8.032  1.00 97.40           C  
ATOM   4419  HA  ILE A 308      22.326 -13.446  -7.357  1.00 97.40           H  
ATOM   4420  C   ILE A 308      21.073 -14.722  -8.514  1.00 97.40           C  
ATOM   4421  CB  ILE A 308      23.369 -13.837  -9.189  1.00 97.40           C  
ATOM   4422  HB  ILE A 308      23.526 -14.687  -9.853  1.00 97.40           H  
ATOM   4423  O   ILE A 308      20.956 -15.685  -9.270  1.00 97.40           O  
ATOM   4424  CG1 ILE A 308      24.745 -13.371  -8.656  1.00 97.40           C  
ATOM   4425 HG12 ILE A 308      24.628 -12.418  -8.139  1.00 97.40           H  
ATOM   4426 HG13 ILE A 308      25.128 -14.091  -7.933  1.00 97.40           H  
ATOM   4427  CG2 ILE A 308      22.691 -12.704  -9.985  1.00 97.40           C  
ATOM   4428 HG21 ILE A 308      22.489 -11.853  -9.334  1.00 97.40           H  
ATOM   4429 HG22 ILE A 308      21.755 -13.050 -10.423  1.00 97.40           H  
ATOM   4430 HG23 ILE A 308      23.328 -12.381 -10.808  1.00 97.40           H  
ATOM   4431  CD1 ILE A 308      25.813 -13.230  -9.747  1.00 97.40           C  
ATOM   4432 HD11 ILE A 308      25.953 -14.186 -10.251  1.00 97.40           H  
ATOM   4433 HD12 ILE A 308      26.757 -12.932  -9.290  1.00 97.40           H  
ATOM   4434 HD13 ILE A 308      25.527 -12.475 -10.480  1.00 97.40           H  
ATOM   4435  N   ILE A 309      20.029 -14.024  -8.073  1.00 96.80           N  
ATOM   4436  H   ILE A 309      20.187 -13.239  -7.457  1.00 96.80           H  
ATOM   4437  CA  ILE A 309      18.652 -14.308  -8.479  1.00 96.80           C  
ATOM   4438  HA  ILE A 309      18.603 -15.327  -8.862  1.00 96.80           H  
ATOM   4439  C   ILE A 309      18.250 -13.339  -9.591  1.00 96.80           C  
ATOM   4440  CB  ILE A 309      17.684 -14.239  -7.286  1.00 96.80           C  
ATOM   4441  HB  ILE A 309      17.645 -13.205  -6.943  1.00 96.80           H  
ATOM   4442  O   ILE A 309      18.286 -12.127  -9.394  1.00 96.80           O  
ATOM   4443  CG1 ILE A 309      18.166 -15.114  -6.109  1.00 96.80           C  
ATOM   4444 HG12 ILE A 309      18.237 -16.157  -6.420  1.00 96.80           H  
ATOM   4445 HG13 ILE A 309      19.153 -14.780  -5.790  1.00 96.80           H  
ATOM   4446  CG2 ILE A 309      16.276 -14.651  -7.752  1.00 96.80           C  
ATOM   4447 HG21 ILE A 309      15.955 -14.032  -8.590  1.00 96.80           H  
ATOM   4448 HG22 ILE A 309      16.263 -15.700  -8.049  1.00 96.80           H  
ATOM   4449 HG23 ILE A 309      15.553 -14.490  -6.953  1.00 96.80           H  
ATOM   4450  CD1 ILE A 309      17.244 -15.006  -4.895  1.00 96.80           C  
ATOM   4451 HD11 ILE A 309      17.744 -15.391  -4.006  1.00 96.80           H  
ATOM   4452 HD12 ILE A 309      16.975 -13.966  -4.710  1.00 96.80           H  
ATOM   4453 HD13 ILE A 309      16.350 -15.605  -5.066  1.00 96.80           H  
ATOM   4454  N   ILE A 310      17.842 -13.857 -10.748  1.00 95.94           N  
ATOM   4455  H   ILE A 310      17.853 -14.862 -10.843  1.00 95.94           H  
ATOM   4456  CA  ILE A 310      17.365 -13.050 -11.878  1.00 95.94           C  
ATOM   4457  HA  ILE A 310      17.777 -12.044 -11.798  1.00 95.94           H  
ATOM   4458  C   ILE A 310      15.840 -12.936 -11.804  1.00 95.94           C  
ATOM   4459  CB  ILE A 310      17.852 -13.640 -13.223  1.00 95.94           C  
ATOM   4460  HB  ILE A 310      17.464 -14.654 -13.324  1.00 95.94           H  
ATOM   4461  O   ILE A 310      15.138 -13.937 -11.968  1.00 95.94           O  
ATOM   4462  CG1 ILE A 310      19.398 -13.699 -13.264  1.00 95.94           C  
ATOM   4463 HG12 ILE A 310      19.795 -12.684 -13.242  1.00 95.94           H  
ATOM   4464 HG13 ILE A 310      19.773 -14.217 -12.381  1.00 95.94           H  
ATOM   4465  CG2 ILE A 310      17.306 -12.782 -14.382  1.00 95.94           C  
ATOM   4466 HG21 ILE A 310      17.649 -13.159 -15.345  1.00 95.94           H  
ATOM   4467 HG22 ILE A 310      16.217 -12.823 -14.401  1.00 95.94           H  
ATOM   4468 HG23 ILE A 310      17.617 -11.744 -14.261  1.00 95.94           H  
ATOM   4469  CD1 ILE A 310      19.976 -14.434 -14.479  1.00 95.94           C  
ATOM   4470 HD11 ILE A 310      19.661 -13.971 -15.415  1.00 95.94           H  
ATOM   4471 HD12 ILE A 310      19.667 -15.479 -14.465  1.00 95.94           H  
ATOM   4472 HD13 ILE A 310      21.063 -14.376 -14.433  1.00 95.94           H  
ATOM   4473  N   ASN A 311      15.321 -11.725 -11.575  1.00 94.66           N  
ATOM   4474  H   ASN A 311      15.949 -10.951 -11.414  1.00 94.66           H  
ATOM   4475  CA  ASN A 311      13.880 -11.460 -11.614  1.00 94.66           C  
ATOM   4476  HA  ASN A 311      13.392 -12.211 -10.992  1.00 94.66           H  
ATOM   4477  C   ASN A 311      13.305 -11.620 -13.032  1.00 94.66           C  
ATOM   4478  CB  ASN A 311      13.569 -10.061 -11.039  1.00 94.66           C  
ATOM   4479  HB2 ASN A 311      12.679  -9.661 -11.526  1.00 94.66           H  
ATOM   4480  HB3 ASN A 311      14.389  -9.374 -11.243  1.00 94.66           H  
ATOM   4481  O   ASN A 311      14.008 -11.366 -14.010  1.00 94.66           O  
ATOM   4482  CG  ASN A 311      13.281 -10.074  -9.549  1.00 94.66           C  
ATOM   4483  ND2 ASN A 311      13.045  -8.930  -8.949  1.00 94.66           N  
ATOM   4484 HD21 ASN A 311      12.808  -8.995  -7.969  1.00 94.66           H  
ATOM   4485 HD22 ASN A 311      13.015  -8.047  -9.438  1.00 94.66           H  
ATOM   4486  OD1 ASN A 311      13.201 -11.106  -8.906  1.00 94.66           O  
ATOM   4487  N   PRO A 312      12.016 -11.978 -13.184  1.00 92.14           N  
ATOM   4488  CA  PRO A 312      11.368 -11.969 -14.489  1.00 92.14           C  
ATOM   4489  HA  PRO A 312      12.019 -12.432 -15.230  1.00 92.14           H  
ATOM   4490  C   PRO A 312      11.069 -10.527 -14.926  1.00 92.14           C  
ATOM   4491  CB  PRO A 312      10.118 -12.831 -14.320  1.00 92.14           C  
ATOM   4492  HB2 PRO A 312      10.383 -13.880 -14.453  1.00 92.14           H  
ATOM   4493  HB3 PRO A 312       9.320 -12.548 -15.006  1.00 92.14           H  
ATOM   4494  O   PRO A 312      10.893  -9.632 -14.098  1.00 92.14           O  
ATOM   4495  CG  PRO A 312       9.736 -12.587 -12.866  1.00 92.14           C  
ATOM   4496  HG2 PRO A 312       9.086 -11.712 -12.846  1.00 92.14           H  
ATOM   4497  HG3 PRO A 312       9.210 -13.436 -12.431  1.00 92.14           H  
ATOM   4498  CD  PRO A 312      11.059 -12.329 -12.144  1.00 92.14           C  
ATOM   4499  HD2 PRO A 312      10.948 -11.529 -11.412  1.00 92.14           H  
ATOM   4500  HD3 PRO A 312      11.372 -13.251 -11.653  1.00 92.14           H  
ATOM   4501  N   SER A 313      10.966 -10.303 -16.238  1.00 93.42           N  
ATOM   4502  H   SER A 313      11.060 -11.083 -16.872  1.00 93.42           H  
ATOM   4503  CA  SER A 313      10.859  -8.964 -16.844  1.00 93.42           C  
ATOM   4504  HA  SER A 313      11.781  -8.416 -16.647  1.00 93.42           H  
ATOM   4505  C   SER A 313       9.718  -8.105 -16.292  1.00 93.42           C  
ATOM   4506  CB  SER A 313      10.704  -9.097 -18.361  1.00 93.42           C  
ATOM   4507  HB2 SER A 313      10.527  -8.113 -18.796  1.00 93.42           H  
ATOM   4508  HB3 SER A 313      11.622  -9.507 -18.782  1.00 93.42           H  
ATOM   4509  O   SER A 313       9.892  -6.901 -16.141  1.00 93.42           O  
ATOM   4510  OG  SER A 313       9.622  -9.961 -18.665  1.00 93.42           O  
ATOM   4511  HG  SER A 313       9.452  -9.912 -19.609  1.00 93.42           H  
ATOM   4512  N   GLN A 314       8.590  -8.716 -15.917  1.00 89.95           N  
ATOM   4513  H   GLN A 314       8.505  -9.697 -16.138  1.00 89.95           H  
ATOM   4514  CA  GLN A 314       7.425  -8.020 -15.352  1.00 89.95           C  
ATOM   4515  HA  GLN A 314       7.117  -7.252 -16.061  1.00 89.95           H  
ATOM   4516  C   GLN A 314       7.693  -7.297 -14.016  1.00 89.95           C  
ATOM   4517  CB  GLN A 314       6.262  -9.018 -15.199  1.00 89.95           C  
ATOM   4518  HB2 GLN A 314       5.348  -8.464 -14.984  1.00 89.95           H  
ATOM   4519  HB3 GLN A 314       6.122  -9.554 -16.138  1.00 89.95           H  
ATOM   4520  O   GLN A 314       6.872  -6.493 -13.598  1.00 89.95           O  
ATOM   4521  CG  GLN A 314       6.514 -10.021 -14.063  1.00 89.95           C  
ATOM   4522  HG2 GLN A 314       6.601  -9.477 -13.123  1.00 89.95           H  
ATOM   4523  HG3 GLN A 314       7.448 -10.553 -14.242  1.00 89.95           H  
ATOM   4524  CD  GLN A 314       5.417 -11.057 -13.876  1.00 89.95           C  
ATOM   4525  NE2 GLN A 314       5.390 -11.689 -12.727  1.00 89.95           N  
ATOM   4526 HE21 GLN A 314       4.649 -12.366 -12.616  1.00 89.95           H  
ATOM   4527 HE22 GLN A 314       5.980 -11.362 -11.975  1.00 89.95           H  
ATOM   4528  OE1 GLN A 314       4.593 -11.353 -14.723  1.00 89.95           O  
ATOM   4529  N   TYR A 315       8.792  -7.603 -13.312  1.00 91.84           N  
ATOM   4530  H   TYR A 315       9.455  -8.259 -13.698  1.00 91.84           H  
ATOM   4531  CA  TYR A 315       9.168  -6.877 -12.090  1.00 91.84           C  
ATOM   4532  HA  TYR A 315       8.266  -6.576 -11.559  1.00 91.84           H  
ATOM   4533  C   TYR A 315       9.935  -5.591 -12.394  1.00 91.84           C  
ATOM   4534  CB  TYR A 315       9.987  -7.770 -11.146  1.00 91.84           C  
ATOM   4535  HB2 TYR A 315      10.522  -7.138 -10.437  1.00 91.84           H  
ATOM   4536  HB3 TYR A 315      10.738  -8.314 -11.717  1.00 91.84           H  
ATOM   4537  O   TYR A 315      10.086  -4.762 -11.497  1.00 91.84           O  
ATOM   4538  CG  TYR A 315       9.144  -8.745 -10.354  1.00 91.84           C  
ATOM   4539  CD1 TYR A 315       8.901  -8.544  -8.984  1.00 91.84           C  
ATOM   4540  HD1 TYR A 315       9.344  -7.698  -8.479  1.00 91.84           H  
ATOM   4541  CD2 TYR A 315       8.581  -9.846 -11.011  1.00 91.84           C  
ATOM   4542  HD2 TYR A 315       8.764  -9.929 -12.072  1.00 91.84           H  
ATOM   4543  CE1 TYR A 315       8.076  -9.441  -8.281  1.00 91.84           C  
ATOM   4544  HE1 TYR A 315       7.884  -9.277  -7.231  1.00 91.84           H  
ATOM   4545  CE2 TYR A 315       7.794 -10.779 -10.312  1.00 91.84           C  
ATOM   4546  HE2 TYR A 315       7.397 -11.657 -10.799  1.00 91.84           H  
ATOM   4547  OH  TYR A 315       6.686 -11.382  -8.280  1.00 91.84           O  
ATOM   4548  HH  TYR A 315       6.616 -11.041  -7.385  1.00 91.84           H  
ATOM   4549  CZ  TYR A 315       7.519 -10.552  -8.950  1.00 91.84           C  
ATOM   4550  N   GLY A 316      10.444  -5.436 -13.622  1.00 94.82           N  
ATOM   4551  H   GLY A 316      10.215  -6.112 -14.337  1.00 94.82           H  
ATOM   4552  CA  GLY A 316      11.289  -4.314 -14.009  1.00 94.82           C  
ATOM   4553  HA2 GLY A 316      10.667  -3.420 -14.057  1.00 94.82           H  
ATOM   4554  HA3 GLY A 316      11.709  -4.491 -14.998  1.00 94.82           H  
ATOM   4555  C   GLY A 316      12.437  -4.113 -13.016  1.00 94.82           C  
ATOM   4556  O   GLY A 316      13.243  -5.021 -12.792  1.00 94.82           O  
ATOM   4557  N   VAL A 317      12.487  -2.936 -12.391  1.00 94.64           N  
ATOM   4558  H   VAL A 317      11.834  -2.224 -12.684  1.00 94.64           H  
ATOM   4559  CA  VAL A 317      13.488  -2.587 -11.368  1.00 94.64           C  
ATOM   4560  HA  VAL A 317      14.359  -3.222 -11.527  1.00 94.64           H  
ATOM   4561  C   VAL A 317      13.042  -2.868  -9.928  1.00 94.64           C  
ATOM   4562  CB  VAL A 317      13.984  -1.137 -11.520  1.00 94.64           C  
ATOM   4563  HB  VAL A 317      14.763  -0.971 -10.776  1.00 94.64           H  
ATOM   4564  O   VAL A 317      13.823  -2.642  -9.007  1.00 94.64           O  
ATOM   4565  CG1 VAL A 317      14.635  -0.898 -12.891  1.00 94.64           C  
ATOM   4566 HG11 VAL A 317      14.165  -1.491 -13.676  1.00 94.64           H  
ATOM   4567 HG12 VAL A 317      15.694  -1.151 -12.842  1.00 94.64           H  
ATOM   4568 HG13 VAL A 317      14.545   0.153 -13.164  1.00 94.64           H  
ATOM   4569  CG2 VAL A 317      12.898  -0.094 -11.254  1.00 94.64           C  
ATOM   4570 HG21 VAL A 317      12.380  -0.295 -10.317  1.00 94.64           H  
ATOM   4571 HG22 VAL A 317      13.382   0.879 -11.165  1.00 94.64           H  
ATOM   4572 HG23 VAL A 317      12.181  -0.053 -12.074  1.00 94.64           H  
ATOM   4573  N   THR A 318      11.828  -3.387  -9.707  1.00 95.48           N  
ATOM   4574  H   THR A 318      11.274  -3.657 -10.507  1.00 95.48           H  
ATOM   4575  CA  THR A 318      11.351  -3.766  -8.366  1.00 95.48           C  
ATOM   4576  HA  THR A 318      11.534  -2.934  -7.685  1.00 95.48           H  
ATOM   4577  C   THR A 318      12.124  -4.989  -7.867  1.00 95.48           C  
ATOM   4578  CB  THR A 318       9.840  -4.060  -8.353  1.00 95.48           C  
ATOM   4579  HB  THR A 318       9.627  -4.919  -8.990  1.00 95.48           H  
ATOM   4580  O   THR A 318      12.058  -6.062  -8.474  1.00 95.48           O  
ATOM   4581  CG2 THR A 318       9.307  -4.345  -6.948  1.00 95.48           C  
ATOM   4582 HG21 THR A 318       9.536  -3.509  -6.287  1.00 95.48           H  
ATOM   4583 HG22 THR A 318       8.226  -4.480  -6.992  1.00 95.48           H  
ATOM   4584 HG23 THR A 318       9.755  -5.256  -6.550  1.00 95.48           H  
ATOM   4585  OG1 THR A 318       9.109  -2.950  -8.817  1.00 95.48           O  
ATOM   4586  HG1 THR A 318       9.406  -2.767  -9.712  1.00 95.48           H  
ATOM   4587  N   LYS A 319      12.847  -4.843  -6.751  1.00 95.13           N  
ATOM   4588  H   LYS A 319      12.873  -3.935  -6.310  1.00 95.13           H  
ATOM   4589  CA  LYS A 319      13.698  -5.887  -6.157  1.00 95.13           C  
ATOM   4590  HA  LYS A 319      13.509  -6.843  -6.646  1.00 95.13           H  
ATOM   4591  C   LYS A 319      13.371  -6.056  -4.672  1.00 95.13           C  
ATOM   4592  CB  LYS A 319      15.182  -5.526  -6.360  1.00 95.13           C  
ATOM   4593  HB2 LYS A 319      15.805  -6.253  -5.839  1.00 95.13           H  
ATOM   4594  HB3 LYS A 319      15.360  -4.549  -5.913  1.00 95.13           H  
ATOM   4595  O   LYS A 319      13.145  -5.075  -3.966  1.00 95.13           O  
ATOM   4596  CG  LYS A 319      15.593  -5.498  -7.845  1.00 95.13           C  
ATOM   4597  HG2 LYS A 319      15.629  -6.516  -8.234  1.00 95.13           H  
ATOM   4598  HG3 LYS A 319      14.856  -4.940  -8.422  1.00 95.13           H  
ATOM   4599  CD  LYS A 319      16.956  -4.821  -8.038  1.00 95.13           C  
ATOM   4600  HD2 LYS A 319      17.737  -5.468  -7.639  1.00 95.13           H  
ATOM   4601  HD3 LYS A 319      16.959  -3.877  -7.493  1.00 95.13           H  
ATOM   4602  CE  LYS A 319      17.192  -4.542  -9.528  1.00 95.13           C  
ATOM   4603  HE2 LYS A 319      17.314  -5.493 -10.047  1.00 95.13           H  
ATOM   4604  HE3 LYS A 319      16.300  -4.054  -9.921  1.00 95.13           H  
ATOM   4605  NZ  LYS A 319      18.370  -3.669  -9.760  1.00 95.13           N  
ATOM   4606  HZ1 LYS A 319      19.221  -4.099  -9.429  1.00 95.13           H  
ATOM   4607  HZ2 LYS A 319      18.274  -2.783  -9.285  1.00 95.13           H  
ATOM   4608  HZ3 LYS A 319      18.530  -3.504 -10.744  1.00 95.13           H  
ATOM   4609  N   SER A 320      13.329  -7.301  -4.202  1.00 92.87           N  
ATOM   4610  H   SER A 320      13.569  -8.077  -4.802  1.00 92.87           H  
ATOM   4611  CA  SER A 320      13.194  -7.615  -2.778  1.00 92.87           C  
ATOM   4612  HA  SER A 320      12.578  -6.853  -2.300  1.00 92.87           H  
ATOM   4613  C   SER A 320      14.563  -7.603  -2.101  1.00 92.87           C  
ATOM   4614  CB  SER A 320      12.495  -8.967  -2.570  1.00 92.87           C  
ATOM   4615  HB2 SER A 320      12.544  -9.247  -1.517  1.00 92.87           H  
ATOM   4616  HB3 SER A 320      11.447  -8.868  -2.852  1.00 92.87           H  
ATOM   4617  O   SER A 320      15.546  -8.092  -2.657  1.00 92.87           O  
ATOM   4618  OG  SER A 320      13.081  -9.984  -3.358  1.00 92.87           O  
ATOM   4619  HG  SER A 320      13.426 -10.656  -2.767  1.00 92.87           H  
ATOM   4620  N   ALA A 321      14.625  -7.062  -0.886  1.00 95.36           N  
ATOM   4621  H   ALA A 321      13.804  -6.605  -0.513  1.00 95.36           H  
ATOM   4622  CA  ALA A 321      15.799  -7.159  -0.027  1.00 95.36           C  
ATOM   4623  HA  ALA A 321      16.678  -7.362  -0.640  1.00 95.36           H  
ATOM   4624  C   ALA A 321      15.640  -8.336   0.948  1.00 95.36           C  
ATOM   4625  CB  ALA A 321      16.033  -5.809   0.655  1.00 95.36           C  
ATOM   4626  HB1 ALA A 321      15.201  -5.574   1.319  1.00 95.36           H  
ATOM   4627  HB2 ALA A 321      16.129  -5.023  -0.094  1.00 95.36           H  
ATOM   4628  HB3 ALA A 321      16.956  -5.867   1.231  1.00 95.36           H  
ATOM   4629  O   ALA A 321      15.333  -8.155   2.124  1.00 95.36           O  
ATOM   4630  N   ASP A 322      15.822  -9.555   0.443  1.00 93.08           N  
ATOM   4631  H   ASP A 322      16.028  -9.643  -0.542  1.00 93.08           H  
ATOM   4632  CA  ASP A 322      15.597 -10.782   1.212  1.00 93.08           C  
ATOM   4633  HA  ASP A 322      14.691 -10.648   1.804  1.00 93.08           H  
ATOM   4634  C   ASP A 322      16.752 -11.082   2.192  1.00 93.08           C  
ATOM   4635  CB  ASP A 322      15.341 -11.951   0.247  1.00 93.08           C  
ATOM   4636  HB2 ASP A 322      15.283 -12.877   0.818  1.00 93.08           H  
ATOM   4637  HB3 ASP A 322      16.186 -12.025  -0.438  1.00 93.08           H  
ATOM   4638  O   ASP A 322      17.933 -10.862   1.897  1.00 93.08           O  
ATOM   4639  CG  ASP A 322      14.047 -11.792  -0.563  1.00 93.08           C  
ATOM   4640  OD1 ASP A 322      14.089 -11.914  -1.814  1.00 93.08           O  
ATOM   4641  OD2 ASP A 322      12.997 -11.553   0.065  1.00 93.08           O  
ATOM   4642  N   ALA A 323      16.418 -11.615   3.371  1.00 92.88           N  
ATOM   4643  H   ALA A 323      15.436 -11.744   3.570  1.00 92.88           H  
ATOM   4644  CA  ALA A 323      17.374 -12.045   4.394  1.00 92.88           C  
ATOM   4645  HA  ALA A 323      18.244 -11.389   4.370  1.00 92.88           H  
ATOM   4646  C   ALA A 323      17.863 -13.480   4.105  1.00 92.88           C  
ATOM   4647  CB  ALA A 323      16.711 -11.881   5.768  1.00 92.88           C  
ATOM   4648  HB1 ALA A 323      15.802 -12.481   5.821  1.00 92.88           H  
ATOM   4649  HB2 ALA A 323      17.387 -12.214   6.555  1.00 92.88           H  
ATOM   4650  HB3 ALA A 323      16.459 -10.834   5.938  1.00 92.88           H  
ATOM   4651  O   ALA A 323      17.316 -14.465   4.598  1.00 92.88           O  
ATOM   4652  N   HIS A 324      18.869 -13.609   3.237  1.00 93.93           N  
ATOM   4653  H   HIS A 324      19.217 -12.768   2.798  1.00 93.93           H  
ATOM   4654  CA  HIS A 324      19.407 -14.908   2.819  1.00 93.93           C  
ATOM   4655  HA  HIS A 324      18.569 -15.595   2.700  1.00 93.93           H  
ATOM   4656  C   HIS A 324      20.360 -15.551   3.842  1.00 93.93           C  
ATOM   4657  CB  HIS A 324      20.086 -14.757   1.455  1.00 93.93           C  
ATOM   4658  HB2 HIS A 324      20.792 -13.928   1.484  1.00 93.93           H  
ATOM   4659  HB3 HIS A 324      20.652 -15.660   1.226  1.00 93.93           H  
ATOM   4660  O   HIS A 324      20.889 -14.901   4.732  1.00 93.93           O  
ATOM   4661  CG  HIS A 324      19.106 -14.547   0.336  1.00 93.93           C  
ATOM   4662  CD2 HIS A 324      18.897 -13.385  -0.359  1.00 93.93           C  
ATOM   4663  HD2 HIS A 324      19.368 -12.432  -0.172  1.00 93.93           H  
ATOM   4664  ND1 HIS A 324      18.328 -15.522  -0.247  1.00 93.93           N  
ATOM   4665  HD1 HIS A 324      18.244 -16.489   0.032  1.00 93.93           H  
ATOM   4666  CE1 HIS A 324      17.682 -14.959  -1.276  1.00 93.93           C  
ATOM   4667  HE1 HIS A 324      17.027 -15.475  -1.962  1.00 93.93           H  
ATOM   4668  NE2 HIS A 324      18.015 -13.673  -1.400  1.00 93.93           N  
ATOM   4669  N   VAL A 325      20.637 -16.850   3.673  1.00 93.95           N  
ATOM   4670  H   VAL A 325      20.126 -17.343   2.956  1.00 93.95           H  
ATOM   4671  CA  VAL A 325      21.551 -17.641   4.531  1.00 93.95           C  
ATOM   4672  HA  VAL A 325      21.600 -17.157   5.507  1.00 93.95           H  
ATOM   4673  C   VAL A 325      23.002 -17.718   4.022  1.00 93.95           C  
ATOM   4674  CB  VAL A 325      20.990 -19.057   4.750  1.00 93.95           C  
ATOM   4675  HB  VAL A 325      21.688 -19.618   5.371  1.00 93.95           H  
ATOM   4676  O   VAL A 325      23.834 -18.420   4.613  1.00 93.95           O  
ATOM   4677  CG1 VAL A 325      19.653 -19.022   5.494  1.00 93.95           C  
ATOM   4678 HG11 VAL A 325      19.763 -18.480   6.433  1.00 93.95           H  
ATOM   4679 HG12 VAL A 325      18.887 -18.530   4.895  1.00 93.95           H  
ATOM   4680 HG13 VAL A 325      19.324 -20.039   5.710  1.00 93.95           H  
ATOM   4681  CG2 VAL A 325      20.817 -19.814   3.426  1.00 93.95           C  
ATOM   4682 HG21 VAL A 325      20.045 -19.350   2.812  1.00 93.95           H  
ATOM   4683 HG22 VAL A 325      20.509 -20.837   3.644  1.00 93.95           H  
ATOM   4684 HG23 VAL A 325      21.755 -19.847   2.872  1.00 93.95           H  
ATOM   4685  N   LEU A 326      23.279 -17.056   2.897  1.00 95.51           N  
ATOM   4686  H   LEU A 326      22.554 -16.452   2.539  1.00 95.51           H  
ATOM   4687  CA  LEU A 326      24.565 -16.946   2.203  1.00 95.51           C  
ATOM   4688  HA  LEU A 326      25.350 -16.900   2.958  1.00 95.51           H  
ATOM   4689  C   LEU A 326      24.593 -15.632   1.390  1.00 95.51           C  
ATOM   4690  CB  LEU A 326      24.808 -18.185   1.302  1.00 95.51           C  
ATOM   4691  HB2 LEU A 326      25.881 -18.259   1.126  1.00 95.51           H  
ATOM   4692  HB3 LEU A 326      24.528 -19.086   1.847  1.00 95.51           H  
ATOM   4693  O   LEU A 326      23.526 -15.052   1.177  1.00 95.51           O  
ATOM   4694  CG  LEU A 326      24.111 -18.190  -0.077  1.00 95.51           C  
ATOM   4695  HG  LEU A 326      24.336 -17.268  -0.614  1.00 95.51           H  
ATOM   4696  CD1 LEU A 326      24.629 -19.343  -0.934  1.00 95.51           C  
ATOM   4697 HD11 LEU A 326      24.204 -19.270  -1.935  1.00 95.51           H  
ATOM   4698 HD12 LEU A 326      24.350 -20.301  -0.494  1.00 95.51           H  
ATOM   4699 HD13 LEU A 326      25.715 -19.291  -1.016  1.00 95.51           H  
ATOM   4700  CD2 LEU A 326      22.597 -18.332   0.047  1.00 95.51           C  
ATOM   4701 HD21 LEU A 326      22.173 -18.460  -0.949  1.00 95.51           H  
ATOM   4702 HD22 LEU A 326      22.359 -19.196   0.667  1.00 95.51           H  
ATOM   4703 HD23 LEU A 326      22.174 -17.428   0.484  1.00 95.51           H  
ATOM   4704  N   PRO A 327      25.763 -15.192   0.883  1.00 97.04           N  
ATOM   4705  CA  PRO A 327      25.867 -14.046  -0.017  1.00 97.04           C  
ATOM   4706  HA  PRO A 327      25.607 -13.143   0.536  1.00 97.04           H  
ATOM   4707  C   PRO A 327      24.944 -14.175  -1.234  1.00 97.04           C  
ATOM   4708  CB  PRO A 327      27.348 -13.980  -0.423  1.00 97.04           C  
ATOM   4709  HB2 PRO A 327      27.689 -12.954  -0.563  1.00 97.04           H  
ATOM   4710  HB3 PRO A 327      27.535 -14.557  -1.328  1.00 97.04           H  
ATOM   4711  O   PRO A 327      25.235 -14.921  -2.166  1.00 97.04           O  
ATOM   4712  CG  PRO A 327      28.076 -14.658   0.731  1.00 97.04           C  
ATOM   4713  HG2 PRO A 327      28.232 -13.952   1.546  1.00 97.04           H  
ATOM   4714  HG3 PRO A 327      29.026 -15.085   0.409  1.00 97.04           H  
ATOM   4715  CD  PRO A 327      27.086 -15.741   1.147  1.00 97.04           C  
ATOM   4716  HD2 PRO A 327      27.239 -16.623   0.525  1.00 97.04           H  
ATOM   4717  HD3 PRO A 327      27.223 -15.993   2.198  1.00 97.04           H  
ATOM   4718  N   ALA A 328      23.825 -13.458  -1.233  1.00 97.00           N  
ATOM   4719  H   ALA A 328      23.576 -12.920  -0.415  1.00 97.00           H  
ATOM   4720  CA  ALA A 328      22.865 -13.505  -2.324  1.00 97.00           C  
ATOM   4721  HA  ALA A 328      23.422 -13.728  -3.234  1.00 97.00           H  
ATOM   4722  C   ALA A 328      22.176 -12.162  -2.538  1.00 97.00           C  
ATOM   4723  CB  ALA A 328      21.856 -14.623  -2.049  1.00 97.00           C  
ATOM   4724  HB1 ALA A 328      21.325 -14.403  -1.122  1.00 97.00           H  
ATOM   4725  HB2 ALA A 328      21.143 -14.686  -2.871  1.00 97.00           H  
ATOM   4726  HB3 ALA A 328      22.379 -15.573  -1.933  1.00 97.00           H  
ATOM   4727  O   ALA A 328      22.024 -11.402  -1.585  1.00 97.00           O  
ATOM   4728  N   LEU A 329      21.773 -11.878  -3.775  1.00 96.90           N  
ATOM   4729  H   LEU A 329      21.930 -12.564  -4.499  1.00 96.90           H  
ATOM   4730  CA  LEU A 329      21.026 -10.676  -4.149  1.00 96.90           C  
ATOM   4731  HA  LEU A 329      20.380 -10.406  -3.314  1.00 96.90           H  
ATOM   4732  C   LEU A 329      20.115 -10.932  -5.351  1.00 96.90           C  
ATOM   4733  CB  LEU A 329      21.976  -9.487  -4.413  1.00 96.90           C  
ATOM   4734  HB2 LEU A 329      21.365  -8.584  -4.396  1.00 96.90           H  
ATOM   4735  HB3 LEU A 329      22.683  -9.407  -3.587  1.00 96.90           H  
ATOM   4736  O   LEU A 329      20.354 -11.847  -6.145  1.00 96.90           O  
ATOM   4737  CG  LEU A 329      22.752  -9.497  -5.747  1.00 96.90           C  
ATOM   4738  HG  LEU A 329      22.055  -9.569  -6.582  1.00 96.90           H  
ATOM   4739  CD1 LEU A 329      23.515  -8.178  -5.891  1.00 96.90           C  
ATOM   4740 HD11 LEU A 329      23.858  -8.052  -6.917  1.00 96.90           H  
ATOM   4741 HD12 LEU A 329      24.369  -8.163  -5.214  1.00 96.90           H  
ATOM   4742 HD13 LEU A 329      22.861  -7.338  -5.657  1.00 96.90           H  
ATOM   4743  CD2 LEU A 329      23.755 -10.647  -5.820  1.00 96.90           C  
ATOM   4744 HD21 LEU A 329      23.228 -11.588  -5.977  1.00 96.90           H  
ATOM   4745 HD22 LEU A 329      24.433 -10.494  -6.659  1.00 96.90           H  
ATOM   4746 HD23 LEU A 329      24.327 -10.697  -4.894  1.00 96.90           H  
ATOM   4747  N   VAL A 330      19.111 -10.072  -5.503  1.00 95.83           N  
ATOM   4748  H   VAL A 330      18.971  -9.375  -4.785  1.00 95.83           H  
ATOM   4749  CA  VAL A 330      18.201 -10.060  -6.653  1.00 95.83           C  
ATOM   4750  HA  VAL A 330      18.243 -11.028  -7.152  1.00 95.83           H  
ATOM   4751  C   VAL A 330      18.633  -8.989  -7.658  1.00 95.83           C  
ATOM   4752  CB  VAL A 330      16.751  -9.844  -6.185  1.00 95.83           C  
ATOM   4753  HB  VAL A 330      16.676  -8.875  -5.691  1.00 95.83           H  
ATOM   4754  O   VAL A 330      18.852  -7.838  -7.280  1.00 95.83           O  
ATOM   4755  CG1 VAL A 330      15.784  -9.862  -7.369  1.00 95.83           C  
ATOM   4756 HG11 VAL A 330      15.889 -10.793  -7.927  1.00 95.83           H  
ATOM   4757 HG12 VAL A 330      14.763  -9.792  -6.992  1.00 95.83           H  
ATOM   4758 HG13 VAL A 330      15.968  -9.018  -8.033  1.00 95.83           H  
ATOM   4759  CG2 VAL A 330      16.288 -10.928  -5.202  1.00 95.83           C  
ATOM   4760 HG21 VAL A 330      16.934 -10.958  -4.325  1.00 95.83           H  
ATOM   4761 HG22 VAL A 330      16.277 -11.905  -5.685  1.00 95.83           H  
ATOM   4762 HG23 VAL A 330      15.281 -10.700  -4.854  1.00 95.83           H  
ATOM   4763  N   VAL A 331      18.718  -9.342  -8.943  1.00 96.12           N  
ATOM   4764  H   VAL A 331      18.502 -10.301  -9.175  1.00 96.12           H  
ATOM   4765  CA  VAL A 331      18.989  -8.426 -10.068  1.00 96.12           C  
ATOM   4766  HA  VAL A 331      19.112  -7.417  -9.672  1.00 96.12           H  
ATOM   4767  C   VAL A 331      17.801  -8.376 -11.032  1.00 96.12           C  
ATOM   4768  CB  VAL A 331      20.299  -8.768 -10.807  1.00 96.12           C  
ATOM   4769  HB  VAL A 331      20.447  -8.016 -11.583  1.00 96.12           H  
ATOM   4770  O   VAL A 331      16.952  -9.270 -11.041  1.00 96.12           O  
ATOM   4771  CG1 VAL A 331      21.509  -8.687  -9.869  1.00 96.12           C  
ATOM   4772 HG11 VAL A 331      21.542  -7.706  -9.395  1.00 96.12           H  
ATOM   4773 HG12 VAL A 331      21.446  -9.457  -9.100  1.00 96.12           H  
ATOM   4774 HG13 VAL A 331      22.426  -8.828 -10.441  1.00 96.12           H  
ATOM   4775  CG2 VAL A 331      20.273 -10.141 -11.489  1.00 96.12           C  
ATOM   4776 HG21 VAL A 331      20.140 -10.930 -10.748  1.00 96.12           H  
ATOM   4777 HG22 VAL A 331      21.215 -10.306 -12.013  1.00 96.12           H  
ATOM   4778 HG23 VAL A 331      19.463 -10.186 -12.217  1.00 96.12           H  
ATOM   4779  N   SER A 332      17.714  -7.320 -11.847  1.00 95.95           N  
ATOM   4780  H   SER A 332      18.500  -6.690 -11.919  1.00 95.95           H  
ATOM   4781  CA  SER A 332      16.645  -7.204 -12.849  1.00 95.95           C  
ATOM   4782  HA  SER A 332      15.691  -7.393 -12.357  1.00 95.95           H  
ATOM   4783  C   SER A 332      16.809  -8.242 -13.969  1.00 95.95           C  
ATOM   4784  CB  SER A 332      16.591  -5.783 -13.426  1.00 95.95           C  
ATOM   4785  HB2 SER A 332      16.625  -5.048 -12.621  1.00 95.95           H  
ATOM   4786  HB3 SER A 332      15.650  -5.660 -13.961  1.00 95.95           H  
ATOM   4787  O   SER A 332      17.901  -8.770 -14.184  1.00 95.95           O  
ATOM   4788  OG  SER A 332      17.653  -5.559 -14.333  1.00 95.95           O  
ATOM   4789  HG  SER A 332      18.408  -5.176 -13.880  1.00 95.95           H  
ATOM   4790  N   ALA A 333      15.746  -8.502 -14.736  1.00 95.71           N  
ATOM   4791  H   ALA A 333      14.852  -8.097 -14.494  1.00 95.71           H  
ATOM   4792  CA  ALA A 333      15.823  -9.369 -15.918  1.00 95.71           C  
ATOM   4793  HA  ALA A 333      16.115 -10.371 -15.605  1.00 95.71           H  
ATOM   4794  C   ALA A 333      16.849  -8.864 -16.954  1.00 95.71           C  
ATOM   4795  CB  ALA A 333      14.433  -9.435 -16.559  1.00 95.71           C  
ATOM   4796  HB1 ALA A 333      14.167  -8.464 -16.978  1.00 95.71           H  
ATOM   4797  HB2 ALA A 333      13.689  -9.714 -15.813  1.00 95.71           H  
ATOM   4798  HB3 ALA A 333      14.437 -10.179 -17.356  1.00 95.71           H  
ATOM   4799  O   ALA A 333      17.567  -9.653 -17.573  1.00 95.71           O  
ATOM   4800  N   ALA A 334      16.926  -7.540 -17.129  1.00 96.19           N  
ATOM   4801  H   ALA A 334      16.358  -6.942 -16.545  1.00 96.19           H  
ATOM   4802  CA  ALA A 334      17.852  -6.898 -18.057  1.00 96.19           C  
ATOM   4803  HA  ALA A 334      17.741  -7.351 -19.042  1.00 96.19           H  
ATOM   4804  C   ALA A 334      19.311  -7.094 -17.618  1.00 96.19           C  
ATOM   4805  CB  ALA A 334      17.484  -5.412 -18.157  1.00 96.19           C  
ATOM   4806  HB1 ALA A 334      17.588  -4.930 -17.184  1.00 96.19           H  
ATOM   4807  HB2 ALA A 334      16.457  -5.305 -18.506  1.00 96.19           H  
ATOM   4808  HB3 ALA A 334      18.150  -4.920 -18.866  1.00 96.19           H  
ATOM   4809  O   ALA A 334      20.157  -7.460 -18.433  1.00 96.19           O  
ATOM   4810  N   ASP A 335      19.591  -6.926 -16.324  1.00 97.43           N  
ATOM   4811  H   ASP A 335      18.862  -6.597 -15.708  1.00 97.43           H  
ATOM   4812  CA  ASP A 335      20.924  -7.160 -15.760  1.00 97.43           C  
ATOM   4813  HA  ASP A 335      21.665  -6.618 -16.347  1.00 97.43           H  
ATOM   4814  C   ASP A 335      21.289  -8.649 -15.807  1.00 97.43           C  
ATOM   4815  CB  ASP A 335      20.983  -6.641 -14.319  1.00 97.43           C  
ATOM   4816  HB2 ASP A 335      21.974  -6.843 -13.914  1.00 97.43           H  
ATOM   4817  HB3 ASP A 335      20.257  -7.194 -13.722  1.00 97.43           H  
ATOM   4818  O   ASP A 335      22.393  -9.007 -16.208  1.00 97.43           O  
ATOM   4819  CG  ASP A 335      20.692  -5.143 -14.203  1.00 97.43           C  
ATOM   4820  OD1 ASP A 335      19.957  -4.792 -13.242  1.00 97.43           O  
ATOM   4821  OD2 ASP A 335      21.111  -4.381 -15.101  1.00 97.43           O  
ATOM   4822  N   GLY A 336      20.339  -9.537 -15.495  1.00 97.24           N  
ATOM   4823  H   GLY A 336      19.455  -9.189 -15.151  1.00 97.24           H  
ATOM   4824  CA  GLY A 336      20.523 -10.984 -15.609  1.00 97.24           C  
ATOM   4825  HA2 GLY A 336      19.588 -11.477 -15.342  1.00 97.24           H  
ATOM   4826  HA3 GLY A 336      21.305 -11.310 -14.923  1.00 97.24           H  
ATOM   4827  C   GLY A 336      20.897 -11.427 -17.025  1.00 97.24           C  
ATOM   4828  O   GLY A 336      21.796 -12.247 -17.196  1.00 97.24           O  
ATOM   4829  N   THR A 337      20.278 -10.828 -18.046  1.00 96.98           N  
ATOM   4830  H   THR A 337      19.553 -10.159 -17.830  1.00 96.98           H  
ATOM   4831  CA  THR A 337      20.608 -11.088 -19.458  1.00 96.98           C  
ATOM   4832  HA  THR A 337      20.501 -12.155 -19.653  1.00 96.98           H  
ATOM   4833  C   THR A 337      22.059 -10.709 -19.780  1.00 96.98           C  
ATOM   4834  CB  THR A 337      19.642 -10.336 -20.388  1.00 96.98           C  
ATOM   4835  HB  THR A 337      19.741  -9.263 -20.229  1.00 96.98           H  
ATOM   4836  O   THR A 337      22.749 -11.459 -20.470  1.00 96.98           O  
ATOM   4837  CG2 THR A 337      19.889 -10.638 -21.866  1.00 96.98           C  
ATOM   4838 HG21 THR A 337      20.857 -10.246 -22.178  1.00 96.98           H  
ATOM   4839 HG22 THR A 337      19.113 -10.163 -22.467  1.00 96.98           H  
ATOM   4840 HG23 THR A 337      19.862 -11.715 -22.035  1.00 96.98           H  
ATOM   4841  OG1 THR A 337      18.312 -10.718 -20.110  1.00 96.98           O  
ATOM   4842  HG1 THR A 337      18.077 -10.395 -19.237  1.00 96.98           H  
ATOM   4843  N   LYS A 338      22.557  -9.587 -19.244  1.00 97.54           N  
ATOM   4844  H   LYS A 338      21.958  -9.035 -18.647  1.00 97.54           H  
ATOM   4845  CA  LYS A 338      23.951  -9.149 -19.431  1.00 97.54           C  
ATOM   4846  HA  LYS A 338      24.212  -9.205 -20.488  1.00 97.54           H  
ATOM   4847  C   LYS A 338      24.946 -10.054 -18.702  1.00 97.54           C  
ATOM   4848  CB  LYS A 338      24.113  -7.698 -18.965  1.00 97.54           C  
ATOM   4849  HB2 LYS A 338      25.171  -7.437 -19.008  1.00 97.54           H  
ATOM   4850  HB3 LYS A 338      23.786  -7.616 -17.929  1.00 97.54           H  
ATOM   4851  O   LYS A 338      25.966 -10.428 -19.276  1.00 97.54           O  
ATOM   4852  CG  LYS A 338      23.335  -6.702 -19.837  1.00 97.54           C  
ATOM   4853  HG2 LYS A 338      23.765  -6.681 -20.839  1.00 97.54           H  
ATOM   4854  HG3 LYS A 338      22.286  -6.990 -19.905  1.00 97.54           H  
ATOM   4855  CD  LYS A 338      23.435  -5.317 -19.199  1.00 97.54           C  
ATOM   4856  HD2 LYS A 338      24.488  -5.046 -19.117  1.00 97.54           H  
ATOM   4857  HD3 LYS A 338      22.992  -5.373 -18.205  1.00 97.54           H  
ATOM   4858  CE  LYS A 338      22.698  -4.247 -20.000  1.00 97.54           C  
ATOM   4859  HE2 LYS A 338      23.149  -4.179 -20.990  1.00 97.54           H  
ATOM   4860  HE3 LYS A 338      21.658  -4.551 -20.111  1.00 97.54           H  
ATOM   4861  NZ  LYS A 338      22.786  -2.945 -19.295  1.00 97.54           N  
ATOM   4862  HZ1 LYS A 338      23.754  -2.681 -19.180  1.00 97.54           H  
ATOM   4863  HZ2 LYS A 338      22.379  -3.023 -18.374  1.00 97.54           H  
ATOM   4864  HZ3 LYS A 338      22.305  -2.218 -19.806  1.00 97.54           H  
ATOM   4865  N   ILE A 339      24.620 -10.489 -17.483  1.00 97.85           N  
ATOM   4866  H   ILE A 339      23.789 -10.111 -17.051  1.00 97.85           H  
ATOM   4867  CA  ILE A 339      25.452 -11.444 -16.734  1.00 97.85           C  
ATOM   4868  HA  ILE A 339      26.463 -11.040 -16.671  1.00 97.85           H  
ATOM   4869  C   ILE A 339      25.555 -12.777 -17.493  1.00 97.85           C  
ATOM   4870  CB  ILE A 339      24.918 -11.636 -15.296  1.00 97.85           C  
ATOM   4871  HB  ILE A 339      23.887 -11.987 -15.354  1.00 97.85           H  
ATOM   4872  O   ILE A 339      26.651 -13.317 -17.643  1.00 97.85           O  
ATOM   4873  CG1 ILE A 339      24.957 -10.313 -14.493  1.00 97.85           C  
ATOM   4874 HG12 ILE A 339      25.986 -10.085 -14.215  1.00 97.85           H  
ATOM   4875 HG13 ILE A 339      24.605  -9.486 -15.108  1.00 97.85           H  
ATOM   4876  CG2 ILE A 339      25.763 -12.693 -14.556  1.00 97.85           C  
ATOM   4877 HG21 ILE A 339      25.383 -12.855 -13.547  1.00 97.85           H  
ATOM   4878 HG22 ILE A 339      25.740 -13.648 -15.082  1.00 97.85           H  
ATOM   4879 HG23 ILE A 339      26.802 -12.369 -14.504  1.00 97.85           H  
ATOM   4880  CD1 ILE A 339      24.097 -10.336 -13.224  1.00 97.85           C  
ATOM   4881 HD11 ILE A 339      24.127  -9.354 -12.752  1.00 97.85           H  
ATOM   4882 HD12 ILE A 339      23.065 -10.570 -13.486  1.00 97.85           H  
ATOM   4883 HD13 ILE A 339      24.473 -11.075 -12.515  1.00 97.85           H  
ATOM   4884  N   LEU A 340      24.439 -13.290 -18.023  1.00 97.11           N  
ATOM   4885  H   LEU A 340      23.562 -12.821 -17.850  1.00 97.11           H  
ATOM   4886  CA  LEU A 340      24.430 -14.514 -18.834  1.00 97.11           C  
ATOM   4887  HA  LEU A 340      24.918 -15.309 -18.271  1.00 97.11           H  
ATOM   4888  C   LEU A 340      25.231 -14.355 -20.139  1.00 97.11           C  
ATOM   4889  CB  LEU A 340      22.976 -14.924 -19.128  1.00 97.11           C  
ATOM   4890  HB2 LEU A 340      22.978 -15.694 -19.900  1.00 97.11           H  
ATOM   4891  HB3 LEU A 340      22.447 -14.059 -19.528  1.00 97.11           H  
ATOM   4892  O   LEU A 340      25.897 -15.300 -20.564  1.00 97.11           O  
ATOM   4893  CG  LEU A 340      22.202 -15.469 -17.912  1.00 97.11           C  
ATOM   4894  HG  LEU A 340      22.290 -14.779 -17.073  1.00 97.11           H  
ATOM   4895  CD1 LEU A 340      20.722 -15.610 -18.273  1.00 97.11           C  
ATOM   4896 HD11 LEU A 340      20.604 -16.304 -19.104  1.00 97.11           H  
ATOM   4897 HD12 LEU A 340      20.319 -14.635 -18.547  1.00 97.11           H  
ATOM   4898 HD13 LEU A 340      20.172 -15.987 -17.411  1.00 97.11           H  
ATOM   4899  CD2 LEU A 340      22.718 -16.838 -17.464  1.00 97.11           C  
ATOM   4900 HD21 LEU A 340      22.118 -17.209 -16.634  1.00 97.11           H  
ATOM   4901 HD22 LEU A 340      23.753 -16.767 -17.130  1.00 97.11           H  
ATOM   4902 HD23 LEU A 340      22.654 -17.559 -18.280  1.00 97.11           H  
ATOM   4903  N   ALA A 341      25.220 -13.171 -20.759  1.00 97.15           N  
ATOM   4904  H   ALA A 341      24.620 -12.439 -20.405  1.00 97.15           H  
ATOM   4905  CA  ALA A 341      26.049 -12.882 -21.930  1.00 97.15           C  
ATOM   4906  HA  ALA A 341      25.858 -13.649 -22.681  1.00 97.15           H  
ATOM   4907  C   ALA A 341      27.553 -12.942 -21.598  1.00 97.15           C  
ATOM   4908  CB  ALA A 341      25.632 -11.534 -22.526  1.00 97.15           C  
ATOM   4909  HB1 ALA A 341      26.187 -11.357 -23.448  1.00 97.15           H  
ATOM   4910  HB2 ALA A 341      25.848 -10.725 -21.828  1.00 97.15           H  
ATOM   4911  HB3 ALA A 341      24.565 -11.540 -22.750  1.00 97.15           H  
ATOM   4912  O   ALA A 341      28.297 -13.614 -22.312  1.00 97.15           O  
ATOM   4913  N   TYR A 342      27.987 -12.345 -20.479  1.00 97.27           N  
ATOM   4914  H   TYR A 342      27.337 -11.779 -19.952  1.00 97.27           H  
ATOM   4915  CA  TYR A 342      29.368 -12.466 -19.987  1.00 97.27           C  
ATOM   4916  HA  TYR A 342      30.051 -12.087 -20.747  1.00 97.27           H  
ATOM   4917  C   TYR A 342      29.759 -13.925 -19.709  1.00 97.27           C  
ATOM   4918  CB  TYR A 342      29.544 -11.624 -18.714  1.00 97.27           C  
ATOM   4919  HB2 TYR A 342      29.550 -10.569 -18.986  1.00 97.27           H  
ATOM   4920  HB3 TYR A 342      28.686 -11.783 -18.060  1.00 97.27           H  
ATOM   4921  O   TYR A 342      30.837 -14.375 -20.094  1.00 97.27           O  
ATOM   4922  CG  TYR A 342      30.813 -11.943 -17.937  1.00 97.27           C  
ATOM   4923  CD1 TYR A 342      30.746 -12.631 -16.707  1.00 97.27           C  
ATOM   4924  HD1 TYR A 342      29.784 -12.915 -16.305  1.00 97.27           H  
ATOM   4925  CD2 TYR A 342      32.066 -11.589 -18.471  1.00 97.27           C  
ATOM   4926  HD2 TYR A 342      32.111 -11.084 -19.424  1.00 97.27           H  
ATOM   4927  CE1 TYR A 342      31.923 -12.923 -15.994  1.00 97.27           C  
ATOM   4928  HE1 TYR A 342      31.875 -13.419 -15.035  1.00 97.27           H  
ATOM   4929  CE2 TYR A 342      33.249 -11.907 -17.776  1.00 97.27           C  
ATOM   4930  HE2 TYR A 342      34.208 -11.653 -18.201  1.00 97.27           H  
ATOM   4931  OH  TYR A 342      34.316 -12.885 -15.863  1.00 97.27           O  
ATOM   4932  HH  TYR A 342      35.093 -12.595 -16.347  1.00 97.27           H  
ATOM   4933  CZ  TYR A 342      33.176 -12.567 -16.532  1.00 97.27           C  
ATOM   4934  N   MET A 343      28.868 -14.707 -19.092  1.00 97.59           N  
ATOM   4935  H   MET A 343      28.004 -14.292 -18.772  1.00 97.59           H  
ATOM   4936  CA  MET A 343      29.135 -16.123 -18.816  1.00 97.59           C  
ATOM   4937  HA  MET A 343      30.058 -16.193 -18.240  1.00 97.59           H  
ATOM   4938  C   MET A 343      29.350 -16.967 -20.073  1.00 97.59           C
[truncated: 451,099 more chars]
