# Supplementary material for: AlphaFold-Multimer predicts cross-kingdom interactions at the plant-pathogen interface
Source: Nat Commun. 2023 Sep 27;14:6040. doi: 10.1038/s41467-023-41721-9 (PMC10533508; doi:10.1038/s41467-023-41721-9)
Supplement: Supplementary file 6 — Supplementary Data 3 [file 41467_2023_41721_MOESM6_ESM.zip › P69B_WP008576433.pdb]

ATOM      1  N   SER A   1      19.531  13.541  15.710  1.00 38.60           N  
ATOM      2  H   SER A   1      19.888  14.481  15.618  1.00 38.60           H  
ATOM      3  H2  SER A   1      19.247  13.376  16.665  1.00 38.60           H  
ATOM      4  H3  SER A   1      20.256  12.879  15.471  1.00 38.60           H  
ATOM      5  CA  SER A   1      18.390  13.337  14.800  1.00 38.60           C  
ATOM      6  HA  SER A   1      17.568  13.987  15.096  1.00 38.60           H  
ATOM      7  C   SER A   1      17.967  11.881  14.925  1.00 38.60           C  
ATOM      8  CB  SER A   1      18.812  13.678  13.375  1.00 38.60           C  
ATOM      9  HB2 SER A   1      19.690  13.090  13.108  1.00 38.60           H  
ATOM     10  HB3 SER A   1      19.059  14.738  13.302  1.00 38.60           H  
ATOM     11  O   SER A   1      18.830  11.025  14.834  1.00 38.60           O  
ATOM     12  OG  SER A   1      17.758  13.388  12.504  1.00 38.60           O  
ATOM     13  HG  SER A   1      18.132  13.028  11.697  1.00 38.60           H  
ATOM     14  N   LEU A   2      16.736  11.524  15.301  1.00 43.49           N  
ATOM     15  H   LEU A   2      16.700  10.574  15.644  1.00 43.49           H  
ATOM     16  CA  LEU A   2      15.465  11.940  14.671  1.00 43.49           C  
ATOM     17  HA  LEU A   2      14.683  11.386  15.190  1.00 43.49           H  
ATOM     18  C   LEU A   2      15.318  11.454  13.220  1.00 43.49           C  
ATOM     19  CB  LEU A   2      15.114  13.428  14.860  1.00 43.49           C  
ATOM     20  HB2 LEU A   2      15.806  14.044  14.285  1.00 43.49           H  
ATOM     21  HB3 LEU A   2      14.130  13.611  14.430  1.00 43.49           H  
ATOM     22  O   LEU A   2      14.330  11.755  12.562  1.00 43.49           O  
ATOM     23  CG  LEU A   2      15.082  13.880  16.329  1.00 43.49           C  
ATOM     24  HG  LEU A   2      15.966  13.514  16.850  1.00 43.49           H  
ATOM     25  CD1 LEU A   2      15.108  15.402  16.406  1.00 43.49           C  
ATOM     26 HD11 LEU A   2      16.001  15.797  15.920  1.00 43.49           H  
ATOM     27 HD12 LEU A   2      15.097  15.723  17.448  1.00 43.49           H  
ATOM     28 HD13 LEU A   2      14.228  15.811  15.909  1.00 43.49           H  
ATOM     29  CD2 LEU A   2      13.834  13.363  17.044  1.00 43.49           C  
ATOM     30 HD21 LEU A   2      13.820  12.273  17.060  1.00 43.49           H  
ATOM     31 HD22 LEU A   2      12.939  13.720  16.536  1.00 43.49           H  
ATOM     32 HD23 LEU A   2      13.811  13.729  18.070  1.00 43.49           H  
ATOM     33  N   HIS A   3      16.248  10.612  12.772  1.00 53.35           N  
ATOM     34  H   HIS A   3      17.050  10.403  13.350  1.00 53.35           H  
ATOM     35  CA  HIS A   3      15.999   9.706  11.672  1.00 53.35           C  
ATOM     36  HA  HIS A   3      15.532  10.251  10.851  1.00 53.35           H  
ATOM     37  C   HIS A   3      15.007   8.665  12.188  1.00 53.35           C  
ATOM     38  CB  HIS A   3      17.335   9.145  11.166  1.00 53.35           C  
ATOM     39  HB2 HIS A   3      17.808   8.549  11.946  1.00 53.35           H  
ATOM     40  HB3 HIS A   3      17.152   8.500  10.307  1.00 53.35           H  
ATOM     41  O   HIS A   3      15.324   7.821  13.032  1.00 53.35           O  
ATOM     42  CG  HIS A   3      18.253  10.274  10.759  1.00 53.35           C  
ATOM     43  CD2 HIS A   3      19.349  10.720  11.445  1.00 53.35           C  
ATOM     44  HD2 HIS A   3      19.764  10.265  12.332  1.00 53.35           H  
ATOM     45  ND1 HIS A   3      18.027  11.166   9.734  1.00 53.35           N  
ATOM     46  HD1 HIS A   3      17.323  11.073   9.016  1.00 53.35           H  
ATOM     47  CE1 HIS A   3      18.971  12.119   9.789  1.00 53.35           C  
ATOM     48  HE1 HIS A   3      19.070  12.933   9.086  1.00 53.35           H  
ATOM     49  NE2 HIS A   3      19.773  11.916  10.847  1.00 53.35           N  
ATOM     50  N   THR A   4      13.762   8.794  11.744  1.00 68.81           N  
ATOM     51  H   THR A   4      13.552   9.548  11.105  1.00 68.81           H  
ATOM     52  CA  THR A   4      12.824   7.675  11.735  1.00 68.81           C  
ATOM     53  HA  THR A   4      12.751   7.266  12.743  1.00 68.81           H  
ATOM     54  C   THR A   4      13.368   6.591  10.800  1.00 68.81           C  
ATOM     55  CB  THR A   4      11.429   8.139  11.284  1.00 68.81           C  
ATOM     56  HB  THR A   4      10.780   7.276  11.136  1.00 68.81           H  
ATOM     57  O   THR A   4      14.339   6.818  10.076  1.00 68.81           O  
ATOM     58  CG2 THR A   4      10.776   9.068  12.307  1.00 68.81           C  
ATOM     59 HG21 THR A   4      11.370   9.973  12.434  1.00 68.81           H  
ATOM     60 HG22 THR A   4      10.695   8.551  13.263  1.00 68.81           H  
ATOM     61 HG23 THR A   4       9.775   9.338  11.971  1.00 68.81           H  
ATOM     62  OG1 THR A   4      11.545   8.854  10.079  1.00 68.81           O  
ATOM     63  HG1 THR A   4      10.760   9.393   9.956  1.00 68.81           H  
ATOM     64  N   THR A   5      12.736   5.421  10.738  1.00 82.45           N  
ATOM     65  H   THR A   5      11.975   5.233  11.375  1.00 82.45           H  
ATOM     66  CA  THR A   5      13.036   4.385   9.726  1.00 82.45           C  
ATOM     67  HA  THR A   5      14.120   4.314   9.629  1.00 82.45           H  
ATOM     68  C   THR A   5      12.511   4.767   8.331  1.00 82.45           C  
ATOM     69  CB  THR A   5      12.551   3.007  10.183  1.00 82.45           C  
ATOM     70  HB  THR A   5      12.707   2.274   9.391  1.00 82.45           H  
ATOM     71  O   THR A   5      12.080   3.926   7.541  1.00 82.45           O  
ATOM     72  CG2 THR A   5      13.316   2.551  11.427  1.00 82.45           C  
ATOM     73 HG21 THR A   5      14.317   2.225  11.143  1.00 82.45           H  
ATOM     74 HG22 THR A   5      13.412   3.358  12.153  1.00 82.45           H  
ATOM     75 HG23 THR A   5      12.801   1.717  11.904  1.00 82.45           H  
ATOM     76  OG1 THR A   5      11.177   3.077  10.485  1.00 82.45           O  
ATOM     77  HG1 THR A   5      10.774   2.244  10.230  1.00 82.45           H  
ATOM     78  N   HIS A   6      12.630   6.058   8.017  1.00 89.71           N  
ATOM     79  H   HIS A   6      13.068   6.624   8.729  1.00 89.71           H  
ATOM     80  CA  HIS A   6      12.458   6.750   6.749  1.00 89.71           C  
ATOM     81  HA  HIS A   6      12.881   7.743   6.907  1.00 89.71           H  
ATOM     82  C   HIS A   6      11.033   7.027   6.264  1.00 89.71           C  
ATOM     83  CB  HIS A   6      13.346   6.080   5.701  1.00 89.71           C  
ATOM     84  HB2 HIS A   6      12.841   5.205   5.290  1.00 89.71           H  
ATOM     85  HB3 HIS A   6      14.287   5.770   6.155  1.00 89.71           H  
ATOM     86  O   HIS A   6      10.774   8.140   5.804  1.00 89.71           O  
ATOM     87  CG  HIS A   6      13.670   7.031   4.605  1.00 89.71           C  
ATOM     88  CD2 HIS A   6      13.221   6.940   3.328  1.00 89.71           C  
ATOM     89  HD2 HIS A   6      12.591   6.172   2.905  1.00 89.71           H  
ATOM     90  ND1 HIS A   6      14.363   8.226   4.786  1.00 89.71           N  
ATOM     91  CE1 HIS A   6      14.314   8.840   3.596  1.00 89.71           C  
ATOM     92  HE1 HIS A   6      14.724   9.814   3.374  1.00 89.71           H  
ATOM     93  NE2 HIS A   6      13.657   8.081   2.713  1.00 89.71           N  
ATOM     94  HE2 HIS A   6      13.437   8.388   1.776  1.00 89.71           H  
ATOM     95  N   THR A   7      10.085   6.093   6.390  1.00 93.95           N  
ATOM     96  H   THR A   7      10.327   5.171   6.724  1.00 93.95           H  
ATOM     97  CA  THR A   7       8.765   6.301   5.765  1.00 93.95           C  
ATOM     98  HA  THR A   7       8.968   6.503   4.713  1.00 93.95           H  
ATOM     99  C   THR A   7       7.982   7.512   6.289  1.00 93.95           C  
ATOM    100  CB  THR A   7       7.845   5.079   5.817  1.00 93.95           C  
ATOM    101  HB  THR A   7       7.390   4.986   6.802  1.00 93.95           H  
ATOM    102  O   THR A   7       7.462   8.260   5.462  1.00 93.95           O  
ATOM    103  CG2 THR A   7       6.742   5.255   4.775  1.00 93.95           C  
ATOM    104 HG21 THR A   7       6.480   4.289   4.344  1.00 93.95           H  
ATOM    105 HG22 THR A   7       5.863   5.693   5.249  1.00 93.95           H  
ATOM    106 HG23 THR A   7       7.055   5.914   3.965  1.00 93.95           H  
ATOM    107  OG1 THR A   7       8.536   3.882   5.551  1.00 93.95           O  
ATOM    108  HG1 THR A   7       7.871   3.195   5.634  1.00 93.95           H  
ATOM    109  N   PRO A   8       7.910   7.789   7.608  1.00 93.77           N  
ATOM    110  CA  PRO A   8       7.181   8.960   8.092  1.00 93.77           C  
ATOM    111  HA  PRO A   8       6.144   8.882   7.765  1.00 93.77           H  
ATOM    112  C   PRO A   8       7.765  10.272   7.554  1.00 93.77           C  
ATOM    113  CB  PRO A   8       7.227   8.885   9.621  1.00 93.77           C  
ATOM    114  HB2 PRO A   8       8.062   9.469  10.007  1.00 93.77           H  
ATOM    115  HB3 PRO A   8       6.289   9.225  10.060  1.00 93.77           H  
ATOM    116  O   PRO A   8       7.017  11.131   7.103  1.00 93.77           O  
ATOM    117  CG  PRO A   8       7.470   7.402   9.899  1.00 93.77           C  
ATOM    118  HG2 PRO A   8       6.525   6.860   9.884  1.00 93.77           H  
ATOM    119  HG3 PRO A   8       7.996   7.251  10.842  1.00 93.77           H  
ATOM    120  CD  PRO A   8       8.339   6.965   8.726  1.00 93.77           C  
ATOM    121  HD2 PRO A   8       9.387   7.170   8.945  1.00 93.77           H  
ATOM    122  HD3 PRO A   8       8.197   5.900   8.539  1.00 93.77           H  
ATOM    123  N   SER A   9       9.096  10.398   7.504  1.00 93.94           N  
ATOM    124  H   SER A   9       9.682   9.620   7.774  1.00 93.94           H  
ATOM    125  CA  SER A   9       9.759  11.581   6.940  1.00 93.94           C  
ATOM    126  HA  SER A   9       9.317  12.468   7.394  1.00 93.94           H  
ATOM    127  C   SER A   9       9.548  11.716   5.431  1.00 93.94           C  
ATOM    128  CB  SER A   9      11.257  11.587   7.271  1.00 93.94           C  
ATOM    129  HB2 SER A   9      11.381  11.973   8.283  1.00 93.94           H  
ATOM    130  HB3 SER A   9      11.782  12.256   6.589  1.00 93.94           H  
ATOM    131  O   SER A   9       9.369  12.832   4.955  1.00 93.94           O  
ATOM    132  OG  SER A   9      11.837  10.296   7.224  1.00 93.94           O  
ATOM    133  HG  SER A   9      11.717   9.905   6.355  1.00 93.94           H  
ATOM    134  N   PHE A  10       9.511  10.602   4.691  1.00 96.81           N  
ATOM    135  H   PHE A  10       9.671   9.710   5.137  1.00 96.81           H  
ATOM    136  CA  PHE A  10       9.174  10.589   3.262  1.00 96.81           C  
ATOM    137  HA  PHE A  10       9.822  11.287   2.733  1.00 96.81           H  
ATOM    138  C   PHE A  10       7.723  11.030   3.003  1.00 96.81           C  
ATOM    139  CB  PHE A  10       9.431   9.178   2.722  1.00 96.81           C  
ATOM    140  HB2 PHE A  10       8.806   8.467   3.261  1.00 96.81           H  
ATOM    141  HB3 PHE A  10      10.470   8.914   2.917  1.00 96.81           H  
ATOM    142  O   PHE A  10       7.450  11.736   2.041  1.00 96.81           O  
ATOM    143  CG  PHE A  10       9.180   9.019   1.237  1.00 96.81           C  
ATOM    144  CD1 PHE A  10       8.086   8.267   0.771  1.00 96.81           C  
ATOM    145  HD1 PHE A  10       7.381   7.844   1.473  1.00 96.81           H  
ATOM    146  CD2 PHE A  10      10.069   9.597   0.315  1.00 96.81           C  
ATOM    147  HD2 PHE A  10      10.891  10.204   0.664  1.00 96.81           H  
ATOM    148  CE1 PHE A  10       7.929   8.033  -0.607  1.00 96.81           C  
ATOM    149  HE1 PHE A  10       7.112   7.429  -0.972  1.00 96.81           H  
ATOM    150  CE2 PHE A  10       9.916   9.361  -1.061  1.00 96.81           C  
ATOM    151  HE2 PHE A  10      10.621   9.779  -1.765  1.00 96.81           H  
ATOM    152  CZ  PHE A  10       8.857   8.563  -1.518  1.00 96.81           C  
ATOM    153  HZ  PHE A  10       8.755   8.353  -2.572  1.00 96.81           H  
ATOM    154  N   LEU A  11       6.806  10.696   3.916  1.00 97.13           N  
ATOM    155  H   LEU A  11       7.094  10.083   4.665  1.00 97.13           H  
ATOM    156  CA  LEU A  11       5.419  11.175   3.930  1.00 97.13           C  
ATOM    157  HA  LEU A  11       5.063  11.231   2.902  1.00 97.13           H  
ATOM    158  C   LEU A  11       5.259  12.608   4.488  1.00 97.13           C  
ATOM    159  CB  LEU A  11       4.561  10.153   4.706  1.00 97.13           C  
ATOM    160  HB2 LEU A  11       3.564  10.566   4.853  1.00 97.13           H  
ATOM    161  HB3 LEU A  11       5.002  10.008   5.693  1.00 97.13           H  
ATOM    162  O   LEU A  11       4.136  13.058   4.707  1.00 97.13           O  
ATOM    163  CG  LEU A  11       4.403   8.783   4.021  1.00 97.13           C  
ATOM    164  HG  LEU A  11       5.380   8.347   3.814  1.00 97.13           H  
ATOM    165  CD1 LEU A  11       3.633   7.835   4.944  1.00 97.13           C  
ATOM    166 HD11 LEU A  11       4.177   7.723   5.883  1.00 97.13           H  
ATOM    167 HD12 LEU A  11       3.543   6.856   4.473  1.00 97.13           H  
ATOM    168 HD13 LEU A  11       2.639   8.233   5.148  1.00 97.13           H  
ATOM    169  CD2 LEU A  11       3.628   8.899   2.709  1.00 97.13           C  
ATOM    170 HD21 LEU A  11       2.691   9.428   2.883  1.00 97.13           H  
ATOM    171 HD22 LEU A  11       4.214   9.454   1.977  1.00 97.13           H  
ATOM    172 HD23 LEU A  11       3.415   7.908   2.307  1.00 97.13           H  
ATOM    173  N   GLY A  12       6.355  13.329   4.754  1.00 96.37           N  
ATOM    174  H   GLY A  12       7.254  12.929   4.527  1.00 96.37           H  
ATOM    175  CA  GLY A  12       6.329  14.694   5.295  1.00 96.37           C  
ATOM    176  HA2 GLY A  12       5.621  15.289   4.718  1.00 96.37           H  
ATOM    177  HA3 GLY A  12       7.321  15.129   5.177  1.00 96.37           H  
ATOM    178  C   GLY A  12       5.937  14.802   6.776  1.00 96.37           C  
ATOM    179  O   GLY A  12       5.749  15.910   7.278  1.00 96.37           O  
ATOM    180  N   LEU A  13       5.833  13.682   7.496  1.00 96.84           N  
ATOM    181  H   LEU A  13       6.070  12.809   7.048  1.00 96.84           H  
ATOM    182  CA  LEU A  13       5.440  13.633   8.904  1.00 96.84           C  
ATOM    183  HA  LEU A  13       4.690  14.404   9.080  1.00 96.84           H  
ATOM    184  C   LEU A  13       6.649  13.929   9.801  1.00 96.84           C  
ATOM    185  CB  LEU A  13       4.802  12.270   9.229  1.00 96.84           C  
ATOM    186  HB2 LEU A  13       4.467  12.289  10.266  1.00 96.84           H  
ATOM    187  HB3 LEU A  13       5.568  11.498   9.151  1.00 96.84           H  
ATOM    188  O   LEU A  13       7.636  13.188   9.820  1.00 96.84           O  
ATOM    189  CG  LEU A  13       3.608  11.884   8.336  1.00 96.84           C  
ATOM    190  HG  LEU A  13       3.886  11.965   7.285  1.00 96.84           H  
ATOM    191  CD1 LEU A  13       3.213  10.433   8.589  1.00 96.84           C  
ATOM    192 HD11 LEU A  13       2.831  10.315   9.603  1.00 96.84           H  
ATOM    193 HD12 LEU A  13       4.076   9.783   8.443  1.00 96.84           H  
ATOM    194 HD13 LEU A  13       2.446  10.156   7.865  1.00 96.84           H  
ATOM    195  CD2 LEU A  13       2.389  12.771   8.600  1.00 96.84           C  
ATOM    196 HD21 LEU A  13       2.121  12.741   9.656  1.00 96.84           H  
ATOM    197 HD22 LEU A  13       1.544  12.418   8.007  1.00 96.84           H  
ATOM    198 HD23 LEU A  13       2.607  13.797   8.303  1.00 96.84           H  
ATOM    199  N   GLN A  14       6.576  15.031  10.549  1.00 94.57           N  
ATOM    200  H   GLN A  14       5.738  15.592  10.492  1.00 94.57           H  
ATOM    201  CA  GLN A  14       7.670  15.539  11.379  1.00 94.57           C  
ATOM    202  HA  GLN A  14       8.479  14.808  11.392  1.00 94.57           H  
ATOM    203  C   GLN A  14       7.206  15.736  12.824  1.00 94.57           C  
ATOM    204  CB  GLN A  14       8.231  16.841  10.788  1.00 94.57           C  
ATOM    205  HB2 GLN A  14       9.036  17.186  11.436  1.00 94.57           H  
ATOM    206  HB3 GLN A  14       7.446  17.598  10.771  1.00 94.57           H  
ATOM    207  O   GLN A  14       6.094  16.197  13.079  1.00 94.57           O  
ATOM    208  CG  GLN A  14       8.784  16.658   9.364  1.00 94.57           C  
ATOM    209  HG2 GLN A  14       9.515  15.850   9.360  1.00 94.57           H  
ATOM    210  HG3 GLN A  14       7.972  16.383   8.691  1.00 94.57           H  
ATOM    211  CD  GLN A  14       9.451  17.912   8.805  1.00 94.57           C  
ATOM    212  NE2 GLN A  14       9.818  17.915   7.544  1.00 94.57           N  
ATOM    213 HE21 GLN A  14       9.584  17.141   6.938  1.00 94.57           H  
ATOM    214 HE22 GLN A  14      10.212  18.779   7.200  1.00 94.57           H  
ATOM    215  OE1 GLN A  14       9.685  18.899   9.480  1.00 94.57           O  
ATOM    216  N   GLN A  15       8.045  15.361  13.795  1.00 95.19           N  
ATOM    217  H   GLN A  15       8.970  15.039  13.548  1.00 95.19           H  
ATOM    218  CA  GLN A  15       7.660  15.411  15.209  1.00 95.19           C  
ATOM    219  HA  GLN A  15       6.761  14.808  15.338  1.00 95.19           H  
ATOM    220  C   GLN A  15       7.316  16.846  15.636  1.00 95.19           C  
ATOM    221  CB  GLN A  15       8.753  14.818  16.111  1.00 95.19           C  
ATOM    222  HB2 GLN A  15       8.482  15.013  17.149  1.00 95.19           H  
ATOM    223  HB3 GLN A  15       9.703  15.313  15.906  1.00 95.19           H  
ATOM    224  O   GLN A  15       8.116  17.764  15.472  1.00 95.19           O  
ATOM    225  CG  GLN A  15       8.912  13.299  15.933  1.00 95.19           C  
ATOM    226  HG2 GLN A  15       7.952  12.816  16.112  1.00 95.19           H  
ATOM    227  HG3 GLN A  15       9.216  13.084  14.909  1.00 95.19           H  
ATOM    228  CD  GLN A  15       9.943  12.686  16.881  1.00 95.19           C  
ATOM    229  NE2 GLN A  15      10.218  11.408  16.766  1.00 95.19           N  
ATOM    230 HE21 GLN A  15      10.832  11.030  17.473  1.00 95.19           H  
ATOM    231 HE22 GLN A  15       9.661  10.825  16.157  1.00 95.19           H  
ATOM    232  OE1 GLN A  15      10.535  13.320  17.739  1.00 95.19           O  
ATOM    233  N   ASN A  16       6.130  17.002  16.224  1.00 94.98           N  
ATOM    234  H   ASN A  16       5.563  16.172  16.324  1.00 94.98           H  
ATOM    235  CA  ASN A  16       5.563  18.244  16.753  1.00 94.98           C  
ATOM    236  HA  ASN A  16       4.554  17.997  17.083  1.00 94.98           H  
ATOM    237  C   ASN A  16       5.357  19.362  15.711  1.00 94.98           C  
ATOM    238  CB  ASN A  16       6.343  18.674  18.012  1.00 94.98           C  
ATOM    239  HB2 ASN A  16       5.844  19.525  18.477  1.00 94.98           H  
ATOM    240  HB3 ASN A  16       7.344  18.989  17.720  1.00 94.98           H  
ATOM    241  O   ASN A  16       5.250  20.532  16.084  1.00 94.98           O  
ATOM    242  CG  ASN A  16       6.433  17.566  19.046  1.00 94.98           C  
ATOM    243  ND2 ASN A  16       7.588  17.351  19.630  1.00 94.98           N  
ATOM    244 HD21 ASN A  16       7.619  16.596  20.300  1.00 94.98           H  
ATOM    245 HD22 ASN A  16       8.393  17.905  19.376  1.00 94.98           H  
ATOM    246  OD1 ASN A  16       5.479  16.856  19.325  1.00 94.98           O  
ATOM    247  N   MET A  17       5.260  19.017  14.421  1.00 95.59           N  
ATOM    248  H   MET A  17       5.341  18.043  14.165  1.00 95.59           H  
ATOM    249  CA  MET A  17       5.034  19.960  13.319  1.00 95.59           C  
ATOM    250  HA  MET A  17       4.604  20.880  13.714  1.00 95.59           H  
ATOM    251  C   MET A  17       4.043  19.403  12.284  1.00 95.59           C  
ATOM    252  CB  MET A  17       6.374  20.303  12.648  1.00 95.59           C  
ATOM    253  HB2 MET A  17       6.189  20.961  11.799  1.00 95.59           H  
ATOM    254  HB3 MET A  17       6.831  19.384  12.280  1.00 95.59           H  
ATOM    255  O   MET A  17       3.927  18.189  12.118  1.00 95.59           O  
ATOM    256  CG  MET A  17       7.342  21.011  13.606  1.00 95.59           C  
ATOM    257  HG2 MET A  17       6.827  21.866  14.045  1.00 95.59           H  
ATOM    258  HG3 MET A  17       7.611  20.331  14.414  1.00 95.59           H  
ATOM    259  SD  MET A  17       8.874  21.617  12.851  1.00 95.59           S  
ATOM    260  CE  MET A  17       9.659  20.036  12.449  1.00 95.59           C  
ATOM    261  HE1 MET A  17       9.022  19.490  11.753  1.00 95.59           H  
ATOM    262  HE2 MET A  17       9.793  19.448  13.357  1.00 95.59           H  
ATOM    263  HE3 MET A  17      10.626  20.217  11.978  1.00 95.59           H  
ATOM    264  N   GLY A  18       3.343  20.303  11.582  1.00 95.26           N  
ATOM    265  H   GLY A  18       3.458  21.283  11.795  1.00 95.26           H  
ATOM    266  CA  GLY A  18       2.354  19.963  10.550  1.00 95.26           C  
ATOM    267  HA2 GLY A  18       1.824  20.864  10.240  1.00 95.26           H  
ATOM    268  HA3 GLY A  18       2.871  19.552   9.683  1.00 95.26           H  
ATOM    269  C   GLY A  18       1.304  18.956  11.027  1.00 95.26           C  
ATOM    270  O   GLY A  18       0.961  18.917  12.208  1.00 95.26           O  
ATOM    271  N   VAL A  19       0.861  18.072  10.127  1.00 95.63           N  
ATOM    272  H   VAL A  19       1.171  18.173   9.171  1.00 95.63           H  
ATOM    273  CA  VAL A  19      -0.247  17.134  10.387  1.00 95.63           C  
ATOM    274  HA  VAL A  19      -1.160  17.719  10.500  1.00 95.63           H  
ATOM    275  C   VAL A  19      -0.071  16.326  11.662  1.00 95.63           C  
ATOM    276  CB  VAL A  19      -0.457  16.149   9.225  1.00 95.63           C  
ATOM    277  HB  VAL A  19       0.429  15.523   9.113  1.00 95.63           H  
ATOM    278  O   VAL A  19      -1.047  16.137  12.369  1.00 95.63           O  
ATOM    279  CG1 VAL A  19      -1.682  15.241   9.408  1.00 95.63           C  
ATOM    280 HG11 VAL A  19      -1.816  14.607   8.532  1.00 95.63           H  
ATOM    281 HG12 VAL A  19      -2.580  15.845   9.542  1.00 95.63           H  
ATOM    282 HG13 VAL A  19      -1.561  14.594  10.276  1.00 95.63           H  
ATOM    283  CG2 VAL A  19      -0.675  16.924   7.940  1.00 95.63           C  
ATOM    284 HG21 VAL A  19      -0.927  16.213   7.153  1.00 95.63           H  
ATOM    285 HG22 VAL A  19       0.237  17.450   7.657  1.00 95.63           H  
ATOM    286 HG23 VAL A  19      -1.494  17.633   8.053  1.00 95.63           H  
ATOM    287  N   TRP A  20       1.130  15.868  12.023  1.00 97.42           N  
ATOM    288  H   TRP A  20       1.936  16.104  11.463  1.00 97.42           H  
ATOM    289  CA  TRP A  20       1.307  15.114  13.273  1.00 97.42           C  
ATOM    290  HA  TRP A  20       0.584  14.298  13.294  1.00 97.42           H  
ATOM    291  C   TRP A  20       0.981  15.934  14.525  1.00 97.42           C  
ATOM    292  CB  TRP A  20       2.727  14.540  13.349  1.00 97.42           C  
ATOM    293  HB2 TRP A  20       3.399  15.146  12.741  1.00 97.42           H  
ATOM    294  HB3 TRP A  20       3.081  14.636  14.375  1.00 97.42           H  
ATOM    295  O   TRP A  20       0.451  15.386  15.489  1.00 97.42           O  
ATOM    296  CG  TRP A  20       2.908  13.098  12.970  1.00 97.42           C  
ATOM    297  CD1 TRP A  20       1.950  12.208  12.615  1.00 97.42           C  
ATOM    298  HD1 TRP A  20       0.893  12.410  12.523  1.00 97.42           H  
ATOM    299  CD2 TRP A  20       4.159  12.347  12.947  1.00 97.42           C  
ATOM    300  CE2 TRP A  20       3.884  10.998  12.582  1.00 97.42           C  
ATOM    301  CE3 TRP A  20       5.506  12.681  13.194  1.00 97.42           C  
ATOM    302  HE3 TRP A  20       5.729  13.700  13.476  1.00 97.42           H  
ATOM    303  NE1 TRP A  20       2.523  10.974  12.395  1.00 97.42           N  
ATOM    304  HE1 TRP A  20       1.990  10.164  12.114  1.00 97.42           H  
ATOM    305  CH2 TRP A  20       6.227  10.405  12.698  1.00 97.42           C  
ATOM    306  HH2 TRP A  20       7.014   9.673  12.590  1.00 97.42           H  
ATOM    307  CZ2 TRP A  20       4.891  10.031  12.468  1.00 97.42           C  
ATOM    308  HZ2 TRP A  20       4.636   9.017  12.196  1.00 97.42           H  
ATOM    309  CZ3 TRP A  20       6.535  11.730  13.057  1.00 97.42           C  
ATOM    310  HZ3 TRP A  20       7.563  12.019  13.213  1.00 97.42           H  
ATOM    311  N   LYS A  21       1.236  17.244  14.501  1.00 96.35           N  
ATOM    312  H   LYS A  21       1.558  17.641  13.630  1.00 96.35           H  
ATOM    313  CA  LYS A  21       0.785  18.168  15.543  1.00 96.35           C  
ATOM    314  HA  LYS A  21       0.972  17.729  16.523  1.00 96.35           H  
ATOM    315  C   LYS A  21      -0.725  18.404  15.444  1.00 96.35           C  
ATOM    316  CB  LYS A  21       1.577  19.471  15.401  1.00 96.35           C  
ATOM    317  HB2 LYS A  21       1.335  19.924  14.439  1.00 96.35           H  
ATOM    318  HB3 LYS A  21       2.643  19.243  15.412  1.00 96.35           H  
ATOM    319  O   LYS A  21      -1.419  18.268  16.447  1.00 96.35           O  
ATOM    320  CG  LYS A  21       1.276  20.483  16.508  1.00 96.35           C  
ATOM    321  HG2 LYS A  21       0.199  20.586  16.637  1.00 96.35           H  
ATOM    322  HG3 LYS A  21       1.722  20.151  17.446  1.00 96.35           H  
ATOM    323  CD  LYS A  21       1.847  21.840  16.097  1.00 96.35           C  
ATOM    324  HD2 LYS A  21       2.933  21.784  16.021  1.00 96.35           H  
ATOM    325  HD3 LYS A  21       1.432  22.103  15.124  1.00 96.35           H  
ATOM    326  CE  LYS A  21       1.441  22.904  17.113  1.00 96.35           C  
ATOM    327  HE2 LYS A  21       2.000  22.751  18.036  1.00 96.35           H  
ATOM    328  HE3 LYS A  21       0.380  22.777  17.328  1.00 96.35           H  
ATOM    329  NZ  LYS A  21       1.677  24.254  16.554  1.00 96.35           N  
ATOM    330  HZ1 LYS A  21       2.652  24.379  16.322  1.00 96.35           H  
ATOM    331  HZ2 LYS A  21       1.136  24.349  15.707  1.00 96.35           H  
ATOM    332  HZ3 LYS A  21       1.378  24.970  17.200  1.00 96.35           H  
ATOM    333  N   ASP A  22      -1.215  18.719  14.249  1.00 96.20           N  
ATOM    334  H   ASP A  22      -0.558  18.841  13.491  1.00 96.20           H  
ATOM    335  CA  ASP A  22      -2.587  19.201  14.029  1.00 96.20           C  
ATOM    336  HA  ASP A  22      -2.807  19.963  14.776  1.00 96.20           H  
ATOM    337  C   ASP A  22      -3.644  18.088  14.201  1.00 96.20           C  
ATOM    338  CB  ASP A  22      -2.658  19.882  12.649  1.00 96.20           C  
ATOM    339  HB2 ASP A  22      -2.537  19.120  11.879  1.00 96.20           H  
ATOM    340  HB3 ASP A  22      -3.645  20.328  12.528  1.00 96.20           H  
ATOM    341  O   ASP A  22      -4.728  18.335  14.717  1.00 96.20           O  
ATOM    342  CG  ASP A  22      -1.590  20.977  12.449  1.00 96.20           C  
ATOM    343  OD1 ASP A  22      -1.108  21.104  11.301  1.00 96.20           O  
ATOM    344  OD2 ASP A  22      -1.201  21.641  13.445  1.00 96.20           O  
ATOM    345  N   SER A  23      -3.279  16.842  13.883  1.00 96.71           N  
ATOM    346  H   SER A  23      -2.380  16.740  13.436  1.00 96.71           H  
ATOM    347  CA  SER A  23      -4.057  15.615  14.137  1.00 96.71           C  
ATOM    348  HA  SER A  23      -5.115  15.875  14.162  1.00 96.71           H  
ATOM    349  C   SER A  23      -3.720  14.935  15.470  1.00 96.71           C  
ATOM    350  CB  SER A  23      -3.856  14.606  13.001  1.00 96.71           C  
ATOM    351  HB2 SER A  23      -4.527  13.761  13.152  1.00 96.71           H  
ATOM    352  HB3 SER A  23      -4.086  15.071  12.043  1.00 96.71           H  
ATOM    353  O   SER A  23      -4.152  13.808  15.716  1.00 96.71           O  
ATOM    354  OG  SER A  23      -2.519  14.137  12.998  1.00 96.71           O  
ATOM    355  HG  SER A  23      -1.979  14.883  12.729  1.00 96.71           H  
ATOM    356  N   ASN A  24      -2.890  15.555  16.320  1.00 96.22           N  
ATOM    357  H   ASN A  24      -2.585  16.488  16.081  1.00 96.22           H  
ATOM    358  CA  ASN A  24      -2.449  14.995  17.604  1.00 96.22           C  
ATOM    359  HA  ASN A  24      -1.593  15.587  17.928  1.00 96.22           H  
ATOM    360  C   ASN A  24      -1.954  13.532  17.491  1.00 96.22           C  
ATOM    361  CB  ASN A  24      -3.591  15.204  18.614  1.00 96.22           C  
ATOM    362  HB2 ASN A  24      -4.367  14.460  18.433  1.00 96.22           H  
ATOM    363  HB3 ASN A  24      -4.030  16.187  18.448  1.00 96.22           H  
ATOM    364  O   ASN A  24      -2.279  12.680  18.319  1.00 96.22           O  
ATOM    365  CG  ASN A  24      -3.179  15.143  20.071  1.00 96.22           C  
ATOM    366  ND2 ASN A  24      -4.144  15.272  20.951  1.00 96.22           N  
ATOM    367 HD21 ASN A  24      -3.842  15.485  21.891  1.00 96.22           H  
ATOM    368 HD22 ASN A  24      -5.082  15.419  20.606  1.00 96.22           H  
ATOM    369  OD1 ASN A  24      -2.027  15.066  20.467  1.00 96.22           O  
ATOM    370  N   TYR A  25      -1.214  13.222  16.420  1.00 97.33           N  
ATOM    371  H   TYR A  25      -0.941  13.991  15.826  1.00 97.33           H  
ATOM    372  CA  TYR A  25      -0.719  11.884  16.063  1.00 97.33           C  
ATOM    373  HA  TYR A  25      -0.284  11.971  15.068  1.00 97.33           H  
ATOM    374  C   TYR A  25      -1.796  10.774  15.947  1.00 97.33           C  
ATOM    375  CB  TYR A  25       0.416  11.493  17.019  1.00 97.33           C  
ATOM    376  HB2 TYR A  25       0.788  10.511  16.727  1.00 97.33           H  
ATOM    377  HB3 TYR A  25      -0.004  11.384  18.018  1.00 97.33           H  
ATOM    378  O   TYR A  25      -1.474   9.588  16.090  1.00 97.33           O  
ATOM    379  CG  TYR A  25       1.598  12.441  17.104  1.00 97.33           C  
ATOM    380  CD1 TYR A  25       2.732  12.221  16.299  1.00 97.33           C  
ATOM    381  HD1 TYR A  25       2.729  11.430  15.564  1.00 97.33           H  
ATOM    382  CD2 TYR A  25       1.593  13.494  18.042  1.00 97.33           C  
ATOM    383  HD2 TYR A  25       0.720  13.662  18.655  1.00 97.33           H  
ATOM    384  CE1 TYR A  25       3.874  13.026  16.460  1.00 97.33           C  
ATOM    385  HE1 TYR A  25       4.753  12.849  15.859  1.00 97.33           H  
ATOM    386  CE2 TYR A  25       2.727  14.314  18.192  1.00 97.33           C  
ATOM    387  HE2 TYR A  25       2.723  15.115  18.917  1.00 97.33           H  
ATOM    388  OH  TYR A  25       5.005  14.794  17.597  1.00 97.33           O  
ATOM    389  HH  TYR A  25       4.923  15.409  18.329  1.00 97.33           H  
ATOM    390  CZ  TYR A  25       3.875  14.065  17.413  1.00 97.33           C  
ATOM    391  N   GLY A  26      -3.061  11.132  15.695  1.00 97.56           N  
ATOM    392  H   GLY A  26      -3.269  12.115  15.589  1.00 97.56           H  
ATOM    393  CA  GLY A  26      -4.197  10.203  15.616  1.00 97.56           C  
ATOM    394  HA2 GLY A  26      -4.982  10.670  15.021  1.00 97.56           H  
ATOM    395  HA3 GLY A  26      -3.890   9.288  15.109  1.00 97.56           H  
ATOM    396  C   GLY A  26      -4.804   9.818  16.972  1.00 97.56           C  
ATOM    397  O   GLY A  26      -5.475   8.790  17.073  1.00 97.56           O  
ATOM    398  N   LYS A  27      -4.537  10.591  18.035  1.00 97.80           N  
ATOM    399  H   LYS A  27      -3.992  11.426  17.877  1.00 97.80           H  
ATOM    400  CA  LYS A  27      -4.947  10.275  19.413  1.00 97.80           C  
ATOM    401  HA  LYS A  27      -4.428   9.365  19.715  1.00 97.80           H  
ATOM    402  C   LYS A  27      -6.453  10.012  19.540  1.00 97.80           C  
ATOM    403  CB  LYS A  27      -4.503  11.411  20.344  1.00 97.80           C  
ATOM    404  HB2 LYS A  27      -3.429  11.562  20.231  1.00 97.80           H  
ATOM    405  HB3 LYS A  27      -5.019  12.329  20.062  1.00 97.80           H  
ATOM    406  O   LYS A  27      -7.266  10.896  19.297  1.00 97.80           O  
ATOM    407  CG  LYS A  27      -4.781  11.087  21.816  1.00 97.80           C  
ATOM    408  HG2 LYS A  27      -5.840  10.874  21.962  1.00 97.80           H  
ATOM    409  HG3 LYS A  27      -4.197  10.212  22.100  1.00 97.80           H  
ATOM    410  CD  LYS A  27      -4.398  12.270  22.707  1.00 97.80           C  
ATOM    411  HD2 LYS A  27      -5.022  13.124  22.442  1.00 97.80           H  
ATOM    412  HD3 LYS A  27      -3.350  12.519  22.542  1.00 97.80           H  
ATOM    413  CE  LYS A  27      -4.629  11.896  24.173  1.00 97.80           C  
ATOM    414  HE2 LYS A  27      -4.018  11.023  24.403  1.00 97.80           H  
ATOM    415  HE3 LYS A  27      -5.675  11.616  24.298  1.00 97.80           H  
ATOM    416  NZ  LYS A  27      -4.280  13.015  25.077  1.00 97.80           N  
ATOM    417  HZ1 LYS A  27      -4.861  13.817  24.876  1.00 97.80           H  
ATOM    418  HZ2 LYS A  27      -3.312  13.271  24.948  1.00 97.80           H  
ATOM    419  HZ3 LYS A  27      -4.419  12.745  26.040  1.00 97.80           H  
ATOM    420  N   GLY A  28      -6.813   8.830  20.041  1.00 97.30           N  
ATOM    421  H   GLY A  28      -6.096   8.134  20.185  1.00 97.30           H  
ATOM    422  CA  GLY A  28      -8.207   8.449  20.308  1.00 97.30           C  
ATOM    423  HA2 GLY A  28      -8.777   9.334  20.590  1.00 97.30           H  
ATOM    424  HA3 GLY A  28      -8.235   7.754  21.147  1.00 97.30           H  
ATOM    425  C   GLY A  28      -8.935   7.796  19.128  1.00 97.30           C  
ATOM    426  O   GLY A  28     -10.005   7.229  19.334  1.00 97.30           O  
ATOM    427  N   VAL A  29      -8.355   7.813  17.924  1.00 98.27           N  
ATOM    428  H   VAL A  29      -7.467   8.282  17.816  1.00 98.27           H  
ATOM    429  CA  VAL A  29      -8.871   7.072  16.762  1.00 98.27           C  
ATOM    430  HA  VAL A  29      -9.957   7.154  16.746  1.00 98.27           H  
ATOM    431  C   VAL A  29      -8.515   5.592  16.904  1.00 98.27           C  
ATOM    432  CB  VAL A  29      -8.332   7.667  15.446  1.00 98.27           C  
ATOM    433  HB  VAL A  29      -7.245   7.590  15.425  1.00 98.27           H  
ATOM    434  O   VAL A  29      -7.419   5.258  17.360  1.00 98.27           O  
ATOM    435  CG1 VAL A  29      -8.889   6.954  14.211  1.00 98.27           C  
ATOM    436 HG11 VAL A  29      -8.523   7.444  13.309  1.00 98.27           H  
ATOM    437 HG12 VAL A  29      -9.978   7.017  14.219  1.00 98.27           H  
ATOM    438 HG13 VAL A  29      -8.574   5.911  14.188  1.00 98.27           H  
ATOM    439  CG2 VAL A  29      -8.732   9.145  15.328  1.00 98.27           C  
ATOM    440 HG21 VAL A  29      -8.236   9.735  16.099  1.00 98.27           H  
ATOM    441 HG22 VAL A  29      -8.435   9.535  14.355  1.00 98.27           H  
ATOM    442 HG23 VAL A  29      -9.812   9.252  15.433  1.00 98.27           H  
ATOM    443  N   ILE A  30      -9.426   4.694  16.525  1.00 98.55           N  
ATOM    444  H   ILE A  30     -10.325   5.032  16.212  1.00 98.55           H  
ATOM    445  CA  ILE A  30      -9.231   3.241  16.626  1.00 98.55           C  
ATOM    446  HA  ILE A  30      -8.325   3.038  17.198  1.00 98.55           H  
ATOM    447  C   ILE A  30      -9.043   2.632  15.233  1.00 98.55           C  
ATOM    448  CB  ILE A  30     -10.404   2.586  17.389  1.00 98.55           C  
ATOM    449  HB  ILE A  30     -11.313   2.746  16.809  1.00 98.55           H  
ATOM    450  O   ILE A  30      -9.951   2.677  14.403  1.00 98.55           O  
ATOM    451  CG1 ILE A  30     -10.613   3.236  18.779  1.00 98.55           C  
ATOM    452 HG12 ILE A  30      -9.727   3.085  19.395  1.00 98.55           H  
ATOM    453 HG13 ILE A  30     -10.766   4.309  18.663  1.00 98.55           H  
ATOM    454  CG2 ILE A  30     -10.146   1.069  17.506  1.00 98.55           C  
ATOM    455 HG21 ILE A  30      -9.228   0.883  18.063  1.00 98.55           H  
ATOM    456 HG22 ILE A  30     -10.059   0.614  16.519  1.00 98.55           H  
ATOM    457 HG23 ILE A  30     -10.979   0.576  18.009  1.00 98.55           H  
ATOM    458  CD1 ILE A  30     -11.834   2.696  19.527  1.00 98.55           C  
ATOM    459 HD11 ILE A  30     -11.673   1.655  19.808  1.00 98.55           H  
ATOM    460 HD12 ILE A  30     -11.979   3.264  20.446  1.00 98.55           H  
ATOM    461 HD13 ILE A  30     -12.726   2.783  18.906  1.00 98.55           H  
ATOM    462  N   ILE A  31      -7.890   2.003  14.991  1.00 98.57           N  
ATOM    463  H   ILE A  31      -7.190   1.983  15.718  1.00 98.57           H  
ATOM    464  CA  ILE A  31      -7.628   1.225  13.775  1.00 98.57           C  
ATOM    465  HA  ILE A  31      -8.343   1.524  13.009  1.00 98.57           H  
ATOM    466  C   ILE A  31      -7.855  -0.262  14.070  1.00 98.57           C  
ATOM    467  CB  ILE A  31      -6.219   1.504  13.196  1.00 98.57           C  
ATOM    468  HB  ILE A  31      -5.474   1.109  13.886  1.00 98.57           H  
ATOM    469  O   ILE A  31      -7.113  -0.883  14.835  1.00 98.57           O  
ATOM    470  CG1 ILE A  31      -5.969   3.024  13.035  1.00 98.57           C  
ATOM    471 HG12 ILE A  31      -6.781   3.471  12.462  1.00 98.57           H  
ATOM    472 HG13 ILE A  31      -5.964   3.482  14.024  1.00 98.57           H  
ATOM    473  CG2 ILE A  31      -6.068   0.771  11.845  1.00 98.57           C  
ATOM    474 HG21 ILE A  31      -5.054   0.882  11.461  1.00 98.57           H  
ATOM    475 HG22 ILE A  31      -6.255  -0.296  11.965  1.00 98.57           H  
ATOM    476 HG23 ILE A  31      -6.777   1.172  11.121  1.00 98.57           H  
ATOM    477  CD1 ILE A  31      -4.637   3.380  12.361  1.00 98.57           C  
ATOM    478 HD11 ILE A  31      -3.838   2.762  12.770  1.00 98.57           H  
ATOM    479 HD12 ILE A  31      -4.405   4.429  12.542  1.00 98.57           H  
ATOM    480 HD13 ILE A  31      -4.706   3.217  11.285  1.00 98.57           H  
ATOM    481  N   GLY A  32      -8.870  -0.843  13.434  1.00 98.57           N  
ATOM    482  H   GLY A  32      -9.414  -0.273  12.802  1.00 98.57           H  
ATOM    483  CA  GLY A  32      -9.046  -2.286  13.342  1.00 98.57           C  
ATOM    484  HA2 GLY A  32     -10.076  -2.515  13.071  1.00 98.57           H  
ATOM    485  HA3 GLY A  32      -8.832  -2.743  14.309  1.00 98.57           H  
ATOM    486  C   GLY A  32      -8.123  -2.869  12.273  1.00 98.57           C  
ATOM    487  O   GLY A  32      -8.132  -2.421  11.127  1.00 98.57           O  
ATOM    488  N   VAL A  33      -7.325  -3.869  12.634  1.00 98.47           N  
ATOM    489  H   VAL A  33      -7.356  -4.174  13.596  1.00 98.47           H  
ATOM    490  CA  VAL A  33      -6.400  -4.564  11.730  1.00 98.47           C  
ATOM    491  HA  VAL A  33      -6.425  -4.097  10.745  1.00 98.47           H  
ATOM    492  C   VAL A  33      -6.878  -6.006  11.574  1.00 98.47           C  
ATOM    493  CB  VAL A  33      -4.950  -4.463  12.250  1.00 98.47           C  
ATOM    494  HB  VAL A  33      -4.890  -4.914  13.241  1.00 98.47           H  
ATOM    495  O   VAL A  33      -6.946  -6.745  12.555  1.00 98.47           O  
ATOM    496  CG1 VAL A  33      -3.970  -5.184  11.318  1.00 98.47           C  
ATOM    497 HG11 VAL A  33      -4.173  -6.255  11.334  1.00 98.47           H  
ATOM    498 HG12 VAL A  33      -4.067  -4.813  10.298  1.00 98.47           H  
ATOM    499 HG13 VAL A  33      -2.944  -5.037  11.656  1.00 98.47           H  
ATOM    500  CG2 VAL A  33      -4.490  -3.002  12.369  1.00 98.47           C  
ATOM    501 HG21 VAL A  33      -3.465  -2.970  12.738  1.00 98.47           H  
ATOM    502 HG22 VAL A  33      -4.542  -2.511  11.398  1.00 98.47           H  
ATOM    503 HG23 VAL A  33      -5.121  -2.466  13.078  1.00 98.47           H  
ATOM    504  N   ILE A  34      -7.241  -6.398  10.351  1.00 98.40           N  
ATOM    505  H   ILE A  34      -7.126  -5.749   9.586  1.00 98.40           H  
ATOM    506  CA  ILE A  34      -7.739  -7.746  10.028  1.00 98.40           C  
ATOM    507  HA  ILE A  34      -7.953  -8.286  10.950  1.00 98.40           H  
ATOM    508  C   ILE A  34      -6.620  -8.496   9.298  1.00 98.40           C  
ATOM    509  CB  ILE A  34      -9.063  -7.666   9.229  1.00 98.40           C  
ATOM    510  HB  ILE A  34      -8.880  -7.109   8.310  1.00 98.40           H  
ATOM    511  O   ILE A  34      -6.315  -8.180   8.148  1.00 98.40           O  
ATOM    512  CG1 ILE A  34     -10.158  -6.932  10.041  1.00 98.40           C  
ATOM    513 HG12 ILE A  34      -9.815  -5.924  10.276  1.00 98.40           H  
ATOM    514 HG13 ILE A  34     -10.327  -7.456  10.981  1.00 98.40           H  
ATOM    515  CG2 ILE A  34      -9.522  -9.081   8.847  1.00 98.40           C  
ATOM    516 HG21 ILE A  34      -9.690  -9.674   9.746  1.00 98.40           H  
ATOM    517 HG22 ILE A  34     -10.439  -9.051   8.260  1.00 98.40           H  
ATOM    518 HG23 ILE A  34      -8.760  -9.555   8.228  1.00 98.40           H  
ATOM    519  CD1 ILE A  34     -11.510  -6.798   9.332  1.00 98.40           C  
ATOM    520 HD11 ILE A  34     -12.174  -6.184   9.940  1.00 98.40           H  
ATOM    521 HD12 ILE A  34     -11.978  -7.774   9.207  1.00 98.40           H  
ATOM    522 HD13 ILE A  34     -11.374  -6.322   8.360  1.00 98.40           H  
ATOM    523  N   ASP A  35      -5.948  -9.419   9.996  1.00 97.56           N  
ATOM    524  H   ASP A  35      -6.303  -9.685  10.904  1.00 97.56           H  
ATOM    525  CA  ASP A  35      -4.630  -9.935   9.582  1.00 97.56           C  
ATOM    526  HA  ASP A  35      -4.662 -10.138   8.512  1.00 97.56           H  
ATOM    527  C   ASP A  35      -4.248 -11.273  10.289  1.00 97.56           C  
ATOM    528  CB  ASP A  35      -3.605  -8.798   9.820  1.00 97.56           C  
ATOM    529  HB2 ASP A  35      -3.178  -8.881  10.819  1.00 97.56           H  
ATOM    530  HB3 ASP A  35      -4.099  -7.828   9.756  1.00 97.56           H  
ATOM    531  O   ASP A  35      -5.127 -12.022  10.725  1.00 97.56           O  
ATOM    532  CG  ASP A  35      -2.500  -8.796   8.767  1.00 97.56           C  
ATOM    533  OD1 ASP A  35      -2.136  -7.720   8.238  1.00 97.56           O  
ATOM    534  OD2 ASP A  35      -1.966  -9.890   8.502  1.00 97.56           O  
ATOM    535  N   THR A  36      -2.953 -11.611  10.405  1.00 96.39           N  
ATOM    536  H   THR A  36      -2.288 -11.030   9.914  1.00 96.39           H  
ATOM    537  CA  THR A  36      -2.425 -12.853  11.024  1.00 96.39           C  
ATOM    538  HA  THR A  36      -3.119 -13.655  10.772  1.00 96.39           H  
ATOM    539  C   THR A  36      -2.336 -12.847  12.558  1.00 96.39           C  
ATOM    540  CB  THR A  36      -1.052 -13.255  10.452  1.00 96.39           C  
ATOM    541  HB  THR A  36      -0.735 -14.187  10.919  1.00 96.39           H  
ATOM    542  O   THR A  36      -1.926 -13.846  13.156  1.00 96.39           O  
ATOM    543  CG2 THR A  36      -1.081 -13.492   8.941  1.00 96.39           C  
ATOM    544 HG21 THR A  36      -0.071 -13.697   8.585  1.00 96.39           H  
ATOM    545 HG22 THR A  36      -1.462 -12.614   8.421  1.00 96.39           H  
ATOM    546 HG23 THR A  36      -1.705 -14.357   8.718  1.00 96.39           H  
ATOM    547  OG1 THR A  36      -0.075 -12.277  10.723  1.00 96.39           O  
ATOM    548  HG1 THR A  36       0.457 -12.588  11.459  1.00 96.39           H  
ATOM    549  N   GLY A  37      -2.740 -11.756  13.214  1.00 97.11           N  
ATOM    550  H   GLY A  37      -3.017 -10.962  12.653  1.00 97.11           H  
ATOM    551  CA  GLY A  37      -2.628 -11.556  14.665  1.00 97.11           C  
ATOM    552  HA2 GLY A  37      -2.337 -12.489  15.148  1.00 97.11           H  
ATOM    553  HA3 GLY A  37      -3.595 -11.257  15.068  1.00 97.11           H  
ATOM    554  C   GLY A  37      -1.596 -10.488  15.039  1.00 97.11           C  
ATOM    555  O   GLY A  37      -1.167  -9.712  14.190  1.00 97.11           O  
ATOM    556  N   ILE A  38      -1.190 -10.436  16.313  1.00 97.55           N  
ATOM    557  H   ILE A  38      -1.589 -11.091  16.970  1.00 97.55           H  
ATOM    558  CA  ILE A  38      -0.141  -9.513  16.790  1.00 97.55           C  
ATOM    559  HA  ILE A  38       0.475  -9.235  15.935  1.00 97.55           H  
ATOM    560  C   ILE A  38       0.796 -10.164  17.824  1.00 97.55           C  
ATOM    561  CB  ILE A  38      -0.821  -8.232  17.316  1.00 97.55           C  
ATOM    562  HB  ILE A  38      -1.659  -8.022  16.651  1.00 97.55           H  
ATOM    563  O   ILE A  38       0.382 -11.051  18.573  1.00 97.55           O  
ATOM    564  CG1 ILE A  38       0.098  -7.000  17.230  1.00 97.55           C  
ATOM    565 HG12 ILE A  38       0.542  -6.961  16.235  1.00 97.55           H  
ATOM    566 HG13 ILE A  38       0.899  -7.071  17.967  1.00 97.55           H  
ATOM    567  CG2 ILE A  38      -1.393  -8.421  18.731  1.00 97.55           C  
ATOM    568 HG21 ILE A  38      -0.594  -8.406  19.473  1.00 97.55           H  
ATOM    569 HG22 ILE A  38      -2.093  -7.613  18.944  1.00 97.55           H  
ATOM    570 HG23 ILE A  38      -1.928  -9.368  18.799  1.00 97.55           H  
ATOM    571  CD1 ILE A  38      -0.687  -5.700  17.446  1.00 97.55           C  
ATOM    572 HD11 ILE A  38      -1.585  -5.690  16.829  1.00 97.55           H  
ATOM    573 HD12 ILE A  38      -0.957  -5.598  18.497  1.00 97.55           H  
ATOM    574 HD13 ILE A  38      -0.070  -4.846  17.164  1.00 97.55           H  
ATOM    575  N   ILE A  39       2.052  -9.711  17.915  1.00 96.94           N  
ATOM    576  H   ILE A  39       2.386  -9.085  17.197  1.00 96.94           H  
ATOM    577  CA  ILE A  39       2.900  -9.935  19.101  1.00 96.94           C  
ATOM    578  HA  ILE A  39       2.549 -10.828  19.619  1.00 96.94           H  
ATOM    579  C   ILE A  39       2.760  -8.736  20.051  1.00 96.94           C  
ATOM    580  CB  ILE A  39       4.372 -10.201  18.718  1.00 96.94           C  
ATOM    581  HB  ILE A  39       4.720  -9.389  18.080  1.00 96.94           H  
ATOM    582  O   ILE A  39       3.388  -7.711  19.801  1.00 96.94           O  
ATOM    583  CG1 ILE A  39       4.532 -11.515  17.931  1.00 96.94           C  
ATOM    584 HG12 ILE A  39       4.067 -11.401  16.952  1.00 96.94           H  
ATOM    585 HG13 ILE A  39       5.598 -11.679  17.780  1.00 96.94           H  
ATOM    586  CG2 ILE A  39       5.293 -10.248  19.958  1.00 96.94           C  
ATOM    587 HG21 ILE A  39       5.379  -9.257  20.404  1.00 96.94           H  
ATOM    588 HG22 ILE A  39       6.296 -10.558  19.664  1.00 96.94           H  
ATOM    589 HG23 ILE A  39       4.906 -10.943  20.704  1.00 96.94           H  
ATOM    590  CD1 ILE A  39       3.966 -12.777  18.595  1.00 96.94           C  
ATOM    591 HD11 ILE A  39       4.321 -13.656  18.058  1.00 96.94           H  
ATOM    592 HD12 ILE A  39       4.296 -12.856  19.631  1.00 96.94           H  
ATOM    593 HD13 ILE A  39       2.877 -12.754  18.553  1.00 96.94           H  
ATOM    594  N   PRO A  40       1.986  -8.836  21.150  1.00 96.18           N  
ATOM    595  CA  PRO A  40       1.697  -7.696  22.034  1.00 96.18           C  
ATOM    596  HA  PRO A  40       1.271  -6.871  21.463  1.00 96.18           H  
ATOM    597  C   PRO A  40       2.936  -7.179  22.778  1.00 96.18           C  
ATOM    598  CB  PRO A  40       0.661  -8.223  23.029  1.00 96.18           C  
ATOM    599  HB2 PRO A  40      -0.341  -8.070  22.628  1.00 96.18           H  
ATOM    600  HB3 PRO A  40       0.751  -7.748  24.006  1.00 96.18           H  
ATOM    601  O   PRO A  40       3.053  -5.994  23.059  1.00 96.18           O  
ATOM    602  CG  PRO A  40       0.962  -9.719  23.093  1.00 96.18           C  
ATOM    603  HG2 PRO A  40       1.806  -9.897  23.758  1.00 96.18           H  
ATOM    604  HG3 PRO A  40       0.094 -10.297  23.410  1.00 96.18           H  
ATOM    605  CD  PRO A  40       1.356 -10.044  21.658  1.00 96.18           C  
ATOM    606  HD2 PRO A  40       2.041 -10.892  21.654  1.00 96.18           H  
ATOM    607  HD3 PRO A  40       0.468 -10.268  21.067  1.00 96.18           H  
ATOM    608  N   ASP A  41       3.884  -8.072  23.063  1.00 95.84           N  
ATOM    609  H   ASP A  41       3.672  -9.041  22.871  1.00 95.84           H  
ATOM    610  CA  ASP A  41       5.122  -7.797  23.794  1.00 95.84           C  
ATOM    611  HA  ASP A  41       4.885  -7.231  24.695  1.00 95.84           H  
ATOM    612  C   ASP A  41       6.157  -6.972  22.999  1.00 95.84           C  
ATOM    613  CB  ASP A  41       5.736  -9.150  24.190  1.00 95.84           C  
ATOM    614  HB2 ASP A  41       5.634  -9.855  23.365  1.00 95.84           H  
ATOM    615  HB3 ASP A  41       6.805  -9.021  24.358  1.00 95.84           H  
ATOM    616  O   ASP A  41       7.214  -6.634  23.543  1.00 95.84           O  
ATOM    617  CG  ASP A  41       5.146  -9.770  25.457  1.00 95.84           C  
ATOM    618  OD1 ASP A  41       5.982 -10.113  26.328  1.00 95.84           O  
ATOM    619  OD2 ASP A  41       3.916  -9.975  25.525  1.00 95.84           O  
ATOM    620  N   HIS A  42       5.910  -6.688  21.714  1.00 97.17           N  
ATOM    621  H   HIS A  42       5.000  -6.910  21.336  1.00 97.17           H  
ATOM    622  CA  HIS A  42       6.830  -5.898  20.894  1.00 97.17           C  
ATOM    623  HA  HIS A  42       7.835  -6.280  21.074  1.00 97.17           H  
ATOM    624  C   HIS A  42       6.767  -4.409  21.287  1.00 97.17           C  
ATOM    625  CB  HIS A  42       6.541  -6.101  19.403  1.00 97.17           C  
ATOM    626  HB2 HIS A  42       5.568  -5.675  19.158  1.00 97.17           H  
ATOM    627  HB3 HIS A  42       6.515  -7.168  19.179  1.00 97.17           H  
ATOM    628  O   HIS A  42       5.667  -3.872  21.437  1.00 97.17           O  
ATOM    629  CG  HIS A  42       7.588  -5.449  18.539  1.00 97.17           C  
ATOM    630  CD2 HIS A  42       8.664  -6.071  17.980  1.00 97.17           C  
ATOM    631  HD2 HIS A  42       8.902  -7.122  18.039  1.00 97.17           H  
ATOM    632  ND1 HIS A  42       7.649  -4.089  18.236  1.00 97.17           N  
ATOM    633  HD1 HIS A  42       8.745  -3.923  17.482  1.00 97.17           H  
ATOM    634  CE1 HIS A  42       9.040  -2.990  17.025  1.00 97.17           C  
ATOM    635  HE1 HIS A  42       9.373  -5.097  17.316  1.00 97.17           H  
ATOM    636  NE2 HIS A  42      10.136  -5.269  16.677  1.00 97.17           N  
ATOM    637  N   PRO A  43       7.905  -3.694  21.419  1.00 97.69           N  
ATOM    638  CA  PRO A  43       7.920  -2.289  21.840  1.00 97.69           C  
ATOM    639  HA  PRO A  43       7.580  -2.247  22.874  1.00 97.69           H  
ATOM    640  C   PRO A  43       7.039  -1.333  21.014  1.00 97.69           C  
ATOM    641  CB  PRO A  43       9.393  -1.876  21.785  1.00 97.69           C  
ATOM    642  HB2 PRO A  43       9.626  -1.106  22.521  1.00 97.69           H  
ATOM    643  HB3 PRO A  43       9.647  -1.539  20.780  1.00 97.69           H  
ATOM    644  O   PRO A  43       6.594  -0.320  21.551  1.00 97.69           O  
ATOM    645  CG  PRO A  43      10.137  -3.177  22.064  1.00 97.69           C  
ATOM    646  HG2 PRO A  43      10.145  -3.376  23.136  1.00 97.69           H  
ATOM    647  HG3 PRO A  43      11.151  -3.159  21.663  1.00 97.69           H  
ATOM    648  CD  PRO A  43       9.267  -4.210  21.357  1.00 97.69           C  
ATOM    649  HD2 PRO A  43       9.363  -5.166  21.871  1.00 97.69           H  
ATOM    650  HD3 PRO A  43       9.576  -4.306  20.316  1.00 97.69           H  
ATOM    651  N   SER A  44       6.732  -1.646  19.749  1.00 97.81           N  
ATOM    652  H   SER A  44       7.105  -2.497  19.353  1.00 97.81           H  
ATOM    653  CA  SER A  44       5.809  -0.861  18.913  1.00 97.81           C  
ATOM    654  HA  SER A  44       6.127   0.181  18.935  1.00 97.81           H  
ATOM    655  C   SER A  44       4.354  -0.883  19.402  1.00 97.81           C  
ATOM    656  CB  SER A  44       5.857  -1.343  17.458  1.00 97.81           C  
ATOM    657  HB2 SER A  44       5.668  -2.416  17.417  1.00 97.81           H  
ATOM    658  HB3 SER A  44       5.083  -0.835  16.882  1.00 97.81           H  
ATOM    659  O   SER A  44       3.564  -0.057  18.947  1.00 97.81           O  
ATOM    660  OG  SER A  44       7.118  -1.047  16.881  1.00 97.81           O  
ATOM    661  HG  SER A  44       7.247  -0.097  16.922  1.00 97.81           H  
ATOM    662  N   PHE A  45       3.996  -1.767  20.337  1.00 97.94           N  
ATOM    663  H   PHE A  45       4.667  -2.464  20.626  1.00 97.94           H  
ATOM    664  CA  PHE A  45       2.675  -1.817  20.978  1.00 97.94           C  
ATOM    665  HA  PHE A  45       2.054  -1.039  20.534  1.00 97.94           H  
ATOM    666  C   PHE A  45       2.732  -1.491  22.478  1.00 97.94           C  
ATOM    667  CB  PHE A  45       1.982  -3.146  20.670  1.00 97.94           C  
ATOM    668  HB2 PHE A  45       2.389  -3.910  21.332  1.00 97.94           H  
ATOM    669  HB3 PHE A  45       0.918  -3.054  20.887  1.00 97.94           H  
ATOM    670  O   PHE A  45       1.786  -1.753  23.220  1.00 97.94           O  
ATOM    671  CG  PHE A  45       2.156  -3.587  19.231  1.00 97.94           C  
ATOM    672  CD1 PHE A  45       1.689  -2.797  18.162  1.00 97.94           C  
ATOM    673  HD1 PHE A  45       1.159  -1.878  18.364  1.00 97.94           H  
ATOM    674  CD2 PHE A  45       2.880  -4.754  18.966  1.00 97.94           C  
ATOM    675  HD2 PHE A  45       3.274  -5.328  19.792  1.00 97.94           H  
ATOM    676  CE1 PHE A  45       1.933  -3.193  16.834  1.00 97.94           C  
ATOM    677  HE1 PHE A  45       1.562  -2.592  16.016  1.00 97.94           H  
ATOM    678  CE2 PHE A  45       3.107  -5.164  17.645  1.00 97.94           C  
ATOM    679  HE2 PHE A  45       3.652  -6.080  17.473  1.00 97.94           H  
ATOM    680  CZ  PHE A  45       2.632  -4.386  16.575  1.00 97.94           C  
ATOM    681  HZ  PHE A  45       2.800  -4.708  15.558  1.00 97.94           H  
ATOM    682  N   SER A  46       3.832  -0.876  22.925  1.00 96.98           N  
ATOM    683  H   SER A  46       4.574  -0.688  22.266  1.00 96.98           H  
ATOM    684  CA  SER A  46       3.890  -0.212  24.225  1.00 96.98           C  
ATOM    685  HA  SER A  46       3.649  -0.942  24.998  1.00 96.98           H  
ATOM    686  C   SER A  46       2.872   0.929  24.287  1.00 96.98           C  
ATOM    687  CB  SER A  46       5.299   0.331  24.470  1.00 96.98           C  
ATOM    688  HB2 SER A  46       6.020  -0.479  24.364  1.00 96.98           H  
ATOM    689  HB3 SER A  46       5.524   1.100  23.731  1.00 96.98           H  
ATOM    690  O   SER A  46       2.681   1.661  23.315  1.00 96.98           O  
ATOM    691  OG  SER A  46       5.404   0.882  25.769  1.00 96.98           O  
ATOM    692  HG  SER A  46       5.206   0.198  26.413  1.00 96.98           H  
ATOM    693  N   ASP A  47       2.239   1.099  25.445  1.00 97.16           N  
ATOM    694  H   ASP A  47       2.404   0.468  26.216  1.00 97.16           H  
ATOM    695  CA  ASP A  47       1.223   2.117  25.695  1.00 97.16           C  
ATOM    696  HA  ASP A  47       0.896   2.511  24.732  1.00 97.16           H  
ATOM    697  C   ASP A  47       1.737   3.337  26.474  1.00 97.16           C  
ATOM    698  CB  ASP A  47       0.008   1.452  26.335  1.00 97.16           C  
ATOM    699  HB2 ASP A  47      -0.273   0.583  25.740  1.00 97.16           H  
ATOM    700  HB3 ASP A  47      -0.814   2.165  26.270  1.00 97.16           H  
ATOM    701  O   ASP A  47       0.956   4.175  26.926  1.00 97.16           O  
ATOM    702  CG  ASP A  47       0.213   1.020  27.788  1.00 97.16           C  
ATOM    703  OD1 ASP A  47      -0.820   0.973  28.494  1.00 97.16           O  
ATOM    704  OD2 ASP A  47       1.365   0.672  28.145  1.00 97.16           O  
ATOM    705  N   VAL A  48       3.060   3.487  26.587  1.00 96.56           N  
ATOM    706  H   VAL A  48       3.645   2.769  26.184  1.00 96.56           H  
ATOM    707  CA  VAL A  48       3.695   4.662  27.196  1.00 96.56           C  
ATOM    708  HA  VAL A  48       3.354   4.731  28.229  1.00 96.56           H  
ATOM    709  C   VAL A  48       3.260   5.936  26.462  1.00 96.56           C  
ATOM    710  CB  VAL A  48       5.229   4.507  27.211  1.00 96.56           C  
ATOM    711  HB  VAL A  48       5.580   4.269  26.207  1.00 96.56           H  
ATOM    712  O   VAL A  48       3.621   6.167  25.310  1.00 96.56           O  
ATOM    713  CG1 VAL A  48       5.945   5.777  27.694  1.00 96.56           C  
ATOM    714 HG11 VAL A  48       5.788   6.589  26.984  1.00 96.56           H  
ATOM    715 HG12 VAL A  48       7.017   5.590  27.762  1.00 96.56           H  
ATOM    716 HG13 VAL A  48       5.568   6.071  28.674  1.00 96.56           H  
ATOM    717  CG2 VAL A  48       5.643   3.374  28.162  1.00 96.56           C  
ATOM    718 HG21 VAL A  48       6.720   3.220  28.108  1.00 96.56           H  
ATOM    719 HG22 VAL A  48       5.359   3.619  29.185  1.00 96.56           H  
ATOM    720 HG23 VAL A  48       5.148   2.445  27.880  1.00 96.56           H  
ATOM    721  N   GLY A  49       2.493   6.782  27.157  1.00 95.40           N  
ATOM    722  H   GLY A  49       2.159   6.463  28.055  1.00 95.40           H  
ATOM    723  CA  GLY A  49       1.939   8.032  26.624  1.00 95.40           C  
ATOM    724  HA2 GLY A  49       1.846   8.748  27.440  1.00 95.40           H  
ATOM    725  HA3 GLY A  49       2.626   8.445  25.886  1.00 95.40           H  
ATOM    726  C   GLY A  49       0.562   7.906  25.957  1.00 95.40           C  
ATOM    727  O   GLY A  49       0.001   8.926  25.554  1.00 95.40           O  
ATOM    728  N   MET A  50      -0.010   6.702  25.867  1.00 97.22           N  
ATOM    729  H   MET A  50       0.463   5.900  26.258  1.00 97.22           H  
ATOM    730  CA  MET A  50      -1.363   6.499  25.342  1.00 97.22           C  
ATOM    731  HA  MET A  50      -1.464   7.109  24.445  1.00 97.22           H  
ATOM    732  C   MET A  50      -2.432   6.918  26.366  1.00 97.22           C  
ATOM    733  CB  MET A  50      -1.584   5.033  24.946  1.00 97.22           C  
ATOM    734  HB2 MET A  50      -2.631   4.887  24.682  1.00 97.22           H  
ATOM    735  HB3 MET A  50      -1.374   4.395  25.804  1.00 97.22           H  
ATOM    736  O   MET A  50      -2.297   6.614  27.554  1.00 97.22           O  
ATOM    737  CG  MET A  50      -0.713   4.593  23.764  1.00 97.22           C  
ATOM    738  HG2 MET A  50       0.335   4.748  24.020  1.00 97.22           H  
ATOM    739  HG3 MET A  50      -0.865   3.523  23.623  1.00 97.22           H  
ATOM    740  SD  MET A  50      -1.048   5.416  22.179  1.00 97.22           S  
ATOM    741  CE  MET A  50      -2.755   4.873  21.886  1.00 97.22           C  
ATOM    742  HE1 MET A  50      -2.849   3.804  22.081  1.00 97.22           H  
ATOM    743  HE2 MET A  50      -3.440   5.413  22.540  1.00 97.22           H  
ATOM    744  HE3 MET A  50      -3.035   5.063  20.850  1.00 97.22           H  
ATOM    745  N   PRO A  51      -3.523   7.585  25.941  1.00 95.37           N  
ATOM    746  CA  PRO A  51      -4.726   7.698  26.763  1.00 95.37           C  
ATOM    747  HA  PRO A  51      -4.478   8.067  27.758  1.00 95.37           H  
ATOM    748  C   PRO A  51      -5.435   6.333  26.864  1.00 95.37           C  
ATOM    749  CB  PRO A  51      -5.602   8.708  26.017  1.00 95.37           C  
ATOM    750  HB2 PRO A  51      -6.662   8.586  26.242  1.00 95.37           H  
ATOM    751  HB3 PRO A  51      -5.274   9.721  26.250  1.00 95.37           H  
ATOM    752  O   PRO A  51      -5.179   5.465  26.031  1.00 95.37           O  
ATOM    753  CG  PRO A  51      -5.294   8.383  24.555  1.00 95.37           C  
ATOM    754  HG2 PRO A  51      -5.515   9.221  23.894  1.00 95.37           H  
ATOM    755  HG3 PRO A  51      -5.865   7.508  24.245  1.00 95.37           H  
ATOM    756  CD  PRO A  51      -3.802   8.043  24.584  1.00 95.37           C  
ATOM    757  HD2 PRO A  51      -3.207   8.932  24.371  1.00 95.37           H  
ATOM    758  HD3 PRO A  51      -3.593   7.266  23.849  1.00 95.37           H  
ATOM    759  N   PRO A  52      -6.382   6.146  27.798  1.00 96.12           N  
ATOM    760  CA  PRO A  52      -7.351   5.052  27.715  1.00 96.12           C  
ATOM    761  HA  PRO A  52      -6.813   4.109  27.812  1.00 96.12           H  
ATOM    762  C   PRO A  52      -8.128   5.068  26.384  1.00 96.12           C  
ATOM    763  CB  PRO A  52      -8.288   5.238  28.915  1.00 96.12           C  
ATOM    764  HB2 PRO A  52      -8.579   4.283  29.352  1.00 96.12           H  
ATOM    765  HB3 PRO A  52      -9.171   5.803  28.616  1.00 96.12           H  
ATOM    766  O   PRO A  52      -8.256   6.142  25.783  1.00 96.12           O  
ATOM    767  CG  PRO A  52      -7.461   6.073  29.892  1.00 96.12           C  
ATOM    768  HG2 PRO A  52      -6.792   5.422  30.455  1.00 96.12           H  
ATOM    769  HG3 PRO A  52      -8.092   6.654  30.565  1.00 96.12           H  
ATOM    770  CD  PRO A  52      -6.644   6.969  28.963  1.00 96.12           C  
ATOM    771  HD2 PRO A  52      -7.233   7.838  28.671  1.00 96.12           H  
ATOM    772  HD3 PRO A  52      -5.721   7.275  29.455  1.00 96.12           H  
ATOM    773  N   PRO A  53      -8.680   3.925  25.927  1.00 96.37           N  
ATOM    774  CA  PRO A  53      -9.577   3.896  24.772  1.00 96.37           C  
ATOM    775  HA  PRO A  53      -9.017   4.186  23.882  1.00 96.37           H  
ATOM    776  C   PRO A  53     -10.773   4.849  24.958  1.00 96.37           C  
ATOM    777  CB  PRO A  53     -10.041   2.442  24.632  1.00 96.37           C  
ATOM    778  HB2 PRO A  53      -9.394   1.922  23.926  1.00 96.37           H  
ATOM    779  HB3 PRO A  53     -11.079   2.366  24.308  1.00 96.37           H  
ATOM    780  O   PRO A  53     -11.232   5.054  26.087  1.00 96.37           O  
ATOM    781  CG  PRO A  53      -9.843   1.857  26.029  1.00 96.37           C  
ATOM    782  HG2 PRO A  53      -9.675   0.780  25.997  1.00 96.37           H  
ATOM    783  HG3 PRO A  53     -10.706   2.095  26.651  1.00 96.37           H  
ATOM    784  CD  PRO A  53      -8.616   2.608  26.545  1.00 96.37           C  
ATOM    785  HD2 PRO A  53      -8.647   2.661  27.634  1.00 96.37           H  
ATOM    786  HD3 PRO A  53      -7.707   2.101  26.221  1.00 96.37           H  
ATOM    787  N   PRO A  54     -11.317   5.427  23.870  1.00 96.93           N  
ATOM    788  CA  PRO A  54     -12.482   6.300  23.954  1.00 96.93           C  
ATOM    789  HA  PRO A  54     -12.280   7.117  24.646  1.00 96.93           H  
ATOM    790  C   PRO A  54     -13.713   5.520  24.435  1.00 96.93           C  
ATOM    791  CB  PRO A  54     -12.669   6.857  22.539  1.00 96.93           C  
ATOM    792  HB2 PRO A  54     -13.710   7.090  22.316  1.00 96.93           H  
ATOM    793  HB3 PRO A  54     -12.043   7.739  22.406  1.00 96.93           H  
ATOM    794  O   PRO A  54     -13.909   4.363  24.073  1.00 96.93           O  
ATOM    795  CG  PRO A  54     -12.138   5.721  21.666  1.00 96.93           C  
ATOM    796  HG2 PRO A  54     -11.844   6.065  20.675  1.00 96.93           H  
ATOM    797  HG3 PRO A  54     -12.897   4.943  21.590  1.00 96.93           H  
ATOM    798  CD  PRO A  54     -10.948   5.209  22.478  1.00 96.93           C  
ATOM    799  HD2 PRO A  54     -10.059   5.794  22.241  1.00 96.93           H  
ATOM    800  HD3 PRO A  54     -10.772   4.154  22.267  1.00 96.93           H  
ATOM    801  N   ALA A  55     -14.603   6.183  25.178  1.00 96.57           N  
ATOM    802  H   ALA A  55     -14.379   7.130  25.448  1.00 96.57           H  
ATOM    803  CA  ALA A  55     -15.767   5.558  25.825  1.00 96.57           C  
ATOM    804  HA  ALA A  55     -15.401   4.780  26.495  1.00 96.57           H  
ATOM    805  C   ALA A  55     -16.776   4.873  24.873  1.00 96.57           C  
ATOM    806  CB  ALA A  55     -16.458   6.635  26.671  1.00 96.57           C  
ATOM    807  HB1 ALA A  55     -16.843   7.428  26.030  1.00 96.57           H  
ATOM    808  HB2 ALA A  55     -15.754   7.055  27.390  1.00 96.57           H  
ATOM    809  HB3 ALA A  55     -17.288   6.189  27.218  1.00 96.57           H  
ATOM    810  O   ALA A  55     -17.662   4.160  25.336  1.00 96.57           O  
ATOM    811  N   LYS A  56     -16.655   5.077  23.553  1.00 96.04           N  
ATOM    812  H   LYS A  56     -15.876   5.643  23.250  1.00 96.04           H  
ATOM    813  CA  LYS A  56     -17.441   4.371  22.526  1.00 96.04           C  
ATOM    814  HA  LYS A  56     -18.476   4.321  22.863  1.00 96.04           H  
ATOM    815  C   LYS A  56     -17.004   2.915  22.306  1.00 96.04           C  
ATOM    816  CB  LYS A  56     -17.401   5.156  21.199  1.00 96.04           C  
ATOM    817  HB2 LYS A  56     -17.650   6.200  21.388  1.00 96.04           H  
ATOM    818  HB3 LYS A  56     -18.158   4.744  20.532  1.00 96.04           H  
ATOM    819  O   LYS A  56     -17.760   2.162  21.699  1.00 96.04           O  
ATOM    820  CG  LYS A  56     -16.033   5.069  20.495  1.00 96.04           C  
ATOM    821  HG2 LYS A  56     -15.263   5.471  21.154  1.00 96.04           H  
ATOM    822  HG3 LYS A  56     -15.799   4.025  20.285  1.00 96.04           H  
ATOM    823  CD  LYS A  56     -15.998   5.828  19.166  1.00 96.04           C  
ATOM    824  HD2 LYS A  56     -16.110   6.896  19.352  1.00 96.04           H  
ATOM    825  HD3 LYS A  56     -16.805   5.481  18.520  1.00 96.04           H  
ATOM    826  CE  LYS A  56     -14.651   5.540  18.495  1.00 96.04           C  
ATOM    827  HE2 LYS A  56     -14.603   4.485  18.225  1.00 96.04           H  
ATOM    828  HE3 LYS A  56     -13.847   5.737  19.205  1.00 96.04           H  
ATOM    829  NZ  LYS A  56     -14.442   6.363  17.290  1.00 96.04           N  
ATOM    830  HZ1 LYS A  56     -13.530   6.195  16.891  1.00 96.04           H  
ATOM    831  HZ2 LYS A  56     -15.028   6.107  16.508  1.00 96.04           H  
ATOM    832  HZ3 LYS A  56     -14.504   7.360  17.439  1.00 96.04           H  
ATOM    833  N   TRP A  57     -15.787   2.555  22.724  1.00 97.78           N  
ATOM    834  H   TRP A  57     -15.244   3.217  23.260  1.00 97.78           H  
ATOM    835  CA  TRP A  57     -15.180   1.249  22.474  1.00 97.78           C  
ATOM    836  HA  TRP A  57     -15.255   1.023  21.410  1.00 97.78           H  
ATOM    837  C   TRP A  57     -15.904   0.145  23.247  1.00 97.78           C  
ATOM    838  CB  TRP A  57     -13.695   1.299  22.858  1.00 97.78           C  
ATOM    839  HB2 TRP A  57     -13.205   2.070  22.263  1.00 97.78           H  
ATOM    840  HB3 TRP A  57     -13.615   1.591  23.905  1.00 97.78           H  
ATOM    841  O   TRP A  57     -16.060   0.232  24.465  1.00 97.78           O  
ATOM    842  CG  TRP A  57     -12.946   0.017  22.665  1.00 97.78           C  
ATOM    843  CD1 TRP A  57     -12.384  -0.725  23.648  1.00 97.78           C  
ATOM    844  HD1 TRP A  57     -12.417  -0.484  24.700  1.00 97.78           H  
ATOM    845  CD2 TRP A  57     -12.710  -0.721  21.427  1.00 97.78           C  
ATOM    846  CE2 TRP A  57     -11.971  -1.897  21.743  1.00 97.78           C  
ATOM    847  CE3 TRP A  57     -13.074  -0.537  20.076  1.00 97.78           C  
ATOM    848  HE3 TRP A  57     -13.669   0.319  19.794  1.00 97.78           H  
ATOM    849  NE1 TRP A  57     -11.789  -1.846  23.104  1.00 97.78           N  
ATOM    850  HE1 TRP A  57     -11.346  -2.572  23.648  1.00 97.78           H  
ATOM    851  CH2 TRP A  57     -12.003  -2.635  19.444  1.00 97.78           C  
ATOM    852  HH2 TRP A  57     -11.797  -3.391  18.700  1.00 97.78           H  
ATOM    853  CZ2 TRP A  57     -11.617  -2.842  20.776  1.00 97.78           C  
ATOM    854  HZ2 TRP A  57     -11.110  -3.746  21.079  1.00 97.78           H  
ATOM    855  CZ3 TRP A  57     -12.716  -1.476  19.093  1.00 97.78           C  
ATOM    856  HZ3 TRP A  57     -13.053  -1.336  18.077  1.00 97.78           H  
ATOM    857  N   LYS A  58     -16.330  -0.899  22.531  1.00 97.27           N  
ATOM    858  H   LYS A  58     -16.217  -0.854  21.529  1.00 97.27           H  
ATOM    859  CA  LYS A  58     -17.024  -2.073  23.095  1.00 97.27           C  
ATOM    860  HA  LYS A  58     -17.158  -1.942  24.168  1.00 97.27           H  
ATOM    861  C   LYS A  58     -16.240  -3.371  22.925  1.00 97.27           C  
ATOM    862  CB  LYS A  58     -18.400  -2.225  22.441  1.00 97.27           C  
ATOM    863  HB2 LYS A  58     -18.251  -2.424  21.379  1.00 97.27           H  
ATOM    864  HB3 LYS A  58     -18.911  -3.082  22.878  1.00 97.27           H  
ATOM    865  O   LYS A  58     -16.630  -4.391  23.491  1.00 97.27           O  
ATOM    866  CG  LYS A  58     -19.288  -0.986  22.601  1.00 97.27           C  
ATOM    867  HG2 LYS A  58     -18.773  -0.120  22.185  1.00 97.27           H  
ATOM    868  HG3 LYS A  58     -19.507  -0.806  23.653  1.00 97.27           H  
ATOM    869  CD  LYS A  58     -20.580  -1.208  21.818  1.00 97.27           C  
ATOM    870  HD2 LYS A  58     -20.331  -1.710  20.883  1.00 97.27           H  
ATOM    871  HD3 LYS A  58     -21.255  -1.852  22.383  1.00 97.27           H  
ATOM    872  CE  LYS A  58     -21.246   0.126  21.496  1.00 97.27           C  
ATOM    873  HE2 LYS A  58     -20.461   0.861  21.316  1.00 97.27           H  
ATOM    874  HE3 LYS A  58     -21.840   0.456  22.348  1.00 97.27           H  
ATOM    875  NZ  LYS A  58     -22.066  -0.027  20.272  1.00 97.27           N  
ATOM    876  HZ1 LYS A  58     -21.473  -0.377  19.533  1.00 97.27           H  
ATOM    877  HZ2 LYS A  58     -22.794  -0.712  20.408  1.00 97.27           H  
ATOM    878  HZ3 LYS A  58     -22.459   0.855  19.975  1.00 97.27           H  
ATOM    879  N   GLY A  59     -15.163  -3.336  22.143  1.00 97.40           N  
ATOM    880  H   GLY A  59     -14.900  -2.461  21.712  1.00 97.40           H  
ATOM    881  CA  GLY A  59     -14.353  -4.510  21.875  1.00 97.40           C  
ATOM    882  HA2 GLY A  59     -13.673  -4.327  21.044  1.00 97.40           H  
ATOM    883  HA3 GLY A  59     -15.021  -5.323  21.589  1.00 97.40           H  
ATOM    884  C   GLY A  59     -13.573  -5.004  23.081  1.00 97.40           C  
ATOM    885  O   GLY A  59     -13.352  -4.308  24.073  1.00 97.40           O  
ATOM    886  N   VAL A  60     -13.165  -6.262  22.975  1.00 94.31           N  
ATOM    887  H   VAL A  60     -13.335  -6.740  22.101  1.00 94.31           H  
ATOM    888  CA  VAL A  60     -12.541  -7.021  24.055  1.00 94.31           C  
ATOM    889  HA  VAL A  60     -12.292  -6.339  24.868  1.00 94.31           H  
ATOM    890  C   VAL A  60     -11.234  -7.646  23.591  1.00 94.31           C  
ATOM    891  CB  VAL A  60     -13.503  -8.087  24.624  1.00 94.31           C  
ATOM    892  HB  VAL A  60     -12.987  -8.612  25.428  1.00 94.31           H  
ATOM    893  O   VAL A  60     -10.959  -7.784  22.396  1.00 94.31           O  
ATOM    894  CG1 VAL A  60     -14.756  -7.447  25.233  1.00 94.31           C  
ATOM    895 HG11 VAL A  60     -15.358  -8.208  25.730  1.00 94.31           H  
ATOM    896 HG12 VAL A  60     -14.467  -6.691  25.963  1.00 94.31           H  
ATOM    897 HG13 VAL A  60     -15.358  -6.971  24.459  1.00 94.31           H  
ATOM    898  CG2 VAL A  60     -13.935  -9.131  23.585  1.00 94.31           C  
ATOM    899 HG21 VAL A  60     -13.064  -9.634  23.166  1.00 94.31           H  
ATOM    900 HG22 VAL A  60     -14.496  -8.656  22.780  1.00 94.31           H  
ATOM    901 HG23 VAL A  60     -14.571  -9.879  24.060  1.00 94.31           H  
ATOM    902  N   CYS A  61     -10.440  -8.076  24.562  1.00 96.27           N  
ATOM    903  H   CYS A  61     -10.736  -7.942  25.519  1.00 96.27           H  
ATOM    904  CA  CYS A  61      -9.366  -9.024  24.332  1.00 96.27           C  
ATOM    905  HA  CYS A  61      -9.175  -9.117  23.263  1.00 96.27           H  
ATOM    906  C   CYS A  61      -9.794 -10.396  24.838  1.00 96.27           C  
ATOM    907  CB  CYS A  61      -8.085  -8.502  24.969  1.00 96.27           C  
ATOM    908  HB2 CYS A  61      -8.224  -8.365  26.042  1.00 96.27           H  
ATOM    909  HB3 CYS A  61      -7.291  -9.230  24.803  1.00 96.27           H  
ATOM    910  O   CYS A  61     -10.404 -10.499  25.904  1.00 96.27           O  
ATOM    911  SG  CYS A  61      -7.616  -6.932  24.210  1.00 96.27           S  
ATOM    912  N   GLU A  62      -9.487 -11.440  24.071  1.00 92.19           N  
ATOM    913  H   GLU A  62      -9.075 -11.274  23.163  1.00 92.19           H  
ATOM    914  CA  GLU A  62      -9.800 -12.820  24.441  1.00 92.19           C  
ATOM    915  HA  GLU A  62     -10.884 -12.921  24.482  1.00 92.19           H  
ATOM    916  C   GLU A  62      -9.263 -13.190  25.829  1.00 92.19           C  
ATOM    917  CB  GLU A  62      -9.264 -13.790  23.381  1.00 92.19           C  
ATOM    918  HB2 GLU A  62      -8.252 -13.499  23.099  1.00 92.19           H  
ATOM    919  HB3 GLU A  62      -9.239 -14.797  23.796  1.00 92.19           H  
ATOM    920  O   GLU A  62      -8.250 -12.667  26.296  1.00 92.19           O  
ATOM    921  CG  GLU A  62     -10.185 -13.795  22.157  1.00 92.19           C  
ATOM    922  HG2 GLU A  62     -10.278 -12.781  21.769  1.00 92.19           H  
ATOM    923  HG3 GLU A  62     -11.176 -14.120  22.475  1.00 92.19           H  
ATOM    924  CD  GLU A  62      -9.693 -14.717  21.039  1.00 92.19           C  
ATOM    925  OE1 GLU A  62     -10.448 -14.895  20.066  1.00 92.19           O  
ATOM    926  OE2 GLU A  62      -8.556 -15.226  21.084  1.00 92.19           O  
ATOM    927  N   SER A  63      -9.949 -14.116  26.501  1.00 86.70           N  
ATOM    928  H   SER A  63     -10.711 -14.582  26.029  1.00 86.70           H  
ATOM    929  CA  SER A  63      -9.733 -14.454  27.917  1.00 86.70           C  
ATOM    930  HA  SER A  63      -9.944 -13.571  28.520  1.00 86.70           H  
ATOM    931  C   SER A  63      -8.307 -14.907  28.256  1.00 86.70           C  
ATOM    932  CB  SER A  63     -10.725 -15.547  28.323  1.00 86.70           C  
ATOM    933  HB2 SER A  63     -11.737 -15.146  28.263  1.00 86.70           H  
ATOM    934  HB3 SER A  63     -10.530 -15.855  29.350  1.00 86.70           H  
ATOM    935  O   SER A  63      -7.845 -14.697  29.374  1.00 86.70           O  
ATOM    936  OG  SER A  63     -10.615 -16.662  27.456  1.00 86.70           O  
ATOM    937  HG  SER A  63     -11.310 -17.291  27.660  1.00 86.70           H  
ATOM    938  N   ASN A  64      -7.591 -15.493  27.295  1.00 86.76           N  
ATOM    939  H   ASN A  64      -8.027 -15.587  26.389  1.00 86.76           H  
ATOM    940  CA  ASN A  64      -6.192 -15.917  27.416  1.00 86.76           C  
ATOM    941  HA  ASN A  64      -5.998 -16.164  28.460  1.00 86.76           H  
ATOM    942  C   ASN A  64      -5.170 -14.820  27.038  1.00 86.76           C  
ATOM    943  CB  ASN A  64      -6.016 -17.200  26.585  1.00 86.76           C  
ATOM    944  HB2 ASN A  64      -5.003 -17.578  26.722  1.00 86.76           H  
ATOM    945  HB3 ASN A  64      -6.714 -17.956  26.947  1.00 86.76           H  
ATOM    946  O   ASN A  64      -3.958 -15.048  27.096  1.00 86.76           O  
ATOM    947  CG  ASN A  64      -6.252 -17.005  25.094  1.00 86.76           C  
ATOM    948  ND2 ASN A  64      -6.174 -18.069  24.338  1.00 86.76           N  
ATOM    949 HD21 ASN A  64      -6.476 -17.968  23.379  1.00 86.76           H  
ATOM    950 HD22 ASN A  64      -6.055 -18.990  24.734  1.00 86.76           H  
ATOM    951  OD1 ASN A  64      -6.503 -15.918  24.605  1.00 86.76           O  
ATOM    952  N   PHE A  65      -5.650 -13.639  26.647  1.00 86.74           N  
ATOM    953  H   PHE A  65      -6.654 -13.557  26.566  1.00 86.74           H  
ATOM    954  CA  PHE A  65      -4.869 -12.518  26.131  1.00 86.74           C  
ATOM    955  HA  PHE A  65      -3.809 -12.739  26.248  1.00 86.74           H  
ATOM    956  C   PHE A  65      -5.136 -11.199  26.881  1.00 86.74           C  
ATOM    957  CB  PHE A  65      -5.166 -12.399  24.630  1.00 86.74           C  
ATOM    958  HB2 PHE A  65      -6.144 -11.939  24.492  1.00 86.74           H  
ATOM    959  HB3 PHE A  65      -5.225 -13.399  24.199  1.00 86.74           H  
ATOM    960  O   PHE A  65      -4.364 -10.258  26.724  1.00 86.74           O  
ATOM    961  CG  PHE A  65      -4.132 -11.620  23.844  1.00 86.74           C  
ATOM    962  CD1 PHE A  65      -4.233 -10.222  23.743  1.00 86.74           C  
ATOM    963  HD1 PHE A  65      -5.019  -9.700  24.267  1.00 86.74           H  
ATOM    964  CD2 PHE A  65      -3.100 -12.295  23.165  1.00 86.74           C  
ATOM    965  HD2 PHE A  65      -3.037 -13.372  23.219  1.00 86.74           H  
ATOM    966  CE1 PHE A  65      -3.328  -9.499  22.953  1.00 86.74           C  
ATOM    967  HE1 PHE A  65      -3.423  -8.426  22.883  1.00 86.74           H  
ATOM    968  CE2 PHE A  65      -2.221 -11.573  22.336  1.00 86.74           C  
ATOM    969  HE2 PHE A  65      -1.489 -12.089  21.733  1.00 86.74           H  
ATOM    970  CZ  PHE A  65      -2.343 -10.179  22.222  1.00 86.74           C  
ATOM    971  HZ  PHE A  65      -1.696  -9.628  21.555  1.00 86.74           H  
ATOM    972  N   THR A  66      -6.162 -11.126  27.738  1.00 88.74           N  
ATOM    973  H   THR A  66      -6.782 -11.922  27.789  1.00 88.74           H  
ATOM    974  CA  THR A  66      -6.544  -9.937  28.534  1.00 88.74           C  
ATOM    975  HA  THR A  66      -7.068  -9.232  27.888  1.00 88.74           H  
ATOM    976  C   THR A  66      -5.355  -9.190  29.142  1.00 88.74           C  
ATOM    977  CB  THR A  66      -7.483 -10.326  29.688  1.00 88.74           C  
ATOM    978  HB  THR A  66      -7.620  -9.465  30.342  1.00 88.74           H  
ATOM    979  O   THR A  66      -5.221  -7.987  28.946  1.00 88.74           O  
ATOM    980  CG2 THR A  66      -8.851 -10.786  29.195  1.00 88.74           C  
ATOM    981 HG21 THR A  66      -9.301 -10.010  28.575  1.00 88.74           H  
ATOM    982 HG22 THR A  66      -8.746 -11.695  28.604  1.00 88.74           H  
ATOM    983 HG23 THR A  66      -9.503 -10.983  30.046  1.00 88.74           H  
ATOM    984  OG1 THR A  66      -6.922 -11.390  30.426  1.00 88.74           O  
ATOM    985  HG1 THR A  66      -7.422 -11.481  31.240  1.00 88.74           H  
ATOM    986  N   ASN A  67      -4.442  -9.911  29.797  1.00 91.32           N  
ATOM    987  H   ASN A  67      -4.699 -10.870  29.984  1.00 91.32           H  
ATOM    988  CA  ASN A  67      -3.272  -9.351  30.486  1.00 91.32           C  
ATOM    989  HA  ASN A  67      -3.599  -8.481  31.055  1.00 91.32           H  
ATOM    990  C   ASN A  67      -2.153  -8.859  29.540  1.00 91.32           C  
ATOM    991  CB  ASN A  67      -2.729 -10.406  31.470  1.00 91.32           C  
ATOM    992  HB2 ASN A  67      -2.388 -11.274  30.905  1.00 91.32           H  
ATOM    993  HB3 ASN A  67      -1.870  -9.985  31.993  1.00 91.32           H  
ATOM    994  O   ASN A  67      -1.109  -8.414  30.014  1.00 91.32           O  
ATOM    995  CG  ASN A  67      -3.717 -10.875  32.526  1.00 91.32           C  
ATOM    996  ND2 ASN A  67      -3.340 -11.860  33.306  1.00 91.32           N  
ATOM    997 HD21 ASN A  67      -2.421 -12.269  33.216  1.00 91.32           H  
ATOM    998 HD22 ASN A  67      -4.021 -12.153  33.992  1.00 91.32           H  
ATOM    999  OD1 ASN A  67      -4.825 -10.397  32.678  1.00 91.32           O  
ATOM   1000  N   LYS A  68      -2.329  -8.997  28.221  1.00 92.48           N  
ATOM   1001  H   LYS A  68      -3.205  -9.396  27.914  1.00 92.48           H  
ATOM   1002  CA  LYS A  68      -1.405  -8.534  27.172  1.00 92.48           C  
ATOM   1003  HA  LYS A  68      -0.486  -8.173  27.632  1.00 92.48           H  
ATOM   1004  C   LYS A  68      -1.957  -7.359  26.363  1.00 92.48           C  
ATOM   1005  CB  LYS A  68      -1.058  -9.680  26.217  1.00 92.48           C  
ATOM   1006  HB2 LYS A  68      -1.929  -9.925  25.610  1.00 92.48           H  
ATOM   1007  HB3 LYS A  68      -0.272  -9.316  25.556  1.00 92.48           H  
ATOM   1008  O   LYS A  68      -1.216  -6.757  25.591  1.00 92.48           O  
ATOM   1009  CG  LYS A  68      -0.561 -10.950  26.914  1.00 92.48           C  
ATOM   1010  HG2 LYS A  68      -1.387 -11.433  27.436  1.00 92.48           H  
ATOM   1011  HG3 LYS A  68       0.222 -10.694  27.629  1.00 92.48           H  
ATOM   1012  CD  LYS A  68       0.005 -11.899  25.858  1.00 92.48           C  
ATOM   1013  HD2 LYS A  68       0.877 -11.427  25.404  1.00 92.48           H  
ATOM   1014  HD3 LYS A  68      -0.751 -12.082  25.094  1.00 92.48           H  
ATOM   1015  CE  LYS A  68       0.428 -13.219  26.493  1.00 92.48           C  
ATOM   1016  HE2 LYS A  68       1.111 -13.002  27.314  1.00 92.48           H  
ATOM   1017  HE3 LYS A  68      -0.456 -13.710  26.900  1.00 92.48           H  
ATOM   1018  NZ  LYS A  68       1.091 -14.079  25.487  1.00 92.48           N  
ATOM   1019  HZ1 LYS A  68       1.371 -14.957  25.900  1.00 92.48           H  
ATOM   1020  HZ2 LYS A  68       0.459 -14.260  24.719  1.00 92.48           H  
ATOM   1021  HZ3 LYS A  68       1.908 -13.606  25.129  1.00 92.48           H  
ATOM   1022  N   CYS A  69      -3.240  -7.047  26.526  1.00 97.17           N  
ATOM   1023  H   CYS A  69      -3.773  -7.561  27.213  1.00 97.17           H  
ATOM   1024  CA  CYS A  69      -3.815  -5.804  26.040  1.00 97.17           C  
ATOM   1025  HA  CYS A  69      -3.363  -5.549  25.082  1.00 97.17           H  
ATOM   1026  C   CYS A  69      -3.510  -4.655  27.000  1.00 97.17           C  
ATOM   1027  CB  CYS A  69      -5.307  -5.992  25.808  1.00 97.17           C  
ATOM   1028  HB2 CYS A  69      -5.777  -5.015  25.693  1.00 97.17           H  
ATOM   1029  HB3 CYS A  69      -5.759  -6.493  26.664  1.00 97.17           H  
ATOM   1030  O   CYS A  69      -3.254  -4.854  28.187  1.00 97.17           O  
ATOM   1031  SG  CYS A  69      -5.611  -6.932  24.305  1.00 97.17           S  
ATOM   1032  N   ASN A  70      -3.501  -3.444  26.459  1.00 97.12           N  
ATOM   1033  H   ASN A  70      -3.819  -3.344  25.505  1.00 97.12           H  
ATOM   1034  CA  ASN A  70      -3.094  -2.226  27.147  1.00 97.12           C  
ATOM   1035  HA  ASN A  70      -3.455  -2.254  28.175  1.00 97.12           H  
ATOM   1036  C   ASN A  70      -3.752  -1.014  26.460  1.00 97.12           C  
ATOM   1037  CB  ASN A  70      -1.546  -2.200  27.171  1.00 97.12           C  
ATOM   1038  HB2 ASN A  70      -1.188  -3.116  27.642  1.00 97.12           H  
ATOM   1039  HB3 ASN A  70      -1.207  -1.378  27.801  1.00 97.12           H  
ATOM   1040  O   ASN A  70      -4.614  -1.176  25.597  1.00 97.12           O  
ATOM   1041  CG  ASN A  70      -0.878  -2.076  25.812  1.00 97.12           C  
ATOM   1042  ND2 ASN A  70       0.411  -2.293  25.727  1.00 97.12           N  
ATOM   1043 HD21 ASN A  70       0.936  -2.548  26.552  1.00 97.12           H  
ATOM   1044 HD22 ASN A  70       0.832  -2.205  24.814  1.00 97.12           H  
ATOM   1045  OD1 ASN A  70      -1.488  -1.741  24.814  1.00 97.12           O  
ATOM   1046  N   ASN A  71      -3.351   0.215  26.793  1.00 97.75           N  
ATOM   1047  H   ASN A  71      -2.633   0.341  27.491  1.00 97.75           H  
ATOM   1048  CA  ASN A  71      -3.956   1.397  26.167  1.00 97.75           C  
ATOM   1049  HA  ASN A  71      -5.038   1.269  26.166  1.00 97.75           H  
ATOM   1050  C   ASN A  71      -3.571   1.587  24.680  1.00 97.75           C  
ATOM   1051  CB  ASN A  71      -3.636   2.619  27.036  1.00 97.75           C  
ATOM   1052  HB2 ASN A  71      -3.904   3.526  26.495  1.00 97.75           H  
ATOM   1053  HB3 ASN A  71      -2.569   2.667  27.250  1.00 97.75           H  
ATOM   1054  O   ASN A  71      -4.160   2.425  23.993  1.00 97.75           O  
ATOM   1055  CG  ASN A  71      -4.382   2.622  28.355  1.00 97.75           C  
ATOM   1056  ND2 ASN A  71      -3.756   3.107  29.398  1.00 97.75           N  
ATOM   1057 HD21 ASN A  71      -2.774   3.329  29.315  1.00 97.75           H  
ATOM   1058 HD22 ASN A  71      -4.227   3.015  30.287  1.00 97.75           H  
ATOM   1059  OD1 ASN A  71      -5.519   2.197  28.478  1.00 97.75           O  
ATOM   1060  N   LYS A  72      -2.615   0.808  24.152  1.00 98.25           N  
ATOM   1061  H   LYS A  72      -2.216   0.096  24.746  1.00 98.25           H  
ATOM   1062  CA  LYS A  72      -2.231   0.798  22.735  1.00 98.25           C  
ATOM   1063  HA  LYS A  72      -2.523   1.758  22.310  1.00 98.25           H  
ATOM   1064  C   LYS A  72      -2.980  -0.265  21.938  1.00 98.25           C  
ATOM   1065  CB  LYS A  72      -0.705   0.624  22.614  1.00 98.25           C  
ATOM   1066  HB2 LYS A  72      -0.214   1.381  23.225  1.00 98.25           H  
ATOM   1067  HB3 LYS A  72      -0.412  -0.352  23.002  1.00 98.25           H  
ATOM   1068  O   LYS A  72      -3.589   0.056  20.920  1.00 98.25           O  
ATOM   1069  CG  LYS A  72      -0.175   0.746  21.181  1.00 98.25           C  
ATOM   1070  HG2 LYS A  72       0.913   0.694  21.216  1.00 98.25           H  
ATOM   1071  HG3 LYS A  72      -0.553  -0.069  20.564  1.00 98.25           H  
ATOM   1072  CD  LYS A  72      -0.582   2.090  20.582  1.00 98.25           C  
ATOM   1073  HD2 LYS A  72      -1.659   2.122  20.421  1.00 98.25           H  
ATOM   1074  HD3 LYS A  72      -0.286   2.879  21.273  1.00 98.25           H  
ATOM   1075  CE  LYS A  72       0.096   2.330  19.252  1.00 98.25           C  
ATOM   1076  HE2 LYS A  72      -0.214   1.558  18.548  1.00 98.25           H  
ATOM   1077  HE3 LYS A  72       1.178   2.275  19.372  1.00 98.25           H  
ATOM   1078  NZ  LYS A  72      -0.296   3.656  18.744  1.00 98.25           N  
ATOM   1079  HZ1 LYS A  72       0.096   4.413  19.285  1.00 98.25           H  
ATOM   1080  HZ2 LYS A  72      -1.301   3.752  18.703  1.00 98.25           H  
ATOM   1081  HZ3 LYS A  72       0.053   3.758  17.802  1.00 98.25           H  
ATOM   1082  N   LEU A  73      -2.927  -1.506  22.408  1.00 98.09           N  
ATOM   1083  H   LEU A  73      -2.413  -1.642  23.267  1.00 98.09           H  
ATOM   1084  CA  LEU A  73      -3.629  -2.668  21.881  1.00 98.09           C  
ATOM   1085  HA  LEU A  73      -3.950  -2.465  20.859  1.00 98.09           H  
ATOM   1086  C   LEU A  73      -4.866  -2.918  22.750  1.00 98.09           C  
ATOM   1087  CB  LEU A  73      -2.644  -3.848  21.865  1.00 98.09           C  
ATOM   1088  HB2 LEU A  73      -2.270  -4.003  22.877  1.00 98.09           H  
ATOM   1089  HB3 LEU A  73      -1.796  -3.589  21.231  1.00 98.09           H  
ATOM   1090  O   LEU A  73      -4.782  -3.579  23.784  1.00 98.09           O  
ATOM   1091  CG  LEU A  73      -3.260  -5.165  21.364  1.00 98.09           C  
ATOM   1092  HG  LEU A  73      -4.104  -5.451  21.991  1.00 98.09           H  
ATOM   1093  CD1 LEU A  73      -3.738  -5.066  19.915  1.00 98.09           C  
ATOM   1094 HD11 LEU A  73      -4.613  -4.419  19.858  1.00 98.09           H  
ATOM   1095 HD12 LEU A  73      -4.034  -6.053  19.559  1.00 98.09           H  
ATOM   1096 HD13 LEU A  73      -2.949  -4.667  19.278  1.00 98.09           H  
ATOM   1097  CD2 LEU A  73      -2.204  -6.260  21.470  1.00 98.09           C  
ATOM   1098 HD21 LEU A  73      -1.902  -6.357  22.513  1.00 98.09           H  
ATOM   1099 HD22 LEU A  73      -1.333  -6.008  20.864  1.00 98.09           H  
ATOM   1100 HD23 LEU A  73      -2.629  -7.206  21.134  1.00 98.09           H  
ATOM   1101  N   ILE A  74      -5.997  -2.352  22.332  1.00 97.97           N  
ATOM   1102  H   ILE A  74      -5.983  -1.894  21.432  1.00 97.97           H  
ATOM   1103  CA  ILE A  74      -7.234  -2.263  23.129  1.00 97.97           C  
ATOM   1104  HA  ILE A  74      -6.967  -2.361  24.182  1.00 97.97           H  
ATOM   1105  C   ILE A  74      -8.232  -3.394  22.835  1.00 97.97           C  
ATOM   1106  CB  ILE A  74      -7.887  -0.872  22.952  1.00 97.97           C  
ATOM   1107  HB  ILE A  74      -8.750  -0.831  23.616  1.00 97.97           H  
ATOM   1108  O   ILE A  74      -9.233  -3.540  23.535  1.00 97.97           O  
ATOM   1109  CG1 ILE A  74      -8.385  -0.647  21.505  1.00 97.97           C  
ATOM   1110 HG12 ILE A  74      -7.536  -0.522  20.834  1.00 97.97           H  
ATOM   1111 HG13 ILE A  74      -8.949  -1.518  21.170  1.00 97.97           H  
ATOM   1112  CG2 ILE A  74      -6.905   0.234  23.393  1.00 97.97           C  
ATOM   1113 HG21 ILE A  74      -6.593   0.050  24.421  1.00 97.97           H  
ATOM   1114 HG22 ILE A  74      -7.379   1.214  23.352  1.00 97.97           H  
ATOM   1115 HG23 ILE A  74      -6.023   0.249  22.753  1.00 97.97           H  
ATOM   1116  CD1 ILE A  74      -9.314   0.562  21.366  1.00 97.97           C  
ATOM   1117 HD11 ILE A  74      -9.699   0.591  20.347  1.00 97.97           H  
ATOM   1118 HD12 ILE A  74      -8.784   1.491  21.571  1.00 97.97           H  
ATOM   1119 HD13 ILE A  74     -10.152   0.469  22.058  1.00 97.97           H  
ATOM   1120  N   GLY A  75      -7.970  -4.179  21.787  1.00 97.74           N  
ATOM   1121  H   GLY A  75      -7.124  -3.992  21.268  1.00 97.74           H  
ATOM   1122  CA  GLY A  75      -8.790  -5.300  21.339  1.00 97.74           C  
ATOM   1123  HA2 GLY A  75      -9.340  -5.722  22.181  1.00 97.74           H  
ATOM   1124  HA3 GLY A  75      -9.504  -4.961  20.588  1.00 97.74           H  
ATOM   1125  C   GLY A  75      -7.939  -6.381  20.688  1.00 97.74           C  
ATOM   1126  O   GLY A  75      -6.998  -6.073  19.954  1.00 97.74           O  
ATOM   1127  N   ALA A  76      -8.272  -7.642  20.945  1.00 97.77           N  
ATOM   1128  H   ALA A  76      -9.085  -7.815  21.519  1.00 97.77           H  
ATOM   1129  CA  ALA A  76      -7.583  -8.784  20.358  1.00 97.77           C  
ATOM   1130  HA  ALA A  76      -7.284  -8.526  19.342  1.00 97.77           H  
ATOM   1131  C   ALA A  76      -8.526  -9.986  20.275  1.00 97.77           C  
ATOM   1132  CB  ALA A  76      -6.319  -9.086  21.177  1.00 97.77           C  
ATOM   1133  HB1 ALA A  76      -5.762  -9.898  20.707  1.00 97.77           H  
ATOM   1134  HB2 ALA A  76      -5.680  -8.204  21.216  1.00 97.77           H  
ATOM   1135  HB3 ALA A  76      -6.592  -9.375  22.192  1.00 97.77           H  
ATOM   1136  O   ALA A  76      -8.811 -10.624  21.291  1.00 97.77           O  
ATOM   1137  N   ARG A  77      -8.994 -10.284  19.059  1.00 96.69           N  
ATOM   1138  H   ARG A  77      -8.698  -9.701  18.289  1.00 96.69           H  
ATOM   1139  CA  ARG A  77      -9.893 -11.403  18.748  1.00 96.69           C  
ATOM   1140  HA  ARG A  77     -10.088 -11.980  19.652  1.00 96.69           H  
ATOM   1141  C   ARG A  77      -9.267 -12.360  17.738  1.00 96.69           C  
ATOM   1142  CB  ARG A  77     -11.238 -10.893  18.207  1.00 96.69           C  
ATOM   1143  HB2 ARG A  77     -11.053 -10.380  17.263  1.00 96.69           H  
ATOM   1144  HB3 ARG A  77     -11.862 -11.761  17.995  1.00 96.69           H  
ATOM   1145  O   ARG A  77      -8.471 -11.960  16.884  1.00 96.69           O  
ATOM   1146  CG  ARG A  77     -12.024  -9.948  19.135  1.00 96.69           C  
ATOM   1147  HG2 ARG A  77     -12.138 -10.403  20.119  1.00 96.69           H  
ATOM   1148  HG3 ARG A  77     -11.499  -8.997  19.231  1.00 96.69           H  
ATOM   1149  CD  ARG A  77     -13.408  -9.718  18.508  1.00 96.69           C  
ATOM   1150  HD2 ARG A  77     -13.284  -9.352  17.489  1.00 96.69           H  
ATOM   1151  HD3 ARG A  77     -13.910 -10.683  18.451  1.00 96.69           H  
ATOM   1152  NE  ARG A  77     -14.244  -8.757  19.256  1.00 96.69           N  
ATOM   1153  HE  ARG A  77     -13.897  -7.821  19.403  1.00 96.69           H  
ATOM   1154  NH1 ARG A  77     -16.275  -9.790  18.917  1.00 96.69           N  
ATOM   1155 HH11 ARG A  77     -17.279  -9.739  19.010  1.00 96.69           H  
ATOM   1156 HH12 ARG A  77     -15.895 -10.273  18.115  1.00 96.69           H  
ATOM   1157  NH2 ARG A  77     -16.144  -8.064  20.290  1.00 96.69           N  
ATOM   1158 HH21 ARG A  77     -15.829  -7.107  20.215  1.00 96.69           H  
ATOM   1159 HH22 ARG A  77     -17.150  -8.100  20.372  1.00 96.69           H  
ATOM   1160  CZ  ARG A  77     -15.538  -8.880  19.490  1.00 96.69           C  
ATOM   1161  N   SER A  78      -9.675 -13.615  17.798  1.00 95.00           N  
ATOM   1162  H   SER A  78     -10.291 -13.891  18.549  1.00 95.00           H  
ATOM   1163  CA  SER A  78      -9.332 -14.679  16.868  1.00 95.00           C  
ATOM   1164  HA  SER A  78      -8.910 -14.240  15.964  1.00 95.00           H  
ATOM   1165  C   SER A  78     -10.596 -15.439  16.453  1.00 95.00           C  
ATOM   1166  CB  SER A  78      -8.266 -15.581  17.502  1.00 95.00           C  
ATOM   1167  HB2 SER A  78      -7.514 -14.959  17.988  1.00 95.00           H  
ATOM   1168  HB3 SER A  78      -7.770 -16.144  16.712  1.00 95.00           H  
ATOM   1169  O   SER A  78     -11.622 -15.394  17.128  1.00 95.00           O  
ATOM   1170  OG  SER A  78      -8.791 -16.491  18.442  1.00 95.00           O  
ATOM   1171  HG  SER A  78      -9.246 -15.991  19.124  1.00 95.00           H  
ATOM   1172  N   TYR A  79     -10.534 -16.100  15.300  1.00 94.58           N  
ATOM   1173  H   TYR A  79      -9.689 -16.035  14.749  1.00 94.58           H  
ATOM   1174  CA  TYR A  79     -11.661 -16.845  14.730  1.00 94.58           C  
ATOM   1175  HA  TYR A  79     -12.497 -16.839  15.429  1.00 94.58           H  
ATOM   1176  C   TYR A  79     -11.273 -18.319  14.549  1.00 94.58           C  
ATOM   1177  CB  TYR A  79     -12.134 -16.114  13.462  1.00 94.58           C  
ATOM   1178  HB2 TYR A  79     -12.967 -16.656  13.013  1.00 94.58           H  
ATOM   1179  HB3 TYR A  79     -11.312 -16.086  12.747  1.00 94.58           H  
ATOM   1180  O   TYR A  79     -10.342 -18.797  15.206  1.00 94.58           O  
ATOM   1181  CG  TYR A  79     -12.590 -14.696  13.753  1.00 94.58           C  
ATOM   1182  CD1 TYR A  79     -13.916 -14.440  14.155  1.00 94.58           C  
ATOM   1183  HD1 TYR A  79     -14.643 -15.238  14.169  1.00 94.58           H  
ATOM   1184  CD2 TYR A  79     -11.649 -13.650  13.737  1.00 94.58           C  
ATOM   1185  HD2 TYR A  79     -10.636 -13.849  13.421  1.00 94.58           H  
ATOM   1186  CE1 TYR A  79     -14.283 -13.149  14.585  1.00 94.58           C  
ATOM   1187  HE1 TYR A  79     -15.290 -12.939  14.912  1.00 94.58           H  
ATOM   1188  CE2 TYR A  79     -12.004 -12.367  14.179  1.00 94.58           C  
ATOM   1189  HE2 TYR A  79     -11.261 -11.584  14.210  1.00 94.58           H  
ATOM   1190  OH  TYR A  79     -13.649 -10.897  15.097  1.00 94.58           O  
ATOM   1191  HH  TYR A  79     -13.001 -10.233  14.849  1.00 94.58           H  
ATOM   1192  CZ  TYR A  79     -13.320 -12.121  14.618  1.00 94.58           C  
ATOM   1193  N   GLN A  80     -11.972 -19.066  13.690  1.00 90.59           N  
ATOM   1194  H   GLN A  80     -12.584 -18.606  13.031  1.00 90.59           H  
ATOM   1195  CA  GLN A  80     -11.769 -20.510  13.540  1.00 90.59           C  
ATOM   1196  HA  GLN A  80     -11.962 -20.989  14.500  1.00 90.59           H  
ATOM   1197  C   GLN A  80     -10.321 -20.847  13.156  1.00 90.59           C  
ATOM   1198  CB  GLN A  80     -12.756 -21.080  12.510  1.00 90.59           C  
ATOM   1199  HB2 GLN A  80     -12.568 -22.150  12.418  1.00 90.59           H  
ATOM   1200  HB3 GLN A  80     -12.584 -20.617  11.538  1.00 90.59           H  
ATOM   1201  O   GLN A  80      -9.697 -21.686  13.803  1.00 90.59           O  
ATOM   1202  CG  GLN A  80     -14.224 -20.868  12.917  1.00 90.59           C  
ATOM   1203  HG2 GLN A  80     -14.457 -19.804  12.892  1.00 90.59           H  
ATOM   1204  HG3 GLN A  80     -14.370 -21.230  13.935  1.00 90.59           H  
ATOM   1205  CD  GLN A  80     -15.215 -21.592  12.008  1.00 90.59           C  
ATOM   1206  NE2 GLN A  80     -16.499 -21.477  12.269  1.00 90.59           N  
ATOM   1207 HE21 GLN A  80     -17.110 -21.930  11.604  1.00 90.59           H  
ATOM   1208 HE22 GLN A  80     -16.823 -20.849  12.990  1.00 90.59           H  
ATOM   1209  OE1 GLN A  80     -14.880 -22.299  11.074  1.00 90.59           O  
ATOM   1210  N   LEU A  81      -9.734 -20.129  12.190  1.00 86.39           N  
ATOM   1211  H   LEU A  81     -10.290 -19.437  11.707  1.00 86.39           H  
ATOM   1212  CA  LEU A  81      -8.321 -20.303  11.815  1.00 86.39           C  
ATOM   1213  HA  LEU A  81      -8.120 -21.366  11.689  1.00 86.39           H  
ATOM   1214  C   LEU A  81      -7.327 -19.813  12.877  1.00 86.39           C  
ATOM   1215  CB  LEU A  81      -8.043 -19.559  10.501  1.00 86.39           C  
ATOM   1216  HB2 LEU A  81      -6.963 -19.480  10.371  1.00 86.39           H  
ATOM   1217  HB3 LEU A  81      -8.430 -18.543  10.584  1.00 86.39           H  
ATOM   1218  O   LEU A  81      -6.150 -20.185  12.852  1.00 86.39           O  
ATOM   1219  CG  LEU A  81      -8.619 -20.208   9.235  1.00 86.39           C  
ATOM   1220  HG  LEU A  81      -9.707 -20.149   9.255  1.00 86.39           H  
ATOM   1221  CD1 LEU A  81      -8.082 -19.422   8.044  1.00 86.39           C  
ATOM   1222 HD11 LEU A  81      -8.534 -19.792   7.123  1.00 86.39           H  
ATOM   1223 HD12 LEU A  81      -6.999 -19.526   7.974  1.00 86.39           H  
ATOM   1224 HD13 LEU A  81      -8.324 -18.369   8.184  1.00 86.39           H  
ATOM   1225  CD2 LEU A  81      -8.195 -21.664   9.024  1.00 86.39           C  
ATOM   1226 HD21 LEU A  81      -8.571 -22.015   8.064  1.00 86.39           H  
ATOM   1227 HD22 LEU A  81      -8.626 -22.296   9.800  1.00 86.39           H  
ATOM   1228 HD23 LEU A  81      -7.108 -21.747   9.031  1.00 86.39           H  
ATOM   1229  N   GLY A  82      -7.771 -18.968  13.806  1.00 85.07           N  
ATOM   1230  H   GLY A  82      -8.760 -18.767  13.826  1.00 85.07           H  
ATOM   1231  CA  GLY A  82      -6.934 -18.418  14.865  1.00 85.07           C  
ATOM   1232  HA2 GLY A  82      -6.029 -17.993  14.430  1.00 85.07           H  
ATOM   1233  HA3 GLY A  82      -7.500 -17.623  15.352  1.00 85.07           H  
ATOM   1234  C   GLY A  82      -6.535 -19.436  15.936  1.00 85.07           C  
ATOM   1235  O   GLY A  82      -5.601 -19.161  16.691  1.00 85.07           O  
ATOM   1236  N   ASN A  83      -7.213 -20.592  15.996  1.00 83.36           N  
ATOM   1237  H   ASN A  83      -7.931 -20.749  15.304  1.00 83.36           H  
ATOM   1238  CA  ASN A  83      -7.064 -21.620  17.034  1.00 83.36           C  
ATOM   1239  HA  ASN A  83      -7.922 -22.286  16.938  1.00 83.36           H  
ATOM   1240  C   ASN A  83      -7.172 -21.053  18.467  1.00 83.36           C  
ATOM   1241  CB  ASN A  83      -5.802 -22.470  16.770  1.00 83.36           C  
ATOM   1242  HB2 ASN A  83      -5.628 -23.130  17.620  1.00 83.36           H  
ATOM   1243  HB3 ASN A  83      -4.937 -21.814  16.667  1.00 83.36           H  
ATOM   1244  O   ASN A  83      -6.460 -21.487  19.372  1.00 83.36           O  
ATOM   1245  CG  ASN A  83      -5.914 -23.362  15.545  1.00 83.36           C  
ATOM   1246  ND2 ASN A  83      -4.807 -23.826  15.014  1.00 83.36           N  
ATOM   1247 HD21 ASN A  83      -3.906 -23.573  15.393  1.00 83.36           H  
ATOM   1248 HD22 ASN A  83      -4.935 -24.417  14.206  1.00 83.36           H  
ATOM   1249  OD1 ASN A  83      -6.979 -23.697  15.066  1.00 83.36           O  
ATOM   1250  N   GLY A  84      -8.048 -20.060  18.668  1.00 84.88           N  
ATOM   1251  H   GLY A  84      -8.600 -19.733  17.888  1.00 84.88           H  
ATOM   1252  CA  GLY A  84      -8.277 -19.427  19.970  1.00 84.88           C  
ATOM   1253  HA2 GLY A  84      -9.116 -18.737  19.881  1.00 84.88           H  
ATOM   1254  HA3 GLY A  84      -8.537 -20.190  20.704  1.00 84.88           H  
ATOM   1255  C   GLY A  84      -7.083 -18.632  20.505  1.00 84.88           C  
ATOM   1256  O   GLY A  84      -6.892 -18.568  21.719  1.00 84.88           O  
ATOM   1257  N   SER A  85      -6.223 -18.091  19.636  1.00 92.35           N  
ATOM   1258  H   SER A  85      -6.401 -18.211  18.649  1.00 92.35           H  
ATOM   1259  CA  SER A  85      -5.156 -17.181  20.056  1.00 92.35           C  
ATOM   1260  HA  SER A  85      -5.475 -16.713  20.987  1.00 92.35           H  
ATOM   1261  C   SER A  85      -4.871 -16.100  19.009  1.00 92.35           C  
ATOM   1262  CB  SER A  85      -3.872 -17.961  20.338  1.00 92.35           C  
ATOM   1263  HB2 SER A  85      -3.444 -18.330  19.406  1.00 92.35           H  
ATOM   1264  HB3 SER A  85      -4.095 -18.810  20.985  1.00 92.35           H  
ATOM   1265  O   SER A  85      -4.457 -16.437  17.894  1.00 92.35           O  
ATOM   1266  OG  SER A  85      -2.953 -17.104  20.994  1.00 92.35           O  
ATOM   1267  HG  SER A  85      -3.295 -16.979  21.883  1.00 92.35           H  
ATOM   1268  N   PRO A  86      -4.959 -14.800  19.359  1.00 95.30           N  
ATOM   1269  CA  PRO A  86      -4.684 -13.691  18.446  1.00 95.30           C  
ATOM   1270  HA  PRO A  86      -5.085 -13.919  17.458  1.00 95.30           H  
ATOM   1271  C   PRO A  86      -3.175 -13.416  18.294  1.00 95.30           C  
ATOM   1272  CB  PRO A  86      -5.468 -12.511  19.028  1.00 95.30           C  
ATOM   1273  HB2 PRO A  86      -6.513 -12.585  18.728  1.00 95.30           H  
ATOM   1274  HB3 PRO A  86      -5.057 -11.545  18.735  1.00 95.30           H  
ATOM   1275  O   PRO A  86      -2.786 -12.429  17.675  1.00 95.30           O  
ATOM   1276  CG  PRO A  86      -5.361 -12.746  20.531  1.00 95.30           C  
ATOM   1277  HG2 PRO A  86      -6.199 -12.307  21.072  1.00 95.30           H  
ATOM   1278  HG3 PRO A  86      -4.415 -12.331  20.879  1.00 95.30           H  
ATOM   1279  CD  PRO A  86      -5.341 -14.268  20.663  1.00 95.30           C  
ATOM   1280  HD2 PRO A  86      -6.340 -14.619  20.926  1.00 95.30           H  
ATOM   1281  HD3 PRO A  86      -4.633 -14.568  21.435  1.00 95.30           H  
ATOM   1282  N   ILE A  87      -2.315 -14.283  18.846  1.00 95.87           N  
ATOM   1283  H   ILE A  87      -2.706 -15.087  19.317  1.00 95.87           H  
ATOM   1284  CA  ILE A  87      -0.854 -14.224  18.711  1.00 95.87           C  
ATOM   1285  HA  ILE A  87      -0.523 -13.233  19.018  1.00 95.87           H  
ATOM   1286  C   ILE A  87      -0.445 -14.422  17.247  1.00 95.87           C  
ATOM   1287  CB  ILE A  87      -0.197 -15.277  19.638  1.00 95.87           C  
ATOM   1288  HB  ILE A  87      -0.727 -16.217  19.487  1.00 95.87           H  
ATOM   1289  O   ILE A  87      -0.853 -15.396  16.606  1.00 95.87           O  
ATOM   1290  CG1 ILE A  87      -0.346 -14.899  21.132  1.00 95.87           C  
ATOM   1291 HG12 ILE A  87      -1.379 -14.611  21.328  1.00 95.87           H  
ATOM   1292 HG13 ILE A  87      -0.144 -15.787  21.731  1.00 95.87           H  
ATOM   1293  CG2 ILE A  87       1.283 -15.550  19.308  1.00 95.87           C  
ATOM   1294 HG21 ILE A  87       1.373 -16.016  18.327  1.00 95.87           H  
ATOM   1295 HG22 ILE A  87       1.709 -16.234  20.042  1.00 95.87           H  
ATOM   1296 HG23 ILE A  87       1.853 -14.621  19.303  1.00 95.87           H  
ATOM   1297  CD1 ILE A  87       0.581 -13.775  21.625  1.00 95.87           C  
ATOM   1298 HD11 ILE A  87       0.290 -13.483  22.634  1.00 95.87           H  
ATOM   1299 HD12 ILE A  87       0.512 -12.907  20.970  1.00 95.87           H  
ATOM   1300 HD13 ILE A  87       1.614 -14.121  21.649  1.00 95.87           H  
ATOM   1301  N   ASP A  88       0.402 -13.528  16.743  1.00 96.75           N  
ATOM   1302  H   ASP A  88       0.664 -12.740  17.318  1.00 96.75           H  
ATOM   1303  CA  ASP A  88       0.977 -13.618  15.400  1.00 96.75           C  
ATOM   1304  HA  ASP A  88       0.196 -13.930  14.706  1.00 96.75           H  
ATOM   1305  C   ASP A  88       2.134 -14.622  15.343  1.00 96.75           C  
ATOM   1306  CB  ASP A  88       1.479 -12.242  14.964  1.00 96.75           C  
ATOM   1307  HB2 ASP A  88       2.390 -11.987  15.506  1.00 96.75           H  
ATOM   1308  HB3 ASP A  88       0.735 -11.488  15.221  1.00 96.75           H  
ATOM   1309  O   ASP A  88       3.215 -14.378  15.876  1.00 96.75           O  
ATOM   1310  CG  ASP A  88       1.723 -12.117  13.470  1.00 96.75           C  
ATOM   1311  OD1 ASP A  88       2.150 -11.015  13.071  1.00 96.75           O  
ATOM   1312  OD2 ASP A  88       1.520 -13.103  12.720  1.00 96.75           O  
ATOM   1313  N   SER A  89       1.928 -15.749  14.668  1.00 90.76           N  
ATOM   1314  H   SER A  89       1.016 -15.913  14.266  1.00 90.76           H  
ATOM   1315  CA  SER A  89       2.998 -16.710  14.374  1.00 90.76           C  
ATOM   1316  HA  SER A  89       3.782 -16.610  15.124  1.00 90.76           H  
ATOM   1317  C   SER A  89       3.671 -16.466  13.019  1.00 90.76           C  
ATOM   1318  CB  SER A  89       2.454 -18.137  14.482  1.00 90.76           C  
ATOM   1319  HB2 SER A  89       3.242 -18.853  14.248  1.00 90.76           H  
ATOM   1320  HB3 SER A  89       2.125 -18.309  15.507  1.00 90.76           H  
ATOM   1321  O   SER A  89       4.586 -17.205  12.667  1.00 90.76           O  
ATOM   1322  OG  SER A  89       1.353 -18.335  13.611  1.00 90.76           O  
ATOM   1323  HG  SER A  89       1.696 -18.396  12.717  1.00 90.76           H  
ATOM   1324  N   ILE A  90       3.190 -15.485  12.245  1.00 91.85           N  
ATOM   1325  H   ILE A  90       2.477 -14.880  12.626  1.00 91.85           H  
ATOM   1326  CA  ILE A  90       3.583 -15.237  10.850  1.00 91.85           C  
ATOM   1327  HA  ILE A  90       4.209 -16.052  10.488  1.00 91.85           H  
ATOM   1328  C   ILE A  90       4.439 -13.976  10.734  1.00 91.85           C  
ATOM   1329  CB  ILE A  90       2.304 -15.156   9.978  1.00 91.85           C  
ATOM   1330  HB  ILE A  90       1.686 -14.347  10.366  1.00 91.85           H  
ATOM   1331  O   ILE A  90       5.486 -13.982  10.096  1.00 91.85           O  
ATOM   1332  CG1 ILE A  90       1.428 -16.434  10.045  1.00 91.85           C  
ATOM   1333 HG12 ILE A  90       0.782 -16.364  10.920  1.00 91.85           H  
ATOM   1334 HG13 ILE A  90       0.773 -16.471   9.175  1.00 91.85           H  
ATOM   1335  CG2 ILE A  90       2.648 -14.762   8.533  1.00 91.85           C  
ATOM   1336 HG21 ILE A  90       3.630 -15.150   8.261  1.00 91.85           H  
ATOM   1337 HG22 ILE A  90       1.904 -15.121   7.823  1.00 91.85           H  
ATOM   1338 HG23 ILE A  90       2.696 -13.676   8.446  1.00 91.85           H  
ATOM   1339  CD1 ILE A  90       2.197 -17.757  10.146  1.00 91.85           C  
ATOM   1340 HD11 ILE A  90       2.447 -17.973  11.184  1.00 91.85           H  
ATOM   1341 HD12 ILE A  90       3.126 -17.696   9.579  1.00 91.85           H  
ATOM   1342 HD13 ILE A  90       1.576 -18.574   9.779  1.00 91.85           H  
ATOM   1343  N   GLY A  91       4.012 -12.912  11.408  1.00 95.23           N  
ATOM   1344  H   GLY A  91       3.127 -12.993  11.888  1.00 95.23           H  
ATOM   1345  CA  GLY A  91       4.649 -11.601  11.452  1.00 95.23           C  
ATOM   1346  HA2 GLY A  91       5.692 -11.676  11.142  1.00 95.23           H  
ATOM   1347  HA3 GLY A  91       4.591 -11.238  12.478  1.00 95.23           H  
ATOM   1348  C   GLY A  91       3.968 -10.543  10.599  1.00 95.23           C  
ATOM   1349  O   GLY A  91       4.212  -9.356  10.809  1.00 95.23           O  
ATOM   1350  N   HIS A  92       3.089 -10.949   9.681  1.00 96.93           N  
ATOM   1351  H   HIS A  92       2.906 -11.938   9.599  1.00 96.93           H  
ATOM   1352  CA  HIS A  92       2.410 -10.040   8.767  1.00 96.93           C  
ATOM   1353  HA  HIS A  92       3.169  -9.475   8.226  1.00 96.93           H  
ATOM   1354  C   HIS A  92       1.545  -9.017   9.523  1.00 96.93           C  
ATOM   1355  CB  HIS A  92       1.629 -10.868   7.741  1.00 96.93           C  
ATOM   1356  HB2 HIS A  92       0.808 -11.388   8.234  1.00 96.93           H  
ATOM   1357  HB3 HIS A  92       2.291 -11.611   7.296  1.00 96.93           H  
ATOM   1358  O   HIS A  92       1.783  -7.818   9.392  1.00 96.93           O  
ATOM   1359  CG  HIS A  92       1.071 -10.020   6.639  1.00 96.93           C  
ATOM   1360  CD2 HIS A  92       1.538  -9.921   5.361  1.00 96.93           C  
ATOM   1361  HD2 HIS A  92       2.368 -10.482   4.958  1.00 96.93           H  
ATOM   1362  ND1 HIS A  92      -0.025  -9.208   6.732  1.00 96.93           N  
ATOM   1363  HD1 HIS A  92      -0.680  -9.176   7.501  1.00 96.93           H  
ATOM   1364  CE1 HIS A  92      -0.222  -8.628   5.552  1.00 96.93           C  
ATOM   1365  HE1 HIS A  92      -1.079  -8.009   5.327  1.00 96.93           H  
ATOM   1366  NE2 HIS A  92       0.710  -9.022   4.668  1.00 96.93           N  
ATOM   1367  N   GLY A  93       0.634  -9.463  10.394  1.00 97.33           N  
ATOM   1368  H   GLY A  93       0.481 -10.459  10.457  1.00 97.33           H  
ATOM   1369  CA  GLY A  93      -0.207  -8.585  11.219  1.00 97.33           C  
ATOM   1370  HA2 GLY A  93      -0.790  -7.930  10.572  1.00 97.33           H  
ATOM   1371  HA3 GLY A  93      -0.895  -9.206  11.793  1.00 97.33           H  
ATOM   1372  C   GLY A  93       0.579  -7.705  12.194  1.00 97.33           C  
ATOM   1373  O   GLY A  93       0.245  -6.539  12.404  1.00 97.33           O  
ATOM   1374  N   THR A  94       1.694  -8.210  12.725  1.00 97.93           N  
ATOM   1375  H   THR A  94       1.889  -9.185  12.551  1.00 97.93           H  
ATOM   1376  CA  THR A  94       2.643  -7.428  13.534  1.00 97.93           C  
ATOM   1377  HA  THR A  94       2.101  -6.962  14.358  1.00 97.93           H  
ATOM   1378  C   THR A  94       3.295  -6.303  12.714  1.00 97.93           C  
ATOM   1379  CB  THR A  94       3.702  -8.373  14.122  1.00 97.93           C  
ATOM   1380  HB  THR A  94       4.207  -8.903  13.314  1.00 97.93           H  
ATOM   1381  O   THR A  94       3.416  -5.165  13.185  1.00 97.93           O  
ATOM   1382  CG2 THR A  94       4.764  -7.683  14.970  1.00 97.93           C  
ATOM   1383 HG21 THR A  94       5.384  -8.430  15.465  1.00 97.93           H  
ATOM   1384 HG22 THR A  94       4.282  -7.050  15.715  1.00 97.93           H  
ATOM   1385 HG23 THR A  94       5.397  -7.069  14.329  1.00 97.93           H  
ATOM   1386  OG1 THR A  94       3.068  -9.320  14.950  1.00 97.93           O  
ATOM   1387  HG1 THR A  94       2.662  -9.936  14.336  1.00 97.93           H  
ATOM   1388  N   HIS A  95       3.675  -6.580  11.465  1.00 98.01           N  
ATOM   1389  H   HIS A  95       3.553  -7.523  11.125  1.00 98.01           H  
ATOM   1390  CA  HIS A  95       4.274  -5.601  10.554  1.00 98.01           C  
ATOM   1391  HA  HIS A  95       5.070  -5.074  11.080  1.00 98.01           H  
ATOM   1392  C   HIS A  95       3.252  -4.552  10.095  1.00 98.01           C  
ATOM   1393  CB  HIS A  95       4.912  -6.347   9.374  1.00 98.01           C  
ATOM   1394  HB2 HIS A  95       4.136  -6.726   8.709  1.00 98.01           H  
ATOM   1395  HB3 HIS A  95       5.462  -7.204   9.763  1.00 98.01           H  
ATOM   1396  O   HIS A  95       3.523  -3.351  10.170  1.00 98.01           O  
ATOM   1397  CG  HIS A  95       5.875  -5.511   8.571  1.00 98.01           C  
ATOM   1398  CD2 HIS A  95       7.237  -5.574   8.649  1.00 98.01           C  
ATOM   1399  HD2 HIS A  95       7.807  -6.213   9.307  1.00 98.01           H  
ATOM   1400  ND1 HIS A  95       5.522  -4.564   7.610  1.00 98.01           N  
ATOM   1401  CE1 HIS A  95       6.676  -4.080   7.130  1.00 98.01           C  
ATOM   1402  HE1 HIS A  95       6.751  -3.332   6.354  1.00 98.01           H  
ATOM   1403  NE2 HIS A  95       7.724  -4.670   7.730  1.00 98.01           N  
ATOM   1404  HE2 HIS A  95       8.695  -4.514   7.496  1.00 98.01           H  
ATOM   1405  N   THR A  96       2.040  -4.965   9.714  1.00 98.34           N  
ATOM   1406  H   THR A  96       1.845  -5.956   9.699  1.00 98.34           H  
ATOM   1407  CA  THR A  96       0.985  -4.051   9.244  1.00 98.34           C  
ATOM   1408  HA  THR A  96       1.431  -3.380   8.511  1.00 98.34           H  
ATOM   1409  C   THR A  96       0.441  -3.168  10.369  1.00 98.34           C  
ATOM   1410  CB  THR A  96      -0.159  -4.799   8.536  1.00 98.34           C  
ATOM   1411  HB  THR A  96      -0.905  -4.073   8.216  1.00 98.34           H  
ATOM   1412  O   THR A  96       0.351  -1.951  10.190  1.00 98.34           O  
ATOM   1413  CG2 THR A  96       0.339  -5.544   7.301  1.00 98.34           C  
ATOM   1414 HG21 THR A  96      -0.510  -6.003   6.794  1.00 98.34           H  
ATOM   1415 HG22 THR A  96       0.838  -4.844   6.631  1.00 98.34           H  
ATOM   1416 HG23 THR A  96       1.044  -6.328   7.575  1.00 98.34           H  
ATOM   1417  OG1 THR A  96      -0.769  -5.716   9.406  1.00 98.34           O  
ATOM   1418  HG1 THR A  96      -1.229  -6.384   8.893  1.00 98.34           H  
ATOM   1419  N   ALA A  97       0.176  -3.721  11.558  1.00 98.19           N  
ATOM   1420  H   ALA A  97       0.214  -4.727  11.635  1.00 98.19           H  
ATOM   1421  CA  ALA A  97      -0.289  -2.949  12.713  1.00 98.19           C  
ATOM   1422  HA  ALA A  97      -1.186  -2.402  12.422  1.00 98.19           H  
ATOM   1423  C   ALA A  97       0.749  -1.913  13.184  1.00 98.19           C  
ATOM   1424  CB  ALA A  97      -0.659  -3.919  13.842  1.00 98.19           C  
ATOM   1425  HB1 ALA A  97      -1.406  -4.630  13.491  1.00 98.19           H  
ATOM   1426  HB2 ALA A  97      -1.074  -3.364  14.683  1.00 98.19           H  
ATOM   1427  HB3 ALA A  97       0.223  -4.467  14.174  1.00 98.19           H  
ATOM   1428  O   ALA A  97       0.403  -0.764  13.474  1.00 98.19           O  
ATOM   1429  N   SER A  98       2.036  -2.285  13.215  1.00 98.37           N  
ATOM   1430  H   SER A  98       2.272  -3.231  12.954  1.00 98.37           H  
ATOM   1431  CA  SER A  98       3.110  -1.345  13.569  1.00 98.37           C  
ATOM   1432  HA  SER A  98       2.787  -0.799  14.456  1.00 98.37           H  
ATOM   1433  C   SER A  98       3.370  -0.297  12.480  1.00 98.37           C  
ATOM   1434  CB  SER A  98       4.399  -2.074  13.954  1.00 98.37           C  
ATOM   1435  HB2 SER A  98       4.214  -2.709  14.820  1.00 98.37           H  
ATOM   1436  HB3 SER A  98       5.155  -1.336  14.222  1.00 98.37           H  
ATOM   1437  O   SER A  98       3.695   0.840  12.814  1.00 98.37           O  
ATOM   1438  OG  SER A  98       4.880  -2.863  12.890  1.00 98.37           O  
ATOM   1439  HG  SER A  98       4.380  -3.682  12.880  1.00 98.37           H  
ATOM   1440  N   THR A  99       3.139  -0.619  11.205  1.00 98.35           N  
ATOM   1441  H   THR A  99       2.955  -1.587  10.984  1.00 98.35           H  
ATOM   1442  CA  THR A  99       3.188   0.352  10.097  1.00 98.35           C  
ATOM   1443  HA  THR A  99       4.128   0.901  10.152  1.00 98.35           H  
ATOM   1444  C   THR A  99       2.052   1.382  10.186  1.00 98.35           C  
ATOM   1445  CB  THR A  99       3.148  -0.376   8.743  1.00 98.35           C  
ATOM   1446  HB  THR A  99       2.229  -0.954   8.653  1.00 98.35           H  
ATOM   1447  O   THR A  99       2.279   2.579  10.001  1.00 98.35           O  
ATOM   1448  CG2 THR A  99       3.254   0.588   7.568  1.00 98.35           C  
ATOM   1449 HG21 THR A  99       2.360   1.207   7.495  1.00 98.35           H  
ATOM   1450 HG22 THR A  99       4.126   1.227   7.713  1.00 98.35           H  
ATOM   1451 HG23 THR A  99       3.370   0.027   6.641  1.00 98.35           H  
ATOM   1452  OG1 THR A  99       4.250  -1.242   8.617  1.00 98.35           O  
ATOM   1453  HG1 THR A  99       4.077  -2.031   9.135  1.00 98.35           H  
ATOM   1454  N   ALA A 100       0.831   0.949  10.523  1.00 98.40           N  
ATOM   1455  H   ALA A 100       0.677  -0.043  10.631  1.00 98.40           H  
ATOM   1456  CA  ALA A 100      -0.313   1.851  10.656  1.00 98.40           C  
ATOM   1457  HA  ALA A 100      -0.350   2.499   9.780  1.00 98.40           H  
ATOM   1458  C   ALA A 100      -0.187   2.772  11.877  1.00 98.40           C  
ATOM   1459  CB  ALA A 100      -1.607   1.026  10.703  1.00 98.40           C  
ATOM   1460  HB1 ALA A 100      -1.601   0.359  11.565  1.00 98.40           H  
ATOM   1461  HB2 ALA A 100      -2.462   1.697  10.775  1.00 98.40           H  
ATOM   1462  HB3 ALA A 100      -1.709   0.432   9.795  1.00 98.40           H  
ATOM   1463  O   ALA A 100      -0.326   3.990  11.753  1.00 98.40           O  
ATOM   1464  N   ALA A 101       0.104   2.201  13.050  1.00 98.01           N  
ATOM   1465  H   ALA A 101       0.191   1.195  13.078  1.00 98.01           H  
ATOM   1466  CA  ALA A 101       0.001   2.915  14.321  1.00 98.01           C  
ATOM   1467  HA  ALA A 101       0.111   3.983  14.132  1.00 98.01           H  
ATOM   1468  C   ALA A 101       1.093   2.574  15.349  1.00 98.01           C  
ATOM   1469  CB  ALA A 101      -1.415   2.688  14.874  1.00 98.01           C  
ATOM   1470  HB1 ALA A 101      -2.144   3.110  14.183  1.00 98.01           H  
ATOM   1471  HB2 ALA A 101      -1.606   1.621  14.993  1.00 98.01           H  
ATOM   1472  HB3 ALA A 101      -1.538   3.190  15.834  1.00 98.01           H  
ATOM   1473  O   ALA A 101       0.941   2.929  16.510  1.00 98.01           O  
ATOM   1474  N   GLY A 102       2.197   1.913  14.995  1.00 98.26           N  
ATOM   1475  H   GLY A 102       2.339   1.663  14.027  1.00 98.26           H  
ATOM   1476  CA  GLY A 102       3.245   1.553  15.960  1.00 98.26           C  
ATOM   1477  HA2 GLY A 102       2.831   0.833  16.666  1.00 98.26           H  
ATOM   1478  HA3 GLY A 102       4.073   1.076  15.436  1.00 98.26           H  
ATOM   1479  C   GLY A 102       3.811   2.750  16.742  1.00 98.26           C  
ATOM   1480  O   GLY A 102       4.036   3.822  16.182  1.00 98.26           O  
ATOM   1481  N   ALA A 103       4.063   2.564  18.038  1.00 97.27           N  
ATOM   1482  H   ALA A 103       3.835   1.666  18.441  1.00 97.27           H  
ATOM   1483  CA  ALA A 103       4.737   3.538  18.894  1.00 97.27           C  
ATOM   1484  HA  ALA A 103       4.200   4.484  18.825  1.00 97.27           H  
ATOM   1485  C   ALA A 103       6.198   3.787  18.454  1.00 97.27           C  
ATOM   1486  CB  ALA A 103       4.653   3.038  20.344  1.00 97.27           C  
ATOM   1487  HB1 ALA A 103       5.198   2.100  20.451  1.00 97.27           H  
ATOM   1488  HB2 ALA A 103       3.612   2.876  20.625  1.00 97.27           H  
ATOM   1489  HB3 ALA A 103       5.083   3.775  21.022  1.00 97.27           H  
ATOM   1490  O   ALA A 103       6.782   2.995  17.712  1.00 97.27           O  
ATOM   1491  N   PHE A 104       6.804   4.879  18.934  1.00 97.85           N  
ATOM   1492  H   PHE A 104       6.287   5.474  19.565  1.00 97.85           H  
ATOM   1493  CA  PHE A 104       8.196   5.234  18.628  1.00 97.85           C  
ATOM   1494  HA  PHE A 104       8.337   5.180  17.548  1.00 97.85           H  
ATOM   1495  C   PHE A 104       9.198   4.264  19.285  1.00 97.85           C  
ATOM   1496  CB  PHE A 104       8.493   6.676  19.080  1.00 97.85           C  
ATOM   1497  HB2 PHE A 104       8.241   6.773  20.136  1.00 97.85           H  
ATOM   1498  HB3 PHE A 104       9.567   6.841  18.997  1.00 97.85           H  
ATOM   1499  O   PHE A 104       9.420   4.317  20.495  1.00 97.85           O  
ATOM   1500  CG  PHE A 104       7.797   7.783  18.307  1.00 97.85           C  
ATOM   1501  CD1 PHE A 104       8.393   8.319  17.147  1.00 97.85           C  
ATOM   1502  HD1 PHE A 104       9.317   7.901  16.774  1.00 97.85           H  
ATOM   1503  CD2 PHE A 104       6.571   8.307  18.763  1.00 97.85           C  
ATOM   1504  HD2 PHE A 104       6.105   7.909  19.652  1.00 97.85           H  
ATOM   1505  CE1 PHE A 104       7.763   9.365  16.445  1.00 97.85           C  
ATOM   1506  HE1 PHE A 104       8.180   9.734  15.519  1.00 97.85           H  
ATOM   1507  CE2 PHE A 104       5.946   9.355  18.063  1.00 97.85           C  
ATOM   1508  HE2 PHE A 104       5.000   9.747  18.407  1.00 97.85           H  
ATOM   1509  CZ  PHE A 104       6.541   9.885  16.905  1.00 97.85           C  
ATOM   1510  HZ  PHE A 104       6.039  10.666  16.353  1.00 97.85           H  
ATOM   1511  N   VAL A 105       9.883   3.445  18.483  1.00 97.78           N  
ATOM   1512  H   VAL A 105       9.620   3.428  17.507  1.00 97.78           H  
ATOM   1513  CA  VAL A 105      10.923   2.503  18.927  1.00 97.78           C  
ATOM   1514  HA  VAL A 105      11.003   2.554  20.013  1.00 97.78           H  
ATOM   1515  C   VAL A 105      12.276   2.883  18.327  1.00 97.78           C  
ATOM   1516  CB  VAL A 105      10.566   1.048  18.574  1.00 97.78           C  
ATOM   1517  HB  VAL A 105      10.602   0.912  17.493  1.00 97.78           H  
ATOM   1518  O   VAL A 105      12.485   2.787  17.120  1.00 97.78           O  
ATOM   1519  CG1 VAL A 105      11.567   0.093  19.237  1.00 97.78           C  
ATOM   1520 HG11 VAL A 105      12.563   0.235  18.817  1.00 97.78           H  
ATOM   1521 HG12 VAL A 105      11.272  -0.941  19.060  1.00 97.78           H  
ATOM   1522 HG13 VAL A 105      11.599   0.263  20.313  1.00 97.78           H  
ATOM   1523  CG2 VAL A 105       9.166   0.660  19.055  1.00 97.78           C  
ATOM   1524 HG21 VAL A 105       8.414   1.248  18.530  1.00 97.78           H  
ATOM   1525 HG22 VAL A 105       9.068   0.834  20.127  1.00 97.78           H  
ATOM   1526 HG23 VAL A 105       8.986  -0.391  18.829  1.00 97.78           H  
ATOM   1527  N   LYS A 106      13.211   3.330  19.171  1.00 96.89           N  
ATOM   1528  H   LYS A 106      12.984   3.316  20.155  1.00 96.89           H  
ATOM   1529  CA  LYS A 106      14.579   3.711  18.770  1.00 96.89           C  
ATOM   1530  HA  LYS A 106      14.535   4.264  17.832  1.00 96.89           H  
ATOM   1531  C   LYS A 106      15.459   2.479  18.532  1.00 96.89           C  
ATOM   1532  CB  LYS A 106      15.221   4.598  19.847  1.00 96.89           C  
ATOM   1533  HB2 LYS A 106      15.229   4.052  20.791  1.00 96.89           H  
ATOM   1534  HB3 LYS A 106      16.255   4.798  19.564  1.00 96.89           H  
ATOM   1535  O   LYS A 106      15.290   1.471  19.212  1.00 96.89           O  
ATOM   1536  CG  LYS A 106      14.502   5.941  20.040  1.00 96.89           C  
ATOM   1537  HG2 LYS A 106      14.544   6.510  19.112  1.00 96.89           H  
ATOM   1538  HG3 LYS A 106      13.458   5.767  20.303  1.00 96.89           H  
ATOM   1539  CD  LYS A 106      15.174   6.739  21.165  1.00 96.89           C  
ATOM   1540  HD2 LYS A 106      15.138   6.152  22.082  1.00 96.89           H  
ATOM   1541  HD3 LYS A 106      16.214   6.929  20.902  1.00 96.89           H  
ATOM   1542  CE  LYS A 106      14.438   8.066  21.374  1.00 96.89           C  
ATOM   1543  HE2 LYS A 106      14.528   8.661  20.465  1.00 96.89           H  
ATOM   1544  HE3 LYS A 106      13.380   7.852  21.524  1.00 96.89           H  
ATOM   1545  NZ  LYS A 106      14.975   8.809  22.542  1.00 96.89           N  
ATOM   1546  HZ1 LYS A 106      14.475   9.677  22.667  1.00 96.89           H  
ATOM   1547  HZ2 LYS A 106      15.958   9.008  22.420  1.00 96.89           H  
ATOM   1548  HZ3 LYS A 106      14.860   8.261  23.382  1.00 96.89           H  
ATOM   1549  N   GLY A 107      16.448   2.602  17.643  1.00 95.21           N  
ATOM   1550  H   GLY A 107      16.461   3.410  17.038  1.00 95.21           H  
ATOM   1551  CA  GLY A 107      17.394   1.521  17.336  1.00 95.21           C  
ATOM   1552  HA2 GLY A 107      18.215   1.922  16.741  1.00 95.21           H  
ATOM   1553  HA3 GLY A 107      17.799   1.103  18.257  1.00 95.21           H  
ATOM   1554  C   GLY A 107      16.752   0.390  16.532  1.00 95.21           C  
ATOM   1555  O   GLY A 107      17.086  -0.776  16.723  1.00 95.21           O  
ATOM   1556  N   ALA A 108      15.779   0.736  15.690  1.00 97.07           N  
ATOM   1557  H   ALA A 108      15.612   1.720  15.535  1.00 97.07           H  
ATOM   1558  CA  ALA A 108      15.108  -0.192  14.800  1.00 97.07           C  
ATOM   1559  HA  ALA A 108      15.039  -1.171  15.275  1.00 97.07           H  
ATOM   1560  C   ALA A 108      15.913  -0.327  13.503  1.00 97.07           C  
ATOM   1561  CB  ALA A 108      13.693   0.332  14.556  1.00 97.07           C  
ATOM   1562  HB1 ALA A 108      13.740   1.314  14.086  1.00 97.07           H  
ATOM   1563  HB2 ALA A 108      13.159   0.412  15.503  1.00 97.07           H  
ATOM   1564  HB3 ALA A 108      13.163  -0.359  13.901  1.00 97.07           H  
ATOM   1565  O   ALA A 108      16.056   0.646  12.764  1.00 97.07           O  
ATOM   1566  N   ASN A 109      16.434  -1.525  13.239  1.00 96.95           N  
ATOM   1567  H   ASN A 109      16.281  -2.273  13.900  1.00 96.95           H  
ATOM   1568  CA  ASN A 109      17.175  -1.883  12.031  1.00 96.95           C  
ATOM   1569  HA  ASN A 109      16.757  -1.342  11.183  1.00 96.95           H  
ATOM   1570  C   ASN A 109      17.039  -3.388  11.748  1.00 96.95           C  
ATOM   1571  CB  ASN A 109      18.649  -1.458  12.172  1.00 96.95           C  
ATOM   1572  HB2 ASN A 109      19.177  -1.626  11.233  1.00 96.95           H  
ATOM   1573  HB3 ASN A 109      18.682  -0.388  12.377  1.00 96.95           H  
ATOM   1574  O   ASN A 109      16.492  -4.133  12.561  1.00 96.95           O  
ATOM   1575  CG  ASN A 109      19.420  -2.167  13.262  1.00 96.95           C  
ATOM   1576  ND2 ASN A 109      19.740  -1.477  14.328  1.00 96.95           N  
ATOM   1577 HD21 ASN A 109      20.239  -1.949  15.069  1.00 96.95           H  
ATOM   1578 HD22 ASN A 109      19.597  -0.478  14.326  1.00 96.95           H  
ATOM   1579  OD1 ASN A 109      19.805  -3.317  13.128  1.00 96.95           O  
ATOM   1580  N   VAL A 110      17.552  -3.822  10.597  1.00 96.73           N  
ATOM   1581  H   VAL A 110      17.921  -3.130   9.960  1.00 96.73           H  
ATOM   1582  CA  VAL A 110      17.753  -5.239  10.250  1.00 96.73           C  
ATOM   1583  HA  VAL A 110      17.639  -5.864  11.136  1.00 96.73           H  
ATOM   1584  C   VAL A 110      19.177  -5.393   9.738  1.00 96.73           C  
ATOM   1585  CB  VAL A 110      16.730  -5.686   9.190  1.00 96.73           C  
ATOM   1586  HB  VAL A 110      16.756  -4.996   8.346  1.00 96.73           H  
ATOM   1587  O   VAL A 110      19.531  -4.730   8.765  1.00 96.73           O  
ATOM   1588  CG1 VAL A 110      17.020  -7.094   8.662  1.00 96.73           C  
ATOM   1589 HG11 VAL A 110      16.198  -7.431   8.030  1.00 96.73           H  
ATOM   1590 HG12 VAL A 110      17.929  -7.085   8.060  1.00 96.73           H  
ATOM   1591 HG13 VAL A 110      17.143  -7.784   9.497  1.00 96.73           H  
ATOM   1592  CG2 VAL A 110      15.320  -5.675   9.785  1.00 96.73           C  
ATOM   1593 HG21 VAL A 110      14.609  -6.070   9.059  1.00 96.73           H  
ATOM   1594 HG22 VAL A 110      15.025  -4.659  10.046  1.00 96.73           H  
ATOM   1595 HG23 VAL A 110      15.301  -6.295  10.681  1.00 96.73           H  
ATOM   1596  N   TYR A 111      20.021  -6.203  10.390  1.00 96.05           N  
ATOM   1597  H   TYR A 111      19.683  -6.713  11.193  1.00 96.05           H  
ATOM   1598  CA  TYR A 111      21.461  -6.287  10.078  1.00 96.05           C  
ATOM   1599  HA  TYR A 111      21.923  -6.867  10.877  1.00 96.05           H  
ATOM   1600  C   TYR A 111      22.186  -4.910  10.089  1.00 96.05           C  
ATOM   1601  CB  TYR A 111      21.667  -7.067   8.762  1.00 96.05           C  
ATOM   1602  HB2 TYR A 111      22.670  -6.872   8.384  1.00 96.05           H  
ATOM   1603  HB3 TYR A 111      20.979  -6.674   8.014  1.00 96.05           H  
ATOM   1604  O   TYR A 111      23.198  -4.707   9.408  1.00 96.05           O  
ATOM   1605  CG  TYR A 111      21.534  -8.575   8.832  1.00 96.05           C  
ATOM   1606  CD1 TYR A 111      22.577  -9.322   9.412  1.00 96.05           C  
ATOM   1607  HD1 TYR A 111      23.442  -8.816   9.816  1.00 96.05           H  
ATOM   1608  CD2 TYR A 111      20.423  -9.238   8.271  1.00 96.05           C  
ATOM   1609  HD2 TYR A 111      19.629  -8.667   7.813  1.00 96.05           H  
ATOM   1610  CE1 TYR A 111      22.497 -10.723   9.473  1.00 96.05           C  
ATOM   1611  HE1 TYR A 111      23.289 -11.287   9.943  1.00 96.05           H  
ATOM   1612  CE2 TYR A 111      20.344 -10.646   8.318  1.00 96.05           C  
ATOM   1613  HE2 TYR A 111      19.484 -11.169   7.926  1.00 96.05           H  
ATOM   1614  OH  TYR A 111      21.309 -12.740   9.027  1.00 96.05           O  
ATOM   1615  HH  TYR A 111      22.015 -13.072   9.587  1.00 96.05           H  
ATOM   1616  CZ  TYR A 111      21.378 -11.388   8.929  1.00 96.05           C  
ATOM   1617  N   GLY A 112      21.673  -3.927  10.842  1.00 95.23           N  
ATOM   1618  H   GLY A 112      20.889  -4.138  11.442  1.00 95.23           H  
ATOM   1619  CA  GLY A 112      22.160  -2.540  10.819  1.00 95.23           C  
ATOM   1620  HA2 GLY A 112      21.759  -2.016  11.687  1.00 95.23           H  
ATOM   1621  HA3 GLY A 112      23.247  -2.541  10.899  1.00 95.23           H  
ATOM   1622  C   GLY A 112      21.772  -1.734   9.569  1.00 95.23           C  
ATOM   1623  O   GLY A 112      22.296  -0.639   9.371  1.00 95.23           O  
ATOM   1624  N   ASN A 113      20.889  -2.256   8.713  1.00 96.48           N  
ATOM   1625  H   ASN A 113      20.517  -3.173   8.916  1.00 96.48           H  
ATOM   1626  CA  ASN A 113      20.275  -1.535   7.600  1.00 96.48           C  
ATOM   1627  HA  ASN A 113      20.951  -0.741   7.282  1.00 96.48           H  
ATOM   1628  C   ASN A 113      18.956  -0.873   8.026  1.00 96.48           C  
ATOM   1629  CB  ASN A 113      20.055  -2.481   6.410  1.00 96.48           C  
ATOM   1630  HB2 ASN A 113      19.440  -3.331   6.708  1.00 96.48           H  
ATOM   1631  HB3 ASN A 113      19.513  -1.944   5.631  1.00 96.48           H  
ATOM   1632  O   ASN A 113      18.252  -1.373   8.903  1.00 96.48           O  
ATOM   1633  CG  ASN A 113      21.350  -2.965   5.792  1.00 96.48           C  
ATOM   1634  ND2 ASN A 113      21.559  -4.258   5.695  1.00 96.48           N  
ATOM   1635 HD21 ASN A 113      22.360  -4.574   5.166  1.00 96.48           H  
ATOM   1636 HD22 ASN A 113      20.895  -4.927   6.056  1.00 96.48           H  
ATOM   1637  OD1 ASN A 113      22.171  -2.165   5.363  1.00 96.48           O  
ATOM   1638  N   ALA A 114      18.616   0.235   7.360  1.00 96.35           N  
ATOM   1639  H   ALA A 114      19.237   0.545   6.626  1.00 96.35           H  
ATOM   1640  CA  ALA A 114      17.452   1.078   7.629  1.00 96.35           C  
ATOM   1641  HA  ALA A 114      17.568   1.972   7.016  1.00 96.35           H  
ATOM   1642  C   ALA A 114      17.375   1.611   9.078  1.00 96.35           C  
ATOM   1643  CB  ALA A 114      16.192   0.360   7.121  1.00 96.35           C  
ATOM   1644  HB1 ALA A 114      16.255   0.215   6.042  1.00 96.35           H  
ATOM   1645  HB2 ALA A 114      15.304   0.944   7.363  1.00 96.35           H  
ATOM   1646  HB3 ALA A 114      16.103  -0.613   7.604  1.00 96.35           H  
ATOM   1647  O   ALA A 114      16.279   1.877   9.568  1.00 96.35           O  
ATOM   1648  N   ASP A 115      18.531   1.782   9.734  1.00 95.67           N  
ATOM   1649  H   ASP A 115      19.396   1.572   9.257  1.00 95.67           H  
ATOM   1650  CA  ASP A 115      18.624   2.163  11.147  1.00 95.67           C  
ATOM   1651  HA  ASP A 115      18.047   1.428  11.708  1.00 95.67           H  
ATOM   1652  C   ASP A 115      17.998   3.526  11.463  1.00 95.67           C  
ATOM   1653  CB  ASP A 115      20.080   2.082  11.638  1.00 95.67           C  
ATOM   1654  HB2 ASP A 115      20.673   2.849  11.141  1.00 95.67           H  
ATOM   1655  HB3 ASP A 115      20.493   1.109  11.370  1.00 95.67           H  
ATOM   1656  O   ASP A 115      18.210   4.519  10.761  1.00 95.67           O  
ATOM   1657  CG  ASP A 115      20.168   2.255  13.162  1.00 95.67           C  
ATOM   1658  OD1 ASP A 115      20.575   3.347  13.612  1.00 95.67           O  
ATOM   1659  OD2 ASP A 115      19.800   1.292  13.876  1.00 95.67           O  
ATOM   1660  N   GLY A 116      17.216   3.560  12.542  1.00 95.07           N  
ATOM   1661  H   GLY A 116      17.053   2.693  13.033  1.00 95.07           H  
ATOM   1662  CA  GLY A 116      16.572   4.770  13.028  1.00 95.07           C  
ATOM   1663  HA2 GLY A 116      16.078   5.261  12.190  1.00 95.07           H  
ATOM   1664  HA3 GLY A 116      17.332   5.449  13.416  1.00 95.07           H  
ATOM   1665  C   GLY A 116      15.545   4.501  14.126  1.00 95.07           C  
ATOM   1666  O   GLY A 116      15.687   3.604  14.959  1.00 95.07           O  
ATOM   1667  N   THR A 117      14.495   5.321  14.147  1.00 96.79           N  
ATOM   1668  H   THR A 117      14.492   6.073  13.472  1.00 96.79           H  
ATOM   1669  CA  THR A 117      13.326   5.147  15.023  1.00 96.79           C  
ATOM   1670  HA  THR A 117      13.565   4.416  15.796  1.00 96.79           H  
ATOM   1671  C   THR A 117      12.141   4.617  14.218  1.00 96.79           C  
ATOM   1672  CB  THR A 117      12.969   6.463  15.730  1.00 96.79           C  
ATOM   1673  HB  THR A 117      12.631   7.191  14.993  1.00 96.79           H  
ATOM   1674  O   THR A 117      11.583   5.353  13.404  1.00 96.79           O  
ATOM   1675  CG2 THR A 117      11.890   6.304  16.800  1.00 96.79           C  
ATOM   1676 HG21 THR A 117      12.224   5.602  17.564  1.00 96.79           H  
ATOM   1677 HG22 THR A 117      11.694   7.271  17.263  1.00 96.79           H  
ATOM   1678 HG23 THR A 117      10.969   5.934  16.351  1.00 96.79           H  
ATOM   1679  OG1 THR A 117      14.120   6.977  16.366  1.00 96.79           O  
ATOM   1680  HG1 THR A 117      14.805   6.966  15.693  1.00 96.79           H  
ATOM   1681  N   ALA A 118      11.744   3.363  14.434  1.00 97.11           N  
ATOM   1682  H   ALA A 118      12.179   2.835  15.177  1.00 97.11           H  
ATOM   1683  CA  ALA A 118      10.508   2.841  13.860  1.00 97.11           C  
ATOM   1684  HA  ALA A 118      10.476   3.094  12.800  1.00 97.11           H  
ATOM   1685  C   ALA A 118       9.309   3.510  14.531  1.00 97.11           C  
ATOM   1686  CB  ALA A 118      10.449   1.317  13.987  1.00 97.11           C  
ATOM   1687  HB1 ALA A 118      11.226   0.860  13.374  1.00 97.11           H  
ATOM   1688  HB2 ALA A 118       9.482   0.958  13.634  1.00 97.11           H  
ATOM   1689  HB3 ALA A 118      10.580   1.025  15.029  1.00 97.11           H  
ATOM   1690  O   ALA A 118       9.301   3.698  15.747  1.00 97.11           O  
ATOM   1691  N   VAL A 119       8.316   3.891  13.736  1.00 97.37           N  
ATOM   1692  H   VAL A 119       8.391   3.730  12.742  1.00 97.37           H  
ATOM   1693  CA  VAL A 119       7.057   4.474  14.201  1.00 97.37           C  
ATOM   1694  HA  VAL A 119       6.706   3.905  15.062  1.00 97.37           H  
ATOM   1695  C   VAL A 119       6.021   4.344  13.085  1.00 97.37           C  
ATOM   1696  CB  VAL A 119       7.266   5.938  14.644  1.00 97.37           C  
ATOM   1697  HB  VAL A 119       8.060   5.961  15.391  1.00 97.37           H  
ATOM   1698  O   VAL A 119       6.370   4.487  11.911  1.00 97.37           O  
ATOM   1699  CG1 VAL A 119       7.683   6.896  13.524  1.00 97.37           C  
ATOM   1700 HG11 VAL A 119       7.918   7.872  13.947  1.00 97.37           H  
ATOM   1701 HG12 VAL A 119       6.862   7.004  12.816  1.00 97.37           H  
ATOM   1702 HG13 VAL A 119       8.565   6.506  13.015  1.00 97.37           H  
ATOM   1703  CG2 VAL A 119       6.013   6.477  15.316  1.00 97.37           C  
ATOM   1704 HG21 VAL A 119       5.761   5.851  16.172  1.00 97.37           H  
ATOM   1705 HG22 VAL A 119       6.166   7.500  15.660  1.00 97.37           H  
ATOM   1706 HG23 VAL A 119       5.185   6.490  14.607  1.00 97.37           H  
ATOM   1707  N   GLY A 120       4.771   4.060  13.442  1.00 98.00           N  
ATOM   1708  H   GLY A 120       4.552   3.989  14.426  1.00 98.00           H  
ATOM   1709  CA  GLY A 120       3.661   4.035  12.496  1.00 98.00           C  
ATOM   1710  HA2 GLY A 120       2.808   3.514  12.932  1.00 98.00           H  
ATOM   1711  HA3 GLY A 120       3.969   3.491  11.603  1.00 98.00           H  
ATOM   1712  C   GLY A 120       3.212   5.435  12.081  1.00 98.00           C  
ATOM   1713  O   GLY A 120       3.645   6.444  12.641  1.00 98.00           O  
ATOM   1714  N   VAL A 121       2.314   5.508  11.103  1.00 98.29           N  
ATOM   1715  H   VAL A 121       2.001   4.650  10.672  1.00 98.29           H  
ATOM   1716  CA  VAL A 121       1.802   6.793  10.599  1.00 98.29           C  
ATOM   1717  HA  VAL A 121       2.651   7.455  10.427  1.00 98.29           H  
ATOM   1718  C   VAL A 121       0.913   7.511  11.621  1.00 98.29           C  
ATOM   1719  CB  VAL A 121       1.098   6.592   9.249  1.00 98.29           C  
ATOM   1720  HB  VAL A 121       0.376   5.780   9.340  1.00 98.29           H  
ATOM   1721  O   VAL A 121       1.012   8.730  11.736  1.00 98.29           O  
ATOM   1722  CG1 VAL A 121       0.380   7.850   8.760  1.00 98.29           C  
ATOM   1723 HG11 VAL A 121      -0.008   7.682   7.756  1.00 98.29           H  
ATOM   1724 HG12 VAL A 121       1.069   8.694   8.745  1.00 98.29           H  
ATOM   1725 HG13 VAL A 121      -0.453   8.096   9.419  1.00 98.29           H  
ATOM   1726  CG2 VAL A 121       2.126   6.191   8.189  1.00 98.29           C  
ATOM   1727 HG21 VAL A 121       2.577   5.240   8.471  1.00 98.29           H  
ATOM   1728 HG22 VAL A 121       2.900   6.955   8.107  1.00 98.29           H  
ATOM   1729 HG23 VAL A 121       1.633   6.076   7.223  1.00 98.29           H  
ATOM   1730  N   ALA A 122       0.116   6.788  12.411  1.00 98.33           N  
ATOM   1731  H   ALA A 122       0.046   5.797  12.230  1.00 98.33           H  
ATOM   1732  CA  ALA A 122      -0.707   7.337  13.495  1.00 98.33           C  
ATOM   1733  HA  ALA A 122      -0.585   8.419  13.539  1.00 98.33           H  
ATOM   1734  C   ALA A 122      -0.271   6.794  14.874  1.00 98.33           C  
ATOM   1735  CB  ALA A 122      -2.179   7.073  13.156  1.00 98.33           C  
ATOM   1736  HB1 ALA A 122      -2.813   7.508  13.929  1.00 98.33           H  
ATOM   1737  HB2 ALA A 122      -2.425   7.539  12.202  1.00 98.33           H  
ATOM   1738  HB3 ALA A 122      -2.367   6.001  13.095  1.00 98.33           H  
ATOM   1739  O   ALA A 122      -0.935   5.923  15.443  1.00 98.33           O  
ATOM   1740  N   PRO A 123       0.866   7.249  15.438  1.00 97.69           N  
ATOM   1741  CA  PRO A 123       1.472   6.590  16.594  1.00 97.69           C  
ATOM   1742  HA  PRO A 123       1.527   5.520  16.393  1.00 97.69           H  
ATOM   1743  C   PRO A 123       0.712   6.753  17.916  1.00 97.69           C  
ATOM   1744  CB  PRO A 123       2.899   7.121  16.667  1.00 97.69           C  
ATOM   1745  HB2 PRO A 123       3.520   6.451  16.073  1.00 97.69           H  
ATOM   1746  HB3 PRO A 123       3.277   7.185  17.688  1.00 97.69           H  
ATOM   1747  O   PRO A 123       1.033   6.033  18.862  1.00 97.69           O  
ATOM   1748  CG  PRO A 123       2.832   8.487  15.993  1.00 97.69           C  
ATOM   1749  HG2 PRO A 123       3.783   8.761  15.537  1.00 97.69           H  
ATOM   1750  HG3 PRO A 123       2.537   9.230  16.734  1.00 97.69           H  
ATOM   1751  CD  PRO A 123       1.736   8.307  14.940  1.00 97.69           C  
ATOM   1752  HD2 PRO A 123       2.194   7.991  14.003  1.00 97.69           H  
ATOM   1753  HD3 PRO A 123       1.189   9.238  14.792  1.00 97.69           H  
ATOM   1754  N   LEU A 124      -0.312   7.614  17.996  1.00 98.16           N  
ATOM   1755  H   LEU A 124      -0.531   8.182  17.190  1.00 98.16           H  
ATOM   1756  CA  LEU A 124      -1.230   7.699  19.143  1.00 98.16           C  
ATOM   1757  HA  LEU A 124      -0.859   7.047  19.933  1.00 98.16           H  
ATOM   1758  C   LEU A 124      -2.644   7.153  18.858  1.00 98.16           C  
ATOM   1759  CB  LEU A 124      -1.254   9.126  19.723  1.00 98.16           C  
ATOM   1760  HB2 LEU A 124      -1.975   9.149  20.540  1.00 98.16           H  
ATOM   1761  HB3 LEU A 124      -1.609   9.811  18.953  1.00 98.16           H  
ATOM   1762  O   LEU A 124      -3.495   7.207  19.745  1.00 98.16           O  
ATOM   1763  CG  LEU A 124       0.092   9.639  20.274  1.00 98.16           C  
ATOM   1764  HG  LEU A 124       0.806   9.741  19.457  1.00 98.16           H  
ATOM   1765  CD1 LEU A 124      -0.119  11.010  20.923  1.00 98.16           C  
ATOM   1766 HD11 LEU A 124      -0.597  11.688  20.217  1.00 98.16           H  
ATOM   1767 HD12 LEU A 124      -0.754  10.912  21.803  1.00 98.16           H  
ATOM   1768 HD13 LEU A 124       0.844  11.431  21.214  1.00 98.16           H  
ATOM   1769  CD2 LEU A 124       0.707   8.728  21.342  1.00 98.16           C  
ATOM   1770 HD21 LEU A 124       1.001   7.776  20.900  1.00 98.16           H  
ATOM   1771 HD22 LEU A 124       1.598   9.195  21.762  1.00 98.16           H  
ATOM   1772 HD23 LEU A 124      -0.012   8.544  22.140  1.00 98.16           H  
ATOM   1773  N   ALA A 125      -2.894   6.576  17.679  1.00 98.43           N  
ATOM   1774  H   ALA A 125      -2.175   6.554  16.969  1.00 98.43           H  
ATOM   1775  CA  ALA A 125      -4.109   5.798  17.432  1.00 98.43           C  
ATOM   1776  HA  ALA A 125      -4.967   6.365  17.795  1.00 98.43           H  
ATOM   1777  C   ALA A 125      -4.073   4.463  18.197  1.00 98.43           C  
ATOM   1778  CB  ALA A 125      -4.295   5.595  15.925  1.00 98.43           C  
ATOM   1779  HB1 ALA A 125      -4.379   6.564  15.433  1.00 98.43           H  
ATOM   1780  HB2 ALA A 125      -5.213   5.036  15.744  1.00 98.43           H  
ATOM   1781  HB3 ALA A 125      -3.454   5.040  15.509  1.00 98.43           H  
ATOM   1782  O   ALA A 125      -3.003   3.885  18.416  1.00 98.43           O  
ATOM   1783  N   HIS A 126      -5.234   3.958  18.601  1.00 98.42           N  
ATOM   1784  H   HIS A 126      -6.078   4.439  18.323  1.00 98.42           H  
ATOM   1785  CA  HIS A 126      -5.367   2.638  19.216  1.00 98.42           C  
ATOM   1786  HA  HIS A 126      -4.493   2.446  19.839  1.00 98.42           H  
ATOM   1787  C   HIS A 126      -5.439   1.544  18.144  1.00 98.42           C  
ATOM   1788  CB  HIS A 126      -6.600   2.585  20.119  1.00 98.42           C  
ATOM   1789  HB2 HIS A 126      -6.592   1.633  20.650  1.00 98.42           H  
ATOM   1790  HB3 HIS A 126      -7.494   2.617  19.495  1.00 98.42           H  
ATOM   1791  O   HIS A 126      -5.864   1.790  17.016  1.00 98.42           O  
ATOM   1792  CG  HIS A 126      -6.677   3.694  21.133  1.00 98.42           C  
ATOM   1793  CD2 HIS A 126      -7.343   4.879  20.976  1.00 98.42           C  
ATOM   1794  HD2 HIS A 126      -7.904   5.178  20.103  1.00 98.42           H  
ATOM   1795  ND1 HIS A 126      -6.106   3.711  22.386  1.00 98.42           N  
ATOM   1796  HD1 HIS A 126      -5.530   3.002  22.816  1.00 98.42           H  
ATOM   1797  CE1 HIS A 126      -6.428   4.876  22.967  1.00 98.42           C  
ATOM   1798  HE1 HIS A 126      -6.138   5.165  23.966  1.00 98.42           H  
ATOM   1799  NE2 HIS A 126      -7.170   5.630  22.143  1.00 98.42           N  
ATOM   1800  N   ILE A 127      -5.053   0.326  18.514  1.00 98.46           N  
ATOM   1801  H   ILE A 127      -4.716   0.197  19.457  1.00 98.46           H  
ATOM   1802  CA  ILE A 127      -5.078  -0.858  17.653  1.00 98.46           C  
ATOM   1803  HA  ILE A 127      -5.435  -0.581  16.662  1.00 98.46           H  
ATOM   1804  C   ILE A 127      -6.055  -1.876  18.242  1.00 98.46           C  
ATOM   1805  CB  ILE A 127      -3.651  -1.439  17.493  1.00 98.46           C  
ATOM   1806  HB  ILE A 127      -3.268  -1.672  18.487  1.00 98.46           H  
ATOM   1807  O   ILE A 127      -5.982  -2.198  19.430  1.00 98.46           O  
ATOM   1808  CG1 ILE A 127      -2.706  -0.404  16.831  1.00 98.46           C  
ATOM   1809 HG12 ILE A 127      -2.992  -0.269  15.788  1.00 98.46           H  
ATOM   1810 HG13 ILE A 127      -2.804   0.560  17.331  1.00 98.46           H  
ATOM   1811  CG2 ILE A 127      -3.673  -2.743  16.669  1.00 98.46           C  
ATOM   1812 HG21 ILE A 127      -2.668  -3.154  16.575  1.00 98.46           H  
ATOM   1813 HG22 ILE A 127      -4.080  -2.553  15.675  1.00 98.46           H  
ATOM   1814 HG23 ILE A 127      -4.280  -3.501  17.163  1.00 98.46           H  
ATOM   1815  CD1 ILE A 127      -1.221  -0.781  16.906  1.00 98.46           C  
ATOM   1816 HD11 ILE A 127      -0.615   0.045  16.532  1.00 98.46           H  
ATOM   1817 HD12 ILE A 127      -1.014  -1.663  16.300  1.00 98.46           H  
ATOM   1818 HD13 ILE A 127      -0.949  -0.976  17.944  1.00 98.46           H  
ATOM   1819  N   ALA A 128      -6.920  -2.427  17.394  1.00 98.58           N  
ATOM   1820  H   ALA A 128      -6.954  -2.071  16.450  1.00 98.58           H  
ATOM   1821  CA  ALA A 128      -7.657  -3.655  17.668  1.00 98.58           C  
ATOM   1822  HA  ALA A 128      -7.372  -4.043  18.646  1.00 98.58           H  
ATOM   1823  C   ALA A 128      -7.288  -4.701  16.608  1.00 98.58           C  
ATOM   1824  CB  ALA A 128      -9.154  -3.343  17.705  1.00 98.58           C  
ATOM   1825  HB1 ALA A 128      -9.709  -4.258  17.907  1.00 98.58           H  
ATOM   1826  HB2 ALA A 128      -9.476  -2.929  16.750  1.00 98.58           H  
ATOM   1827  HB3 ALA A 128      -9.353  -2.618  18.495  1.00 98.58           H  
ATOM   1828  O   ALA A 128      -7.420  -4.433  15.415  1.00 98.58           O  
ATOM   1829  N   ILE A 129      -6.794  -5.870  17.025  1.00 97.98           N  
ATOM   1830  H   ILE A 129      -6.753  -6.049  18.019  1.00 97.98           H  
ATOM   1831  CA  ILE A 129      -6.378  -6.939  16.106  1.00 97.98           C  
ATOM   1832  HA  ILE A 129      -6.261  -6.494  15.117  1.00 97.98           H  
ATOM   1833  C   ILE A 129      -7.460  -8.015  15.975  1.00 97.98           C  
ATOM   1834  CB  ILE A 129      -4.992  -7.508  16.489  1.00 97.98           C  
ATOM   1835  HB  ILE A 129      -4.309  -6.670  16.631  1.00 97.98           H  
ATOM   1836  O   ILE A 129      -8.024  -8.480  16.968  1.00 97.98           O  
ATOM   1837  CG1 ILE A 129      -4.393  -8.423  15.401  1.00 97.98           C  
ATOM   1838 HG12 ILE A 129      -3.534  -8.939  15.831  1.00 97.98           H  
ATOM   1839 HG13 ILE A 129      -5.112  -9.189  15.108  1.00 97.98           H  
ATOM   1840  CG2 ILE A 129      -5.026  -8.300  17.806  1.00 97.98           C  
ATOM   1841 HG21 ILE A 129      -5.397  -7.663  18.609  1.00 97.98           H  
ATOM   1842 HG22 ILE A 129      -5.661  -9.181  17.711  1.00 97.98           H  
ATOM   1843 HG23 ILE A 129      -4.023  -8.634  18.070  1.00 97.98           H  
ATOM   1844  CD1 ILE A 129      -3.902  -7.683  14.153  1.00 97.98           C  
ATOM   1845 HD11 ILE A 129      -4.740  -7.199  13.650  1.00 97.98           H  
ATOM   1846 HD12 ILE A 129      -3.452  -8.395  13.461  1.00 97.98           H  
ATOM   1847 HD13 ILE A 129      -3.159  -6.935  14.429  1.00 97.98           H  
ATOM   1848  N   TYR A 130      -7.699  -8.451  14.742  1.00 98.14           N  
ATOM   1849  H   TYR A 130      -7.257  -7.967  13.973  1.00 98.14           H  
ATOM   1850  CA  TYR A 130      -8.645  -9.505  14.399  1.00 98.14           C  
ATOM   1851  HA  TYR A 130      -9.017  -9.982  15.306  1.00 98.14           H  
ATOM   1852  C   TYR A 130      -7.929 -10.560  13.548  1.00 98.14           C  
ATOM   1853  CB  TYR A 130      -9.839  -8.877  13.674  1.00 98.14           C  
ATOM   1854  HB2 TYR A 130     -10.561  -9.661  13.445  1.00 98.14           H  
ATOM   1855  HB3 TYR A 130      -9.488  -8.467  12.727  1.00 98.14           H  
ATOM   1856  O   TYR A 130      -7.608 -10.330  12.380  1.00 98.14           O  
ATOM   1857  CG  TYR A 130     -10.541  -7.775  14.448  1.00 98.14           C  
ATOM   1858  CD1 TYR A 130     -11.538  -8.087  15.392  1.00 98.14           C  
ATOM   1859  HD1 TYR A 130     -11.807  -9.117  15.572  1.00 98.14           H  
ATOM   1860  CD2 TYR A 130     -10.170  -6.432  14.240  1.00 98.14           C  
ATOM   1861  HD2 TYR A 130      -9.396  -6.192  13.525  1.00 98.14           H  
ATOM   1862  CE1 TYR A 130     -12.172  -7.060  16.119  1.00 98.14           C  
ATOM   1863  HE1 TYR A 130     -12.950  -7.260  16.841  1.00 98.14           H  
ATOM   1864  CE2 TYR A 130     -10.789  -5.405  14.974  1.00 98.14           C  
ATOM   1865  HE2 TYR A 130     -10.496  -4.377  14.823  1.00 98.14           H  
ATOM   1866  OH  TYR A 130     -12.385  -4.733  16.626  1.00 98.14           O  
ATOM   1867  HH  TYR A 130     -12.138  -3.854  16.329  1.00 98.14           H  
ATOM   1868  CZ  TYR A 130     -11.792  -5.720  15.913  1.00 98.14           C  
ATOM   1869  N   LYS A 131      -7.631 -11.717  14.149  1.00 97.46           N  
ATOM   1870  H   LYS A 131      -7.911 -11.836  15.112  1.00 97.46           H  
ATOM   1871  CA  LYS A 131      -6.851 -12.779  13.506  1.00 97.46           C  
ATOM   1872  HA  LYS A 131      -6.134 -12.309  12.833  1.00 97.46           H  
ATOM   1873  C   LYS A 131      -7.729 -13.707  12.669  1.00 97.46           C  
ATOM   1874  CB  LYS A 131      -6.037 -13.537  14.553  1.00 97.46           C  
ATOM   1875  HB2 LYS A 131      -5.388 -12.831  15.071  1.00 97.46           H  
ATOM   1876  HB3 LYS A 131      -6.707 -13.992  15.282  1.00 97.46           H  
ATOM   1877  O   LYS A 131      -8.366 -14.612  13.209  1.00 97.46           O  
ATOM   1878  CG  LYS A 131      -5.185 -14.625  13.883  1.00 97.46           C  
ATOM   1879  HG2 LYS A 131      -5.819 -15.381  13.421  1.00 97.46           H  
ATOM   1880  HG3 LYS A 131      -4.548 -14.182  13.117  1.00 97.46           H  
ATOM   1881  CD  LYS A 131      -4.344 -15.291  14.958  1.00 97.46           C  
ATOM   1882  HD2 LYS A 131      -3.703 -14.550  15.436  1.00 97.46           H  
ATOM   1883  HD3 LYS A 131      -5.041 -15.701  15.689  1.00 97.46           H  
ATOM   1884  CE  LYS A 131      -3.484 -16.421  14.410  1.00 97.46           C  
ATOM   1885  HE2 LYS A 131      -2.758 -16.008  13.709  1.00 97.46           H  
ATOM   1886  HE3 LYS A 131      -4.124 -17.122  13.873  1.00 97.46           H  
ATOM   1887  NZ  LYS A 131      -2.808 -17.089  15.544  1.00 97.46           N  
ATOM   1888  HZ1 LYS A 131      -2.349 -17.942  15.258  1.00 97.46           H  
ATOM   1889  HZ2 LYS A 131      -3.475 -17.279  16.278  1.00 97.46           H  
ATOM   1890  HZ3 LYS A 131      -2.119 -16.464  15.936  1.00 97.46           H  
ATOM   1891  N   VAL A 132      -7.696 -13.503  11.354  1.00 96.87           N  
ATOM   1892  H   VAL A 132      -7.142 -12.721  11.035  1.00 96.87           H  
ATOM   1893  CA  VAL A 132      -8.463 -14.270  10.345  1.00 96.87           C  
ATOM   1894  HA  VAL A 132      -9.099 -14.996  10.851  1.00 96.87           H  
ATOM   1895  C   VAL A 132      -7.576 -15.058   9.386  1.00 96.87           C  
ATOM   1896  CB  VAL A 132      -9.378 -13.347   9.531  1.00 96.87           C  
ATOM   1897  HB  VAL A 132     -10.011 -13.959   8.888  1.00 96.87           H  
ATOM   1898  O   VAL A 132      -8.070 -15.862   8.593  1.00 96.87           O  
ATOM   1899  CG1 VAL A 132     -10.285 -12.539  10.451  1.00 96.87           C  
ATOM   1900 HG11 VAL A 132      -9.713 -11.856  11.080  1.00 96.87           H  
ATOM   1901 HG12 VAL A 132     -10.973 -11.955   9.840  1.00 96.87           H  
ATOM   1902 HG13 VAL A 132     -10.871 -13.214  11.074  1.00 96.87           H  
ATOM   1903  CG2 VAL A 132      -8.597 -12.373   8.643  1.00 96.87           C  
ATOM   1904 HG21 VAL A 132      -7.927 -11.754   9.240  1.00 96.87           H  
ATOM   1905 HG22 VAL A 132      -8.027 -12.916   7.890  1.00 96.87           H  
ATOM   1906 HG23 VAL A 132      -9.309 -11.734   8.120  1.00 96.87           H  
ATOM   1907  N   CYS A 133      -6.268 -14.812   9.448  1.00 95.61           N  
ATOM   1908  H   CYS A 133      -5.946 -14.112  10.101  1.00 95.61           H  
ATOM   1909  CA  CYS A 133      -5.253 -15.549   8.718  1.00 95.61           C  
ATOM   1910  HA  CYS A 133      -5.748 -16.306   8.109  1.00 95.61           H  
ATOM   1911  C   CYS A 133      -4.329 -16.273   9.702  1.00 95.61           C  
ATOM   1912  CB  CYS A 133      -4.483 -14.601   7.791  1.00 95.61           C  
ATOM   1913  HB2 CYS A 133      -3.908 -13.925   8.424  1.00 95.61           H  
ATOM   1914  HB3 CYS A 133      -3.777 -15.177   7.192  1.00 95.61           H  
ATOM   1915  O   CYS A 133      -4.121 -15.839  10.838  1.00 95.61           O  
ATOM   1916  SG  CYS A 133      -5.472 -13.553   6.688  1.00 95.61           S  
ATOM   1917  N   ASN A 134      -3.753 -17.384   9.271  1.00 91.74           N  
ATOM   1918  H   ASN A 134      -3.942 -17.683   8.324  1.00 91.74           H  
ATOM   1919  CA  ASN A 134      -2.753 -18.128  10.030  1.00 91.74           C  
ATOM   1920  HA  ASN A 134      -2.271 -17.458  10.742  1.00 91.74           H  
ATOM   1921  C   ASN A 134      -1.650 -18.589   9.072  1.00 91.74           C  
ATOM   1922  CB  ASN A 134      -3.469 -19.238  10.830  1.00 91.74           C  
ATOM   1923  HB2 ASN A 134      -4.237 -18.779  11.453  1.00 91.74           H  
ATOM   1924  HB3 ASN A 134      -2.760 -19.730  11.496  1.00 91.74           H  
ATOM   1925  O   ASN A 134      -1.382 -17.898   8.089  1.00 91.74           O  
ATOM   1926  CG  ASN A 134      -4.137 -20.300   9.977  1.00 91.74           C  
ATOM   1927  ND2 ASN A 134      -4.835 -21.223  10.585  1.00 91.74           N  
ATOM   1928 HD21 ASN A 134      -5.112 -21.082  11.546  1.00 91.74           H  
ATOM   1929 HD22 ASN A 134      -5.307 -21.892   9.993  1.00 91.74           H  
ATOM   1930  OD1 ASN A 134      -4.016 -20.334   8.770  1.00 91.74           O  
ATOM   1931  N   SER A 135      -0.994 -19.724   9.343  1.00 87.30           N  
ATOM   1932  H   SER A 135      -1.259 -20.301  10.129  1.00 87.30           H  
ATOM   1933  CA  SER A 135      -0.098 -20.272   8.335  1.00 87.30           C  
ATOM   1934  HA  SER A 135       0.581 -19.466   8.055  1.00 87.30           H  
ATOM   1935  C   SER A 135      -0.877 -20.619   7.072  1.00 87.30           C  
ATOM   1936  CB  SER A 135       0.789 -21.409   8.854  1.00 87.30           C  
ATOM   1937  HB2 SER A 135       1.649 -21.525   8.194  1.00 87.30           H  
ATOM   1938  HB3 SER A 135       1.159 -21.153   9.847  1.00 87.30           H  
ATOM   1939  O   SER A 135      -0.476 -20.092   6.041  1.00 87.30           O  
ATOM   1940  OG  SER A 135       0.103 -22.638   8.905  1.00 87.30           O  
ATOM   1941  HG  SER A 135       0.156 -23.011   8.022  1.00 87.30           H  
ATOM   1942  N   VAL A 136      -1.967 -21.412   7.176  1.00 85.58           N  
ATOM   1943  H   VAL A 136      -2.259 -21.653   8.113  1.00 85.58           H  
ATOM   1944  CA  VAL A 136      -2.692 -22.105   6.081  1.00 85.58           C  
ATOM   1945  HA  VAL A 136      -1.924 -22.652   5.535  1.00 85.58           H  
ATOM   1946  C   VAL A 136      -3.433 -21.200   5.082  1.00 85.58           C  
ATOM   1947  CB  VAL A 136      -3.549 -23.312   6.497  1.00 85.58           C  
ATOM   1948  HB  VAL A 136      -3.972 -23.748   5.592  1.00 85.58           H  
ATOM   1949  O   VAL A 136      -3.858 -21.667   4.029  1.00 85.58           O  
ATOM   1950  CG1 VAL A 136      -2.670 -24.397   7.133  1.00 85.58           C  
ATOM   1951 HG11 VAL A 136      -2.232 -24.039   8.065  1.00 85.58           H  
ATOM   1952 HG12 VAL A 136      -1.871 -24.680   6.447  1.00 85.58           H  
ATOM   1953 HG13 VAL A 136      -3.274 -25.282   7.337  1.00 85.58           H  
ATOM   1954  CG2 VAL A 136      -4.713 -22.997   7.429  1.00 85.58           C  
ATOM   1955 HG21 VAL A 136      -4.334 -22.813   8.434  1.00 85.58           H  
ATOM   1956 HG22 VAL A 136      -5.392 -23.849   7.458  1.00 85.58           H  
ATOM   1957 HG23 VAL A 136      -5.258 -22.126   7.065  1.00 85.58           H  
ATOM   1958  N   GLY A 137      -3.578 -19.912   5.388  1.00 86.74           N  
ATOM   1959  H   GLY A 137      -3.189 -19.591   6.262  1.00 86.74           H  
ATOM   1960  CA  GLY A 137      -4.239 -18.932   4.530  1.00 86.74           C  
ATOM   1961  HA2 GLY A 137      -4.855 -19.442   3.790  1.00 86.74           H  
ATOM   1962  HA3 GLY A 137      -3.489 -18.340   4.007  1.00 86.74           H  
ATOM   1963  C   GLY A 137      -5.112 -17.992   5.344  1.00 86.74           C  
ATOM   1964  O   GLY A 137      -4.779 -17.659   6.479  1.00 86.74           O  
ATOM   1965  N   CYS A 138      -6.232 -17.567   4.759  1.00 92.82           N  
ATOM   1966  H   CYS A 138      -6.495 -17.988   3.879  1.00 92.82           H  
ATOM   1967  CA  CYS A 138      -7.265 -16.772   5.425  1.00 92.82           C  
ATOM   1968  HA  CYS A 138      -7.101 -16.784   6.502  1.00 92.82           H  
ATOM   1969  C   CYS A 138      -8.636 -17.388   5.133  1.00 92.82           C  
ATOM   1970  CB  CYS A 138      -7.233 -15.321   4.927  1.00 92.82           C  
ATOM   1971  HB2 CYS A 138      -7.908 -14.730   5.546  1.00 92.82           H  
ATOM   1972  HB3 CYS A 138      -7.636 -15.315   3.915  1.00 92.82           H  
ATOM   1973  O   CYS A 138      -8.868 -17.829   4.008  1.00 92.82           O  
ATOM   1974  SG  CYS A 138      -5.616 -14.499   4.887  1.00 92.82           S  
ATOM   1975  N   SER A 139      -9.537 -17.384   6.112  1.00 92.69           N  
ATOM   1976  H   SER A 139      -9.292 -16.950   6.991  1.00 92.69           H  
ATOM   1977  CA  SER A 139     -10.897 -17.916   5.972  1.00 92.69           C  
ATOM   1978  HA  SER A 139     -10.913 -18.684   5.198  1.00 92.69           H  
ATOM   1979  C   SER A 139     -11.830 -16.789   5.541  1.00 92.69           C  
ATOM   1980  CB  SER A 139     -11.335 -18.581   7.285  1.00 92.69           C  
ATOM   1981  HB2 SER A 139     -10.914 -18.027   8.123  1.00 92.69           H  
ATOM   1982  HB3 SER A 139     -10.941 -19.597   7.318  1.00 92.69           H  
ATOM   1983  O   SER A 139     -11.886 -15.749   6.193  1.00 92.69           O  
ATOM   1984  OG  SER A 139     -12.740 -18.625   7.418  1.00 92.69           O  
ATOM   1985  HG  SER A 139     -12.956 -18.799   8.337  1.00 92.69           H  
ATOM   1986  N   GLU A 140     -12.563 -16.973   4.441  1.00 92.28           N  
ATOM   1987  H   GLU A 140     -12.465 -17.831   3.917  1.00 92.28           H  
ATOM   1988  CA  GLU A 140     -13.480 -15.944   3.931  1.00 92.28           C  
ATOM   1989  HA  GLU A 140     -12.933 -15.008   3.817  1.00 92.28           H  
ATOM   1990  C   GLU A 140     -14.637 -15.663   4.902  1.00 92.28           C  
ATOM   1991  CB  GLU A 140     -14.028 -16.345   2.552  1.00 92.28           C  
ATOM   1992  HB2 GLU A 140     -14.552 -17.297   2.637  1.00 92.28           H  
ATOM   1993  HB3 GLU A 140     -14.739 -15.581   2.236  1.00 92.28           H  
ATOM   1994  O   GLU A 140     -15.104 -14.524   4.975  1.00 92.28           O  
ATOM   1995  CG  GLU A 140     -12.931 -16.450   1.480  1.00 92.28           C  
ATOM   1996  HG2 GLU A 140     -12.276 -17.287   1.722  1.00 92.28           H  
ATOM   1997  HG3 GLU A 140     -12.334 -15.538   1.510  1.00 92.28           H  
ATOM   1998  CD  GLU A 140     -13.491 -16.641   0.059  1.00 92.28           C  
ATOM   1999  OE1 GLU A 140     -12.741 -16.314  -0.890  1.00 92.28           O  
ATOM   2000  OE2 GLU A 140     -14.640 -17.120  -0.068  1.00 92.28           O  
ATOM   2001  N   SER A 141     -15.077 -16.659   5.682  1.00 92.79           N  
ATOM   2002  H   SER A 141     -14.636 -17.566   5.619  1.00 92.79           H  
ATOM   2003  CA  SER A 141     -16.069 -16.462   6.747  1.00 92.79           C  
ATOM   2004  HA  SER A 141     -16.868 -15.825   6.367  1.00 92.79           H  
ATOM   2005  C   SER A 141     -15.478 -15.757   7.965  1.00 92.79           C  
ATOM   2006  CB  SER A 141     -16.701 -17.795   7.165  1.00 92.79           C  
ATOM   2007  HB2 SER A 141     -17.268 -18.191   6.322  1.00 92.79           H  
ATOM   2008  HB3 SER A 141     -17.389 -17.626   7.992  1.00 92.79           H  
ATOM   2009  O   SER A 141     -16.148 -14.916   8.558  1.00 92.79           O  
ATOM   2010  OG  SER A 141     -15.732 -18.756   7.545  1.00 92.79           O  
ATOM   2011  HG  SER A 141     -15.308 -18.496   8.366  1.00 92.79           H  
ATOM   2012  N   ASP A 142     -14.222 -16.050   8.318  1.00 96.23           N  
ATOM   2013  H   ASP A 142     -13.722 -16.754   7.794  1.00 96.23           H  
ATOM   2014  CA  ASP A 142     -13.536 -15.396   9.440  1.00 96.23           C  
ATOM   2015  HA  ASP A 142     -14.182 -15.424  10.317  1.00 96.23           H  
ATOM   2016  C   ASP A 142     -13.263 -13.920   9.112  1.00 96.23           C  
ATOM   2017  CB  ASP A 142     -12.216 -16.111   9.793  1.00 96.23           C  
ATOM   2018  HB2 ASP A 142     -11.702 -15.508  10.542  1.00 96.23           H  
ATOM   2019  HB3 ASP A 142     -11.577 -16.124   8.910  1.00 96.23           H  
ATOM   2020  O   ASP A 142     -13.418 -13.066   9.979  1.00 96.23           O  
ATOM   2021  CG  ASP A 142     -12.350 -17.542  10.348  1.00 96.23           C  
ATOM   2022  OD1 ASP A 142     -11.357 -18.040  10.930  1.00 96.23           O  
ATOM   2023  OD2 ASP A 142     -13.404 -18.186  10.147  1.00 96.23           O  
ATOM   2024  N   VAL A 143     -12.921 -13.603   7.854  1.00 96.17           N  
ATOM   2025  H   VAL A 143     -12.778 -14.364   7.206  1.00 96.17           H  
ATOM   2026  CA  VAL A 143     -12.785 -12.222   7.355  1.00 96.17           C  
ATOM   2027  HA  VAL A 143     -12.025 -11.705   7.942  1.00 96.17           H  
ATOM   2028  C   VAL A 143     -14.085 -11.441   7.551  1.00 96.17           C  
ATOM   2029  CB  VAL A 143     -12.338 -12.199   5.878  1.00 96.17           C  
ATOM   2030  HB  VAL A 143     -12.970 -12.878   5.305  1.00 96.17           H  
ATOM   2031  O   VAL A 143     -14.041 -10.358   8.128  1.00 96.17           O  
ATOM   2032  CG1 VAL A 143     -12.424 -10.805   5.239  1.00 96.17           C  
ATOM   2033 HG11 VAL A 143     -13.464 -10.490   5.152  1.00 96.17           H  
ATOM   2034 HG12 VAL A 143     -11.999 -10.833   4.236  1.00 96.17           H  
ATOM   2035 HG13 VAL A 143     -11.883 -10.080   5.847  1.00 96.17           H  
ATOM   2036  CG2 VAL A 143     -10.876 -12.646   5.724  1.00 96.17           C  
ATOM   2037 HG21 VAL A 143     -10.689 -13.552   6.301  1.00 96.17           H  
ATOM   2038 HG22 VAL A 143     -10.669 -12.850   4.674  1.00 96.17           H  
ATOM   2039 HG23 VAL A 143     -10.206 -11.860   6.074  1.00 96.17           H  
ATOM   2040  N   LEU A 144     -15.235 -11.984   7.131  1.00 96.92           N  
ATOM   2041  H   LEU A 144     -15.218 -12.890   6.685  1.00 96.92           H  
ATOM   2042  CA  LEU A 144     -16.522 -11.299   7.293  1.00 96.92           C  
ATOM   2043  HA  LEU A 144     -16.414 -10.295   6.883  1.00 96.92           H  
ATOM   2044  C   LEU A 144     -16.891 -11.136   8.778  1.00 96.92           C  
ATOM   2045  CB  LEU A 144     -17.601 -12.040   6.483  1.00 96.92           C  
ATOM   2046  HB2 LEU A 144     -17.728 -13.039   6.901  1.00 96.92           H  
ATOM   2047  HB3 LEU A 144     -17.249 -12.149   5.457  1.00 96.92           H  
ATOM   2048  O   LEU A 144     -17.161 -10.022   9.217  1.00 96.92           O  
ATOM   2049  CG  LEU A 144     -18.975 -11.338   6.457  1.00 96.92           C  
ATOM   2050  HG  LEU A 144     -19.379 -11.297   7.468  1.00 96.92           H  
ATOM   2051  CD1 LEU A 144     -18.913  -9.921   5.880  1.00 96.92           C  
ATOM   2052 HD11 LEU A 144     -18.359  -9.273   6.560  1.00 96.92           H  
ATOM   2053 HD12 LEU A 144     -18.439  -9.923   4.899  1.00 96.92           H  
ATOM   2054 HD13 LEU A 144     -19.921  -9.514   5.805  1.00 96.92           H  
ATOM   2055  CD2 LEU A 144     -19.931 -12.155   5.584  1.00 96.92           C  
ATOM   2056 HD21 LEU A 144     -20.919 -11.695   5.608  1.00 96.92           H  
ATOM   2057 HD22 LEU A 144     -20.011 -13.168   5.979  1.00 96.92           H  
ATOM   2058 HD23 LEU A 144     -19.571 -12.188   4.556  1.00 96.92           H  
ATOM   2059  N   ALA A 145     -16.773 -12.202   9.578  1.00 96.79           N  
ATOM   2060  H   ALA A 145     -16.518 -13.089   9.167  1.00 96.79           H  
ATOM   2061  CA  ALA A 145     -17.037 -12.161  11.020  1.00 96.79           C  
ATOM   2062  HA  ALA A 145     -18.064 -11.828  11.170  1.00 96.79           H  
ATOM   2063  C   ALA A 145     -16.116 -11.185  11.786  1.00 96.79           C  
ATOM   2064  CB  ALA A 145     -16.892 -13.587  11.565  1.00 96.79           C  
ATOM   2065  HB1 ALA A 145     -17.133 -13.596  12.628  1.00 96.79           H  
ATOM   2066  HB2 ALA A 145     -15.869 -13.936  11.427  1.00 96.79           H  
ATOM   2067  HB3 ALA A 145     -17.576 -14.254  11.040  1.00 96.79           H  
ATOM   2068  O   ALA A 145     -16.511 -10.626  12.815  1.00 96.79           O  
ATOM   2069  N   ALA A 146     -14.896 -10.958  11.288  1.00 97.79           N  
ATOM   2070  H   ALA A 146     -14.589 -11.514  10.503  1.00 97.79           H  
ATOM   2071  CA  ALA A 146     -13.983  -9.947  11.808  1.00 97.79           C  
ATOM   2072  HA  ALA A 146     -13.993  -9.996  12.897  1.00 97.79           H  
ATOM   2073  C   ALA A 146     -14.387  -8.521  11.443  1.00 97.79           C  
ATOM   2074  CB  ALA A 146     -12.570 -10.245  11.319  1.00 97.79           C  
ATOM   2075  HB1 ALA A 146     -12.553 -10.278  10.229  1.00 97.79           H  
ATOM   2076  HB2 ALA A 146     -12.253 -11.208  11.720  1.00 97.79           H  
ATOM   2077  HB3 ALA A 146     -11.892  -9.460  11.653  1.00 97.79           H  
ATOM   2078  O   ALA A 146     -14.254  -7.637  12.288  1.00 97.79           O  
ATOM   2079  N   MET A 147     -14.888  -8.294  10.226  1.00 97.95           N  
ATOM   2080  H   MET A 147     -14.992  -9.071   9.589  1.00 97.95           H  
ATOM   2081  CA  MET A 147     -15.443  -6.997   9.838  1.00 97.95           C  
ATOM   2082  HA  MET A 147     -14.708  -6.223  10.061  1.00 97.95           H  
ATOM   2083  C   MET A 147     -16.680  -6.678  10.679  1.00 97.95           C  
ATOM   2084  CB  MET A 147     -15.739  -6.950   8.332  1.00 97.95           C  
ATOM   2085  HB2 MET A 147     -16.409  -7.763   8.051  1.00 97.95           H  
ATOM   2086  HB3 MET A 147     -16.225  -6.003   8.097  1.00 97.95           H  
ATOM   2087  O   MET A 147     -16.711  -5.623  11.304  1.00 97.95           O  
ATOM   2088  CG  MET A 147     -14.438  -7.054   7.529  1.00 97.95           C  
ATOM   2089  HG2 MET A 147     -13.756  -6.276   7.872  1.00 97.95           H  
ATOM   2090  HG3 MET A 147     -13.971  -8.017   7.734  1.00 97.95           H  
ATOM   2091  SD  MET A 147     -14.612  -6.897   5.739  1.00 97.95           S  
ATOM   2092  CE  MET A 147     -14.596  -5.091   5.639  1.00 97.95           C  
ATOM   2093  HE1 MET A 147     -15.463  -4.682   6.158  1.00 97.95           H  
ATOM   2094  HE2 MET A 147     -13.695  -4.699   6.109  1.00 97.95           H  
ATOM   2095  HE3 MET A 147     -14.606  -4.795   4.590  1.00 97.95           H  
ATOM   2096  N   ASP A 148     -17.622  -7.618  10.799  1.00 97.67           N  
ATOM   2097  H   ASP A 148     -17.555  -8.443  10.220  1.00 97.67           H  
ATOM   2098  CA  ASP A 148     -18.825  -7.472  11.629  1.00 97.67           C  
ATOM   2099  HA  ASP A 148     -19.416  -6.633  11.262  1.00 97.67           H  
ATOM   2100  C   ASP A 148     -18.466  -7.178  13.099  1.00 97.67           C  
ATOM   2101  CB  ASP A 148     -19.687  -8.744  11.523  1.00 97.67           C  
ATOM   2102  HB2 ASP A 148     -19.093  -9.600  11.839  1.00 97.67           H  
ATOM   2103  HB3 ASP A 148     -20.525  -8.649  12.214  1.00 97.67           H  
ATOM   2104  O   ASP A 148     -18.948  -6.207  13.684  1.00 97.67           O  
ATOM   2105  CG  ASP A 148     -20.260  -9.019  10.122  1.00 97.67           C  
ATOM   2106  OD1 ASP A 148     -20.559 -10.207   9.859  1.00 97.67           O  
ATOM   2107  OD2 ASP A 148     -20.413  -8.058   9.333  1.00 97.67           O  
ATOM   2108  N   SER A 149     -17.533  -7.946  13.682  1.00 97.51           N  
ATOM   2109  H   SER A 149     -17.174  -8.733  13.160  1.00 97.51           H  
ATOM   2110  CA  SER A 149     -17.052  -7.701  15.051  1.00 97.51           C  
ATOM   2111  HA  SER A 149     -17.899  -7.747  15.735  1.00 97.51           H  
ATOM   2112  C   SER A 149     -16.407  -6.324  15.210  1.00 97.51           C  
ATOM   2113  CB  SER A 149     -16.018  -8.741  15.478  1.00 97.51           C  
ATOM   2114  HB2 SER A 149     -15.206  -8.764  14.751  1.00 97.51           H  
ATOM   2115  HB3 SER A 149     -15.607  -8.448  16.445  1.00 97.51           H  
ATOM   2116  O   SER A 149     -16.647  -5.655  16.209  1.00 97.51           O  
ATOM   2117  OG  SER A 149     -16.589 -10.030  15.596  1.00 97.51           O  
ATOM   2118  HG  SER A 149     -16.734 -10.341  14.700  1.00 97.51           H  
ATOM   2119  N   ALA A 150     -15.595  -5.881  14.246  1.00 98.14           N  
ATOM   2120  H   ALA A 150     -15.441  -6.453  13.429  1.00 98.14           H  
ATOM   2121  CA  ALA A 150     -14.930  -4.584  14.319  1.00 98.14           C  
ATOM   2122  HA  ALA A 150     -14.456  -4.498  15.296  1.00 98.14           H  
ATOM   2123  C   ALA A 150     -15.911  -3.406  14.192  1.00 98.14           C  
ATOM   2124  CB  ALA A 150     -13.849  -4.547  13.239  1.00 98.14           C  
ATOM   2125  HB1 ALA A 150     -14.316  -4.612  12.256  1.00 98.14           H  
ATOM   2126  HB2 ALA A 150     -13.169  -5.389  13.363  1.00 98.14           H  
ATOM   2127  HB3 ALA A 150     -13.289  -3.615  13.320  1.00 98.14           H  
ATOM   2128  O   ALA A 150     -15.731  -2.380  14.855  1.00 98.14           O  
ATOM   2129  N   ILE A 151     -16.959  -3.568  13.377  1.00 97.91           N  
ATOM   2130  H   ILE A 151     -17.027  -4.433  12.861  1.00 97.91           H  
ATOM   2131  CA  ILE A 151     -18.064  -2.613  13.248  1.00 97.91           C  
ATOM   2132  HA  ILE A 151     -17.655  -1.636  12.991  1.00 97.91           H  
ATOM   2133  C   ILE A 151     -18.791  -2.456  14.590  1.00 97.91           C  
ATOM   2134  CB  ILE A 151     -19.020  -3.062  12.113  1.00 97.91           C  
ATOM   2135  HB  ILE A 151     -19.297  -4.103  12.280  1.00 97.91           H  
ATOM   2136  O   ILE A 151     -18.975  -1.330  15.058  1.00 97.91           O  
ATOM   2137  CG1 ILE A 151     -18.343  -2.946  10.727  1.00 97.91           C  
ATOM   2138 HG12 ILE A 151     -18.319  -1.899  10.426  1.00 97.91           H  
ATOM   2139 HG13 ILE A 151     -17.307  -3.280  10.784  1.00 97.91           H  
ATOM   2140  CG2 ILE A 151     -20.307  -2.220  12.119  1.00 97.91           C  
ATOM   2141 HG21 ILE A 151     -20.934  -2.479  11.266  1.00 97.91           H  
ATOM   2142 HG22 ILE A 151     -20.883  -2.423  13.021  1.00 97.91           H  
ATOM   2143 HG23 ILE A 151     -20.044  -1.163  12.077  1.00 97.91           H  
ATOM   2144  CD1 ILE A 151     -19.044  -3.765   9.633  1.00 97.91           C  
ATOM   2145 HD11 ILE A 151     -18.447  -3.743   8.722  1.00 97.91           H  
ATOM   2146 HD12 ILE A 151     -20.030  -3.354   9.417  1.00 97.91           H  
ATOM   2147 HD13 ILE A 151     -19.148  -4.803   9.950  1.00 97.91           H  
ATOM   2148  N   ASP A 152     -19.166  -3.563  15.235  1.00 97.65           N  
ATOM   2149  H   ASP A 152     -19.028  -4.458  14.787  1.00 97.65           H  
ATOM   2150  CA  ASP A 152     -19.884  -3.532  16.516  1.00 97.65           C  
ATOM   2151  HA  ASP A 152     -20.683  -2.794  16.444  1.00 97.65           H  
ATOM   2152  C   ASP A 152     -19.005  -3.077  17.695  1.00 97.65           C  
ATOM   2153  CB  ASP A 152     -20.519  -4.906  16.789  1.00 97.65           C  
ATOM   2154  HB2 ASP A 152     -19.814  -5.693  16.522  1.00 97.65           H  
ATOM   2155  HB3 ASP A 152     -20.714  -4.988  17.858  1.00 97.65           H  
ATOM   2156  O   ASP A 152     -19.492  -2.377  18.593  1.00 97.65           O  
ATOM   2157  CG  ASP A 152     -21.856  -5.128  16.065  1.00 97.65           C  
ATOM   2158  OD1 ASP A 152     -22.302  -6.296  16.067  1.00 97.65           O  
ATOM   2159  OD2 ASP A 152     -22.491  -4.129  15.633  1.00 97.65           O  
ATOM   2160  N   ASP A 153     -17.708  -3.404  17.662  1.00 98.03           N  
ATOM   2161  H   ASP A 153     -17.411  -4.051  16.946  1.00 98.03           H  
ATOM   2162  CA  ASP A 153     -16.705  -2.970  18.642  1.00 98.03           C  
ATOM   2163  HA  ASP A 153     -17.078  -3.201  19.640  1.00 98.03           H  
ATOM   2164  C   ASP A 153     -16.461  -1.450  18.608  1.00 98.03           C  
ATOM   2165  CB  ASP A 153     -15.387  -3.747  18.427  1.00 98.03           C  
ATOM   2166  HB2 ASP A 153     -14.608  -3.233  18.989  1.00 98.03           H  
ATOM   2167  HB3 ASP A 153     -15.110  -3.734  17.373  1.00 98.03           H  
ATOM   2168  O   ASP A 153     -16.099  -0.860  19.633  1.00 98.03           O  
ATOM   2169  CG  ASP A 153     -15.422  -5.185  18.961  1.00 98.03           C  
ATOM   2170  OD1 ASP A 153     -14.419  -5.936  18.869  1.00 98.03           O  
ATOM   2171  OD2 ASP A 153     -16.395  -5.539  19.658  1.00 98.03           O  
ATOM   2172  N   GLY A 154     -16.713  -0.805  17.462  1.00 97.33           N  
ATOM   2173  H   GLY A 154     -17.040  -1.362  16.685  1.00 97.33           H  
ATOM   2174  CA  GLY A 154     -16.642   0.646  17.285  1.00 97.33           C  
ATOM   2175  HA2 GLY A 154     -17.378   0.930  16.533  1.00 97.33           H  
ATOM   2176  HA3 GLY A 154     -16.898   1.143  18.221  1.00 97.33           H  
ATOM   2177  C   GLY A 154     -15.281   1.166  16.815  1.00 97.33           C  
ATOM   2178  O   GLY A 154     -14.834   2.211  17.300  1.00 97.33           O  
ATOM   2179  N   VAL A 155     -14.612   0.452  15.897  1.00 98.25           N  
ATOM   2180  H   VAL A 155     -15.046  -0.388  15.540  1.00 98.25           H  
ATOM   2181  CA  VAL A 155     -13.410   0.971  15.210  1.00 98.25           C  
ATOM   2182  HA  VAL A 155     -12.729   1.326  15.983  1.00 98.25           H  
ATOM   2183  C   VAL A 155     -13.749   2.180  14.321  1.00 98.25           C  
ATOM   2184  CB  VAL A 155     -12.650  -0.109  14.404  1.00 98.25           C  
ATOM   2185  HB  VAL A 155     -11.696   0.323  14.103  1.00 98.25           H  
ATOM   2186  O   VAL A 155     -14.892   2.350  13.915  1.00 98.25           O  
ATOM   2187  CG1 VAL A 155     -12.328  -1.349  15.251  1.00 98.25           C  
ATOM   2188 HG11 VAL A 155     -11.724  -2.044  14.666  1.00 98.25           H  
ATOM   2189 HG12 VAL A 155     -13.248  -1.849  15.554  1.00 98.25           H  
ATOM   2190 HG13 VAL A 155     -11.768  -1.053  16.137  1.00 98.25           H  
ATOM   2191  CG2 VAL A 155     -13.365  -0.550  13.123  1.00 98.25           C  
ATOM   2192 HG21 VAL A 155     -12.791  -1.331  12.624  1.00 98.25           H  
ATOM   2193 HG22 VAL A 155     -14.363  -0.923  13.353  1.00 98.25           H  
ATOM   2194 HG23 VAL A 155     -13.455   0.293  12.438  1.00 98.25           H  
ATOM   2195  N   ASP A 156     -12.760   3.014  13.993  1.00 98.39           N  
ATOM   2196  H   ASP A 156     -11.836   2.840  14.363  1.00 98.39           H  
ATOM   2197  CA  ASP A 156     -12.910   4.151  13.064  1.00 98.39           C  
ATOM   2198  HA  ASP A 156     -13.956   4.449  12.989  1.00 98.39           H  
ATOM   2199  C   ASP A 156     -12.410   3.835  11.651  1.00 98.39           C  
ATOM   2200  CB  ASP A 156     -12.096   5.337  13.587  1.00 98.39           C  
ATOM   2201  HB2 ASP A 156     -11.070   5.017  13.772  1.00 98.39           H  
ATOM   2202  HB3 ASP A 156     -12.072   6.115  12.824  1.00 98.39           H  
ATOM   2203  O   ASP A 156     -12.973   4.296  10.658  1.00 98.39           O  
ATOM   2204  CG  ASP A 156     -12.691   5.927  14.851  1.00 98.39           C  
ATOM   2205  OD1 ASP A 156     -12.104   5.755  15.947  1.00 98.39           O  
ATOM   2206  OD2 ASP A 156     -13.758   6.573  14.763  1.00 98.39           O  
ATOM   2207  N   ILE A 157     -11.328   3.057  11.568  1.00 98.51           N  
ATOM   2208  H   ILE A 157     -10.935   2.718  12.435  1.00 98.51           H  
ATOM   2209  CA  ILE A 157     -10.654   2.675  10.327  1.00 98.51           C  
ATOM   2210  HA  ILE A 157     -11.274   2.958   9.475  1.00 98.51           H  
ATOM   2211  C   ILE A 157     -10.475   1.157  10.324  1.00 98.51           C  
ATOM   2212  CB  ILE A 157      -9.280   3.382  10.202  1.00 98.51           C  
ATOM   2213  HB  ILE A 157      -8.638   2.977  10.984  1.00 98.51           H  
ATOM   2214  O   ILE A 157     -10.022   0.593  11.320  1.00 98.51           O  
ATOM   2215  CG1 ILE A 157      -9.299   4.915  10.424  1.00 98.51           C  
ATOM   2216 HG12 ILE A 157      -9.696   5.133  11.415  1.00 98.51           H  
ATOM   2217 HG13 ILE A 157      -8.269   5.270  10.415  1.00 98.51           H  
ATOM   2218  CG2 ILE A 157      -8.611   3.053   8.853  1.00 98.51           C  
ATOM   2219 HG21 ILE A 157      -7.691   3.628   8.745  1.00 98.51           H  
ATOM   2220 HG22 ILE A 157      -9.283   3.294   8.030  1.00 98.51           H  
ATOM   2221 HG23 ILE A 157      -8.360   1.993   8.801  1.00 98.51           H  
ATOM   2222  CD1 ILE A 157     -10.079   5.741   9.394  1.00 98.51           C  
ATOM   2223 HD11 ILE A 157      -9.642   5.615   8.404  1.00 98.51           H  
ATOM   2224 HD12 ILE A 157     -11.125   5.436   9.374  1.00 98.51           H  
ATOM   2225 HD13 ILE A 157     -10.027   6.795   9.667  1.00 98.51           H  
ATOM   2226  N   LEU A 158     -10.752   0.500   9.199  1.00 98.61           N  
ATOM   2227  H   LEU A 158     -11.116   1.036   8.425  1.00 98.61           H  
ATOM   2228  CA  LEU A 158     -10.341  -0.878   8.934  1.00 98.61           C  
ATOM   2229  HA  LEU A 158     -10.015  -1.340   9.866  1.00 98.61           H  
ATOM   2230  C   LEU A 158      -9.135  -0.893   7.994  1.00 98.61           C  
ATOM   2231  CB  LEU A 158     -11.521  -1.692   8.373  1.00 98.61           C  
ATOM   2232  HB2 LEU A 158     -12.030  -1.090   7.620  1.00 98.61           H  
ATOM   2233  HB3 LEU A 158     -11.132  -2.582   7.878  1.00 98.61           H  
ATOM   2234  O   LEU A 158      -9.193  -0.370   6.884  1.00 98.61           O  
ATOM   2235  CG  LEU A 158     -12.538  -2.139   9.438  1.00 98.61           C  
ATOM   2236  HG  LEU A 158     -12.918  -1.270   9.975  1.00 98.61           H  
ATOM   2237  CD1 LEU A 158     -13.711  -2.860   8.773  1.00 98.61           C  
ATOM   2238 HD11 LEU A 158     -14.448  -3.139   9.526  1.00 98.61           H  
ATOM   2239 HD12 LEU A 158     -13.362  -3.758   8.264  1.00 98.61           H  
ATOM   2240 HD13 LEU A 158     -14.193  -2.198   8.053  1.00 98.61           H  
ATOM   2241  CD2 LEU A 158     -11.896  -3.108  10.433  1.00 98.61           C  
ATOM   2242 HD21 LEU A 158     -12.676  -3.580  11.030  1.00 98.61           H  
ATOM   2243 HD22 LEU A 158     -11.228  -2.568  11.103  1.00 98.61           H  
ATOM   2244 HD23 LEU A 158     -11.342  -3.881   9.901  1.00 98.61           H  
ATOM   2245  N   SER A 159      -8.047  -1.520   8.438  1.00 98.48           N  
ATOM   2246  H   SER A 159      -8.088  -1.917   9.365  1.00 98.48           H  
ATOM   2247  CA  SER A 159      -6.842  -1.762   7.647  1.00 98.48           C  
ATOM   2248  HA  SER A 159      -6.859  -1.140   6.752  1.00 98.48           H  
ATOM   2249  C   SER A 159      -6.793  -3.228   7.227  1.00 98.48           C  
ATOM   2250  CB  SER A 159      -5.604  -1.388   8.465  1.00 98.48           C  
ATOM   2251  HB2 SER A 159      -5.724  -0.374   8.845  1.00 98.48           H  
ATOM   2252  HB3 SER A 159      -5.500  -2.064   9.314  1.00 98.48           H  
ATOM   2253  O   SER A 159      -6.587  -4.108   8.065  1.00 98.48           O  
ATOM   2254  OG  SER A 159      -4.445  -1.448   7.649  1.00 98.48           O  
ATOM   2255  HG  SER A 159      -4.159  -2.364   7.622  1.00 98.48           H  
ATOM   2256  N   MET A 160      -6.961  -3.489   5.930  1.00 97.71           N  
ATOM   2257  H   MET A 160      -7.167  -2.718   5.311  1.00 97.71           H  
ATOM   2258  CA  MET A 160      -7.057  -4.839   5.370  1.00 97.71           C  
ATOM   2259  HA  MET A 160      -6.905  -5.572   6.162  1.00 97.71           H  
ATOM   2260  C   MET A 160      -5.972  -5.087   4.317  1.00 97.71           C  
ATOM   2261  CB  MET A 160      -8.465  -5.073   4.822  1.00 97.71           C  
ATOM   2262  HB2 MET A 160      -8.678  -4.324   4.059  1.00 97.71           H  
ATOM   2263  HB3 MET A 160      -8.506  -6.064   4.370  1.00 97.71           H  
ATOM   2264  O   MET A 160      -6.132  -4.876   3.109  1.00 97.71           O  
ATOM   2265  CG  MET A 160      -9.528  -4.970   5.919  1.00 97.71           C  
ATOM   2266  HG2 MET A 160      -9.576  -3.936   6.262  1.00 97.71           H  
ATOM   2267  HG3 MET A 160      -9.241  -5.596   6.764  1.00 97.71           H  
ATOM   2268  SD  MET A 160     -11.179  -5.449   5.375  1.00 97.71           S  
ATOM   2269  CE  MET A 160     -11.014  -7.254   5.301  1.00 97.71           C  
ATOM   2270  HE1 MET A 160     -11.974  -7.690   5.024  1.00 97.71           H  
ATOM   2271  HE2 MET A 160     -10.271  -7.533   4.554  1.00 97.71           H  
ATOM   2272  HE3 MET A 160     -10.719  -7.636   6.278  1.00 97.71           H  
ATOM   2273  N   SER A 161      -4.850  -5.622   4.784  1.00 97.32           N  
ATOM   2274  H   SER A 161      -4.770  -5.762   5.781  1.00 97.32           H  
ATOM   2275  CA  SER A 161      -3.709  -6.018   3.953  1.00 97.32           C  
ATOM   2276  HA  SER A 161      -3.617  -5.298   3.139  1.00 97.32           H  
ATOM   2277  C   SER A 161      -3.899  -7.402   3.295  1.00 97.32           C  
ATOM   2278  CB  SER A 161      -2.435  -5.884   4.780  1.00 97.32           C  
ATOM   2279  HB2 SER A 161      -1.599  -6.317   4.230  1.00 97.32           H  
ATOM   2280  HB3 SER A 161      -2.551  -6.406   5.730  1.00 97.32           H  
ATOM   2281  O   SER A 161      -2.953  -8.165   3.097  1.00 97.32           O  
ATOM   2282  OG  SER A 161      -2.163  -4.512   5.001  1.00 97.32           O  
ATOM   2283  HG  SER A 161      -1.214  -4.398   5.094  1.00 97.32           H  
ATOM   2284  N   LEU A 162      -5.151  -7.746   2.971  1.00 92.60           N  
ATOM   2285  H   LEU A 162      -5.859  -7.029   3.051  1.00 92.60           H  
ATOM   2286  CA  LEU A 162      -5.595  -9.058   2.498  1.00 92.60           C  
ATOM   2287  HA  LEU A 162      -4.732  -9.712   2.380  1.00 92.60           H  
ATOM   2288  C   LEU A 162      -6.290  -8.952   1.133  1.00 92.60           C  
ATOM   2289  CB  LEU A 162      -6.554  -9.682   3.533  1.00 92.60           C  
ATOM   2290  HB2 LEU A 162      -7.466  -9.085   3.554  1.00 92.60           H  
ATOM   2291  HB3 LEU A 162      -6.826 -10.680   3.187  1.00 92.60           H  
ATOM   2292  O   LEU A 162      -6.867  -7.921   0.796  1.00 92.60           O  
ATOM   2293  CG  LEU A 162      -6.030  -9.794   4.979  1.00 92.60           C  
ATOM   2294  HG  LEU A 162      -5.863  -8.796   5.384  1.00 92.60           H  
ATOM   2295  CD1 LEU A 162      -7.090 -10.492   5.831  1.00 92.60           C  
ATOM   2296 HD11 LEU A 162      -6.736 -10.565   6.860  1.00 92.60           H  
ATOM   2297 HD12 LEU A 162      -7.296 -11.493   5.451  1.00 92.60           H  
ATOM   2298 HD13 LEU A 162      -8.008  -9.905   5.828  1.00 92.60           H  
ATOM   2299  CD2 LEU A 162      -4.724 -10.585   5.064  1.00 92.60           C  
ATOM   2300 HD21 LEU A 162      -3.914 -10.021   4.601  1.00 92.60           H  
ATOM   2301 HD22 LEU A 162      -4.454 -10.730   6.110  1.00 92.60           H  
ATOM   2302 HD23 LEU A 162      -4.827 -11.555   4.578  1.00 92.60           H  
ATOM   2303  N   SER A 163      -6.279 -10.042   0.363  1.00 87.35           N  
ATOM   2304  H   SER A 163      -5.676 -10.807   0.630  1.00 87.35           H  
ATOM   2305  CA  SER A 163      -7.052 -10.185  -0.877  1.00 87.35           C  
ATOM   2306  HA  SER A 163      -7.874  -9.468  -0.865  1.00 87.35           H  
ATOM   2307  C   SER A 163      -7.656 -11.575  -1.081  1.00 87.35           C  
ATOM   2308  CB  SER A 163      -6.189  -9.879  -2.102  1.00 87.35           C  
ATOM   2309  HB2 SER A 163      -5.908  -8.826  -2.089  1.00 87.35           H  
ATOM   2310  HB3 SER A 163      -6.793 -10.055  -2.992  1.00 87.35           H  
ATOM   2311  O   SER A 163      -7.029 -12.599  -0.758  1.00 87.35           O  
ATOM   2312  OG  SER A 163      -5.026 -10.703  -2.169  1.00 87.35           O  
ATOM   2313  HG  SER A 163      -4.257 -10.155  -1.992  1.00 87.35           H  
ATOM   2314  N   GLY A 164      -8.841 -11.582  -1.699  1.00 81.75           N  
ATOM   2315  H   GLY A 164      -9.311 -10.695  -1.812  1.00 81.75           H  
ATOM   2316  CA  GLY A 164      -9.355 -12.678  -2.525  1.00 81.75           C  
ATOM   2317  HA2 GLY A 164     -10.444 -12.646  -2.511  1.00 81.75           H  
ATOM   2318  HA3 GLY A 164      -9.042 -13.642  -2.123  1.00 81.75           H  
ATOM   2319  C   GLY A 164      -8.869 -12.563  -3.980  1.00 81.75           C  
ATOM   2320  O   GLY A 164      -7.746 -12.122  -4.233  1.00 81.75           O  
ATOM   2321  N   GLY A 165      -9.711 -12.959  -4.937  1.00 82.35           N  
ATOM   2322  H   GLY A 165     -10.630 -13.265  -4.650  1.00 82.35           H  
ATOM   2323  CA  GLY A 165      -9.502 -12.733  -6.376  1.00 82.35           C  
ATOM   2324  HA2 GLY A 165      -9.746 -13.646  -6.919  1.00 82.35           H  
ATOM   2325  HA3 GLY A 165      -8.455 -12.497  -6.567  1.00 82.35           H  
ATOM   2326  C   GLY A 165     -10.372 -11.592  -6.936  1.00 82.35           C  
ATOM   2327  O   GLY A 165     -11.238 -11.084  -6.228  1.00 82.35           O  
ATOM   2328  N   PRO A 166     -10.190 -11.190  -8.209  1.00 88.33           N  
ATOM   2329  CA  PRO A 166     -11.000 -10.153  -8.856  1.00 88.33           C  
ATOM   2330  HA  PRO A 166     -11.151  -9.318  -8.172  1.00 88.33           H  
ATOM   2331  C   PRO A 166     -12.386 -10.698  -9.259  1.00 88.33           C  
ATOM   2332  CB  PRO A 166     -10.145  -9.672 -10.036  1.00 88.33           C  
ATOM   2333  HB2 PRO A 166      -9.445  -8.913  -9.688  1.00 88.33           H  
ATOM   2334  HB3 PRO A 166     -10.742  -9.279 -10.858  1.00 88.33           H  
ATOM   2335  O   PRO A 166     -12.626 -11.038 -10.421  1.00 88.33           O  
ATOM   2336  CG  PRO A 166      -9.369 -10.928 -10.436  1.00 88.33           C  
ATOM   2337  HG2 PRO A 166      -9.990 -11.560 -11.071  1.00 88.33           H  
ATOM   2338  HG3 PRO A 166      -8.434 -10.680 -10.939  1.00 88.33           H  
ATOM   2339  CD  PRO A 166      -9.120 -11.626  -9.097  1.00 88.33           C  
ATOM   2340  HD2 PRO A 166      -8.161 -11.302  -8.692  1.00 88.33           H  
ATOM   2341  HD3 PRO A 166      -9.128 -12.708  -9.227  1.00 88.33           H  
ATOM   2342  N   ILE A 167     -13.286 -10.811  -8.279  1.00 90.76           N  
ATOM   2343  H   ILE A 167     -12.999 -10.522  -7.354  1.00 90.76           H  
ATOM   2344  CA  ILE A 167     -14.650 -11.356  -8.409  1.00 90.76           C  
ATOM   2345  HA  ILE A 167     -14.744 -11.771  -9.412  1.00 90.76           H  
ATOM   2346  C   ILE A 167     -15.729 -10.254  -8.281  1.00 90.76           C  
ATOM   2347  CB  ILE A 167     -14.863 -12.524  -7.411  1.00 90.76           C  
ATOM   2348  HB  ILE A 167     -15.857 -12.935  -7.584  1.00 90.76           H  
ATOM   2349  O   ILE A 167     -15.425  -9.158  -7.813  1.00 90.76           O  
ATOM   2350  CG1 ILE A 167     -14.811 -12.059  -5.940  1.00 90.76           C  
ATOM   2351 HG12 ILE A 167     -15.594 -11.315  -5.790  1.00 90.76           H  
ATOM   2352 HG13 ILE A 167     -13.851 -11.590  -5.727  1.00 90.76           H  
ATOM   2353  CG2 ILE A 167     -13.859 -13.654  -7.707  1.00 90.76           C  
ATOM   2354 HG21 ILE A 167     -12.860 -13.362  -7.381  1.00 90.76           H  
ATOM   2355 HG22 ILE A 167     -14.149 -14.561  -7.177  1.00 90.76           H  
ATOM   2356 HG23 ILE A 167     -13.840 -13.870  -8.775  1.00 90.76           H  
ATOM   2357  CD1 ILE A 167     -15.038 -13.180  -4.919  1.00 90.76           C  
ATOM   2358 HD11 ILE A 167     -15.059 -12.754  -3.916  1.00 90.76           H  
ATOM   2359 HD12 ILE A 167     -15.987 -13.679  -5.115  1.00 90.76           H  
ATOM   2360 HD13 ILE A 167     -14.226 -13.906  -4.959  1.00 90.76           H  
ATOM   2361  N   PRO A 168     -16.989 -10.495  -8.703  1.00 94.27           N  
ATOM   2362  CA  PRO A 168     -18.079  -9.528  -8.533  1.00 94.27           C  
ATOM   2363  HA  PRO A 168     -17.814  -8.606  -9.050  1.00 94.27           H  
ATOM   2364  C   PRO A 168     -18.365  -9.223  -7.058  1.00 94.27           C  
ATOM   2365  CB  PRO A 168     -19.307 -10.155  -9.205  1.00 94.27           C  
ATOM   2366  HB2 PRO A 168     -19.894 -10.708  -8.471  1.00 94.27           H  
ATOM   2367  HB3 PRO A 168     -19.926  -9.406  -9.699  1.00 94.27           H  
ATOM   2368  O   PRO A 168     -18.393 -10.139  -6.237  1.00 94.27           O  
ATOM   2369  CG  PRO A 168     -18.704 -11.141 -10.202  1.00 94.27           C  
ATOM   2370  HG2 PRO A 168     -18.406 -10.613 -11.108  1.00 94.27           H  
ATOM   2371  HG3 PRO A 168     -19.392 -11.954 -10.436  1.00 94.27           H  
ATOM   2372  CD  PRO A 168     -17.463 -11.640  -9.465  1.00 94.27           C  
ATOM   2373  HD2 PRO A 168     -16.722 -11.990 -10.183  1.00 94.27           H  
ATOM   2374  HD3 PRO A 168     -17.741 -12.441  -8.780  1.00 94.27           H  
ATOM   2375  N   PHE A 169     -18.667  -7.961  -6.733  1.00 97.01           N  
ATOM   2376  H   PHE A 169     -18.648  -7.257  -7.457  1.00 97.01           H  
ATOM   2377  CA  PHE A 169     -18.781  -7.490  -5.344  1.00 97.01           C  
ATOM   2378  HA  PHE A 169     -17.817  -7.624  -4.854  1.00 97.01           H  
ATOM   2379  C   PHE A 169     -19.819  -8.256  -4.510  1.00 97.01           C  
ATOM   2380  CB  PHE A 169     -19.125  -5.994  -5.342  1.00 97.01           C  
ATOM   2381  HB2 PHE A 169     -20.150  -5.877  -5.693  1.00 97.01           H  
ATOM   2382  HB3 PHE A 169     -19.086  -5.635  -4.314  1.00 97.01           H  
ATOM   2383  O   PHE A 169     -19.611  -8.495  -3.328  1.00 97.01           O  
ATOM   2384  CG  PHE A 169     -18.224  -5.107  -6.180  1.00 97.01           C  
ATOM   2385  CD1 PHE A 169     -16.822  -5.216  -6.090  1.00 97.01           C  
ATOM   2386  HD1 PHE A 169     -16.369  -5.938  -5.426  1.00 97.01           H  
ATOM   2387  CD2 PHE A 169     -18.793  -4.152  -7.043  1.00 97.01           C  
ATOM   2388  HD2 PHE A 169     -19.866  -4.054  -7.124  1.00 97.01           H  
ATOM   2389  CE1 PHE A 169     -15.998  -4.375  -6.857  1.00 97.01           C  
ATOM   2390  HE1 PHE A 169     -14.925  -4.464  -6.781  1.00 97.01           H  
ATOM   2391  CE2 PHE A 169     -17.968  -3.310  -7.804  1.00 97.01           C  
ATOM   2392  HE2 PHE A 169     -18.417  -2.580  -8.461  1.00 97.01           H  
ATOM   2393  CZ  PHE A 169     -16.570  -3.414  -7.709  1.00 97.01           C  
ATOM   2394  HZ  PHE A 169     -15.937  -2.751  -8.280  1.00 97.01           H  
ATOM   2395  N   HIS A 170     -20.906  -8.725  -5.129  1.00 95.83           N  
ATOM   2396  H   HIS A 170     -21.011  -8.521  -6.112  1.00 95.83           H  
ATOM   2397  CA  HIS A 170     -21.953  -9.513  -4.462  1.00 95.83           C  
ATOM   2398  HA  HIS A 170     -22.184  -9.025  -3.515  1.00 95.83           H  
ATOM   2399  C   HIS A 170     -21.528 -10.964  -4.107  1.00 95.83           C  
ATOM   2400  CB  HIS A 170     -23.217  -9.472  -5.336  1.00 95.83           C  
ATOM   2401  HB2 HIS A 170     -24.045  -9.867  -4.747  1.00 95.83           H  
ATOM   2402  HB3 HIS A 170     -23.455  -8.442  -5.602  1.00 95.83           H  
ATOM   2403  O   HIS A 170     -22.369 -11.790  -3.744  1.00 95.83           O  
ATOM   2404  CG  HIS A 170     -23.092 -10.311  -6.582  1.00 95.83           C  
ATOM   2405  CD2 HIS A 170     -22.907  -9.898  -7.873  1.00 95.83           C  
ATOM   2406  HD2 HIS A 170     -22.878  -8.874  -8.217  1.00 95.83           H  
ATOM   2407  ND1 HIS A 170     -23.034 -11.679  -6.581  1.00 95.83           N  
ATOM   2408  HD1 HIS A 170     -23.047 -12.231  -5.735  1.00 95.83           H  
ATOM   2409  CE1 HIS A 170     -22.759 -12.091  -7.824  1.00 95.83           C  
ATOM   2410  HE1 HIS A 170     -22.598 -13.117  -8.121  1.00 95.83           H  
ATOM   2411  NE2 HIS A 170     -22.696 -11.044  -8.656  1.00 95.83           N  
ATOM   2412  N   ARG A 171     -20.254 -11.320  -4.322  1.00 94.40           N  
ATOM   2413  H   ARG A 171     -19.652 -10.621  -4.734  1.00 94.40           H  
ATOM   2414  CA  ARG A 171     -19.590 -12.566  -3.892  1.00 94.40           C  
ATOM   2415  HA  ARG A 171     -20.216 -13.092  -3.171  1.00 94.40           H  
ATOM   2416  C   ARG A 171     -18.274 -12.298  -3.148  1.00 94.40           C  
ATOM   2417  CB  ARG A 171     -19.315 -13.474  -5.107  1.00 94.40           C  
ATOM   2418  HB2 ARG A 171     -18.862 -12.878  -5.899  1.00 94.40           H  
ATOM   2419  HB3 ARG A 171     -18.607 -14.254  -4.830  1.00 94.40           H  
ATOM   2420  O   ARG A 171     -17.599 -13.250  -2.784  1.00 94.40           O  
ATOM   2421  CG  ARG A 171     -20.572 -14.171  -5.631  1.00 94.40           C  
ATOM   2422  HG2 ARG A 171     -21.325 -13.419  -5.864  1.00 94.40           H  
ATOM   2423  HG3 ARG A 171     -20.964 -14.839  -4.864  1.00 94.40           H  
ATOM   2424  CD  ARG A 171     -20.241 -14.970  -6.896  1.00 94.40           C  
ATOM   2425  HD2 ARG A 171     -19.548 -15.768  -6.630  1.00 94.40           H  
ATOM   2426  HD3 ARG A 171     -19.753 -14.302  -7.605  1.00 94.40           H  
ATOM   2427  NE  ARG A 171     -21.454 -15.544  -7.516  1.00 94.40           N  
ATOM   2428  HE  ARG A 171     -22.302 -15.499  -6.969  1.00 94.40           H  
ATOM   2429  NH1 ARG A 171     -20.444 -16.384  -9.397  1.00 94.40           N  
ATOM   2430 HH11 ARG A 171     -20.497 -16.872 -10.280  1.00 94.40           H  
ATOM   2431 HH12 ARG A 171     -19.548 -16.127  -9.009  1.00 94.40           H  
ATOM   2432  NH2 ARG A 171     -22.657 -16.551  -9.171  1.00 94.40           N  
ATOM   2433 HH21 ARG A 171     -23.508 -16.415  -8.645  1.00 94.40           H  
ATOM   2434 HH22 ARG A 171     -22.694 -17.021 -10.064  1.00 94.40           H  
ATOM   2435  CZ  ARG A 171     -21.513 -16.155  -8.687  1.00 94.40           C  
ATOM   2436  N   ASP A 172     -17.892 -11.036  -2.965  1.00 96.17           N  
ATOM   2437  H   ASP A 172     -18.537 -10.289  -3.178  1.00 96.17           H  
ATOM   2438  CA  ASP A 172     -16.649 -10.648  -2.302  1.00 96.17           C  
ATOM   2439  HA  ASP A 172     -15.951 -11.485  -2.285  1.00 96.17           H  
ATOM   2440  C   ASP A 172     -16.951 -10.264  -0.851  1.00 96.17           C  
ATOM   2441  CB  ASP A 172     -15.986  -9.516  -3.108  1.00 96.17           C  
ATOM   2442  HB2 ASP A 172     -16.686  -8.685  -3.195  1.00 96.17           H  
ATOM   2443  HB3 ASP A 172     -15.784  -9.875  -4.117  1.00 96.17           H  
ATOM   2444  O   ASP A 172     -17.508  -9.200  -0.584  1.00 96.17           O  
ATOM   2445  CG  ASP A 172     -14.673  -8.996  -2.509  1.00 96.17           C  
ATOM   2446  OD1 ASP A 172     -14.042  -8.147  -3.177  1.00 96.17           O  
ATOM   2447  OD2 ASP A 172     -14.319  -9.412  -1.382  1.00 96.17           O  
ATOM   2448  N   ASN A 173     -16.572 -11.125   0.096  1.00 95.31           N  
ATOM   2449  H   ASN A 173     -16.173 -12.008  -0.189  1.00 95.31           H  
ATOM   2450  CA  ASN A 173     -16.805 -10.883   1.520  1.00 95.31           C  
ATOM   2451  HA  ASN A 173     -17.873 -10.732   1.674  1.00 95.31           H  
ATOM   2452  C   ASN A 173     -16.110  -9.611   2.038  1.00 95.31           C  
ATOM   2453  CB  ASN A 173     -16.375 -12.122   2.325  1.00 95.31           C  
ATOM   2454  HB2 ASN A 173     -16.324 -11.851   3.380  1.00 95.31           H  
ATOM   2455  HB3 ASN A 173     -15.381 -12.446   2.016  1.00 95.31           H  
ATOM   2456  O   ASN A 173     -16.622  -8.996   2.972  1.00 95.31           O  
ATOM   2457  CG  ASN A 173     -17.337 -13.293   2.204  1.00 95.31           C  
ATOM   2458  ND2 ASN A 173     -17.105 -14.345   2.947  1.00 95.31           N  
ATOM   2459 HD21 ASN A 173     -17.722 -15.133   2.812  1.00 95.31           H  
ATOM   2460 HD22 ASN A 173     -16.350 -14.341   3.618  1.00 95.31           H  
ATOM   2461  OD1 ASN A 173     -18.309 -13.287   1.469  1.00 95.31           O  
ATOM   2462  N   ILE A 174     -14.998  -9.177   1.424  1.00 96.96           N  
ATOM   2463  H   ILE A 174     -14.705  -9.632   0.572  1.00 96.96           H  
ATOM   2464  CA  ILE A 174     -14.349  -7.902   1.764  1.00 96.96           C  
ATOM   2465  HA  ILE A 174     -14.306  -7.813   2.850  1.00 96.96           H  
ATOM   2466  C   ILE A 174     -15.212  -6.742   1.258  1.00 96.96           C  
ATOM   2467  CB  ILE A 174     -12.898  -7.830   1.223  1.00 96.96           C  
ATOM   2468  HB  ILE A 174     -12.915  -7.941   0.138  1.00 96.96           H  
ATOM   2469  O   ILE A 174     -15.449  -5.794   2.001  1.00 96.96           O  
ATOM   2470  CG1 ILE A 174     -12.042  -8.971   1.825  1.00 96.96           C  
ATOM   2471 HG12 ILE A 174     -12.523  -9.926   1.614  1.00 96.96           H  
ATOM   2472 HG13 ILE A 174     -12.001  -8.847   2.907  1.00 96.96           H  
ATOM   2473  CG2 ILE A 174     -12.268  -6.459   1.545  1.00 96.96           C  
ATOM   2474 HG21 ILE A 174     -11.260  -6.395   1.135  1.00 96.96           H  
ATOM   2475 HG22 ILE A 174     -12.846  -5.655   1.089  1.00 96.96           H  
ATOM   2476 HG23 ILE A 174     -12.238  -6.302   2.624  1.00 96.96           H  
ATOM   2477  CD1 ILE A 174     -10.607  -9.067   1.286  1.00 96.96           C  
ATOM   2478 HD11 ILE A 174     -10.132  -9.961   1.691  1.00 96.96           H  
ATOM   2479 HD12 ILE A 174     -10.627  -9.140   0.198  1.00 96.96           H  
ATOM   2480 HD13 ILE A 174     -10.021  -8.199   1.587  1.00 96.96           H  
ATOM   2481  N   ALA A 175     -15.744  -6.820   0.033  1.00 97.46           N  
ATOM   2482  H   ALA A 175     -15.536  -7.634  -0.527  1.00 97.46           H  
ATOM   2483  CA  ALA A 175     -16.654  -5.798  -0.490  1.00 97.46           C  
ATOM   2484  HA  ALA A 175     -16.158  -4.831  -0.412  1.00 97.46           H  
ATOM   2485  C   ALA A 175     -17.958  -5.702   0.324  1.00 97.46           C  
ATOM   2486  CB  ALA A 175     -16.933  -6.062  -1.973  1.00 97.46           C  
ATOM   2487  HB1 ALA A 175     -15.995  -6.187  -2.514  1.00 97.46           H  
ATOM   2488  HB2 ALA A 175     -17.543  -6.959  -2.078  1.00 97.46           H  
ATOM   2489  HB3 ALA A 175     -17.479  -5.217  -2.394  1.00 97.46           H  
ATOM   2490  O   ALA A 175     -18.390  -4.591   0.630  1.00 97.46           O  
ATOM   2491  N   ILE A 176     -18.544  -6.843   0.707  1.00 97.40           N  
ATOM   2492  H   ILE A 176     -18.131  -7.704   0.379  1.00 97.40           H  
ATOM   2493  CA  ILE A 176     -19.766  -6.936   1.524  1.00 97.40           C  
ATOM   2494  HA  ILE A 176     -20.550  -6.341   1.056  1.00 97.40           H  
ATOM   2495  C   ILE A 176     -19.529  -6.338   2.916  1.00 97.40           C  
ATOM   2496  CB  ILE A 176     -20.255  -8.405   1.593  1.00 97.40           C  
ATOM   2497  HB  ILE A 176     -19.425  -9.027   1.929  1.00 97.40           H  
ATOM   2498  O   ILE A 176     -20.206  -5.384   3.294  1.00 97.40           O  
ATOM   2499  CG1 ILE A 176     -20.697  -8.885   0.190  1.00 97.40           C  
ATOM   2500 HG12 ILE A 176     -21.620  -8.372  -0.083  1.00 97.40           H  
ATOM   2501 HG13 ILE A 176     -19.951  -8.606  -0.554  1.00 97.40           H  
ATOM   2502  CG2 ILE A 176     -21.415  -8.573   2.596  1.00 97.40           C  
ATOM   2503 HG21 ILE A 176     -21.751  -9.610   2.622  1.00 97.40           H  
ATOM   2504 HG22 ILE A 176     -22.250  -7.932   2.314  1.00 97.40           H  
ATOM   2505 HG23 ILE A 176     -21.094  -8.310   3.604  1.00 97.40           H  
ATOM   2506  CD1 ILE A 176     -20.912 -10.400   0.067  1.00 97.40           C  
ATOM   2507 HD11 ILE A 176     -21.116 -10.648  -0.974  1.00 97.40           H  
ATOM   2508 HD12 ILE A 176     -20.014 -10.929   0.386  1.00 97.40           H  
ATOM   2509 HD13 ILE A 176     -21.760 -10.718   0.673  1.00 97.40           H  
ATOM   2510  N   GLY A 177     -18.524  -6.818   3.656  1.00 97.82           N  
ATOM   2511  H   GLY A 177     -17.965  -7.585   3.309  1.00 97.82           H  
ATOM   2512  CA  GLY A 177     -18.213  -6.274   4.980  1.00 97.82           C  
ATOM   2513  HA2 GLY A 177     -17.396  -6.848   5.417  1.00 97.82           H  
ATOM   2514  HA3 GLY A 177     -19.085  -6.371   5.627  1.00 97.82           H  
ATOM   2515  C   GLY A 177     -17.808  -4.796   4.927  1.00 97.82           C  
ATOM   2516  O   GLY A 177     -18.146  -4.023   5.823  1.00 97.82           O  
ATOM   2517  N   ALA A 178     -17.137  -4.358   3.853  1.00 98.01           N  
ATOM   2518  H   ALA A 178     -16.823  -5.028   3.165  1.00 98.01           H  
ATOM   2519  CA  ALA A 178     -16.763  -2.956   3.683  1.00 98.01           C  
ATOM   2520  HA  ALA A 178     -16.346  -2.616   4.631  1.00 98.01           H  
ATOM   2521  C   ALA A 178     -17.960  -2.048   3.382  1.00 98.01           C  
ATOM   2522  CB  ALA A 178     -15.686  -2.821   2.602  1.00 98.01           C  
ATOM   2523  HB1 ALA A 178     -14.813  -3.421   2.859  1.00 98.01           H  
ATOM   2524  HB2 ALA A 178     -16.077  -3.155   1.642  1.00 98.01           H  
ATOM   2525  HB3 ALA A 178     -15.379  -1.778   2.527  1.00 98.01           H  
ATOM   2526  O   ALA A 178     -17.916  -0.867   3.729  1.00 98.01           O  
ATOM   2527  N   TYR A 179     -19.023  -2.574   2.767  1.00 98.14           N  
ATOM   2528  H   TYR A 179     -19.013  -3.553   2.521  1.00 98.14           H  
ATOM   2529  CA  TYR A 179     -20.268  -1.836   2.564  1.00 98.14           C  
ATOM   2530  HA  TYR A 179     -20.045  -0.879   2.092  1.00 98.14           H  
ATOM   2531  C   TYR A 179     -20.921  -1.542   3.922  1.00 98.14           C  
ATOM   2532  CB  TYR A 179     -21.189  -2.627   1.623  1.00 98.14           C  
ATOM   2533  HB2 TYR A 179     -20.671  -2.799   0.680  1.00 98.14           H  
ATOM   2534  HB3 TYR A 179     -21.409  -3.604   2.055  1.00 98.14           H  
ATOM   2535  O   TYR A 179     -21.161  -0.378   4.244  1.00 98.14           O  
ATOM   2536  CG  TYR A 179     -22.503  -1.934   1.340  1.00 98.14           C  
ATOM   2537  CD1 TYR A 179     -23.617  -2.180   2.166  1.00 98.14           C  
ATOM   2538  HD1 TYR A 179     -23.542  -2.877   2.988  1.00 98.14           H  
ATOM   2539  CD2 TYR A 179     -22.598  -1.013   0.280  1.00 98.14           C  
ATOM   2540  HD2 TYR A 179     -21.739  -0.818  -0.345  1.00 98.14           H  
ATOM   2541  CE1 TYR A 179     -24.826  -1.495   1.942  1.00 98.14           C  
ATOM   2542  HE1 TYR A 179     -25.669  -1.651   2.599  1.00 98.14           H  
ATOM   2543  CE2 TYR A 179     -23.807  -0.329   0.055  1.00 98.14           C  
ATOM   2544  HE2 TYR A 179     -23.873   0.394  -0.745  1.00 98.14           H  
ATOM   2545  OH  TYR A 179     -26.083   0.114   0.672  1.00 98.14           O  
ATOM   2546  HH  TYR A 179     -25.934   0.858   0.084  1.00 98.14           H  
ATOM   2547  CZ  TYR A 179     -24.924  -0.567   0.885  1.00 98.14           C  
ATOM   2548  N   SER A 180     -21.081  -2.569   4.765  1.00 97.58           N  
ATOM   2549  H   SER A 180     -20.903  -3.505   4.429  1.00 97.58           H  
ATOM   2550  CA  SER A 180     -21.613  -2.437   6.130  1.00 97.58           C  
ATOM   2551  HA  SER A 180     -22.609  -1.997   6.077  1.00 97.58           H  
ATOM   2552  C   SER A 180     -20.749  -1.533   7.020  1.00 97.58           C  
ATOM   2553  CB  SER A 180     -21.741  -3.823   6.776  1.00 97.58           C  
ATOM   2554  HB2 SER A 180     -20.753  -4.271   6.888  1.00 97.58           H  
ATOM   2555  HB3 SER A 180     -22.198  -3.719   7.760  1.00 97.58           H  
ATOM   2556  O   SER A 180     -21.276  -0.716   7.774  1.00 97.58           O  
ATOM   2557  OG  SER A 180     -22.546  -4.662   5.970  1.00 97.58           O  
ATOM   2558  HG  SER A 180     -22.759  -5.455   6.466  1.00 97.58           H  
ATOM   2559  N   ALA A 181     -19.419  -1.614   6.905  1.00 98.31           N  
ATOM   2560  H   ALA A 181     -19.028  -2.355   6.341  1.00 98.31           H  
ATOM   2561  CA  ALA A 181     -18.505  -0.707   7.602  1.00 98.31           C  
ATOM   2562  HA  ALA A 181     -18.720  -0.746   8.670  1.00 98.31           H  
ATOM   2563  C   ALA A 181     -18.702   0.754   7.161  1.00 98.31           C  
ATOM   2564  CB  ALA A 181     -17.069  -1.192   7.366  1.00 98.31           C  
ATOM   2565  HB1 ALA A 181     -16.961  -2.223   7.705  1.00 98.31           H  
ATOM   2566  HB2 ALA A 181     -16.366  -0.566   7.916  1.00 98.31           H  
ATOM   2567  HB3 ALA A 181     -16.834  -1.136   6.303  1.00 98.31           H  
ATOM   2568  O   ALA A 181     -18.800   1.654   7.998  1.00 98.31           O  
ATOM   2569  N   THR A 182     -18.842   0.986   5.854  1.00 97.83           N  
ATOM   2570  H   THR A 182     -18.794   0.201   5.220  1.00 97.83           H  
ATOM   2571  CA  THR A 182     -19.065   2.326   5.296  1.00 97.83           C  
ATOM   2572  HA  THR A 182     -18.296   2.988   5.696  1.00 97.83           H  
ATOM   2573  C   THR A 182     -20.423   2.900   5.721  1.00 97.83           C  
ATOM   2574  CB  THR A 182     -18.914   2.316   3.769  1.00 97.83           C  
ATOM   2575  HB  THR A 182     -19.687   1.687   3.326  1.00 97.83           H  
ATOM   2576  O   THR A 182     -20.480   4.081   6.059  1.00 97.83           O  
ATOM   2577  CG2 THR A 182     -18.981   3.714   3.153  1.00 97.83           C  
ATOM   2578 HG21 THR A 182     -18.188   4.334   3.570  1.00 97.83           H  
ATOM   2579 HG22 THR A 182     -19.947   4.173   3.363  1.00 97.83           H  
ATOM   2580 HG23 THR A 182     -18.857   3.643   2.072  1.00 97.83           H  
ATOM   2581  OG1 THR A 182     -17.652   1.797   3.419  1.00 97.83           O  
ATOM   2582  HG1 THR A 182     -17.686   0.851   3.578  1.00 97.83           H  
ATOM   2583  N   GLU A 183     -21.485   2.081   5.810  1.00 97.73           N  
ATOM   2584  H   GLU A 183     -21.392   1.131   5.480  1.00 97.73           H  
ATOM   2585  CA  GLU A 183     -22.804   2.494   6.343  1.00 97.73           C  
ATOM   2586  HA  GLU A 183     -23.181   3.315   5.732  1.00 97.73           H  
ATOM   2587  C   GLU A 183     -22.704   2.997   7.793  1.00 97.73           C  
ATOM   2588  CB  GLU A 183     -23.816   1.324   6.273  1.00 97.73           C  
ATOM   2589  HB2 GLU A 183     -23.691   0.789   5.332  1.00 97.73           H  
ATOM   2590  HB3 GLU A 183     -23.606   0.616   7.075  1.00 97.73           H  
ATOM   2591  O   GLU A 183     -23.440   3.889   8.212  1.00 97.73           O  
ATOM   2592  CG  GLU A 183     -25.281   1.805   6.389  1.00 97.73           C  
ATOM   2593  HG2 GLU A 183     -25.426   2.656   5.723  1.00 97.73           H  
ATOM   2594  HG3 GLU A 183     -25.452   2.159   7.406  1.00 97.73           H  
ATOM   2595  CD  GLU A 183     -26.331   0.720   6.064  1.00 97.73           C  
ATOM   2596  OE1 GLU A 183     -27.287   0.998   5.287  1.00 97.73           O  
ATOM   2597  OE2 GLU A 183     -26.226  -0.384   6.641  1.00 97.73           O  
ATOM   2598  N   ARG A 184     -21.754   2.458   8.568  1.00 97.10           N  
ATOM   2599  H   ARG A 184     -21.193   1.723   8.159  1.00 97.10           H  
ATOM   2600  CA  ARG A 184     -21.467   2.865   9.953  1.00 97.10           C  
ATOM   2601  HA  ARG A 184     -22.361   3.343  10.355  1.00 97.10           H  
ATOM   2602  C   ARG A 184     -20.396   3.956  10.076  1.00 97.10           C  
ATOM   2603  CB  ARG A 184     -21.161   1.617  10.800  1.00 97.10           C  
ATOM   2604  HB2 ARG A 184     -20.276   1.122  10.399  1.00 97.10           H  
ATOM   2605  HB3 ARG A 184     -20.939   1.920  11.823  1.00 97.10           H  
ATOM   2606  O   ARG A 184     -19.976   4.265  11.188  1.00 97.10           O  
ATOM   2607  CG  ARG A 184     -22.320   0.607  10.840  1.00 97.10           C  
ATOM   2608  HG2 ARG A 184     -22.498   0.199   9.845  1.00 97.10           H  
ATOM   2609  HG3 ARG A 184     -22.022  -0.217  11.488  1.00 97.10           H  
ATOM   2610  CD  ARG A 184     -23.635   1.195  11.373  1.00 97.10           C  
ATOM   2611  HD2 ARG A 184     -24.045   1.869  10.622  1.00 97.10           H  
ATOM   2612  HD3 ARG A 184     -23.439   1.772  12.277  1.00 97.10           H  
ATOM   2613  NE  ARG A 184     -24.616   0.128  11.650  1.00 97.10           N  
ATOM   2614  HE  ARG A 184     -25.245  -0.092  10.890  1.00 97.10           H  
ATOM   2615  NH1 ARG A 184     -23.846  -0.506  13.728  1.00 97.10           N  
ATOM   2616 HH11 ARG A 184     -23.729  -1.265  14.385  1.00 97.10           H  
ATOM   2617 HH12 ARG A 184     -23.130   0.203  13.661  1.00 97.10           H  
ATOM   2618  NH2 ARG A 184     -25.444  -1.692  12.745  1.00 97.10           N  
ATOM   2619 HH21 ARG A 184     -25.985  -1.925  11.925  1.00 97.10           H  
ATOM   2620 HH22 ARG A 184     -25.335  -2.378  13.478  1.00 97.10           H  
ATOM   2621  CZ  ARG A 184     -24.640  -0.670  12.706  1.00 97.10           C  
ATOM   2622  N   GLY A 185     -19.974   4.564   8.965  1.00 97.56           N  
ATOM   2623  H   GLY A 185     -20.378   4.271   8.087  1.00 97.56           H  
ATOM   2624  CA  GLY A 185     -19.011   5.670   8.950  1.00 97.56           C  
ATOM   2625  HA2 GLY A 185     -19.100   6.182   7.992  1.00 97.56           H  
ATOM   2626  HA3 GLY A 185     -19.263   6.376   9.742  1.00 97.56           H  
ATOM   2627  C   GLY A 185     -17.545   5.256   9.129  1.00 97.56           C  
ATOM   2628  O   GLY A 185     -16.708   6.116   9.408  1.00 97.56           O  
ATOM   2629  N   ILE A 186     -17.230   3.969   8.957  1.00 98.35           N  
ATOM   2630  H   ILE A 186     -17.967   3.332   8.689  1.00 98.35           H  
ATOM   2631  CA  ILE A 186     -15.887   3.393   9.105  1.00 98.35           C  
ATOM   2632  HA  ILE A 186     -15.305   4.023   9.777  1.00 98.35           H  
ATOM   2633  C   ILE A 186     -15.199   3.370   7.738  1.00 98.35           C  
ATOM   2634  CB  ILE A 186     -15.979   1.981   9.731  1.00 98.35           C  
ATOM   2635  HB  ILE A 186     -16.579   1.356   9.070  1.00 98.35           H  
ATOM   2636  O   ILE A 186     -15.738   2.822   6.776  1.00 98.35           O  
ATOM   2637  CG1 ILE A 186     -16.701   2.055  11.098  1.00 98.35           C  
ATOM   2638 HG12 ILE A 186     -17.681   2.514  10.971  1.00 98.35           H  
ATOM   2639 HG13 ILE A 186     -16.125   2.693  11.768  1.00 98.35           H  
ATOM   2640  CG2 ILE A 186     -14.598   1.309   9.854  1.00 98.35           C  
ATOM   2641 HG21 ILE A 186     -14.087   1.287   8.891  1.00 98.35           H  
ATOM   2642 HG22 ILE A 186     -14.719   0.277  10.183  1.00 98.35           H  
ATOM   2643 HG23 ILE A 186     -13.988   1.846  10.580  1.00 98.35           H  
ATOM   2644  CD1 ILE A 186     -16.949   0.701  11.766  1.00 98.35           C  
ATOM   2645 HD11 ILE A 186     -17.533   0.851  12.674  1.00 98.35           H  
ATOM   2646 HD12 ILE A 186     -17.509   0.061  11.084  1.00 98.35           H  
ATOM   2647 HD13 ILE A 186     -16.007   0.223  12.036  1.00 98.35           H  
ATOM   2648  N   LEU A 187     -13.996   3.943   7.634  1.00 98.42           N  
ATOM   2649  H   LEU A 187     -13.572   4.317   8.471  1.00 98.42           H  
ATOM   2650  CA  LEU A 187     -13.225   3.897   6.387  1.00 98.42           C  
ATOM   2651  HA  LEU A 187     -13.927   3.949   5.555  1.00 98.42           H  
ATOM   2652  C   LEU A 187     -12.499   2.560   6.261  1.00 98.42           C  
ATOM   2653  CB  LEU A 187     -12.294   5.118   6.275  1.00 98.42           C  
ATOM   2654  HB2 LEU A 187     -11.613   5.132   7.125  1.00 98.42           H  
ATOM   2655  HB3 LEU A 187     -12.922   6.007   6.340  1.00 98.42           H  
ATOM   2656  O   LEU A 187     -11.728   2.185   7.143  1.00 98.42           O  
ATOM   2657  CG  LEU A 187     -11.474   5.176   4.964  1.00 98.42           C  
ATOM   2658  HG  LEU A 187     -12.055   4.745   4.149  1.00 98.42           H  
ATOM   2659  CD1 LEU A 187     -11.163   6.628   4.610  1.00 98.42           C  
ATOM   2660 HD11 LEU A 187     -12.096   7.164   4.436  1.00 98.42           H  
ATOM   2661 HD12 LEU A 187     -10.567   6.676   3.699  1.00 98.42           H  
ATOM   2662 HD13 LEU A 187     -10.623   7.102   5.430  1.00 98.42           H  
ATOM   2663  CD2 LEU A 187     -10.122   4.457   5.057  1.00 98.42           C  
ATOM   2664 HD21 LEU A 187      -9.525   4.884   5.862  1.00 98.42           H  
ATOM   2665 HD22 LEU A 187      -9.583   4.561   4.115  1.00 98.42           H  
ATOM   2666 HD23 LEU A 187     -10.257   3.393   5.250  1.00 98.42           H  
ATOM   2667  N   VAL A 188     -12.688   1.875   5.132  1.00 98.58           N  
ATOM   2668  H   VAL A 188     -13.362   2.219   4.464  1.00 98.58           H  
ATOM   2669  CA  VAL A 188     -11.981   0.627   4.823  1.00 98.58           C  
ATOM   2670  HA  VAL A 188     -11.521   0.254   5.738  1.00 98.58           H  
ATOM   2671  C   VAL A 188     -10.858   0.890   3.824  1.00 98.58           C  
ATOM   2672  CB  VAL A 188     -12.940  -0.478   4.350  1.00 98.58           C  
ATOM   2673  HB  VAL A 188     -13.312  -0.249   3.351  1.00 98.58           H  
ATOM   2674  O   VAL A 188     -11.097   1.228   2.665  1.00 98.58           O  
ATOM   2675  CG1 VAL A 188     -12.205  -1.822   4.314  1.00 98.58           C  
ATOM   2676 HG11 VAL A 188     -11.855  -2.092   5.310  1.00 98.58           H  
ATOM   2677 HG12 VAL A 188     -11.350  -1.761   3.641  1.00 98.58           H  
ATOM   2678 HG13 VAL A 188     -12.870  -2.605   3.948  1.00 98.58           H  
ATOM   2679  CG2 VAL A 188     -14.136  -0.605   5.302  1.00 98.58           C  
ATOM   2680 HG21 VAL A 188     -13.808  -0.547   6.340  1.00 98.58           H  
ATOM   2681 HG22 VAL A 188     -14.633  -1.562   5.146  1.00 98.58           H  
ATOM   2682 HG23 VAL A 188     -14.849   0.198   5.115  1.00 98.58           H  
ATOM   2683  N   SER A 189      -9.624   0.732   4.293  1.00 98.38           N  
ATOM   2684  H   SER A 189      -9.529   0.420   5.249  1.00 98.38           H  
ATOM   2685  CA  SER A 189      -8.400   0.775   3.497  1.00 98.38           C  
ATOM   2686  HA  SER A 189      -8.571   1.322   2.570  1.00 98.38           H  
ATOM   2687  C   SER A 189      -7.983  -0.651   3.154  1.00 98.38           C  
ATOM   2688  CB  SER A 189      -7.310   1.496   4.290  1.00 98.38           C  
ATOM   2689  HB2 SER A 189      -7.642   2.508   4.524  1.00 98.38           H  
ATOM   2690  HB3 SER A 189      -7.158   0.957   5.225  1.00 98.38           H  
ATOM   2691  O   SER A 189      -7.812  -1.488   4.047  1.00 98.38           O  
ATOM   2692  OG  SER A 189      -6.088   1.562   3.578  1.00 98.38           O  
ATOM   2693  HG  SER A 189      -5.384   1.585   4.231  1.00 98.38           H  
ATOM   2694  N   CYS A 190      -7.816  -0.932   1.863  1.00 98.40           N  
ATOM   2695  H   CYS A 190      -7.958  -0.193   1.189  1.00 98.40           H  
ATOM   2696  CA  CYS A 190      -7.420  -2.242   1.367  1.00 98.40           C  
ATOM   2697  HA  CYS A 190      -7.131  -2.868   2.210  1.00 98.40           H  
ATOM   2698  C   CYS A 190      -6.231  -2.153   0.415  1.00 98.40           C  
ATOM   2699  CB  CYS A 190      -8.579  -2.930   0.645  1.00 98.40           C  
ATOM   2700  HB2 CYS A 190      -8.216  -3.862   0.213  1.00 98.40           H  
ATOM   2701  HB3 CYS A 190      -8.920  -2.282  -0.163  1.00 98.40           H  
ATOM   2702  O   CYS A 190      -6.191  -1.356  -0.520  1.00 98.40           O  
ATOM   2703  SG  CYS A 190      -9.959  -3.320   1.752  1.00 98.40           S  
ATOM   2704  HG  CYS A 190      -9.307  -4.167   2.553  1.00 98.40           H  
ATOM   2705  N   SER A 191      -5.296  -3.075   0.591  1.00 97.80           N  
ATOM   2706  H   SER A 191      -5.380  -3.642   1.423  1.00 97.80           H  
ATOM   2707  CA  SER A 191      -4.209  -3.337  -0.357  1.00 97.80           C  
ATOM   2708  HA  SER A 191      -3.623  -2.425  -0.476  1.00 97.80           H  
ATOM   2709  C   SER A 191      -4.728  -3.747  -1.750  1.00 97.80           C  
ATOM   2710  CB  SER A 191      -3.304  -4.410   0.252  1.00 97.80           C  
ATOM   2711  HB2 SER A 191      -2.557  -4.723  -0.478  1.00 97.80           H  
ATOM   2712  HB3 SER A 191      -2.792  -3.994   1.120  1.00 97.80           H  
ATOM   2713  O   SER A 191      -5.611  -4.596  -1.856  1.00 97.80           O  
ATOM   2714  OG  SER A 191      -4.043  -5.538   0.681  1.00 97.80           O  
ATOM   2715  HG  SER A 191      -4.804  -5.258   1.196  1.00 97.80           H  
ATOM   2716  N   ALA A 192      -4.177  -3.176  -2.827  1.00 97.88           N  
ATOM   2717  H   ALA A 192      -3.511  -2.429  -2.688  1.00 97.88           H  
ATOM   2718  CA  ALA A 192      -4.636  -3.416  -4.205  1.00 97.88           C  
ATOM   2719  HA  ALA A 192      -5.724  -3.362  -4.214  1.00 97.88           H  
ATOM   2720  C   ALA A 192      -4.266  -4.797  -4.788  1.00 97.88           C  
ATOM   2721  CB  ALA A 192      -4.100  -2.288  -5.099  1.00 97.88           C  
ATOM   2722  HB1 ALA A 192      -4.497  -2.399  -6.108  1.00 97.88           H  
ATOM   2723  HB2 ALA A 192      -3.012  -2.328  -5.142  1.00 97.88           H  
ATOM   2724  HB3 ALA A 192      -4.410  -1.320  -4.707  1.00 97.88           H  
ATOM   2725  O   ALA A 192      -4.740  -5.136  -5.872  1.00 97.88           O  
ATOM   2726  N   GLY A 193      -3.432  -5.585  -4.096  1.00 96.97           N  
ATOM   2727  H   GLY A 193      -3.045  -5.211  -3.242  1.00 96.97           H  
ATOM   2728  CA  GLY A 193      -2.884  -6.864  -4.568  1.00 96.97           C  
ATOM   2729  HA2 GLY A 193      -2.820  -7.557  -3.729  1.00 96.97           H  
ATOM   2730  HA3 GLY A 193      -3.544  -7.304  -5.315  1.00 96.97           H  
ATOM   2731  C   GLY A 193      -1.492  -6.726  -5.189  1.00 96.97           C  
ATOM   2732  O   GLY A 193      -1.084  -5.627  -5.575  1.00 96.97           O  
ATOM   2733  N   ASN A 194      -0.783  -7.843  -5.378  1.00 96.79           N  
ATOM   2734  H   ASN A 194      -1.187  -8.734  -5.124  1.00 96.79           H  
ATOM   2735  CA  ASN A 194       0.594  -7.851  -5.903  1.00 96.79           C  
ATOM   2736  HA  ASN A 194       0.938  -6.817  -5.923  1.00 96.79           H  
ATOM   2737  C   ASN A 194       0.750  -8.357  -7.360  1.00 96.79           C  
ATOM   2738  CB  ASN A 194       1.512  -8.554  -4.903  1.00 96.79           C  
ATOM   2739  HB2 ASN A 194       2.510  -8.653  -5.329  1.00 96.79           H  
ATOM   2740  HB3 ASN A 194       1.140  -9.561  -4.716  1.00 96.79           H  
ATOM   2741  O   ASN A 194       1.866  -8.573  -7.840  1.00 96.79           O  
ATOM   2742  CG  ASN A 194       1.641  -7.800  -3.597  1.00 96.79           C  
ATOM   2743  ND2 ASN A 194       2.156  -8.461  -2.605  1.00 96.79           N  
ATOM   2744 HD21 ASN A 194       2.435  -9.424  -2.723  1.00 96.79           H  
ATOM   2745 HD22 ASN A 194       2.125  -8.011  -1.702  1.00 96.79           H  
ATOM   2746  OD1 ASN A 194       1.291  -6.638  -3.413  1.00 96.79           O  
ATOM   2747  N   SER A 195      -0.361  -8.483  -8.094  1.00 95.17           N  
ATOM   2748  H   SER A 195      -1.236  -8.196  -7.679  1.00 95.17           H  
ATOM   2749  CA  SER A 195      -0.429  -8.988  -9.473  1.00 95.17           C  
ATOM   2750  HA  SER A 195       0.286  -9.807  -9.544  1.00 95.17           H  
ATOM   2751  C   SER A 195       0.084  -8.046 -10.565  1.00 95.17           C  
ATOM   2752  CB  SER A 195      -1.839  -9.520  -9.776  1.00 95.17           C  
ATOM   2753  HB2 SER A 195      -2.563  -8.854  -9.305  1.00 95.17           H  
ATOM   2754  HB3 SER A 195      -1.993  -9.525 -10.855  1.00 95.17           H  
ATOM   2755  O   SER A 195      -0.138  -8.280 -11.754  1.00 95.17           O  
ATOM   2756  OG  SER A 195      -2.104 -10.838  -9.350  1.00 95.17           O  
ATOM   2757  HG  SER A 195      -1.679 -10.986  -8.502  1.00 95.17           H  
ATOM   2758  N   GLY A 196       0.824  -7.005 -10.196  1.00 94.96           N  
ATOM   2759  H   GLY A 196       1.068  -6.908  -9.221  1.00 94.96           H  
ATOM   2760  CA  GLY A 196       1.495  -6.152 -11.163  1.00 94.96           C  
ATOM   2761  HA2 GLY A 196       0.752  -5.811 -11.884  1.00 94.96           H  
ATOM   2762  HA3 GLY A 196       1.886  -5.273 -10.650  1.00 94.96           H  
ATOM   2763  C   GLY A 196       2.655  -6.846 -11.909  1.00 94.96           C  
ATOM   2764  O   GLY A 196       3.201  -7.859 -11.452  1.00 94.96           O  
ATOM   2765  N   PRO A 197       3.069  -6.294 -13.065  1.00 96.79           N  
ATOM   2766  CA  PRO A 197       2.564  -5.057 -13.669  1.00 96.79           C  
ATOM   2767  HA  PRO A 197       2.207  -4.368 -12.904  1.00 96.79           H  
ATOM   2768  C   PRO A 197       1.412  -5.292 -14.670  1.00 96.79           C  
ATOM   2769  CB  PRO A 197       3.801  -4.433 -14.321  1.00 96.79           C  
ATOM   2770  HB2 PRO A 197       4.414  -3.949 -13.561  1.00 96.79           H  
ATOM   2771  HB3 PRO A 197       3.562  -3.726 -15.115  1.00 96.79           H  
ATOM   2772  O   PRO A 197       1.117  -4.422 -15.481  1.00 96.79           O  
ATOM   2773  CG  PRO A 197       4.531  -5.663 -14.848  1.00 96.79           C  
ATOM   2774  HG2 PRO A 197       4.076  -5.988 -15.783  1.00 96.79           H  
ATOM   2775  HG3 PRO A 197       5.593  -5.460 -14.990  1.00 96.79           H  
ATOM   2776  CD  PRO A 197       4.280  -6.707 -13.758  1.00 96.79           C  
ATOM   2777  HD2 PRO A 197       4.145  -7.690 -14.210  1.00 96.79           H  
ATOM   2778  HD3 PRO A 197       5.117  -6.715 -13.059  1.00 96.79           H  
ATOM   2779  N   SER A 198       0.763  -6.462 -14.668  1.00 94.55           N  
ATOM   2780  H   SER A 198       1.007  -7.170 -13.990  1.00 94.55           H  
ATOM   2781  CA  SER A 198      -0.308  -6.773 -15.626  1.00 94.55           C  
ATOM   2782  HA  SER A 198       0.033  -6.495 -16.623  1.00 94.55           H  
ATOM   2783  C   SER A 198      -1.599  -5.992 -15.342  1.00 94.55           C  
ATOM   2784  CB  SER A 198      -0.596  -8.277 -15.625  1.00 94.55           C  
ATOM   2785  HB2 SER A 198      -0.871  -8.594 -14.619  1.00 94.55           H  
ATOM   2786  HB3 SER A 198      -1.423  -8.492 -16.302  1.00 94.55           H  
ATOM   2787  O   SER A 198      -2.027  -5.898 -14.193  1.00 94.55           O  
ATOM   2788  OG  SER A 198       0.552  -8.998 -16.037  1.00 94.55           O  
ATOM   2789  HG  SER A 198       0.772  -8.752 -16.939  1.00 94.55           H  
ATOM   2790  N   PHE A 199      -2.252  -5.481 -16.390  1.00 95.33           N  
ATOM   2791  H   PHE A 199      -1.815  -5.525 -17.299  1.00 95.33           H  
ATOM   2792  CA  PHE A 199      -3.573  -4.838 -16.312  1.00 95.33           C  
ATOM   2793  HA  PHE A 199      -3.536  -4.035 -15.576  1.00 95.33           H  
ATOM   2794  C   PHE A 199      -4.687  -5.800 -15.870  1.00 95.33           C  
ATOM   2795  CB  PHE A 199      -3.930  -4.202 -17.664  1.00 95.33           C  
ATOM   2796  HB2 PHE A 199      -3.937  -4.977 -18.430  1.00 95.33           H  
ATOM   2797  HB3 PHE A 199      -4.940  -3.797 -17.603  1.00 95.33           H  
ATOM   2798  O   PHE A 199      -4.600  -7.013 -16.064  1.00 95.33           O  
ATOM   2799  CG  PHE A 199      -3.020  -3.067 -18.091  1.00 95.33           C  
ATOM   2800  CD1 PHE A 199      -2.995  -1.870 -17.349  1.00 95.33           C  
ATOM   2801  HD1 PHE A 199      -3.612  -1.753 -16.470  1.00 95.33           H  
ATOM   2802  CD2 PHE A 199      -2.218  -3.191 -19.242  1.00 95.33           C  
ATOM   2803  HD2 PHE A 199      -2.243  -4.096 -19.830  1.00 95.33           H  
ATOM   2804  CE1 PHE A 199      -2.165  -0.809 -17.747  1.00 95.33           C  
ATOM   2805  HE1 PHE A 199      -2.133   0.105 -17.172  1.00 95.33           H  
ATOM   2806  CE2 PHE A 199      -1.392  -2.124 -19.643  1.00 95.33           C  
ATOM   2807  HE2 PHE A 199      -0.783  -2.211 -20.531  1.00 95.33           H  
ATOM   2808  CZ  PHE A 199      -1.365  -0.935 -18.894  1.00 95.33           C  
ATOM   2809  HZ  PHE A 199      -0.732  -0.112 -19.190  1.00 95.33           H  
ATOM   2810  N   ILE A 200      -5.778  -5.239 -15.339  1.00 95.50           N  
ATOM   2811  H   ILE A 200      -5.768  -4.234 -15.232  1.00 95.50           H  
ATOM   2812  CA  ILE A 200      -6.981  -5.963 -14.889  1.00 95.50           C  
ATOM   2813  HA  ILE A 200      -7.604  -5.211 -14.406  1.00 95.50           H  
ATOM   2814  C   ILE A 200      -6.656  -6.995 -13.789  1.00 95.50           C  
ATOM   2815  CB  ILE A 200      -7.812  -6.531 -16.075  1.00 95.50           C  
ATOM   2816  HB  ILE A 200      -7.363  -7.474 -16.387  1.00 95.50           H  
ATOM   2817  O   ILE A 200      -7.165  -8.125 -13.779  1.00 95.50           O  
ATOM   2818  CG1 ILE A 200      -7.845  -5.591 -17.304  1.00 95.50           C  
ATOM   2819 HG12 ILE A 200      -6.828  -5.413 -17.654  1.00 95.50           H  
ATOM   2820 HG13 ILE A 200      -8.278  -4.634 -17.012  1.00 95.50           H  
ATOM   2821  CG2 ILE A 200      -9.260  -6.799 -15.613  1.00 95.50           C  
ATOM   2822 HG21 ILE A 200      -9.771  -5.851 -15.444  1.00 95.50           H  
ATOM   2823 HG22 ILE A 200      -9.801  -7.372 -16.366  1.00 95.50           H  
ATOM   2824 HG23 ILE A 200      -9.266  -7.361 -14.679  1.00 95.50           H  
ATOM   2825  CD1 ILE A 200      -8.621  -6.138 -18.507  1.00 95.50           C  
ATOM   2826 HD11 ILE A 200      -8.263  -7.137 -18.759  1.00 95.50           H  
ATOM   2827 HD12 ILE A 200      -9.689  -6.170 -18.294  1.00 95.50           H  
ATOM   2828 HD13 ILE A 200      -8.463  -5.481 -19.362  1.00 95.50           H  
ATOM   2829  N   THR A 201      -5.788  -6.588 -12.859  1.00 96.14           N  
ATOM   2830  H   THR A 201      -5.389  -5.666 -12.957  1.00 96.14           H  
ATOM   2831  CA  THR A 201      -5.316  -7.407 -11.734  1.00 96.14           C  
ATOM   2832  HA  THR A 201      -5.796  -8.385 -11.767  1.00 96.14           H  
ATOM   2833  C   THR A 201      -5.634  -6.834 -10.357  1.00 96.14           C  
ATOM   2834  CB  THR A 201      -3.811  -7.637 -11.816  1.00 96.14           C  
ATOM   2835  HB  THR A 201      -3.545  -8.161 -10.898  1.00 96.14           H  
ATOM   2836  O   THR A 201      -5.574  -7.571  -9.375  1.00 96.14           O  
ATOM   2837  CG2 THR A 201      -3.420  -8.520 -12.998  1.00 96.14           C  
ATOM   2838 HG21 THR A 201      -3.937  -9.477 -12.927  1.00 96.14           H  
ATOM   2839 HG22 THR A 201      -2.346  -8.701 -12.978  1.00 96.14           H  
ATOM   2840 HG23 THR A 201      -3.686  -8.036 -13.938  1.00 96.14           H  
ATOM   2841  OG1 THR A 201      -3.087  -6.428 -11.848  1.00 96.14           O  
ATOM   2842  HG1 THR A 201      -2.711  -6.348 -12.728  1.00 96.14           H  
ATOM   2843  N   ALA A 202      -5.996  -5.551 -10.267  1.00 97.09           N  
ATOM   2844  H   ALA A 202      -5.954  -4.978 -11.098  1.00 97.09           H  
ATOM   2845  CA  ALA A 202      -6.384  -4.922  -9.010  1.00 97.09           C  
ATOM   2846  HA  ALA A 202      -5.537  -4.987  -8.328  1.00 97.09           H  
ATOM   2847  C   ALA A 202      -7.570  -5.647  -8.344  1.00 97.09           C  
ATOM   2848  CB  ALA A 202      -6.673  -3.435  -9.257  1.00 97.09           C  
ATOM   2849  HB1 ALA A 202      -7.494  -3.328  -9.965  1.00 97.09           H  
ATOM   2850  HB2 ALA A 202      -6.944  -2.957  -8.316  1.00 97.09           H  
ATOM   2851  HB3 ALA A 202      -5.783  -2.947  -9.655  1.00 97.09           H  
ATOM   2852  O   ALA A 202      -8.580  -5.954  -8.983  1.00 97.09           O  
ATOM   2853  N   VAL A 203      -7.437  -5.879  -7.038  1.00 95.43           N  
ATOM   2854  H   VAL A 203      -6.572  -5.586  -6.608  1.00 95.43           H  
ATOM   2855  CA  VAL A 203      -8.442  -6.488  -6.150  1.00 95.43           C  
ATOM   2856  HA  VAL A 203      -9.331  -6.730  -6.733  1.00 95.43           H  
ATOM   2857  C   VAL A 203      -8.891  -5.489  -5.079  1.00 95.43           C  
ATOM   2858  CB  VAL A 203      -7.921  -7.804  -5.534  1.00 95.43           C  
ATOM   2859  HB  VAL A 203      -8.629  -8.146  -4.778  1.00 95.43           H  
ATOM   2860  O   VAL A 203      -8.332  -4.396  -4.976  1.00 95.43           O  
ATOM   2861  CG1 VAL A 203      -7.829  -8.900  -6.599  1.00 95.43           C  
ATOM   2862 HG11 VAL A 203      -7.556  -9.847  -6.133  1.00 95.43           H  
ATOM   2863 HG12 VAL A 203      -8.797  -9.010  -7.087  1.00 95.43           H  
ATOM   2864 HG13 VAL A 203      -7.082  -8.639  -7.348  1.00 95.43           H  
ATOM   2865  CG2 VAL A 203      -6.546  -7.658  -4.875  1.00 95.43           C  
ATOM   2866 HG21 VAL A 203      -5.809  -7.376  -5.626  1.00 95.43           H  
ATOM   2867 HG22 VAL A 203      -6.232  -8.618  -4.467  1.00 95.43           H  
ATOM   2868 HG23 VAL A 203      -6.581  -6.907  -4.085  1.00 95.43           H  
ATOM   2869  N   ASN A 204      -9.923  -5.839  -4.301  1.00 97.25           N  
ATOM   2870  H   ASN A 204     -10.314  -6.765  -4.393  1.00 97.25           H  
ATOM   2871  CA  ASN A 204     -10.561  -4.946  -3.324  1.00 97.25           C  
ATOM   2872  HA  ASN A 204     -11.445  -5.461  -2.946  1.00 97.25           H  
ATOM   2873  C   ASN A 204     -11.066  -3.639  -3.976  1.00 97.25           C  
ATOM   2874  CB  ASN A 204      -9.620  -4.724  -2.124  1.00 97.25           C  
ATOM   2875  HB2 ASN A 204     -10.162  -4.167  -1.360  1.00 97.25           H  
ATOM   2876  HB3 ASN A 204      -8.763  -4.126  -2.434  1.00 97.25           H  
ATOM   2877  O   ASN A 204     -10.830  -2.542  -3.472  1.00 97.25           O  
ATOM   2878  CG  ASN A 204      -9.131  -6.008  -1.479  1.00 97.25           C  
ATOM   2879  ND2 ASN A 204      -7.873  -6.092  -1.122  1.00 97.25           N  
ATOM   2880 HD21 ASN A 204      -7.206  -5.375  -1.371  1.00 97.25           H  
ATOM   2881 HD22 ASN A 204      -7.623  -6.859  -0.515  1.00 97.25           H  
ATOM   2882  OD1 ASN A 204      -9.863  -6.959  -1.284  1.00 97.25           O  
ATOM   2883  N   THR A 205     -11.703  -3.746  -5.148  1.00 96.84           N  
ATOM   2884  H   THR A 205     -11.876  -4.672  -5.512  1.00 96.84           H  
ATOM   2885  CA  THR A 205     -11.980  -2.623  -6.064  1.00 96.84           C  
ATOM   2886  HA  THR A 205     -11.270  -1.827  -5.842  1.00 96.84           H  
ATOM   2887  C   THR A 205     -13.366  -1.985  -5.921  1.00 96.84           C  
ATOM   2888  CB  THR A 205     -11.749  -3.033  -7.526  1.00 96.84           C  
ATOM   2889  HB  THR A 205     -12.063  -2.217  -8.178  1.00 96.84           H  
ATOM   2890  O   THR A 205     -13.763  -1.206  -6.789  1.00 96.84           O  
ATOM   2891  CG2 THR A 205     -10.287  -3.332  -7.838  1.00 96.84           C  
ATOM   2892 HG21 THR A 205      -9.664  -2.481  -7.561  1.00 96.84           H  
ATOM   2893 HG22 THR A 205      -9.963  -4.211  -7.280  1.00 96.84           H  
ATOM   2894 HG23 THR A 205     -10.170  -3.528  -8.904  1.00 96.84           H  
ATOM   2895  OG1 THR A 205     -12.499  -4.175  -7.856  1.00 96.84           O  
ATOM   2896  HG1 THR A 205     -12.661  -4.120  -8.800  1.00 96.84           H  
ATOM   2897  N   ALA A 206     -14.109  -2.269  -4.850  1.00 97.94           N  
ATOM   2898  H   ALA A 206     -13.743  -2.892  -4.145  1.00 97.94           H  
ATOM   2899  CA  ALA A 206     -15.398  -1.618  -4.615  1.00 97.94           C  
ATOM   2900  HA  ALA A 206     -16.007  -1.790  -5.504  1.00 97.94           H  
ATOM   2901  C   ALA A 206     -15.230  -0.091  -4.405  1.00 97.94           C  
ATOM   2902  CB  ALA A 206     -16.106  -2.297  -3.441  1.00 97.94           C  
ATOM   2903  HB1 ALA A 206     -16.156  -3.373  -3.604  1.00 97.94           H  
ATOM   2904  HB2 ALA A 206     -15.581  -2.090  -2.508  1.00 97.94           H  
ATOM   2905  HB3 ALA A 206     -17.121  -1.907  -3.373  1.00 97.94           H  
ATOM   2906  O   ALA A 206     -14.200   0.342  -3.870  1.00 97.94           O  
ATOM   2907  N   PRO A 207     -16.200   0.761  -4.793  1.00 97.77           N  
ATOM   2908  CA  PRO A 207     -16.027   2.216  -4.700  1.00 97.77           C  
ATOM   2909  HA  PRO A 207     -15.121   2.493  -5.240  1.00 97.77           H  
ATOM   2910  C   PRO A 207     -15.919   2.735  -3.261  1.00 97.77           C  
ATOM   2911  CB  PRO A 207     -17.227   2.831  -5.419  1.00 97.77           C  
ATOM   2912  HB2 PRO A 207     -18.022   3.044  -4.705  1.00 97.77           H  
ATOM   2913  HB3 PRO A 207     -16.953   3.729  -5.972  1.00 97.77           H  
ATOM   2914  O   PRO A 207     -15.171   3.676  -3.006  1.00 97.77           O  
ATOM   2915  CG  PRO A 207     -17.688   1.720  -6.348  1.00 97.77           C  
ATOM   2916  HG2 PRO A 207     -18.746   1.827  -6.588  1.00 97.77           H  
ATOM   2917  HG3 PRO A 207     -17.071   1.714  -7.247  1.00 97.77           H  
ATOM   2918  CD  PRO A 207     -17.400   0.451  -5.557  1.00 97.77           C  
ATOM   2919  HD2 PRO A 207     -17.258  -0.376  -6.253  1.00 97.77           H  
ATOM   2920  HD3 PRO A 207     -18.226   0.238  -4.879  1.00 97.77           H  
ATOM   2921  N   TRP A 208     -16.593   2.093  -2.306  1.00 98.22           N  
ATOM   2922  H   TRP A 208     -17.206   1.334  -2.565  1.00 98.22           H  
ATOM   2923  CA  TRP A 208     -16.520   2.442  -0.882  1.00 98.22           C  
ATOM   2924  HA  TRP A 208     -16.601   3.524  -0.781  1.00 98.22           H  
ATOM   2925  C   TRP A 208     -15.191   2.047  -0.207  1.00 98.22           C  
ATOM   2926  CB  TRP A 208     -17.730   1.827  -0.175  1.00 98.22           C  
ATOM   2927  HB2 TRP A 208     -18.625   2.363  -0.493  1.00 98.22           H  
ATOM   2928  HB3 TRP A 208     -17.624   1.995   0.897  1.00 98.22           H  
ATOM   2929  O   TRP A 208     -14.855   2.579   0.847  1.00 98.22           O  
ATOM   2930  CG  TRP A 208     -17.969   0.367  -0.413  1.00 98.22           C  
ATOM   2931  CD1 TRP A 208     -17.476  -0.641   0.338  1.00 98.22           C  
ATOM   2932  HD1 TRP A 208     -16.856  -0.499   1.211  1.00 98.22           H  
ATOM   2933  CD2 TRP A 208     -18.805  -0.265  -1.431  1.00 98.22           C  
ATOM   2934  CE2 TRP A 208     -18.764  -1.675  -1.232  1.00 98.22           C  
ATOM   2935  CE3 TRP A 208     -19.612   0.211  -2.487  1.00 98.22           C  
ATOM   2936  HE3 TRP A 208     -19.701   1.276  -2.640  1.00 98.22           H  
ATOM   2937  NE1 TRP A 208     -17.943  -1.849  -0.144  1.00 98.22           N  
ATOM   2938  HE1 TRP A 208     -17.833  -2.734   0.330  1.00 98.22           H  
ATOM   2939  CH2 TRP A 208     -20.258  -2.066  -3.089  1.00 98.22           C  
ATOM   2940  HH2 TRP A 208     -20.822  -2.747  -3.710  1.00 98.22           H  
ATOM   2941  CZ2 TRP A 208     -19.476  -2.571  -2.039  1.00 98.22           C  
ATOM   2942  HZ2 TRP A 208     -19.433  -3.631  -1.836  1.00 98.22           H  
ATOM   2943  CZ3 TRP A 208     -20.331  -0.679  -3.310  1.00 98.22           C  
ATOM   2944  HZ3 TRP A 208     -20.959  -0.293  -4.099  1.00 98.22           H  
ATOM   2945  N   ILE A 209     -14.391   1.174  -0.830  1.00 98.34           N  
ATOM   2946  H   ILE A 209     -14.687   0.816  -1.726  1.00 98.34           H  
ATOM   2947  CA  ILE A 209     -13.050   0.801  -0.358  1.00 98.34           C  
ATOM   2948  HA  ILE A 209     -13.031   0.838   0.731  1.00 98.34           H  
ATOM   2949  C   ILE A 209     -12.013   1.803  -0.880  1.00 98.34           C  
ATOM   2950  CB  ILE A 209     -12.717  -0.646  -0.792  1.00 98.34           C  
ATOM   2951  HB  ILE A 209     -12.874  -0.734  -1.867  1.00 98.34           H  
ATOM   2952  O   ILE A 209     -12.010   2.122  -2.071  1.00 98.34           O  
ATOM   2953  CG1 ILE A 209     -13.648  -1.651  -0.077  1.00 98.34           C  
ATOM   2954 HG12 ILE A 209     -13.456  -1.612   0.995  1.00 98.34           H  
ATOM   2955 HG13 ILE A 209     -14.686  -1.362  -0.244  1.00 98.34           H  
ATOM   2956  CG2 ILE A 209     -11.245  -0.980  -0.509  1.00 98.34           C  
ATOM   2957 HG21 ILE A 209     -11.022  -0.835   0.548  1.00 98.34           H  
ATOM   2958 HG22 ILE A 209     -10.584  -0.360  -1.114  1.00 98.34           H  
ATOM   2959 HG23 ILE A 209     -11.039  -2.014  -0.787  1.00 98.34           H  
ATOM   2960  CD1 ILE A 209     -13.499  -3.104  -0.550  1.00 98.34           C  
ATOM   2961 HD11 ILE A 209     -13.587  -3.160  -1.635  1.00 98.34           H  
ATOM   2962 HD12 ILE A 209     -12.539  -3.515  -0.239  1.00 98.34           H  
ATOM   2963 HD13 ILE A 209     -14.284  -3.709  -0.095  1.00 98.34           H  
ATOM   2964  N   LEU A 210     -11.090   2.254  -0.027  1.00 98.59           N  
ATOM   2965  H   LEU A 210     -11.153   1.946   0.933  1.00 98.59           H  
ATOM   2966  CA  LEU A 210      -9.848   2.916  -0.439  1.00 98.59           C  
ATOM   2967  HA  LEU A 210     -10.055   3.578  -1.280  1.00 98.59           H  
ATOM   2968  C   LEU A 210      -8.842   1.846  -0.900  1.00 98.59           C  
ATOM   2969  CB  LEU A 210      -9.327   3.768   0.738  1.00 98.59           C  
ATOM   2970  HB2 LEU A 210      -9.213   3.122   1.608  1.00 98.59           H  
ATOM   2971  HB3 LEU A 210     -10.074   4.521   0.991  1.00 98.59           H  
ATOM   2972  O   LEU A 210      -8.267   1.135  -0.079  1.00 98.59           O  
ATOM   2973  CG  LEU A 210      -7.979   4.465   0.471  1.00 98.59           C  
ATOM   2974  HG  LEU A 210      -7.251   3.744   0.101  1.00 98.59           H  
ATOM   2975  CD1 LEU A 210      -8.122   5.590  -0.555  1.00 98.59           C  
ATOM   2976 HD11 LEU A 210      -8.458   5.192  -1.512  1.00 98.59           H  
ATOM   2977 HD12 LEU A 210      -8.833   6.331  -0.189  1.00 98.59           H  
ATOM   2978 HD13 LEU A 210      -7.158   6.077  -0.699  1.00 98.59           H  
ATOM   2979  CD2 LEU A 210      -7.432   5.068   1.764  1.00 98.59           C  
ATOM   2980 HD21 LEU A 210      -6.476   5.553   1.566  1.00 98.59           H  
ATOM   2981 HD22 LEU A 210      -7.274   4.277   2.497  1.00 98.59           H  
ATOM   2982 HD23 LEU A 210      -8.131   5.801   2.168  1.00 98.59           H  
ATOM   2983  N   THR A 211      -8.643   1.710  -2.211  1.00 98.51           N  
ATOM   2984  H   THR A 211      -9.164   2.316  -2.828  1.00 98.51           H  
ATOM   2985  CA  THR A 211      -7.794   0.667  -2.814  1.00 98.51           C  
ATOM   2986  HA  THR A 211      -7.742  -0.183  -2.133  1.00 98.51           H  
ATOM   2987  C   THR A 211      -6.378   1.191  -3.054  1.00 98.51           C  
ATOM   2988  CB  THR A 211      -8.389   0.164  -4.135  1.00 98.51           C  
ATOM   2989  HB  THR A 211      -8.302   0.957  -4.878  1.00 98.51           H  
ATOM   2990  O   THR A 211      -6.173   2.069  -3.892  1.00 98.51           O  
ATOM   2991  CG2 THR A 211      -7.697  -1.085  -4.670  1.00 98.51           C  
ATOM   2992 HG21 THR A 211      -8.229  -1.459  -5.545  1.00 98.51           H  
ATOM   2993 HG22 THR A 211      -7.681  -1.862  -3.906  1.00 98.51           H  
ATOM   2994 HG23 THR A 211      -6.676  -0.842  -4.965  1.00 98.51           H  
ATOM   2995  OG1 THR A 211      -9.757  -0.148  -4.004  1.00 98.51           O  
ATOM   2996  HG1 THR A 211      -9.854  -1.023  -3.623  1.00 98.51           H  
ATOM   2997  N   VAL A 212      -5.396   0.636  -2.342  1.00 98.52           N  
ATOM   2998  H   VAL A 212      -5.660  -0.081  -1.681  1.00 98.52           H  
ATOM   2999  CA  VAL A 212      -4.050   1.208  -2.196  1.00 98.52           C  
ATOM   3000  HA  VAL A 212      -4.059   2.222  -2.594  1.00 98.52           H  
ATOM   3001  C   VAL A 212      -2.987   0.414  -2.963  1.00 98.52           C  
ATOM   3002  CB  VAL A 212      -3.687   1.318  -0.702  1.00 98.52           C  
ATOM   3003  HB  VAL A 212      -3.630   0.321  -0.265  1.00 98.52           H  
ATOM   3004  O   VAL A 212      -2.676  -0.729  -2.614  1.00 98.52           O  
ATOM   3005  CG1 VAL A 212      -2.325   1.995  -0.532  1.00 98.52           C  
ATOM   3006 HG11 VAL A 212      -2.154   2.223   0.520  1.00 98.52           H  
ATOM   3007 HG12 VAL A 212      -1.543   1.312  -0.866  1.00 98.52           H  
ATOM   3008 HG13 VAL A 212      -2.273   2.906  -1.127  1.00 98.52           H  
ATOM   3009  CG2 VAL A 212      -4.738   2.115   0.081  1.00 98.52           C  
ATOM   3010 HG21 VAL A 212      -4.924   3.074  -0.403  1.00 98.52           H  
ATOM   3011 HG22 VAL A 212      -5.671   1.555   0.127  1.00 98.52           H  
ATOM   3012 HG23 VAL A 212      -4.409   2.276   1.108  1.00 98.52           H  
ATOM   3013  N   GLY A 213      -2.392   1.035  -3.985  1.00 98.26           N  
ATOM   3014  H   GLY A 213      -2.690   1.976  -4.197  1.00 98.26           H  
ATOM   3015  CA  GLY A 213      -1.210   0.515  -4.684  1.00 98.26           C  
ATOM   3016  HA2 GLY A 213      -1.317  -0.561  -4.827  1.00 98.26           H  
ATOM   3017  HA3 GLY A 213      -1.140   0.962  -5.675  1.00 98.26           H  
ATOM   3018  C   GLY A 213       0.100   0.771  -3.922  1.00 98.26           C  
ATOM   3019  O   GLY A 213       0.113   1.433  -2.881  1.00 98.26           O  
ATOM   3020  N   ALA A 214       1.215   0.226  -4.409  1.00 98.44           N  
ATOM   3021  H   ALA A 214       1.159  -0.250  -5.298  1.00 98.44           H  
ATOM   3022  CA  ALA A 214       2.514   0.258  -3.729  1.00 98.44           C  
ATOM   3023  HA  ALA A 214       2.404   0.741  -2.758  1.00 98.44           H  
ATOM   3024  C   ALA A 214       3.578   1.047  -4.505  1.00 98.44           C  
ATOM   3025  CB  ALA A 214       2.980  -1.176  -3.460  1.00 98.44           C  
ATOM   3026  HB1 ALA A 214       3.990  -1.164  -3.050  1.00 98.44           H  
ATOM   3027  HB2 ALA A 214       2.314  -1.651  -2.740  1.00 98.44           H  
ATOM   3028  HB3 ALA A 214       2.984  -1.745  -4.390  1.00 98.44           H  
ATOM   3029  O   ALA A 214       3.836   0.777  -5.679  1.00 98.44           O  
ATOM   3030  N   SER A 215       4.247   1.965  -3.806  1.00 97.96           N  
ATOM   3031  H   SER A 215       3.939   2.174  -2.867  1.00 97.96           H  
ATOM   3032  CA  SER A 215       5.384   2.740  -4.298  1.00 97.96           C  
ATOM   3033  HA  SER A 215       5.498   2.525  -5.360  1.00 97.96           H  
ATOM   3034  C   SER A 215       6.706   2.390  -3.604  1.00 97.96           C  
ATOM   3035  CB  SER A 215       5.115   4.242  -4.152  1.00 97.96           C  
ATOM   3036  HB2 SER A 215       5.907   4.795  -4.658  1.00 97.96           H  
ATOM   3037  HB3 SER A 215       4.156   4.489  -4.607  1.00 97.96           H  
ATOM   3038  O   SER A 215       6.739   1.742  -2.549  1.00 97.96           O  
ATOM   3039  OG  SER A 215       5.091   4.596  -2.783  1.00 97.96           O  
ATOM   3040  HG  SER A 215       5.088   5.550  -2.669  1.00 97.96           H  
ATOM   3041  N   THR A 216       7.810   2.852  -4.186  1.00 97.29           N  
ATOM   3042  H   THR A 216       7.717   3.304  -5.084  1.00 97.29           H  
ATOM   3043  CA  THR A 216       9.128   2.904  -3.544  1.00 97.29           C  
ATOM   3044  HA  THR A 216       9.248   2.011  -2.930  1.00 97.29           H  
ATOM   3045  C   THR A 216       9.280   4.106  -2.608  1.00 97.29           C  
ATOM   3046  CB  THR A 216      10.266   2.910  -4.578  1.00 97.29           C  
ATOM   3047  HB  THR A 216      11.220   2.941  -4.050  1.00 97.29           H  
ATOM   3048  O   THR A 216       8.659   5.153  -2.789  1.00 97.29           O  
ATOM   3049  CG2 THR A 216      10.249   1.670  -5.473  1.00 97.29           C  
ATOM   3050 HG21 THR A 216      11.108   1.694  -6.144  1.00 97.29           H  
ATOM   3051 HG22 THR A 216      10.305   0.771  -4.860  1.00 97.29           H  
ATOM   3052 HG23 THR A 216       9.337   1.646  -6.070  1.00 97.29           H  
ATOM   3053  OG1 THR A 216      10.178   4.035  -5.419  1.00 97.29           O  
ATOM   3054  HG1 THR A 216      11.039   4.152  -5.827  1.00 97.29           H  
ATOM   3055  N   LEU A 217      10.160   3.951  -1.617  1.00 95.03           N  
ATOM   3056  H   LEU A 217      10.620   3.055  -1.546  1.00 95.03           H  
ATOM   3057  CA  LEU A 217      10.804   5.057  -0.904  1.00 95.03           C  
ATOM   3058  HA  LEU A 217      10.111   5.890  -0.785  1.00 95.03           H  
ATOM   3059  C   LEU A 217      12.022   5.549  -1.704  1.00 95.03           C  
ATOM   3060  CB  LEU A 217      11.272   4.546   0.474  1.00 95.03           C  
ATOM   3061  HB2 LEU A 217      11.853   5.334   0.952  1.00 95.03           H  
ATOM   3062  HB3 LEU A 217      11.940   3.700   0.310  1.00 95.03           H  
ATOM   3063  O   LEU A 217      12.575   4.798  -2.505  1.00 95.03           O  
ATOM   3064  CG  LEU A 217      10.158   4.108   1.440  1.00 95.03           C  
ATOM   3065  HG  LEU A 217       9.518   3.364   0.966  1.00 95.03           H  
ATOM   3066  CD1 LEU A 217      10.780   3.482   2.690  1.00 95.03           C  
ATOM   3067 HD11 LEU A 217      11.346   2.595   2.404  1.00 95.03           H  
ATOM   3068 HD12 LEU A 217      11.433   4.197   3.190  1.00 95.03           H  
ATOM   3069 HD13 LEU A 217       9.989   3.182   3.378  1.00 95.03           H  
ATOM   3070  CD2 LEU A 217       9.309   5.296   1.878  1.00 95.03           C  
ATOM   3071 HD21 LEU A 217       8.620   4.976   2.660  1.00 95.03           H  
ATOM   3072 HD22 LEU A 217       8.732   5.655   1.026  1.00 95.03           H  
ATOM   3073 HD23 LEU A 217       9.939   6.102   2.255  1.00 95.03           H  
ATOM   3074  N   ASP A 218      12.545   6.737  -1.393  1.00 96.63           N  
ATOM   3075  H   ASP A 218      12.067   7.354  -0.752  1.00 96.63           H  
ATOM   3076  CA  ASP A 218      13.868   7.189  -1.869  1.00 96.63           C  
ATOM   3077  HA  ASP A 218      13.946   6.914  -2.921  1.00 96.63           H  
ATOM   3078  C   ASP A 218      15.050   6.503  -1.147  1.00 96.63           C  
ATOM   3079  CB  ASP A 218      13.961   8.720  -1.802  1.00 96.63           C  
ATOM   3080  HB2 ASP A 218      13.092   9.155  -2.295  1.00 96.63           H  
ATOM   3081  HB3 ASP A 218      14.857   9.061  -2.322  1.00 96.63           H  
ATOM   3082  O   ASP A 218      16.211   6.869  -1.344  1.00 96.63           O  
ATOM   3083  CG  ASP A 218      13.997   9.208  -0.369  1.00 96.63           C  
ATOM   3084  OD1 ASP A 218      15.056   9.681   0.092  1.00 96.63           O  
ATOM   3085  OD2 ASP A 218      12.969   9.003   0.307  1.00 96.63           O  
ATOM   3086  N   ARG A 219      14.764   5.491  -0.314  1.00 96.88           N  
ATOM   3087  H   ARG A 219      13.794   5.212  -0.280  1.00 96.88           H  
ATOM   3088  CA  ARG A 219      15.749   4.640   0.361  1.00 96.88           C  
ATOM   3089  HA  ARG A 219      16.692   5.186   0.390  1.00 96.88           H  
ATOM   3090  C   ARG A 219      15.974   3.336  -0.402  1.00 96.88           C  
ATOM   3091  CB  ARG A 219      15.315   4.357   1.807  1.00 96.88           C  
ATOM   3092  HB2 ARG A 219      15.196   5.305   2.332  1.00 96.88           H  
ATOM   3093  HB3 ARG A 219      14.355   3.841   1.795  1.00 96.88           H  
ATOM   3094  O   ARG A 219      15.042   2.552  -0.563  1.00 96.88           O  
ATOM   3095  CG  ARG A 219      16.360   3.503   2.549  1.00 96.88           C  
ATOM   3096  HG2 ARG A 219      17.277   4.086   2.642  1.00 96.88           H  
ATOM   3097  HG3 ARG A 219      16.587   2.591   1.998  1.00 96.88           H  
ATOM   3098  CD  ARG A 219      15.883   3.102   3.945  1.00 96.88           C  
ATOM   3099  HD2 ARG A 219      15.579   4.010   4.466  1.00 96.88           H  
ATOM   3100  HD3 ARG A 219      16.719   2.659   4.487  1.00 96.88           H  
ATOM   3101  NE  ARG A 219      14.778   2.118   3.906  1.00 96.88           N  
ATOM   3102  HE  ARG A 219      14.677   1.553   3.075  1.00 96.88           H  
ATOM   3103  NH1 ARG A 219      13.916   2.660   5.943  1.00 96.88           N  
ATOM   3104 HH11 ARG A 219      14.665   3.328   6.055  1.00 96.88           H  
ATOM   3105 HH12 ARG A 219      13.119   2.723   6.560  1.00 96.88           H  
ATOM   3106  NH2 ARG A 219      12.898   1.104   4.751  1.00 96.88           N  
ATOM   3107 HH21 ARG A 219      12.230   1.034   5.504  1.00 96.88           H  
ATOM   3108 HH22 ARG A 219      12.753   0.542   3.924  1.00 96.88           H  
ATOM   3109  CZ  ARG A 219      13.873   1.954   4.853  1.00 96.88           C  
ATOM   3110  N   LYS A 220      17.239   3.047  -0.702  1.00 96.52           N  
ATOM   3111  H   LYS A 220      17.927   3.741  -0.447  1.00 96.52           H  
ATOM   3112  CA  LYS A 220      17.737   1.751  -1.191  1.00 96.52           C  
ATOM   3113  HA  LYS A 220      16.899   1.079  -1.374  1.00 96.52           H  
ATOM   3114  C   LYS A 220      18.625   1.078  -0.150  1.00 96.52           C  
ATOM   3115  CB  LYS A 220      18.484   1.954  -2.516  1.00 96.52           C  
ATOM   3116  HB2 LYS A 220      19.022   1.042  -2.774  1.00 96.52           H  
ATOM   3117  HB3 LYS A 220      19.202   2.768  -2.411  1.00 96.52           H  
ATOM   3118  O   LYS A 220      19.257   1.755   0.663  1.00 96.52           O  
ATOM   3119  CG  LYS A 220      17.493   2.265  -3.643  1.00 96.52           C  
ATOM   3120  HG2 LYS A 220      16.839   3.087  -3.353  1.00 96.52           H  
ATOM   3121  HG3 LYS A 220      16.879   1.381  -3.817  1.00 96.52           H  
ATOM   3122  CD  LYS A 220      18.210   2.655  -4.936  1.00 96.52           C  
ATOM   3123  HD2 LYS A 220      18.654   3.643  -4.810  1.00 96.52           H  
ATOM   3124  HD3 LYS A 220      18.988   1.928  -5.173  1.00 96.52           H  
ATOM   3125  CE  LYS A 220      17.170   2.673  -6.055  1.00 96.52           C  
ATOM   3126  HE2 LYS A 220      16.259   3.144  -5.686  1.00 96.52           H  
ATOM   3127  HE3 LYS A 220      16.930   1.642  -6.314  1.00 96.52           H  
ATOM   3128  NZ  LYS A 220      17.639   3.422  -7.239  1.00 96.52           N  
ATOM   3129  HZ1 LYS A 220      18.626   3.295  -7.414  1.00 96.52           H  
ATOM   3130  HZ2 LYS A 220      17.401   4.391  -7.083  1.00 96.52           H  
ATOM   3131  HZ3 LYS A 220      17.080   3.184  -8.045  1.00 96.52           H  
ATOM   3132  N   ILE A 221      18.716  -0.248  -0.187  1.00 97.47           N  
ATOM   3133  H   ILE A 221      18.146  -0.735  -0.864  1.00 97.47           H  
ATOM   3134  CA  ILE A 221      19.660  -1.019   0.636  1.00 97.47           C  
ATOM   3135  HA  ILE A 221      20.261  -0.320   1.218  1.00 97.47           H  
ATOM   3136  C   ILE A 221      20.626  -1.741  -0.299  1.00 97.47           C  
ATOM   3137  CB  ILE A 221      18.960  -1.936   1.657  1.00 97.47           C  
ATOM   3138  HB  ILE A 221      18.580  -2.822   1.148  1.00 97.47           H  
ATOM   3139  O   ILE A 221      20.428  -2.891  -0.690  1.00 97.47           O  
ATOM   3140  CG1 ILE A 221      17.779  -1.211   2.344  1.00 97.47           C  
ATOM   3141 HG12 ILE A 221      18.133  -0.282   2.792  1.00 97.47           H  
ATOM   3142 HG13 ILE A 221      17.030  -0.963   1.593  1.00 97.47           H  
ATOM   3143  CG2 ILE A 221      20.015  -2.351   2.697  1.00 97.47           C  
ATOM   3144 HG21 ILE A 221      19.608  -3.123   3.348  1.00 97.47           H  
ATOM   3145 HG22 ILE A 221      20.322  -1.490   3.291  1.00 97.47           H  
ATOM   3146 HG23 ILE A 221      20.891  -2.772   2.203  1.00 97.47           H  
ATOM   3147  CD1 ILE A 221      17.060  -2.028   3.418  1.00 97.47           C  
ATOM   3148 HD11 ILE A 221      17.698  -2.162   4.291  1.00 97.47           H  
ATOM   3149 HD12 ILE A 221      16.770  -3.001   3.023  1.00 97.47           H  
ATOM   3150 HD13 ILE A 221      16.164  -1.485   3.718  1.00 97.47           H  
ATOM   3151  N   LYS A 222      21.649  -0.996  -0.720  1.00 97.41           N  
ATOM   3152  H   LYS A 222      21.811  -0.123  -0.239  1.00 97.41           H  
ATOM   3153  CA  LYS A 222      22.529  -1.337  -1.830  1.00 97.41           C  
ATOM   3154  HA  LYS A 222      21.900  -1.668  -2.656  1.00 97.41           H  
ATOM   3155  C   LYS A 222      23.468  -2.491  -1.481  1.00 97.41           C  
ATOM   3156  CB  LYS A 222      23.272  -0.071  -2.287  1.00 97.41           C  
ATOM   3157  HB2 LYS A 222      23.845   0.339  -1.455  1.00 97.41           H  
ATOM   3158  HB3 LYS A 222      22.532   0.669  -2.594  1.00 97.41           H  
ATOM   3159  O   LYS A 222      24.236  -2.435  -0.516  1.00 97.41           O  
ATOM   3160  CG  LYS A 222      24.210  -0.358  -3.467  1.00 97.41           C  
ATOM   3161  HG2 LYS A 222      25.029  -0.994  -3.131  1.00 97.41           H  
ATOM   3162  HG3 LYS A 222      23.651  -0.894  -4.234  1.00 97.41           H  
ATOM   3163  CD  LYS A 222      24.790   0.923  -4.075  1.00 97.41           C  
ATOM   3164  HD2 LYS A 222      25.294   1.506  -3.304  1.00 97.41           H  
ATOM   3165  HD3 LYS A 222      23.969   1.504  -4.495  1.00 97.41           H  
ATOM   3166  CE  LYS A 222      25.794   0.566  -5.176  1.00 97.41           C  
ATOM   3167  HE2 LYS A 222      25.400  -0.284  -5.733  1.00 97.41           H  
ATOM   3168  HE3 LYS A 222      26.737   0.258  -4.724  1.00 97.41           H  
ATOM   3169  NZ  LYS A 222      25.989   1.692  -6.118  1.00 97.41           N  
ATOM   3170  HZ1 LYS A 222      25.109   1.828  -6.595  1.00 97.41           H  
ATOM   3171  HZ2 LYS A 222      26.232   2.557  -5.656  1.00 97.41           H  
ATOM   3172  HZ3 LYS A 222      26.647   1.455  -6.846  1.00 97.41           H  
ATOM   3173  N   ALA A 223      23.462  -3.484  -2.357  1.00 98.09           N  
ATOM   3174  H   ALA A 223      22.793  -3.428  -3.112  1.00 98.09           H  
ATOM   3175  CA  ALA A 223      24.513  -4.475  -2.504  1.00 98.09           C  
ATOM   3176  HA  ALA A 223      25.356  -4.207  -1.866  1.00 98.09           H  
ATOM   3177  C   ALA A 223      25.021  -4.452  -3.957  1.00 98.09           C  
ATOM   3178  CB  ALA A 223      23.975  -5.832  -2.036  1.00 98.09           C  
ATOM   3179  HB1 ALA A 223      24.746  -6.596  -2.139  1.00 98.09           H  
ATOM   3180  HB2 ALA A 223      23.688  -5.766  -0.986  1.00 98.09           H  
ATOM   3181  HB3 ALA A 223      23.098  -6.108  -2.622  1.00 98.09           H  
ATOM   3182  O   ALA A 223      24.425  -3.836  -4.844  1.00 98.09           O  
ATOM   3183  N   THR A 224      26.166  -5.062  -4.239  1.00 97.89           N  
ATOM   3184  H   THR A 224      26.685  -5.481  -3.480  1.00 97.89           H  
ATOM   3185  CA  THR A 224      26.750  -5.056  -5.587  1.00 97.89           C  
ATOM   3186  HA  THR A 224      25.949  -4.974  -6.323  1.00 97.89           H  
ATOM   3187  C   THR A 224      27.484  -6.356  -5.860  1.00 97.89           C  
ATOM   3188  CB  THR A 224      27.673  -3.840  -5.766  1.00 97.89           C  
ATOM   3189  HB  THR A 224      28.458  -3.875  -5.010  1.00 97.89           H  
ATOM   3190  O   THR A 224      28.395  -6.722  -5.116  1.00 97.89           O  
ATOM   3191  CG2 THR A 224      28.325  -3.729  -7.140  1.00 97.89           C  
ATOM   3192 HG21 THR A 224      27.565  -3.725  -7.921  1.00 97.89           H  
ATOM   3193 HG22 THR A 224      28.900  -2.805  -7.201  1.00 97.89           H  
ATOM   3194 HG23 THR A 224      29.008  -4.563  -7.304  1.00 97.89           H  
ATOM   3195  OG1 THR A 224      26.917  -2.658  -5.585  1.00 97.89           O  
ATOM   3196  HG1 THR A 224      26.022  -2.948  -5.393  1.00 97.89           H  
ATOM   3197  N   VAL A 225      27.105  -7.037  -6.944  1.00 98.19           N  
ATOM   3198  H   VAL A 225      26.398  -6.625  -7.535  1.00 98.19           H  
ATOM   3199  CA  VAL A 225      27.901  -8.135  -7.507  1.00 98.19           C  
ATOM   3200  HA  VAL A 225      28.232  -8.796  -6.706  1.00 98.19           H  
ATOM   3201  C   VAL A 225      29.113  -7.517  -8.187  1.00 98.19           C  
ATOM   3202  CB  VAL A 225      27.113  -8.960  -8.546  1.00 98.19           C  
ATOM   3203  HB  VAL A 225      26.831  -8.320  -9.383  1.00 98.19           H  
ATOM   3204  O   VAL A 225      28.942  -6.643  -9.031  1.00 98.19           O  
ATOM   3205  CG1 VAL A 225      27.947 -10.128  -9.084  1.00 98.19           C  
ATOM   3206 HG11 VAL A 225      28.826  -9.749  -9.605  1.00 98.19           H  
ATOM   3207 HG12 VAL A 225      28.258 -10.775  -8.264  1.00 98.19           H  
ATOM   3208 HG13 VAL A 225      27.360 -10.705  -9.798  1.00 98.19           H  
ATOM   3209  CG2 VAL A 225      25.841  -9.560  -7.955  1.00 98.19           C  
ATOM   3210 HG21 VAL A 225      25.161  -8.759  -7.664  1.00 98.19           H  
ATOM   3211 HG22 VAL A 225      25.332 -10.168  -8.702  1.00 98.19           H  
ATOM   3212 HG23 VAL A 225      26.096 -10.175  -7.092  1.00 98.19           H  
ATOM   3213  N   LYS A 226      30.317  -7.988  -7.861  1.00 97.85           N  
ATOM   3214  H   LYS A 226      30.371  -8.682  -7.130  1.00 97.85           H  
ATOM   3215  CA  LYS A 226      31.538  -7.700  -8.623  1.00 97.85           C  
ATOM   3216  HA  LYS A 226      31.326  -6.986  -9.419  1.00 97.85           H  
ATOM   3217  C   LYS A 226      32.007  -8.995  -9.274  1.00 97.85           C  
ATOM   3218  CB  LYS A 226      32.624  -7.098  -7.720  1.00 97.85           C  
ATOM   3219  HB2 LYS A 226      33.476  -6.837  -8.348  1.00 97.85           H  
ATOM   3220  HB3 LYS A 226      32.947  -7.856  -7.007  1.00 97.85           H  
ATOM   3221  O   LYS A 226      32.252  -9.974  -8.565  1.00 97.85           O  
ATOM   3222  CG  LYS A 226      32.180  -5.850  -6.937  1.00 97.85           C  
ATOM   3223  HG2 LYS A 226      31.398  -6.119  -6.227  1.00 97.85           H  
ATOM   3224  HG3 LYS A 226      31.787  -5.100  -7.623  1.00 97.85           H  
ATOM   3225  CD  LYS A 226      33.381  -5.282  -6.168  1.00 97.85           C  
ATOM   3226  HD2 LYS A 226      34.181  -5.038  -6.867  1.00 97.85           H  
ATOM   3227  HD3 LYS A 226      33.746  -6.059  -5.497  1.00 97.85           H  
ATOM   3228  CE  LYS A 226      33.031  -4.051  -5.319  1.00 97.85           C  
ATOM   3229  HE2 LYS A 226      31.977  -4.092  -5.045  1.00 97.85           H  
ATOM   3230  HE3 LYS A 226      33.627  -4.098  -4.407  1.00 97.85           H  
ATOM   3231  NZ  LYS A 226      33.328  -2.785  -6.024  1.00 97.85           N  
ATOM   3232  HZ1 LYS A 226      34.128  -2.851  -6.637  1.00 97.85           H  
ATOM   3233  HZ2 LYS A 226      32.637  -2.608  -6.738  1.00 97.85           H  
ATOM   3234  HZ3 LYS A 226      33.370  -1.961  -5.440  1.00 97.85           H  
ATOM   3235  N   LEU A 227      32.096  -9.022 -10.599  1.00 98.26           N  
ATOM   3236  H   LEU A 227      31.899  -8.171 -11.106  1.00 98.26           H  
ATOM   3237  CA  LEU A 227      32.519 -10.189 -11.374  1.00 98.26           C  
ATOM   3238  HA  LEU A 227      32.243 -11.099 -10.843  1.00 98.26           H  
ATOM   3239  C   LEU A 227      34.041 -10.227 -11.553  1.00 98.26           C  
ATOM   3240  CB  LEU A 227      31.806 -10.179 -12.735  1.00 98.26           C  
ATOM   3241  HB2 LEU A 227      32.193 -11.002 -13.336  1.00 98.26           H  
ATOM   3242  HB3 LEU A 227      32.059  -9.244 -13.235  1.00 98.26           H  
ATOM   3243  O   LEU A 227      34.719  -9.204 -11.491  1.00 98.26           O  
ATOM   3244  CG  LEU A 227      30.273 -10.276 -12.702  1.00 98.26           C  
ATOM   3245  HG  LEU A 227      29.853  -9.357 -12.292  1.00 98.26           H  
ATOM   3246  CD1 LEU A 227      29.761 -10.468 -14.126  1.00 98.26           C  
ATOM   3247 HD11 LEU A 227      28.671 -10.459 -14.140  1.00 98.26           H  
ATOM   3248 HD12 LEU A 227      30.142  -9.675 -14.769  1.00 98.26           H  
ATOM   3249 HD13 LEU A 227      30.111 -11.420 -14.524  1.00 98.26           H  
ATOM   3250  CD2 LEU A 227      29.771 -11.461 -11.876  1.00 98.26           C  
ATOM   3251 HD21 LEU A 227      28.684 -11.512 -11.933  1.00 98.26           H  
ATOM   3252 HD22 LEU A 227      30.051 -11.323 -10.831  1.00 98.26           H  
ATOM   3253 HD23 LEU A 227      30.207 -12.385 -12.254  1.00 98.26           H  
ATOM   3254  N   GLY A 228      34.593 -11.413 -11.817  1.00 97.48           N  
ATOM   3255  H   GLY A 228      34.002 -12.232 -11.793  1.00 97.48           H  
ATOM   3256  CA  GLY A 228      36.031 -11.599 -12.042  1.00 97.48           C  
ATOM   3257  HA2 GLY A 228      36.243 -12.666 -12.106  1.00 97.48           H  
ATOM   3258  HA3 GLY A 228      36.577 -11.194 -11.190  1.00 97.48           H  
ATOM   3259  C   GLY A 228      36.586 -10.936 -13.309  1.00 97.48           C  
ATOM   3260  O   GLY A 228      37.801 -10.884 -13.466  1.00 97.48           O  
ATOM   3261  N   ASN A 229      35.733 -10.426 -14.206  1.00 97.00           N  
ATOM   3262  H   ASN A 229      34.743 -10.479 -14.015  1.00 97.00           H  
ATOM   3263  CA  ASN A 229      36.132  -9.575 -15.336  1.00 97.00           C  
ATOM   3264  HA  ASN A 229      37.162  -9.815 -15.602  1.00 97.00           H  
ATOM   3265  C   ASN A 229      36.126  -8.065 -15.005  1.00 97.00           C  
ATOM   3266  CB  ASN A 229      35.251  -9.891 -16.563  1.00 97.00           C  
ATOM   3267  HB2 ASN A 229      35.293 -10.957 -16.788  1.00 97.00           H  
ATOM   3268  HB3 ASN A 229      35.655  -9.355 -17.422  1.00 97.00           H  
ATOM   3269  O   ASN A 229      36.461  -7.262 -15.872  1.00 97.00           O  
ATOM   3270  CG  ASN A 229      33.797  -9.475 -16.402  1.00 97.00           C  
ATOM   3271  ND2 ASN A 229      33.044  -9.494 -17.473  1.00 97.00           N  
ATOM   3272 HD21 ASN A 229      32.117  -9.097 -17.408  1.00 97.00           H  
ATOM   3273 HD22 ASN A 229      33.435  -9.658 -18.389  1.00 97.00           H  
ATOM   3274  OD1 ASN A 229      33.342  -9.154 -15.317  1.00 97.00           O  
ATOM   3275  N   GLY A 230      35.749  -7.677 -13.782  1.00 96.48           N  
ATOM   3276  H   GLY A 230      35.460  -8.381 -13.117  1.00 96.48           H  
ATOM   3277  CA  GLY A 230      35.669  -6.283 -13.339  1.00 96.48           C  
ATOM   3278  HA2 GLY A 230      35.881  -6.248 -12.271  1.00 96.48           H  
ATOM   3279  HA3 GLY A 230      36.426  -5.692 -13.856  1.00 96.48           H  
ATOM   3280  C   GLY A 230      34.316  -5.598 -13.558  1.00 96.48           C  
ATOM   3281  O   GLY A 230      34.170  -4.449 -13.151  1.00 96.48           O  
ATOM   3282  N   GLU A 231      33.319  -6.263 -14.153  1.00 97.72           N  
ATOM   3283  H   GLU A 231      33.466  -7.209 -14.475  1.00 97.72           H  
ATOM   3284  CA  GLU A 231      31.961  -5.708 -14.225  1.00 97.72           C  
ATOM   3285  HA  GLU A 231      32.031  -4.673 -14.559  1.00 97.72           H  
ATOM   3286  C   GLU A 231      31.286  -5.693 -12.844  1.00 97.72           C  
ATOM   3287  CB  GLU A 231      31.085  -6.462 -15.236  1.00 97.72           C  
ATOM   3288  HB2 GLU A 231      31.113  -7.529 -15.017  1.00 97.72           H  
ATOM   3289  HB3 GLU A 231      30.058  -6.117 -15.118  1.00 97.72           H  
ATOM   3290  O   GLU A 231      31.404  -6.642 -12.060  1.00 97.72           O  
ATOM   3291  CG  GLU A 231      31.497  -6.219 -16.693  1.00 97.72           C  
ATOM   3292  HG2 GLU A 231      31.509  -5.146 -16.886  1.00 97.72           H  
ATOM   3293  HG3 GLU A 231      32.504  -6.603 -16.855  1.00 97.72           H  
ATOM   3294  CD  GLU A 231      30.514  -6.911 -17.645  1.00 97.72           C  
ATOM   3295  OE1 GLU A 231      29.583  -6.231 -18.137  1.00 97.72           O  
ATOM   3296  OE2 GLU A 231      30.683  -8.136 -17.853  1.00 97.72           O  
ATOM   3297  N   GLU A 232      30.542  -4.620 -12.556  1.00 97.64           N  
ATOM   3298  H   GLU A 232      30.439  -3.897 -13.254  1.00 97.64           H  
ATOM   3299  CA  GLU A 232      29.798  -4.447 -11.307  1.00 97.64           C  
ATOM   3300  HA  GLU A 232      29.892  -5.366 -10.728  1.00 97.64           H  
ATOM   3301  C   GLU A 232      28.304  -4.223 -11.572  1.00 97.64           C  
ATOM   3302  CB  GLU A 232      30.377  -3.310 -10.445  1.00 97.64           C  
ATOM   3303  HB2 GLU A 232      29.791  -3.278  -9.526  1.00 97.64           H  
ATOM   3304  HB3 GLU A 232      30.261  -2.356 -10.960  1.00 97.64           H  
ATOM   3305  O   GLU A 232      27.932  -3.400 -12.408  1.00 97.64           O  
ATOM   3306  CG  GLU A 232      31.861  -3.519 -10.096  1.00 97.64           C  
ATOM   3307  HG2 GLU A 232      32.020  -4.575  -9.879  1.00 97.64           H  
ATOM   3308  HG3 GLU A 232      32.464  -3.265 -10.968  1.00 97.64           H  
ATOM   3309  CD  GLU A 232      32.355  -2.708  -8.886  1.00 97.64           C  
ATOM   3310  OE1 GLU A 232      33.577  -2.731  -8.609  1.00 97.64           O  
ATOM   3311  OE2 GLU A 232      31.561  -2.206  -8.052  1.00 97.64           O  
ATOM   3312  N   PHE A 233      27.445  -4.922 -10.824  1.00 97.87           N  
ATOM   3313  H   PHE A 233      27.827  -5.571 -10.151  1.00 97.87           H  
ATOM   3314  CA  PHE A 233      25.987  -4.856 -10.967  1.00 97.87           C  
ATOM   3315  HA  PHE A 233      25.737  -4.060 -11.668  1.00 97.87           H  
ATOM   3316  C   PHE A 233      25.308  -4.519  -9.640  1.00 97.87           C  
ATOM   3317  CB  PHE A 233      25.455  -6.167 -11.562  1.00 97.87           C  
ATOM   3318  HB2 PHE A 233      24.369  -6.101 -11.631  1.00 97.87           H  
ATOM   3319  HB3 PHE A 233      25.696  -6.995 -10.895  1.00 97.87           H  
ATOM   3320  O   PHE A 233      25.476  -5.229  -8.644  1.00 97.87           O  
ATOM   3321  CG  PHE A 233      26.017  -6.442 -12.942  1.00 97.87           C  
ATOM   3322  CD1 PHE A 233      25.653  -5.606 -14.013  1.00 97.87           C  
ATOM   3323  HD1 PHE A 233      24.931  -4.816 -13.862  1.00 97.87           H  
ATOM   3324  CD2 PHE A 233      26.995  -7.436 -13.134  1.00 97.87           C  
ATOM   3325  HD2 PHE A 233      27.314  -8.055 -12.309  1.00 97.87           H  
ATOM   3326  CE1 PHE A 233      26.283  -5.740 -15.258  1.00 97.87           C  
ATOM   3327  HE1 PHE A 233      26.063  -5.036 -16.047  1.00 97.87           H  
ATOM   3328  CE2 PHE A 233      27.599  -7.583 -14.395  1.00 97.87           C  
ATOM   3329  HE2 PHE A 233      28.384  -8.308 -14.549  1.00 97.87           H  
ATOM   3330  CZ  PHE A 233      27.248  -6.738 -15.457  1.00 97.87           C  
ATOM   3331  HZ  PHE A 233      27.758  -6.826 -16.405  1.00 97.87           H  
ATOM   3332  N   GLU A 234      24.537  -3.429  -9.627  1.00 97.29           N  
ATOM   3333  H   GLU A 234      24.399  -2.928 -10.493  1.00 97.29           H  
ATOM   3334  CA  GLU A 234      23.814  -2.958  -8.445  1.00 97.29           C  
ATOM   3335  HA  GLU A 234      24.472  -3.073  -7.584  1.00 97.29           H  
ATOM   3336  C   GLU A 234      22.556  -3.798  -8.183  1.00 97.29           C  
ATOM   3337  CB  GLU A 234      23.487  -1.457  -8.567  1.00 97.29           C  
ATOM   3338  HB2 GLU A 234      22.815  -1.294  -9.410  1.00 97.29           H  
ATOM   3339  HB3 GLU A 234      24.414  -0.915  -8.751  1.00 97.29           H  
ATOM   3340  O   GLU A 234      21.672  -3.936  -9.032  1.00 97.29           O  
ATOM   3341  CG  GLU A 234      22.838  -0.916  -7.283  1.00 97.29           C  
ATOM   3342  HG2 GLU A 234      21.880  -1.411  -7.123  1.00 97.29           H  
ATOM   3343  HG3 GLU A 234      23.489  -1.166  -6.444  1.00 97.29           H  
ATOM   3344  CD  GLU A 234      22.630   0.605  -7.318  1.00 97.29           C  
ATOM   3345  OE1 GLU A 234      21.463   1.055  -7.313  1.00 97.29           O  
ATOM   3346  OE2 GLU A 234      23.658   1.324  -7.286  1.00 97.29           O  
ATOM   3347  N   GLY A 235      22.462  -4.314  -6.962  1.00 97.70           N  
ATOM   3348  H   GLY A 235      23.181  -4.092  -6.288  1.00 97.70           H  
ATOM   3349  CA  GLY A 235      21.291  -5.007  -6.448  1.00 97.70           C  
ATOM   3350  HA2 GLY A 235      21.512  -6.071  -6.373  1.00 97.70           H  
ATOM   3351  HA3 GLY A 235      20.446  -4.879  -7.124  1.00 97.70           H  
ATOM   3352  C   GLY A 235      20.888  -4.488  -5.073  1.00 97.70           C  
ATOM   3353  O   GLY A 235      21.499  -3.561  -4.536  1.00 97.70           O  
ATOM   3354  N   GLU A 236      19.875  -5.111  -4.481  1.00 97.51           N  
ATOM   3355  H   GLU A 236      19.439  -5.891  -4.951  1.00 97.51           H  
ATOM   3356  CA  GLU A 236      19.444  -4.797  -3.114  1.00 97.51           C  
ATOM   3357  HA  GLU A 236      20.185  -4.135  -2.668  1.00 97.51           H  
ATOM   3358  C   GLU A 236      19.419  -6.031  -2.212  1.00 97.51           C  
ATOM   3359  CB  GLU A 236      18.111  -4.033  -3.095  1.00 97.51           C  
ATOM   3360  HB2 GLU A 236      17.351  -4.582  -3.651  1.00 97.51           H  
ATOM   3361  HB3 GLU A 236      17.786  -3.943  -2.059  1.00 97.51           H  
ATOM   3362  O   GLU A 236      19.223  -7.159  -2.671  1.00 97.51           O  
ATOM   3363  CG  GLU A 236      18.278  -2.622  -3.679  1.00 97.51           C  
ATOM   3364  HG2 GLU A 236      19.176  -2.164  -3.263  1.00 97.51           H  
ATOM   3365  HG3 GLU A 236      18.410  -2.693  -4.759  1.00 97.51           H  
ATOM   3366  CD  GLU A 236      17.084  -1.724  -3.350  1.00 97.51           C  
ATOM   3367  OE1 GLU A 236      16.311  -1.424  -4.287  1.00 97.51           O  
ATOM   3368  OE2 GLU A 236      16.982  -1.305  -2.170  1.00 97.51           O  
ATOM   3369  N   SER A 237      19.683  -5.810  -0.923  1.00 97.04           N  
ATOM   3370  H   SER A 237      19.877  -4.862  -0.634  1.00 97.04           H  
ATOM   3371  CA  SER A 237      19.698  -6.841   0.117  1.00 97.04           C  
ATOM   3372  HA  SER A 237      18.859  -7.522  -0.022  1.00 97.04           H  
ATOM   3373  C   SER A 237      19.636  -6.215   1.504  1.00 97.04           C  
ATOM   3374  CB  SER A 237      21.003  -7.626   0.040  1.00 97.04           C  
ATOM   3375  HB2 SER A 237      21.125  -8.021  -0.969  1.00 97.04           H  
ATOM   3376  HB3 SER A 237      21.847  -6.976   0.269  1.00 97.04           H  
ATOM   3377  O   SER A 237      20.356  -5.254   1.766  1.00 97.04           O  
ATOM   3378  OG  SER A 237      20.960  -8.698   0.956  1.00 97.04           O  
ATOM   3379  HG  SER A 237      21.298  -9.455   0.473  1.00 97.04           H  
ATOM   3380  N   ALA A 238      18.850  -6.787   2.419  1.00 96.47           N  
ATOM   3381  H   ALA A 238      18.319  -7.610   2.173  1.00 96.47           H  
ATOM   3382  CA  ALA A 238      18.927  -6.420   3.832  1.00 96.47           C  
ATOM   3383  HA  ALA A 238      19.229  -5.375   3.905  1.00 96.47           H  
ATOM   3384  C   ALA A 238      19.994  -7.219   4.598  1.00 96.47           C  
ATOM   3385  CB  ALA A 238      17.541  -6.515   4.477  1.00 96.47           C  
ATOM   3386  HB1 ALA A 238      17.606  -6.255   5.534  1.00 96.47           H  
ATOM   3387  HB2 ALA A 238      17.145  -7.527   4.385  1.00 96.47           H  
ATOM   3388  HB3 ALA A 238      16.865  -5.813   3.991  1.00 96.47           H  
ATOM   3389  O   ALA A 238      20.257  -6.893   5.752  1.00 96.47           O  
ATOM   3390  N   TYR A 239      20.636  -8.226   3.994  1.00 96.48           N  
ATOM   3391  H   TYR A 239      20.442  -8.407   3.020  1.00 96.48           H  
ATOM   3392  CA  TYR A 239      21.731  -8.960   4.635  1.00 96.48           C  
ATOM   3393  HA  TYR A 239      21.395  -9.279   5.621  1.00 96.48           H  
ATOM   3394  C   TYR A 239      22.978  -8.083   4.820  1.00 96.48           C  
ATOM   3395  CB  TYR A 239      22.076 -10.215   3.824  1.00 96.48           C  
ATOM   3396  HB2 TYR A 239      22.360  -9.919   2.814  1.00 96.48           H  
ATOM   3397  HB3 TYR A 239      21.187 -10.840   3.748  1.00 96.48           H  
ATOM   3398  O   TYR A 239      23.327  -7.270   3.962  1.00 96.48           O  
ATOM   3399  CG  TYR A 239      23.203 -11.043   4.416  1.00 96.48           C  
ATOM   3400  CD1 TYR A 239      24.514 -10.923   3.919  1.00 96.48           C  
ATOM   3401  HD1 TYR A 239      24.721 -10.220   3.126  1.00 96.48           H  
ATOM   3402  CD2 TYR A 239      22.948 -11.901   5.498  1.00 96.48           C  
ATOM   3403  HD2 TYR A 239      21.959 -11.934   5.931  1.00 96.48           H  
ATOM   3404  CE1 TYR A 239      25.550 -11.708   4.459  1.00 96.48           C  
ATOM   3405  HE1 TYR A 239      26.555 -11.621   4.073  1.00 96.48           H  
ATOM   3406  CE2 TYR A 239      23.972 -12.704   6.032  1.00 96.48           C  
ATOM   3407  HE2 TYR A 239      23.749 -13.366   6.856  1.00 96.48           H  
ATOM   3408  OH  TYR A 239      26.269 -13.392   6.011  1.00 96.48           O  
ATOM   3409  HH  TYR A 239      25.935 -13.928   6.735  1.00 96.48           H  
ATOM   3410  CZ  TYR A 239      25.276 -12.617   5.502  1.00 96.48           C  
ATOM   3411  N   ARG A 240      23.714  -8.307   5.915  1.00 93.91           N  
ATOM   3412  H   ARG A 240      23.358  -8.956   6.602  1.00 93.91           H  
ATOM   3413  CA  ARG A 240      25.064  -7.763   6.108  1.00 93.91           C  
ATOM   3414  HA  ARG A 240      25.467  -7.522   5.125  1.00 93.91           H  
ATOM   3415  C   ARG A 240      25.957  -8.799   6.796  1.00 93.91           C  
ATOM   3416  CB  ARG A 240      24.969  -6.464   6.919  1.00 93.91           C  
ATOM   3417  HB2 ARG A 240      24.137  -5.871   6.541  1.00 93.91           H  
ATOM   3418  HB3 ARG A 240      24.779  -6.705   7.965  1.00 93.91           H  
ATOM   3419  O   ARG A 240      25.622  -9.243   7.895  1.00 93.91           O  
ATOM   3420  CG  ARG A 240      26.242  -5.619   6.842  1.00 93.91           C  
ATOM   3421  HG2 ARG A 240      26.453  -5.373   5.801  1.00 93.91           H  
ATOM   3422  HG3 ARG A 240      27.082  -6.167   7.268  1.00 93.91           H  
ATOM   3423  CD  ARG A 240      26.005  -4.332   7.635  1.00 93.91           C  
ATOM   3424  HD2 ARG A 240      25.807  -4.588   8.676  1.00 93.91           H  
ATOM   3425  HD3 ARG A 240      25.123  -3.837   7.230  1.00 93.91           H  
ATOM   3426  NE  ARG A 240      27.164  -3.424   7.561  1.00 93.91           N  
ATOM   3427  HE  ARG A 240      28.029  -3.814   7.215  1.00 93.91           H  
ATOM   3428  NH1 ARG A 240      26.076  -1.557   8.336  1.00 93.91           N  
ATOM   3429 HH11 ARG A 240      25.229  -2.101   8.422  1.00 93.91           H  
ATOM   3430 HH12 ARG A 240      26.048  -0.572   8.555  1.00 93.91           H  
ATOM   3431  NH2 ARG A 240      28.229  -1.422   7.753  1.00 93.91           N  
ATOM   3432 HH21 ARG A 240      28.189  -0.436   7.966  1.00 93.91           H  
ATOM   3433 HH22 ARG A 240      29.064  -1.827   7.354  1.00 93.91           H  
ATOM   3434  CZ  ARG A 240      27.151  -2.143   7.884  1.00 93.91           C  
ATOM   3435  N   PRO A 241      27.104  -9.187   6.212  1.00 91.70           N  
ATOM   3436  CA  PRO A 241      28.023 -10.105   6.874  1.00 91.70           C  
ATOM   3437  HA  PRO A 241      27.480 -10.980   7.231  1.00 91.70           H  
ATOM   3438  C   PRO A 241      28.713  -9.413   8.060  1.00 91.70           C  
ATOM   3439  CB  PRO A 241      29.012 -10.533   5.786  1.00 91.70           C  
ATOM   3440  HB2 PRO A 241      29.993 -10.778   6.194  1.00 91.70           H  
ATOM   3441  HB3 PRO A 241      28.609 -11.389   5.245  1.00 91.70           H  
ATOM   3442  O   PRO A 241      29.093  -8.246   7.971  1.00 91.70           O  
ATOM   3443  CG  PRO A 241      29.063  -9.319   4.856  1.00 91.70           C  
ATOM   3444  HG2 PRO A 241      29.762  -8.582   5.252  1.00 91.70           H  
ATOM   3445  HG3 PRO A 241      29.339  -9.599   3.840  1.00 91.70           H  
ATOM   3446  CD  PRO A 241      27.638  -8.765   4.923  1.00 91.70           C  
ATOM   3447  HD2 PRO A 241      27.659  -7.679   4.836  1.00 91.70           H  
ATOM   3448  HD3 PRO A 241      27.035  -9.193   4.122  1.00 91.70           H  
ATOM   3449  N   LYS A 242      28.942 -10.150   9.158  1.00 87.16           N  
ATOM   3450  H   LYS A 242      28.536 -11.074   9.194  1.00 87.16           H  
ATOM   3451  CA  LYS A 242      29.671  -9.642  10.344  1.00 87.16           C  
ATOM   3452  HA  LYS A 242      29.170  -8.745  10.710  1.00 87.16           H  
ATOM   3453  C   LYS A 242      31.108  -9.222  10.027  1.00 87.16           C  
ATOM   3454  CB  LYS A 242      29.709 -10.695  11.466  1.00 87.16           C  
ATOM   3455  HB2 LYS A 242      30.301 -10.302  12.292  1.00 87.16           H  
ATOM   3456  HB3 LYS A 242      30.190 -11.601  11.099  1.00 87.16           H  
ATOM   3457  O   LYS A 242      31.644  -8.324  10.666  1.00 87.16           O  
ATOM   3458  CG  LYS A 242      28.312 -11.034  11.992  1.00 87.16           C  
ATOM   3459  HG2 LYS A 242      27.733 -11.481  11.183  1.00 87.16           H  
ATOM   3460  HG3 LYS A 242      27.814 -10.117  12.308  1.00 87.16           H  
ATOM   3461  CD  LYS A 242      28.358 -12.014  13.174  1.00 87.16           C  
ATOM   3462  HD2 LYS A 242      28.791 -11.530  14.050  1.00 87.16           H  
ATOM   3463  HD3 LYS A 242      28.941 -12.893  12.901  1.00 87.16           H  
ATOM   3464  CE  LYS A 242      26.906 -12.410  13.434  1.00 87.16           C  
ATOM   3465  HE2 LYS A 242      26.329 -11.529  13.717  1.00 87.16           H  
ATOM   3466  HE3 LYS A 242      26.491 -12.749  12.485  1.00 87.16           H  
ATOM   3467  NZ  LYS A 242      26.714 -13.494  14.426  1.00 87.16           N  
ATOM   3468  HZ1 LYS A 242      26.782 -13.154  15.375  1.00 87.16           H  
ATOM   3469  HZ2 LYS A 242      27.349 -14.261  14.258  1.00 87.16           H  
ATOM   3470  HZ3 LYS A 242      25.786 -13.865  14.280  1.00 87.16           H  
ATOM   3471  N   ILE A 243      31.727  -9.891   9.056  1.00 83.91           N  
ATOM   3472  H   ILE A 243      31.189 -10.578   8.549  1.00 83.91           H  
ATOM   3473  CA  ILE A 243      33.070  -9.596   8.562  1.00 83.91           C  
ATOM   3474  HA  ILE A 243      33.479  -8.738   9.095  1.00 83.91           H  
ATOM   3475  C   ILE A 243      32.928  -9.228   7.090  1.00 83.91           C  
ATOM   3476  CB  ILE A 243      34.025 -10.794   8.788  1.00 83.91           C  
ATOM   3477  HB  ILE A 243      33.633 -11.656   8.248  1.00 83.91           H  
ATOM   3478  O   ILE A 243      32.495 -10.051   6.284  1.00 83.91           O  
ATOM   3479  CG1 ILE A 243      34.110 -11.154  10.292  1.00 83.91           C  
ATOM   3480 HG12 ILE A 243      34.534 -10.313  10.841  1.00 83.91           H  
ATOM   3481 HG13 ILE A 243      33.108 -11.334  10.680  1.00 83.91           H  
ATOM   3482  CG2 ILE A 243      35.423 -10.464   8.227  1.00 83.91           C  
ATOM   3483 HG21 ILE A 243      35.855  -9.618   8.761  1.00 83.91           H  
ATOM   3484 HG22 ILE A 243      36.086 -11.324   8.327  1.00 83.91           H  
ATOM   3485 HG23 ILE A 243      35.368 -10.224   7.166  1.00 83.91           H  
ATOM   3486  CD1 ILE A 243      34.932 -12.411  10.597  1.00 83.91           C  
ATOM   3487 HD11 ILE A 243      35.989 -12.240  10.390  1.00 83.91           H  
ATOM   3488 HD12 ILE A 243      34.572 -13.247   9.998  1.00 83.91           H  
ATOM   3489 HD13 ILE A 243      34.826 -12.661  11.653  1.00 83.91           H  
ATOM   3490  N   SER A 244      33.302  -7.998   6.738  1.00 80.16           N  
ATOM   3491  H   SER A 244      33.659  -7.378   7.451  1.00 80.16           H  
ATOM   3492  CA  SER A 244      33.451  -7.614   5.337  1.00 80.16           C  
ATOM   3493  HA  SER A 244      32.563  -7.918   4.783  1.00 80.16           H  
ATOM   3494  C   SER A 244      34.672  -8.329   4.765  1.00 80.16           C  
ATOM   3495  CB  SER A 244      33.602  -6.099   5.196  1.00 80.16           C  
ATOM   3496  HB2 SER A 244      34.536  -5.775   5.655  1.00 80.16           H  
ATOM   3497  HB3 SER A 244      32.767  -5.602   5.690  1.00 80.16           H  
ATOM   3498  O   SER A 244      35.795  -8.094   5.207  1.00 80.16           O  
ATOM   3499  OG  SER A 244      33.598  -5.763   3.824  1.00 80.16           O  
ATOM   3500  HG  SER A 244      33.878  -4.850   3.725  1.00 80.16           H  
ATOM   3501  N   ASN A 245      34.452  -9.226   3.808  1.00 76.65           N  
ATOM   3502  H   ASN A 245      33.502  -9.393   3.507  1.00 76.65           H  
ATOM   3503  CA  ASN A 245      35.512  -9.932   3.105  1.00 76.65           C  
ATOM   3504  HA  ASN A 245      36.451  -9.393   3.227  1.00 76.65           H  
ATOM   3505  C   ASN A 245      35.176  -9.963   1.610  1.00 76.65           C  
ATOM   3506  CB  ASN A 245      35.680 -11.331   3.729  1.00 76.65           C  
ATOM   3507  HB2 ASN A 245      35.887 -11.224   4.794  1.00 76.65           H  
ATOM   3508  HB3 ASN A 245      34.755 -11.895   3.610  1.00 76.65           H  
ATOM   3509  O   ASN A 245      34.131 -10.476   1.220  1.00 76.65           O  
ATOM   3510  CG  ASN A 245      36.814 -12.124   3.106  1.00 76.65           C  
ATOM   3511  ND2 ASN A 245      37.060 -13.323   3.573  1.00 76.65           N  
ATOM   3512 HD21 ASN A 245      36.515 -13.707   4.332  1.00 76.65           H  
ATOM   3513 HD22 ASN A 245      37.741 -13.868   3.065  1.00 76.65           H  
ATOM   3514  OD1 ASN A 245      37.468 -11.706   2.165  1.00 76.65           O  
ATOM   3515  N   ALA A 246      36.077  -9.441   0.780  1.00 84.83           N  
ATOM   3516  H   ALA A 246      36.944  -9.103   1.174  1.00 84.83           H  
ATOM   3517  CA  ALA A 246      35.941  -9.381  -0.675  1.00 84.83           C  
ATOM   3518  HA  ALA A 246      34.886  -9.256  -0.918  1.00 84.83           H  
ATOM   3519  C   ALA A 246      36.391 -10.686  -1.368  1.00 84.83           C  
ATOM   3520  CB  ALA A 246      36.687  -8.133  -1.168  1.00 84.83           C  
ATOM   3521  HB1 ALA A 246      36.306  -7.247  -0.661  1.00 84.83           H  
ATOM   3522  HB2 ALA A 246      37.755  -8.235  -0.974  1.00 84.83           H  
ATOM   3523  HB3 ALA A 246      36.533  -8.017  -2.241  1.00 84.83           H  
ATOM   3524  O   ALA A 246      36.950 -10.656  -2.463  1.00 84.83           O  
ATOM   3525  N   THR A 247      36.201 -11.840  -0.719  1.00 94.05           N  
ATOM   3526  H   THR A 247      35.673 -11.816   0.141  1.00 94.05           H  
ATOM   3527  CA  THR A 247      36.583 -13.136  -1.296  1.00 94.05           C  
ATOM   3528  HA  THR A 247      37.615 -13.067  -1.638  1.00 94.05           H  
ATOM   3529  C   THR A 247      35.705 -13.439  -2.505  1.00 94.05           C  
ATOM   3530  CB  THR A 247      36.518 -14.274  -0.269  1.00 94.05           C  
ATOM   3531  HB  THR A 247      35.529 -14.302   0.189  1.00 94.05           H  
ATOM   3532  O   THR A 247      34.477 -13.346  -2.434  1.00 94.05           O  
ATOM   3533  CG2 THR A 247      36.852 -15.646  -0.856  1.00 94.05           C  
ATOM   3534 HG21 THR A 247      36.881 -16.388  -0.058  1.00 94.05           H  
ATOM   3535 HG22 THR A 247      37.821 -15.617  -1.353  1.00 94.05           H  
ATOM   3536 HG23 THR A 247      36.088 -15.949  -1.573  1.00 94.05           H  
ATOM   3537  OG1 THR A 247      37.493 -14.050   0.723  1.00 94.05           O  
ATOM   3538  HG1 THR A 247      37.476 -13.123   0.970  1.00 94.05           H  
ATOM   3539  N   PHE A 248      36.349 -13.800  -3.611  1.00 97.55           N  
ATOM   3540  H   PHE A 248      37.357 -13.856  -3.586  1.00 97.55           H  
ATOM   3541  CA  PHE A 248      35.690 -14.258  -4.825  1.00 97.55           C  
ATOM   3542  HA  PHE A 248      34.730 -13.750  -4.918  1.00 97.55           H  
ATOM   3543  C   PHE A 248      35.427 -15.763  -4.747  1.00 97.55           C  
ATOM   3544  CB  PHE A 248      36.540 -13.892  -6.049  1.00 97.55           C  
ATOM   3545  HB2 PHE A 248      37.587 -14.117  -5.849  1.00 97.55           H  
ATOM   3546  HB3 PHE A 248      36.235 -14.524  -6.883  1.00 97.55           H  
ATOM   3547  O   PHE A 248      36.312 -16.538  -4.390  1.00 97.55           O  
ATOM   3548  CG  PHE A 248      36.410 -12.444  -6.481  1.00 97.55           C  
ATOM   3549  CD1 PHE A 248      35.608 -12.110  -7.589  1.00 97.55           C  
ATOM   3550  HD1 PHE A 248      35.088 -12.882  -8.137  1.00 97.55           H  
ATOM   3551  CD2 PHE A 248      37.087 -11.426  -5.781  1.00 97.55           C  
ATOM   3552  HD2 PHE A 248      37.699 -11.667  -4.925  1.00 97.55           H  
ATOM   3553  CE1 PHE A 248      35.488 -10.770  -7.998  1.00 97.55           C  
ATOM   3554  HE1 PHE A 248      34.878 -10.514  -8.851  1.00 97.55           H  
ATOM   3555  CE2 PHE A 248      36.967 -10.087  -6.191  1.00 97.55           C  
ATOM   3556  HE2 PHE A 248      37.489  -9.312  -5.650  1.00 97.55           H  
ATOM   3557  CZ  PHE A 248      36.171  -9.759  -7.302  1.00 97.55           C  
ATOM   3558  HZ  PHE A 248      36.084  -8.732  -7.626  1.00 97.55           H  
ATOM   3559  N   PHE A 249      34.220 -16.171  -5.125  1.00 97.94           N  
ATOM   3560  H   PHE A 249      33.554 -15.474  -5.424  1.00 97.94           H  
ATOM   3561  CA  PHE A 249      33.793 -17.566  -5.183  1.00 97.94           C  
ATOM   3562  HA  PHE A 249      34.632 -18.221  -4.947  1.00 97.94           H  
ATOM   3563  C   PHE A 249      33.311 -17.902  -6.592  1.00 97.94           C  
ATOM   3564  CB  PHE A 249      32.687 -17.813  -4.153  1.00 97.94           C  
ATOM   3565  HB2 PHE A 249      31.840 -17.172  -4.398  1.00 97.94           H  
ATOM   3566  HB3 PHE A 249      32.349 -18.846  -4.234  1.00 97.94           H  
ATOM   3567  O   PHE A 249      32.810 -17.032  -7.307  1.00 97.94           O  
ATOM   3568  CG  PHE A 249      33.104 -17.555  -2.719  1.00 97.94           C  
ATOM   3569  CD1 PHE A 249      33.802 -18.544  -2.000  1.00 97.94           C  
ATOM   3570  HD1 PHE A 249      34.042 -19.485  -2.472  1.00 97.94           H  
ATOM   3571  CD2 PHE A 249      32.797 -16.328  -2.100  1.00 97.94           C  
ATOM   3572  HD2 PHE A 249      32.290 -15.553  -2.655  1.00 97.94           H  
ATOM   3573  CE1 PHE A 249      34.165 -18.318  -0.661  1.00 97.94           C  
ATOM   3574  HE1 PHE A 249      34.696 -19.081  -0.111  1.00 97.94           H  
ATOM   3575  CE2 PHE A 249      33.162 -16.101  -0.762  1.00 97.94           C  
ATOM   3576  HE2 PHE A 249      32.928 -15.155  -0.296  1.00 97.94           H  
ATOM   3577  CZ  PHE A 249      33.839 -17.099  -0.039  1.00 97.94           C  
ATOM   3578  HZ  PHE A 249      34.121 -16.924   0.989  1.00 97.94           H  
ATOM   3579  N   THR A 250      33.446 -19.164  -6.999  1.00 97.80           N  
ATOM   3580  H   THR A 250      33.880 -19.841  -6.387  1.00 97.80           H  
ATOM   3581  CA  THR A 250      32.938 -19.631  -8.295  1.00 97.80           C  
ATOM   3582  HA  THR A 250      33.363 -18.999  -9.075  1.00 97.80           H  
ATOM   3583  C   THR A 250      31.418 -19.492  -8.360  1.00 97.80           C  
ATOM   3584  CB  THR A 250      33.364 -21.079  -8.572  1.00 97.80           C  
ATOM   3585  HB  THR A 250      32.816 -21.746  -7.907  1.00 97.80           H  
ATOM   3586  O   THR A 250      30.721 -19.765  -7.381  1.00 97.80           O  
ATOM   3587  CG2 THR A 250      33.140 -21.530 -10.014  1.00 97.80           C  
ATOM   3588 HG21 THR A 250      32.076 -21.519 -10.250  1.00 97.80           H  
ATOM   3589 HG22 THR A 250      33.513 -22.546 -10.143  1.00 97.80           H  
ATOM   3590 HG23 THR A 250      33.663 -20.868 -10.703  1.00 97.80           H  
ATOM   3591  OG1 THR A 250      34.740 -21.237  -8.316  1.00 97.80           O  
ATOM   3592  HG1 THR A 250      35.218 -20.632  -8.887  1.00 97.80           H  
ATOM   3593  N   LEU A 251      30.904 -19.080  -9.516  1.00 98.23           N  
ATOM   3594  H   LEU A 251      31.540 -18.868 -10.272  1.00 98.23           H  
ATOM   3595  CA  LEU A 251      29.473 -19.000  -9.792  1.00 98.23           C  
ATOM   3596  HA  LEU A 251      28.959 -18.682  -8.885  1.00 98.23           H  
ATOM   3597  C   LEU A 251      28.903 -20.377 -10.181  1.00 98.23           C  
ATOM   3598  CB  LEU A 251      29.220 -17.945 -10.885  1.00 98.23           C  
ATOM   3599  HB2 LEU A 251      28.164 -17.992 -11.151  1.00 98.23           H  
ATOM   3600  HB3 LEU A 251      29.803 -18.209 -11.768  1.00 98.23           H  
ATOM   3601  O   LEU A 251      29.571 -21.189 -10.823  1.00 98.23           O  
ATOM   3602  CG  LEU A 251      29.538 -16.488 -10.493  1.00 98.23           C  
ATOM   3603  HG  LEU A 251      30.581 -16.405 -10.186  1.00 98.23           H  
ATOM   3604  CD1 LEU A 251      29.316 -15.548 -11.676  1.00 98.23           C  
ATOM   3605 HD11 LEU A 251      29.940 -15.851 -12.516  1.00 98.23           H  
ATOM   3606 HD12 LEU A 251      28.268 -15.566 -11.977  1.00 98.23           H  
ATOM   3607 HD13 LEU A 251      29.587 -14.530 -11.396  1.00 98.23           H  
ATOM   3608  CD2 LEU A 251      28.638 -16.017  -9.352  1.00 98.23           C  
ATOM   3609 HD21 LEU A 251      28.632 -14.929  -9.289  1.00 98.23           H  
ATOM   3610 HD22 LEU A 251      27.616 -16.363  -9.503  1.00 98.23           H  
ATOM   3611 HD23 LEU A 251      29.027 -16.420  -8.417  1.00 98.23           H  
ATOM   3612  N   PHE A 252      27.648 -20.630  -9.817  1.00 97.90           N  
ATOM   3613  H   PHE A 252      27.179 -19.952  -9.234  1.00 97.90           H  
ATOM   3614  CA  PHE A 252      26.864 -21.793 -10.237  1.00 97.90           C  
ATOM   3615  HA  PHE A 252      27.363 -22.296 -11.066  1.00 97.90           H  
ATOM   3616  C   PHE A 252      25.488 -21.329 -10.713  1.00 97.90           C  
ATOM   3617  CB  PHE A 252      26.736 -22.778  -9.069  1.00 97.90           C  
ATOM   3618  HB2 PHE A 252      26.181 -22.302  -8.260  1.00 97.90           H  
ATOM   3619  HB3 PHE A 252      27.734 -22.995  -8.689  1.00 97.90           H  
ATOM   3620  O   PHE A 252      24.823 -20.584 -10.005  1.00 97.90           O  
ATOM   3621  CG  PHE A 252      26.057 -24.085  -9.433  1.00 97.90           C  
ATOM   3622  CD1 PHE A 252      24.653 -24.190  -9.385  1.00 97.90           C  
ATOM   3623  HD1 PHE A 252      24.053 -23.342  -9.090  1.00 97.90           H  
ATOM   3624  CD2 PHE A 252      26.822 -25.192  -9.849  1.00 97.90           C  
ATOM   3625  HD2 PHE A 252      27.898 -25.117  -9.901  1.00 97.90           H  
ATOM   3626  CE1 PHE A 252      24.021 -25.391  -9.749  1.00 97.90           C  
ATOM   3627  HE1 PHE A 252      22.944 -25.467  -9.730  1.00 97.90           H  
ATOM   3628  CE2 PHE A 252      26.188 -26.394 -10.214  1.00 97.90           C  
ATOM   3629  HE2 PHE A 252      26.756 -27.249 -10.548  1.00 97.90           H  
ATOM   3630  CZ  PHE A 252      24.788 -26.491 -10.166  1.00 97.90           C  
ATOM   3631  HZ  PHE A 252      24.304 -27.409 -10.467  1.00 97.90           H  
ATOM   3632  N   ASP A 253      25.056 -21.757 -11.895  1.00 97.42           N  
ATOM   3633  H   ASP A 253      25.583 -22.459 -12.394  1.00 97.42           H  
ATOM   3634  CA  ASP A 253      23.739 -21.416 -12.438  1.00 97.42           C  
ATOM   3635  HA  ASP A 253      23.336 -20.534 -11.942  1.00 97.42           H  
ATOM   3636  C   ASP A 253      22.773 -22.572 -12.168  1.00 97.42           C  
ATOM   3637  CB  ASP A 253      23.884 -21.070 -13.929  1.00 97.42           C  
ATOM   3638  HB2 ASP A 253      24.481 -20.163 -14.021  1.00 97.42           H  
ATOM   3639  HB3 ASP A 253      24.418 -21.878 -14.431  1.00 97.42           H  
ATOM   3640  O   ASP A 253      22.959 -23.659 -12.712  1.00 97.42           O  
ATOM   3641  CG  ASP A 253      22.550 -20.839 -14.645  1.00 97.42           C  
ATOM   3642  OD1 ASP A 253      22.590 -20.789 -15.892  1.00 97.42           O  
ATOM   3643  OD2 ASP A 253      21.510 -20.758 -13.955  1.00 97.42           O  
ATOM   3644  N   ALA A 254      21.756 -22.349 -11.329  1.00 97.23           N  
ATOM   3645  H   ALA A 254      21.612 -21.421 -10.956  1.00 97.23           H  
ATOM   3646  CA  ALA A 254      20.779 -23.380 -10.983  1.00 97.23           C  
ATOM   3647  HA  ALA A 254      21.322 -24.287 -10.720  1.00 97.23           H  
ATOM   3648  C   ALA A 254      19.840 -23.758 -12.145  1.00 97.23           C  
ATOM   3649  CB  ALA A 254      19.997 -22.920  -9.748  1.00 97.23           C  
ATOM   3650  HB1 ALA A 254      19.363 -22.070 -10.000  1.00 97.23           H  
ATOM   3651  HB2 ALA A 254      19.370 -23.737  -9.391  1.00 97.23           H  
ATOM   3652  HB3 ALA A 254      20.685 -22.634  -8.952  1.00 97.23           H  
ATOM   3653  O   ALA A 254      19.178 -24.794 -12.077  1.00 97.23           O  
ATOM   3654  N   ALA A 255      19.779 -22.954 -13.214  1.00 95.51           N  
ATOM   3655  H   ALA A 255      20.343 -22.116 -13.234  1.00 95.51           H  
ATOM   3656  CA  ALA A 255      19.049 -23.298 -14.430  1.00 95.51           C  
ATOM   3657  HA  ALA A 255      18.157 -23.859 -14.152  1.00 95.51           H  
ATOM   3658  C   ALA A 255      19.862 -24.200 -15.375  1.00 95.51           C  
ATOM   3659  CB  ALA A 255      18.611 -21.999 -15.117  1.00 95.51           C  
ATOM   3660  HB1 ALA A 255      18.086 -21.358 -14.408  1.00 95.51           H  
ATOM   3661  HB2 ALA A 255      19.483 -21.464 -15.493  1.00 95.51           H  
ATOM   3662  HB3 ALA A 255      17.950 -22.231 -15.952  1.00 95.51           H  
ATOM   3663  O   ALA A 255      19.295 -25.028 -16.095  1.00 95.51           O  
ATOM   3664  N   LYS A 256      21.195 -24.084 -15.361  1.00 94.77           N  
ATOM   3665  H   LYS A 256      21.600 -23.426 -14.710  1.00 94.77           H  
ATOM   3666  CA  LYS A 256      22.091 -24.852 -16.231  1.00 94.77           C  
ATOM   3667  HA  LYS A 256      21.694 -24.793 -17.245  1.00 94.77           H  
ATOM   3668  C   LYS A 256      22.113 -26.319 -15.803  1.00 94.77           C  
ATOM   3669  CB  LYS A 256      23.476 -24.189 -16.219  1.00 94.77           C  
ATOM   3670  HB2 LYS A 256      23.323 -23.121 -16.377  1.00 94.77           H  
ATOM   3671  HB3 LYS A 256      23.943 -24.324 -15.244  1.00 94.77           H  
ATOM   3672  O   LYS A 256      22.576 -26.654 -14.720  1.00 94.77           O  
ATOM   3673  CG  LYS A 256      24.418 -24.693 -17.322  1.00 94.77           C  
ATOM   3674  HG2 LYS A 256      23.879 -24.722 -18.269  1.00 94.77           H  
ATOM   3675  HG3 LYS A 256      24.772 -25.695 -17.080  1.00 94.77           H  
ATOM   3676  CD  LYS A 256      25.608 -23.725 -17.457  1.00 94.77           C  
ATOM   3677  HD2 LYS A 256      25.217 -22.722 -17.622  1.00 94.77           H  
ATOM   3678  HD3 LYS A 256      26.178 -23.725 -16.528  1.00 94.77           H  
ATOM   3679  CE  LYS A 256      26.522 -24.097 -18.630  1.00 94.77           C  
ATOM   3680  HE2 LYS A 256      27.028 -25.033 -18.394  1.00 94.77           H  
ATOM   3681  HE3 LYS A 256      25.902 -24.262 -19.511  1.00 94.77           H  
ATOM   3682  NZ  LYS A 256      27.513 -23.023 -18.916  1.00 94.77           N  
ATOM   3683  HZ1 LYS A 256      27.070 -22.182 -19.255  1.00 94.77           H  
ATOM   3684  HZ2 LYS A 256      28.040 -22.762 -18.095  1.00 94.77           H  
ATOM   3685  HZ3 LYS A 256      28.158 -23.291 -19.646  1.00 94.77           H  
ATOM   3686  N   ASN A 257      21.635 -27.201 -16.682  1.00 88.26           N  
ATOM   3687  H   ASN A 257      21.271 -26.839 -17.552  1.00 88.26           H  
ATOM   3688  CA  ASN A 257      21.465 -28.637 -16.416  1.00 88.26           C  
ATOM   3689  HA  ASN A 257      20.971 -29.057 -17.292  1.00 88.26           H  
ATOM   3690  C   ASN A 257      20.516 -28.945 -15.233  1.00 88.26           C  
ATOM   3691  CB  ASN A 257      22.837 -29.333 -16.305  1.00 88.26           C  
ATOM   3692  HB2 ASN A 257      23.301 -29.047 -15.361  1.00 88.26           H  
ATOM   3693  HB3 ASN A 257      22.689 -30.413 -16.281  1.00 88.26           H  
ATOM   3694  O   ASN A 257      20.686 -29.953 -14.544  1.00 88.26           O  
ATOM   3695  CG  ASN A 257      23.790 -29.019 -17.442  1.00 88.26           C  
ATOM   3696  ND2 ASN A 257      25.072 -28.975 -17.167  1.00 88.26           N  
ATOM   3697 HD21 ASN A 257      25.380 -29.138 -16.219  1.00 88.26           H  
ATOM   3698 HD22 ASN A 257      25.693 -28.833 -17.950  1.00 88.26           H  
ATOM   3699  OD1 ASN A 257      23.419 -28.814 -18.585  1.00 88.26           O  
ATOM   3700  N   ALA A 258      19.510 -28.093 -15.005  1.00 93.01           N  
ATOM   3701  H   ALA A 258      19.443 -27.255 -15.565  1.00 93.01           H  
ATOM   3702  CA  ALA A 258      18.444 -28.333 -14.035  1.00 93.01           C  
ATOM   3703  HA  ALA A 258      18.863 -28.280 -13.030  1.00 93.01           H  
ATOM   3704  C   ALA A 258      17.789 -29.715 -14.235  1.00 93.01           C  
ATOM   3705  CB  ALA A 258      17.399 -27.219 -14.193  1.00 93.01           C  
ATOM   3706  HB1 ALA A 258      17.821 -26.266 -13.874  1.00 93.01           H  
ATOM   3707  HB2 ALA A 258      17.089 -27.144 -15.235  1.00 93.01           H  
ATOM   3708  HB3 ALA A 258      16.518 -27.448 -13.593  1.00 93.01           H  
ATOM   3709  O   ALA A 258      17.298 -30.018 -15.322  1.00 93.01           O  
ATOM   3710  N   LYS A 259      17.729 -30.535 -13.174  1.00 90.84           N  
ATOM   3711  H   LYS A 259      18.165 -30.230 -12.316  1.00 90.84           H  
ATOM   3712  CA  LYS A 259      17.011 -31.829 -13.203  1.00 90.84           C  
ATOM   3713  HA  LYS A 259      17.330 -32.399 -14.075  1.00 90.84           H  
ATOM   3714  C   LYS A 259      15.503 -31.645 -13.354  1.00 90.84           C  
ATOM   3715  CB  LYS A 259      17.279 -32.639 -11.929  1.00 90.84           C  
ATOM   3716  HB2 LYS A 259      17.068 -32.018 -11.058  1.00 90.84           H  
ATOM   3717  HB3 LYS A 259      16.594 -33.487 -11.912  1.00 90.84           H  
ATOM   3718  O   LYS A 259      14.850 -32.450 -14.002  1.00 90.84           O  
ATOM   3719  CG  LYS A 259      18.711 -33.178 -11.848  1.00 90.84           C  
ATOM   3720  HG2 LYS A 259      19.413 -32.345 -11.832  1.00 90.84           H  
ATOM   3721  HG3 LYS A 259      18.917 -33.807 -12.714  1.00 90.84           H  
ATOM   3722  CD  LYS A 259      18.859 -34.000 -10.564  1.00 90.84           C  
ATOM   3723  HD2 LYS A 259      18.559 -33.375  -9.723  1.00 90.84           H  
ATOM   3724  HD3 LYS A 259      18.205 -34.871 -10.607  1.00 90.84           H  
ATOM   3725  CE  LYS A 259      20.310 -34.448 -10.374  1.00 90.84           C  
ATOM   3726  HE2 LYS A 259      20.546 -35.222 -11.103  1.00 90.84           H  
ATOM   3727  HE3 LYS A 259      20.957 -33.593 -10.569  1.00 90.84           H  
ATOM   3728  NZ  LYS A 259      20.532 -34.928  -8.989  1.00 90.84           N  
ATOM   3729  HZ1 LYS A 259      19.964 -35.739  -8.789  1.00 90.84           H  
ATOM   3730  HZ2 LYS A 259      20.271 -34.199  -8.341  1.00 90.84           H  
ATOM   3731  HZ3 LYS A 259      21.507 -35.139  -8.828  1.00 90.84           H  
ATOM   3732  N   ASP A 260      14.983 -30.583 -12.748  1.00 94.03           N  
ATOM   3733  H   ASP A 260      15.609 -29.994 -12.218  1.00 94.03           H  
ATOM   3734  CA  ASP A 260      13.601 -30.144 -12.883  1.00 94.03           C  
ATOM   3735  HA  ASP A 260      13.092 -30.723 -13.653  1.00 94.03           H  
ATOM   3736  C   ASP A 260      13.602 -28.654 -13.266  1.00 94.03           C  
ATOM   3737  CB  ASP A 260      12.849 -30.418 -11.575  1.00 94.03           C  
ATOM   3738  HB2 ASP A 260      13.306 -29.849 -10.765  1.00 94.03           H  
ATOM   3739  HB3 ASP A 260      12.949 -31.477 -11.336  1.00 94.03           H  
ATOM   3740  O   ASP A 260      13.896 -27.812 -12.404  1.00 94.03           O  
ATOM   3741  CG  ASP A 260      11.359 -30.075 -11.673  1.00 94.03           C  
ATOM   3742  OD1 ASP A 260      10.605 -30.643 -10.865  1.00 94.03           O  
ATOM   3743  OD2 ASP A 260      10.991 -29.234 -12.530  1.00 94.03           O  
ATOM   3744  N   PRO A 261      13.312 -28.312 -14.537  1.00 93.14           N  
ATOM   3745  CA  PRO A 261      13.235 -26.931 -15.014  1.00 93.14           C  
ATOM   3746  HA  PRO A 261      14.197 -26.451 -14.835  1.00 93.14           H  
ATOM   3747  C   PRO A 261      12.137 -26.079 -14.359  1.00 93.14           C  
ATOM   3748  CB  PRO A 261      13.005 -27.034 -16.528  1.00 93.14           C  
ATOM   3749  HB2 PRO A 261      11.937 -27.031 -16.746  1.00 93.14           H  
ATOM   3750  HB3 PRO A 261      13.503 -26.227 -17.065  1.00 93.14           H  
ATOM   3751  O   PRO A 261      12.196 -24.857 -14.454  1.00 93.14           O  
ATOM   3752  CG  PRO A 261      13.585 -28.398 -16.892  1.00 93.14           C  
ATOM   3753  HG2 PRO A 261      14.668 -28.326 -16.991  1.00 93.14           H  
ATOM   3754  HG3 PRO A 261      13.138 -28.803 -17.800  1.00 93.14           H  
ATOM   3755  CD  PRO A 261      13.234 -29.232 -15.666  1.00 93.14           C  
ATOM   3756  HD2 PRO A 261      13.944 -30.053 -15.572  1.00 93.14           H  
ATOM   3757  HD3 PRO A 261      12.218 -29.617 -15.752  1.00 93.14           H  
ATOM   3758  N   SER A 262      11.148 -26.684 -13.694  1.00 92.33           N  
ATOM   3759  H   SER A 262      11.160 -27.689 -13.596  1.00 92.33           H  
ATOM   3760  CA  SER A 262      10.089 -25.962 -12.975  1.00 92.33           C  
ATOM   3761  HA  SER A 262       9.933 -25.001 -13.467  1.00 92.33           H  
ATOM   3762  C   SER A 262      10.446 -25.640 -11.518  1.00 92.33           C  
ATOM   3763  CB  SER A 262       8.764 -26.724 -13.089  1.00 92.33           C  
ATOM   3764  HB2 SER A 262       7.958 -26.074 -12.749  1.00 92.33           H  
ATOM   3765  HB3 SER A 262       8.581 -26.964 -14.137  1.00 92.33           H  
ATOM   3766  O   SER A 262       9.809 -24.788 -10.900  1.00 92.33           O  
ATOM   3767  OG  SER A 262       8.719 -27.914 -12.330  1.00 92.33           O  
ATOM   3768  HG  SER A 262       9.517 -28.439 -12.424  1.00 92.33           H  
ATOM   3769  N   GLU A 263      11.506 -26.257 -10.980  1.00 95.03           N  
ATOM   3770  H   GLU A 263      11.926 -26.984 -11.543  1.00 95.03           H  
ATOM   3771  CA  GLU A 263      11.847 -26.202  -9.550  1.00 95.03           C  
ATOM   3772  HA  GLU A 263      11.205 -25.482  -9.042  1.00 95.03           H  
ATOM   3773  C   GLU A 263      13.289 -25.757  -9.265  1.00 95.03           C  
ATOM   3774  CB  GLU A 263      11.597 -27.596  -8.942  1.00 95.03           C  
ATOM   3775  HB2 GLU A 263      12.159 -28.338  -9.508  1.00 95.03           H  
ATOM   3776  HB3 GLU A 263      11.982 -27.613  -7.922  1.00 95.03           H  
ATOM   3777  O   GLU A 263      13.529 -24.892  -8.413  1.00 95.03           O  
ATOM   3778  CG  GLU A 263      10.110 -27.999  -8.923  1.00 95.03           C  
ATOM   3779  HG2 GLU A 263      10.026 -28.987  -8.470  1.00 95.03           H  
ATOM   3780  HG3 GLU A 263       9.731 -28.056  -9.943  1.00 95.03           H  
ATOM   3781  CD  GLU A 263       9.272 -27.014  -8.111  1.00 95.03           C  
ATOM   3782  OE1 GLU A 263       8.050 -26.827  -8.351  1.00 95.03           O  
ATOM   3783  OE2 GLU A 263       9.842 -26.412  -7.171  1.00 95.03           O  
ATOM   3784  N   THR A 264      14.259 -26.314  -9.997  1.00 95.79           N  
ATOM   3785  H   THR A 264      13.981 -26.896 -10.773  1.00 95.79           H  
ATOM   3786  CA  THR A 264      15.697 -26.090  -9.756  1.00 95.79           C  
ATOM   3787  HA  THR A 264      15.873 -26.217  -8.688  1.00 95.79           H  
ATOM   3788  C   THR A 264      16.137 -24.657 -10.091  1.00 95.79           C  
ATOM   3789  CB  THR A 264      16.592 -27.113 -10.481  1.00 95.79           C  
ATOM   3790  HB  THR A 264      16.655 -26.843 -11.535  1.00 95.79           H  
ATOM   3791  O   THR A 264      16.797 -24.058  -9.240  1.00 95.79           O  
ATOM   3792  CG2 THR A 264      18.009 -27.159  -9.908  1.00 95.79           C  
ATOM   3793 HG21 THR A 264      18.624 -27.828 -10.510  1.00 95.79           H  
ATOM   3794 HG22 THR A 264      17.988 -27.514  -8.878  1.00 95.79           H  
ATOM   3795 HG23 THR A 264      18.458 -26.166  -9.936  1.00 95.79           H  
ATOM   3796  OG1 THR A 264      16.064 -28.423 -10.398  1.00 95.79           O  
ATOM   3797  HG1 THR A 264      15.165 -28.377 -10.729  1.00 95.79           H  
ATOM   3798  N   PRO A 265      15.724 -24.034 -11.222  1.00 95.75           N  
ATOM   3799  CA  PRO A 265      16.073 -22.639 -11.524  1.00 95.75           C  
ATOM   3800  HA  PRO A 265      17.153 -22.558 -11.646  1.00 95.75           H  
ATOM   3801  C   PRO A 265      15.609 -21.660 -10.442  1.00 95.75           C  
ATOM   3802  CB  PRO A 265      15.377 -22.312 -12.851  1.00 95.75           C  
ATOM   3803  HB2 PRO A 265      14.395 -21.876 -12.667  1.00 95.75           H  
ATOM   3804  HB3 PRO A 265      15.973 -21.639 -13.467  1.00 95.75           H  
ATOM   3805  O   PRO A 265      16.256 -20.653 -10.168  1.00 95.75           O  
ATOM   3806  CG  PRO A 265      15.190 -23.671 -13.514  1.00 95.75           C  
ATOM   3807  HG2 PRO A 265      16.100 -23.975 -14.032  1.00 95.75           H  
ATOM   3808  HG3 PRO A 265      14.353 -23.660 -14.212  1.00 95.75           H  
ATOM   3809  CD  PRO A 265      14.946 -24.593 -12.324  1.00 95.75           C  
ATOM   3810  HD2 PRO A 265      15.260 -25.606 -12.576  1.00 95.75           H  
ATOM   3811  HD3 PRO A 265      13.887 -24.580 -12.069  1.00 95.75           H  
ATOM   3812  N   TYR A 266      14.492 -21.971  -9.784  1.00 95.99           N  
ATOM   3813  H   TYR A 266      14.014 -22.823 -10.040  1.00 95.99           H  
ATOM   3814  CA  TYR A 266      13.915 -21.158  -8.720  1.00 95.99           C  
ATOM   3815  HA  TYR A 266      14.160 -20.114  -8.919  1.00 95.99           H  
ATOM   3816  C   TYR A 266      14.470 -21.484  -7.333  1.00 95.99           C  
ATOM   3817  CB  TYR A 266      12.398 -21.305  -8.769  1.00 95.99           C  
ATOM   3818  HB2 TYR A 266      11.940 -20.694  -7.991  1.00 95.99           H  
ATOM   3819  HB3 TYR A 266      12.133 -22.342  -8.566  1.00 95.99           H  
ATOM   3820  O   TYR A 266      14.002 -20.892  -6.355  1.00 95.99           O  
ATOM   3821  CG  TYR A 266      11.819 -20.882 -10.099  1.00 95.99           C  
ATOM   3822  CD1 TYR A 266      11.761 -19.518 -10.448  1.00 95.99           C  
ATOM   3823  HD1 TYR A 266      12.191 -18.769  -9.799  1.00 95.99           H  
ATOM   3824  CD2 TYR A 266      11.273 -21.851 -10.957  1.00 95.99           C  
ATOM   3825  HD2 TYR A 266      11.322 -22.898 -10.697  1.00 95.99           H  
ATOM   3826  CE1 TYR A 266      11.103 -19.120 -11.629  1.00 95.99           C  
ATOM   3827  HE1 TYR A 266      11.039 -18.073 -11.889  1.00 95.99           H  
ATOM   3828  CE2 TYR A 266      10.629 -21.459 -12.143  1.00 95.99           C  
ATOM   3829  HE2 TYR A 266      10.191 -22.200 -12.794  1.00 95.99           H  
ATOM   3830  OH  TYR A 266       9.832 -19.727 -13.582  1.00 95.99           O  
ATOM   3831  HH  TYR A 266       9.715 -18.778 -13.670  1.00 95.99           H  
ATOM   3832  CZ  TYR A 266      10.523 -20.093 -12.472  1.00 95.99           C  
ATOM   3833  N   CYS A 267      15.445 -22.394  -7.239  1.00 97.01           N  
ATOM   3834  H   CYS A 267      15.787 -22.815  -8.091  1.00 97.01           H  
ATOM   3835  CA  CYS A 267      16.088 -22.819  -6.003  1.00 97.01           C  
ATOM   3836  HA  CYS A 267      16.671 -23.710  -6.238  1.00 97.01           H  
ATOM   3837  C   CYS A 267      15.076 -23.247  -4.926  1.00 97.01           C  
ATOM   3838  CB  CYS A 267      17.074 -21.727  -5.562  1.00 97.01           C  
ATOM   3839  HB2 CYS A 267      17.513 -21.995  -4.601  1.00 97.01           H  
ATOM   3840  HB3 CYS A 267      16.523 -20.797  -5.425  1.00 97.01           H  
ATOM   3841  O   CYS A 267      15.223 -22.893  -3.753  1.00 97.01           O  
ATOM   3842  SG  CYS A 267      18.414 -21.440  -6.751  1.00 97.01           S  
ATOM   3843  N   ARG A 268      14.012 -23.986  -5.300  1.00 95.12           N  
ATOM   3844  H   ARG A 268      13.924 -24.270  -6.265  1.00 95.12           H  
ATOM   3845  CA  ARG A 268      13.067 -24.500  -4.295  1.00 95.12           C  
ATOM   3846  HA  ARG A 268      12.805 -23.650  -3.665  1.00 95.12           H  
ATOM   3847  C   ARG A 268      13.770 -25.519  -3.395  1.00 95.12           C  
ATOM   3848  CB  ARG A 268      11.759 -25.049  -4.915  1.00 95.12           C  
ATOM   3849  HB2 ARG A 268      11.948 -26.006  -5.402  1.00 95.12           H  
ATOM   3850  HB3 ARG A 268      11.391 -24.351  -5.667  1.00 95.12           H  
ATOM   3851  O   ARG A 268      14.604 -26.304  -3.851  1.00 95.12           O  
ATOM   3852  CG  ARG A 268      10.695 -25.222  -3.804  1.00 95.12           C  
ATOM   3853  HG2 ARG A 268      11.032 -26.009  -3.129  1.00 95.12           H  
ATOM   3854  HG3 ARG A 268      10.624 -24.300  -3.228  1.00 95.12           H  
ATOM   3855  CD  ARG A 268       9.278 -25.617  -4.237  1.00 95.12           C  
ATOM   3856  HD2 ARG A 268       8.671 -25.771  -3.344  1.00 95.12           H  
ATOM   3857  HD3 ARG A 268       9.354 -26.572  -4.756  1.00 95.12           H  
ATOM   3858  NE  ARG A 268       8.611 -24.617  -5.103  1.00 95.12           N  
ATOM   3859  HE  ARG A 268       9.122 -23.775  -5.325  1.00 95.12           H  
ATOM   3860  NH1 ARG A 268       7.100 -26.115  -5.966  1.00 95.12           N  
ATOM   3861 HH11 ARG A 268       7.212 -26.665  -5.127  1.00 95.12           H  
ATOM   3862 HH12 ARG A 268       7.167 -26.618  -6.839  1.00 95.12           H  
ATOM   3863  NH2 ARG A 268       7.633 -24.335  -7.154  1.00 95.12           N  
ATOM   3864 HH21 ARG A 268       7.618 -24.971  -7.939  1.00 95.12           H  
ATOM   3865 HH22 ARG A 268       8.147 -23.478  -7.301  1.00 95.12           H  
ATOM   3866  CZ  ARG A 268       7.759 -24.995  -6.039  1.00 95.12           C  
ATOM   3867  N   ARG A 269      13.424 -25.514  -2.105  1.00 94.29           N  
ATOM   3868  H   ARG A 269      12.742 -24.828  -1.817  1.00 94.29           H  
ATOM   3869  CA  ARG A 269      13.903 -26.480  -1.106  1.00 94.29           C  
ATOM   3870  HA  ARG A 269      14.945 -26.257  -0.880  1.00 94.29           H  
ATOM   3871  C   ARG A 269      13.816 -27.914  -1.650  1.00 94.29           C  
ATOM   3872  CB  ARG A 269      13.056 -26.309   0.165  1.00 94.29           C  
ATOM   3873  HB2 ARG A 269      12.039 -26.650  -0.029  1.00 94.29           H  
ATOM   3874  HB3 ARG A 269      13.021 -25.251   0.425  1.00 94.29           H  
ATOM   3875  O   ARG A 269      12.764 -28.325  -2.120  1.00 94.29           O  
ATOM   3876  CG  ARG A 269      13.634 -27.076   1.360  1.00 94.29           C  
ATOM   3877  HG2 ARG A 269      13.706 -28.139   1.128  1.00 94.29           H  
ATOM   3878  HG3 ARG A 269      14.629 -26.690   1.581  1.00 94.29           H  
ATOM   3879  CD  ARG A 269      12.732 -26.892   2.584  1.00 94.29           C  
ATOM   3880  HD2 ARG A 269      12.536 -25.829   2.724  1.00 94.29           H  
ATOM   3881  HD3 ARG A 269      11.787 -27.404   2.399  1.00 94.29           H  
ATOM   3882  NE  ARG A 269      13.372 -27.422   3.799  1.00 94.29           N  
ATOM   3883  HE  ARG A 269      14.374 -27.544   3.767  1.00 94.29           H  
ATOM   3884  NH1 ARG A 269      11.506 -27.466   5.147  1.00 94.29           N  
ATOM   3885 HH11 ARG A 269      10.934 -27.160   4.373  1.00 94.29           H  
ATOM   3886 HH12 ARG A 269      11.070 -27.686   6.031  1.00 94.29           H  
ATOM   3887  NH2 ARG A 269      13.485 -28.109   5.958  1.00 94.29           N  
ATOM   3888 HH21 ARG A 269      14.484 -28.221   5.856  1.00 94.29           H  
ATOM   3889 HH22 ARG A 269      13.044 -28.300   6.846  1.00 94.29           H  
ATOM   3890  CZ  ARG A 269      12.783 -27.664   4.957  1.00 94.29           C  
ATOM   3891  N   GLY A 270      14.925 -28.653  -1.590  1.00 94.58           N  
ATOM   3892  H   GLY A 270      15.759 -28.230  -1.210  1.00 94.58           H  
ATOM   3893  CA  GLY A 270      15.028 -30.032  -2.088  1.00 94.58           C  
ATOM   3894  HA2 GLY A 270      14.071 -30.535  -1.946  1.00 94.58           H  
ATOM   3895  HA3 GLY A 270      15.772 -30.564  -1.496  1.00 94.58           H  
ATOM   3896  C   GLY A 270      15.411 -30.190  -3.569  1.00 94.58           C  
ATOM   3897  O   GLY A 270      15.911 -31.250  -3.928  1.00 94.58           O  
ATOM   3898  N   SER A 271      15.266 -29.163  -4.417  1.00 95.59           N  
ATOM   3899  H   SER A 271      14.832 -28.313  -4.086  1.00 95.59           H  
ATOM   3900  CA  SER A 271      15.636 -29.249  -5.848  1.00 95.59           C  
ATOM   3901  HA  SER A 271      15.294 -30.209  -6.235  1.00 95.59           H  
ATOM   3902  C   SER A 271      17.154 -29.178  -6.099  1.00 95.59           C  
ATOM   3903  CB  SER A 271      14.918 -28.157  -6.652  1.00 95.59           C  
ATOM   3904  HB2 SER A 271      13.845 -28.209  -6.469  1.00 95.59           H  
ATOM   3905  HB3 SER A 271      15.097 -28.324  -7.714  1.00 95.59           H  
ATOM   3906  O   SER A 271      17.681 -29.820  -7.011  1.00 95.59           O  
ATOM   3907  OG  SER A 271      15.402 -26.873  -6.297  1.00 95.59           O  
ATOM   3908  HG  SER A 271      15.033 -26.632  -5.444  1.00 95.59           H  
ATOM   3909  N   LEU A 272      17.876 -28.440  -5.249  1.00 97.07           N  
ATOM   3910  H   LEU A 272      17.363 -27.937  -4.539  1.00 97.07           H  
ATOM   3911  CA  LEU A 272      19.320 -28.208  -5.334  1.00 97.07           C  
ATOM   3912  HA  LEU A 272      19.583 -28.021  -6.376  1.00 97.07           H  
ATOM   3913  C   LEU A 272      20.121 -29.449  -4.896  1.00 97.07           C  
ATOM   3914  CB  LEU A 272      19.679 -26.954  -4.513  1.00 97.07           C  
ATOM   3915  HB2 LEU A 272      20.765 -26.854  -4.507  1.00 97.07           H  
ATOM   3916  HB3 LEU A 272      19.368 -27.111  -3.480  1.00 97.07           H  
ATOM   3917  O   LEU A 272      20.599 -29.539  -3.769  1.00 97.07           O  
ATOM   3918  CG  LEU A 272      19.068 -25.630  -5.011  1.00 97.07           C  
ATOM   3919  HG  LEU A 272      17.986 -25.662  -4.886  1.00 97.07           H  
ATOM   3920  CD1 LEU A 272      19.618 -24.490  -4.156  1.00 97.07           C  
ATOM   3921 HD11 LEU A 272      19.372 -24.668  -3.109  1.00 97.07           H  
ATOM   3922 HD12 LEU A 272      19.174 -23.545  -4.468  1.00 97.07           H  
ATOM   3923 HD13 LEU A 272      20.701 -24.427  -4.266  1.00 97.07           H  
ATOM   3924  CD2 LEU A 272      19.383 -25.323  -6.476  1.00 97.07           C  
ATOM   3925 HD21 LEU A 272      18.889 -26.045  -7.126  1.00 97.07           H  
ATOM   3926 HD22 LEU A 272      19.003 -24.336  -6.741  1.00 97.07           H  
ATOM   3927 HD23 LEU A 272      20.459 -25.344  -6.652  1.00 97.07           H  
ATOM   3928  N   THR A 273      20.247 -30.421  -5.803  1.00 95.23           N  
ATOM   3929  H   THR A 273      19.743 -30.289  -6.668  1.00 95.23           H  
ATOM   3930  CA  THR A 273      20.862 -31.740  -5.537  1.00 95.23           C  
ATOM   3931  HA  THR A 273      21.031 -31.830  -4.464  1.00 95.23           H  
ATOM   3932  C   THR A 273      22.239 -31.951  -6.177  1.00 95.23           C  
ATOM   3933  CB  THR A 273      19.922 -32.892  -5.932  1.00 95.23           C  
ATOM   3934  HB  THR A 273      20.424 -33.842  -5.746  1.00 95.23           H  
ATOM   3935  O   THR A 273      22.786 -33.050  -6.084  1.00 95.23           O  
ATOM   3936  CG2 THR A 273      18.616 -32.893  -5.146  1.00 95.23           C  
ATOM   3937 HG21 THR A 273      18.020 -33.764  -5.417  1.00 95.23           H  
ATOM   3938 HG22 THR A 273      18.040 -31.992  -5.355  1.00 95.23           H  
ATOM   3939 HG23 THR A 273      18.828 -32.932  -4.078  1.00 95.23           H  
ATOM   3940  OG1 THR A 273      19.571 -32.822  -7.299  1.00 95.23           O  
ATOM   3941  HG1 THR A 273      18.896 -32.141  -7.351  1.00 95.23           H  
ATOM   3942  N   ASP A 274      22.804 -30.944  -6.848  1.00 96.29           N  
ATOM   3943  H   ASP A 274      22.346 -30.044  -6.855  1.00 96.29           H  
ATOM   3944  CA  ASP A 274      24.145 -31.032  -7.437  1.00 96.29           C  
ATOM   3945  HA  ASP A 274      24.271 -32.038  -7.837  1.00 96.29           H  
ATOM   3946  C   ASP A 274      25.225 -30.762  -6.363  1.00 96.29           C  
ATOM   3947  CB  ASP A 274      24.263 -30.075  -8.639  1.00 96.29           C  
ATOM   3948  HB2 ASP A 274      24.188 -29.045  -8.291  1.00 96.29           H  
ATOM   3949  HB3 ASP A 274      23.427 -30.263  -9.313  1.00 96.29           H  
ATOM   3950  O   ASP A 274      25.267 -29.658  -5.810  1.00 96.29           O  
ATOM   3951  CG  ASP A 274      25.570 -30.247  -9.429  1.00 96.29           C  
ATOM   3952  OD1 ASP A 274      25.620 -29.781 -10.583  1.00 96.29           O  
ATOM   3953  OD2 ASP A 274      26.529 -30.838  -8.881  1.00 96.29           O  
ATOM   3954  N   PRO A 275      26.131 -31.717  -6.056  1.00 96.30           N  
ATOM   3955  CA  PRO A 275      27.213 -31.493  -5.095  1.00 96.30           C  
ATOM   3956  HA  PRO A 275      26.789 -31.235  -4.125  1.00 96.30           H  
ATOM   3957  C   PRO A 275      28.172 -30.363  -5.508  1.00 96.30           C  
ATOM   3958  CB  PRO A 275      27.943 -32.838  -4.992  1.00 96.30           C  
ATOM   3959  HB2 PRO A 275      29.009 -32.718  -4.800  1.00 96.30           H  
ATOM   3960  HB3 PRO A 275      27.483 -33.438  -4.207  1.00 96.30           H  
ATOM   3961  O   PRO A 275      28.852 -29.802  -4.647  1.00 96.30           O  
ATOM   3962  CG  PRO A 275      27.682 -33.491  -6.348  1.00 96.30           C  
ATOM   3963  HG2 PRO A 275      28.365 -33.085  -7.094  1.00 96.30           H  
ATOM   3964  HG3 PRO A 275      27.760 -34.577  -6.301  1.00 96.30           H  
ATOM   3965  CD  PRO A 275      26.258 -33.039  -6.657  1.00 96.30           C  
ATOM   3966  HD2 PRO A 275      26.112 -33.020  -7.737  1.00 96.30           H  
ATOM   3967  HD3 PRO A 275      25.542 -33.717  -6.192  1.00 96.30           H  
ATOM   3968  N   ALA A 276      28.212 -29.986  -6.790  1.00 96.38           N  
ATOM   3969  H   ALA A 276      27.609 -30.451  -7.454  1.00 96.38           H  
ATOM   3970  CA  ALA A 276      29.017 -28.883  -7.299  1.00 96.38           C  
ATOM   3971  HA  ALA A 276      30.026 -29.002  -6.905  1.00 96.38           H  
ATOM   3972  C   ALA A 276      28.527 -27.491  -6.855  1.00 96.38           C  
ATOM   3973  CB  ALA A 276      29.089 -28.996  -8.828  1.00 96.38           C  
ATOM   3974  HB1 ALA A 276      28.113 -28.778  -9.262  1.00 96.38           H  
ATOM   3975  HB2 ALA A 276      29.377 -30.008  -9.112  1.00 96.38           H  
ATOM   3976  HB3 ALA A 276      29.823 -28.296  -9.226  1.00 96.38           H  
ATOM   3977  O   ALA A 276      29.227 -26.517  -7.133  1.00 96.38           O  
ATOM   3978  N   ILE A 277      27.379 -27.383  -6.172  1.00 97.45           N  
ATOM   3979  H   ILE A 277      26.811 -28.213  -6.075  1.00 97.45           H  
ATOM   3980  CA  ILE A 277      26.895 -26.156  -5.508  1.00 97.45           C  
ATOM   3981  HA  ILE A 277      26.956 -25.322  -6.207  1.00 97.45           H  
ATOM   3982  C   ILE A 277      27.761 -25.788  -4.292  1.00 97.45           C  
ATOM   3983  CB  ILE A 277      25.409 -26.353  -5.106  1.00 97.45           C  
ATOM   3984  HB  ILE A 277      25.306 -27.324  -4.622  1.00 97.45           H  
ATOM   3985  O   ILE A 277      27.900 -24.609  -3.953  1.00 97.45           O  
ATOM   3986  CG1 ILE A 277      24.545 -26.344  -6.388  1.00 97.45           C  
ATOM   3987 HG12 ILE A 277      24.975 -27.029  -7.119  1.00 97.45           H  
ATOM   3988 HG13 ILE A 277      24.559 -25.343  -6.820  1.00 97.45           H  
ATOM   3989  CG2 ILE A 277      24.923 -25.291  -4.099  1.00 97.45           C  
ATOM   3990 HG21 ILE A 277      23.845 -25.356  -3.949  1.00 97.45           H  
ATOM   3991 HG22 ILE A 277      25.180 -24.295  -4.459  1.00 97.45           H  
ATOM   3992 HG23 ILE A 277      25.393 -25.452  -3.129  1.00 97.45           H  
ATOM   3993  CD1 ILE A 277      23.089 -26.768  -6.178  1.00 97.45           C  
ATOM   3994 HD11 ILE A 277      22.554 -25.997  -5.623  1.00 97.45           H  
ATOM   3995 HD12 ILE A 277      23.048 -27.714  -5.638  1.00 97.45           H  
ATOM   3996 HD13 ILE A 277      22.607 -26.891  -7.148  1.00 97.45           H  
ATOM   3997  N   ARG A 278      28.370 -26.781  -3.630  1.00 97.68           N  
ATOM   3998  H   ARG A 278      28.277 -27.721  -3.989  1.00 97.68           H  
ATOM   3999  CA  ARG A 278      29.121 -26.567  -2.391  1.00 97.68           C  
ATOM   4000  HA  ARG A 278      28.431 -26.109  -1.682  1.00 97.68           H  
ATOM   4001  C   ARG A 278      30.289 -25.598  -2.606  1.00 97.68           C  
ATOM   4002  CB  ARG A 278      29.568 -27.918  -1.823  1.00 97.68           C  
ATOM   4003  HB2 ARG A 278      28.688 -28.555  -1.726  1.00 97.68           H  
ATOM   4004  HB3 ARG A 278      30.262 -28.392  -2.517  1.00 97.68           H  
ATOM   4005  O   ARG A 278      31.136 -25.821  -3.467  1.00 97.68           O  
ATOM   4006  CG  ARG A 278      30.242 -27.761  -0.450  1.00 97.68           C  
ATOM   4007  HG2 ARG A 278      31.168 -27.198  -0.567  1.00 97.68           H  
ATOM   4008  HG3 ARG A 278      29.584 -27.212   0.224  1.00 97.68           H  
ATOM   4009  CD  ARG A 278      30.582 -29.121   0.166  1.00 97.68           C  
ATOM   4010  HD2 ARG A 278      31.197 -28.955   1.051  1.00 97.68           H  
ATOM   4011  HD3 ARG A 278      31.160 -29.694  -0.559  1.00 97.68           H  
ATOM   4012  NE  ARG A 278      29.365 -29.859   0.556  1.00 97.68           N  
ATOM   4013  HE  ARG A 278      28.506 -29.328   0.581  1.00 97.68           H  
ATOM   4014  NH1 ARG A 278      30.304 -31.945   0.768  1.00 97.68           N  
ATOM   4015 HH11 ARG A 278      30.208 -32.930   0.972  1.00 97.68           H  
ATOM   4016 HH12 ARG A 278      31.192 -31.561   0.480  1.00 97.68           H  
ATOM   4017  NH2 ARG A 278      28.128 -31.659   1.182  1.00 97.68           N  
ATOM   4018 HH21 ARG A 278      27.304 -31.076   1.211  1.00 97.68           H  
ATOM   4019 HH22 ARG A 278      28.044 -32.645   1.384  1.00 97.68           H  
ATOM   4020  CZ  ARG A 278      29.273 -31.147   0.832  1.00 97.68           C  
ATOM   4021  N   GLY A 279      30.353 -24.544  -1.793  1.00 97.61           N  
ATOM   4022  H   GLY A 279      29.611 -24.422  -1.118  1.00 97.61           H  
ATOM   4023  CA  GLY A 279      31.407 -23.525  -1.875  1.00 97.61           C  
ATOM   4024  HA2 GLY A 279      32.360 -24.014  -2.073  1.00 97.61           H  
ATOM   4025  HA3 GLY A 279      31.490 -23.019  -0.913  1.00 97.61           H  
ATOM   4026  C   GLY A 279      31.206 -22.459  -2.961  1.00 97.61           C  
ATOM   4027  O   GLY A 279      32.110 -21.652  -3.170  1.00 97.61           O  
ATOM   4028  N   LYS A 280      30.055 -22.434  -3.650  1.00 97.99           N  
ATOM   4029  H   LYS A 280      29.359 -23.138  -3.452  1.00 97.99           H  
ATOM   4030  CA  LYS A 280      29.775 -21.509  -4.764  1.00 97.99           C  
ATOM   4031  HA  LYS A 280      30.678 -20.944  -4.994  1.00 97.99           H  
ATOM   4032  C   LYS A 280      28.707 -20.466  -4.444  1.00 97.99           C  
ATOM   4033  CB  LYS A 280      29.405 -22.313  -6.018  1.00 97.99           C  
ATOM   4034  HB2 LYS A 280      28.529 -22.931  -5.825  1.00 97.99           H  
ATOM   4035  HB3 LYS A 280      29.149 -21.628  -6.826  1.00 97.99           H  
ATOM   4036  O   LYS A 280      27.907 -20.638  -3.522  1.00 97.99           O  
ATOM   4037  CG  LYS A 280      30.581 -23.196  -6.453  1.00 97.99           C  
ATOM   4038  HG2 LYS A 280      30.654 -24.050  -5.779  1.00 97.99           H  
ATOM   4039  HG3 LYS A 280      31.511 -22.629  -6.405  1.00 97.99           H  
ATOM   4040  CD  LYS A 280      30.365 -23.695  -7.878  1.00 97.99           C  
ATOM   4041  HD2 LYS A 280      30.375 -22.858  -8.577  1.00 97.99           H  
ATOM   4042  HD3 LYS A 280      29.388 -24.175  -7.914  1.00 97.99           H  
ATOM   4043  CE  LYS A 280      31.450 -24.705  -8.251  1.00 97.99           C  
ATOM   4044  HE2 LYS A 280      32.329 -24.174  -8.617  1.00 97.99           H  
ATOM   4045  HE3 LYS A 280      31.726 -25.253  -7.350  1.00 97.99           H  
ATOM   4046  NZ  LYS A 280      30.927 -25.656  -9.253  1.00 97.99           N  
ATOM   4047  HZ1 LYS A 280      31.627 -26.337  -9.512  1.00 97.99           H  
ATOM   4048  HZ2 LYS A 280      30.151 -26.138  -8.823  1.00 97.99           H  
ATOM   4049  HZ3 LYS A 280      30.596 -25.167 -10.073  1.00 97.99           H  
ATOM   4050  N   ILE A 281      28.692 -19.389  -5.228  1.00 98.22           N  
ATOM   4051  H   ILE A 281      29.367 -19.359  -5.980  1.00 98.22           H  
ATOM   4052  CA  ILE A 281      27.578 -18.435  -5.280  1.00 98.22           C  
ATOM   4053  HA  ILE A 281      27.080 -18.419  -4.311  1.00 98.22           H  
ATOM   4054  C   ILE A 281      26.580 -18.937  -6.329  1.00 98.22           C  
ATOM   4055  CB  ILE A 281      28.085 -17.006  -5.570  1.00 98.22           C  
ATOM   4056  HB  ILE A 281      28.762 -17.067  -6.422  1.00 98.22           H  
ATOM   4057  O   ILE A 281      26.948 -19.125  -7.488  1.00 98.22           O  
ATOM   4058  CG1 ILE A 281      28.884 -16.455  -4.367  1.00 98.22           C  
ATOM   4059 HG12 ILE A 281      29.588 -17.212  -4.023  1.00 98.22           H  
ATOM   4060 HG13 ILE A 281      28.203 -16.239  -3.544  1.00 98.22           H  
ATOM   4061  CG2 ILE A 281      26.927 -16.050  -5.920  1.00 98.22           C  
ATOM   4062 HG21 ILE A 281      27.306 -15.051  -6.132  1.00 98.22           H  
ATOM   4063 HG22 ILE A 281      26.410 -16.386  -6.819  1.00 98.22           H  
ATOM   4064 HG23 ILE A 281      26.216 -15.995  -5.096  1.00 98.22           H  
ATOM   4065  CD1 ILE A 281      29.686 -15.188  -4.699  1.00 98.22           C  
ATOM   4066 HD11 ILE A 281      30.314 -14.925  -3.848  1.00 98.22           H  
ATOM   4067 HD12 ILE A 281      30.320 -15.371  -5.566  1.00 98.22           H  
ATOM   4068 HD13 ILE A 281      29.020 -14.350  -4.905  1.00 98.22           H  
ATOM   4069  N   VAL A 282      25.330 -19.166  -5.926  1.00 98.14           N  
ATOM   4070  H   VAL A 282      25.093 -18.973  -4.964  1.00 98.14           H  
ATOM   4071  CA  VAL A 282      24.288 -19.749  -6.789  1.00 98.14           C  
ATOM   4072  HA  VAL A 282      24.772 -20.295  -7.600  1.00 98.14           H  
ATOM   4073  C   VAL A 282      23.417 -18.660  -7.414  1.00 98.14           C  
ATOM   4074  CB  VAL A 282      23.430 -20.768  -6.015  1.00 98.14           C  
ATOM   4075  HB  VAL A 282      22.920 -20.260  -5.197  1.00 98.14           H  
ATOM   4076  O   VAL A 282      22.889 -17.807  -6.705  1.00 98.14           O  
ATOM   4077  CG1 VAL A 282      22.381 -21.436  -6.911  1.00 98.14           C  
ATOM   4078 HG11 VAL A 282      21.834 -22.197  -6.354  1.00 98.14           H  
ATOM   4079 HG12 VAL A 282      21.658 -20.698  -7.259  1.00 98.14           H  
ATOM   4080 HG13 VAL A 282      22.857 -21.894  -7.778  1.00 98.14           H  
ATOM   4081  CG2 VAL A 282      24.298 -21.889  -5.430  1.00 98.14           C  
ATOM   4082 HG21 VAL A 282      24.849 -22.392  -6.226  1.00 98.14           H  
ATOM   4083 HG22 VAL A 282      25.002 -21.487  -4.701  1.00 98.14           H  
ATOM   4084 HG23 VAL A 282      23.657 -22.614  -4.928  1.00 98.14           H  
ATOM   4085  N   LEU A 283      23.226 -18.693  -8.729  1.00 98.19           N  
ATOM   4086  H   LEU A 283      23.693 -19.413  -9.262  1.00 98.19           H  
ATOM   4087  CA  LEU A 283      22.210 -17.901  -9.415  1.00 98.19           C  
ATOM   4088  HA  LEU A 283      22.115 -16.934  -8.920  1.00 98.19           H  
ATOM   4089  C   LEU A 283      20.862 -18.622  -9.332  1.00 98.19           C  
ATOM   4090  CB  LEU A 283      22.589 -17.646 -10.880  1.00 98.19           C  
ATOM   4091  HB2 LEU A 283      21.671 -17.412 -11.420  1.00 98.19           H  
ATOM   4092  HB3 LEU A 283      22.994 -18.560 -11.316  1.00 98.19           H  
ATOM   4093  O   LEU A 283      20.763 -19.794  -9.691  1.00 98.19           O  
ATOM   4094  CG  LEU A 283      23.566 -16.487 -11.118  1.00 98.19           C  
ATOM   4095  HG  LEU A 283      23.150 -15.571 -10.701  1.00 98.19           H  
ATOM   4096  CD1 LEU A 283      24.957 -16.721 -10.523  1.00 98.19           C  
ATOM   4097 HD11 LEU A 283      24.903 -16.706  -9.435  1.00 98.19           H  
ATOM   4098 HD12 LEU A 283      25.631 -15.931 -10.853  1.00 98.19           H  
ATOM   4099 HD13 LEU A 283      25.343 -17.686 -10.854  1.00 98.19           H  
ATOM   4100  CD2 LEU A 283      23.709 -16.311 -12.626  1.00 98.19           C  
ATOM   4101 HD21 LEU A 283      24.127 -17.216 -13.065  1.00 98.19           H  
ATOM   4102 HD22 LEU A 283      24.352 -15.459 -12.848  1.00 98.19           H  
ATOM   4103 HD23 LEU A 283      22.732 -16.141 -13.078  1.00 98.19           H  
ATOM   4104  N   CYS A 284      19.836 -17.896  -8.895  1.00 97.95           N  
ATOM   4105  H   CYS A 284      20.020 -16.937  -8.636  1.00 97.95           H  
ATOM   4106  CA  CYS A 284      18.459 -18.365  -8.786  1.00 97.95           C  
ATOM   4107  HA  CYS A 284      18.357 -19.345  -9.253  1.00 97.95           H  
ATOM   4108  C   CYS A 284      17.519 -17.377  -9.489  1.00 97.95           C  
ATOM   4109  CB  CYS A 284      18.079 -18.476  -7.301  1.00 97.95           C  
ATOM   4110  HB2 CYS A 284      17.042 -18.804  -7.231  1.00 97.95           H  
ATOM   4111  HB3 CYS A 284      18.147 -17.479  -6.865  1.00 97.95           H  
ATOM   4112  O   CYS A 284      17.661 -16.164  -9.341  1.00 97.95           O  
ATOM   4113  SG  CYS A 284      19.094 -19.586  -6.287  1.00 97.95           S  
ATOM   4114  N   SER A 285      16.498 -17.859 -10.188  1.00 96.61           N  
ATOM   4115  H   SER A 285      16.431 -18.856 -10.333  1.00 96.61           H  
ATOM   4116  CA  SER A 285      15.406 -17.009 -10.670  1.00 96.61           C  
ATOM   4117  HA  SER A 285      15.827 -16.110 -11.120  1.00 96.61           H  
ATOM   4118  C   SER A 285      14.499 -16.586  -9.509  1.00 96.61           C  
ATOM   4119  CB  SER A 285      14.591 -17.737 -11.742  1.00 96.61           C  
ATOM   4120  HB2 SER A 285      13.797 -17.085 -12.105  1.00 96.61           H  
ATOM   4121  HB3 SER A 285      14.145 -18.632 -11.308  1.00 96.61           H  
ATOM   4122  O   SER A 285      14.145 -17.401  -8.647  1.00 96.61           O  
ATOM   4123  OG  SER A 285      15.418 -18.126 -12.821  1.00 96.61           O  
ATOM   4124  HG  SER A 285      15.858 -17.357 -13.190  1.00 96.61           H  
ATOM   4125  N   ALA A 286      14.069 -15.323  -9.494  1.00 94.95           N  
ATOM   4126  H   ALA A 286      14.435 -14.680 -10.182  1.00 94.95           H  
ATOM   4127  CA  ALA A 286      12.963 -14.862  -8.654  1.00 94.95           C  
ATOM   4128  HA  ALA A 286      13.187 -15.100  -7.615  1.00 94.95           H  
ATOM   4129  C   ALA A 286      11.641 -15.559  -9.044  1.00 94.95           C  
ATOM   4130  CB  ALA A 286      12.852 -13.341  -8.779  1.00 94.95           C  
ATOM   4131  HB1 ALA A 286      13.820 -12.875  -8.591  1.00 94.95           H  
ATOM   4132  HB2 ALA A 286      12.134 -12.949  -8.059  1.00 94.95           H  
ATOM   4133  HB3 ALA A 286      12.525 -13.084  -9.786  1.00 94.95           H  
ATOM   4134  O   ALA A 286      11.576 -16.297 -10.025  1.00 94.95           O  
ATOM   4135  N   LEU A 287      10.565 -15.325  -8.287  1.00 89.44           N  
ATOM   4136  H   LEU A 287      10.665 -14.683  -7.514  1.00 89.44           H  
ATOM   4137  CA  LEU A 287       9.264 -15.988  -8.476  1.00 89.44           C  
ATOM   4138  HA  LEU A 287       8.624 -15.652  -7.661  1.00 89.44           H  
ATOM   4139  C   LEU A 287       9.353 -17.529  -8.326  1.00 89.44           C  
ATOM   4140  CB  LEU A 287       8.592 -15.519  -9.792  1.00 89.44           C  
ATOM   4141  HB2 LEU A 287       9.127 -15.954 -10.637  1.00 89.44           H  
ATOM   4142  HB3 LEU A 287       7.579 -15.920  -9.813  1.00 89.44           H  
ATOM   4143  O   LEU A 287       9.920 -18.012  -7.340  1.00 89.44           O  
ATOM   4144  CG  LEU A 287       8.500 -14.002 -10.039  1.00 89.44           C  
ATOM   4145  HG  LEU A 287       9.496 -13.564 -10.097  1.00 89.44           H  
ATOM   4146  CD1 LEU A 287       7.789 -13.784 -11.373  1.00 89.44           C  
ATOM   4147 HD11 LEU A 287       6.860 -14.352 -11.398  1.00 89.44           H  
ATOM   4148 HD12 LEU A 287       7.559 -12.728 -11.516  1.00 89.44           H  
ATOM   4149 HD13 LEU A 287       8.427 -14.125 -12.189  1.00 89.44           H  
ATOM   4150  CD2 LEU A 287       7.705 -13.290  -8.945  1.00 89.44           C  
ATOM   4151 HD21 LEU A 287       7.578 -12.241  -9.212  1.00 89.44           H  
ATOM   4152 HD22 LEU A 287       6.726 -13.754  -8.826  1.00 89.44           H  
ATOM   4153 HD23 LEU A 287       8.259 -13.327  -8.007  1.00 89.44           H  
ATOM   4154  N   GLY A 288       8.719 -18.296  -9.228  1.00 87.99           N  
ATOM   4155  H   GLY A 288       8.359 -17.845 -10.057  1.00 87.99           H  
ATOM   4156  CA  GLY A 288       8.669 -19.772  -9.211  1.00 87.99           C  
ATOM   4157  HA2 GLY A 288       8.073 -20.122 -10.054  1.00 87.99           H  
ATOM   4158  HA3 GLY A 288       9.674 -20.181  -9.313  1.00 87.99           H  
ATOM   4159  C   GLY A 288       8.099 -20.376  -7.938  1.00 87.99           C  
ATOM   4160  O   GLY A 288       8.519 -21.438  -7.482  1.00 87.99           O  
ATOM   4161  N   HIS A 289       7.177 -19.639  -7.329  1.00 86.16           N  
ATOM   4162  H   HIS A 289       6.709 -18.971  -7.925  1.00 86.16           H  
ATOM   4163  CA  HIS A 289       6.470 -20.046  -6.123  1.00 86.16           C  
ATOM   4164  HA  HIS A 289       5.777 -19.236  -5.896  1.00 86.16           H  
ATOM   4165  C   HIS A 289       7.298 -20.159  -4.846  1.00 86.16           C  
ATOM   4166  CB  HIS A 289       5.538 -21.192  -6.480  1.00 86.16           C  
ATOM   4167  HB2 HIS A 289       4.907 -21.416  -5.619  1.00 86.16           H  
ATOM   4168  HB3 HIS A 289       6.101 -22.088  -6.740  1.00 86.16           H  
ATOM   4169  O   HIS A 289       6.913 -20.820  -3.889  1.00 86.16           O  
ATOM   4170  CG  HIS A 289       4.660 -20.780  -7.635  1.00 86.16           C  
ATOM   4171  CD2 HIS A 289       4.049 -21.635  -8.481  1.00 86.16           C  
ATOM   4172  HD2 HIS A 289       4.128 -22.712  -8.465  1.00 86.16           H  
ATOM   4173  ND1 HIS A 289       4.307 -19.464  -7.976  1.00 86.16           N  
ATOM   4174  CE1 HIS A 289       3.341 -19.599  -8.892  1.00 86.16           C  
ATOM   4175  HE1 HIS A 289       2.782 -18.773  -9.306  1.00 86.16           H  
ATOM   4176  NE2 HIS A 289       3.211 -20.884  -9.260  1.00 86.16           N  
ATOM   4177  HE2 HIS A 289       2.605 -21.260  -9.976  1.00 86.16           H  
ATOM   4178  N   VAL A 290       8.424 -19.440  -4.790  1.00 91.46           N  
ATOM   4179  H   VAL A 290       8.726 -18.956  -5.623  1.00 91.46           H  
ATOM   4180  CA  VAL A 290       9.330 -19.456  -3.637  1.00 91.46           C  
ATOM   4181  HA  VAL A 290       8.824 -19.940  -2.802  1.00 91.46           H  
ATOM   4182  C   VAL A 290       9.684 -18.039  -3.191  1.00 91.46           C  
ATOM   4183  CB  VAL A 290      10.593 -20.287  -3.955  1.00 91.46           C  
ATOM   4184  HB  VAL A 290      11.190 -19.760  -4.700  1.00 91.46           H  
ATOM   4185  O   VAL A 290      10.236 -17.265  -3.969  1.00 91.46           O  
ATOM   4186  CG1 VAL A 290      11.464 -20.548  -2.723  1.00 91.46           C  
ATOM   4187 HG11 VAL A 290      12.401 -21.011  -3.033  1.00 91.46           H  
ATOM   4188 HG12 VAL A 290      10.964 -21.225  -2.031  1.00 91.46           H  
ATOM   4189 HG13 VAL A 290      11.708 -19.611  -2.222  1.00 91.46           H  
ATOM   4190  CG2 VAL A 290      10.259 -21.677  -4.498  1.00 91.46           C  
ATOM   4191 HG21 VAL A 290       9.793 -21.590  -5.480  1.00 91.46           H  
ATOM   4192 HG22 VAL A 290      11.179 -22.245  -4.636  1.00 91.46           H  
ATOM   4193 HG23 VAL A 290       9.582 -22.199  -3.822  1.00 91.46           H  
ATOM   4194  N   ALA A 291       9.424 -17.724  -1.918  1.00 91.54           N  
ATOM   4195  H   ALA A 291       8.783 -18.293  -1.384  1.00 91.54           H  
ATOM   4196  CA  ALA A 291       9.962 -16.537  -1.259  1.00 91.54           C  
ATOM   4197  HA  ALA A 291       9.602 -15.662  -1.800  1.00 91.54           H  
ATOM   4198  C   ALA A 291      11.495 -16.490  -1.309  1.00 91.54           C  
ATOM   4199  CB  ALA A 291       9.437 -16.480   0.183  1.00 91.54           C  
ATOM   4200  HB1 ALA A 291       8.348 -16.506   0.189  1.00 91.54           H  
ATOM   4201  HB2 ALA A 291       9.817 -17.324   0.759  1.00 91.54           H  
ATOM   4202  HB3 ALA A 291       9.763 -15.554   0.657  1.00 91.54           H  
ATOM   4203  O   ALA A 291      12.155 -17.501  -1.074  1.00 91.54           O  
ATOM   4204  N   ASN A 292      12.067 -15.318  -1.583  1.00 95.54           N  
ATOM   4205  H   ASN A 292      11.476 -14.520  -1.767  1.00 95.54           H  
ATOM   4206  CA  ASN A 292      13.510 -15.146  -1.776  1.00 95.54           C  
ATOM   4207  HA  ASN A 292      13.829 -15.730  -2.639  1.00 95.54           H  
ATOM   4208  C   ASN A 292      14.334 -15.645  -0.576  1.00 95.54           C  
ATOM   4209  CB  ASN A 292      13.766 -13.659  -2.065  1.00 95.54           C  
ATOM   4210  HB2 ASN A 292      14.828 -13.434  -1.964  1.00 95.54           H  
ATOM   4211  HB3 ASN A 292      13.242 -13.042  -1.335  1.00 95.54           H  
ATOM   4212  O   ASN A 292      15.333 -16.344  -0.756  1.00 95.54           O  
ATOM   4213  CG  ASN A 292      13.348 -13.221  -3.459  1.00 95.54           C  
ATOM   4214  ND2 ASN A 292      13.399 -11.938  -3.697  1.00 95.54           N  
ATOM   4215 HD21 ASN A 292      13.678 -11.317  -2.951  1.00 95.54           H  
ATOM   4216 HD22 ASN A 292      13.151 -11.577  -4.607  1.00 95.54           H  
ATOM   4217  OD1 ASN A 292      12.990 -14.014  -4.323  1.00 95.54           O  
ATOM   4218  N   VAL A 293      13.883 -15.371   0.650  1.00 94.62           N  
ATOM   4219  H   VAL A 293      13.095 -14.745   0.743  1.00 94.62           H  
ATOM   4220  CA  VAL A 293      14.522 -15.867   1.882  1.00 94.62           C  
ATOM   4221  HA  VAL A 293      15.552 -15.512   1.891  1.00 94.62           H  
ATOM   4222  C   VAL A 293      14.601 -17.401   1.940  1.00 94.62           C  
ATOM   4223  CB  VAL A 293      13.847 -15.285   3.141  1.00 94.62           C  
ATOM   4224  HB  VAL A 293      14.341 -15.707   4.016  1.00 94.62           H  
ATOM   4225  O   VAL A 293      15.640 -17.940   2.319  1.00 94.62           O  
ATOM   4226  CG1 VAL A 293      14.037 -13.763   3.182  1.00 94.62           C  
ATOM   4227 HG11 VAL A 293      15.095 -13.516   3.092  1.00 94.62           H  
ATOM   4228 HG12 VAL A 293      13.484 -13.273   2.381  1.00 94.62           H  
ATOM   4229 HG13 VAL A 293      13.682 -13.377   4.138  1.00 94.62           H  
ATOM   4230  CG2 VAL A 293      12.345 -15.593   3.238  1.00 94.62           C  
ATOM   4231 HG21 VAL A 293      11.803 -15.178   2.388  1.00 94.62           H  
ATOM   4232 HG22 VAL A 293      12.180 -16.669   3.295  1.00 94.62           H  
ATOM   4233 HG23 VAL A 293      11.947 -15.147   4.150  1.00 94.62           H  
ATOM   4234  N   ASP A 294      13.576 -18.110   1.452  1.00 95.53           N  
ATOM   4235  H   ASP A 294      12.791 -17.607   1.065  1.00 95.53           H  
ATOM   4236  CA  ASP A 294      13.562 -19.578   1.388  1.00 95.53           C  
ATOM   4237  HA  ASP A 294      13.905 -19.977   2.343  1.00 95.53           H  
ATOM   4238  C   ASP A 294      14.497 -20.131   0.302  1.00 95.53           C  
ATOM   4239  CB  ASP A 294      12.143 -20.103   1.129  1.00 95.53           C  
ATOM   4240  HB2 ASP A 294      12.209 -21.163   0.884  1.00 95.53           H  
ATOM   4241  HB3 ASP A 294      11.719 -19.601   0.259  1.00 95.53           H  
ATOM   4242  O   ASP A 294      15.081 -21.196   0.499  1.00 95.53           O  
ATOM   4243  CG  ASP A 294      11.176 -19.978   2.303  1.00 95.53           C  
ATOM   4244  OD1 ASP A 294       9.958 -19.977   2.023  1.00 95.53           O  
ATOM   4245  OD2 ASP A 294      11.579 -20.061   3.478  1.00 95.53           O  
ATOM   4246  N   LYS A 295      14.687 -19.410  -0.818  1.00 97.41           N  
ATOM   4247  H   LYS A 295      14.175 -18.545  -0.914  1.00 97.41           H  
ATOM   4248  CA  LYS A 295      15.727 -19.745  -1.814  1.00 97.41           C  
ATOM   4249  HA  LYS A 295      15.585 -20.769  -2.158  1.00 97.41           H  
ATOM   4250  C   LYS A 295      17.109 -19.680  -1.161  1.00 97.41           C  
ATOM   4251  CB  LYS A 295      15.702 -18.799  -3.031  1.00 97.41           C  
ATOM   4252  HB2 LYS A 295      15.993 -17.797  -2.715  1.00 97.41           H  
ATOM   4253  HB3 LYS A 295      16.452 -19.142  -3.744  1.00 97.41           H  
ATOM   4254  O   LYS A 295      17.914 -20.591  -1.316  1.00 97.41           O  
ATOM   4255  CG  LYS A 295      14.352 -18.711  -3.752  1.00 97.41           C  
ATOM   4256  HG2 LYS A 295      13.594 -18.368  -3.049  1.00 97.41           H  
ATOM   4257  HG3 LYS A 295      14.073 -19.698  -4.120  1.00 97.41           H  
ATOM   4258  CD  LYS A 295      14.419 -17.709  -4.916  1.00 97.41           C  
ATOM   4259  HD2 LYS A 295      15.101 -18.066  -5.688  1.00 97.41           H  
ATOM   4260  HD3 LYS A 295      14.802 -16.761  -4.539  1.00 97.41           H  
ATOM   4261  CE  LYS A 295      13.026 -17.453  -5.500  1.00 97.41           C  
ATOM   4262  HE2 LYS A 295      13.005 -16.447  -5.920  1.00 97.41           H  
ATOM   4263  HE3 LYS A 295      12.300 -17.480  -4.687  1.00 97.41           H  
ATOM   4264  NZ  LYS A 295      12.669 -18.433  -6.549  1.00 97.41           N  
ATOM   4265  HZ1 LYS A 295      13.206 -18.238  -7.382  1.00 97.41           H  
ATOM   4266  HZ2 LYS A 295      12.904 -19.374  -6.265  1.00 97.41           H  
ATOM   4267  HZ3 LYS A 295      11.690 -18.373  -6.789  1.00 97.41           H  
ATOM   4268  N   GLY A 296      17.348 -18.639  -0.358  1.00 97.48           N  
ATOM   4269  H   GLY A 296      16.627 -17.936  -0.284  1.00 97.48           H  
ATOM   4270  CA  GLY A 296      18.593 -18.475   0.395  1.00 97.48           C  
ATOM   4271  HA2 GLY A 296      19.432 -18.463  -0.301  1.00 97.48           H  
ATOM   4272  HA3 GLY A 296      18.563 -17.530   0.937  1.00 97.48           H  
ATOM   4273  C   GLY A 296      18.829 -19.600   1.401  1.00 97.48           C  
ATOM   4274  O   GLY A 296      19.942 -20.118   1.485  1.00 97.48           O  
ATOM   4275  N   GLN A 297      17.785 -20.035   2.113  1.00 96.98           N  
ATOM   4276  H   GLN A 297      16.902 -19.549   2.039  1.00 96.98           H  
ATOM   4277  CA  GLN A 297      17.875 -21.207   2.985  1.00 96.98           C  
ATOM   4278  HA  GLN A 297      18.714 -21.052   3.664  1.00 96.98           H  
ATOM   4279  C   GLN A 297      18.189 -22.483   2.188  1.00 96.98           C  
ATOM   4280  CB  GLN A 297      16.596 -21.335   3.828  1.00 96.98           C  
ATOM   4281  HB2 GLN A 297      16.387 -20.380   4.310  1.00 96.98           H  
ATOM   4282  HB3 GLN A 297      15.757 -21.576   3.175  1.00 96.98           H  
ATOM   4283  O   GLN A 297      19.099 -23.210   2.567  1.00 96.98           O  
ATOM   4284  CG  GLN A 297      16.708 -22.421   4.913  1.00 96.98           C  
ATOM   4285  HG2 GLN A 297      16.898 -23.387   4.447  1.00 96.98           H  
ATOM   4286  HG3 GLN A 297      15.755 -22.493   5.438  1.00 96.98           H  
ATOM   4287  CD  GLN A 297      17.795 -22.132   5.948  1.00 96.98           C  
ATOM   4288  NE2 GLN A 297      18.750 -23.006   6.150  1.00 96.98           N  
ATOM   4289 HE21 GLN A 297      18.813 -23.869   5.629  1.00 96.98           H  
ATOM   4290 HE22 GLN A 297      19.401 -22.837   6.904  1.00 96.98           H  
ATOM   4291  OE1 GLN A 297      17.824 -21.100   6.600  1.00 96.98           O  
ATOM   4292  N   ALA A 298      17.532 -22.718   1.047  1.00 97.17           N  
ATOM   4293  H   ALA A 298      16.793 -22.088   0.769  1.00 97.17           H  
ATOM   4294  CA  ALA A 298      17.807 -23.880   0.198  1.00 97.17           C  
ATOM   4295  HA  ALA A 298      17.692 -24.778   0.805  1.00 97.17           H  
ATOM   4296  C   ALA A 298      19.247 -23.894  -0.360  1.00 97.17           C  
ATOM   4297  CB  ALA A 298      16.765 -23.918  -0.926  1.00 97.17           C  
ATOM   4298  HB1 ALA A 298      15.761 -23.934  -0.502  1.00 97.17           H  
ATOM   4299  HB2 ALA A 298      16.867 -23.038  -1.560  1.00 97.17           H  
ATOM   4300  HB3 ALA A 298      16.915 -24.808  -1.537  1.00 97.17           H  
ATOM   4301  O   ALA A 298      19.891 -24.942  -0.362  1.00 97.17           O  
ATOM   4302  N   VAL A 299      19.780 -22.742  -0.787  1.00 97.93           N  
ATOM   4303  H   VAL A 299      19.183 -21.928  -0.824  1.00 97.93           H  
ATOM   4304  CA  VAL A 299      21.180 -22.611  -1.237  1.00 97.93           C  
ATOM   4305  HA  VAL A 299      21.375 -23.365  -2.000  1.00 97.93           H  
ATOM   4306  C   VAL A 299      22.158 -22.889  -0.092  1.00 97.93           C  
ATOM   4307  CB  VAL A 299      21.433 -21.222  -1.862  1.00 97.93           C  
ATOM   4308  HB  VAL A 299      21.066 -20.449  -1.188  1.00 97.93           H  
ATOM   4309  O   VAL A 299      23.144 -23.600  -0.286  1.00 97.93           O  
ATOM   4310  CG1 VAL A 299      22.921 -20.962  -2.132  1.00 97.93           C  
ATOM   4311 HG11 VAL A 299      23.337 -21.780  -2.721  1.00 97.93           H  
ATOM   4312 HG12 VAL A 299      23.472 -20.883  -1.195  1.00 97.93           H  
ATOM   4313 HG13 VAL A 299      23.044 -20.027  -2.679  1.00 97.93           H  
ATOM   4314  CG2 VAL A 299      20.705 -21.098  -3.206  1.00 97.93           C  
ATOM   4315 HG21 VAL A 299      19.635 -21.262  -3.081  1.00 97.93           H  
ATOM   4316 HG22 VAL A 299      21.093 -21.830  -3.914  1.00 97.93           H  
ATOM   4317 HG23 VAL A 299      20.851 -20.099  -3.617  1.00 97.93           H  
ATOM   4318  N   LYS A 300      21.872 -22.378   1.112  1.00 97.62           N  
ATOM   4319  H   LYS A 300      21.044 -21.805   1.197  1.00 97.62           H  
ATOM   4320  CA  LYS A 300      22.673 -22.627   2.317  1.00 97.62           C  
ATOM   4321  HA  LYS A 300      23.710 -22.367   2.106  1.00 97.62           H  
ATOM   4322  C   LYS A 300      22.664 -24.105   2.717  1.00 97.62           C  
ATOM   4323  CB  LYS A 300      22.144 -21.724   3.437  1.00 97.62           C  
ATOM   4324  HB2 LYS A 300      21.111 -21.991   3.664  1.00 97.62           H  
ATOM   4325  HB3 LYS A 300      22.157 -20.694   3.081  1.00 97.62           H  
ATOM   4326  O   LYS A 300      23.726 -24.655   3.002  1.00 97.62           O  
ATOM   4327  CG  LYS A 300      22.974 -21.816   4.722  1.00 97.62           C  
ATOM   4328  HG2 LYS A 300      24.019 -21.606   4.495  1.00 97.62           H  
ATOM   4329  HG3 LYS A 300      22.887 -22.812   5.156  1.00 97.62           H  
ATOM   4330  CD  LYS A 300      22.444 -20.777   5.711  1.00 97.62           C  
ATOM   4331  HD2 LYS A 300      21.404 -21.002   5.949  1.00 97.62           H  
ATOM   4332  HD3 LYS A 300      22.495 -19.799   5.233  1.00 97.62           H  
ATOM   4333  CE  LYS A 300      23.274 -20.744   6.992  1.00 97.62           C  
ATOM   4334  HE2 LYS A 300      23.121 -21.674   7.538  1.00 97.62           H  
ATOM   4335  HE3 LYS A 300      24.326 -20.676   6.716  1.00 97.62           H  
ATOM   4336  NZ  LYS A 300      22.887 -19.570   7.809  1.00 97.62           N  
ATOM   4337  HZ1 LYS A 300      23.458 -19.487   8.638  1.00 97.62           H  
ATOM   4338  HZ2 LYS A 300      22.996 -18.728   7.262  1.00 97.62           H  
ATOM   4339  HZ3 LYS A 300      21.912 -19.623   8.067  1.00 97.62           H  
ATOM   4340  N   ASP A 301      21.501 -24.754   2.678  1.00 97.40           N  
ATOM   4341  H   ASP A 301      20.666 -24.215   2.500  1.00 97.40           H  
ATOM   4342  CA  ASP A 301      21.335 -26.183   2.979  1.00 97.40           C  
ATOM   4343  HA  ASP A 301      21.746 -26.387   3.967  1.00 97.40           H  
ATOM   4344  C   ASP A 301      22.097 -27.070   1.972  1.00 97.40           C  
ATOM   4345  CB  ASP A 301      19.834 -26.547   2.998  1.00 97.40           C  
ATOM   4346  HB2 ASP A 301      19.388 -26.257   2.046  1.00 97.40           H  
ATOM   4347  HB3 ASP A 301      19.749 -27.630   3.082  1.00 97.40           H  
ATOM   4348  O   ASP A 301      22.680 -28.085   2.353  1.00 97.40           O  
ATOM   4349  CG  ASP A 301      19.015 -25.927   4.143  1.00 97.40           C  
ATOM   4350  OD1 ASP A 301      17.764 -26.014   4.080  1.00 97.40           O  
ATOM   4351  OD2 ASP A 301      19.612 -25.384   5.101  1.00 97.40           O  
ATOM   4352  N   ALA A 302      22.178 -26.655   0.700  1.00 97.51           N  
ATOM   4353  H   ALA A 302      21.626 -25.854   0.428  1.00 97.51           H  
ATOM   4354  CA  ALA A 302      22.999 -27.300  -0.333  1.00 97.51           C  
ATOM   4355  HA  ALA A 302      22.868 -28.379  -0.241  1.00 97.51           H  
ATOM   4356  C   ALA A 302      24.519 -27.024  -0.196  1.00 97.51           C  
ATOM   4357  CB  ALA A 302      22.451 -26.881  -1.703  1.00 97.51           C  
ATOM   4358  HB1 ALA A 302      21.397 -27.148  -1.776  1.00 97.51           H  
ATOM   4359  HB2 ALA A 302      22.998 -27.397  -2.492  1.00 97.51           H  
ATOM   4360  HB3 ALA A 302      22.558 -25.804  -1.835  1.00 97.51           H  
ATOM   4361  O   ALA A 302      25.332 -27.591  -0.930  1.00 97.51           O  
ATOM   4362  N   GLY A 303      24.933 -26.176   0.753  1.00 97.48           N  
ATOM   4363  H   GLY A 303      24.234 -25.765   1.354  1.00 97.48           H  
ATOM   4364  CA  GLY A 303      26.332 -25.813   0.999  1.00 97.48           C  
ATOM   4365  HA2 GLY A 303      26.966 -26.688   0.854  1.00 97.48           H  
ATOM   4366  HA3 GLY A 303      26.418 -25.492   2.037  1.00 97.48           H  
ATOM   4367  C   GLY A 303      26.874 -24.676   0.123  1.00 97.48           C  
ATOM   4368  O   GLY A 303      28.094 -24.500   0.054  1.00 97.48           O  
ATOM   4369  N   GLY A 304      26.004 -23.920  -0.552  1.00 97.94           N  
ATOM   4370  H   GLY A 304      25.018 -24.098  -0.427  1.00 97.94           H  
ATOM   4371  CA  GLY A 304      26.374 -22.680  -1.234  1.00 97.94           C  
ATOM   4372  HA2 GLY A 304      27.203 -22.874  -1.914  1.00 97.94           H  
ATOM   4373  HA3 GLY A 304      25.531 -22.320  -1.824  1.00 97.94           H  
ATOM   4374  C   GLY A 304      26.779 -21.583  -0.241  1.00 97.94           C  
ATOM   4375  O   GLY A 304      26.300 -21.537   0.892  1.00 97.94           O  
ATOM   4376  N   VAL A 305      27.679 -20.693  -0.665  1.00 97.43           N  
ATOM   4377  H   VAL A 305      27.982 -20.762  -1.626  1.00 97.43           H  
ATOM   4378  CA  VAL A 305      28.252 -19.617   0.176  1.00 97.43           C  
ATOM   4379  HA  VAL A 305      27.986 -19.812   1.215  1.00 97.43           H  
ATOM   4380  C   VAL A 305      27.681 -18.233  -0.128  1.00 97.43           C  
ATOM   4381  CB  VAL A 305      29.790 -19.596   0.117  1.00 97.43           C  
ATOM   4382  HB  VAL A 305      30.155 -18.787   0.750  1.00 97.43           H  
ATOM   4383  O   VAL A 305      27.922 -17.291   0.623  1.00 97.43           O  
ATOM   4384  CG1 VAL A 305      30.366 -20.903   0.672  1.00 97.43           C  
ATOM   4385 HG11 VAL A 305      29.997 -21.754   0.100  1.00 97.43           H  
ATOM   4386 HG12 VAL A 305      31.455 -20.875   0.626  1.00 97.43           H  
ATOM   4387 HG13 VAL A 305      30.060 -21.022   1.712  1.00 97.43           H  
ATOM   4388  CG2 VAL A 305      30.318 -19.362  -1.300  1.00 97.43           C  
ATOM   4389 HG21 VAL A 305      31.408 -19.372  -1.280  1.00 97.43           H  
ATOM   4390 HG22 VAL A 305      29.978 -20.152  -1.970  1.00 97.43           H  
ATOM   4391 HG23 VAL A 305      29.987 -18.394  -1.674  1.00 97.43           H  
ATOM   4392  N   GLY A 306      26.887 -18.112  -1.191  1.00 98.00           N  
ATOM   4393  H   GLY A 306      26.725 -18.926  -1.766  1.00 98.00           H  
ATOM   4394  CA  GLY A 306      26.094 -16.926  -1.485  1.00 98.00           C  
ATOM   4395  HA2 GLY A 306      26.742 -16.102  -1.787  1.00 98.00           H  
ATOM   4396  HA3 GLY A 306      25.568 -16.632  -0.577  1.00 98.00           H  
ATOM   4397  C   GLY A 306      25.060 -17.183  -2.578  1.00 98.00           C  
ATOM   4398  O   GLY A 306      25.015 -18.275  -3.146  1.00 98.00           O  
ATOM   4399  N   MET A 307      24.223 -16.191  -2.877  1.00 98.20           N  
ATOM   4400  H   MET A 307      24.301 -15.325  -2.363  1.00 98.20           H  
ATOM   4401  CA  MET A 307      23.161 -16.316  -3.879  1.00 98.20           C  
ATOM   4402  HA  MET A 307      23.473 -17.064  -4.607  1.00 98.20           H  
ATOM   4403  C   MET A 307      22.903 -15.003  -4.631  1.00 98.20           C  
ATOM   4404  CB  MET A 307      21.893 -16.834  -3.184  1.00 98.20           C  
ATOM   4405  HB2 MET A 307      22.112 -17.790  -2.706  1.00 98.20           H  
ATOM   4406  HB3 MET A 307      21.624 -16.121  -2.405  1.00 98.20           H  
ATOM   4407  O   MET A 307      22.826 -13.937  -4.028  1.00 98.20           O  
ATOM   4408  CG  MET A 307      20.692 -17.027  -4.117  1.00 98.20           C  
ATOM   4409  HG2 MET A 307      20.472 -16.086  -4.622  1.00 98.20           H  
ATOM   4410  HG3 MET A 307      20.954 -17.764  -4.875  1.00 98.20           H  
ATOM   4411  SD  MET A 307      19.176 -17.571  -3.279  1.00 98.20           S  
ATOM   4412  CE  MET A 307      18.966 -16.230  -2.081  1.00 98.20           C  
ATOM   4413  HE1 MET A 307      17.965 -16.285  -1.652  1.00 98.20           H  
ATOM   4414  HE2 MET A 307      19.099 -15.267  -2.574  1.00 98.20           H  
ATOM   4415  HE3 MET A 307      19.701 -16.323  -1.282  1.00 98.20           H  
ATOM   4416  N   ILE A 308      22.712 -15.076  -5.946  1.00 98.20           N  
ATOM   4417  H   ILE A 308      22.741 -15.988  -6.377  1.00 98.20           H  
ATOM   4418  CA  ILE A 308      22.278 -13.949  -6.781  1.00 98.20           C  
ATOM   4419  HA  ILE A 308      22.211 -13.041  -6.183  1.00 98.20           H  
ATOM   4420  C   ILE A 308      20.877 -14.276  -7.293  1.00 98.20           C  
ATOM   4421  CB  ILE A 308      23.289 -13.684  -7.923  1.00 98.20           C  
ATOM   4422  HB  ILE A 308      23.389 -14.598  -8.509  1.00 98.20           H  
ATOM   4423  O   ILE A 308      20.694 -15.252  -8.019  1.00 98.20           O  
ATOM   4424  CG1 ILE A 308      24.680 -13.309  -7.355  1.00 98.20           C  
ATOM   4425 HG12 ILE A 308      24.627 -12.328  -6.883  1.00 98.20           H  
ATOM   4426 HG13 ILE A 308      24.967 -14.027  -6.587  1.00 98.20           H  
ATOM   4427  CG2 ILE A 308      22.768 -12.562  -8.845  1.00 98.20           C  
ATOM   4428 HG21 ILE A 308      23.461 -12.394  -9.670  1.00 98.20           H  
ATOM   4429 HG22 ILE A 308      21.811 -12.841  -9.285  1.00 98.20           H  
ATOM   4430 HG23 ILE A 308      22.647 -11.636  -8.283  1.00 98.20           H  
ATOM   4431  CD1 ILE A 308      25.805 -13.303  -8.398  1.00 98.20           C  
ATOM   4432 HD11 ILE A 308      25.869 -14.280  -8.879  1.00 98.20           H  
ATOM   4433 HD12 ILE A 308      26.753 -13.091  -7.904  1.00 98.20           H  
ATOM   4434 HD13 ILE A 308      25.631 -12.539  -9.155  1.00 98.20           H  
ATOM   4435  N   ILE A 309      19.882 -13.477  -6.913  1.00 98.07           N  
ATOM   4436  H   ILE A 309      20.088 -12.681  -6.326  1.00 98.07           H  
ATOM   4437  CA  ILE A 309      18.506 -13.641  -7.388  1.00 98.07           C  
ATOM   4438  HA  ILE A 309      18.367 -14.677  -7.696  1.00 98.07           H  
ATOM   4439  C   ILE A 309      18.290 -12.745  -8.606  1.00 98.07           C  
ATOM   4440  CB  ILE A 309      17.481 -13.378  -6.269  1.00 98.07           C  
ATOM   4441  HB  ILE A 309      17.645 -12.371  -5.886  1.00 98.07           H  
ATOM   4442  O   ILE A 309      18.410 -11.526  -8.508  1.00 98.07           O  
ATOM   4443  CG1 ILE A 309      17.683 -14.379  -5.111  1.00 98.07           C  
ATOM   4444 HG12 ILE A 309      17.511 -15.394  -5.469  1.00 98.07           H  
ATOM   4445 HG13 ILE A 309      18.710 -14.313  -4.749  1.00 98.07           H  
ATOM   4446  CG2 ILE A 309      16.048 -13.468  -6.834  1.00 98.07           C  
ATOM   4447 HG21 ILE A 309      15.859 -14.467  -7.227  1.00 98.07           H  
ATOM   4448 HG22 ILE A 309      15.909 -12.734  -7.628  1.00 98.07           H  
ATOM   4449 HG23 ILE A 309      15.311 -13.228  -6.068  1.00 98.07           H  
ATOM   4450  CD1 ILE A 309      16.764 -14.105  -3.921  1.00 98.07           C  
ATOM   4451 HD11 ILE A 309      16.898 -13.084  -3.563  1.00 98.07           H  
ATOM   4452 HD12 ILE A 309      15.725 -14.272  -4.207  1.00 98.07           H  
ATOM   4453 HD13 ILE A 309      16.985 -14.808  -3.117  1.00 98.07           H  
ATOM   4454  N   ILE A 310      17.939 -13.336  -9.745  1.00 97.57           N  
ATOM   4455  H   ILE A 310      17.855 -14.343  -9.747  1.00 97.57           H  
ATOM   4456  CA  ILE A 310      17.630 -12.607 -10.979  1.00 97.57           C  
ATOM   4457  HA  ILE A 310      18.100 -11.624 -10.941  1.00 97.57           H  
ATOM   4458  C   ILE A 310      16.116 -12.391 -11.064  1.00 97.57           C  
ATOM   4459  CB  ILE A 310      18.210 -13.340 -12.211  1.00 97.57           C  
ATOM   4460  HB  ILE A 310      17.795 -14.347 -12.249  1.00 97.57           H  
ATOM   4461  O   ILE A 310      15.350 -13.356 -11.150  1.00 97.57           O  
ATOM   4462  CG1 ILE A 310      19.751 -13.443 -12.094  1.00 97.57           C  
ATOM   4463 HG12 ILE A 310      20.180 -12.442 -12.129  1.00 97.57           H  
ATOM   4464 HG13 ILE A 310      20.019 -13.881 -11.133  1.00 97.57           H  
ATOM   4465  CG2 ILE A 310      17.809 -12.591 -13.497  1.00 97.57           C  
ATOM   4466 HG21 ILE A 310      18.224 -13.079 -14.379  1.00 97.57           H  
ATOM   4467 HG22 ILE A 310      18.154 -11.558 -13.455  1.00 97.57           H  
ATOM   4468 HG23 ILE A 310      16.726 -12.598 -13.617  1.00 97.57           H  
ATOM   4469  CD1 ILE A 310      20.422 -14.308 -13.169  1.00 97.57           C  
ATOM   4470 HD11 ILE A 310      21.500 -14.283 -13.006  1.00 97.57           H  
ATOM   4471 HD12 ILE A 310      20.068 -15.336 -13.095  1.00 97.57           H  
ATOM   4472 HD13 ILE A 310      20.227 -13.925 -14.171  1.00 97.57           H  
ATOM   4473  N   ASN A 311      15.682 -11.129 -11.053  1.00 97.22           N  
ATOM   4474  H   ASN A 311      16.354 -10.384 -10.940  1.00 97.22           H  
ATOM   4475  CA  ASN A 311      14.281 -10.773 -11.284  1.00 97.22           C  
ATOM   4476  HA  ASN A 311      13.670 -11.437 -10.672  1.00 97.22           H  
ATOM   4477  C   ASN A 311      13.852 -11.021 -12.746  1.00 97.22           C  
ATOM   4478  CB  ASN A 311      14.032  -9.317 -10.834  1.00 97.22           C  
ATOM   4479  HB2 ASN A 311      13.216  -8.893 -11.419  1.00 97.22           H  
ATOM   4480  HB3 ASN A 311      14.915  -8.705 -11.022  1.00 97.22           H  
ATOM   4481  O   ASN A 311      14.686 -10.944 -13.648  1.00 97.22           O  
ATOM   4482  CG  ASN A 311      13.641  -9.200  -9.369  1.00 97.22           C  
ATOM   4483  ND2 ASN A 311      13.463  -8.009  -8.854  1.00 97.22           N  
ATOM   4484 HD21 ASN A 311      13.167  -7.994  -7.888  1.00 97.22           H  
ATOM   4485 HD22 ASN A 311      13.538  -7.155  -9.387  1.00 97.22           H  
ATOM   4486  OD1 ASN A 311      13.437 -10.169  -8.659  1.00 97.22           O  
ATOM   4487  N   PRO A 312      12.557 -11.290 -13.013  1.00 95.45           N  
ATOM   4488  CA  PRO A 312      12.025 -11.349 -14.376  1.00 95.45           C  
ATOM   4489  HA  PRO A 312      12.603 -12.050 -14.977  1.00 95.45           H  
ATOM   4490  C   PRO A 312      12.059  -9.963 -15.040  1.00 95.45           C  
ATOM   4491  CB  PRO A 312      10.588 -11.854 -14.221  1.00 95.45           C  
ATOM   4492  HB2 PRO A 312      10.584 -12.941 -14.147  1.00 95.45           H  
ATOM   4493  HB3 PRO A 312       9.937 -11.522 -15.030  1.00 95.45           H  
ATOM   4494  O   PRO A 312      12.058  -8.937 -14.358  1.00 95.45           O  
ATOM   4495  CG  PRO A 312      10.190 -11.244 -12.880  1.00 95.45           C  
ATOM   4496  HG2 PRO A 312       9.963 -10.186 -13.012  1.00 95.45           H  
ATOM   4497  HG3 PRO A 312       9.344 -11.762 -12.427  1.00 95.45           H  
ATOM   4498  CD  PRO A 312      11.464 -11.400 -12.055  1.00 95.45           C  
ATOM   4499  HD2 PRO A 312      11.508 -10.627 -11.287  1.00 95.45           H  
ATOM   4500  HD3 PRO A 312      11.481 -12.391 -11.601  1.00 95.45           H  
ATOM   4501  N   SER A 313      12.027  -9.914 -16.374  1.00 95.95           N  
ATOM   4502  H   SER A 313      11.953 -10.775 -16.898  1.00 95.95           H  
ATOM   4503  CA  SER A 313      12.084  -8.660 -17.149  1.00 95.95           C  
ATOM   4504  HA  SER A 313      13.042  -8.172 -16.972  1.00 95.95           H  
ATOM   4505  C   SER A 313      11.005  -7.650 -16.749  1.00 95.95           C  
ATOM   4506  CB  SER A 313      11.979  -8.968 -18.646  1.00 95.95           C  
ATOM   4507  HB2 SER A 313      11.865  -8.039 -19.204  1.00 95.95           H  
ATOM   4508  HB3 SER A 313      12.891  -9.467 -18.974  1.00 95.95           H  
ATOM   4509  O   SER A 313      11.305  -6.472 -16.580  1.00 95.95           O  
ATOM   4510  OG  SER A 313      10.873  -9.820 -18.887  1.00 95.95           O  
ATOM   4511  HG  SER A 313      10.731  -9.889 -19.834  1.00 95.95           H  
ATOM   4512  N   GLN A 314       9.781  -8.120 -16.502  1.00 94.81           N  
ATOM   4513  H   GLN A 314       9.603  -9.087 -16.731  1.00 94.81           H  
ATOM   4514  CA  GLN A 314       8.649  -7.289 -16.077  1.00 94.81           C  
ATOM   4515  HA  GLN A 314       8.525  -6.488 -16.805  1.00 94.81           H  
ATOM   4516  C   GLN A 314       8.823  -6.620 -14.700  1.00 94.81           C  
ATOM   4517  CB  GLN A 314       7.377  -8.151 -16.097  1.00 94.81           C  
ATOM   4518  HB2 GLN A 314       7.362  -8.759 -17.001  1.00 94.81           H  
ATOM   4519  HB3 GLN A 314       6.504  -7.498 -16.114  1.00 94.81           H  
ATOM   4520  O   GLN A 314       8.018  -5.774 -14.343  1.00 94.81           O  
ATOM   4521  CG  GLN A 314       7.293  -9.048 -14.853  1.00 94.81           C  
ATOM   4522  HG2 GLN A 314       8.211  -9.626 -14.740  1.00 94.81           H  
ATOM   4523  HG3 GLN A 314       7.155  -8.418 -13.974  1.00 94.81           H  
ATOM   4524  CD  GLN A 314       6.132 -10.011 -14.907  1.00 94.81           C  
ATOM   4525  NE2 GLN A 314       5.286 -10.017 -13.904  1.00 94.81           N  
ATOM   4526 HE21 GLN A 314       4.488 -10.624 -14.025  1.00 94.81           H  
ATOM   4527 HE22 GLN A 314       5.274  -9.285 -13.209  1.00 94.81           H  
ATOM   4528  OE1 GLN A 314       5.997 -10.790 -15.831  1.00 94.81           O  
ATOM   4529  N   TYR A 315       9.810  -7.017 -13.885  1.00 95.80           N  
ATOM   4530  H   TYR A 315      10.476  -7.704 -14.211  1.00 95.80           H  
ATOM   4531  CA  TYR A 315      10.090  -6.323 -12.621  1.00 95.80           C  
ATOM   4532  HA  TYR A 315       9.143  -5.979 -12.203  1.00 95.80           H  
ATOM   4533  C   TYR A 315      10.925  -5.051 -12.829  1.00 95.80           C  
ATOM   4534  CB  TYR A 315      10.703  -7.279 -11.582  1.00 95.80           C  
ATOM   4535  HB2 TYR A 315      11.421  -6.722 -10.979  1.00 95.80           H  
ATOM   4536  HB3 TYR A 315      11.258  -8.063 -12.096  1.00 95.80           H  
ATOM   4537  O   TYR A 315      11.025  -4.237 -11.909  1.00 95.80           O  
ATOM   4538  CG  TYR A 315       9.701  -7.933 -10.638  1.00 95.80           C  
ATOM   4539  CD1 TYR A 315       9.903  -7.878  -9.245  1.00 95.80           C  
ATOM   4540  HD1 TYR A 315      10.765  -7.365  -8.845  1.00 95.80           H  
ATOM   4541  CD2 TYR A 315       8.565  -8.594 -11.145  1.00 95.80           C  
ATOM   4542  HD2 TYR A 315       8.398  -8.622 -12.212  1.00 95.80           H  
ATOM   4543  CE1 TYR A 315       8.983  -8.492  -8.370  1.00 95.80           C  
ATOM   4544  HE1 TYR A 315       9.132  -8.456  -7.301  1.00 95.80           H  
ATOM   4545  CE2 TYR A 315       7.629  -9.188 -10.278  1.00 95.80           C  
ATOM   4546  HE2 TYR A 315       6.745  -9.664 -10.675  1.00 95.80           H  
ATOM   4547  OH  TYR A 315       6.944  -9.700  -8.031  1.00 95.80           O  
ATOM   4548  HH  TYR A 315       6.105  -9.889  -8.458  1.00 95.80           H  
ATOM   4549  CZ  TYR A 315       7.841  -9.140  -8.884  1.00 95.80           C  
ATOM   4550  N   GLY A 316      11.512  -4.869 -14.020  1.00 96.87           N  
ATOM   4551  H   GLY A 316      11.354  -5.554 -14.745  1.00 96.87           H  
ATOM   4552  CA  GLY A 316      12.282  -3.684 -14.384  1.00 96.87           C  
ATOM   4553  HA2 GLY A 316      11.593  -2.847 -14.492  1.00 96.87           H  
ATOM   4554  HA3 GLY A 316      12.769  -3.847 -15.346  1.00 96.87           H  
ATOM   4555  C   GLY A 316      13.356  -3.350 -13.346  1.00 96.87           C  
ATOM   4556  O   GLY A 316      14.217  -4.178 -13.033  1.00 96.87           O  
ATOM   4557  N   VAL A 317      13.294  -2.140 -12.785  1.00 96.26           N  
ATOM   4558  H   VAL A 317      12.599  -1.495 -13.132  1.00 96.26           H  
ATOM   4559  CA  VAL A 317      14.214  -1.694 -11.728  1.00 96.26           C  
ATOM   4560  HA  VAL A 317      15.165  -2.197 -11.903  1.00 96.26           H  
ATOM   4561  C   VAL A 317      13.799  -2.090 -10.307  1.00 96.26           C  
ATOM   4562  CB  VAL A 317      14.516  -0.185 -11.808  1.00 96.26           C  
ATOM   4563  HB  VAL A 317      15.315   0.025 -11.097  1.00 96.26           H  
ATOM   4564  O   VAL A 317      14.629  -1.942  -9.405  1.00 96.26           O  
ATOM   4565  CG1 VAL A 317      15.038   0.207 -13.192  1.00 96.26           C  
ATOM   4566 HG11 VAL A 317      15.384   1.240 -13.166  1.00 96.26           H  
ATOM   4567 HG12 VAL A 317      14.246   0.125 -13.936  1.00 96.26           H  
ATOM   4568 HG13 VAL A 317      15.869  -0.437 -13.479  1.00 96.26           H  
ATOM   4569  CG2 VAL A 317      13.332   0.712 -11.440  1.00 96.26           C  
ATOM   4570 HG21 VAL A 317      13.667   1.750 -11.434  1.00 96.26           H  
ATOM   4571 HG22 VAL A 317      12.954   0.472 -10.447  1.00 96.26           H  
ATOM   4572 HG23 VAL A 317      12.527   0.608 -12.167  1.00 96.26           H  
ATOM   4573  N   THR A 318      12.580  -2.607 -10.097  1.00 96.92           N  
ATOM   4574  H   THR A 318      12.025  -2.837 -10.909  1.00 96.92           H  
ATOM   4575  CA  THR A 318      12.050  -2.995  -8.774  1.00 96.92           C  
ATOM   4576  HA  THR A 318      12.134  -2.140  -8.103  1.00 96.92           H  
ATOM   4577  C   THR A 318      12.854  -4.160  -8.197  1.00 96.92           C  
ATOM   4578  CB  THR A 318      10.562  -3.402  -8.839  1.00 96.92           C  
ATOM   4579  HB  THR A 318      10.448  -4.287  -9.464  1.00 96.92           H  
ATOM   4580  O   THR A 318      12.958  -5.216  -8.824  1.00 96.92           O  
ATOM   4581  CG2 THR A 318       9.955  -3.696  -7.465  1.00 96.92           C  
ATOM   4582 HG21 THR A 318      10.436  -4.565  -7.016  1.00 96.92           H  
ATOM   4583 HG22 THR A 318       8.893  -3.913  -7.579  1.00 96.92           H  
ATOM   4584 HG23 THR A 318      10.076  -2.833  -6.811  1.00 96.92           H  
ATOM   4585  OG1 THR A 318       9.782  -2.359  -9.370  1.00 96.92           O  
ATOM   4586  HG1 THR A 318       9.970  -2.307 -10.310  1.00 96.92           H  
ATOM   4587  N   LYS A 319      13.404  -3.994  -6.988  1.00 96.92           N  
ATOM   4588  H   LYS A 319      13.287  -3.105  -6.522  1.00 96.92           H  
ATOM   4589  CA  LYS A 319      14.184  -5.014  -6.267  1.00 96.92           C  
ATOM   4590  HA  LYS A 319      13.998  -5.996  -6.704  1.00 96.92           H  
ATOM   4591  C   LYS A 319      13.753  -5.065  -4.803  1.00 96.92           C  
ATOM   4592  CB  LYS A 319      15.693  -4.717  -6.367  1.00 96.92           C  
ATOM   4593  HB2 LYS A 319      16.242  -5.475  -5.809  1.00 96.92           H  
ATOM   4594  HB3 LYS A 319      15.888  -3.749  -5.905  1.00 96.92           H  
ATOM   4595  O   LYS A 319      13.485  -4.028  -4.199  1.00 96.92           O  
ATOM   4596  CG  LYS A 319      16.209  -4.699  -7.815  1.00 96.92           C  
ATOM   4597  HG2 LYS A 319      15.642  -3.960  -8.382  1.00 96.92           H  
ATOM   4598  HG3 LYS A 319      16.054  -5.674  -8.276  1.00 96.92           H  
ATOM   4599  CD  LYS A 319      17.699  -4.336  -7.876  1.00 96.92           C  
ATOM   4600  HD2 LYS A 319      17.941  -3.602  -7.108  1.00 96.92           H  
ATOM   4601  HD3 LYS A 319      18.276  -5.239  -7.675  1.00 96.92           H  
ATOM   4602  CE  LYS A 319      18.107  -3.783  -9.246  1.00 96.92           C  
ATOM   4603  HE2 LYS A 319      19.196  -3.758  -9.297  1.00 96.92           H  
ATOM   4604  HE3 LYS A 319      17.748  -4.458 -10.023  1.00 96.92           H  
ATOM   4605  NZ  LYS A 319      17.565  -2.415  -9.446  1.00 96.92           N  
ATOM   4606  HZ1 LYS A 319      17.922  -1.801  -8.728  1.00 96.92           H  
ATOM   4607  HZ2 LYS A 319      17.838  -2.049 -10.347  1.00 96.92           H  
ATOM   4608  HZ3 LYS A 319      16.558  -2.406  -9.371  1.00 96.92           H  
ATOM   4609  N   SER A 320      13.686  -6.265  -4.234  1.00 95.02           N  
ATOM   4610  H   SER A 320      13.953  -7.089  -4.754  1.00 95.02           H  
ATOM   4611  CA  SER A 320      13.453  -6.454  -2.802  1.00 95.02           C  
ATOM   4612  HA  SER A 320      12.890  -5.599  -2.428  1.00 95.02           H  
ATOM   4613  C   SER A 320      14.778  -6.509  -2.043  1.00 95.02           C  
ATOM   4614  CB  SER A 320      12.583  -7.688  -2.535  1.00 95.02           C  
ATOM   4615  HB2 SER A 320      11.576  -7.489  -2.901  1.00 95.02           H  
ATOM   4616  HB3 SER A 320      12.530  -7.878  -1.464  1.00 95.02           H  
ATOM   4617  O   SER A 320      15.745  -7.120  -2.495  1.00 95.02           O  
ATOM   4618  OG  SER A 320      13.086  -8.828  -3.197  1.00 95.02           O  
ATOM   4619  HG  SER A 320      13.500  -9.375  -2.525  1.00 95.02           H  
ATOM   4620  N   ALA A 321      14.817  -5.872  -0.876  1.00 97.13           N  
ATOM   4621  H   ALA A 321      14.003  -5.343  -0.598  1.00 97.13           H  
ATOM   4622  CA  ALA A 321      15.928  -5.935   0.064  1.00 97.13           C  
ATOM   4623  HA  ALA A 321      16.830  -6.244  -0.464  1.00 97.13           H  
ATOM   4624  C   ALA A 321      15.628  -6.996   1.135  1.00 97.13           C  
ATOM   4625  CB  ALA A 321      16.178  -4.533   0.629  1.00 97.13           C  
ATOM   4626  HB1 ALA A 321      16.389  -3.833  -0.180  1.00 97.13           H  
ATOM   4627  HB2 ALA A 321      15.301  -4.190   1.179  1.00 97.13           H  
ATOM   4628  HB3 ALA A 321      17.032  -4.572   1.304  1.00 97.13           H  
ATOM   4629  O   ALA A 321      15.259  -6.677   2.261  1.00 97.13           O  
ATOM   4630  N   ASP A 322      15.745  -8.269   0.761  1.00 95.65           N  
ATOM   4631  H   ASP A 322      16.001  -8.466  -0.196  1.00 95.65           H  
ATOM   4632  CA  ASP A 322      15.391  -9.403   1.620  1.00 95.65           C  
ATOM   4633  HA  ASP A 322      14.451  -9.176   2.124  1.00 95.65           H  
ATOM   4634  C   ASP A 322      16.454  -9.683   2.707  1.00 95.65           C  
ATOM   4635  CB  ASP A 322      15.162 -10.640   0.740  1.00 95.65           C  
ATOM   4636  HB2 ASP A 322      16.048 -10.790   0.123  1.00 95.65           H  
ATOM   4637  HB3 ASP A 322      15.044 -11.516   1.379  1.00 95.65           H  
ATOM   4638  O   ASP A 322      17.664  -9.580   2.470  1.00 95.65           O  
ATOM   4639  CG  ASP A 322      13.933 -10.529  -0.168  1.00 95.65           C  
ATOM   4640  OD1 ASP A 322      14.102 -10.423  -1.408  1.00 95.65           O  
ATOM   4641  OD2 ASP A 322      12.807 -10.628   0.355  1.00 95.65           O  
ATOM   4642  N   ALA A 323      16.013 -10.079   3.907  1.00 95.93           N  
ATOM   4643  H   ALA A 323      15.015 -10.112   4.062  1.00 95.93           H  
ATOM   4644  CA  ALA A 323      16.881 -10.497   5.013  1.00 95.93           C  
ATOM   4645  HA  ALA A 323      17.801  -9.914   4.978  1.00 95.93           H  
ATOM   4646  C   ALA A 323      17.263 -11.985   4.872  1.00 95.93           C  
ATOM   4647  CB  ALA A 323      16.187 -10.170   6.341  1.00 95.93           C  
ATOM   4648  HB1 ALA A 323      15.959  -9.105   6.386  1.00 95.93           H  
ATOM   4649  HB2 ALA A 323      16.841 -10.433   7.173  1.00 95.93           H  
ATOM   4650  HB3 ALA A 323      15.258 -10.733   6.431  1.00 95.93           H  
ATOM   4651  O   ALA A 323      16.568 -12.884   5.345  1.00 95.93           O  
ATOM   4652  N   HIS A 324      18.355 -12.257   4.157  1.00 96.39           N  
ATOM   4653  H   HIS A 324      18.841 -11.481   3.731  1.00 96.39           H  
ATOM   4654  CA  HIS A 324      18.809 -13.621   3.869  1.00 96.39           C  
ATOM   4655  HA  HIS A 324      17.929 -14.254   3.757  1.00 96.39           H  
ATOM   4656  C   HIS A 324      19.667 -14.250   4.979  1.00 96.39           C  
ATOM   4657  CB  HIS A 324      19.560 -13.629   2.536  1.00 96.39           C  
ATOM   4658  HB2 HIS A 324      20.062 -14.589   2.409  1.00 96.39           H  
ATOM   4659  HB3 HIS A 324      20.330 -12.858   2.545  1.00 96.39           H  
ATOM   4660  O   HIS A 324      20.285 -13.572   5.787  1.00 96.39           O  
ATOM   4661  CG  HIS A 324      18.664 -13.434   1.346  1.00 96.39           C  
ATOM   4662  CD2 HIS A 324      18.609 -12.326   0.542  1.00 96.39           C  
ATOM   4663  HD2 HIS A 324      19.159 -11.407   0.681  1.00 96.39           H  
ATOM   4664  ND1 HIS A 324      17.837 -14.385   0.790  1.00 96.39           N  
ATOM   4665  HD1 HIS A 324      17.637 -15.306   1.154  1.00 96.39           H  
ATOM   4666  CE1 HIS A 324      17.314 -13.863  -0.328  1.00 96.39           C  
ATOM   4667  HE1 HIS A 324      16.640 -14.372  -1.001  1.00 96.39           H  
ATOM   4668  NE2 HIS A 324      17.776 -12.629  -0.537  1.00 96.39           N  
ATOM   4669  N   VAL A 325      19.784 -15.582   4.960  1.00 96.06           N  
ATOM   4670  H   VAL A 325      19.214 -16.090   4.298  1.00 96.06           H  
ATOM   4671  CA  VAL A 325      20.602 -16.372   5.908  1.00 96.06           C  
ATOM   4672  HA  VAL A 325      20.646 -15.818   6.846  1.00 96.06           H  
ATOM   4673  C   VAL A 325      22.067 -16.577   5.473  1.00 96.06           C  
ATOM   4674  CB  VAL A 325      19.919 -17.721   6.203  1.00 96.06           C  
ATOM   4675  HB  VAL A 325      20.557 -18.295   6.876  1.00 96.06           H  
ATOM   4676  O   VAL A 325      22.815 -17.300   6.144  1.00 96.06           O  
ATOM   4677  CG1 VAL A 325      18.580 -17.521   6.917  1.00 96.06           C  
ATOM   4678 HG11 VAL A 325      18.155 -18.488   7.186  1.00 96.06           H  
ATOM   4679 HG12 VAL A 325      18.724 -16.934   7.825  1.00 96.06           H  
ATOM   4680 HG13 VAL A 325      17.871 -16.999   6.274  1.00 96.06           H  
ATOM   4681  CG2 VAL A 325      19.697 -18.551   4.932  1.00 96.06           C  
ATOM   4682 HG21 VAL A 325      19.353 -19.546   5.215  1.00 96.06           H  
ATOM   4683 HG22 VAL A 325      20.620 -18.650   4.361  1.00 96.06           H  
ATOM   4684 HG23 VAL A 325      18.932 -18.096   4.302  1.00 96.06           H  
ATOM   4685  N   LEU A 326      22.459 -15.992   4.339  1.00 96.91           N  
ATOM   4686  H   LEU A 326      21.802 -15.359   3.906  1.00 96.91           H  
ATOM   4687  CA  LEU A 326      23.784 -16.025   3.707  1.00 96.91           C  
ATOM   4688  HA  LEU A 326      24.534 -15.991   4.498  1.00 96.91           H  
ATOM   4689  C   LEU A 326      23.962 -14.774   2.811  1.00 96.91           C  
ATOM   4690  CB  LEU A 326      23.966 -17.343   2.907  1.00 96.91           C  
ATOM   4691  HB2 LEU A 326      23.575 -18.175   3.493  1.00 96.91           H  
ATOM   4692  HB3 LEU A 326      25.037 -17.517   2.805  1.00 96.91           H  
ATOM   4693  O   LEU A 326      22.954 -14.136   2.500  1.00 96.91           O  
ATOM   4694  CG  LEU A 326      23.356 -17.400   1.487  1.00 96.91           C  
ATOM   4695  HG  LEU A 326      23.745 -16.576   0.889  1.00 96.91           H  
ATOM   4696  CD1 LEU A 326      23.761 -18.701   0.796  1.00 96.91           C  
ATOM   4697 HD11 LEU A 326      24.845 -18.810   0.802  1.00 96.91           H  
ATOM   4698 HD12 LEU A 326      23.420 -18.682  -0.239  1.00 96.91           H  
ATOM   4699 HD13 LEU A 326      23.317 -19.558   1.302  1.00 96.91           H  
ATOM   4700  CD2 LEU A 326      21.830 -17.329   1.485  1.00 96.91           C  
ATOM   4701 HD21 LEU A 326      21.464 -17.486   0.471  1.00 96.91           H  
ATOM   4702 HD22 LEU A 326      21.424 -18.097   2.143  1.00 96.91           H  
ATOM   4703 HD23 LEU A 326      21.507 -16.342   1.815  1.00 96.91           H  
ATOM   4704  N   PRO A 327      25.186 -14.443   2.350  1.00 97.74           N  
ATOM   4705  CA  PRO A 327      25.430 -13.360   1.395  1.00 97.74           C  
ATOM   4706  HA  PRO A 327      25.191 -12.412   1.877  1.00 97.74           H  
ATOM   4707  C   PRO A 327      24.586 -13.496   0.123  1.00 97.74           C  
ATOM   4708  CB  PRO A 327      26.937 -13.396   1.094  1.00 97.74           C  
ATOM   4709  HB2 PRO A 327      27.150 -14.022   0.228  1.00 97.74           H  
ATOM   4710  HB3 PRO A 327      27.342 -12.395   0.940  1.00 97.74           H  
ATOM   4711  O   PRO A 327      24.869 -14.326  -0.739  1.00 97.74           O  
ATOM   4712  CG  PRO A 327      27.538 -14.061   2.327  1.00 97.74           C  
ATOM   4713  HG2 PRO A 327      28.470 -14.577   2.093  1.00 97.74           H  
ATOM   4714  HG3 PRO A 327      27.699 -13.321   3.111  1.00 97.74           H  
ATOM   4715  CD  PRO A 327      26.449 -15.043   2.751  1.00 97.74           C  
ATOM   4716  HD2 PRO A 327      26.582 -15.986   2.221  1.00 97.74           H  
ATOM   4717  HD3 PRO A 327      26.496 -15.206   3.828  1.00 97.74           H  
ATOM   4718  N   ALA A 328      23.543 -12.682  -0.005  1.00 97.94           N  
ATOM   4719  H   ALA A 328      23.296 -12.061   0.752  1.00 97.94           H  
ATOM   4720  CA  ALA A 328      22.648 -12.734  -1.152  1.00 97.94           C  
ATOM   4721  HA  ALA A 328      23.241 -13.041  -2.013  1.00 97.94           H  
ATOM   4722  C   ALA A 328      22.053 -11.368  -1.485  1.00 97.94           C  
ATOM   4723  CB  ALA A 328      21.560 -13.774  -0.870  1.00 97.94           C  
ATOM   4724  HB1 ALA A 328      20.882 -13.841  -1.721  1.00 97.94           H  
ATOM   4725  HB2 ALA A 328      22.019 -14.745  -0.683  1.00 97.94           H  
ATOM   4726  HB3 ALA A 328      21.003 -13.477   0.018  1.00 97.94           H  
ATOM   4727  O   ALA A 328      21.959 -10.518  -0.602  1.00 97.94           O  
ATOM   4728  N   LEU A 329      21.665 -11.163  -2.744  1.00 97.94           N  
ATOM   4729  H   LEU A 329      21.773 -11.921  -3.404  1.00 97.94           H  
ATOM   4730  CA  LEU A 329      21.014  -9.944  -3.235  1.00 97.94           C  
ATOM   4731  HA  LEU A 329      20.356  -9.576  -2.448  1.00 97.94           H  
ATOM   4732  C   LEU A 329      20.129 -10.221  -4.459  1.00 97.94           C  
ATOM   4733  CB  LEU A 329      22.063  -8.844  -3.533  1.00 97.94           C  
ATOM   4734  HB2 LEU A 329      21.537  -7.889  -3.521  1.00 97.94           H  
ATOM   4735  HB3 LEU A 329      22.793  -8.815  -2.724  1.00 97.94           H  
ATOM   4736  O   LEU A 329      20.326 -11.213  -5.166  1.00 97.94           O  
ATOM   4737  CG  LEU A 329      22.802  -8.930  -4.883  1.00 97.94           C  
ATOM   4738  HG  LEU A 329      22.078  -8.918  -5.697  1.00 97.94           H  
ATOM   4739  CD1 LEU A 329      23.707  -7.707  -5.049  1.00 97.94           C  
ATOM   4740 HD11 LEU A 329      23.126  -6.796  -4.906  1.00 97.94           H  
ATOM   4741 HD12 LEU A 329      24.120  -7.685  -6.057  1.00 97.94           H  
ATOM   4742 HD13 LEU A 329      24.518  -7.735  -4.322  1.00 97.94           H  
ATOM   4743  CD2 LEU A 329      23.668 -10.182  -5.004  1.00 97.94           C  
ATOM   4744 HD21 LEU A 329      24.405 -10.210  -4.201  1.00 97.94           H  
ATOM   4745 HD22 LEU A 329      23.049 -11.078  -4.970  1.00 97.94           H  
ATOM   4746 HD23 LEU A 329      24.171 -10.172  -5.972  1.00 97.94           H  
ATOM   4747  N   VAL A 330      19.205  -9.303  -4.738  1.00 97.81           N  
ATOM   4748  H   VAL A 330      19.098  -8.533  -4.093  1.00 97.81           H  
ATOM   4749  CA  VAL A 330      18.372  -9.294  -5.951  1.00 97.81           C  
ATOM   4750  HA  VAL A 330      18.354 -10.297  -6.378  1.00 97.81           H  
ATOM   4751  C   VAL A 330      18.969  -8.344  -6.993  1.00 97.81           C  
ATOM   4752  CB  VAL A 330      16.921  -8.905  -5.608  1.00 97.81           C  
ATOM   4753  HB  VAL A 330      16.910  -7.895  -5.199  1.00 97.81           H  
ATOM   4754  O   VAL A 330      19.316  -7.215  -6.653  1.00 97.81           O  
ATOM   4755  CG1 VAL A 330      16.019  -8.935  -6.847  1.00 97.81           C  
ATOM   4756 HG11 VAL A 330      16.326  -8.174  -7.564  1.00 97.81           H  
ATOM   4757 HG12 VAL A 330      14.989  -8.733  -6.552  1.00 97.81           H  
ATOM   4758 HG13 VAL A 330      16.064  -9.915  -7.321  1.00 97.81           H  
ATOM   4759  CG2 VAL A 330      16.304  -9.853  -4.572  1.00 97.81           C  
ATOM   4760 HG21 VAL A 330      16.873  -9.830  -3.643  1.00 97.81           H  
ATOM   4761 HG22 VAL A 330      16.264 -10.874  -4.954  1.00 97.81           H  
ATOM   4762 HG23 VAL A 330      15.291  -9.525  -4.337  1.00 97.81           H  
ATOM   4763  N   VAL A 331      19.052  -8.768  -8.258  1.00 97.70           N  
ATOM   4764  H   VAL A 331      18.733  -9.707  -8.451  1.00 97.70           H  
ATOM   4765  CA  VAL A 331      19.485  -7.963  -9.422  1.00 97.70           C  
ATOM   4766  HA  VAL A 331      19.657  -6.939  -9.091  1.00 97.70           H  
ATOM   4767  C   VAL A 331      18.390  -7.901 -10.496  1.00 97.70           C  
ATOM   4768  CB  VAL A 331      20.819  -8.462 -10.021  1.00 97.70           C  
ATOM   4769  HB  VAL A 331      21.082  -7.799 -10.845  1.00 97.70           H  
ATOM   4770  O   VAL A 331      17.458  -8.709 -10.493  1.00 97.70           O  
ATOM   4771  CG1 VAL A 331      21.958  -8.381  -8.998  1.00 97.70           C  
ATOM   4772 HG11 VAL A 331      22.026  -7.366  -8.606  1.00 97.70           H  
ATOM   4773 HG12 VAL A 331      22.903  -8.631  -9.480  1.00 97.70           H  
ATOM   4774 HG13 VAL A 331      21.781  -9.074  -8.176  1.00 97.70           H  
ATOM   4775  CG2 VAL A 331      20.749  -9.889 -10.581  1.00 97.70           C  
ATOM   4776 HG21 VAL A 331      19.984  -9.952 -11.354  1.00 97.70           H  
ATOM   4777 HG22 VAL A 331      20.518 -10.598  -9.785  1.00 97.70           H  
ATOM   4778 HG23 VAL A 331      21.708 -10.155 -11.025  1.00 97.70           H  
ATOM   4779  N   SER A 332      18.479  -6.939 -11.423  1.00 97.49           N  
ATOM   4780  H   SER A 332      19.309  -6.365 -11.460  1.00 97.49           H  
ATOM   4781  CA  SER A 332      17.524  -6.841 -12.540  1.00 97.49           C  
ATOM   4782  HA  SER A 332      16.517  -6.915 -12.130  1.00 97.49           H  
ATOM   4783  C   SER A 332      17.699  -7.987 -13.551  1.00 97.49           C  
ATOM   4784  CB  SER A 332      17.629  -5.480 -13.245  1.00 97.49           C  
ATOM   4785  HB2 SER A 332      17.766  -4.685 -12.513  1.00 97.49           H  
ATOM   4786  HB3 SER A 332      16.696  -5.296 -13.777  1.00 97.49           H  
ATOM   4787  O   SER A 332      18.751  -8.627 -13.608  1.00 97.49           O  
ATOM   4788  OG  SER A 332      18.684  -5.464 -14.187  1.00 97.49           O  
ATOM   4789  HG  SER A 332      19.469  -5.088 -13.782  1.00 97.49           H  
ATOM   4790  N   ALA A 333      16.697  -8.214 -14.406  1.00 97.34           N  
ATOM   4791  H   ALA A 333      15.831  -7.706 -14.295  1.00 97.34           H  
ATOM   4792  CA  ALA A 333      16.796  -9.179 -15.506  1.00 97.34           C  
ATOM   4793  HA  ALA A 333      16.971 -10.173 -15.094  1.00 97.34           H  
ATOM   4794  C   ALA A 333      17.931  -8.849 -16.493  1.00 97.34           C  
ATOM   4795  CB  ALA A 333      15.462  -9.178 -16.255  1.00 97.34           C  
ATOM   4796  HB1 ALA A 333      14.645  -9.322 -15.548  1.00 97.34           H  
ATOM   4797  HB2 ALA A 333      15.453  -9.989 -16.983  1.00 97.34           H  
ATOM   4798  HB3 ALA A 333      15.324  -8.228 -16.770  1.00 97.34           H  
ATOM   4799  O   ALA A 333      18.618  -9.744 -16.990  1.00 97.34           O  
ATOM   4800  N   ALA A 334      18.139  -7.557 -16.770  1.00 97.09           N  
ATOM   4801  H   ALA A 334      17.589  -6.865 -16.281  1.00 97.09           H  
ATOM   4802  CA  ALA A 334      19.176  -7.085 -17.682  1.00 97.09           C  
ATOM   4803  HA  ALA A 334      19.092  -7.625 -18.625  1.00 97.09           H  
ATOM   4804  C   ALA A 334      20.581  -7.350 -17.118  1.00 97.09           C  
ATOM   4805  CB  ALA A 334      18.934  -5.595 -17.948  1.00 97.09           C  
ATOM   4806  HB1 ALA A 334      17.942  -5.450 -18.375  1.00 97.09           H  
ATOM   4807  HB2 ALA A 334      19.678  -5.226 -18.655  1.00 97.09           H  
ATOM   4808  HB3 ALA A 334      19.014  -5.028 -17.021  1.00 97.09           H  
ATOM   4809  O   ALA A 334      21.464  -7.804 -17.844  1.00 97.09           O  
ATOM   4810  N   ASP A 335      20.772  -7.137 -15.816  1.00 98.13           N  
ATOM   4811  H   ASP A 335      20.014  -6.751 -15.272  1.00 98.13           H  
ATOM   4812  CA  ASP A 335      22.044  -7.412 -15.141  1.00 98.13           C  
ATOM   4813  HA  ASP A 335      22.861  -7.014 -15.742  1.00 98.13           H  
ATOM   4814  C   ASP A 335      22.276  -8.919 -14.990  1.00 98.13           C  
ATOM   4815  CB  ASP A 335      22.075  -6.700 -13.786  1.00 98.13           C  
ATOM   4816  HB2 ASP A 335      23.043  -6.878 -13.318  1.00 98.13           H  
ATOM   4817  HB3 ASP A 335      21.302  -7.125 -13.145  1.00 98.13           H  
ATOM   4818  O   ASP A 335      23.361  -9.412 -15.288  1.00 98.13           O  
ATOM   4819  CG  ASP A 335      21.848  -5.194 -13.935  1.00 98.13           C  
ATOM   4820  OD1 ASP A 335      20.944  -4.699 -13.218  1.00 98.13           O  
ATOM   4821  OD2 ASP A 335      22.492  -4.578 -14.819  1.00 98.13           O  
ATOM   4822  N   GLY A 336      21.232  -9.681 -14.645  1.00 98.07           N  
ATOM   4823  H   GLY A 336      20.367  -9.222 -14.395  1.00 98.07           H  
ATOM   4824  CA  GLY A 336      21.275 -11.143 -14.624  1.00 98.07           C  
ATOM   4825  HA2 GLY A 336      20.280 -11.513 -14.377  1.00 98.07           H  
ATOM   4826  HA3 GLY A 336      21.978 -11.477 -13.861  1.00 98.07           H  
ATOM   4827  C   GLY A 336      21.684 -11.749 -15.970  1.00 98.07           C  
ATOM   4828  O   GLY A 336      22.503 -12.664 -16.009  1.00 98.07           O  
ATOM   4829  N   THR A 337      21.201 -11.183 -17.081  1.00 97.77           N  
ATOM   4830  H   THR A 337      20.527 -10.438 -16.974  1.00 97.77           H  
ATOM   4831  CA  THR A 337      21.588 -11.593 -18.443  1.00 97.77           C  
ATOM   4832  HA  THR A 337      21.395 -12.660 -18.555  1.00 97.77           H  
ATOM   4833  C   THR A 337      23.085 -11.373 -18.703  1.00 97.77           C  
ATOM   4834  CB  THR A 337      20.746 -10.849 -19.494  1.00 97.77           C  
ATOM   4835  HB  THR A 337      20.936  -9.778 -19.425  1.00 97.77           H  
ATOM   4836  O   THR A 337      23.738 -12.240 -19.281  1.00 97.77           O  
ATOM   4837  CG2 THR A 337      21.037 -11.309 -20.922  1.00 97.77           C  
ATOM   4838 HG21 THR A 337      20.904 -12.388 -20.999  1.00 97.77           H  
ATOM   4839 HG22 THR A 337      22.057 -11.047 -21.203  1.00 97.77           H  
ATOM   4840 HG23 THR A 337      20.349 -10.813 -21.608  1.00 97.77           H  
ATOM   4841  OG1 THR A 337      19.371 -11.082 -19.282  1.00 97.77           O  
ATOM   4842  HG1 THR A 337      19.099 -10.629 -18.481  1.00 97.77           H  
ATOM   4843  N   LYS A 338      23.665 -10.258 -18.234  1.00 97.95           N  
ATOM   4844  H   LYS A 338      23.092  -9.597 -17.729  1.00 97.95           H  
ATOM   4845  CA  LYS A 338      25.111  -9.981 -18.352  1.00 97.95           C  
ATOM   4846  HA  LYS A 338      25.434 -10.155 -19.379  1.00 97.95           H  
ATOM   4847  C   LYS A 338      25.951 -10.912 -17.474  1.00 97.95           C  
ATOM   4848  CB  LYS A 338      25.403  -8.521 -17.990  1.00 97.95           C  
ATOM   4849  HB2 LYS A 338      25.045  -8.339 -16.977  1.00 97.95           H  
ATOM   4850  HB3 LYS A 338      26.482  -8.367 -17.994  1.00 97.95           H  
ATOM   4851  O   LYS A 338      26.954 -11.445 -17.942  1.00 97.95           O  
ATOM   4852  CG  LYS A 338      24.767  -7.509 -18.957  1.00 97.95           C  
ATOM   4853  HG2 LYS A 338      25.278  -7.541 -19.919  1.00 97.95           H  
ATOM   4854  HG3 LYS A 338      23.711  -7.734 -19.104  1.00 97.95           H  
ATOM   4855  CD  LYS A 338      24.905  -6.121 -18.332  1.00 97.95           C  
ATOM   4856  HD2 LYS A 338      25.963  -5.874 -18.253  1.00 97.95           H  
ATOM   4857  HD3 LYS A 338      24.470  -6.165 -17.333  1.00 97.95           H  
ATOM   4858  CE  LYS A 338      24.181  -5.027 -19.110  1.00 97.95           C  
ATOM   4859  HE2 LYS A 338      24.705  -4.852 -20.050  1.00 97.95           H  
ATOM   4860  HE3 LYS A 338      23.171  -5.373 -19.332  1.00 97.95           H  
ATOM   4861  NZ  LYS A 338      24.126  -3.793 -18.287  1.00 97.95           N  
ATOM   4862  HZ1 LYS A 338      25.059  -3.478 -18.063  1.00 97.95           H  
ATOM   4863  HZ2 LYS A 338      23.656  -3.983 -17.413  1.00 97.95           H  
ATOM   4864  HZ3 LYS A 338      23.626  -3.054 -18.760  1.00 97.95           H  
ATOM   4865  N   ILE A 339      25.509 -11.188 -16.244  1.00 98.23           N  
ATOM   4866  H   ILE A 339      24.696 -10.689 -15.911  1.00 98.23           H  
ATOM   4867  CA  ILE A 339      26.172 -12.157 -15.353  1.00 98.23           C  
ATOM   4868  HA  ILE A 339      27.215 -11.860 -15.245  1.00 98.23           H  
ATOM   4869  C   ILE A 339      26.174 -13.556 -15.995  1.00 98.23           C  
ATOM   4870  CB  ILE A 339      25.522 -12.151 -13.947  1.00 98.23           C  
ATOM   4871  HB  ILE A 339      24.464 -12.390 -14.057  1.00 98.23           H  
ATOM   4872  O   ILE A 339      27.211 -14.219 -16.018  1.00 98.23           O  
ATOM   4873  CG1 ILE A 339      25.655 -10.767 -13.262  1.00 98.23           C  
ATOM   4874 HG12 ILE A 339      25.423  -9.972 -13.970  1.00 98.23           H  
ATOM   4875 HG13 ILE A 339      26.686 -10.615 -12.942  1.00 98.23           H  
ATOM   4876  CG2 ILE A 339      26.176 -13.220 -13.047  1.00 98.23           C  
ATOM   4877 HG21 ILE A 339      25.697 -13.244 -12.069  1.00 98.23           H  
ATOM   4878 HG22 ILE A 339      26.078 -14.211 -13.489  1.00 98.23           H  
ATOM   4879 HG23 ILE A 339      27.239 -13.008 -12.927  1.00 98.23           H  
ATOM   4880  CD1 ILE A 339      24.734 -10.578 -12.049  1.00 98.23           C  
ATOM   4881 HD11 ILE A 339      25.018 -11.254 -11.243  1.00 98.23           H  
ATOM   4882 HD12 ILE A 339      24.820  -9.552 -11.690  1.00 98.23           H  
ATOM   4883 HD13 ILE A 339      23.699 -10.764 -12.338  1.00 98.23           H  
ATOM   4884  N   LEU A 340      25.056 -13.988 -16.588  1.00 97.68           N  
ATOM   4885  H   LEU A 340      24.224 -13.420 -16.513  1.00 97.68           H  
ATOM   4886  CA  LEU A 340      24.968 -15.254 -17.325  1.00 97.68           C  
ATOM   4887  HA  LEU A 340      25.342 -16.053 -16.685  1.00 97.68           H  
ATOM   4888  C   LEU A 340      25.845 -15.268 -18.591  1.00 97.68           C  
ATOM   4889  CB  LEU A 340      23.495 -15.542 -17.670  1.00 97.68           C  
ATOM   4890  HB2 LEU A 340      23.454 -16.347 -18.404  1.00 97.68           H  
ATOM   4891  HB3 LEU A 340      23.069 -14.653 -18.134  1.00 97.68           H  
ATOM   4892  O   LEU A 340      26.420 -16.306 -18.923  1.00 97.68           O  
ATOM   4893  CG  LEU A 340      22.628 -15.948 -16.461  1.00 97.68           C  
ATOM   4894  HG  LEU A 340      22.765 -15.236 -15.647  1.00 97.68           H  
ATOM   4895  CD1 LEU A 340      21.154 -15.943 -16.867  1.00 97.68           C  
ATOM   4896 HD11 LEU A 340      20.540 -16.225 -16.012  1.00 97.68           H  
ATOM   4897 HD12 LEU A 340      20.866 -14.943 -17.191  1.00 97.68           H  
ATOM   4898 HD13 LEU A 340      20.986 -16.654 -17.676  1.00 97.68           H  
ATOM   4899  CD2 LEU A 340      22.980 -17.345 -15.947  1.00 97.68           C  
ATOM   4900 HD21 LEU A 340      24.001 -17.371 -15.568  1.00 97.68           H  
ATOM   4901 HD22 LEU A 340      22.308 -17.622 -15.134  1.00 97.68           H  
ATOM   4902 HD23 LEU A 340      22.871 -18.085 -16.740  1.00 97.68           H  
ATOM   4903  N   ALA A 341      26.006 -14.135 -19.282  1.00 97.46           N  
ATOM   4904  H   ALA A 341      25.463 -13.325 -19.021  1.00 97.46           H  
ATOM   4905  CA  ALA A 341      26.937 -14.018 -20.404  1.00 97.46           C  
ATOM   4906  HA  ALA A 341      26.730 -14.826 -21.106  1.00 97.46           H  
ATOM   4907  C   ALA A 341      28.402 -14.181 -19.950  1.00 97.46           C  
ATOM   4908  CB  ALA A 341      26.687 -12.693 -21.134  1.00 97.46           C  
ATOM   4909  HB1 ALA A 341      26.924 -11.850 -20.486  1.00 97.46           H  
ATOM   4910  HB2 ALA A 341      25.643 -12.630 -21.439  1.00 97.46           H  
ATOM   4911  HB3 ALA A 341      27.319 -12.642 -22.021  1.00 97.46           H  
ATOM   4912  O   ALA A 341      29.137 -14.967 -20.548  1.00 97.46           O  
ATOM   4913  N   TYR A 342      28.805 -13.540 -18.845  1.00 97.62           N  
ATOM   4914  H   TYR A 342      28.170 -12.884 -18.413  1.00 97.62           H  
ATOM   4915  CA  TYR A 342      30.118 -13.753 -18.218  1.00 97.62           C  
ATOM   4916  HA  TYR A 342      30.895 -13.507 -18.941  1.00 97.62           H  
ATOM   4917  C   TYR A 342      30.335 -15.219 -17.805  1.00 97.62           C  
ATOM   4918  CB  TYR A 342      30.279 -12.816 -17.012  1.00 97.62           C  
ATOM   4919  HB2 TYR A 342      30.398 -11.794 -17.371  1.00 97.62           H  
ATOM   4920  HB3 TYR A 342      29.367 -12.843 -16.415  1.00 97.62           H  
ATOM   4921  O   TYR A 342      31.388 -15.797 -18.068  1.00 97.62           O  
ATOM   4922  CG  TYR A 342      31.457 -13.166 -16.115  1.00 97.62           C  
ATOM   4923  CD1 TYR A 342      31.237 -13.743 -14.848  1.00 97.62           C  
ATOM   4924  HD1 TYR A 342      30.227 -13.917 -14.506  1.00 97.62           H  
ATOM   4925  CD2 TYR A 342      32.772 -12.948 -16.566  1.00 97.62           C  
ATOM   4926  HD2 TYR A 342      32.935 -12.517 -17.543  1.00 97.62           H  
ATOM   4927  CE1 TYR A 342      32.328 -14.071 -14.021  1.00 97.62           C  
ATOM   4928  HE1 TYR A 342      32.161 -14.484 -13.037  1.00 97.62           H  
ATOM   4929  CE2 TYR A 342      33.867 -13.304 -15.756  1.00 97.62           C  
ATOM   4930  HE2 TYR A 342      34.874 -13.157 -16.118  1.00 97.62           H  
ATOM   4931  OH  TYR A 342      34.701 -14.216 -13.702  1.00 97.62           O  
ATOM   4932  HH  TYR A 342      35.533 -14.034 -14.145  1.00 97.62           H  
ATOM   4933  CZ  TYR A 342      33.644 -13.861 -14.480  1.00 97.62           C  
ATOM   4934  N   MET A 343      29.322 -15.872 -17.229  1.00 97.74           N  
ATOM   4935  H   MET A 343      28.485 -15.353 -17.005  1.00 97.74           H  
ATOM   4936  CA  MET A 343      29.408 -17.288 -16.844  1.00 97.74           C  
ATOM   4937  HA  MET A 343      30.284 -17.418 -16.209  1.00 97.74           H  
ATOM   4938  C   MET A 343      29.594 -18.260 -18.014  1.00 97.74           C
[truncated: 386,299 more chars]
