# Supplementary material for: AlphaFold-Multimer predicts cross-kingdom interactions at the plant-pathogen interface
Source: Nat Commun. 2023 Sep 27;14:6040. doi: 10.1038/s41467-023-41721-9 (PMC10533508; doi:10.1038/s41467-023-41721-9)
Supplement: Supplementary file 6 — Supplementary Data 3 [file 41467_2023_41721_MOESM6_ESM.zip › P69B_WP011000405.pdb]

ATOM      1  N   SER A   1      20.830  10.569  13.115  1.00 35.09           N  
ATOM      2  H   SER A   1      20.890  10.410  12.119  1.00 35.09           H  
ATOM      3  H2  SER A   1      21.619  10.120  13.558  1.00 35.09           H  
ATOM      4  H3  SER A   1      20.848  11.558  13.316  1.00 35.09           H  
ATOM      5  CA  SER A   1      19.584   9.989  13.654  1.00 35.09           C  
ATOM      6  HA  SER A   1      19.606   8.908  13.512  1.00 35.09           H  
ATOM      7  C   SER A   1      18.327  10.528  12.964  1.00 35.09           C  
ATOM      8  CB  SER A   1      19.487  10.284  15.155  1.00 35.09           C  
ATOM      9  HB2 SER A   1      20.329   9.828  15.674  1.00 35.09           H  
ATOM     10  HB3 SER A   1      18.564   9.873  15.562  1.00 35.09           H  
ATOM     11  O   SER A   1      17.243  10.436  13.534  1.00 35.09           O  
ATOM     12  OG  SER A   1      19.521  11.690  15.334  1.00 35.09           O  
ATOM     13  HG  SER A   1      19.048  11.912  16.139  1.00 35.09           H  
ATOM     14  N   LEU A   2      18.424  11.095  11.755  1.00 37.60           N  
ATOM     15  H   LEU A   2      19.264  11.006  11.201  1.00 37.60           H  
ATOM     16  CA  LEU A   2      17.324  11.820  11.103  1.00 37.60           C  
ATOM     17  HA  LEU A   2      16.528  12.014  11.822  1.00 37.60           H  
ATOM     18  C   LEU A   2      16.675  10.970   9.984  1.00 37.60           C  
ATOM     19  CB  LEU A   2      17.865  13.193  10.624  1.00 37.60           C  
ATOM     20  HB2 LEU A   2      17.128  13.669   9.978  1.00 37.60           H  
ATOM     21  HB3 LEU A   2      18.749  13.019  10.010  1.00 37.60           H  
ATOM     22  O   LEU A   2      16.270  11.531   8.973  1.00 37.60           O  
ATOM     23  CG  LEU A   2      18.227  14.178  11.756  1.00 37.60           C  
ATOM     24  HG  LEU A   2      18.475  13.626  12.663  1.00 37.60           H  
ATOM     25  CD1 LEU A   2      19.445  15.028  11.387  1.00 37.60           C  
ATOM     26 HD11 LEU A   2      20.308  14.388  11.204  1.00 37.60           H  
ATOM     27 HD12 LEU A   2      19.678  15.714  12.202  1.00 37.60           H  
ATOM     28 HD13 LEU A   2      19.232  15.606  10.488  1.00 37.60           H  
ATOM     29  CD2 LEU A   2      17.063  15.120  12.058  1.00 37.60           C  
ATOM     30 HD21 LEU A   2      17.320  15.780  12.886  1.00 37.60           H  
ATOM     31 HD22 LEU A   2      16.182  14.539  12.331  1.00 37.60           H  
ATOM     32 HD23 LEU A   2      16.828  15.724  11.181  1.00 37.60           H  
ATOM     33  N   HIS A   3      16.700   9.626  10.090  1.00 45.98           N  
ATOM     34  H   HIS A   3      17.109   9.219  10.919  1.00 45.98           H  
ATOM     35  CA  HIS A   3      16.581   8.751   8.905  1.00 45.98           C  
ATOM     36  HA  HIS A   3      16.123   9.335   8.106  1.00 45.98           H  
ATOM     37  C   HIS A   3      15.649   7.500   9.042  1.00 45.98           C  
ATOM     38  CB  HIS A   3      18.013   8.407   8.415  1.00 45.98           C  
ATOM     39  HB2 HIS A   3      18.385   7.551   8.978  1.00 45.98           H  
ATOM     40  HB3 HIS A   3      17.970   8.101   7.369  1.00 45.98           H  
ATOM     41  O   HIS A   3      15.140   7.047   8.017  1.00 45.98           O  
ATOM     42  CG  HIS A   3      19.062   9.493   8.582  1.00 45.98           C  
ATOM     43  CD2 HIS A   3      20.133   9.450   9.435  1.00 45.98           C  
ATOM     44  HD2 HIS A   3      20.412   8.602  10.043  1.00 45.98           H  
ATOM     45  ND1 HIS A   3      19.061  10.746   8.014  1.00 45.98           N  
ATOM     46  HD1 HIS A   3      18.337  11.113   7.413  1.00 45.98           H  
ATOM     47  CE1 HIS A   3      20.105  11.433   8.505  1.00 45.98           C  
ATOM     48  HE1 HIS A   3      20.340  12.455   8.247  1.00 45.98           H  
ATOM     49  NE2 HIS A   3      20.753  10.708   9.438  1.00 45.98           N  
ATOM     50  N   THR A   4      15.358   6.985  10.257  1.00 41.05           N  
ATOM     51  H   THR A   4      15.957   7.295  11.010  1.00 41.05           H  
ATOM     52  CA  THR A   4      14.284   6.012  10.650  1.00 41.05           C  
ATOM     53  HA  THR A   4      13.783   6.519  11.475  1.00 41.05           H  
ATOM     54  C   THR A   4      13.167   5.666   9.662  1.00 41.05           C  
ATOM     55  CB  THR A   4      14.661   4.682  11.340  1.00 41.05           C  
ATOM     56  HB  THR A   4      13.719   4.166  11.522  1.00 41.05           H  
ATOM     57  O   THR A   4      13.291   4.780   8.822  1.00 41.05           O  
ATOM     58  CG2 THR A   4      15.562   3.656  10.679  1.00 41.05           C  
ATOM     59 HG21 THR A   4      15.374   3.610   9.607  1.00 41.05           H  
ATOM     60 HG22 THR A   4      15.369   2.683  11.131  1.00 41.05           H  
ATOM     61 HG23 THR A   4      16.611   3.879  10.875  1.00 41.05           H  
ATOM     62  OG1 THR A   4      15.195   4.918  12.603  1.00 41.05           O  
ATOM     63  HG1 THR A   4      15.859   4.237  12.737  1.00 41.05           H  
ATOM     64  N   THR A   5      11.951   6.183   9.815  1.00 50.91           N  
ATOM     65  H   THR A   5      11.239   5.657   9.330  1.00 50.91           H  
ATOM     66  CA  THR A   5      11.536   7.529  10.282  1.00 50.91           C  
ATOM     67  HA  THR A   5      10.467   7.506  10.071  1.00 50.91           H  
ATOM     68  C   THR A   5      12.014   8.690   9.455  1.00 50.91           C  
ATOM     69  CB  THR A   5      11.563   7.867  11.774  1.00 50.91           C  
ATOM     70  HB  THR A   5      10.787   8.610  11.956  1.00 50.91           H  
ATOM     71  O   THR A   5      11.879   9.834   9.874  1.00 50.91           O  
ATOM     72  CG2 THR A   5      11.193   6.625  12.530  1.00 50.91           C  
ATOM     73 HG21 THR A   5      10.464   6.027  11.983  1.00 50.91           H  
ATOM     74 HG22 THR A   5      12.096   6.047  12.727  1.00 50.91           H  
ATOM     75 HG23 THR A   5      10.699   6.942  13.449  1.00 50.91           H  
ATOM     76  OG1 THR A   5      12.791   8.413  12.228  1.00 50.91           O  
ATOM     77  HG1 THR A   5      12.820   9.297  11.855  1.00 50.91           H  
ATOM     78  N   HIS A   6      12.453   8.390   8.242  1.00 86.51           N  
ATOM     79  H   HIS A   6      12.682   7.434   8.009  1.00 86.51           H  
ATOM     80  CA  HIS A   6      12.255   9.331   7.165  1.00 86.51           C  
ATOM     81  HA  HIS A   6      12.544  10.319   7.522  1.00 86.51           H  
ATOM     82  C   HIS A   6      10.775   9.417   6.762  1.00 86.51           C  
ATOM     83  CB  HIS A   6      13.170   8.969   6.000  1.00 86.51           C  
ATOM     84  HB2 HIS A   6      12.719   8.195   5.378  1.00 86.51           H  
ATOM     85  HB3 HIS A   6      14.134   8.618   6.369  1.00 86.51           H  
ATOM     86  O   HIS A   6      10.320  10.492   6.398  1.00 86.51           O  
ATOM     87  CG  HIS A   6      13.441  10.197   5.201  1.00 86.51           C  
ATOM     88  CD2 HIS A   6      13.068  10.403   3.915  1.00 86.51           C  
ATOM     89  HD2 HIS A   6      12.557   9.722   3.250  1.00 86.51           H  
ATOM     90  ND1 HIS A   6      14.015  11.361   5.715  1.00 86.51           N  
ATOM     91  CE1 HIS A   6      13.966  12.253   4.716  1.00 86.51           C  
ATOM     92  HE1 HIS A   6      14.336  13.266   4.767  1.00 86.51           H  
ATOM     93  NE2 HIS A   6      13.421  11.695   3.629  1.00 86.51           N  
ATOM     94  HE2 HIS A   6      13.314  12.116   2.717  1.00 86.51           H  
ATOM     95  N   THR A   7       9.985   8.339   6.902  1.00 93.02           N  
ATOM     96  H   THR A   7      10.394   7.442   7.120  1.00 93.02           H  
ATOM     97  CA  THR A   7       8.585   8.337   6.438  1.00 93.02           C  
ATOM     98  HA  THR A   7       8.629   8.608   5.384  1.00 93.02           H  
ATOM     99  C   THR A   7       7.670   9.367   7.107  1.00 93.02           C  
ATOM    100  CB  THR A   7       7.897   6.967   6.529  1.00 93.02           C  
ATOM    101  HB  THR A   7       7.493   6.814   7.530  1.00 93.02           H  
ATOM    102  O   THR A   7       6.970  10.056   6.372  1.00 93.02           O  
ATOM    103  CG2 THR A   7       6.742   6.911   5.532  1.00 93.02           C  
ATOM    104 HG21 THR A   7       5.810   7.147   6.046  1.00 93.02           H  
ATOM    105 HG22 THR A   7       6.673   5.916   5.094  1.00 93.02           H  
ATOM    106 HG23 THR A   7       6.870   7.634   4.726  1.00 93.02           H  
ATOM    107  OG1 THR A   7       8.789   5.907   6.278  1.00 93.02           O  
ATOM    108  HG1 THR A   7       8.238   5.121   6.257  1.00 93.02           H  
ATOM    109  N   PRO A   8       7.655   9.550   8.445  1.00 93.17           N  
ATOM    110  CA  PRO A   8       6.831  10.586   9.060  1.00 93.17           C  
ATOM    111  HA  PRO A   8       5.792  10.410   8.783  1.00 93.17           H  
ATOM    112  C   PRO A   8       7.232  11.984   8.575  1.00 93.17           C  
ATOM    113  CB  PRO A   8       6.975  10.410  10.576  1.00 93.17           C  
ATOM    114  HB2 PRO A   8       7.757  11.063  10.965  1.00 93.17           H  
ATOM    115  HB3 PRO A   8       6.032  10.599  11.089  1.00 93.17           H  
ATOM    116  O   PRO A   8       6.366  12.746   8.164  1.00 93.17           O  
ATOM    117  CG  PRO A   8       7.408   8.953  10.720  1.00 93.17           C  
ATOM    118  HG2 PRO A   8       6.540   8.296  10.670  1.00 93.17           H  
ATOM    119  HG3 PRO A   8       7.973   8.786  11.637  1.00 93.17           H  
ATOM    120  CD  PRO A   8       8.282   8.760   9.485  1.00 93.17           C  
ATOM    121  HD2 PRO A   8       8.347   7.702   9.231  1.00 93.17           H  
ATOM    122  HD3 PRO A   8       9.269   9.179   9.677  1.00 93.17           H  
ATOM    123  N   SER A   9       8.533  12.290   8.502  1.00 93.26           N  
ATOM    124  H   SER A   9       9.226  11.619   8.799  1.00 93.26           H  
ATOM    125  CA  SER A   9       9.021  13.572   7.974  1.00 93.26           C  
ATOM    126  HA  SER A   9       8.498  14.371   8.499  1.00 93.26           H  
ATOM    127  C   SER A   9       8.728  13.774   6.482  1.00 93.26           C  
ATOM    128  CB  SER A   9      10.519  13.741   8.260  1.00 93.26           C  
ATOM    129  HB2 SER A   9      10.635  14.056   9.297  1.00 93.26           H  
ATOM    130  HB3 SER A   9      10.932  14.520   7.620  1.00 93.26           H  
ATOM    131  O   SER A   9       8.405  14.890   6.085  1.00 93.26           O  
ATOM    132  OG  SER A   9      11.247  12.539   8.089  1.00 93.26           O  
ATOM    133  HG  SER A   9      11.179  12.237   7.180  1.00 93.26           H  
ATOM    134  N   PHE A  10       8.774  12.714   5.669  1.00 96.29           N  
ATOM    135  H   PHE A  10       9.080  11.831   6.054  1.00 96.29           H  
ATOM    136  CA  PHE A  10       8.381  12.717   4.253  1.00 96.29           C  
ATOM    137  HA  PHE A  10       8.899  13.524   3.734  1.00 96.29           H  
ATOM    138  C   PHE A  10       6.872  12.953   4.079  1.00 96.29           C  
ATOM    139  CB  PHE A  10       8.817  11.379   3.640  1.00 96.29           C  
ATOM    140  HB2 PHE A  10       8.339  10.567   4.188  1.00 96.29           H  
ATOM    141  HB3 PHE A  10       9.893  11.271   3.775  1.00 96.29           H  
ATOM    142  O   PHE A  10       6.453  13.668   3.177  1.00 96.29           O  
ATOM    143  CG  PHE A  10       8.518  11.201   2.165  1.00 96.29           C  
ATOM    144  CD1 PHE A  10       7.481  10.347   1.742  1.00 96.29           C  
ATOM    145  HD1 PHE A  10       6.847   9.862   2.470  1.00 96.29           H  
ATOM    146  CD2 PHE A  10       9.325  11.841   1.207  1.00 96.29           C  
ATOM    147  HD2 PHE A  10      10.117  12.504   1.524  1.00 96.29           H  
ATOM    148  CE1 PHE A  10       7.293  10.093   0.371  1.00 96.29           C  
ATOM    149  HE1 PHE A  10       6.521   9.416   0.038  1.00 96.29           H  
ATOM    150  CE2 PHE A  10       9.138  11.587  -0.162  1.00 96.29           C  
ATOM    151  HE2 PHE A  10       9.776  12.059  -0.894  1.00 96.29           H  
ATOM    152  CZ  PHE A  10       8.134  10.699  -0.576  1.00 96.29           C  
ATOM    153  HZ  PHE A  10       8.012  10.473  -1.625  1.00 96.29           H  
ATOM    154  N   LEU A  11       6.058  12.438   5.006  1.00 96.57           N  
ATOM    155  H   LEU A  11       6.469  11.830   5.700  1.00 96.57           H  
ATOM    156  CA  LEU A  11       4.625  12.724   5.132  1.00 96.57           C  
ATOM    157  HA  LEU A  11       4.203  12.812   4.131  1.00 96.57           H  
ATOM    158  C   LEU A  11       4.323  14.076   5.819  1.00 96.57           C  
ATOM    159  CB  LEU A  11       3.954  11.539   5.861  1.00 96.57           C  
ATOM    160  HB2 LEU A  11       4.470  11.377   6.807  1.00 96.57           H  
ATOM    161  HB3 LEU A  11       2.924  11.807   6.097  1.00 96.57           H  
ATOM    162  O   LEU A  11       3.168  14.358   6.135  1.00 96.57           O  
ATOM    163  CG  LEU A  11       3.926  10.217   5.070  1.00 96.57           C  
ATOM    164  HG  LEU A  11       4.933   9.934   4.764  1.00 96.57           H  
ATOM    165  CD1 LEU A  11       3.353   9.103   5.950  1.00 96.57           C  
ATOM    166 HD11 LEU A  11       3.973   8.989   6.839  1.00 96.57           H  
ATOM    167 HD12 LEU A  11       3.353   8.162   5.400  1.00 96.57           H  
ATOM    168 HD13 LEU A  11       2.334   9.347   6.250  1.00 96.57           H  
ATOM    169  CD2 LEU A  11       3.051  10.332   3.824  1.00 96.57           C  
ATOM    170 HD21 LEU A  11       2.944   9.358   3.345  1.00 96.57           H  
ATOM    171 HD22 LEU A  11       2.067  10.709   4.103  1.00 96.57           H  
ATOM    172 HD23 LEU A  11       3.503  11.022   3.112  1.00 96.57           H  
ATOM    173  N   GLY A  12       5.335  14.913   6.082  1.00 95.61           N  
ATOM    174  H   GLY A  12       6.261  14.644   5.784  1.00 95.61           H  
ATOM    175  CA  GLY A  12       5.180  16.225   6.723  1.00 95.61           C  
ATOM    176  HA2 GLY A  12       4.382  16.770   6.219  1.00 95.61           H  
ATOM    177  HA3 GLY A  12       6.109  16.780   6.596  1.00 95.61           H  
ATOM    178  C   GLY A  12       4.852  16.191   8.224  1.00 95.61           C  
ATOM    179  O   GLY A  12       4.592  17.237   8.816  1.00 95.61           O  
ATOM    180  N   LEU A  13       4.877  15.017   8.857  1.00 96.28           N  
ATOM    181  H   LEU A  13       5.179  14.209   8.331  1.00 96.28           H  
ATOM    182  CA  LEU A  13       4.576  14.818  10.274  1.00 96.28           C  
ATOM    183  HA  LEU A  13       3.753  15.478  10.551  1.00 96.28           H  
ATOM    184  C   LEU A  13       5.799  15.192  11.123  1.00 96.28           C  
ATOM    185  CB  LEU A  13       4.128  13.364  10.516  1.00 96.28           C  
ATOM    186  HB2 LEU A  13       4.978  12.706  10.333  1.00 96.28           H  
ATOM    187  HB3 LEU A  13       3.857  13.257  11.567  1.00 96.28           H  
ATOM    188  O   LEU A  13       6.858  14.567  11.033  1.00 96.28           O  
ATOM    189  CG  LEU A  13       2.943  12.895   9.652  1.00 96.28           C  
ATOM    190  HG  LEU A  13       3.160  13.066   8.598  1.00 96.28           H  
ATOM    191  CD1 LEU A  13       2.724  11.395   9.831  1.00 96.28           C  
ATOM    192 HD11 LEU A  13       3.643  10.856   9.600  1.00 96.28           H  
ATOM    193 HD12 LEU A  13       2.419  11.177  10.854  1.00 96.28           H  
ATOM    194 HD13 LEU A  13       1.950  11.074   9.134  1.00 96.28           H  
ATOM    195  CD2 LEU A  13       1.647  13.619  10.020  1.00 96.28           C  
ATOM    196 HD21 LEU A  13       1.733  14.677   9.771  1.00 96.28           H  
ATOM    197 HD22 LEU A  13       1.441  13.506  11.084  1.00 96.28           H  
ATOM    198 HD23 LEU A  13       0.818  13.201   9.449  1.00 96.28           H  
ATOM    199  N   GLN A  14       5.657  16.232  11.947  1.00 93.75           N  
ATOM    200  H   GLN A  14       4.763  16.701  11.977  1.00 93.75           H  
ATOM    201  CA  GLN A  14       6.744  16.801  12.745  1.00 93.75           C  
ATOM    202  HA  GLN A  14       7.618  16.154  12.671  1.00 93.75           H  
ATOM    203  C   GLN A  14       6.358  16.868  14.224  1.00 93.75           C  
ATOM    204  CB  GLN A  14       7.145  18.180  12.204  1.00 93.75           C  
ATOM    205  HB2 GLN A  14       6.286  18.851  12.244  1.00 93.75           H  
ATOM    206  HB3 GLN A  14       7.932  18.580  12.842  1.00 93.75           H  
ATOM    207  O   GLN A  14       5.218  17.166  14.579  1.00 93.75           O  
ATOM    208  CG  GLN A  14       7.666  18.113  10.757  1.00 93.75           C  
ATOM    209  HG2 GLN A  14       8.472  17.382  10.696  1.00 93.75           H  
ATOM    210  HG3 GLN A  14       6.862  17.786  10.097  1.00 93.75           H  
ATOM    211  CD  GLN A  14       8.190  19.448  10.237  1.00 93.75           C  
ATOM    212  NE2 GLN A  14       8.469  19.553   8.956  1.00 93.75           N  
ATOM    213 HE21 GLN A  14       8.272  18.791   8.323  1.00 93.75           H  
ATOM    214 HE22 GLN A  14       8.781  20.461   8.644  1.00 93.75           H  
ATOM    215  OE1 GLN A  14       8.388  20.410  10.957  1.00 93.75           O  
ATOM    216  N   GLN A  15       7.302  16.554  15.114  1.00 94.94           N  
ATOM    217  H   GLN A  15       8.239  16.357  14.792  1.00 94.94           H  
ATOM    218  CA  GLN A  15       6.992  16.393  16.534  1.00 94.94           C  
ATOM    219  HA  GLN A  15       6.155  15.697  16.595  1.00 94.94           H  
ATOM    220  C   GLN A  15       6.531  17.724  17.153  1.00 94.94           C  
ATOM    221  CB  GLN A  15       8.180  15.748  17.268  1.00 94.94           C  
ATOM    222  HB2 GLN A  15       8.951  16.493  17.460  1.00 94.94           H  
ATOM    223  HB3 GLN A  15       8.600  14.962  16.640  1.00 94.94           H  
ATOM    224  O   GLN A  15       7.232  18.731  17.088  1.00 94.94           O  
ATOM    225  CG  GLN A  15       7.720  15.107  18.586  1.00 94.94           C  
ATOM    226  HG2 GLN A  15       7.357  15.880  19.264  1.00 94.94           H  
ATOM    227  HG3 GLN A  15       6.897  14.427  18.369  1.00 94.94           H  
ATOM    228  CD  GLN A  15       8.801  14.303  19.302  1.00 94.94           C  
ATOM    229  NE2 GLN A  15       8.415  13.435  20.211  1.00 94.94           N  
ATOM    230 HE21 GLN A  15       7.431  13.266  20.362  1.00 94.94           H  
ATOM    231 HE22 GLN A  15       9.137  12.856  20.615  1.00 94.94           H  
ATOM    232  OE1 GLN A  15       9.994  14.422  19.076  1.00 94.94           O  
ATOM    233  N   ASN A  16       5.348  17.701  17.771  1.00 94.46           N  
ATOM    234  H   ASN A  16       4.866  16.814  17.794  1.00 94.46           H  
ATOM    235  CA  ASN A  16       4.650  18.837  18.383  1.00 94.46           C  
ATOM    236  HA  ASN A  16       3.691  18.448  18.724  1.00 94.46           H  
ATOM    237  C   ASN A  16       4.269  19.978  17.414  1.00 94.46           C  
ATOM    238  CB  ASN A  16       5.404  19.304  19.645  1.00 94.46           C  
ATOM    239  HB2 ASN A  16       4.817  20.066  20.157  1.00 94.46           H  
ATOM    240  HB3 ASN A  16       6.349  19.758  19.345  1.00 94.46           H  
ATOM    241  O   ASN A  16       4.017  21.096  17.866  1.00 94.46           O  
ATOM    242  CG  ASN A  16       5.666  18.184  20.634  1.00 94.46           C  
ATOM    243  ND2 ASN A  16       6.828  18.157  21.243  1.00 94.46           N  
ATOM    244 HD21 ASN A  16       7.520  18.863  21.036  1.00 94.46           H  
ATOM    245 HD22 ASN A  16       6.973  17.414  21.912  1.00 94.46           H  
ATOM    246  OD1 ASN A  16       4.847  17.307  20.867  1.00 94.46           O  
ATOM    247  N   MET A  17       4.172  19.711  16.105  1.00 95.28           N  
ATOM    248  H   MET A  17       4.373  18.777  15.776  1.00 95.28           H  
ATOM    249  CA  MET A  17       3.771  20.692  15.086  1.00 95.28           C  
ATOM    250  HA  MET A  17       3.252  21.519  15.570  1.00 95.28           H  
ATOM    251  C   MET A  17       2.799  20.092  14.057  1.00 95.28           C  
ATOM    252  CB  MET A  17       5.019  21.259  14.389  1.00 95.28           C  
ATOM    253  HB2 MET A  17       5.573  20.440  13.929  1.00 95.28           H  
ATOM    254  HB3 MET A  17       4.706  21.948  13.605  1.00 95.28           H  
ATOM    255  O   MET A  17       2.816  18.887  13.804  1.00 95.28           O  
ATOM    256  CG  MET A  17       5.935  22.017  15.362  1.00 95.28           C  
ATOM    257  HG2 MET A  17       5.333  22.754  15.894  1.00 95.28           H  
ATOM    258  HG3 MET A  17       6.337  21.318  16.095  1.00 95.28           H  
ATOM    259  SD  MET A  17       7.327  22.890  14.595  1.00 95.28           S  
ATOM    260  CE  MET A  17       8.308  21.477  14.024  1.00 95.28           C  
ATOM    261  HE1 MET A  17       7.721  20.891  13.317  1.00 95.28           H  
ATOM    262  HE2 MET A  17       9.206  21.835  13.522  1.00 95.28           H  
ATOM    263  HE3 MET A  17       8.585  20.853  14.873  1.00 95.28           H  
ATOM    264  N   GLY A  18       1.952  20.941  13.462  1.00 94.30           N  
ATOM    265  H   GLY A  18       1.964  21.913  13.739  1.00 94.30           H  
ATOM    266  CA  GLY A  18       0.954  20.549  12.458  1.00 94.30           C  
ATOM    267  HA2 GLY A  18       1.468  20.260  11.541  1.00 94.30           H  
ATOM    268  HA3 GLY A  18       0.306  21.397  12.235  1.00 94.30           H  
ATOM    269  C   GLY A  18       0.055  19.392  12.909  1.00 94.30           C  
ATOM    270  O   GLY A  18      -0.226  19.242  14.098  1.00 94.30           O  
ATOM    271  N   VAL A  19      -0.330  18.521  11.968  1.00 94.78           N  
ATOM    272  H   VAL A  19      -0.069  18.714  11.011  1.00 94.78           H  
ATOM    273  CA  VAL A  19      -1.286  17.420  12.200  1.00 94.78           C  
ATOM    274  HA  VAL A  19      -2.277  17.856  12.331  1.00 94.78           H  
ATOM    275  C   VAL A  19      -0.973  16.607  13.447  1.00 94.78           C  
ATOM    276  CB  VAL A  19      -1.347  16.433  11.019  1.00 94.78           C  
ATOM    277  HB  VAL A  19      -0.416  15.869  10.971  1.00 94.78           H  
ATOM    278  O   VAL A  19      -1.885  16.308  14.200  1.00 94.78           O  
ATOM    279  CG1 VAL A  19      -2.517  15.446  11.143  1.00 94.78           C  
ATOM    280 HG11 VAL A  19      -2.548  14.787  10.276  1.00 94.78           H  
ATOM    281 HG12 VAL A  19      -2.411  14.826  12.034  1.00 94.78           H  
ATOM    282 HG13 VAL A  19      -3.462  15.987  11.204  1.00 94.78           H  
ATOM    283  CG2 VAL A  19      -1.525  17.164   9.699  1.00 94.78           C  
ATOM    284 HG21 VAL A  19      -2.421  17.783   9.727  1.00 94.78           H  
ATOM    285 HG22 VAL A  19      -1.624  16.423   8.906  1.00 94.78           H  
ATOM    286 HG23 VAL A  19      -0.652  17.776   9.474  1.00 94.78           H  
ATOM    287  N   TRP A  20       0.285  16.260  13.727  1.00 96.80           N  
ATOM    288  H   TRP A  20       1.029  16.584  13.125  1.00 96.80           H  
ATOM    289  CA  TRP A  20       0.617  15.465  14.918  1.00 96.80           C  
ATOM    290  HA  TRP A  20      -0.006  14.570  14.926  1.00 96.80           H  
ATOM    291  C   TRP A  20       0.283  16.171  16.236  1.00 96.80           C  
ATOM    292  CB  TRP A  20       2.095  15.060  14.871  1.00 96.80           C  
ATOM    293  HB2 TRP A  20       2.503  15.139  15.879  1.00 96.80           H  
ATOM    294  HB3 TRP A  20       2.652  15.773  14.264  1.00 96.80           H  
ATOM    295  O   TRP A  20      -0.130  15.513  17.189  1.00 96.80           O  
ATOM    296  CG  TRP A  20       2.414  13.674  14.393  1.00 96.80           C  
ATOM    297  CD1 TRP A  20       1.546  12.706  14.011  1.00 96.80           C  
ATOM    298  HD1 TRP A  20       0.470  12.796  13.962  1.00 96.80           H  
ATOM    299  CD2 TRP A  20       3.737  13.069  14.290  1.00 96.80           C  
ATOM    300  CE2 TRP A  20       3.596  11.715  13.869  1.00 96.80           C  
ATOM    301  CE3 TRP A  20       5.047  13.539  14.512  1.00 96.80           C  
ATOM    302  HE3 TRP A  20       5.174  14.566  14.822  1.00 96.80           H  
ATOM    303  NE1 TRP A  20       2.240  11.554  13.711  1.00 96.80           N  
ATOM    304  HE1 TRP A  20       1.789  10.704  13.404  1.00 96.80           H  
ATOM    305  CH2 TRP A  20       5.989  11.370  13.912  1.00 96.80           C  
ATOM    306  HH2 TRP A  20       6.848  10.734  13.757  1.00 96.80           H  
ATOM    307  CZ2 TRP A  20       4.695  10.865  13.690  1.00 96.80           C  
ATOM    308  HZ2 TRP A  20       4.545   9.843  13.378  1.00 96.80           H  
ATOM    309  CZ3 TRP A  20       6.165  12.705  14.319  1.00 96.80           C  
ATOM    310  HZ3 TRP A  20       7.162  13.092  14.469  1.00 96.80           H  
ATOM    311  N   LYS A  21       0.398  17.500  16.286  1.00 95.74           N  
ATOM    312  H   LYS A  21       0.635  17.980  15.429  1.00 95.74           H  
ATOM    313  CA  LYS A  21      -0.087  18.305  17.410  1.00 95.74           C  
ATOM    314  HA  LYS A  21       0.204  17.833  18.348  1.00 95.74           H  
ATOM    315  C   LYS A  21      -1.613  18.372  17.415  1.00 95.74           C  
ATOM    316  CB  LYS A  21       0.559  19.694  17.319  1.00 95.74           C  
ATOM    317  HB2 LYS A  21       0.364  20.123  16.336  1.00 95.74           H  
ATOM    318  HB3 LYS A  21       1.637  19.582  17.438  1.00 95.74           H  
ATOM    319  O   LYS A  21      -2.227  18.129  18.449  1.00 95.74           O  
ATOM    320  CG  LYS A  21       0.037  20.674  18.371  1.00 95.74           C  
ATOM    321  HG2 LYS A  21       0.202  20.273  19.372  1.00 95.74           H  
ATOM    322  HG3 LYS A  21      -1.033  20.815  18.220  1.00 95.74           H  
ATOM    323  CD  LYS A  21       0.749  22.026  18.238  1.00 95.74           C  
ATOM    324  HD2 LYS A  21       1.690  21.983  18.786  1.00 95.74           H  
ATOM    325  HD3 LYS A  21       0.969  22.244  17.193  1.00 95.74           H  
ATOM    326  CE  LYS A  21      -0.129  23.134  18.819  1.00 95.74           C  
ATOM    327  HE2 LYS A  21      -0.634  22.750  19.705  1.00 95.74           H  
ATOM    328  HE3 LYS A  21       0.502  23.972  19.112  1.00 95.74           H  
ATOM    329  NZ  LYS A  21      -1.124  23.573  17.807  1.00 95.74           N  
ATOM    330  HZ1 LYS A  21      -0.693  24.053  17.029  1.00 95.74           H  
ATOM    331  HZ2 LYS A  21      -1.591  22.790  17.373  1.00 95.74           H  
ATOM    332  HZ3 LYS A  21      -1.850  24.153  18.202  1.00 95.74           H  
ATOM    333  N   ASP A  22      -2.208  18.696  16.273  1.00 95.51           N  
ATOM    334  H   ASP A  22      -1.622  18.886  15.473  1.00 95.51           H  
ATOM    335  CA  ASP A  22      -3.616  19.093  16.196  1.00 95.51           C  
ATOM    336  HA  ASP A  22      -3.844  19.707  17.067  1.00 95.51           H  
ATOM    337  C   ASP A  22      -4.575  17.878  16.269  1.00 95.51           C  
ATOM    338  CB  ASP A  22      -3.790  20.000  14.963  1.00 95.51           C  
ATOM    339  HB2 ASP A  22      -3.648  19.396  14.066  1.00 95.51           H  
ATOM    340  HB3 ASP A  22      -4.808  20.389  14.953  1.00 95.51           H  
ATOM    341  O   ASP A  22      -5.617  17.956  16.910  1.00 95.51           O  
ATOM    342  CG  ASP A  22      -2.800  21.193  14.937  1.00 95.51           C  
ATOM    343  OD1 ASP A  22      -2.306  21.504  13.831  1.00 95.51           O  
ATOM    344  OD2 ASP A  22      -2.478  21.781  16.013  1.00 95.51           O  
ATOM    345  N   SER A  23      -4.152  16.715  15.756  1.00 95.96           N  
ATOM    346  H   SER A  23      -3.289  16.745  15.231  1.00 95.96           H  
ATOM    347  CA  SER A  23      -4.782  15.390  15.941  1.00 95.96           C  
ATOM    348  HA  SER A  23      -5.859  15.532  16.030  1.00 95.96           H  
ATOM    349  C   SER A  23      -4.313  14.643  17.201  1.00 95.96           C  
ATOM    350  CB  SER A  23      -4.533  14.489  14.725  1.00 95.96           C  
ATOM    351  HB2 SER A  23      -5.133  13.585  14.828  1.00 95.96           H  
ATOM    352  HB3 SER A  23      -4.823  15.005  13.810  1.00 95.96           H  
ATOM    353  O   SER A  23      -4.613  13.460  17.371  1.00 95.96           O  
ATOM    354  OG  SER A  23      -3.165  14.125  14.653  1.00 95.96           O  
ATOM    355  HG  SER A  23      -2.688  14.934  14.453  1.00 95.96           H  
ATOM    356  N   ASN A  24      -3.512  15.280  18.067  1.00 95.52           N  
ATOM    357  H   ASN A  24      -3.316  16.255  17.892  1.00 95.52           H  
ATOM    358  CA  ASN A  24      -2.981  14.682  19.299  1.00 95.52           C  
ATOM    359  HA  ASN A  24      -2.191  15.344  19.654  1.00 95.52           H  
ATOM    360  C   ASN A  24      -2.323  13.295  19.077  1.00 95.52           C  
ATOM    361  CB  ASN A  24      -4.118  14.691  20.339  1.00 95.52           C  
ATOM    362  HB2 ASN A  24      -4.802  13.869  20.125  1.00 95.52           H  
ATOM    363  HB3 ASN A  24      -4.679  15.620  20.234  1.00 95.52           H  
ATOM    364  O   ASN A  24      -2.519  12.365  19.858  1.00 95.52           O  
ATOM    365  CG  ASN A  24      -3.679  14.602  21.786  1.00 95.52           C  
ATOM    366  ND2 ASN A  24      -4.637  14.642  22.683  1.00 95.52           N  
ATOM    367 HD21 ASN A  24      -4.343  14.816  23.633  1.00 95.52           H  
ATOM    368 HD22 ASN A  24      -5.589  14.728  22.358  1.00 95.52           H  
ATOM    369  OD1 ASN A  24      -2.519  14.570  22.164  1.00 95.52           O  
ATOM    370  N   TYR A  25      -1.585  13.135  17.972  1.00 96.94           N  
ATOM    371  H   TYR A  25      -1.414  13.964  17.422  1.00 96.94           H  
ATOM    372  CA  TYR A  25      -0.957  11.882  17.520  1.00 96.94           C  
ATOM    373  HA  TYR A  25      -0.579  12.071  16.515  1.00 96.94           H  
ATOM    374  C   TYR A  25      -1.904  10.661  17.380  1.00 96.94           C  
ATOM    375  CB  TYR A  25       0.258  11.562  18.405  1.00 96.94           C  
ATOM    376  HB2 TYR A  25       0.725  10.651  18.032  1.00 96.94           H  
ATOM    377  HB3 TYR A  25      -0.106  11.339  19.408  1.00 96.94           H  
ATOM    378  O   TYR A  25      -1.441   9.516  17.438  1.00 96.94           O  
ATOM    379  CG  TYR A  25       1.334  12.625  18.521  1.00 96.94           C  
ATOM    380  CD1 TYR A  25       2.451  12.590  17.664  1.00 96.94           C  
ATOM    381  HD1 TYR A  25       2.501  11.861  16.869  1.00 96.94           H  
ATOM    382  CD2 TYR A  25       1.260  13.595  19.541  1.00 96.94           C  
ATOM    383  HD2 TYR A  25       0.399  13.622  20.193  1.00 96.94           H  
ATOM    384  CE1 TYR A  25       3.507  13.501  17.848  1.00 96.94           C  
ATOM    385  HE1 TYR A  25       4.371  13.468  17.201  1.00 96.94           H  
ATOM    386  CE2 TYR A  25       2.305  14.523  19.716  1.00 96.94           C  
ATOM    387  HE2 TYR A  25       2.244  15.265  20.498  1.00 96.94           H  
ATOM    388  OH  TYR A  25       4.479  15.309  19.066  1.00 96.94           O  
ATOM    389  HH  TYR A  25       4.351  15.886  19.823  1.00 96.94           H  
ATOM    390  CZ  TYR A  25       3.435  14.463  18.875  1.00 96.94           C  
ATOM    391  N   GLY A  26      -3.215  10.878  17.207  1.00 97.31           N  
ATOM    392  H   GLY A  26      -3.545  11.831  17.165  1.00 97.31           H  
ATOM    393  CA  GLY A  26      -4.230   9.816  17.126  1.00 97.31           C  
ATOM    394  HA2 GLY A  26      -5.091  10.204  16.582  1.00 97.31           H  
ATOM    395  HA3 GLY A  26      -3.833   8.970  16.564  1.00 97.31           H  
ATOM    396  C   GLY A  26      -4.723   9.296  18.485  1.00 97.31           C  
ATOM    397  O   GLY A  26      -5.265   8.194  18.561  1.00 97.31           O  
ATOM    398  N   LYS A  27      -4.494  10.043  19.575  1.00 97.52           N  
ATOM    399  H   LYS A  27      -4.058  10.944  19.437  1.00 97.52           H  
ATOM    400  CA  LYS A  27      -4.768   9.610  20.954  1.00 97.52           C  
ATOM    401  HA  LYS A  27      -4.127   8.755  21.167  1.00 97.52           H  
ATOM    402  C   LYS A  27      -6.219   9.162  21.173  1.00 97.52           C  
ATOM    403  CB  LYS A  27      -4.383  10.737  21.921  1.00 97.52           C  
ATOM    404  HB2 LYS A  27      -5.006  11.610  21.725  1.00 97.52           H  
ATOM    405  HB3 LYS A  27      -3.339  11.004  21.760  1.00 97.52           H  
ATOM    406  O   LYS A  27      -7.135   9.974  21.146  1.00 97.52           O  
ATOM    407  CG  LYS A  27      -4.538  10.303  23.382  1.00 97.52           C  
ATOM    408  HG2 LYS A  27      -5.560   9.977  23.573  1.00 97.52           H  
ATOM    409  HG3 LYS A  27      -3.855   9.476  23.577  1.00 97.52           H  
ATOM    410  CD  LYS A  27      -4.220  11.463  24.326  1.00 97.52           C  
ATOM    411  HD2 LYS A  27      -3.205  11.813  24.138  1.00 97.52           H  
ATOM    412  HD3 LYS A  27      -4.925  12.273  24.140  1.00 97.52           H  
ATOM    413  CE  LYS A  27      -4.356  10.972  25.768  1.00 97.52           C  
ATOM    414  HE2 LYS A  27      -3.661  10.145  25.916  1.00 97.52           H  
ATOM    415  HE3 LYS A  27      -5.367  10.589  25.909  1.00 97.52           H  
ATOM    416  NZ  LYS A  27      -4.073  12.056  26.736  1.00 97.52           N  
ATOM    417  HZ1 LYS A  27      -4.732  12.812  26.612  1.00 97.52           H  
ATOM    418  HZ2 LYS A  27      -3.138  12.408  26.588  1.00 97.52           H  
ATOM    419  HZ3 LYS A  27      -4.143  11.709  27.681  1.00 97.52           H  
ATOM    420  N   GLY A  28      -6.402   7.890  21.529  1.00 97.10           N  
ATOM    421  H   GLY A  28      -5.604   7.271  21.510  1.00 97.10           H  
ATOM    422  CA  GLY A  28      -7.714   7.315  21.859  1.00 97.10           C  
ATOM    423  HA2 GLY A  28      -7.596   6.579  22.654  1.00 97.10           H  
ATOM    424  HA3 GLY A  28      -8.372   8.100  22.232  1.00 97.10           H  
ATOM    425  C   GLY A  28      -8.432   6.639  20.688  1.00 97.10           C  
ATOM    426  O   GLY A  28      -9.413   5.935  20.917  1.00 97.10           O  
ATOM    427  N   VAL A  29      -7.937   6.794  19.456  1.00 98.21           N  
ATOM    428  H   VAL A  29      -7.117   7.371  19.330  1.00 98.21           H  
ATOM    429  CA  VAL A  29      -8.430   6.061  18.279  1.00 98.21           C  
ATOM    430  HA  VAL A  29      -9.517   6.002  18.332  1.00 98.21           H  
ATOM    431  C   VAL A  29      -7.881   4.634  18.301  1.00 98.21           C  
ATOM    432  CB  VAL A  29      -8.059   6.805  16.980  1.00 98.21           C  
ATOM    433  HB  VAL A  29      -6.975   6.875  16.895  1.00 98.21           H  
ATOM    434  O   VAL A  29      -6.733   4.417  18.695  1.00 98.21           O  
ATOM    435  CG1 VAL A  29      -8.598   6.107  15.729  1.00 98.21           C  
ATOM    436 HG11 VAL A  29      -9.683   6.035  15.795  1.00 98.21           H  
ATOM    437 HG12 VAL A  29      -8.344   6.695  14.846  1.00 98.21           H  
ATOM    438 HG13 VAL A  29      -8.161   5.115  15.617  1.00 98.21           H  
ATOM    439  CG2 VAL A  29      -8.654   8.220  16.988  1.00 98.21           C  
ATOM    440 HG21 VAL A  29      -8.195   8.821  17.774  1.00 98.21           H  
ATOM    441 HG22 VAL A  29      -8.468   8.706  16.031  1.00 98.21           H  
ATOM    442 HG23 VAL A  29      -9.731   8.175  17.153  1.00 98.21           H  
ATOM    443  N   ILE A  30      -8.684   3.649  17.896  1.00 98.47           N  
ATOM    444  H   ILE A  30      -9.629   3.887  17.631  1.00 98.47           H  
ATOM    445  CA  ILE A  30      -8.308   2.229  17.898  1.00 98.47           C  
ATOM    446  HA  ILE A  30      -7.357   2.108  18.418  1.00 98.47           H  
ATOM    447  C   ILE A  30      -8.115   1.730  16.461  1.00 98.47           C  
ATOM    448  CB  ILE A  30      -9.354   1.387  18.663  1.00 98.47           C  
ATOM    449  HB  ILE A  30     -10.303   1.467  18.133  1.00 98.47           H  
ATOM    450  O   ILE A  30      -9.063   1.709  15.675  1.00 98.47           O  
ATOM    451  CG1 ILE A  30      -9.574   1.916  20.102  1.00 98.47           C  
ATOM    452 HG12 ILE A  30      -9.849   2.971  20.068  1.00 98.47           H  
ATOM    453 HG13 ILE A  30      -8.650   1.828  20.673  1.00 98.47           H  
ATOM    454  CG2 ILE A  30      -8.910  -0.091  18.673  1.00 98.47           C  
ATOM    455 HG21 ILE A  30      -7.954  -0.196  19.186  1.00 98.47           H  
ATOM    456 HG22 ILE A  30      -8.806  -0.471  17.657  1.00 98.47           H  
ATOM    457 HG23 ILE A  30      -9.655  -0.714  19.169  1.00 98.47           H  
ATOM    458  CD1 ILE A  30     -10.694   1.195  20.857  1.00 98.47           C  
ATOM    459 HD11 ILE A  30     -10.423   0.155  21.040  1.00 98.47           H  
ATOM    460 HD12 ILE A  30     -11.622   1.243  20.287  1.00 98.47           H  
ATOM    461 HD13 ILE A  30     -10.843   1.671  21.826  1.00 98.47           H  
ATOM    462  N   ILE A  31      -6.908   1.263  16.135  1.00 98.51           N  
ATOM    463  H   ILE A  31      -6.176   1.288  16.831  1.00 98.51           H  
ATOM    464  CA  ILE A  31      -6.614   0.578  14.871  1.00 98.51           C  
ATOM    465  HA  ILE A  31      -7.394   0.827  14.152  1.00 98.51           H  
ATOM    466  C   ILE A  31      -6.654  -0.937  15.101  1.00 98.51           C  
ATOM    467  CB  ILE A  31      -5.275   1.042  14.248  1.00 98.51           C  
ATOM    468  HB  ILE A  31      -4.458   0.700  14.884  1.00 98.51           H  
ATOM    469  O   ILE A  31      -5.820  -1.497  15.818  1.00 98.51           O  
ATOM    470  CG1 ILE A  31      -5.199   2.587  14.161  1.00 98.51           C  
ATOM    471 HG12 ILE A  31      -5.202   2.994  15.172  1.00 98.51           H  
ATOM    472 HG13 ILE A  31      -6.079   2.967  13.643  1.00 98.51           H  
ATOM    473  CG2 ILE A  31      -5.110   0.399  12.854  1.00 98.51           C  
ATOM    474 HG21 ILE A  31      -5.893   0.753  12.183  1.00 98.51           H  
ATOM    475 HG22 ILE A  31      -4.135   0.641  12.432  1.00 98.51           H  
ATOM    476 HG23 ILE A  31      -5.171  -0.687  12.923  1.00 98.51           H  
ATOM    477  CD1 ILE A  31      -3.945   3.122  13.458  1.00 98.51           C  
ATOM    478 HD11 ILE A  31      -3.064   2.589  13.815  1.00 98.51           H  
ATOM    479 HD12 ILE A  31      -4.035   2.993  12.379  1.00 98.51           H  
ATOM    480 HD13 ILE A  31      -3.830   4.184  13.674  1.00 98.51           H  
ATOM    481  N   GLY A  32      -7.611  -1.607  14.465  1.00 98.43           N  
ATOM    482  H   GLY A  32      -8.239  -1.080  13.874  1.00 98.43           H  
ATOM    483  CA  GLY A  32      -7.604  -3.054  14.296  1.00 98.43           C  
ATOM    484  HA2 GLY A  32      -8.607  -3.402  14.048  1.00 98.43           H  
ATOM    485  HA3 GLY A  32      -7.287  -3.528  15.224  1.00 98.43           H  
ATOM    486  C   GLY A  32      -6.665  -3.453  13.159  1.00 98.43           C  
ATOM    487  O   GLY A  32      -6.770  -2.925  12.054  1.00 98.43           O  
ATOM    488  N   VAL A  33      -5.748  -4.381  13.418  1.00 98.31           N  
ATOM    489  H   VAL A  33      -5.707  -4.757  14.354  1.00 98.31           H  
ATOM    490  CA  VAL A  33      -4.786  -4.900  12.435  1.00 98.31           C  
ATOM    491  HA  VAL A  33      -4.919  -4.388  11.482  1.00 98.31           H  
ATOM    492  C   VAL A  33      -5.074  -6.383  12.216  1.00 98.31           C  
ATOM    493  CB  VAL A  33      -3.336  -4.647  12.899  1.00 98.31           C  
ATOM    494  HB  VAL A  33      -3.169  -5.154  13.849  1.00 98.31           H  
ATOM    495  O   VAL A  33      -5.047  -7.163  13.168  1.00 98.31           O  
ATOM    496  CG1 VAL A  33      -2.322  -5.171  11.875  1.00 98.31           C  
ATOM    497 HG11 VAL A  33      -1.306  -4.934  12.190  1.00 98.31           H  
ATOM    498 HG12 VAL A  33      -2.504  -4.727  10.897  1.00 98.31           H  
ATOM    499 HG13 VAL A  33      -2.401  -6.256  11.797  1.00 98.31           H  
ATOM    500  CG2 VAL A  33      -3.056  -3.151  13.110  1.00 98.31           C  
ATOM    501 HG21 VAL A  33      -3.714  -2.750  13.881  1.00 98.31           H  
ATOM    502 HG22 VAL A  33      -2.026  -3.013  13.437  1.00 98.31           H  
ATOM    503 HG23 VAL A  33      -3.215  -2.605  12.180  1.00 98.31           H  
ATOM    504  N   ILE A  34      -5.371  -6.770  10.974  1.00 98.11           N  
ATOM    505  H   ILE A  34      -5.339  -6.081  10.236  1.00 98.11           H  
ATOM    506  CA  ILE A  34      -5.705  -8.152  10.598  1.00 98.11           C  
ATOM    507  HA  ILE A  34      -5.787  -8.762  11.498  1.00 98.11           H  
ATOM    508  C   ILE A  34      -4.539  -8.708   9.764  1.00 98.11           C  
ATOM    509  CB  ILE A  34      -7.080  -8.210   9.884  1.00 98.11           C  
ATOM    510  HB  ILE A  34      -7.000  -7.685   8.932  1.00 98.11           H  
ATOM    511  O   ILE A  34      -4.351  -8.295   8.621  1.00 98.11           O  
ATOM    512  CG1 ILE A  34      -8.196  -7.541  10.727  1.00 98.11           C  
ATOM    513 HG12 ILE A  34      -8.200  -7.971  11.728  1.00 98.11           H  
ATOM    514 HG13 ILE A  34      -7.976  -6.477  10.822  1.00 98.11           H  
ATOM    515  CG2 ILE A  34      -7.435  -9.675   9.599  1.00 98.11           C  
ATOM    516 HG21 ILE A  34      -6.612 -10.149   9.065  1.00 98.11           H  
ATOM    517 HG22 ILE A  34      -8.320  -9.742   8.968  1.00 98.11           H  
ATOM    518 HG23 ILE A  34      -7.610 -10.207  10.534  1.00 98.11           H  
ATOM    519  CD1 ILE A  34      -9.615  -7.664  10.155  1.00 98.11           C  
ATOM    520 HD11 ILE A  34     -10.307  -7.097  10.778  1.00 98.11           H  
ATOM    521 HD12 ILE A  34      -9.944  -8.703  10.154  1.00 98.11           H  
ATOM    522 HD13 ILE A  34      -9.642  -7.268   9.139  1.00 98.11           H  
ATOM    523  N   ASP A  35      -3.701  -9.559  10.372  1.00 96.97           N  
ATOM    524  H   ASP A  35      -3.970  -9.922  11.275  1.00 96.97           H  
ATOM    525  CA  ASP A  35      -2.350  -9.892   9.868  1.00 96.97           C  
ATOM    526  HA  ASP A  35      -2.409 -10.066   8.793  1.00 96.97           H  
ATOM    527  C   ASP A  35      -1.783 -11.188  10.531  1.00 96.97           C  
ATOM    528  CB  ASP A  35      -1.456  -8.647  10.107  1.00 96.97           C  
ATOM    529  HB2 ASP A  35      -1.019  -8.696  11.104  1.00 96.97           H  
ATOM    530  HB3 ASP A  35      -2.067  -7.745  10.073  1.00 96.97           H  
ATOM    531  O   ASP A  35      -2.548 -12.031  11.012  1.00 96.97           O  
ATOM    532  CG  ASP A  35      -0.351  -8.463   9.059  1.00 96.97           C  
ATOM    533  OD1 ASP A  35      -0.131  -7.321   8.595  1.00 96.97           O  
ATOM    534  OD2 ASP A  35       0.354  -9.449   8.762  1.00 96.97           O  
ATOM    535  N   THR A  36      -0.455 -11.382  10.589  1.00 95.94           N  
ATOM    536  H   THR A  36       0.123 -10.721  10.089  1.00 95.94           H  
ATOM    537  CA  THR A  36       0.225 -12.572  11.172  1.00 95.94           C  
ATOM    538  HA  THR A  36      -0.350 -13.450  10.878  1.00 95.94           H  
ATOM    539  C   THR A  36       0.315 -12.627  12.702  1.00 95.94           C  
ATOM    540  CB  THR A  36       1.651 -12.763  10.623  1.00 95.94           C  
ATOM    541  HB  THR A  36       2.084 -13.667  11.051  1.00 95.94           H  
ATOM    542  O   THR A  36       0.863 -13.591  13.248  1.00 95.94           O  
ATOM    543  CG2 THR A  36       1.649 -12.925   9.117  1.00 95.94           C  
ATOM    544 HG21 THR A  36       1.344 -11.985   8.659  1.00 95.94           H  
ATOM    545 HG22 THR A  36       2.656 -13.173   8.781  1.00 95.94           H  
ATOM    546 HG23 THR A  36       0.970 -13.729   8.831  1.00 95.94           H  
ATOM    547  OG1 THR A  36       2.497 -11.674  10.915  1.00 95.94           O  
ATOM    548  HG1 THR A  36       3.123 -11.961  11.584  1.00 95.94           H  
ATOM    549  N   GLY A  37      -0.217 -11.632  13.414  1.00 96.80           N  
ATOM    550  H   GLY A  37      -0.619 -10.862  12.897  1.00 96.80           H  
ATOM    551  CA  GLY A  37      -0.058 -11.474  14.865  1.00 96.80           C  
ATOM    552  HA2 GLY A  37       0.318 -12.399  15.303  1.00 96.80           H  
ATOM    553  HA3 GLY A  37      -1.026 -11.262  15.317  1.00 96.80           H  
ATOM    554  C   GLY A  37       0.912 -10.349  15.235  1.00 96.80           C  
ATOM    555  O   GLY A  37       1.230  -9.502  14.406  1.00 96.80           O  
ATOM    556  N   ILE A  38       1.377 -10.315  16.488  1.00 97.24           N  
ATOM    557  H   ILE A  38       1.073 -11.031  17.133  1.00 97.24           H  
ATOM    558  CA  ILE A  38       2.322  -9.289  16.970  1.00 97.24           C  
ATOM    559  HA  ILE A  38       2.869  -8.904  16.109  1.00 97.24           H  
ATOM    560  C   ILE A  38       3.366  -9.867  17.942  1.00 97.24           C  
ATOM    561  CB  ILE A  38       1.511  -8.121  17.575  1.00 97.24           C  
ATOM    562  HB  ILE A  38       0.608  -8.014  16.974  1.00 97.24           H  
ATOM    563  O   ILE A  38       3.088 -10.834  18.655  1.00 97.24           O  
ATOM    564  CG1 ILE A  38       2.243  -6.773  17.459  1.00 97.24           C  
ATOM    565 HG12 ILE A  38       2.552  -6.633  16.423  1.00 97.24           H  
ATOM    566 HG13 ILE A  38       3.131  -6.768  18.092  1.00 97.24           H  
ATOM    567  CG2 ILE A  38       1.067  -8.412  19.018  1.00 97.24           C  
ATOM    568 HG21 ILE A  38       0.284  -7.707  19.299  1.00 97.24           H  
ATOM    569 HG22 ILE A  38       0.661  -9.421  19.089  1.00 97.24           H  
ATOM    570 HG23 ILE A  38       1.906  -8.308  19.706  1.00 97.24           H  
ATOM    571  CD1 ILE A  38       1.335  -5.597  17.843  1.00 97.24           C  
ATOM    572 HD11 ILE A  38       1.785  -4.661  17.511  1.00 97.24           H  
ATOM    573 HD12 ILE A  38       1.210  -5.558  18.926  1.00 97.24           H  
ATOM    574 HD13 ILE A  38       0.362  -5.696  17.362  1.00 97.24           H  
ATOM    575  N   ILE A  39       4.557  -9.265  18.026  1.00 96.64           N  
ATOM    576  H   ILE A  39       4.790  -8.568  17.332  1.00 96.64           H  
ATOM    577  CA  ILE A  39       5.457  -9.433  19.182  1.00 96.64           C  
ATOM    578  HA  ILE A  39       5.222 -10.378  19.671  1.00 96.64           H  
ATOM    579  C   ILE A  39       5.211  -8.296  20.184  1.00 96.64           C  
ATOM    580  CB  ILE A  39       6.940  -9.520  18.761  1.00 96.64           C  
ATOM    581  HB  ILE A  39       7.183  -8.651  18.149  1.00 96.64           H  
ATOM    582  O   ILE A  39       5.692  -7.190  19.951  1.00 96.64           O  
ATOM    583  CG1 ILE A  39       7.223 -10.779  17.923  1.00 96.64           C  
ATOM    584 HG12 ILE A  39       6.740 -10.664  16.952  1.00 96.64           H  
ATOM    585 HG13 ILE A  39       8.300 -10.838  17.761  1.00 96.64           H  
ATOM    586  CG2 ILE A  39       7.889  -9.513  19.979  1.00 96.64           C  
ATOM    587 HG21 ILE A  39       8.914  -9.686  19.652  1.00 96.64           H  
ATOM    588 HG22 ILE A  39       7.607 -10.284  20.696  1.00 96.64           H  
ATOM    589 HG23 ILE A  39       7.868  -8.541  20.472  1.00 96.64           H  
ATOM    590  CD1 ILE A  39       6.783 -12.117  18.528  1.00 96.64           C  
ATOM    591 HD11 ILE A  39       7.119 -12.209  19.560  1.00 96.64           H  
ATOM    592 HD12 ILE A  39       7.227 -12.929  17.952  1.00 96.64           H  
ATOM    593 HD13 ILE A  39       5.698 -12.203  18.481  1.00 96.64           H  
ATOM    594  N   PRO A  40       4.512  -8.535  21.312  1.00 95.92           N  
ATOM    595  CA  PRO A  40       4.160  -7.480  22.273  1.00 95.92           C  
ATOM    596  HA  PRO A  40       3.640  -6.664  21.771  1.00 95.92           H  
ATOM    597  C   PRO A  40       5.386  -6.903  22.995  1.00 95.92           C  
ATOM    598  CB  PRO A  40       3.214  -8.157  23.268  1.00 95.92           C  
ATOM    599  HB2 PRO A  40       3.289  -7.724  24.265  1.00 95.92           H  
ATOM    600  HB3 PRO A  40       2.190  -8.089  22.902  1.00 95.92           H  
ATOM    601  O   PRO A  40       5.421  -5.728  23.338  1.00 95.92           O  
ATOM    602  CG  PRO A  40       3.661  -9.617  23.243  1.00 95.92           C  
ATOM    603  HG2 PRO A  40       2.863 -10.292  23.551  1.00 95.92           H  
ATOM    604  HG3 PRO A  40       4.539  -9.743  23.876  1.00 95.92           H  
ATOM    605  CD  PRO A  40       4.043  -9.830  21.784  1.00 95.92           C  
ATOM    606  HD2 PRO A  40       3.170 -10.134  21.206  1.00 95.92           H  
ATOM    607  HD3 PRO A  40       4.823 -10.589  21.721  1.00 95.92           H  
ATOM    608  N   ASP A  41       6.421  -7.725  23.179  1.00 95.58           N  
ATOM    609  H   ASP A  41       6.284  -8.695  22.935  1.00 95.58           H  
ATOM    610  CA  ASP A  41       7.688  -7.380  23.826  1.00 95.58           C  
ATOM    611  HA  ASP A  41       7.479  -6.928  24.796  1.00 95.58           H  
ATOM    612  C   ASP A  41       8.558  -6.376  23.037  1.00 95.58           C  
ATOM    613  CB  ASP A  41       8.467  -8.690  24.034  1.00 95.58           C  
ATOM    614  HB2 ASP A  41       8.373  -9.319  23.149  1.00 95.58           H  
ATOM    615  HB3 ASP A  41       9.527  -8.463  24.142  1.00 95.58           H  
ATOM    616  O   ASP A  41       9.595  -5.941  23.549  1.00 95.58           O  
ATOM    617  CG  ASP A  41       8.033  -9.483  25.269  1.00 95.58           C  
ATOM    618  OD1 ASP A  41       8.877  -9.541  26.197  1.00 95.58           O  
ATOM    619  OD2 ASP A  41       6.940 -10.092  25.250  1.00 95.58           O  
ATOM    620  N   HIS A  42       8.194  -6.034  21.794  1.00 96.93           N  
ATOM    621  H   HIS A  42       7.300  -6.352  21.447  1.00 96.93           H  
ATOM    622  CA  HIS A  42       8.964  -5.102  20.971  1.00 96.93           C  
ATOM    623  HA  HIS A  42      10.015  -5.368  21.085  1.00 96.93           H  
ATOM    624  C   HIS A  42       8.739  -3.643  21.430  1.00 96.93           C  
ATOM    625  CB  HIS A  42       8.624  -5.291  19.485  1.00 96.93           C  
ATOM    626  HB2 HIS A  42       7.582  -5.020  19.311  1.00 96.93           H  
ATOM    627  HB3 HIS A  42       8.757  -6.337  19.212  1.00 96.93           H  
ATOM    628  O   HIS A  42       7.588  -3.237  21.603  1.00 96.93           O  
ATOM    629  CG  HIS A  42       9.512  -4.444  18.611  1.00 96.93           C  
ATOM    630  CD2 HIS A  42      10.767  -4.771  18.176  1.00 96.93           C  
ATOM    631  HD2 HIS A  42      11.271  -5.714  18.333  1.00 96.93           H  
ATOM    632  ND1 HIS A  42       9.276  -3.142  18.231  1.00 96.93           N  
ATOM    633  HD1 HIS A  42       8.374  -2.688  18.224  1.00 96.93           H  
ATOM    634  CE1 HIS A  42      10.376  -2.684  17.610  1.00 96.93           C  
ATOM    635  HE1 HIS A  42      10.476  -1.714  17.147  1.00 96.93           H  
ATOM    636  NE2 HIS A  42      11.316  -3.634  17.577  1.00 96.93           N  
ATOM    637  N   PRO A  43       9.785  -2.797  21.563  1.00 97.49           N  
ATOM    638  CA  PRO A  43       9.654  -1.432  22.090  1.00 97.49           C  
ATOM    639  HA  PRO A  43       9.365  -1.509  23.138  1.00 97.49           H  
ATOM    640  C   PRO A  43       8.626  -0.526  21.386  1.00 97.49           C  
ATOM    641  CB  PRO A  43      11.064  -0.843  22.013  1.00 97.49           C  
ATOM    642  HB2 PRO A  43      11.238  -0.427  21.020  1.00 97.49           H  
ATOM    643  HB3 PRO A  43      11.236  -0.092  22.784  1.00 97.49           H  
ATOM    644  O   PRO A  43       8.082   0.373  22.022  1.00 97.49           O  
ATOM    645  CG  PRO A  43      11.964  -2.060  22.189  1.00 97.49           C  
ATOM    646  HG2 PRO A  43      12.031  -2.322  23.246  1.00 97.49           H  
ATOM    647  HG3 PRO A  43      12.955  -1.899  21.764  1.00 97.49           H  
ATOM    648  CD  PRO A  43      11.196  -3.142  21.438  1.00 97.49           C  
ATOM    649  HD2 PRO A  43      11.418  -4.110  21.888  1.00 97.49           H  
ATOM    650  HD3 PRO A  43      11.483  -3.136  20.386  1.00 97.49           H  
ATOM    651  N   SER A  44       8.304  -0.771  20.110  1.00 97.61           N  
ATOM    652  H   SER A  44       8.821  -1.492  19.628  1.00 97.61           H  
ATOM    653  CA  SER A  44       7.247  -0.039  19.381  1.00 97.61           C  
ATOM    654  HA  SER A  44       7.435   1.028  19.499  1.00 97.61           H  
ATOM    655  C   SER A  44       5.824  -0.286  19.907  1.00 97.61           C  
ATOM    656  CB  SER A  44       7.277  -0.351  17.881  1.00 97.61           C  
ATOM    657  HB2 SER A  44       6.505   0.227  17.373  1.00 97.61           H  
ATOM    658  HB3 SER A  44       7.077  -1.410  17.721  1.00 97.61           H  
ATOM    659  O   SER A  44       4.914   0.437  19.506  1.00 97.61           O  
ATOM    660  OG  SER A  44       8.536  -0.011  17.336  1.00 97.61           O  
ATOM    661  HG  SER A  44       8.621   0.945  17.360  1.00 97.61           H  
ATOM    662  N   PHE A  45       5.619  -1.255  20.804  1.00 97.73           N  
ATOM    663  H   PHE A  45       6.385  -1.866  21.049  1.00 97.73           H  
ATOM    664  CA  PHE A  45       4.344  -1.495  21.497  1.00 97.73           C  
ATOM    665  HA  PHE A  45       3.616  -0.776  21.124  1.00 97.73           H  
ATOM    666  C   PHE A  45       4.438  -1.239  23.009  1.00 97.73           C  
ATOM    667  CB  PHE A  45       3.795  -2.881  21.147  1.00 97.73           C  
ATOM    668  HB2 PHE A  45       2.738  -2.925  21.410  1.00 97.73           H  
ATOM    669  HB3 PHE A  45       4.316  -3.623  21.752  1.00 97.73           H  
ATOM    670  O   PHE A  45       3.559  -1.632  23.773  1.00 97.73           O  
ATOM    671  CG  PHE A  45       3.956  -3.225  19.681  1.00 97.73           C  
ATOM    672  CD1 PHE A  45       3.336  -2.454  18.680  1.00 97.73           C  
ATOM    673  HD1 PHE A  45       2.691  -1.633  18.954  1.00 97.73           H  
ATOM    674  CD2 PHE A  45       4.822  -4.265  19.323  1.00 97.73           C  
ATOM    675  HD2 PHE A  45       5.322  -4.826  20.098  1.00 97.73           H  
ATOM    676  CE1 PHE A  45       3.574  -2.740  17.323  1.00 97.73           C  
ATOM    677  HE1 PHE A  45       3.083  -2.159  16.556  1.00 97.73           H  
ATOM    678  CE2 PHE A  45       5.045  -4.567  17.973  1.00 97.73           C  
ATOM    679  HE2 PHE A  45       5.693  -5.394  17.722  1.00 97.73           H  
ATOM    680  CZ  PHE A  45       4.418  -3.808  16.969  1.00 97.73           C  
ATOM    681  HZ  PHE A  45       4.574  -4.055  15.930  1.00 97.73           H  
ATOM    682  N   SER A  46       5.490  -0.536  23.441  1.00 96.71           N  
ATOM    683  H   SER A  46       6.176  -0.242  22.761  1.00 96.71           H  
ATOM    684  CA  SER A  46       5.543   0.081  24.764  1.00 96.71           C  
ATOM    685  HA  SER A  46       5.435  -0.692  25.525  1.00 96.71           H  
ATOM    686  C   SER A  46       4.409   1.098  24.920  1.00 96.71           C  
ATOM    687  CB  SER A  46       6.893   0.773  24.949  1.00 96.71           C  
ATOM    688  HB2 SER A  46       6.986   1.583  24.226  1.00 96.71           H  
ATOM    689  HB3 SER A  46       7.690   0.050  24.776  1.00 96.71           H  
ATOM    690  O   SER A  46       4.110   1.852  23.992  1.00 96.71           O  
ATOM    691  OG  SER A  46       7.014   1.290  26.258  1.00 96.71           O  
ATOM    692  HG  SER A  46       7.874   1.708  26.338  1.00 96.71           H  
ATOM    693  N   ASP A  47       3.796   1.139  26.100  1.00 96.99           N  
ATOM    694  H   ASP A  47       4.075   0.503  26.833  1.00 96.99           H  
ATOM    695  CA  ASP A  47       2.670   2.015  26.423  1.00 96.99           C  
ATOM    696  HA  ASP A  47       2.285   2.417  25.486  1.00 96.99           H  
ATOM    697  C   ASP A  47       3.058   3.249  27.252  1.00 96.99           C  
ATOM    698  CB  ASP A  47       1.538   1.183  27.030  1.00 96.99           C  
ATOM    699  HB2 ASP A  47       1.358   0.317  26.394  1.00 96.99           H  
ATOM    700  HB3 ASP A  47       0.635   1.793  26.998  1.00 96.99           H  
ATOM    701  O   ASP A  47       2.198   3.960  27.773  1.00 96.99           O  
ATOM    702  CG  ASP A  47       1.788   0.702  28.460  1.00 96.99           C  
ATOM    703  OD1 ASP A  47       0.774   0.591  29.194  1.00 96.99           O  
ATOM    704  OD2 ASP A  47       2.956   0.371  28.772  1.00 96.99           O  
ATOM    705  N   VAL A  48       4.356   3.561  27.327  1.00 96.33           N  
ATOM    706  H   VAL A  48       5.003   2.925  26.883  1.00 96.33           H  
ATOM    707  CA  VAL A  48       4.874   4.775  27.973  1.00 96.33           C  
ATOM    708  HA  VAL A  48       4.573   4.752  29.020  1.00 96.33           H  
ATOM    709  C   VAL A  48       4.262   6.028  27.329  1.00 96.33           C  
ATOM    710  CB  VAL A  48       6.416   4.805  27.925  1.00 96.33           C  
ATOM    711  HB  VAL A  48       6.750   4.670  26.896  1.00 96.33           H  
ATOM    712  O   VAL A  48       4.605   6.404  26.211  1.00 96.33           O  
ATOM    713  CG1 VAL A  48       7.002   6.119  28.463  1.00 96.33           C  
ATOM    714 HG11 VAL A  48       8.091   6.059  28.478  1.00 96.33           H  
ATOM    715 HG12 VAL A  48       6.638   6.307  29.473  1.00 96.33           H  
ATOM    716 HG13 VAL A  48       6.721   6.950  27.816  1.00 96.33           H  
ATOM    717  CG2 VAL A  48       7.001   3.675  28.785  1.00 96.33           C  
ATOM    718 HG21 VAL A  48       8.087   3.661  28.696  1.00 96.33           H  
ATOM    719 HG22 VAL A  48       6.726   3.819  29.830  1.00 96.33           H  
ATOM    720 HG23 VAL A  48       6.613   2.709  28.461  1.00 96.33           H  
ATOM    721  N   GLY A  49       3.368   6.691  28.069  1.00 95.25           N  
ATOM    722  H   GLY A  49       3.063   6.244  28.922  1.00 95.25           H  
ATOM    723  CA  GLY A  49       2.640   7.889  27.632  1.00 95.25           C  
ATOM    724  HA2 GLY A  49       3.233   8.423  26.889  1.00 95.25           H  
ATOM    725  HA3 GLY A  49       2.503   8.545  28.491  1.00 95.25           H  
ATOM    726  C   GLY A  49       1.256   7.629  27.019  1.00 95.25           C  
ATOM    727  O   GLY A  49       0.550   8.591  26.714  1.00 95.25           O  
ATOM    728  N   MET A  50       0.838   6.369  26.869  1.00 97.21           N  
ATOM    729  H   MET A  50       1.428   5.613  27.187  1.00 97.21           H  
ATOM    730  CA  MET A  50      -0.511   6.024  26.410  1.00 97.21           C  
ATOM    731  HA  MET A  50      -0.732   6.640  25.538  1.00 97.21           H  
ATOM    732  C   MET A  50      -1.562   6.298  27.501  1.00 97.21           C  
ATOM    733  CB  MET A  50      -0.587   4.549  25.990  1.00 97.21           C  
ATOM    734  HB2 MET A  50      -0.233   3.929  26.814  1.00 97.21           H  
ATOM    735  HB3 MET A  50      -1.626   4.280  25.803  1.00 97.21           H  
ATOM    736  O   MET A  50      -1.310   6.030  28.678  1.00 97.21           O  
ATOM    737  CG  MET A  50       0.234   4.240  24.735  1.00 97.21           C  
ATOM    738  HG2 MET A  50       1.274   4.507  24.922  1.00 97.21           H  
ATOM    739  HG3 MET A  50       0.191   3.163  24.567  1.00 97.21           H  
ATOM    740  SD  MET A  50      -0.305   5.068  23.210  1.00 97.21           S  
ATOM    741  CE  MET A  50      -1.953   4.334  23.001  1.00 97.21           C  
ATOM    742  HE1 MET A  50      -1.896   3.249  23.088  1.00 97.21           H  
ATOM    743  HE2 MET A  50      -2.635   4.714  23.762  1.00 97.21           H  
ATOM    744  HE3 MET A  50      -2.352   4.583  22.017  1.00 97.21           H  
ATOM    745  N   PRO A  51      -2.761   6.800  27.145  1.00 95.35           N  
ATOM    746  CA  PRO A  51      -3.923   6.718  28.028  1.00 95.35           C  
ATOM    747  HA  PRO A  51      -3.679   7.084  29.025  1.00 95.35           H  
ATOM    748  C   PRO A  51      -4.435   5.266  28.102  1.00 95.35           C  
ATOM    749  CB  PRO A  51      -4.967   7.616  27.363  1.00 95.35           C  
ATOM    750  HB2 PRO A  51      -4.768   8.658  27.615  1.00 95.35           H  
ATOM    751  HB3 PRO A  51      -5.987   7.345  27.637  1.00 95.35           H  
ATOM    752  O   PRO A  51      -4.121   4.481  27.209  1.00 95.35           O  
ATOM    753  CG  PRO A  51      -4.699   7.378  25.875  1.00 95.35           C  
ATOM    754  HG2 PRO A  51      -5.060   8.203  25.260  1.00 95.35           H  
ATOM    755  HG3 PRO A  51      -5.174   6.449  25.560  1.00 95.35           H  
ATOM    756  CD  PRO A  51      -3.177   7.231  25.814  1.00 95.35           C  
ATOM    757  HD2 PRO A  51      -2.912   6.494  25.056  1.00 95.35           H  
ATOM    758  HD3 PRO A  51      -2.714   8.190  25.583  1.00 95.35           H  
ATOM    759  N   PRO A  52      -5.293   4.912  29.074  1.00 96.01           N  
ATOM    760  CA  PRO A  52      -6.119   3.708  28.982  1.00 96.01           C  
ATOM    761  HA  PRO A  52      -5.462   2.839  28.996  1.00 96.01           H  
ATOM    762  C   PRO A  52      -6.972   3.683  27.698  1.00 96.01           C  
ATOM    763  CB  PRO A  52      -6.999   3.713  30.239  1.00 96.01           C  
ATOM    764  HB2 PRO A  52      -7.140   2.709  30.637  1.00 96.01           H  
ATOM    765  HB3 PRO A  52      -7.962   4.174  30.020  1.00 96.01           H  
ATOM    766  O   PRO A  52      -7.270   4.756  27.160  1.00 96.01           O  
ATOM    767  CG  PRO A  52      -6.226   4.599  31.215  1.00 96.01           C  
ATOM    768  HG2 PRO A  52      -5.447   4.012  31.703  1.00 96.01           H  
ATOM    769  HG3 PRO A  52      -6.882   5.061  31.953  1.00 96.01           H  
ATOM    770  CD  PRO A  52      -5.585   5.636  30.296  1.00 96.01           C  
ATOM    771  HD2 PRO A  52      -4.678   6.033  30.753  1.00 96.01           H  
ATOM    772  HD3 PRO A  52      -6.293   6.437  30.085  1.00 96.01           H  
ATOM    773  N   PRO A  53      -7.402   2.500  27.213  1.00 96.11           N  
ATOM    774  CA  PRO A  53      -8.351   2.402  26.103  1.00 96.11           C  
ATOM    775  HA  PRO A  53      -7.879   2.797  25.204  1.00 96.11           H  
ATOM    776  C   PRO A  53      -9.647   3.185  26.388  1.00 96.11           C  
ATOM    777  CB  PRO A  53      -8.633   0.906  25.914  1.00 96.11           C  
ATOM    778  HB2 PRO A  53      -9.671   0.707  25.649  1.00 96.11           H  
ATOM    779  HB3 PRO A  53      -7.972   0.508  25.144  1.00 96.11           H  
ATOM    780  O   PRO A  53     -10.075   3.278  27.544  1.00 96.11           O  
ATOM    781  CG  PRO A  53      -8.272   0.293  27.266  1.00 96.11           C  
ATOM    782  HG2 PRO A  53      -9.119   0.391  27.945  1.00 96.11           H  
ATOM    783  HG3 PRO A  53      -7.971  -0.751  27.173  1.00 96.11           H  
ATOM    784  CD  PRO A  53      -7.124   1.176  27.752  1.00 96.11           C  
ATOM    785  HD2 PRO A  53      -7.092   1.171  28.841  1.00 96.11           H  
ATOM    786  HD3 PRO A  53      -6.178   0.816  27.348  1.00 96.11           H  
ATOM    787  N   PRO A  54     -10.311   3.737  25.355  1.00 96.78           N  
ATOM    788  CA  PRO A  54     -11.571   4.452  25.527  1.00 96.78           C  
ATOM    789  HA  PRO A  54     -11.448   5.245  26.263  1.00 96.78           H  
ATOM    790  C   PRO A  54     -12.683   3.500  25.989  1.00 96.78           C  
ATOM    791  CB  PRO A  54     -11.876   5.063  24.156  1.00 96.78           C  
ATOM    792  HB2 PRO A  54     -11.365   6.021  24.059  1.00 96.78           H  
ATOM    793  HB3 PRO A  54     -12.945   5.181  23.979  1.00 96.78           H  
ATOM    794  O   PRO A  54     -12.763   2.357  25.546  1.00 96.78           O  
ATOM    795  CG  PRO A  54     -11.247   4.052  23.200  1.00 96.78           C  
ATOM    796  HG2 PRO A  54     -11.035   4.485  22.222  1.00 96.78           H  
ATOM    797  HG3 PRO A  54     -11.907   3.191  23.099  1.00 96.78           H  
ATOM    798  CD  PRO A  54      -9.973   3.645  23.941  1.00 96.78           C  
ATOM    799  HD2 PRO A  54      -9.681   2.633  23.661  1.00 96.78           H  
ATOM    800  HD3 PRO A  54      -9.172   4.347  23.711  1.00 96.78           H  
ATOM    801  N   ALA A  55     -13.613   4.000  26.808  1.00 96.53           N  
ATOM    802  H   ALA A  55     -13.489   4.948  27.134  1.00 96.53           H  
ATOM    803  CA  ALA A  55     -14.667   3.202  27.454  1.00 96.53           C  
ATOM    804  HA  ALA A  55     -14.181   2.410  28.023  1.00 96.53           H  
ATOM    805  C   ALA A  55     -15.667   2.495  26.504  1.00 96.53           C  
ATOM    806  CB  ALA A  55     -15.395   4.120  28.446  1.00 96.53           C  
ATOM    807  HB1 ALA A  55     -16.133   3.541  29.002  1.00 96.53           H  
ATOM    808  HB2 ALA A  55     -15.906   4.921  27.912  1.00 96.53           H  
ATOM    809  HB3 ALA A  55     -14.684   4.547  29.153  1.00 96.53           H  
ATOM    810  O   ALA A  55     -16.519   1.745  26.969  1.00 96.53           O  
ATOM    811  N   LYS A  56     -15.575   2.722  25.185  1.00 95.72           N  
ATOM    812  H   LYS A  56     -14.815   3.316  24.884  1.00 95.72           H  
ATOM    813  CA  LYS A  56     -16.324   1.985  24.150  1.00 95.72           C  
ATOM    814  HA  LYS A  56     -17.335   1.807  24.517  1.00 95.72           H  
ATOM    815  C   LYS A  56     -15.739   0.599  23.835  1.00 95.72           C  
ATOM    816  CB  LYS A  56     -16.416   2.838  22.868  1.00 95.72           C  
ATOM    817  HB2 LYS A  56     -16.746   3.844  23.124  1.00 95.72           H  
ATOM    818  HB3 LYS A  56     -17.163   2.395  22.209  1.00 95.72           H  
ATOM    819  O   LYS A  56     -16.427  -0.216  23.224  1.00 95.72           O  
ATOM    820  CG  LYS A  56     -15.078   2.910  22.105  1.00 95.72           C  
ATOM    821  HG2 LYS A  56     -14.786   1.908  21.792  1.00 95.72           H  
ATOM    822  HG3 LYS A  56     -14.308   3.305  22.768  1.00 95.72           H  
ATOM    823  CD  LYS A  56     -15.146   3.787  20.852  1.00 95.72           C  
ATOM    824  HD2 LYS A  56     -15.956   3.451  20.204  1.00 95.72           H  
ATOM    825  HD3 LYS A  56     -15.316   4.823  21.144  1.00 95.72           H  
ATOM    826  CE  LYS A  56     -13.812   3.653  20.110  1.00 95.72           C  
ATOM    827  HE2 LYS A  56     -12.995   3.778  20.821  1.00 95.72           H  
ATOM    828  HE3 LYS A  56     -13.732   2.650  19.692  1.00 95.72           H  
ATOM    829  NZ  LYS A  56     -13.671   4.653  19.034  1.00 95.72           N  
ATOM    830  HZ1 LYS A  56     -12.761   4.589  18.601  1.00 95.72           H  
ATOM    831  HZ2 LYS A  56     -14.255   4.482  18.228  1.00 95.72           H  
ATOM    832  HZ3 LYS A  56     -13.781   5.613  19.328  1.00 95.72           H  
ATOM    833  N   TRP A  57     -14.467   0.374  24.177  1.00 97.53           N  
ATOM    834  H   TRP A  57     -13.983   1.074  24.720  1.00 97.53           H  
ATOM    835  CA  TRP A  57     -13.716  -0.831  23.831  1.00 97.53           C  
ATOM    836  HA  TRP A  57     -13.823  -1.022  22.763  1.00 97.53           H  
ATOM    837  C   TRP A  57     -14.253  -2.047  24.589  1.00 97.53           C  
ATOM    838  CB  TRP A  57     -12.230  -0.596  24.138  1.00 97.53           C  
ATOM    839  HB2 TRP A  57     -11.881   0.250  23.547  1.00 97.53           H  
ATOM    840  HB3 TRP A  57     -12.129  -0.327  25.189  1.00 97.53           H  
ATOM    841  O   TRP A  57     -14.356  -2.019  25.816  1.00 97.53           O  
ATOM    842  CG  TRP A  57     -11.329  -1.759  23.860  1.00 97.53           C  
ATOM    843  CD1 TRP A  57     -10.625  -2.446  24.790  1.00 97.53           C  
ATOM    844  HD1 TRP A  57     -10.634  -2.239  25.850  1.00 97.53           H  
ATOM    845  CD2 TRP A  57     -11.067  -2.431  22.589  1.00 97.53           C  
ATOM    846  CE2 TRP A  57     -10.178  -3.519  22.834  1.00 97.53           C  
ATOM    847  CE3 TRP A  57     -11.522  -2.268  21.261  1.00 97.53           C  
ATOM    848  HE3 TRP A  57     -12.224  -1.480  21.030  1.00 97.53           H  
ATOM    849  NE1 TRP A  57      -9.926  -3.470  24.184  1.00 97.53           N  
ATOM    850  HE1 TRP A  57      -9.384  -4.162  24.682  1.00 97.53           H  
ATOM    851  CH2 TRP A  57     -10.254  -4.220  20.525  1.00 97.53           C  
ATOM    852  HH2 TRP A  57     -10.000  -4.932  19.754  1.00 97.53           H  
ATOM    853  CZ2 TRP A  57      -9.773  -4.401  21.830  1.00 97.53           C  
ATOM    854  HZ2 TRP A  57      -9.146  -5.243  22.085  1.00 97.53           H  
ATOM    855  CZ3 TRP A  57     -11.119  -3.149  20.241  1.00 97.53           C  
ATOM    856  HZ3 TRP A  57     -11.524  -3.035  19.246  1.00 97.53           H  
ATOM    857  N   LYS A  58     -14.586  -3.110  23.852  1.00 96.96           N  
ATOM    858  H   LYS A  58     -14.513  -3.025  22.849  1.00 96.96           H  
ATOM    859  CA  LYS A  58     -15.094  -4.381  24.398  1.00 96.96           C  
ATOM    860  HA  LYS A  58     -15.177  -4.298  25.482  1.00 96.96           H  
ATOM    861  C   LYS A  58     -14.161  -5.564  24.140  1.00 96.96           C  
ATOM    862  CB  LYS A  58     -16.488  -4.700  23.834  1.00 96.96           C  
ATOM    863  HB2 LYS A  58     -16.926  -5.486  24.449  1.00 96.96           H  
ATOM    864  HB3 LYS A  58     -16.381  -5.090  22.822  1.00 96.96           H  
ATOM    865  O   LYS A  58     -14.340  -6.613  24.755  1.00 96.96           O  
ATOM    866  CG  LYS A  58     -17.450  -3.504  23.781  1.00 96.96           C  
ATOM    867  HG2 LYS A  58     -17.115  -2.830  22.993  1.00 96.96           H  
ATOM    868  HG3 LYS A  58     -17.439  -2.969  24.730  1.00 96.96           H  
ATOM    869  CD  LYS A  58     -18.880  -3.989  23.489  1.00 96.96           C  
ATOM    870  HD2 LYS A  58     -19.390  -4.161  24.437  1.00 96.96           H  
ATOM    871  HD3 LYS A  58     -18.850  -4.936  22.951  1.00 96.96           H  
ATOM    872  CE  LYS A  58     -19.682  -2.988  22.652  1.00 96.96           C  
ATOM    873  HE2 LYS A  58     -19.621  -2.002  23.113  1.00 96.96           H  
ATOM    874  HE3 LYS A  58     -20.724  -3.309  22.646  1.00 96.96           H  
ATOM    875  NZ  LYS A  58     -19.172  -2.947  21.258  1.00 96.96           N  
ATOM    876  HZ1 LYS A  58     -19.772  -2.441  20.623  1.00 96.96           H  
ATOM    877  HZ2 LYS A  58     -19.026  -3.873  20.883  1.00 96.96           H  
ATOM    878  HZ3 LYS A  58     -18.243  -2.553  21.225  1.00 96.96           H  
ATOM    879  N   GLY A  59     -13.198  -5.399  23.233  1.00 97.14           N  
ATOM    880  H   GLY A  59     -13.118  -4.507  22.767  1.00 97.14           H  
ATOM    881  CA  GLY A  59     -12.290  -6.465  22.836  1.00 97.14           C  
ATOM    882  HA2 GLY A  59     -11.713  -6.167  21.960  1.00 97.14           H  
ATOM    883  HA3 GLY A  59     -12.887  -7.335  22.564  1.00 97.14           H  
ATOM    884  C   GLY A  59     -11.325  -6.902  23.930  1.00 97.14           C  
ATOM    885  O   GLY A  59     -11.083  -6.215  24.923  1.00 97.14           O  
ATOM    886  N   VAL A  60     -10.771  -8.094  23.728  1.00 94.02           N  
ATOM    887  H   VAL A  60     -10.984  -8.564  22.860  1.00 94.02           H  
ATOM    888  CA  VAL A  60      -9.996  -8.821  24.735  1.00 94.02           C  
ATOM    889  HA  VAL A  60      -9.820  -8.162  25.585  1.00 94.02           H  
ATOM    890  C   VAL A  60      -8.623  -9.231  24.216  1.00 94.02           C  
ATOM    891  CB  VAL A  60     -10.779 -10.044  25.264  1.00 94.02           C  
ATOM    892  HB  VAL A  60     -10.156 -10.553  25.999  1.00 94.02           H  
ATOM    893  O   VAL A  60      -8.366  -9.282  23.011  1.00 94.02           O  
ATOM    894  CG1 VAL A  60     -12.065  -9.619  25.982  1.00 94.02           C  
ATOM    895 HG11 VAL A  60     -12.765  -9.167  25.279  1.00 94.02           H  
ATOM    896 HG12 VAL A  60     -12.539 -10.487  26.441  1.00 94.02           H  
ATOM    897 HG13 VAL A  60     -11.833  -8.890  26.758  1.00 94.02           H  
ATOM    898  CG2 VAL A  60     -11.132 -11.058  24.166  1.00 94.02           C  
ATOM    899 HG21 VAL A  60     -10.228 -11.399  23.660  1.00 94.02           H  
ATOM    900 HG22 VAL A  60     -11.627 -11.920  24.611  1.00 94.02           H  
ATOM    901 HG23 VAL A  60     -11.804 -10.608  23.435  1.00 94.02           H  
ATOM    902  N   CYS A  61      -7.744  -9.583  25.148  1.00 95.71           N  
ATOM    903  H   CYS A  61      -8.024  -9.521  26.117  1.00 95.71           H  
ATOM    904  CA  CYS A  61      -6.539 -10.344  24.857  1.00 95.71           C  
ATOM    905  HA  CYS A  61      -6.371 -10.367  23.781  1.00 95.71           H  
ATOM    906  C   CYS A  61      -6.722 -11.785  25.324  1.00 95.71           C  
ATOM    907  CB  CYS A  61      -5.330  -9.657  25.484  1.00 95.71           C  
ATOM    908  HB2 CYS A  61      -5.458  -9.585  26.564  1.00 95.71           H  
ATOM    909  HB3 CYS A  61      -4.445 -10.258  25.274  1.00 95.71           H  
ATOM    910  O   CYS A  61      -7.213 -12.023  26.429  1.00 95.71           O  
ATOM    911  SG  CYS A  61      -5.090  -8.007  24.794  1.00 95.71           S  
ATOM    912  N   GLU A  62      -6.332 -12.740  24.483  1.00 90.79           N  
ATOM    913  H   GLU A  62      -6.014 -12.473  23.562  1.00 90.79           H  
ATOM    914  CA  GLU A  62      -6.468 -14.169  24.769  1.00 90.79           C  
ATOM    915  HA  GLU A  62      -7.528 -14.378  24.913  1.00 90.79           H  
ATOM    916  C   GLU A  62      -5.771 -14.574  26.071  1.00 90.79           C  
ATOM    917  CB  GLU A  62      -5.973 -14.995  23.573  1.00 90.79           C  
ATOM    918  HB2 GLU A  62      -5.794 -16.025  23.881  1.00 90.79           H  
ATOM    919  HB3 GLU A  62      -5.050 -14.568  23.182  1.00 90.79           H  
ATOM    920  O   GLU A  62      -4.794 -13.958  26.498  1.00 90.79           O  
ATOM    921  CG  GLU A  62      -7.079 -14.979  22.515  1.00 90.79           C  
ATOM    922  HG2 GLU A  62      -7.370 -13.948  22.313  1.00 90.79           H  
ATOM    923  HG3 GLU A  62      -7.950 -15.486  22.931  1.00 90.79           H  
ATOM    924  CD  GLU A  62      -6.718 -15.639  21.187  1.00 90.79           C  
ATOM    925  OE1 GLU A  62      -7.649 -15.732  20.369  1.00 90.79           O  
ATOM    926  OE2 GLU A  62      -5.540 -15.963  20.913  1.00 90.79           O  
ATOM    927  N   SER A  63      -6.283 -15.617  26.729  1.00 82.75           N  
ATOM    928  H   SER A  63      -7.029 -16.139  26.291  1.00 82.75           H  
ATOM    929  CA  SER A  63      -5.921 -15.978  28.109  1.00 82.75           C  
ATOM    930  HA  SER A  63      -6.264 -15.184  28.773  1.00 82.75           H  
ATOM    931  C   SER A  63      -4.411 -16.134  28.329  1.00 82.75           C  
ATOM    932  CB  SER A  63      -6.657 -17.262  28.508  1.00 82.75           C  
ATOM    933  HB2 SER A  63      -6.345 -17.566  29.507  1.00 82.75           H  
ATOM    934  HB3 SER A  63      -7.729 -17.064  28.520  1.00 82.75           H  
ATOM    935  O   SER A  63      -3.879 -15.642  29.324  1.00 82.75           O  
ATOM    936  OG  SER A  63      -6.388 -18.300  27.583  1.00 82.75           O  
ATOM    937  HG  SER A  63      -6.991 -19.029  27.744  1.00 82.75           H  
ATOM    938  N   ASN A  64      -3.708 -16.738  27.367  1.00 83.31           N  
ATOM    939  H   ASN A  64      -4.230 -17.049  26.560  1.00 83.31           H  
ATOM    940  CA  ASN A  64      -2.253 -16.937  27.353  1.00 83.31           C  
ATOM    941  HA  ASN A  64      -1.946 -17.224  28.359  1.00 83.31           H  
ATOM    942  C   ASN A  64      -1.428 -15.678  26.999  1.00 83.31           C  
ATOM    943  CB  ASN A  64      -1.950 -18.114  26.405  1.00 83.31           C  
ATOM    944  HB2 ASN A  64      -2.487 -18.996  26.755  1.00 83.31           H  
ATOM    945  HB3 ASN A  64      -0.882 -18.332  26.442  1.00 83.31           H  
ATOM    946  O   ASN A  64      -0.197 -15.705  27.068  1.00 83.31           O  
ATOM    947  CG  ASN A  64      -2.329 -17.869  24.949  1.00 83.31           C  
ATOM    948  ND2 ASN A  64      -2.237 -18.887  24.130  1.00 83.31           N  
ATOM    949 HD21 ASN A  64      -1.993 -19.809  24.463  1.00 83.31           H  
ATOM    950 HD22 ASN A  64      -2.631 -18.779  23.206  1.00 83.31           H  
ATOM    951  OD1 ASN A  64      -2.708 -16.788  24.538  1.00 83.31           O  
ATOM    952  N   PHE A  65      -2.094 -14.587  26.623  1.00 84.32           N  
ATOM    953  H   PHE A  65      -3.096 -14.673  26.531  1.00 84.32           H  
ATOM    954  CA  PHE A  65      -1.511 -13.330  26.160  1.00 84.32           C  
ATOM    955  HA  PHE A  65      -0.424 -13.403  26.206  1.00 84.32           H  
ATOM    956  C   PHE A  65      -1.915 -12.124  27.029  1.00 84.32           C  
ATOM    957  CB  PHE A  65      -1.908 -13.150  24.688  1.00 84.32           C  
ATOM    958  HB2 PHE A  65      -2.944 -12.815  24.634  1.00 84.32           H  
ATOM    959  HB3 PHE A  65      -1.864 -14.118  24.188  1.00 84.32           H  
ATOM    960  O   PHE A  65      -1.232 -11.109  26.985  1.00 84.32           O  
ATOM    961  CG  PHE A  65      -1.033 -12.189  23.909  1.00 84.32           C  
ATOM    962  CD1 PHE A  65      -1.278 -10.808  23.976  1.00 84.32           C  
ATOM    963  HD1 PHE A  65      -2.055 -10.426  24.621  1.00 84.32           H  
ATOM    964  CD2 PHE A  65      -0.015 -12.677  23.067  1.00 84.32           C  
ATOM    965  HD2 PHE A  65       0.159 -13.741  22.994  1.00 84.32           H  
ATOM    966  CE1 PHE A  65      -0.531  -9.917  23.192  1.00 84.32           C  
ATOM    967  HE1 PHE A  65      -0.736  -8.859  23.253  1.00 84.32           H  
ATOM    968  CE2 PHE A  65       0.701 -11.788  22.244  1.00 84.32           C  
ATOM    969  HE2 PHE A  65       1.418 -12.161  21.527  1.00 84.32           H  
ATOM    970  CZ  PHE A  65       0.436 -10.410  22.301  1.00 84.32           C  
ATOM    971  HZ  PHE A  65       0.962  -9.727  21.651  1.00 84.32           H  
ATOM    972  N   THR A  66      -2.958 -12.241  27.862  1.00 85.14           N  
ATOM    973  H   THR A  66      -3.529 -13.066  27.743  1.00 85.14           H  
ATOM    974  CA  THR A  66      -3.431 -11.245  28.854  1.00 85.14           C  
ATOM    975  HA  THR A  66      -4.128 -10.566  28.362  1.00 85.14           H  
ATOM    976  C   THR A  66      -2.322 -10.374  29.460  1.00 85.14           C  
ATOM    977  CB  THR A  66      -4.172 -11.937  30.014  1.00 85.14           C  
ATOM    978  HB  THR A  66      -4.283 -11.225  30.833  1.00 85.14           H  
ATOM    979  O   THR A  66      -2.318  -9.163  29.261  1.00 85.14           O  
ATOM    980  CG2 THR A  66      -5.568 -12.407  29.617  1.00 85.14           C  
ATOM    981 HG21 THR A  66      -5.516 -13.064  28.749  1.00 85.14           H  
ATOM    982 HG22 THR A  66      -6.183 -11.545  29.362  1.00 85.14           H  
ATOM    983 HG23 THR A  66      -6.030 -12.935  30.452  1.00 85.14           H  
ATOM    984  OG1 THR A  66      -3.442 -13.055  30.486  1.00 85.14           O  
ATOM    985  HG1 THR A  66      -3.754 -13.847  30.043  1.00 85.14           H  
ATOM    986  N   ASN A  67      -1.331 -10.991  30.112  1.00 89.66           N  
ATOM    987  H   ASN A  67      -1.469 -11.977  30.280  1.00 89.66           H  
ATOM    988  CA  ASN A  67      -0.208 -10.318  30.786  1.00 89.66           C  
ATOM    989  HA  ASN A  67      -0.615  -9.520  31.407  1.00 89.66           H  
ATOM    990  C   ASN A  67       0.815  -9.639  29.844  1.00 89.66           C  
ATOM    991  CB  ASN A  67       0.490 -11.342  31.704  1.00 89.66           C  
ATOM    992  HB2 ASN A  67       1.365 -10.877  32.159  1.00 89.66           H  
ATOM    993  HB3 ASN A  67       0.828 -12.187  31.105  1.00 89.66           H  
ATOM    994  O   ASN A  67       1.839  -9.144  30.313  1.00 89.66           O  
ATOM    995  CG  ASN A  67      -0.377 -11.847  32.842  1.00 89.66           C  
ATOM    996  ND2 ASN A  67      -0.038 -12.980  33.409  1.00 89.66           N  
ATOM    997 HD21 ASN A  67       0.763 -13.504  33.086  1.00 89.66           H  
ATOM    998 HD22 ASN A  67      -0.654 -13.291  34.146  1.00 89.66           H  
ATOM    999  OD1 ASN A  67      -1.347 -11.246  33.258  1.00 89.66           O  
ATOM   1000  N   LYS A  68       0.587  -9.662  28.526  1.00 91.49           N  
ATOM   1001  H   LYS A  68      -0.261 -10.116  28.216  1.00 91.49           H  
ATOM   1002  CA  LYS A  68       1.406  -9.008  27.491  1.00 91.49           C  
ATOM   1003  HA  LYS A  68       2.282  -8.557  27.957  1.00 91.49           H  
ATOM   1004  C   LYS A  68       0.678  -7.868  26.776  1.00 91.49           C  
ATOM   1005  CB  LYS A  68       1.874 -10.026  26.447  1.00 91.49           C  
ATOM   1006  HB2 LYS A  68       1.034 -10.310  25.814  1.00 91.49           H  
ATOM   1007  HB3 LYS A  68       2.611  -9.520  25.825  1.00 91.49           H  
ATOM   1008  O   LYS A  68       1.308  -7.140  26.014  1.00 91.49           O  
ATOM   1009  CG  LYS A  68       2.509 -11.295  27.026  1.00 91.49           C  
ATOM   1010  HG2 LYS A  68       3.250 -11.024  27.779  1.00 91.49           H  
ATOM   1011  HG3 LYS A  68       1.740 -11.923  27.477  1.00 91.49           H  
ATOM   1012  CD  LYS A  68       3.194 -12.048  25.886  1.00 91.49           C  
ATOM   1013  HD2 LYS A  68       2.468 -12.262  25.101  1.00 91.49           H  
ATOM   1014  HD3 LYS A  68       3.982 -11.410  25.487  1.00 91.49           H  
ATOM   1015  CE  LYS A  68       3.817 -13.350  26.379  1.00 91.49           C  
ATOM   1016  HE2 LYS A  68       3.021 -14.056  26.617  1.00 91.49           H  
ATOM   1017  HE3 LYS A  68       4.375 -13.137  27.290  1.00 91.49           H  
ATOM   1018  NZ  LYS A  68       4.726 -13.891  25.342  1.00 91.49           N  
ATOM   1019  HZ1 LYS A  68       4.216 -14.067  24.488  1.00 91.49           H  
ATOM   1020  HZ2 LYS A  68       5.162 -14.746  25.657  1.00 91.49           H  
ATOM   1021  HZ3 LYS A  68       5.445 -13.209  25.147  1.00 91.49           H  
ATOM   1022  N   CYS A  69      -0.626  -7.725  27.000  1.00 96.87           N  
ATOM   1023  H   CYS A  69      -1.066  -8.335  27.674  1.00 96.87           H  
ATOM   1024  CA  CYS A  69      -1.365  -6.538  26.599  1.00 96.87           C  
ATOM   1025  HA  CYS A  69      -0.985  -6.185  25.640  1.00 96.87           H  
ATOM   1026  C   CYS A  69      -1.154  -5.405  27.605  1.00 96.87           C  
ATOM   1027  CB  CYS A  69      -2.835  -6.892  26.400  1.00 96.87           C  
ATOM   1028  HB2 CYS A  69      -3.421  -5.974  26.369  1.00 96.87           H  
ATOM   1029  HB3 CYS A  69      -3.190  -7.498  27.234  1.00 96.87           H  
ATOM   1030  O   CYS A  69      -0.832  -5.628  28.772  1.00 96.87           O  
ATOM   1031  SG  CYS A  69      -3.091  -7.762  24.842  1.00 96.87           S  
ATOM   1032  N   ASN A  70      -1.298  -4.176  27.128  1.00 96.62           N  
ATOM   1033  H   ASN A  70      -1.662  -4.068  26.191  1.00 96.62           H  
ATOM   1034  CA  ASN A  70      -1.014  -2.950  27.867  1.00 96.62           C  
ATOM   1035  HA  ASN A  70      -1.317  -3.078  28.906  1.00 96.62           H  
ATOM   1036  C   ASN A  70      -1.854  -1.800  27.280  1.00 96.62           C  
ATOM   1037  CB  ASN A  70       0.515  -2.713  27.829  1.00 96.62           C  
ATOM   1038  HB2 ASN A  70       0.770  -1.883  28.488  1.00 96.62           H  
ATOM   1039  HB3 ASN A  70       1.016  -3.595  28.229  1.00 96.62           H  
ATOM   1040  O   ASN A  70      -2.737  -2.031  26.455  1.00 96.62           O  
ATOM   1041  CG  ASN A  70       1.093  -2.430  26.451  1.00 96.62           C  
ATOM   1042  ND2 ASN A  70       2.395  -2.383  26.323  1.00 96.62           N  
ATOM   1043 HD21 ASN A  70       2.987  -2.492  27.134  1.00 96.62           H  
ATOM   1044 HD22 ASN A  70       2.760  -2.196  25.401  1.00 96.62           H  
ATOM   1045  OD1 ASN A  70       0.391  -2.200  25.483  1.00 96.62           O  
ATOM   1046  N   ASN A  71      -1.593  -0.546  27.655  1.00 97.50           N  
ATOM   1047  H   ASN A  71      -0.854  -0.352  28.316  1.00 97.50           H  
ATOM   1048  CA  ASN A  71      -2.383   0.571  27.124  1.00 97.50           C  
ATOM   1049  HA  ASN A  71      -3.436   0.293  27.176  1.00 97.50           H  
ATOM   1050  C   ASN A  71      -2.110   0.879  25.633  1.00 97.50           C  
ATOM   1051  CB  ASN A  71      -2.199   1.789  28.030  1.00 97.50           C  
ATOM   1052  HB2 ASN A  71      -1.155   2.102  28.057  1.00 97.50           H  
ATOM   1053  HB3 ASN A  71      -2.779   2.617  27.622  1.00 97.50           H  
ATOM   1054  O   ASN A  71      -2.833   1.670  25.024  1.00 97.50           O  
ATOM   1055  CG  ASN A  71      -2.677   1.543  29.442  1.00 97.50           C  
ATOM   1056  ND2 ASN A  71      -1.780   1.575  30.395  1.00 97.50           N  
ATOM   1057 HD21 ASN A  71      -2.092   1.318  31.320  1.00 97.50           H  
ATOM   1058 HD22 ASN A  71      -0.805   1.537  30.132  1.00 97.50           H  
ATOM   1059  OD1 ASN A  71      -3.838   1.276  29.704  1.00 97.50           O  
ATOM   1060  N   LYS A  72      -1.097   0.248  25.021  1.00 98.09           N  
ATOM   1061  H   LYS A  72      -0.583  -0.437  25.556  1.00 98.09           H  
ATOM   1062  CA  LYS A  72      -0.782   0.361  23.591  1.00 98.09           C  
ATOM   1063  HA  LYS A  72      -1.210   1.299  23.237  1.00 98.09           H  
ATOM   1064  C   LYS A  72      -1.434  -0.743  22.765  1.00 98.09           C  
ATOM   1065  CB  LYS A  72       0.746   0.388  23.399  1.00 98.09           C  
ATOM   1066  HB2 LYS A  72       1.172  -0.567  23.705  1.00 98.09           H  
ATOM   1067  HB3 LYS A  72       1.171   1.159  24.041  1.00 98.09           H  
ATOM   1068  O   LYS A  72      -2.105  -0.446  21.779  1.00 98.09           O  
ATOM   1069  CG  LYS A  72       1.188   0.671  21.959  1.00 98.09           C  
ATOM   1070  HG2 LYS A  72       2.276   0.732  21.944  1.00 98.09           H  
ATOM   1071  HG3 LYS A  72       0.867  -0.135  21.299  1.00 98.09           H  
ATOM   1072  CD  LYS A  72       0.620   2.004  21.474  1.00 98.09           C  
ATOM   1073  HD2 LYS A  72      -0.465   1.946  21.392  1.00 98.09           H  
ATOM   1074  HD3 LYS A  72       0.901   2.778  22.189  1.00 98.09           H  
ATOM   1075  CE  LYS A  72       1.168   2.376  20.112  1.00 98.09           C  
ATOM   1076  HE2 LYS A  72       0.900   1.599  19.396  1.00 98.09           H  
ATOM   1077  HE3 LYS A  72       2.255   2.445  20.158  1.00 98.09           H  
ATOM   1078  NZ  LYS A  72       0.591   3.665  19.686  1.00 98.09           N  
ATOM   1079  HZ1 LYS A  72       0.915   4.440  20.246  1.00 98.09           H  
ATOM   1080  HZ2 LYS A  72      -0.418   3.638  19.697  1.00 98.09           H  
ATOM   1081  HZ3 LYS A  72       0.877   3.847  18.734  1.00 98.09           H  
ATOM   1082  N   LEU A  73      -1.231  -1.989  23.176  1.00 97.96           N  
ATOM   1083  H   LEU A  73      -0.677  -2.108  24.012  1.00 97.96           H  
ATOM   1084  CA  LEU A  73      -1.801  -3.198  22.597  1.00 97.96           C  
ATOM   1085  HA  LEU A  73      -2.190  -2.978  21.603  1.00 97.96           H  
ATOM   1086  C   LEU A  73      -2.957  -3.661  23.491  1.00 97.96           C  
ATOM   1087  CB  LEU A  73      -0.670  -4.231  22.469  1.00 97.96           C  
ATOM   1088  HB2 LEU A  73       0.113  -3.816  21.836  1.00 97.96           H  
ATOM   1089  HB3 LEU A  73      -0.244  -4.402  23.458  1.00 97.96           H  
ATOM   1090  O   LEU A  73      -2.740  -4.346  24.490  1.00 97.96           O  
ATOM   1091  CG  LEU A  73      -1.119  -5.581  21.888  1.00 97.96           C  
ATOM   1092  HG  LEU A  73      -1.903  -6.017  22.507  1.00 97.96           H  
ATOM   1093  CD1 LEU A  73      -1.635  -5.455  20.454  1.00 97.96           C  
ATOM   1094 HD11 LEU A  73      -0.911  -4.928  19.833  1.00 97.96           H  
ATOM   1095 HD12 LEU A  73      -2.582  -4.916  20.449  1.00 97.96           H  
ATOM   1096 HD13 LEU A  73      -1.818  -6.448  20.043  1.00 97.96           H  
ATOM   1097  CD2 LEU A  73       0.079  -6.524  21.902  1.00 97.96           C  
ATOM   1098 HD21 LEU A  73       0.889  -6.117  21.297  1.00 97.96           H  
ATOM   1099 HD22 LEU A  73       0.419  -6.642  22.931  1.00 97.96           H  
ATOM   1100 HD23 LEU A  73      -0.225  -7.495  21.513  1.00 97.96           H  
ATOM   1101  N   ILE A  74      -4.171  -3.241  23.137  1.00 97.79           N  
ATOM   1102  H   ILE A  74      -4.254  -2.748  22.259  1.00 97.79           H  
ATOM   1103  CA  ILE A  74      -5.378  -3.350  23.977  1.00 97.79           C  
ATOM   1104  HA  ILE A  74      -5.059  -3.488  25.011  1.00 97.79           H  
ATOM   1105  C   ILE A  74      -6.250  -4.571  23.638  1.00 97.79           C  
ATOM   1106  CB  ILE A  74      -6.193  -2.036  23.925  1.00 97.79           C  
ATOM   1107  HB  ILE A  74      -7.024  -2.141  24.622  1.00 97.79           H  
ATOM   1108  O   ILE A  74      -7.186  -4.887  24.371  1.00 97.79           O  
ATOM   1109  CG1 ILE A  74      -6.782  -1.774  22.519  1.00 97.79           C  
ATOM   1110 HG12 ILE A  74      -5.983  -1.514  21.824  1.00 97.79           H  
ATOM   1111 HG13 ILE A  74      -7.265  -2.678  22.148  1.00 97.79           H  
ATOM   1112  CG2 ILE A  74      -5.323  -0.856  24.407  1.00 97.79           C  
ATOM   1113 HG21 ILE A  74      -4.486  -0.688  23.730  1.00 97.79           H  
ATOM   1114 HG22 ILE A  74      -4.935  -1.076  25.402  1.00 97.79           H  
ATOM   1115 HG23 ILE A  74      -5.909   0.061  24.466  1.00 97.79           H  
ATOM   1116  CD1 ILE A  74      -7.840  -0.667  22.499  1.00 97.79           C  
ATOM   1117 HD11 ILE A  74      -8.636  -0.900  23.207  1.00 97.79           H  
ATOM   1118 HD12 ILE A  74      -8.266  -0.607  21.498  1.00 97.79           H  
ATOM   1119 HD13 ILE A  74      -7.404   0.298  22.756  1.00 97.79           H  
ATOM   1120  N   GLY A  75      -5.948  -5.245  22.525  1.00 97.53           N  
ATOM   1121  H   GLY A  75      -5.161  -4.916  21.984  1.00 97.53           H  
ATOM   1122  CA  GLY A  75      -6.626  -6.447  22.045  1.00 97.53           C  
ATOM   1123  HA2 GLY A  75      -7.405  -6.173  21.334  1.00 97.53           H  
ATOM   1124  HA3 GLY A  75      -7.084  -6.977  22.880  1.00 97.53           H  
ATOM   1125  C   GLY A  75      -5.654  -7.371  21.321  1.00 97.53           C  
ATOM   1126  O   GLY A  75      -4.783  -6.901  20.586  1.00 97.53           O  
ATOM   1127  N   ALA A  76      -5.796  -8.680  21.522  1.00 97.43           N  
ATOM   1128  H   ALA A  76      -6.563  -8.993  22.100  1.00 97.43           H  
ATOM   1129  CA  ALA A  76      -4.956  -9.686  20.880  1.00 97.43           C  
ATOM   1130  HA  ALA A  76      -4.723  -9.351  19.870  1.00 97.43           H  
ATOM   1131  C   ALA A  76      -5.702 -11.019  20.769  1.00 97.43           C  
ATOM   1132  CB  ALA A  76      -3.642  -9.823  21.665  1.00 97.43           C  
ATOM   1133  HB1 ALA A  76      -2.986 -10.534  21.164  1.00 97.43           H  
ATOM   1134  HB2 ALA A  76      -3.137  -8.858  21.716  1.00 97.43           H  
ATOM   1135  HB3 ALA A  76      -3.848 -10.172  22.677  1.00 97.43           H  
ATOM   1136  O   ALA A  76      -5.869 -11.726  21.766  1.00 97.43           O  
ATOM   1137  N   ARG A  77      -6.151 -11.343  19.553  1.00 96.16           N  
ATOM   1138  H   ARG A  77      -5.957 -10.701  18.798  1.00 96.16           H  
ATOM   1139  CA  ARG A  77      -6.986 -12.512  19.238  1.00 96.16           C  
ATOM   1140  HA  ARG A  77      -7.018 -13.179  20.099  1.00 96.16           H  
ATOM   1141  C   ARG A  77      -6.389 -13.324  18.089  1.00 96.16           C  
ATOM   1142  CB  ARG A  77      -8.427 -12.056  18.936  1.00 96.16           C  
ATOM   1143  HB2 ARG A  77      -8.407 -11.327  18.126  1.00 96.16           H  
ATOM   1144  HB3 ARG A  77      -9.008 -12.918  18.611  1.00 96.16           H  
ATOM   1145  O   ARG A  77      -5.716 -12.775  17.214  1.00 96.16           O  
ATOM   1146  CG  ARG A  77      -9.109 -11.430  20.171  1.00 96.16           C  
ATOM   1147  HG2 ARG A  77      -8.500 -10.605  20.541  1.00 96.16           H  
ATOM   1148  HG3 ARG A  77      -9.181 -12.178  20.960  1.00 96.16           H  
ATOM   1149  CD  ARG A  77     -10.505 -10.861  19.885  1.00 96.16           C  
ATOM   1150  HD2 ARG A  77     -10.862 -10.359  20.784  1.00 96.16           H  
ATOM   1151  HD3 ARG A  77     -10.432 -10.111  19.097  1.00 96.16           H  
ATOM   1152  NE  ARG A  77     -11.473 -11.900  19.490  1.00 96.16           N  
ATOM   1153  HE  ARG A  77     -11.110 -12.810  19.247  1.00 96.16           H  
ATOM   1154  NH1 ARG A  77     -13.378 -10.600  19.637  1.00 96.16           N  
ATOM   1155 HH11 ARG A  77     -14.378 -10.472  19.571  1.00 96.16           H  
ATOM   1156 HH12 ARG A  77     -12.869  -9.746  19.819  1.00 96.16           H  
ATOM   1157  NH2 ARG A  77     -13.517 -12.707  18.948  1.00 96.16           N  
ATOM   1158 HH21 ARG A  77     -14.397 -12.432  18.534  1.00 96.16           H  
ATOM   1159 HH22 ARG A  77     -13.065 -13.517  18.550  1.00 96.16           H  
ATOM   1160  CZ  ARG A  77     -12.779 -11.725  19.372  1.00 96.16           C  
ATOM   1161  N   SER A  78      -6.634 -14.626  18.078  1.00 94.23           N  
ATOM   1162  H   SER A  78      -7.185 -15.020  18.827  1.00 94.23           H  
ATOM   1163  CA  SER A  78      -6.175 -15.571  17.068  1.00 94.23           C  
ATOM   1164  HA  SER A  78      -5.927 -15.014  16.164  1.00 94.23           H  
ATOM   1165  C   SER A  78      -7.287 -16.549  16.685  1.00 94.23           C  
ATOM   1166  CB  SER A  78      -4.893 -16.274  17.537  1.00 94.23           C  
ATOM   1167  HB2 SER A  78      -4.175 -15.518  17.855  1.00 94.23           H  
ATOM   1168  HB3 SER A  78      -4.463 -16.806  16.688  1.00 94.23           H  
ATOM   1169  O   SER A  78      -8.216 -16.803  17.447  1.00 94.23           O  
ATOM   1170  OG  SER A  78      -5.078 -17.197  18.590  1.00 94.23           O  
ATOM   1171  HG  SER A  78      -5.399 -16.733  19.367  1.00 94.23           H  
ATOM   1172  N   TYR A  79      -7.219 -17.057  15.458  1.00 92.99           N  
ATOM   1173  H   TYR A  79      -6.468 -16.758  14.852  1.00 92.99           H  
ATOM   1174  CA  TYR A  79      -8.267 -17.895  14.868  1.00 92.99           C  
ATOM   1175  HA  TYR A  79      -9.057 -18.066  15.599  1.00 92.99           H  
ATOM   1176  C   TYR A  79      -7.701 -19.286  14.532  1.00 92.99           C  
ATOM   1177  CB  TYR A  79      -8.906 -17.112  13.709  1.00 92.99           C  
ATOM   1178  HB2 TYR A  79      -8.135 -16.901  12.968  1.00 92.99           H  
ATOM   1179  HB3 TYR A  79      -9.682 -17.723  13.250  1.00 92.99           H  
ATOM   1180  O   TYR A  79      -6.673 -19.679  15.095  1.00 92.99           O  
ATOM   1181  CG  TYR A  79      -9.538 -15.803  14.161  1.00 92.99           C  
ATOM   1182  CD1 TYR A  79     -10.902 -15.754  14.514  1.00 92.99           C  
ATOM   1183  HD1 TYR A  79     -11.529 -16.623  14.375  1.00 92.99           H  
ATOM   1184  CD2 TYR A  79      -8.735 -14.658  14.327  1.00 92.99           C  
ATOM   1185  HD2 TYR A  79      -7.695 -14.689  14.040  1.00 92.99           H  
ATOM   1186  CE1 TYR A  79     -11.441 -14.583  15.082  1.00 92.99           C  
ATOM   1187  HE1 TYR A  79     -12.482 -14.534  15.367  1.00 92.99           H  
ATOM   1188  CE2 TYR A  79      -9.260 -13.495  14.912  1.00 92.99           C  
ATOM   1189  HE2 TYR A  79      -8.622 -12.641  15.084  1.00 92.99           H  
ATOM   1190  OH  TYR A  79     -11.102 -12.371  15.936  1.00 92.99           O  
ATOM   1191  HH  TYR A  79     -10.506 -11.621  15.875  1.00 92.99           H  
ATOM   1192  CZ  TYR A  79     -10.612 -13.466  15.307  1.00 92.99           C  
ATOM   1193  N   GLN A  80      -8.352 -20.069  13.665  1.00 87.14           N  
ATOM   1194  H   GLN A  80      -9.059 -19.664  13.068  1.00 87.14           H  
ATOM   1195  CA  GLN A  80      -7.990 -21.475  13.442  1.00 87.14           C  
ATOM   1196  HA  GLN A  80      -8.062 -22.000  14.395  1.00 87.14           H  
ATOM   1197  C   GLN A  80      -6.539 -21.639  12.958  1.00 87.14           C  
ATOM   1198  CB  GLN A  80      -8.974 -22.134  12.462  1.00 87.14           C  
ATOM   1199  HB2 GLN A  80      -8.907 -21.647  11.489  1.00 87.14           H  
ATOM   1200  HB3 GLN A  80      -8.682 -23.177  12.344  1.00 87.14           H  
ATOM   1201  O   GLN A  80      -5.799 -22.457  13.506  1.00 87.14           O  
ATOM   1202  CG  GLN A  80     -10.431 -22.077  12.956  1.00 87.14           C  
ATOM   1203  HG2 GLN A  80     -10.477 -22.438  13.984  1.00 87.14           H  
ATOM   1204  HG3 GLN A  80     -10.773 -21.042  12.941  1.00 87.14           H  
ATOM   1205  CD  GLN A  80     -11.395 -22.911  12.116  1.00 87.14           C  
ATOM   1206  NE2 GLN A  80     -12.685 -22.773  12.332  1.00 87.14           N  
ATOM   1207 HE21 GLN A  80     -13.283 -23.296  11.709  1.00 87.14           H  
ATOM   1208 HE22 GLN A  80     -13.022 -22.047  12.948  1.00 87.14           H  
ATOM   1209  OE1 GLN A  80     -11.034 -23.728  11.287  1.00 87.14           O  
ATOM   1210  N   LEU A  81      -6.083 -20.804  12.017  1.00 82.92           N  
ATOM   1211  H   LEU A  81      -6.736 -20.146  11.616  1.00 82.92           H  
ATOM   1212  CA  LEU A  81      -4.687 -20.787  11.548  1.00 82.92           C  
ATOM   1213  HA  LEU A  81      -4.364 -21.812  11.365  1.00 82.92           H  
ATOM   1214  C   LEU A  81      -3.686 -20.204  12.557  1.00 82.92           C  
ATOM   1215  CB  LEU A  81      -4.598 -19.973  10.249  1.00 82.92           C  
ATOM   1216  HB2 LEU A  81      -3.545 -19.793  10.029  1.00 82.92           H  
ATOM   1217  HB3 LEU A  81      -5.058 -18.998  10.412  1.00 82.92           H  
ATOM   1218  O   LEU A  81      -2.471 -20.342  12.374  1.00 82.92           O  
ATOM   1219  CG  LEU A  81      -5.234 -20.611   9.006  1.00 82.92           C  
ATOM   1220  HG  LEU A  81      -6.320 -20.571   9.092  1.00 82.92           H  
ATOM   1221  CD1 LEU A  81      -4.785 -19.792   7.800  1.00 82.92           C  
ATOM   1222 HD11 LEU A  81      -5.014 -18.742   7.985  1.00 82.92           H  
ATOM   1223 HD12 LEU A  81      -3.710 -19.889   7.644  1.00 82.92           H  
ATOM   1224 HD13 LEU A  81      -5.305 -20.130   6.904  1.00 82.92           H  
ATOM   1225  CD2 LEU A  81      -4.807 -22.059   8.753  1.00 82.92           C  
ATOM   1226 HD21 LEU A  81      -5.211 -22.393   7.797  1.00 82.92           H  
ATOM   1227 HD22 LEU A  81      -3.720 -22.136   8.731  1.00 82.92           H  
ATOM   1228 HD23 LEU A  81      -5.212 -22.705   9.532  1.00 82.92           H  
ATOM   1229  N   GLY A  82      -4.174 -19.532  13.602  1.00 79.67           N  
ATOM   1230  H   GLY A  82      -5.177 -19.508  13.715  1.00 79.67           H  
ATOM   1231  CA  GLY A  82      -3.357 -18.883  14.622  1.00 79.67           C  
ATOM   1232  HA2 GLY A  82      -2.556 -18.325  14.135  1.00 79.67           H  
ATOM   1233  HA3 GLY A  82      -3.992 -18.182  15.163  1.00 79.67           H  
ATOM   1234  C   GLY A  82      -2.737 -19.844  15.639  1.00 79.67           C  
ATOM   1235  O   GLY A  82      -1.854 -19.423  16.389  1.00 79.67           O  
ATOM   1236  N   ASN A  83      -3.177 -21.111  15.663  1.00 79.01           N  
ATOM   1237  H   ASN A  83      -3.870 -21.373  14.976  1.00 79.01           H  
ATOM   1238  CA  ASN A  83      -2.801 -22.139  16.644  1.00 79.01           C  
ATOM   1239  HA  ASN A  83      -3.505 -22.961  16.515  1.00 79.01           H  
ATOM   1240  C   ASN A  83      -2.998 -21.689  18.110  1.00 79.01           C  
ATOM   1241  CB  ASN A  83      -1.396 -22.697  16.326  1.00 79.01           C  
ATOM   1242  HB2 ASN A  83      -0.680 -21.876  16.292  1.00 79.01           H  
ATOM   1243  HB3 ASN A  83      -1.091 -23.379  17.120  1.00 79.01           H  
ATOM   1244  O   ASN A  83      -2.224 -22.060  18.992  1.00 79.01           O  
ATOM   1245  CG  ASN A  83      -1.335 -23.481  15.027  1.00 79.01           C  
ATOM   1246  ND2 ASN A  83      -0.165 -23.629  14.450  1.00 79.01           N  
ATOM   1247 HD21 ASN A  83       0.663 -23.206  14.843  1.00 79.01           H  
ATOM   1248 HD22 ASN A  83      -0.176 -24.144  13.581  1.00 79.01           H  
ATOM   1249  OD1 ASN A  83      -2.309 -24.005  14.524  1.00 79.01           O  
ATOM   1250  N   GLY A  84      -4.021 -20.864  18.370  1.00 82.81           N  
ATOM   1251  H   GLY A  84      -4.625 -20.588  17.609  1.00 82.81           H  
ATOM   1252  CA  GLY A  84      -4.348 -20.366  19.710  1.00 82.81           C  
ATOM   1253  HA2 GLY A  84      -4.493 -21.211  20.384  1.00 82.81           H  
ATOM   1254  HA3 GLY A  84      -5.281 -19.805  19.654  1.00 82.81           H  
ATOM   1255  C   GLY A  84      -3.292 -19.438  20.323  1.00 82.81           C  
ATOM   1256  O   GLY A  84      -3.154 -19.396  21.546  1.00 82.81           O  
ATOM   1257  N   SER A  85      -2.498 -18.735  19.509  1.00 91.46           N  
ATOM   1258  H   SER A  85      -2.632 -18.827  18.512  1.00 91.46           H  
ATOM   1259  CA  SER A  85      -1.601 -17.688  20.002  1.00 91.46           C  
ATOM   1260  HA  SER A  85      -2.015 -17.315  20.939  1.00 91.46           H  
ATOM   1261  C   SER A  85      -1.460 -16.530  19.007  1.00 91.46           C  
ATOM   1262  CB  SER A  85      -0.220 -18.273  20.304  1.00 91.46           C  
ATOM   1263  HB2 SER A  85      -0.329 -19.173  20.910  1.00 91.46           H  
ATOM   1264  HB3 SER A  85       0.288 -18.532  19.375  1.00 91.46           H  
ATOM   1265  O   SER A  85      -0.979 -16.756  17.891  1.00 91.46           O  
ATOM   1266  OG  SER A  85       0.536 -17.316  21.024  1.00 91.46           O  
ATOM   1267  HG  SER A  85       0.159 -17.276  21.906  1.00 91.46           H  
ATOM   1268  N   PRO A  86      -1.756 -15.273  19.401  1.00 94.62           N  
ATOM   1269  CA  PRO A  86      -1.628 -14.095  18.541  1.00 94.62           C  
ATOM   1270  HA  PRO A  86      -1.987 -14.335  17.540  1.00 94.62           H  
ATOM   1271  C   PRO A  86      -0.173 -13.603  18.407  1.00 94.62           C  
ATOM   1272  CB  PRO A  86      -2.579 -13.058  19.148  1.00 94.62           C  
ATOM   1273  HB2 PRO A  86      -2.285 -12.032  18.928  1.00 94.62           H  
ATOM   1274  HB3 PRO A  86      -3.591 -13.245  18.791  1.00 94.62           H  
ATOM   1275  O   PRO A  86       0.073 -12.540  17.843  1.00 94.62           O  
ATOM   1276  CG  PRO A  86      -2.513 -13.365  20.639  1.00 94.62           C  
ATOM   1277  HG2 PRO A  86      -1.652 -12.847  21.062  1.00 94.62           H  
ATOM   1278  HG3 PRO A  86      -3.428 -13.073  21.155  1.00 94.62           H  
ATOM   1279  CD  PRO A  86      -2.295 -14.876  20.697  1.00 94.62           C  
ATOM   1280  HD2 PRO A  86      -3.250 -15.375  20.861  1.00 94.62           H  
ATOM   1281  HD3 PRO A  86      -1.607 -15.123  21.505  1.00 94.62           H  
ATOM   1282  N   ILE A  87       0.802 -14.379  18.899  1.00 95.05           N  
ATOM   1283  H   ILE A  87       0.528 -15.250  19.331  1.00 95.05           H  
ATOM   1284  CA  ILE A  87       2.238 -14.149  18.700  1.00 95.05           C  
ATOM   1285  HA  ILE A  87       2.476 -13.143  19.046  1.00 95.05           H  
ATOM   1286  C   ILE A  87       2.583 -14.224  17.208  1.00 95.05           C  
ATOM   1287  CB  ILE A  87       3.053 -15.170  19.533  1.00 95.05           C  
ATOM   1288  HB  ILE A  87       2.613 -16.152  19.364  1.00 95.05           H  
ATOM   1289  O   ILE A  87       2.274 -15.216  16.536  1.00 95.05           O  
ATOM   1290  CG1 ILE A  87       2.952 -14.876  21.049  1.00 95.05           C  
ATOM   1291 HG12 ILE A  87       1.906 -14.724  21.315  1.00 95.05           H  
ATOM   1292 HG13 ILE A  87       3.293 -15.757  21.593  1.00 95.05           H  
ATOM   1293  CG2 ILE A  87       4.531 -15.274  19.112  1.00 95.05           C  
ATOM   1294 HG21 ILE A  87       5.068 -15.937  19.790  1.00 95.05           H  
ATOM   1295 HG22 ILE A  87       5.002 -14.291  19.116  1.00 95.05           H  
ATOM   1296 HG23 ILE A  87       4.611 -15.689  18.108  1.00 95.05           H  
ATOM   1297  CD1 ILE A  87       3.763 -13.668  21.550  1.00 95.05           C  
ATOM   1298 HD11 ILE A  87       3.491 -13.454  22.583  1.00 95.05           H  
ATOM   1299 HD12 ILE A  87       3.557 -12.787  20.941  1.00 95.05           H  
ATOM   1300 HD13 ILE A  87       4.830 -13.886  21.506  1.00 95.05           H  
ATOM   1301  N   ASP A  88       3.260 -13.192  16.708  1.00 96.01           N  
ATOM   1302  H   ASP A  88       3.450 -12.405  17.312  1.00 96.01           H  
ATOM   1303  CA  ASP A  88       3.819 -13.176  15.357  1.00 96.01           C  
ATOM   1304  HA  ASP A  88       3.043 -13.501  14.664  1.00 96.01           H  
ATOM   1305  C   ASP A  88       5.023 -14.119  15.251  1.00 96.01           C  
ATOM   1306  CB  ASP A  88       4.239 -11.755  14.977  1.00 96.01           C  
ATOM   1307  HB2 ASP A  88       3.483 -11.049  15.323  1.00 96.01           H  
ATOM   1308  HB3 ASP A  88       5.173 -11.505  15.480  1.00 96.01           H  
ATOM   1309  O   ASP A  88       5.940 -14.075  16.067  1.00 96.01           O  
ATOM   1310  CG  ASP A  88       4.401 -11.535  13.479  1.00 96.01           C  
ATOM   1311  OD1 ASP A  88       4.633 -10.363  13.115  1.00 96.01           O  
ATOM   1312  OD2 ASP A  88       4.329 -12.513  12.692  1.00 96.01           O  
ATOM   1313  N   SER A  89       5.035 -14.959  14.221  1.00 89.74           N  
ATOM   1314  H   SER A  89       4.304 -14.837  13.535  1.00 89.74           H  
ATOM   1315  CA  SER A  89       6.170 -15.843  13.895  1.00 89.74           C  
ATOM   1316  HA  SER A  89       6.984 -15.657  14.595  1.00 89.74           H  
ATOM   1317  C   SER A  89       6.757 -15.571  12.509  1.00 89.74           C  
ATOM   1318  CB  SER A  89       5.771 -17.315  14.060  1.00 89.74           C  
ATOM   1319  HB2 SER A  89       6.576 -17.960  13.708  1.00 89.74           H  
ATOM   1320  HB3 SER A  89       5.604 -17.515  15.118  1.00 89.74           H  
ATOM   1321  O   SER A  89       7.743 -16.198  12.133  1.00 89.74           O  
ATOM   1322  OG  SER A  89       4.582 -17.602  13.347  1.00 89.74           O  
ATOM   1323  HG  SER A  89       3.932 -16.944  13.603  1.00 89.74           H  
ATOM   1324  N   ILE A  90       6.166 -14.630  11.763  1.00 90.44           N  
ATOM   1325  H   ILE A  90       5.421 -14.091  12.179  1.00 90.44           H  
ATOM   1326  CA  ILE A  90       6.519 -14.311  10.373  1.00 90.44           C  
ATOM   1327  HA  ILE A  90       7.280 -15.007  10.023  1.00 90.44           H  
ATOM   1328  C   ILE A  90       7.106 -12.894  10.274  1.00 90.44           C  
ATOM   1329  CB  ILE A  90       5.271 -14.454   9.471  1.00 90.44           C  
ATOM   1330  HB  ILE A  90       4.644 -13.581   9.650  1.00 90.44           H  
ATOM   1331  O   ILE A  90       7.995 -12.643   9.467  1.00 90.44           O  
ATOM   1332  CG1 ILE A  90       4.389 -15.697   9.745  1.00 90.44           C  
ATOM   1333 HG12 ILE A  90       3.955 -15.622  10.743  1.00 90.44           H  
ATOM   1334 HG13 ILE A  90       3.556 -15.694   9.042  1.00 90.44           H  
ATOM   1335  CG2 ILE A  90       5.689 -14.433   7.993  1.00 90.44           C  
ATOM   1336 HG21 ILE A  90       6.084 -13.452   7.729  1.00 90.44           H  
ATOM   1337 HG22 ILE A  90       4.827 -14.644   7.360  1.00 90.44           H  
ATOM   1338 HG23 ILE A  90       6.455 -15.183   7.796  1.00 90.44           H  
ATOM   1339  CD1 ILE A  90       5.110 -17.044   9.626  1.00 90.44           C  
ATOM   1340 HD11 ILE A  90       5.550 -17.143   8.634  1.00 90.44           H  
ATOM   1341 HD12 ILE A  90       4.394 -17.850   9.786  1.00 90.44           H  
ATOM   1342 HD13 ILE A  90       5.899 -17.129  10.374  1.00 90.44           H  
ATOM   1343  N   GLY A  91       6.628 -11.988  11.131  1.00 94.48           N  
ATOM   1344  H   GLY A  91       5.847 -12.265  11.709  1.00 94.48           H  
ATOM   1345  CA  GLY A  91       7.113 -10.625  11.345  1.00 94.48           C  
ATOM   1346  HA2 GLY A  91       7.075 -10.442  12.418  1.00 94.48           H  
ATOM   1347  HA3 GLY A  91       8.141 -10.534  10.992  1.00 94.48           H  
ATOM   1348  C   GLY A  91       6.280  -9.524  10.699  1.00 94.48           C  
ATOM   1349  O   GLY A  91       6.475  -8.347  11.000  1.00 94.48           O  
ATOM   1350  N   HIS A  92       5.340  -9.884   9.831  1.00 96.26           N  
ATOM   1351  H   HIS A  92       5.154 -10.867   9.696  1.00 96.26           H  
ATOM   1352  CA  HIS A  92       4.611  -8.912   9.031  1.00 96.26           C  
ATOM   1353  HA  HIS A  92       5.327  -8.198   8.624  1.00 96.26           H  
ATOM   1354  C   HIS A  92       3.597  -8.103   9.841  1.00 96.26           C  
ATOM   1355  CB  HIS A  92       3.981  -9.641   7.863  1.00 96.26           C  
ATOM   1356  HB2 HIS A  92       3.213 -10.327   8.222  1.00 96.26           H  
ATOM   1357  HB3 HIS A  92       4.772 -10.200   7.362  1.00 96.26           H  
ATOM   1358  O   HIS A  92       3.656  -6.879   9.789  1.00 96.26           O  
ATOM   1359  CG  HIS A  92       3.383  -8.707   6.866  1.00 96.26           C  
ATOM   1360  CD2 HIS A  92       3.940  -8.298   5.688  1.00 96.26           C  
ATOM   1361  HD2 HIS A  92       4.909  -8.593   5.311  1.00 96.26           H  
ATOM   1362  ND1 HIS A  92       2.161  -8.107   6.977  1.00 96.26           N  
ATOM   1363  HD1 HIS A  92       1.463  -8.276   7.688  1.00 96.26           H  
ATOM   1364  CE1 HIS A  92       1.968  -7.379   5.878  1.00 96.26           C  
ATOM   1365  HE1 HIS A  92       1.040  -6.867   5.668  1.00 96.26           H  
ATOM   1366  NE2 HIS A  92       3.027  -7.453   5.052  1.00 96.26           N  
ATOM   1367  N   GLY A  93       2.759  -8.741  10.663  1.00 96.95           N  
ATOM   1368  H   GLY A  93       2.733  -9.751  10.649  1.00 96.95           H  
ATOM   1369  CA  GLY A  93       1.836  -8.036  11.559  1.00 96.95           C  
ATOM   1370  HA2 GLY A  93       1.168  -7.405  10.972  1.00 96.95           H  
ATOM   1371  HA3 GLY A  93       1.236  -8.772  12.094  1.00 96.95           H  
ATOM   1372  C   GLY A  93       2.555  -7.146  12.576  1.00 96.95           C  
ATOM   1373  O   GLY A  93       2.093  -6.052  12.899  1.00 96.95           O  
ATOM   1374  N   THR A  94       3.755  -7.547  13.003  1.00 97.61           N  
ATOM   1375  H   THR A  94       4.054  -8.475  12.740  1.00 97.61           H  
ATOM   1376  CA  THR A  94       4.667  -6.706  13.795  1.00 97.61           C  
ATOM   1377  HA  THR A  94       4.134  -6.357  14.680  1.00 97.61           H  
ATOM   1378  C   THR A  94       5.123  -5.460  13.016  1.00 97.61           C  
ATOM   1379  CB  THR A  94       5.863  -7.555  14.259  1.00 97.61           C  
ATOM   1380  HB  THR A  94       6.386  -7.961  13.393  1.00 97.61           H  
ATOM   1381  O   THR A  94       5.132  -4.348  13.558  1.00 97.61           O  
ATOM   1382  CG2 THR A  94       6.877  -6.804  15.112  1.00 97.61           C  
ATOM   1383 HG21 THR A  94       7.377  -6.053  14.500  1.00 97.61           H  
ATOM   1384 HG22 THR A  94       6.370  -6.321  15.946  1.00 97.61           H  
ATOM   1385 HG23 THR A  94       7.625  -7.501  15.491  1.00 97.61           H  
ATOM   1386  OG1 THR A  94       5.393  -8.633  15.037  1.00 97.61           O  
ATOM   1387  HG1 THR A  94       5.051  -9.259  14.396  1.00 97.61           H  
ATOM   1388  N   HIS A  95       5.457  -5.600  11.732  1.00 97.54           N  
ATOM   1389  H   HIS A  95       5.423  -6.525  11.327  1.00 97.54           H  
ATOM   1390  CA  HIS A  95       5.881  -4.493  10.866  1.00 97.54           C  
ATOM   1391  HA  HIS A  95       6.620  -3.896  11.399  1.00 97.54           H  
ATOM   1392  C   HIS A  95       4.719  -3.556  10.500  1.00 97.54           C  
ATOM   1393  CB  HIS A  95       6.579  -5.079   9.632  1.00 97.54           C  
ATOM   1394  HB2 HIS A  95       7.249  -5.870   9.969  1.00 97.54           H  
ATOM   1395  HB3 HIS A  95       5.840  -5.524   8.965  1.00 97.54           H  
ATOM   1396  O   HIS A  95       4.847  -2.338  10.636  1.00 97.54           O  
ATOM   1397  CG  HIS A  95       7.401  -4.084   8.854  1.00 97.54           C  
ATOM   1398  CD2 HIS A  95       8.765  -4.022   8.831  1.00 97.54           C  
ATOM   1399  HD2 HIS A  95       9.441  -4.658   9.383  1.00 97.54           H  
ATOM   1400  ND1 HIS A  95       6.894  -3.104   8.002  1.00 97.54           N  
ATOM   1401  CE1 HIS A  95       7.959  -2.487   7.471  1.00 97.54           C  
ATOM   1402  HE1 HIS A  95       7.905  -1.698   6.735  1.00 97.54           H  
ATOM   1403  NE2 HIS A  95       9.098  -3.015   7.952  1.00 97.54           N  
ATOM   1404  HE2 HIS A  95      10.029  -2.777   7.642  1.00 97.54           H  
ATOM   1405  N   THR A  96       3.548  -4.086  10.140  1.00 98.18           N  
ATOM   1406  H   THR A  96       3.467  -5.090  10.072  1.00 98.18           H  
ATOM   1407  CA  THR A  96       2.371  -3.283   9.766  1.00 98.18           C  
ATOM   1408  HA  THR A  96       2.697  -2.520   9.059  1.00 98.18           H  
ATOM   1409  C   THR A  96       1.768  -2.547  10.959  1.00 98.18           C  
ATOM   1410  CB  THR A  96       1.293  -4.123   9.065  1.00 98.18           C  
ATOM   1411  HB  THR A  96       0.442  -3.482   8.833  1.00 98.18           H  
ATOM   1412  O   THR A  96       1.534  -1.340  10.866  1.00 98.18           O  
ATOM   1413  CG2 THR A  96       1.814  -4.717   7.765  1.00 98.18           C  
ATOM   1414 HG21 THR A  96       2.249  -3.930   7.148  1.00 98.18           H  
ATOM   1415 HG22 THR A  96       0.984  -5.184   7.236  1.00 98.18           H  
ATOM   1416 HG23 THR A  96       2.581  -5.466   7.965  1.00 98.18           H  
ATOM   1417  OG1 THR A  96       0.860  -5.171   9.892  1.00 98.18           O  
ATOM   1418  HG1 THR A  96       0.507  -5.875   9.343  1.00 98.18           H  
ATOM   1419  N   ALA A  97       1.609  -3.201  12.115  1.00 98.04           N  
ATOM   1420  H   ALA A  97       1.758  -4.200  12.126  1.00 98.04           H  
ATOM   1421  CA  ALA A  97       1.107  -2.551  13.327  1.00 98.04           C  
ATOM   1422  HA  ALA A  97       0.146  -2.090  13.098  1.00 98.04           H  
ATOM   1423  C   ALA A  97       2.048  -1.436  13.822  1.00 98.04           C  
ATOM   1424  CB  ALA A  97       0.887  -3.616  14.407  1.00 98.04           C  
ATOM   1425  HB1 ALA A  97       1.837  -4.074  14.685  1.00 98.04           H  
ATOM   1426  HB2 ALA A  97       0.439  -3.157  15.288  1.00 98.04           H  
ATOM   1427  HB3 ALA A  97       0.216  -4.390  14.035  1.00 98.04           H  
ATOM   1428  O   ALA A  97       1.591  -0.363  14.228  1.00 98.04           O  
ATOM   1429  N   SER A  98       3.369  -1.648  13.748  1.00 98.24           N  
ATOM   1430  H   SER A  98       3.696  -2.534  13.389  1.00 98.24           H  
ATOM   1431  CA  SER A  98       4.345  -0.607  14.099  1.00 98.24           C  
ATOM   1432  HA  SER A  98       4.000  -0.140  15.022  1.00 98.24           H  
ATOM   1433  C   SER A  98       4.429   0.516  13.056  1.00 98.24           C  
ATOM   1434  CB  SER A  98       5.724  -1.192  14.405  1.00 98.24           C  
ATOM   1435  HB2 SER A  98       6.397  -0.381  14.684  1.00 98.24           H  
ATOM   1436  HB3 SER A  98       5.647  -1.882  15.245  1.00 98.24           H  
ATOM   1437  O   SER A  98       4.643   1.664  13.439  1.00 98.24           O  
ATOM   1438  OG  SER A  98       6.261  -1.871  13.296  1.00 98.24           O  
ATOM   1439  HG  SER A  98       5.854  -2.740  13.253  1.00 98.24           H  
ATOM   1440  N   THR A  99       4.168   0.236  11.777  1.00 98.16           N  
ATOM   1441  H   THR A  99       4.083  -0.734  11.509  1.00 98.16           H  
ATOM   1442  CA  THR A  99       4.045   1.260  10.722  1.00 98.16           C  
ATOM   1443  HA  THR A  99       4.917   1.912  10.763  1.00 98.16           H  
ATOM   1444  C   THR A  99       2.804   2.141  10.922  1.00 98.16           C  
ATOM   1445  CB  THR A  99       4.024   0.600   9.332  1.00 98.16           C  
ATOM   1446  HB  THR A  99       3.184  -0.091   9.254  1.00 98.16           H  
ATOM   1447  O   THR A  99       2.886   3.366  10.818  1.00 98.16           O  
ATOM   1448  CG2 THR A  99       3.940   1.620   8.204  1.00 98.16           C  
ATOM   1449 HG21 THR A  99       2.975   2.126   8.214  1.00 98.16           H  
ATOM   1450 HG22 THR A  99       4.736   2.354   8.327  1.00 98.16           H  
ATOM   1451 HG23 THR A  99       4.062   1.118   7.244  1.00 98.16           H  
ATOM   1452  OG1 THR A  99       5.223  -0.102   9.110  1.00 98.16           O  
ATOM   1453  HG1 THR A  99       5.182  -0.936   9.585  1.00 98.16           H  
ATOM   1454  N   ALA A 100       1.658   1.547  11.276  1.00 98.25           N  
ATOM   1455  H   ALA A 100       1.624   0.539  11.314  1.00 98.25           H  
ATOM   1456  CA  ALA A 100       0.424   2.294  11.521  1.00 98.25           C  
ATOM   1457  HA  ALA A 100       0.255   2.972  10.685  1.00 98.25           H  
ATOM   1458  C   ALA A 100       0.512   3.163  12.783  1.00 98.25           C  
ATOM   1459  CB  ALA A 100      -0.755   1.312  11.598  1.00 98.25           C  
ATOM   1460  HB1 ALA A 100      -0.843   0.752  10.667  1.00 98.25           H  
ATOM   1461  HB2 ALA A 100      -0.614   0.612  12.421  1.00 98.25           H  
ATOM   1462  HB3 ALA A 100      -1.679   1.868  11.753  1.00 98.25           H  
ATOM   1463  O   ALA A 100       0.217   4.358  12.735  1.00 98.25           O  
ATOM   1464  N   ALA A 101       0.938   2.579  13.908  1.00 97.84           N  
ATOM   1465  H   ALA A 101       1.145   1.590  13.878  1.00 97.84           H  
ATOM   1466  CA  ALA A 101       0.810   3.210  15.222  1.00 97.84           C  
ATOM   1467  HA  ALA A 101       0.771   4.291  15.088  1.00 97.84           H  
ATOM   1468  C   ALA A 101       1.988   2.965  16.183  1.00 97.84           C  
ATOM   1469  CB  ALA A 101      -0.535   2.770  15.821  1.00 97.84           C  
ATOM   1470  HB1 ALA A 101      -1.347   3.114  15.180  1.00 97.84           H  
ATOM   1471  HB2 ALA A 101      -0.679   3.213  16.807  1.00 97.84           H  
ATOM   1472  HB3 ALA A 101      -0.575   1.684  15.901  1.00 97.84           H  
ATOM   1473  O   ALA A 101       1.850   3.235  17.371  1.00 97.84           O  
ATOM   1474  N   GLY A 102       3.145   2.470  15.741  1.00 98.17           N  
ATOM   1475  H   GLY A 102       3.265   2.292  14.754  1.00 98.17           H  
ATOM   1476  CA  GLY A 102       4.276   2.177  16.634  1.00 98.17           C  
ATOM   1477  HA2 GLY A 102       5.123   1.832  16.041  1.00 98.17           H  
ATOM   1478  HA3 GLY A 102       3.982   1.373  17.308  1.00 98.17           H  
ATOM   1479  C   GLY A 102       4.745   3.382  17.465  1.00 98.17           C  
ATOM   1480  O   GLY A 102       4.849   4.496  16.955  1.00 98.17           O  
ATOM   1481  N   ALA A 103       5.050   3.156  18.743  1.00 97.27           N  
ATOM   1482  H   ALA A 103       4.925   2.220  19.101  1.00 97.27           H  
ATOM   1483  CA  ALA A 103       5.653   4.146  19.637  1.00 97.27           C  
ATOM   1484  HA  ALA A 103       5.043   5.049  19.610  1.00 97.27           H  
ATOM   1485  C   ALA A 103       7.087   4.526  19.203  1.00 97.27           C  
ATOM   1486  CB  ALA A 103       5.621   3.582  21.065  1.00 97.27           C  
ATOM   1487  HB1 ALA A 103       6.236   2.684  21.129  1.00 97.27           H  
ATOM   1488  HB2 ALA A 103       6.002   4.321  21.770  1.00 97.27           H  
ATOM   1489  HB3 ALA A 103       4.598   3.331  21.346  1.00 97.27           H  
ATOM   1490  O   ALA A 103       7.727   3.785  18.457  1.00 97.27           O  
ATOM   1491  N   PHE A 104       7.600   5.661  19.696  1.00 97.82           N  
ATOM   1492  H   PHE A 104       7.026   6.197  20.331  1.00 97.82           H  
ATOM   1493  CA  PHE A 104       8.931   6.197  19.366  1.00 97.82           C  
ATOM   1494  HA  PHE A 104       9.043   6.210  18.282  1.00 97.82           H  
ATOM   1495  C   PHE A 104      10.085   5.353  19.959  1.00 97.82           C  
ATOM   1496  CB  PHE A 104       9.047   7.649  19.876  1.00 97.82           C  
ATOM   1497  HB2 PHE A 104      10.088   7.956  19.773  1.00 97.82           H  
ATOM   1498  HB3 PHE A 104       8.825   7.662  20.943  1.00 97.82           H  
ATOM   1499  O   PHE A 104      10.304   5.359  21.171  1.00 97.82           O  
ATOM   1500  CG  PHE A 104       8.189   8.704  19.192  1.00 97.82           C  
ATOM   1501  CD1 PHE A 104       8.721   9.466  18.132  1.00 97.82           C  
ATOM   1502  HD1 PHE A 104       9.712   9.256  17.757  1.00 97.82           H  
ATOM   1503  CD2 PHE A 104       6.888   8.984  19.658  1.00 97.82           C  
ATOM   1504  HD2 PHE A 104       6.470   8.416  20.476  1.00 97.82           H  
ATOM   1505  CE1 PHE A 104       7.964  10.499  17.547  1.00 97.82           C  
ATOM   1506  HE1 PHE A 104       8.369  11.070  16.725  1.00 97.82           H  
ATOM   1507  CE2 PHE A 104       6.126  10.008  19.064  1.00 97.82           C  
ATOM   1508  HE2 PHE A 104       5.123  10.207  19.412  1.00 97.82           H  
ATOM   1509  CZ  PHE A 104       6.663  10.766  18.009  1.00 97.82           C  
ATOM   1510  HZ  PHE A 104       6.070  11.536  17.539  1.00 97.82           H  
ATOM   1511  N   VAL A 105      10.894   4.706  19.112  1.00 97.72           N  
ATOM   1512  H   VAL A 105      10.618   4.702  18.141  1.00 97.72           H  
ATOM   1513  CA  VAL A 105      12.030   3.843  19.496  1.00 97.72           C  
ATOM   1514  HA  VAL A 105      12.127   3.849  20.582  1.00 97.72           H  
ATOM   1515  C   VAL A 105      13.344   4.353  18.896  1.00 97.72           C  
ATOM   1516  CB  VAL A 105      11.795   2.379  19.076  1.00 97.72           C  
ATOM   1517  HB  VAL A 105      11.789   2.308  17.988  1.00 97.72           H  
ATOM   1518  O   VAL A 105      13.597   4.221  17.701  1.00 97.72           O  
ATOM   1519  CG1 VAL A 105      12.908   1.473  19.618  1.00 97.72           C  
ATOM   1520 HG11 VAL A 105      13.872   1.750  19.190  1.00 97.72           H  
ATOM   1521 HG12 VAL A 105      12.714   0.436  19.345  1.00 97.72           H  
ATOM   1522 HG13 VAL A 105      12.963   1.546  20.704  1.00 97.72           H  
ATOM   1523  CG2 VAL A 105      10.462   1.829  19.581  1.00 97.72           C  
ATOM   1524 HG21 VAL A 105      10.399   1.914  20.666  1.00 97.72           H  
ATOM   1525 HG22 VAL A 105      10.366   0.787  19.275  1.00 97.72           H  
ATOM   1526 HG23 VAL A 105       9.637   2.383  19.133  1.00 97.72           H  
ATOM   1527  N   LYS A 106      14.209   4.937  19.733  1.00 96.80           N  
ATOM   1528  H   LYS A 106      13.963   4.947  20.713  1.00 96.80           H  
ATOM   1529  CA  LYS A 106      15.524   5.475  19.329  1.00 96.80           C  
ATOM   1530  HA  LYS A 106      15.402   6.071  18.424  1.00 96.80           H  
ATOM   1531  C   LYS A 106      16.523   4.364  18.989  1.00 96.80           C  
ATOM   1532  CB  LYS A 106      16.092   6.383  20.432  1.00 96.80           C  
ATOM   1533  HB2 LYS A 106      16.115   5.836  21.374  1.00 96.80           H  
ATOM   1534  HB3 LYS A 106      17.113   6.661  20.169  1.00 96.80           H  
ATOM   1535  O   LYS A 106      16.531   3.329  19.644  1.00 96.80           O  
ATOM   1536  CG  LYS A 106      15.264   7.665  20.594  1.00 96.80           C  
ATOM   1537  HG2 LYS A 106      14.236   7.407  20.846  1.00 96.80           H  
ATOM   1538  HG3 LYS A 106      15.276   8.208  19.649  1.00 96.80           H  
ATOM   1539  CD  LYS A 106      15.823   8.581  21.685  1.00 96.80           C  
ATOM   1540  HD2 LYS A 106      15.796   8.060  22.641  1.00 96.80           H  
ATOM   1541  HD3 LYS A 106      16.852   8.848  21.442  1.00 96.80           H  
ATOM   1542  CE  LYS A 106      14.951   9.841  21.744  1.00 96.80           C  
ATOM   1543  HE2 LYS A 106      14.979  10.327  20.769  1.00 96.80           H  
ATOM   1544  HE3 LYS A 106      13.921   9.538  21.929  1.00 96.80           H  
ATOM   1545  NZ  LYS A 106      15.403  10.779  22.801  1.00 96.80           N  
ATOM   1546  HZ1 LYS A 106      15.353  10.337  23.708  1.00 96.80           H  
ATOM   1547  HZ2 LYS A 106      14.811  11.597  22.815  1.00 96.80           H  
ATOM   1548  HZ3 LYS A 106      16.354  11.074  22.632  1.00 96.80           H  
ATOM   1549  N   GLY A 107      17.414   4.626  18.031  1.00 95.02           N  
ATOM   1550  H   GLY A 107      17.287   5.454  17.466  1.00 95.02           H  
ATOM   1551  CA  GLY A 107      18.462   3.684  17.614  1.00 95.02           C  
ATOM   1552  HA2 GLY A 107      18.917   3.223  18.491  1.00 95.02           H  
ATOM   1553  HA3 GLY A 107      19.231   4.230  17.067  1.00 95.02           H  
ATOM   1554  C   GLY A 107      17.952   2.571  16.698  1.00 95.02           C  
ATOM   1555  O   GLY A 107      18.546   1.498  16.642  1.00 95.02           O  
ATOM   1556  N   ALA A 108      16.836   2.807  16.007  1.00 97.00           N  
ATOM   1557  H   ALA A 108      16.414   3.722  16.076  1.00 97.00           H  
ATOM   1558  CA  ALA A 108      16.305   1.882  15.019  1.00 97.00           C  
ATOM   1559  HA  ALA A 108      16.398   0.863  15.396  1.00 97.00           H  
ATOM   1560  C   ALA A 108      17.099   1.995  13.711  1.00 97.00           C  
ATOM   1561  CB  ALA A 108      14.821   2.191  14.827  1.00 97.00           C  
ATOM   1562  HB1 ALA A 108      14.691   3.210  14.463  1.00 97.00           H  
ATOM   1563  HB2 ALA A 108      14.396   1.492  14.107  1.00 97.00           H  
ATOM   1564  HB3 ALA A 108      14.301   2.089  15.779  1.00 97.00           H  
ATOM   1565  O   ALA A 108      17.189   3.088  13.147  1.00 97.00           O  
ATOM   1566  N   ASN A 109      17.650   0.877  13.239  1.00 96.67           N  
ATOM   1567  H   ASN A 109      17.540   0.030  13.777  1.00 96.67           H  
ATOM   1568  CA  ASN A 109      18.359   0.706  11.968  1.00 96.67           C  
ATOM   1569  HA  ASN A 109      17.819   1.230  11.180  1.00 96.67           H  
ATOM   1570  C   ASN A 109      18.392  -0.792  11.593  1.00 96.67           C  
ATOM   1571  CB  ASN A 109      19.775   1.318  12.073  1.00 96.67           C  
ATOM   1572  HB2 ASN A 109      20.301   1.204  11.125  1.00 96.67           H  
ATOM   1573  HB3 ASN A 109      19.686   2.386  12.272  1.00 96.67           H  
ATOM   1574  O   ASN A 109      17.940  -1.630  12.371  1.00 96.67           O  
ATOM   1575  CG  ASN A 109      20.663   0.718  13.137  1.00 96.67           C  
ATOM   1576  ND2 ASN A 109      20.941   1.452  14.190  1.00 96.67           N  
ATOM   1577 HD21 ASN A 109      20.632   2.411  14.255  1.00 96.67           H  
ATOM   1578 HD22 ASN A 109      21.474   1.016  14.929  1.00 96.67           H  
ATOM   1579  OD1 ASN A 109      21.177  -0.377  12.990  1.00 96.67           O  
ATOM   1580  N   VAL A 110      18.916  -1.115  10.407  1.00 96.51           N  
ATOM   1581  H   VAL A 110      19.211  -0.361   9.803  1.00 96.51           H  
ATOM   1582  CA  VAL A 110      19.252  -2.487   9.972  1.00 96.51           C  
ATOM   1583  HA  VAL A 110      19.262  -3.163  10.827  1.00 96.51           H  
ATOM   1584  C   VAL A 110      20.653  -2.450   9.376  1.00 96.51           C  
ATOM   1585  CB  VAL A 110      18.232  -3.003   8.937  1.00 96.51           C  
ATOM   1586  HB  VAL A 110      18.080  -2.240   8.173  1.00 96.51           H  
ATOM   1587  O   VAL A 110      20.885  -1.670   8.456  1.00 96.51           O  
ATOM   1588  CG1 VAL A 110      18.684  -4.291   8.236  1.00 96.51           C  
ATOM   1589 HG11 VAL A 110      18.962  -5.040   8.978  1.00 96.51           H  
ATOM   1590 HG12 VAL A 110      19.536  -4.087   7.588  1.00 96.51           H  
ATOM   1591 HG13 VAL A 110      17.877  -4.683   7.617  1.00 96.51           H  
ATOM   1592  CG2 VAL A 110      16.889  -3.288   9.613  1.00 96.51           C  
ATOM   1593 HG21 VAL A 110      17.026  -4.052  10.379  1.00 96.51           H  
ATOM   1594 HG22 VAL A 110      16.496  -2.386  10.081  1.00 96.51           H  
ATOM   1595 HG23 VAL A 110      16.171  -3.643   8.874  1.00 96.51           H  
ATOM   1596  N   TYR A 111      21.609  -3.221   9.903  1.00 95.36           N  
ATOM   1597  H   TYR A 111      21.364  -3.830  10.670  1.00 95.36           H  
ATOM   1598  CA  TYR A 111      23.034  -3.136   9.527  1.00 95.36           C  
ATOM   1599  HA  TYR A 111      23.584  -3.736  10.252  1.00 95.36           H  
ATOM   1600  C   TYR A 111      23.624  -1.703   9.643  1.00 95.36           C  
ATOM   1601  CB  TYR A 111      23.246  -3.783   8.143  1.00 95.36           C  
ATOM   1602  HB2 TYR A 111      24.182  -3.424   7.715  1.00 95.36           H  
ATOM   1603  HB3 TYR A 111      22.455  -3.447   7.473  1.00 95.36           H  
ATOM   1604  O   TYR A 111      24.576  -1.333   8.948  1.00 95.36           O  
ATOM   1605  CG  TYR A 111      23.322  -5.296   8.122  1.00 95.36           C  
ATOM   1606  CD1 TYR A 111      24.497  -5.922   8.579  1.00 95.36           C  
ATOM   1607  HD1 TYR A 111      25.322  -5.325   8.937  1.00 95.36           H  
ATOM   1608  CD2 TYR A 111      22.260  -6.076   7.620  1.00 95.36           C  
ATOM   1609  HD2 TYR A 111      21.362  -5.598   7.257  1.00 95.36           H  
ATOM   1610  CE1 TYR A 111      24.598  -7.323   8.580  1.00 95.36           C  
ATOM   1611  HE1 TYR A 111      25.495  -7.796   8.953  1.00 95.36           H  
ATOM   1612  CE2 TYR A 111      22.362  -7.484   7.609  1.00 95.36           C  
ATOM   1613  HE2 TYR A 111      21.545  -8.098   7.260  1.00 95.36           H  
ATOM   1614  OH  TYR A 111      23.639  -9.459   8.150  1.00 95.36           O  
ATOM   1615  HH  TYR A 111      24.433  -9.715   8.624  1.00 95.36           H  
ATOM   1616  CZ  TYR A 111      23.528  -8.107   8.103  1.00 95.36           C  
ATOM   1617  N   GLY A 112      23.049  -0.853  10.506  1.00 94.92           N  
ATOM   1618  H   GLY A 112      22.313  -1.203  11.102  1.00 94.92           H  
ATOM   1619  CA  GLY A 112      23.371   0.578  10.586  1.00 94.92           C  
ATOM   1620  HA2 GLY A 112      22.958   0.979  11.511  1.00 94.92           H  
ATOM   1621  HA3 GLY A 112      24.454   0.696  10.621  1.00 94.92           H  
ATOM   1622  C   GLY A 112      22.837   1.428   9.422  1.00 94.92           C  
ATOM   1623  O   GLY A 112      23.077   2.635   9.394  1.00 94.92           O  
ATOM   1624  N   ASN A 113      22.115   0.838   8.466  1.00 96.19           N  
ATOM   1625  H   ASN A 113      21.927  -0.151   8.546  1.00 96.19           H  
ATOM   1626  CA  ASN A 113      21.387   1.565   7.434  1.00 96.19           C  
ATOM   1627  HA  ASN A 113      22.000   2.407   7.115  1.00 96.19           H  
ATOM   1628  C   ASN A 113      20.080   2.146   7.995  1.00 96.19           C  
ATOM   1629  CB  ASN A 113      21.152   0.675   6.200  1.00 96.19           C  
ATOM   1630  HB2 ASN A 113      20.638  -0.245   6.479  1.00 96.19           H  
ATOM   1631  HB3 ASN A 113      20.507   1.205   5.500  1.00 96.19           H  
ATOM   1632  O   ASN A 113      19.435   1.582   8.879  1.00 96.19           O  
ATOM   1633  CG  ASN A 113      22.438   0.353   5.458  1.00 96.19           C  
ATOM   1634  ND2 ASN A 113      22.720  -0.901   5.191  1.00 96.19           N  
ATOM   1635 HD21 ASN A 113      22.123  -1.655   5.499  1.00 96.19           H  
ATOM   1636 HD22 ASN A 113      23.501  -1.102   4.583  1.00 96.19           H  
ATOM   1637  OD1 ASN A 113      23.195   1.245   5.099  1.00 96.19           O  
ATOM   1638  N   ALA A 114      19.700   3.288   7.432  1.00 96.03           N  
ATOM   1639  H   ALA A 114      20.281   3.632   6.681  1.00 96.03           H  
ATOM   1640  CA  ALA A 114      18.526   4.093   7.731  1.00 96.03           C  
ATOM   1641  HA  ALA A 114      18.559   4.925   7.028  1.00 96.03           H  
ATOM   1642  C   ALA A 114      18.473   4.787   9.109  1.00 96.03           C  
ATOM   1643  CB  ALA A 114      17.261   3.299   7.363  1.00 96.03           C  
ATOM   1644  HB1 ALA A 114      17.157   2.432   8.015  1.00 96.03           H  
ATOM   1645  HB2 ALA A 114      16.386   3.936   7.492  1.00 96.03           H  
ATOM   1646  HB3 ALA A 114      17.314   2.965   6.327  1.00 96.03           H  
ATOM   1647  O   ALA A 114      17.469   5.413   9.372  1.00 96.03           O  
ATOM   1648  N   ASP A 115      19.501   4.767   9.964  1.00 95.80           N  
ATOM   1649  H   ASP A 115      20.326   4.264   9.670  1.00 95.80           H  
ATOM   1650  CA  ASP A 115      19.433   5.120  11.408  1.00 95.80           C  
ATOM   1651  HA  ASP A 115      18.969   4.264  11.898  1.00 95.80           H  
ATOM   1652  C   ASP A 115      18.604   6.349  11.901  1.00 95.80           C  
ATOM   1653  CB  ASP A 115      20.867   5.212  11.946  1.00 95.80           C  
ATOM   1654  HB2 ASP A 115      21.382   6.043  11.464  1.00 95.80           H  
ATOM   1655  HB3 ASP A 115      21.404   4.293  11.711  1.00 95.80           H  
ATOM   1656  O   ASP A 115      18.733   7.491  11.442  1.00 95.80           O  
ATOM   1657  CG  ASP A 115      20.857   5.420  13.461  1.00 95.80           C  
ATOM   1658  OD1 ASP A 115      20.989   6.599  13.881  1.00 95.80           O  
ATOM   1659  OD2 ASP A 115      20.636   4.407  14.166  1.00 95.80           O  
ATOM   1660  N   GLY A 116      17.802   6.139  12.955  1.00 95.23           N  
ATOM   1661  H   GLY A 116      17.778   5.208  13.346  1.00 95.23           H  
ATOM   1662  CA  GLY A 116      16.937   7.161  13.566  1.00 95.23           C  
ATOM   1663  HA2 GLY A 116      16.278   7.574  12.802  1.00 95.23           H  
ATOM   1664  HA3 GLY A 116      17.572   7.965  13.937  1.00 95.23           H  
ATOM   1665  C   GLY A 116      16.079   6.688  14.754  1.00 95.23           C  
ATOM   1666  O   GLY A 116      16.597   6.090  15.698  1.00 95.23           O  
ATOM   1667  N   THR A 117      14.783   7.041  14.769  1.00 96.62           N  
ATOM   1668  H   THR A 117      14.386   7.450  13.935  1.00 96.62           H  
ATOM   1669  CA  THR A 117      13.883   6.866  15.934  1.00 96.62           C  
ATOM   1670  HA  THR A 117      14.344   6.157  16.621  1.00 96.62           H  
ATOM   1671  C   THR A 117      12.515   6.277  15.550  1.00 96.62           C  
ATOM   1672  CB  THR A 117      13.720   8.205  16.694  1.00 96.62           C  
ATOM   1673  HB  THR A 117      13.242   8.935  16.040  1.00 96.62           H  
ATOM   1674  O   THR A 117      11.535   7.013  15.575  1.00 96.62           O  
ATOM   1675  CG2 THR A 117      12.924   8.118  18.001  1.00 96.62           C  
ATOM   1676 HG21 THR A 117      13.254   7.258  18.584  1.00 96.62           H  
ATOM   1677 HG22 THR A 117      11.860   8.007  17.793  1.00 96.62           H  
ATOM   1678 HG23 THR A 117      13.058   9.034  18.577  1.00 96.62           H  
ATOM   1679  OG1 THR A 117      14.992   8.706  17.050  1.00 96.62           O  
ATOM   1680  HG1 THR A 117      15.459   8.842  16.222  1.00 96.62           H  
ATOM   1681  N   ALA A 118      12.452   4.986  15.174  1.00 97.01           N  
ATOM   1682  H   ALA A 118      13.289   4.435  15.300  1.00 97.01           H  
ATOM   1683  CA  ALA A 118      11.259   4.266  14.674  1.00 97.01           C  
ATOM   1684  HA  ALA A 118      11.149   4.423  13.601  1.00 97.01           H  
ATOM   1685  C   ALA A 118       9.942   4.696  15.340  1.00 97.01           C  
ATOM   1686  CB  ALA A 118      11.464   2.759  14.809  1.00 97.01           C  
ATOM   1687  HB1 ALA A 118      11.771   2.508  15.824  1.00 97.01           H  
ATOM   1688  HB2 ALA A 118      10.533   2.242  14.578  1.00 97.01           H  
ATOM   1689  HB3 ALA A 118      12.221   2.428  14.098  1.00 97.01           H  
ATOM   1690  O   ALA A 118       9.829   4.649  16.558  1.00 97.01           O  
ATOM   1691  N   VAL A 119       8.955   5.103  14.540  1.00 97.09           N  
ATOM   1692  H   VAL A 119       9.097   5.097  13.540  1.00 97.09           H  
ATOM   1693  CA  VAL A 119       7.634   5.550  14.994  1.00 97.09           C  
ATOM   1694  HA  VAL A 119       7.326   4.922  15.829  1.00 97.09           H  
ATOM   1695  C   VAL A 119       6.624   5.371  13.858  1.00 97.09           C  
ATOM   1696  CB  VAL A 119       7.694   7.013  15.491  1.00 97.09           C  
ATOM   1697  HB  VAL A 119       8.534   7.104  16.180  1.00 97.09           H  
ATOM   1698  O   VAL A 119       6.970   5.590  12.694  1.00 97.09           O  
ATOM   1699  CG1 VAL A 119       7.881   8.069  14.396  1.00 97.09           C  
ATOM   1700 HG11 VAL A 119       8.724   7.803  13.758  1.00 97.09           H  
ATOM   1701 HG12 VAL A 119       6.980   8.138  13.787  1.00 97.09           H  
ATOM   1702 HG13 VAL A 119       8.077   9.036  14.858  1.00 97.09           H  
ATOM   1703  CG2 VAL A 119       6.435   7.376  16.269  1.00 97.09           C  
ATOM   1704 HG21 VAL A 119       5.564   7.310  15.617  1.00 97.09           H  
ATOM   1705 HG22 VAL A 119       6.319   6.700  17.116  1.00 97.09           H  
ATOM   1706 HG23 VAL A 119       6.503   8.399  16.638  1.00 97.09           H  
ATOM   1707  N   GLY A 120       5.402   4.958  14.192  1.00 97.79           N  
ATOM   1708  H   GLY A 120       5.195   4.830  15.172  1.00 97.79           H  
ATOM   1709  CA  GLY A 120       4.291   4.859  13.247  1.00 97.79           C  
ATOM   1710  HA2 GLY A 120       3.543   4.163  13.628  1.00 97.79           H  
ATOM   1711  HA3 GLY A 120       4.658   4.469  12.298  1.00 97.79           H  
ATOM   1712  C   GLY A 120       3.612   6.204  12.989  1.00 97.79           C  
ATOM   1713  O   GLY A 120       3.947   7.221  13.599  1.00 97.79           O  
ATOM   1714  N   VAL A 121       2.629   6.217  12.090  1.00 98.15           N  
ATOM   1715  H   VAL A 121       2.401   5.353  11.620  1.00 98.15           H  
ATOM   1716  CA  VAL A 121       1.922   7.451  11.700  1.00 98.15           C  
ATOM   1717  HA  VAL A 121       2.666   8.229  11.532  1.00 98.15           H  
ATOM   1718  C   VAL A 121       1.003   7.984  12.805  1.00 98.15           C  
ATOM   1719  CB  VAL A 121       1.174   7.240  10.374  1.00 98.15           C  
ATOM   1720  HB  VAL A 121       0.560   6.343  10.450  1.00 98.15           H  
ATOM   1721  O   VAL A 121       0.948   9.196  12.993  1.00 98.15           O  
ATOM   1722  CG1 VAL A 121       0.283   8.426   9.999  1.00 98.15           C  
ATOM   1723 HG11 VAL A 121       0.866   9.348  10.000  1.00 98.15           H  
ATOM   1724 HG12 VAL A 121      -0.535   8.531  10.711  1.00 98.15           H  
ATOM   1725 HG13 VAL A 121      -0.138   8.266   9.006  1.00 98.15           H  
ATOM   1726  CG2 VAL A 121       2.181   7.032   9.242  1.00 98.15           C  
ATOM   1727 HG21 VAL A 121       1.652   6.907   8.297  1.00 98.15           H  
ATOM   1728 HG22 VAL A 121       2.849   7.890   9.167  1.00 98.15           H  
ATOM   1729 HG23 VAL A 121       2.761   6.131   9.442  1.00 98.15           H  
ATOM   1730  N   ALA A 122       0.345   7.119  13.581  1.00 98.20           N  
ATOM   1731  H   ALA A 122       0.391   6.140  13.339  1.00 98.20           H  
ATOM   1732  CA  ALA A 122      -0.499   7.497  14.721  1.00 98.20           C  
ATOM   1733  HA  ALA A 122      -0.519   8.583  14.821  1.00 98.20           H  
ATOM   1734  C   ALA A 122       0.061   6.949  16.053  1.00 98.20           C  
ATOM   1735  CB  ALA A 122      -1.936   7.058  14.419  1.00 98.20           C  
ATOM   1736  HB1 ALA A 122      -2.590   7.367  15.234  1.00 98.20           H  
ATOM   1737  HB2 ALA A 122      -1.985   5.975  14.306  1.00 98.20           H  
ATOM   1738  HB3 ALA A 122      -2.279   7.534  13.500  1.00 98.20           H  
ATOM   1739  O   ALA A 122      -0.474   5.986  16.610  1.00 98.20           O  
ATOM   1740  N   PRO A 123       1.167   7.505  16.589  1.00 97.57           N  
ATOM   1741  CA  PRO A 123       1.894   6.877  17.691  1.00 97.57           C  
ATOM   1742  HA  PRO A 123       2.060   5.829  17.441  1.00 97.57           H  
ATOM   1743  C   PRO A 123       1.174   6.896  19.048  1.00 97.57           C  
ATOM   1744  CB  PRO A 123       3.256   7.562  17.732  1.00 97.57           C  
ATOM   1745  HB2 PRO A 123       3.665   7.633  18.740  1.00 97.57           H  
ATOM   1746  HB3 PRO A 123       3.930   6.994  17.090  1.00 97.57           H  
ATOM   1747  O   PRO A 123       1.621   6.186  19.949  1.00 97.57           O  
ATOM   1748  CG  PRO A 123       3.004   8.935  17.119  1.00 97.57           C  
ATOM   1749  HG2 PRO A 123       3.899   9.337  16.643  1.00 97.57           H  
ATOM   1750  HG3 PRO A 123       2.652   9.610  17.899  1.00 97.57           H  
ATOM   1751  CD  PRO A 123       1.896   8.668  16.099  1.00 97.57           C  
ATOM   1752  HD2 PRO A 123       1.246   9.537  16.001  1.00 97.57           H  
ATOM   1753  HD3 PRO A 123       2.352   8.433  15.137  1.00 97.57           H  
ATOM   1754  N   LEU A 124       0.053   7.615  19.202  1.00 98.01           N  
ATOM   1755  H   LEU A 124      -0.271   8.181  18.430  1.00 98.01           H  
ATOM   1756  CA  LEU A 124      -0.826   7.529  20.381  1.00 98.01           C  
ATOM   1757  HA  LEU A 124      -0.350   6.883  21.119  1.00 98.01           H  
ATOM   1758  C   LEU A 124      -2.177   6.832  20.115  1.00 98.01           C  
ATOM   1759  CB  LEU A 124      -0.992   8.909  21.048  1.00 98.01           C  
ATOM   1760  HB2 LEU A 124      -1.449   9.590  20.330  1.00 98.01           H  
ATOM   1761  HB3 LEU A 124      -1.683   8.801  21.883  1.00 98.01           H  
ATOM   1762  O   LEU A 124      -2.989   6.732  21.034  1.00 98.01           O  
ATOM   1763  CG  LEU A 124       0.304   9.540  21.595  1.00 98.01           C  
ATOM   1764  HG  LEU A 124       0.981   9.759  20.770  1.00 98.01           H  
ATOM   1765  CD1 LEU A 124      -0.036  10.848  22.315  1.00 98.01           C  
ATOM   1766 HD11 LEU A 124      -0.602  11.503  21.653  1.00 98.01           H  
ATOM   1767 HD12 LEU A 124       0.883  11.357  22.607  1.00 98.01           H  
ATOM   1768 HD13 LEU A 124      -0.635  10.641  23.202  1.00 98.01           H  
ATOM   1769  CD2 LEU A 124       1.040   8.653  22.605  1.00 98.01           C  
ATOM   1770 HD21 LEU A 124       0.365   8.354  23.407  1.00 98.01           H  
ATOM   1771 HD22 LEU A 124       1.885   9.194  23.030  1.00 98.01           H  
ATOM   1772 HD23 LEU A 124       1.425   7.760  22.112  1.00 98.01           H  
ATOM   1773  N   ALA A 125      -2.410   6.293  18.914  1.00 98.34           N  
ATOM   1774  H   ALA A 125      -1.726   6.396  18.177  1.00 98.34           H  
ATOM   1775  CA  ALA A 125      -3.528   5.378  18.672  1.00 98.34           C  
ATOM   1776  HA  ALA A 125      -4.431   5.806  19.107  1.00 98.34           H  
ATOM   1777  C   ALA A 125      -3.284   4.016  19.349  1.00 98.34           C  
ATOM   1778  CB  ALA A 125      -3.763   5.238  17.164  1.00 98.34           C  
ATOM   1779  HB1 ALA A 125      -4.607   4.572  16.986  1.00 98.34           H  
ATOM   1780  HB2 ALA A 125      -2.879   4.826  16.678  1.00 98.34           H  
ATOM   1781  HB3 ALA A 125      -3.998   6.214  16.740  1.00 98.34           H  
ATOM   1782  O   ALA A 125      -2.137   3.581  19.503  1.00 98.34           O  
ATOM   1783  N   HIS A 126      -4.348   3.329  19.751  1.00 98.30           N  
ATOM   1784  H   HIS A 126      -5.260   3.704  19.529  1.00 98.30           H  
ATOM   1785  CA  HIS A 126      -4.277   1.971  20.290  1.00 98.30           C  
ATOM   1786  HA  HIS A 126      -3.353   1.863  20.859  1.00 98.30           H  
ATOM   1787  C   HIS A 126      -4.265   0.934  19.162  1.00 98.30           C  
ATOM   1788  CB  HIS A 126      -5.441   1.703  21.246  1.00 98.30           C  
ATOM   1789  HB2 HIS A 126      -6.361   1.635  20.666  1.00 98.30           H  
ATOM   1790  HB3 HIS A 126      -5.272   0.739  21.727  1.00 98.30           H  
ATOM   1791  O   HIS A 126      -4.779   1.181  18.070  1.00 98.30           O  
ATOM   1792  CG  HIS A 126      -5.624   2.743  22.319  1.00 98.30           C  
ATOM   1793  CD2 HIS A 126      -6.455   3.828  22.248  1.00 98.30           C  
ATOM   1794  HD2 HIS A 126      -7.085   4.088  21.410  1.00 98.30           H  
ATOM   1795  ND1 HIS A 126      -5.022   2.772  23.557  1.00 98.30           N  
ATOM   1796  HD1 HIS A 126      -4.338   2.129  23.931  1.00 98.30           H  
ATOM   1797  CE1 HIS A 126      -5.486   3.845  24.213  1.00 98.30           C  
ATOM   1798  HE1 HIS A 126      -5.213   4.116  25.222  1.00 98.30           H  
ATOM   1799  NE2 HIS A 126      -6.353   4.529  23.452  1.00 98.30           N  
ATOM   1800  N   ILE A 127      -3.710  -0.242  19.443  1.00 98.34           N  
ATOM   1801  H   ILE A 127      -3.310  -0.374  20.361  1.00 98.34           H  
ATOM   1802  CA  ILE A 127      -3.632  -1.377  18.519  1.00 98.34           C  
ATOM   1803  HA  ILE A 127      -4.061  -1.096  17.558  1.00 98.34           H  
ATOM   1804  C   ILE A 127      -4.454  -2.536  19.087  1.00 98.34           C  
ATOM   1805  CB  ILE A 127      -2.154  -1.771  18.277  1.00 98.34           C  
ATOM   1806  HB  ILE A 127      -1.704  -2.000  19.243  1.00 98.34           H  
ATOM   1807  O   ILE A 127      -4.294  -2.902  20.253  1.00 98.34           O  
ATOM   1808  CG1 ILE A 127      -1.365  -0.603  17.631  1.00 98.34           C  
ATOM   1809 HG12 ILE A 127      -1.584   0.328  18.154  1.00 98.34           H  
ATOM   1810 HG13 ILE A 127      -1.679  -0.483  16.595  1.00 98.34           H  
ATOM   1811  CG2 ILE A 127      -2.053  -3.030  17.390  1.00 98.34           C  
ATOM   1812 HG21 ILE A 127      -2.542  -3.879  17.868  1.00 98.34           H  
ATOM   1813 HG22 ILE A 127      -2.521  -2.847  16.423  1.00 98.34           H  
ATOM   1814 HG23 ILE A 127      -1.010  -3.309  17.238  1.00 98.34           H  
ATOM   1815  CD1 ILE A 127       0.158  -0.781  17.683  1.00 98.34           C  
ATOM   1816 HD11 ILE A 127       0.471  -1.635  17.082  1.00 98.34           H  
ATOM   1817 HD12 ILE A 127       0.471  -0.927  18.717  1.00 98.34           H  
ATOM   1818 HD13 ILE A 127       0.643   0.113  17.291  1.00 98.34           H  
ATOM   1819  N   ALA A 128      -5.280  -3.150  18.243  1.00 98.46           N  
ATOM   1820  H   ALA A 128      -5.402  -2.752  17.322  1.00 98.46           H  
ATOM   1821  CA  ALA A 128      -5.853  -4.471  18.476  1.00 98.46           C  
ATOM   1822  HA  ALA A 128      -5.474  -4.873  19.415  1.00 98.46           H  
ATOM   1823  C   ALA A 128      -5.416  -5.409  17.341  1.00 98.46           C  
ATOM   1824  CB  ALA A 128      -7.374  -4.346  18.599  1.00 98.46           C  
ATOM   1825  HB1 ALA A 128      -7.791  -3.919  17.686  1.00 98.46           H  
ATOM   1826  HB2 ALA A 128      -7.620  -3.701  19.442  1.00 98.46           H  
ATOM   1827  HB3 ALA A 128      -7.807  -5.333  18.764  1.00 98.46           H  
ATOM   1828  O   ALA A 128      -5.637  -5.096  16.171  1.00 98.46           O  
ATOM   1829  N   ILE A 129      -4.767  -6.531  17.666  1.00 97.73           N  
ATOM   1830  H   ILE A 129      -4.654  -6.755  18.644  1.00 97.73           H  
ATOM   1831  CA  ILE A 129      -4.258  -7.485  16.668  1.00 97.73           C  
ATOM   1832  HA  ILE A 129      -4.254  -6.981  15.702  1.00 97.73           H  
ATOM   1833  C   ILE A 129      -5.188  -8.695  16.525  1.00 97.73           C  
ATOM   1834  CB  ILE A 129      -2.787  -7.872  16.956  1.00 97.73           C  
ATOM   1835  HB  ILE A 129      -2.218  -6.952  17.094  1.00 97.73           H  
ATOM   1836  O   ILE A 129      -5.595  -9.308  17.516  1.00 97.73           O  
ATOM   1837  CG1 ILE A 129      -2.133  -8.660  15.803  1.00 97.73           C  
ATOM   1838 HG12 ILE A 129      -1.189  -9.068  16.166  1.00 97.73           H  
ATOM   1839 HG13 ILE A 129      -2.759  -9.504  15.515  1.00 97.73           H  
ATOM   1840  CG2 ILE A 129      -2.630  -8.703  18.240  1.00 97.73           C  
ATOM   1841 HG21 ILE A 129      -3.130  -9.666  18.139  1.00 97.73           H  
ATOM   1842 HG22 ILE A 129      -1.574  -8.888  18.440  1.00 97.73           H  
ATOM   1843 HG23 ILE A 129      -3.047  -8.158  19.087  1.00 97.73           H  
ATOM   1844  CD1 ILE A 129      -1.813  -7.820  14.563  1.00 97.73           C  
ATOM   1845 HD11 ILE A 129      -2.734  -7.448  14.113  1.00 97.73           H  
ATOM   1846 HD12 ILE A 129      -1.173  -6.981  14.834  1.00 97.73           H  
ATOM   1847 HD13 ILE A 129      -1.297  -8.438  13.829  1.00 97.73           H  
ATOM   1848  N   TYR A 130      -5.467  -9.071  15.280  1.00 97.80           N  
ATOM   1849  H   TYR A 130      -5.157  -8.480  14.522  1.00 97.80           H  
ATOM   1850  CA  TYR A 130      -6.278 -10.229  14.920  1.00 97.80           C  
ATOM   1851  HA  TYR A 130      -6.528 -10.794  15.818  1.00 97.80           H  
ATOM   1852  C   TYR A 130      -5.467 -11.133  13.984  1.00 97.80           C  
ATOM   1853  CB  TYR A 130      -7.595  -9.757  14.291  1.00 97.80           C  
ATOM   1854  HB2 TYR A 130      -7.379  -9.315  13.319  1.00 97.80           H  
ATOM   1855  HB3 TYR A 130      -8.224 -10.631  14.121  1.00 97.80           H  
ATOM   1856  O   TYR A 130      -5.229 -10.806  12.819  1.00 97.80           O  
ATOM   1857  CG  TYR A 130      -8.368  -8.746  15.122  1.00 97.80           C  
ATOM   1858  CD1 TYR A 130      -9.304  -9.170  16.086  1.00 97.80           C  
ATOM   1859  HD1 TYR A 130      -9.483 -10.224  16.241  1.00 97.80           H  
ATOM   1860  CD2 TYR A 130      -8.127  -7.370  14.941  1.00 97.80           C  
ATOM   1861  HD2 TYR A 130      -7.407  -7.042  14.205  1.00 97.80           H  
ATOM   1862  CE1 TYR A 130     -10.001  -8.221  16.862  1.00 97.80           C  
ATOM   1863  HE1 TYR A 130     -10.741  -8.516  17.591  1.00 97.80           H  
ATOM   1864  CE2 TYR A 130      -8.803  -6.422  15.729  1.00 97.80           C  
ATOM   1865  HE2 TYR A 130      -8.604  -5.369  15.600  1.00 97.80           H  
ATOM   1866  OH  TYR A 130     -10.392  -5.930  17.447  1.00 97.80           O  
ATOM   1867  HH  TYR A 130     -10.219  -5.028  17.168  1.00 97.80           H  
ATOM   1868  CZ  TYR A 130      -9.742  -6.847  16.690  1.00 97.80           C  
ATOM   1869  N   LYS A 131      -4.996 -12.268  14.509  1.00 97.07           N  
ATOM   1870  H   LYS A 131      -5.218 -12.465  15.475  1.00 97.07           H  
ATOM   1871  CA  LYS A 131      -4.134 -13.204  13.782  1.00 97.07           C  
ATOM   1872  HA  LYS A 131      -3.538 -12.634  13.069  1.00 97.07           H  
ATOM   1873  C   LYS A 131      -4.953 -14.218  12.991  1.00 97.07           C  
ATOM   1874  CB  LYS A 131      -3.156 -13.865  14.752  1.00 97.07           C  
ATOM   1875  HB2 LYS A 131      -2.565 -13.089  15.239  1.00 97.07           H  
ATOM   1876  HB3 LYS A 131      -3.712 -14.408  15.516  1.00 97.07           H  
ATOM   1877  O   LYS A 131      -5.386 -15.234  13.540  1.00 97.07           O  
ATOM   1878  CG  LYS A 131      -2.220 -14.830  14.008  1.00 97.07           C  
ATOM   1879  HG2 LYS A 131      -1.683 -14.302  13.221  1.00 97.07           H  
ATOM   1880  HG3 LYS A 131      -2.787 -15.646  13.559  1.00 97.07           H  
ATOM   1881  CD  LYS A 131      -1.250 -15.419  15.021  1.00 97.07           C  
ATOM   1882  HD2 LYS A 131      -0.671 -14.621  15.485  1.00 97.07           H  
ATOM   1883  HD3 LYS A 131      -1.852 -15.924  15.777  1.00 97.07           H  
ATOM   1884  CE  LYS A 131      -0.301 -16.430  14.391  1.00 97.07           C  
ATOM   1885  HE2 LYS A 131      -0.884 -17.160  13.831  1.00 97.07           H  
ATOM   1886  HE3 LYS A 131       0.360 -15.910  13.697  1.00 97.07           H  
ATOM   1887  NZ  LYS A 131       0.468 -17.091  15.470  1.00 97.07           N  
ATOM   1888  HZ1 LYS A 131       0.978 -17.893  15.130  1.00 97.07           H  
ATOM   1889  HZ2 LYS A 131       1.108 -16.428  15.883  1.00 97.07           H  
ATOM   1890  HZ3 LYS A 131      -0.158 -17.378  16.209  1.00 97.07           H  
ATOM   1891  N   VAL A 132      -5.112 -13.945  11.699  1.00 95.90           N  
ATOM   1892  H   VAL A 132      -4.739 -13.066  11.370  1.00 95.90           H  
ATOM   1893  CA  VAL A 132      -5.875 -14.778  10.743  1.00 95.90           C  
ATOM   1894  HA  VAL A 132      -6.395 -15.563  11.292  1.00 95.90           H  
ATOM   1895  C   VAL A 132      -4.989 -15.489   9.725  1.00 95.90           C  
ATOM   1896  CB  VAL A 132      -6.947 -13.948  10.023  1.00 95.90           C  
ATOM   1897  HB  VAL A 132      -7.590 -14.621   9.456  1.00 95.90           H  
ATOM   1898  O   VAL A 132      -5.473 -16.257   8.894  1.00 95.90           O  
ATOM   1899  CG1 VAL A 132      -7.811 -13.210  11.035  1.00 95.90           C  
ATOM   1900 HG11 VAL A 132      -8.261 -13.925  11.723  1.00 95.90           H  
ATOM   1901 HG12 VAL A 132      -7.241 -12.462  11.586  1.00 95.90           H  
ATOM   1902 HG13 VAL A 132      -8.611 -12.706  10.492  1.00 95.90           H  
ATOM   1903  CG2 VAL A 132      -6.378 -12.916   9.052  1.00 95.90           C  
ATOM   1904 HG21 VAL A 132      -5.609 -12.306   9.527  1.00 95.90           H  
ATOM   1905 HG22 VAL A 132      -5.973 -13.429   8.180  1.00 95.90           H  
ATOM   1906 HG23 VAL A 132      -7.186 -12.277   8.698  1.00 95.90           H  
ATOM   1907  N   CYS A 133      -3.686 -15.219   9.789  1.00 94.26           N  
ATOM   1908  H   CYS A 133      -3.366 -14.558  10.482  1.00 94.26           H  
ATOM   1909  CA  CYS A 133      -2.706 -15.715   8.846  1.00 94.26           C  
ATOM   1910  HA  CYS A 133      -3.165 -16.469   8.207  1.00 94.26           H  
ATOM   1911  C   CYS A 133      -1.515 -16.367   9.538  1.00 94.26           C  
ATOM   1912  CB  CYS A 133      -2.209 -14.573   7.969  1.00 94.26           C  
ATOM   1913  HB2 CYS A 133      -1.714 -15.022   7.108  1.00 94.26           H  
ATOM   1914  HB3 CYS A 133      -1.471 -14.015   8.546  1.00 94.26           H  
ATOM   1915  O   CYS A 133      -1.136 -16.028  10.665  1.00 94.26           O  
ATOM   1916  SG  CYS A 133      -3.410 -13.365   7.366  1.00 94.26           S  
ATOM   1917  N   ASN A 134      -0.873 -17.258   8.797  1.00 89.16           N  
ATOM   1918  H   ASN A 134      -1.232 -17.441   7.871  1.00 89.16           H  
ATOM   1919  CA  ASN A 134       0.453 -17.767   9.086  1.00 89.16           C  
ATOM   1920  HA  ASN A 134       0.967 -17.068   9.745  1.00 89.16           H  
ATOM   1921  C   ASN A 134       1.268 -17.791   7.777  1.00 89.16           C  
ATOM   1922  CB  ASN A 134       0.299 -19.105   9.844  1.00 89.16           C  
ATOM   1923  HB2 ASN A 134       1.277 -19.464  10.167  1.00 89.16           H  
ATOM   1924  HB3 ASN A 134      -0.295 -18.926  10.740  1.00 89.16           H  
ATOM   1925  O   ASN A 134       0.998 -17.043   6.840  1.00 89.16           O  
ATOM   1926  CG  ASN A 134      -0.362 -20.209   9.038  1.00 89.16           C  
ATOM   1927  ND2 ASN A 134      -1.190 -21.018   9.656  1.00 89.16           N  
ATOM   1928 HD21 ASN A 134      -1.640 -21.718   9.084  1.00 89.16           H  
ATOM   1929 HD22 ASN A 134      -1.473 -20.840  10.609  1.00 89.16           H  
ATOM   1930  OD1 ASN A 134      -0.108 -20.384   7.861  1.00 89.16           O  
ATOM   1931  N   SER A 135       2.298 -18.620   7.729  1.00 84.49           N  
ATOM   1932  H   SER A 135       2.422 -19.286   8.478  1.00 84.49           H  
ATOM   1933  CA  SER A 135       3.241 -18.743   6.621  1.00 84.49           C  
ATOM   1934  HA  SER A 135       3.636 -17.761   6.361  1.00 84.49           H  
ATOM   1935  C   SER A 135       2.698 -19.375   5.332  1.00 84.49           C  
ATOM   1936  CB  SER A 135       4.380 -19.617   7.118  1.00 84.49           C  
ATOM   1937  HB2 SER A 135       5.024 -19.049   7.790  1.00 84.49           H  
ATOM   1938  HB3 SER A 135       4.970 -19.933   6.258  1.00 84.49           H  
ATOM   1939  O   SER A 135       3.327 -19.214   4.291  1.00 84.49           O  
ATOM   1940  OG  SER A 135       3.868 -20.750   7.811  1.00 84.49           O  
ATOM   1941  HG  SER A 135       4.598 -21.350   7.980  1.00 84.49           H  
ATOM   1942  N   VAL A 136       1.577 -20.109   5.363  1.00 80.86           N  
ATOM   1943  H   VAL A 136       1.093 -20.223   6.242  1.00 80.86           H  
ATOM   1944  CA  VAL A 136       0.960 -20.674   4.138  1.00 80.86           C  
ATOM   1945  HA  VAL A 136       1.716 -20.681   3.353  1.00 80.86           H  
ATOM   1946  C   VAL A 136      -0.158 -19.795   3.560  1.00 80.86           C  
ATOM   1947  CB  VAL A 136       0.521 -22.147   4.296  1.00 80.86           C  
ATOM   1948  HB  VAL A 136       0.075 -22.471   3.356  1.00 80.86           H  
ATOM   1949  O   VAL A 136      -0.775 -20.176   2.567  1.00 80.86           O  
ATOM   1950  CG1 VAL A 136       1.724 -23.063   4.548  1.00 80.86           C  
ATOM   1951 HG11 VAL A 136       2.210 -22.794   5.486  1.00 80.86           H  
ATOM   1952 HG12 VAL A 136       1.393 -24.100   4.598  1.00 80.86           H  
ATOM   1953 HG13 VAL A 136       2.429 -22.953   3.724  1.00 80.86           H  
ATOM   1954  CG2 VAL A 136      -0.509 -22.392   5.402  1.00 80.86           C  
ATOM   1955 HG21 VAL A 136      -0.942 -23.385   5.284  1.00 80.86           H  
ATOM   1956 HG22 VAL A 136      -1.307 -21.652   5.343  1.00 80.86           H  
ATOM   1957 HG23 VAL A 136      -0.029 -22.335   6.379  1.00 80.86           H  
ATOM   1958  N   GLY A 137      -0.409 -18.629   4.167  1.00 83.93           N  
ATOM   1959  H   GLY A 137       0.143 -18.393   4.979  1.00 83.93           H  
ATOM   1960  CA  GLY A 137      -1.493 -17.703   3.828  1.00 83.93           C  
ATOM   1961  HA2 GLY A 137      -1.070 -16.755   3.495  1.00 83.93           H  
ATOM   1962  HA3 GLY A 137      -2.092 -18.107   3.012  1.00 83.93           H  
ATOM   1963  C   GLY A 137      -2.419 -17.428   5.017  1.00 83.93           C  
ATOM   1964  O   GLY A 137      -2.069 -17.672   6.176  1.00 83.93           O  
ATOM   1965  N   CYS A 138      -3.612 -16.920   4.725  1.00 91.84           N  
ATOM   1966  H   CYS A 138      -3.833 -16.718   3.761  1.00 91.84           H  
ATOM   1967  CA  CYS A 138      -4.705 -16.692   5.667  1.00 91.84           C  
ATOM   1968  HA  CYS A 138      -4.373 -16.950   6.673  1.00 91.84           H  
ATOM   1969  C   CYS A 138      -5.904 -17.588   5.333  1.00 91.84           C  
ATOM   1970  CB  CYS A 138      -5.140 -15.218   5.663  1.00 91.84           C  
ATOM   1971  HB2 CYS A 138      -5.828 -15.086   4.828  1.00 91.84           H  
ATOM   1972  HB3 CYS A 138      -5.710 -15.014   6.569  1.00 91.84           H  
ATOM   1973  O   CYS A 138      -6.056 -18.068   4.210  1.00 91.84           O  
ATOM   1974  SG  CYS A 138      -3.843 -13.967   5.481  1.00 91.84           S  
ATOM   1975  N   SER A 139      -6.789 -17.787   6.307  1.00 90.13           N  
ATOM   1976  H   SER A 139      -6.634 -17.338   7.199  1.00 90.13           H  
ATOM   1977  CA  SER A 139      -8.066 -18.466   6.086  1.00 90.13           C  
ATOM   1978  HA  SER A 139      -8.003 -19.097   5.200  1.00 90.13           H  
ATOM   1979  C   SER A 139      -9.155 -17.426   5.853  1.00 90.13           C  
ATOM   1980  CB  SER A 139      -8.401 -19.380   7.265  1.00 90.13           C  
ATOM   1981  HB2 SER A 139      -8.291 -18.833   8.201  1.00 90.13           H  
ATOM   1982  HB3 SER A 139      -7.721 -20.232   7.271  1.00 90.13           H  
ATOM   1983  O   SER A 139      -9.280 -16.484   6.634  1.00 90.13           O  
ATOM   1984  OG  SER A 139      -9.729 -19.840   7.132  1.00 90.13           O  
ATOM   1985  HG  SER A 139     -10.019 -20.237   7.956  1.00 90.13           H  
ATOM   1986  N   GLU A 140      -9.978 -17.601   4.816  1.00 89.66           N  
ATOM   1987  H   GLU A 140      -9.824 -18.383   4.196  1.00 89.66           H  
ATOM   1988  CA  GLU A 140     -11.114 -16.705   4.558  1.00 89.66           C  
ATOM   1989  HA  GLU A 140     -10.751 -15.690   4.402  1.00 89.66           H  
ATOM   1990  C   GLU A 140     -12.102 -16.659   5.732  1.00 89.66           C  
ATOM   1991  CB  GLU A 140     -11.884 -17.149   3.310  1.00 89.66           C  
ATOM   1992  HB2 GLU A 140     -12.192 -18.189   3.416  1.00 89.66           H  
ATOM   1993  HB3 GLU A 140     -12.782 -16.535   3.247  1.00 89.66           H  
ATOM   1994  O   GLU A 140     -12.614 -15.589   6.060  1.00 89.66           O  
ATOM   1995  CG  GLU A 140     -11.099 -16.979   2.010  1.00 89.66           C  
ATOM   1996  HG2 GLU A 140     -10.374 -17.787   1.904  1.00 89.66           H  
ATOM   1997  HG3 GLU A 140     -10.545 -16.041   2.048  1.00 89.66           H  
ATOM   1998  CD  GLU A 140     -12.081 -16.946   0.832  1.00 89.66           C  
ATOM   1999  OE1 GLU A 140     -12.138 -15.886   0.172  1.00 89.66           O  
ATOM   2000  OE2 GLU A 140     -12.851 -17.918   0.641  1.00 89.66           O  
ATOM   2001  N   SER A 141     -12.336 -17.795   6.404  1.00 90.46           N  
ATOM   2002  H   SER A 141     -11.826 -18.629   6.150  1.00 90.46           H  
ATOM   2003  CA  SER A 141     -13.212 -17.843   7.581  1.00 90.46           C  
ATOM   2004  HA  SER A 141     -14.159 -17.368   7.327  1.00 90.46           H  
ATOM   2005  C   SER A 141     -12.621 -17.077   8.759  1.00 90.46           C  
ATOM   2006  CB  SER A 141     -13.501 -19.288   8.005  1.00 90.46           C  
ATOM   2007  HB2 SER A 141     -14.228 -19.279   8.818  1.00 90.46           H  
ATOM   2008  HB3 SER A 141     -13.938 -19.822   7.161  1.00 90.46           H  
ATOM   2009  O   SER A 141     -13.355 -16.422   9.493  1.00 90.46           O  
ATOM   2010  OG  SER A 141     -12.337 -19.978   8.436  1.00 90.46           O  
ATOM   2011  HG  SER A 141     -12.018 -19.600   9.259  1.00 90.46           H  
ATOM   2012  N   ASP A 142     -11.299 -17.143   8.929  1.00 94.73           N  
ATOM   2013  H   ASP A 142     -10.756 -17.657   8.250  1.00 94.73           H  
ATOM   2014  CA  ASP A 142     -10.595 -16.453  10.008  1.00 94.73           C  
ATOM   2015  HA  ASP A 142     -11.128 -16.612  10.945  1.00 94.73           H  
ATOM   2016  C   ASP A 142     -10.569 -14.941   9.744  1.00 94.73           C  
ATOM   2017  CB  ASP A 142      -9.171 -17.016  10.162  1.00 94.73           C  
ATOM   2018  HB2 ASP A 142      -8.633 -16.366  10.852  1.00 94.73           H  
ATOM   2019  HB3 ASP A 142      -8.654 -16.954   9.205  1.00 94.73           H  
ATOM   2020  O   ASP A 142     -10.789 -14.159  10.663  1.00 94.73           O  
ATOM   2021  CG  ASP A 142      -9.086 -18.455  10.703  1.00 94.73           C  
ATOM   2022  OD1 ASP A 142      -7.947 -18.902  10.969  1.00 94.73           O  
ATOM   2023  OD2 ASP A 142     -10.131 -19.117  10.898  1.00 94.73           O  
ATOM   2024  N   VAL A 143     -10.373 -14.523   8.486  1.00 94.65           N  
ATOM   2025  H   VAL A 143     -10.189 -15.226   7.785  1.00 94.65           H  
ATOM   2026  CA  VAL A 143     -10.454 -13.117   8.052  1.00 94.65           C  
ATOM   2027  HA  VAL A 143      -9.745 -12.520   8.626  1.00 94.65           H  
ATOM   2028  C   VAL A 143     -11.839 -12.543   8.329  1.00 94.65           C  
ATOM   2029  CB  VAL A 143     -10.093 -12.983   6.561  1.00 94.65           C  
ATOM   2030  HB  VAL A 143     -10.676 -13.704   5.990  1.00 94.65           H  
ATOM   2031  O   VAL A 143     -11.937 -11.506   8.983  1.00 94.65           O  
ATOM   2032  CG1 VAL A 143     -10.357 -11.583   5.985  1.00 94.65           C  
ATOM   2033 HG11 VAL A 143     -11.426 -11.371   5.979  1.00 94.65           H  
ATOM   2034 HG12 VAL A 143      -9.847 -10.829   6.583  1.00 94.65           H  
ATOM   2035 HG13 VAL A 143     -10.003 -11.536   4.955  1.00 94.65           H  
ATOM   2036  CG2 VAL A 143      -8.607 -13.283   6.349  1.00 94.65           C  
ATOM   2037 HG21 VAL A 143      -8.463 -13.531   5.297  1.00 94.65           H  
ATOM   2038 HG22 VAL A 143      -7.999 -12.416   6.606  1.00 94.65           H  
ATOM   2039 HG23 VAL A 143      -8.286 -14.140   6.942  1.00 94.65           H  
ATOM   2040  N   LEU A 144     -12.906 -13.222   7.896  1.00 93.96           N  
ATOM   2041  H   LEU A 144     -12.769 -14.068   7.361  1.00 93.96           H  
ATOM   2042  CA  LEU A 144     -14.271 -12.748   8.126  1.00 93.96           C  
ATOM   2043  HA  LEU A 144     -14.328 -11.724   7.757  1.00 93.96           H  
ATOM   2044  C   LEU A 144     -14.606 -12.709   9.627  1.00 93.96           C  
ATOM   2045  CB  LEU A 144     -15.245 -13.619   7.312  1.00 93.96           C  
ATOM   2046  HB2 LEU A 144     -15.206 -14.638   7.697  1.00 93.96           H  
ATOM   2047  HB3 LEU A 144     -14.911 -13.640   6.275  1.00 93.96           H  
ATOM   2048  O   LEU A 144     -15.131 -11.705  10.105  1.00 93.96           O  
ATOM   2049  CG  LEU A 144     -16.707 -13.130   7.344  1.00 93.96           C  
ATOM   2050  HG  LEU A 144     -17.064 -13.117   8.374  1.00 93.96           H  
ATOM   2051  CD1 LEU A 144     -16.879 -11.732   6.740  1.00 93.96           C  
ATOM   2052 HD11 LEU A 144     -16.461 -11.702   5.733  1.00 93.96           H  
ATOM   2053 HD12 LEU A 144     -17.938 -11.475   6.699  1.00 93.96           H  
ATOM   2054 HD13 LEU A 144     -16.378 -10.992   7.363  1.00 93.96           H  
ATOM   2055  CD2 LEU A 144     -17.581 -14.100   6.548  1.00 93.96           C  
ATOM   2056 HD21 LEU A 144     -17.499 -15.101   6.972  1.00 93.96           H  
ATOM   2057 HD22 LEU A 144     -18.623 -13.782   6.597  1.00 93.96           H  
ATOM   2058 HD23 LEU A 144     -17.261 -14.123   5.507  1.00 93.96           H  
ATOM   2059  N   ALA A 145     -14.223 -13.741  10.388  1.00 95.35           N  
ATOM   2060  H   ALA A 145     -13.794 -14.541   9.944  1.00 95.35           H  
ATOM   2061  CA  ALA A 145     -14.407 -13.784  11.840  1.00 95.35           C  
ATOM   2062  HA  ALA A 145     -15.459 -13.605  12.060  1.00 95.35           H  
ATOM   2063  C   ALA A 145     -13.598 -12.706  12.587  1.00 95.35           C  
ATOM   2064  CB  ALA A 145     -14.040 -15.186  12.339  1.00 95.35           C  
ATOM   2065  HB1 ALA A 145     -14.662 -15.929  11.840  1.00 95.35           H  
ATOM   2066  HB2 ALA A 145     -12.990 -15.392  12.130  1.00 95.35           H  
ATOM   2067  HB3 ALA A 145     -14.212 -15.246  13.414  1.00 95.35           H  
ATOM   2068  O   ALA A 145     -14.037 -12.232  13.634  1.00 95.35           O  
ATOM   2069  N   ALA A 146     -12.441 -12.287  12.065  1.00 97.21           N  
ATOM   2070  H   ALA A 146     -12.072 -12.773  11.260  1.00 97.21           H  
ATOM   2071  CA  ALA A 146     -11.667 -11.178  12.615  1.00 97.21           C  
ATOM   2072  HA  ALA A 146     -11.637 -11.272  13.700  1.00 97.21           H  
ATOM   2073  C   ALA A 146     -12.268  -9.808  12.303  1.00 97.21           C  
ATOM   2074  CB  ALA A 146     -10.241 -11.251  12.089  1.00 97.21           C  
ATOM   2075  HB1 ALA A 146      -9.775 -12.157  12.476  1.00 97.21           H  
ATOM   2076  HB2 ALA A 146     -10.252 -11.266  10.999  1.00 97.21           H  
ATOM   2077  HB3 ALA A 146      -9.684 -10.374  12.418  1.00 97.21           H  
ATOM   2078  O   ALA A 146     -12.218  -8.933  13.164  1.00 97.21           O  
ATOM   2079  N   MET A 147     -12.843  -9.616  11.113  1.00 97.07           N  
ATOM   2080  H   MET A 147     -12.827 -10.368  10.438  1.00 97.07           H  
ATOM   2081  CA  MET A 147     -13.567  -8.385  10.787  1.00 97.07           C  
ATOM   2082  HA  MET A 147     -12.926  -7.532  11.008  1.00 97.07           H  
ATOM   2083  C   MET A 147     -14.807  -8.246  11.675  1.00 97.07           C  
ATOM   2084  CB  MET A 147     -13.928  -8.339   9.296  1.00 97.07           C  
ATOM   2085  HB2 MET A 147     -14.551  -7.464   9.114  1.00 97.07           H  
ATOM   2086  HB3 MET A 147     -14.490  -9.230   9.016  1.00 97.07           H  
ATOM   2087  O   MET A 147     -14.950  -7.226  12.342  1.00 97.07           O  
ATOM   2088  CG  MET A 147     -12.667  -8.236   8.431  1.00 97.07           C  
ATOM   2089  HG2 MET A 147     -12.070  -7.392   8.776  1.00 97.07           H  
ATOM   2090  HG3 MET A 147     -12.070  -9.139   8.562  1.00 97.07           H  
ATOM   2091  SD  MET A 147     -12.976  -8.027   6.663  1.00 97.07           S  
ATOM   2092  CE  MET A 147     -13.259  -6.239   6.651  1.00 97.07           C  
ATOM   2093  HE1 MET A 147     -14.159  -6.000   7.217  1.00 97.07           H  
ATOM   2094  HE2 MET A 147     -12.418  -5.721   7.113  1.00 97.07           H  
ATOM   2095  HE3 MET A 147     -13.359  -5.902   5.619  1.00 97.07           H  
ATOM   2096  N   ASP A 148     -15.626  -9.296  11.764  1.00 96.64           N  
ATOM   2097  H   ASP A 148     -15.437 -10.100  11.183  1.00 96.64           H  
ATOM   2098  CA  ASP A 148     -16.788  -9.393  12.660  1.00 96.64           C  
ATOM   2099  HA  ASP A 148     -17.549  -8.671  12.363  1.00 96.64           H  
ATOM   2100  C   ASP A 148     -16.407  -9.104  14.125  1.00 96.64           C  
ATOM   2101  CB  ASP A 148     -17.365 -10.806  12.478  1.00 96.64           C  
ATOM   2102  HB2 ASP A 148     -17.560 -10.971  11.419  1.00 96.64           H  
ATOM   2103  HB3 ASP A 148     -16.625 -11.541  12.794  1.00 96.64           H  
ATOM   2104  O   ASP A 148     -16.944  -8.198  14.763  1.00 96.64           O  
ATOM   2105  CG  ASP A 148     -18.668 -11.029  13.240  1.00 96.64           C  
ATOM   2106  OD1 ASP A 148     -18.654 -11.889  14.148  1.00 96.64           O  
ATOM   2107  OD2 ASP A 148     -19.665 -10.380  12.854  1.00 96.64           O  
ATOM   2108  N   SER A 149     -15.358  -9.774  14.614  1.00 96.99           N  
ATOM   2109  H   SER A 149     -14.971 -10.516  14.048  1.00 96.99           H  
ATOM   2110  CA  SER A 149     -14.807  -9.539  15.952  1.00 96.99           C  
ATOM   2111  HA  SER A 149     -15.577  -9.760  16.691  1.00 96.99           H  
ATOM   2112  C   SER A 149     -14.360  -8.097  16.173  1.00 96.99           C  
ATOM   2113  CB  SER A 149     -13.608 -10.446  16.197  1.00 96.99           C  
ATOM   2114  HB2 SER A 149     -12.890 -10.332  15.385  1.00 96.99           H  
ATOM   2115  HB3 SER A 149     -13.121 -10.155  17.127  1.00 96.99           H  
ATOM   2116  O   SER A 149     -14.677  -7.523  17.206  1.00 96.99           O  
ATOM   2117  OG  SER A 149     -14.033 -11.793  16.277  1.00 96.99           O  
ATOM   2118  HG  SER A 149     -14.211 -12.062  15.373  1.00 96.99           H  
ATOM   2119  N   ALA A 150     -13.639  -7.489  15.228  1.00 97.80           N  
ATOM   2120  H   ALA A 150     -13.421  -7.990  14.378  1.00 97.80           H  
ATOM   2121  CA  ALA A 150     -13.137  -6.125  15.374  1.00 97.80           C  
ATOM   2122  HA  ALA A 150     -12.634  -6.047  16.338  1.00 97.80           H  
ATOM   2123  C   ALA A 150     -14.257  -5.070  15.360  1.00 97.80           C  
ATOM   2124  CB  ALA A 150     -12.119  -5.876  14.261  1.00 97.80           C  
ATOM   2125  HB1 ALA A 150     -11.328  -6.626  14.304  1.00 97.80           H  
ATOM   2126  HB2 ALA A 150     -12.618  -5.943  13.294  1.00 97.80           H  
ATOM   2127  HB3 ALA A 150     -11.683  -4.884  14.381  1.00 97.80           H  
ATOM   2128  O   ALA A 150     -14.155  -4.053  16.056  1.00 97.80           O  
ATOM   2129  N   ILE A 151     -15.325  -5.325  14.598  1.00 97.35           N  
ATOM   2130  H   ILE A 151     -15.326  -6.177  14.055  1.00 97.35           H  
ATOM   2131  CA  ILE A 151     -16.531  -4.494  14.554  1.00 97.35           C  
ATOM   2132  HA  ILE A 151     -16.243  -3.469  14.322  1.00 97.35           H  
ATOM   2133  C   ILE A 151     -17.211  -4.467  15.930  1.00 97.35           C  
ATOM   2134  CB  ILE A 151     -17.476  -5.006  13.437  1.00 97.35           C  
ATOM   2135  HB  ILE A 151     -17.612  -6.081  13.558  1.00 97.35           H  
ATOM   2136  O   ILE A 151     -17.490  -3.386  16.456  1.00 97.35           O  
ATOM   2137  CG1 ILE A 151     -16.886  -4.735  12.033  1.00 97.35           C  
ATOM   2138 HG12 ILE A 151     -17.015  -3.682  11.787  1.00 97.35           H  
ATOM   2139 HG13 ILE A 151     -15.813  -4.928  12.032  1.00 97.35           H  
ATOM   2140  CG2 ILE A 151     -18.855  -4.339  13.542  1.00 97.35           C  
ATOM   2141 HG21 ILE A 151     -19.360  -4.667  14.450  1.00 97.35           H  
ATOM   2142 HG22 ILE A 151     -18.729  -3.257  13.557  1.00 97.35           H  
ATOM   2143 HG23 ILE A 151     -19.482  -4.631  12.699  1.00 97.35           H  
ATOM   2144  CD1 ILE A 151     -17.523  -5.591  10.928  1.00 97.35           C  
ATOM   2145 HD11 ILE A 151     -17.487  -6.645  11.204  1.00 97.35           H  
ATOM   2146 HD12 ILE A 151     -18.560  -5.297  10.763  1.00 97.35           H  
ATOM   2147 HD13 ILE A 151     -16.970  -5.460   9.998  1.00 97.35           H  
ATOM   2148  N   ASP A 152     -17.439  -5.631  16.540  1.00 97.23           N  
ATOM   2149  H   ASP A 152     -17.225  -6.489  16.051  1.00 97.23           H  
ATOM   2150  CA  ASP A 152     -18.117  -5.720  17.839  1.00 97.23           C  
ATOM   2151  HA  ASP A 152     -18.896  -4.959  17.863  1.00 97.23           H  
ATOM   2152  C   ASP A 152     -17.200  -5.382  19.031  1.00 97.23           C  
ATOM   2153  CB  ASP A 152     -18.798  -7.093  17.979  1.00 97.23           C  
ATOM   2154  HB2 ASP A 152     -18.249  -7.843  17.410  1.00 97.23           H  
ATOM   2155  HB3 ASP A 152     -18.756  -7.388  19.027  1.00 97.23           H  
ATOM   2156  O   ASP A 152     -17.669  -4.784  20.008  1.00 97.23           O  
ATOM   2157  CG  ASP A 152     -20.281  -7.101  17.558  1.00 97.23           C  
ATOM   2158  OD1 ASP A 152     -20.944  -8.100  17.908  1.00 97.23           O  
ATOM   2159  OD2 ASP A 152     -20.798  -6.082  17.017  1.00 97.23           O  
ATOM   2160  N   ASP A 153     -15.894  -5.655  18.933  1.00 97.77           N  
ATOM   2161  H   ASP A 153     -15.591  -6.224  18.156  1.00 97.77           H  
ATOM   2162  CA  ASP A 153     -14.872  -5.230  19.901  1.00 97.77           C  
ATOM   2163  HA  ASP A 153     -15.180  -5.557  20.894  1.00 97.77           H  
ATOM   2164  C   ASP A 153     -14.743  -3.688  19.942  1.00 97.77           C  
ATOM   2165  CB  ASP A 153     -13.515  -5.901  19.583  1.00 97.77           C  
ATOM   2166  HB2 ASP A 153     -13.277  -5.757  18.529  1.00 97.77           H  
ATOM   2167  HB3 ASP A 153     -12.749  -5.374  20.153  1.00 97.77           H  
ATOM   2168  O   ASP A 153     -14.480  -3.118  21.006  1.00 97.77           O  
ATOM   2169  CG  ASP A 153     -13.403  -7.398  19.952  1.00 97.77           C  
ATOM   2170  OD1 ASP A 153     -12.343  -8.022  19.691  1.00 97.77           O  
ATOM   2171  OD2 ASP A 153     -14.307  -7.948  20.616  1.00 97.77           O  
ATOM   2172  N   GLY A 154     -15.023  -3.001  18.824  1.00 96.96           N  
ATOM   2173  H   GLY A 154     -15.227  -3.540  17.995  1.00 96.96           H  
ATOM   2174  CA  GLY A 154     -15.212  -1.545  18.753  1.00 96.96           C  
ATOM   2175  HA2 GLY A 154     -15.495  -1.162  19.733  1.00 96.96           H  
ATOM   2176  HA3 GLY A 154     -16.034  -1.352  18.063  1.00 96.96           H  
ATOM   2177  C   GLY A 154     -14.005  -0.744  18.254  1.00 96.96           C  
ATOM   2178  O   GLY A 154     -13.690   0.300  18.836  1.00 96.96           O  
ATOM   2179  N   VAL A 155     -13.320  -1.223  17.207  1.00 98.10           N  
ATOM   2180  H   VAL A 155     -13.650  -2.074  16.775  1.00 98.10           H  
ATOM   2181  CA  VAL A 155     -12.239  -0.468  16.535  1.00 98.10           C  
ATOM   2182  HA  VAL A 155     -11.591  -0.076  17.318  1.00 98.10           H  
ATOM   2183  C   VAL A 155     -12.777   0.747  15.755  1.00 98.10           C  
ATOM   2184  CB  VAL A 155     -11.357  -1.366  15.636  1.00 98.10           C  
ATOM   2185  HB  VAL A 155     -10.482  -0.782  15.349  1.00 98.10           H  
ATOM   2186  O   VAL A 155     -13.959   0.806  15.436  1.00 98.10           O  
ATOM   2187  CG1 VAL A 155     -10.844  -2.607  16.384  1.00 98.10           C  
ATOM   2188 HG11 VAL A 155     -11.676  -3.264  16.639  1.00 98.10           H  
ATOM   2189 HG12 VAL A 155     -10.146  -3.153  15.749  1.00 98.10           H  
ATOM   2190 HG13 VAL A 155     -10.332  -2.302  17.296  1.00 98.10           H  
ATOM   2191  CG2 VAL A 155     -12.040  -1.821  14.343  1.00 98.10           C  
ATOM   2192 HG21 VAL A 155     -12.952  -2.374  14.568  1.00 98.10           H  
ATOM   2193 HG22 VAL A 155     -11.365  -2.456  13.769  1.00 98.10           H  
ATOM   2194 HG23 VAL A 155     -12.294  -0.956  13.731  1.00 98.10           H  
ATOM   2195  N   ASP A 156     -11.916   1.715  15.424  1.00 98.30           N  
ATOM   2196  H   ASP A 156     -10.955   1.629  15.721  1.00 98.30           H  
ATOM   2197  CA  ASP A 156     -12.253   2.870  14.565  1.00 98.30           C  
ATOM   2198  HA  ASP A 156     -13.330   3.037  14.553  1.00 98.30           H  
ATOM   2199  C   ASP A 156     -11.787   2.691  13.116  1.00 98.30           C  
ATOM   2200  CB  ASP A 156     -11.563   4.126  15.103  1.00 98.30           C  
ATOM   2201  HB2 ASP A 156     -11.696   4.937  14.386  1.00 98.30           H  
ATOM   2202  HB3 ASP A 156     -10.494   3.935  15.197  1.00 98.30           H  
ATOM   2203  O   ASP A 156     -12.456   3.120  12.174  1.00 98.30           O  
ATOM   2204  CG  ASP A 156     -12.124   4.575  16.439  1.00 98.30           C  
ATOM   2205  OD1 ASP A 156     -11.442   4.398  17.478  1.00 98.30           O  
ATOM   2206  OD2 ASP A 156     -13.253   5.112  16.472  1.00 98.30           O  
ATOM   2207  N   ILE A 157     -10.615   2.076  12.947  1.00 98.39           N  
ATOM   2208  H   ILE A 157     -10.136   1.753  13.775  1.00 98.39           H  
ATOM   2209  CA  ILE A 157      -9.959   1.842  11.659  1.00 98.39           C  
ATOM   2210  HA  ILE A 157     -10.644   2.098  10.851  1.00 98.39           H  
ATOM   2211  C   ILE A 157      -9.612   0.356  11.562  1.00 98.39           C  
ATOM   2212  CB  ILE A 157      -8.678   2.705  11.522  1.00 98.39           C  
ATOM   2213  HB  ILE A 157      -7.957   2.329  12.247  1.00 98.39           H  
ATOM   2214  O   ILE A 157      -9.045  -0.203  12.502  1.00 98.39           O  
ATOM   2215  CG1 ILE A 157      -8.853   4.210  11.841  1.00 98.39           C  
ATOM   2216 HG12 ILE A 157      -7.871   4.680  11.798  1.00 98.39           H  
ATOM   2217 HG13 ILE A 157      -9.211   4.323  12.865  1.00 98.39           H  
ATOM   2218  CG2 ILE A 157      -8.048   2.532  10.126  1.00 98.39           C  
ATOM   2219 HG21 ILE A 157      -8.784   2.741   9.350  1.00 98.39           H  
ATOM   2220 HG22 ILE A 157      -7.205   3.213  10.013  1.00 98.39           H  
ATOM   2221 HG23 ILE A 157      -7.683   1.513   9.996  1.00 98.39           H  
ATOM   2222  CD1 ILE A 157      -9.781   4.999  10.911  1.00 98.39           C  
ATOM   2223 HD11 ILE A 157      -9.402   4.970   9.890  1.00 98.39           H  
ATOM   2224 HD12 ILE A 157     -10.788   4.583  10.937  1.00 98.39           H  
ATOM   2225 HD13 ILE A 157      -9.821   6.037  11.240  1.00 98.39           H  
ATOM   2226  N   LEU A 158      -9.877  -0.268  10.416  1.00 98.48           N  
ATOM   2227  H   LEU A 158     -10.342   0.262   9.693  1.00 98.48           H  
ATOM   2228  CA  LEU A 158      -9.318  -1.567  10.046  1.00 98.48           C  
ATOM   2229  HA  LEU A 158      -8.896  -2.043  10.931  1.00 98.48           H  
ATOM   2230  C   LEU A 158      -8.161  -1.371   9.063  1.00 98.48           C  
ATOM   2231  CB  LEU A 158     -10.420  -2.480   9.478  1.00 98.48           C  
ATOM   2232  HB2 LEU A 158      -9.953  -3.263   8.880  1.00 98.48           H  
ATOM   2233  HB3 LEU A 158     -11.052  -1.891   8.814  1.00 98.48           H  
ATOM   2234  O   LEU A 158      -8.352  -0.876   7.954  1.00 98.48           O  
ATOM   2235  CG  LEU A 158     -11.296  -3.152  10.549  1.00 98.48           C  
ATOM   2236  HG  LEU A 158     -11.745  -2.393  11.190  1.00 98.48           H  
ATOM   2237  CD1 LEU A 158     -12.413  -3.957   9.883  1.00 98.48           C  
ATOM   2238 HD11 LEU A 158     -11.989  -4.746   9.262  1.00 98.48           H  
ATOM   2239 HD12 LEU A 158     -13.053  -4.404  10.645  1.00 98.48           H  
ATOM   2240 HD13 LEU A 158     -13.025  -3.299   9.266  1.00 98.48           H  
ATOM   2241  CD2 LEU A 158     -10.473  -4.116  11.407  1.00 98.48           C  
ATOM   2242 HD21 LEU A 158      -9.830  -3.558  12.089  1.00 98.48           H  
ATOM   2243 HD22 LEU A 158     -11.141  -4.740  11.999  1.00 98.48           H  
ATOM   2244 HD23 LEU A 158      -9.863  -4.756  10.769  1.00 98.48           H  
ATOM   2245  N   SER A 159      -6.963  -1.783   9.475  1.00 98.37           N  
ATOM   2246  H   SER A 159      -6.905  -2.174  10.404  1.00 98.37           H  
ATOM   2247  CA  SER A 159      -5.768  -1.866   8.637  1.00 98.37           C  
ATOM   2248  HA  SER A 159      -5.865  -1.198   7.781  1.00 98.37           H  
ATOM   2249  C   SER A 159      -5.619  -3.298   8.136  1.00 98.37           C  
ATOM   2250  CB  SER A 159      -4.538  -1.430   9.438  1.00 98.37           C  
ATOM   2251  HB2 SER A 159      -4.438  -2.062  10.321  1.00 98.37           H  
ATOM   2252  HB3 SER A 159      -4.674  -0.400   9.769  1.00 98.37           H  
ATOM   2253  O   SER A 159      -5.126  -4.171   8.856  1.00 98.37           O  
ATOM   2254  OG  SER A 159      -3.358  -1.521   8.656  1.00 98.37           O  
ATOM   2255  HG  SER A 159      -3.148  -2.453   8.562  1.00 98.37           H  
ATOM   2256  N   MET A 160      -6.039  -3.540   6.897  1.00 97.57           N  
ATOM   2257  H   MET A 160      -6.433  -2.780   6.361  1.00 97.57           H  
ATOM   2258  CA  MET A 160      -5.957  -4.846   6.250  1.00 97.57           C  
ATOM   2259  HA  MET A 160      -5.651  -5.601   6.973  1.00 97.57           H  
ATOM   2260  C   MET A 160      -4.904  -4.818   5.154  1.00 97.57           C  
ATOM   2261  CB  MET A 160      -7.323  -5.271   5.715  1.00 97.57           C  
ATOM   2262  HB2 MET A 160      -7.208  -6.208   5.172  1.00 97.57           H  
ATOM   2263  HB3 MET A 160      -7.706  -4.512   5.033  1.00 97.57           H  
ATOM   2264  O   MET A 160      -5.186  -4.597   3.978  1.00 97.57           O  
ATOM   2265  CG  MET A 160      -8.320  -5.466   6.855  1.00 97.57           C  
ATOM   2266  HG2 MET A 160      -8.522  -4.498   7.313  1.00 97.57           H  
ATOM   2267  HG3 MET A 160      -7.886  -6.119   7.612  1.00 97.57           H  
ATOM   2268  SD  MET A 160      -9.886  -6.169   6.312  1.00 97.57           S  
ATOM   2269  CE  MET A 160      -9.403  -7.885   5.977  1.00 97.57           C  
ATOM   2270  HE1 MET A 160      -8.943  -8.318   6.865  1.00 97.57           H  
ATOM   2271  HE2 MET A 160     -10.291  -8.462   5.721  1.00 97.57           H  
ATOM   2272  HE3 MET A 160      -8.705  -7.922   5.141  1.00 97.57           H  
ATOM   2273  N   SER A 161      -3.673  -5.126   5.545  1.00 96.84           N  
ATOM   2274  H   SER A 161      -3.511  -5.285   6.529  1.00 96.84           H  
ATOM   2275  CA  SER A 161      -2.568  -5.388   4.624  1.00 96.84           C  
ATOM   2276  HA  SER A 161      -2.567  -4.620   3.851  1.00 96.84           H  
ATOM   2277  C   SER A 161      -2.724  -6.742   3.909  1.00 96.84           C  
ATOM   2278  CB  SER A 161      -1.256  -5.283   5.396  1.00 96.84           C  
ATOM   2279  HB2 SER A 161      -1.305  -5.872   6.311  1.00 96.84           H  
ATOM   2280  HB3 SER A 161      -0.462  -5.681   4.765  1.00 96.84           H  
ATOM   2281  O   SER A 161      -1.757  -7.487   3.764  1.00 96.84           O  
ATOM   2282  OG  SER A 161      -0.989  -3.923   5.695  1.00 96.84           O  
ATOM   2283  HG  SER A 161      -0.044  -3.801   5.812  1.00 96.84           H  
ATOM   2284  N   LEU A 162      -3.952  -7.082   3.507  1.00 92.25           N  
ATOM   2285  H   LEU A 162      -4.644  -6.347   3.515  1.00 92.25           H  
ATOM   2286  CA  LEU A 162      -4.378  -8.365   2.957  1.00 92.25           C  
ATOM   2287  HA  LEU A 162      -3.477  -8.968   2.845  1.00 92.25           H  
ATOM   2288  C   LEU A 162      -5.039  -8.201   1.576  1.00 92.25           C  
ATOM   2289  CB  LEU A 162      -5.352  -9.069   3.929  1.00 92.25           C  
ATOM   2290  HB2 LEU A 162      -5.615 -10.032   3.492  1.00 92.25           H  
ATOM   2291  HB3 LEU A 162      -6.264  -8.476   3.989  1.00 92.25           H  
ATOM   2292  O   LEU A 162      -5.330  -7.079   1.162  1.00 92.25           O  
ATOM   2293  CG  LEU A 162      -4.855  -9.326   5.363  1.00 92.25           C  
ATOM   2294  HG  LEU A 162      -4.703  -8.374   5.871  1.00 92.25           H  
ATOM   2295  CD1 LEU A 162      -5.887 -10.145   6.135  1.00 92.25           C  
ATOM   2296 HD11 LEU A 162      -5.516 -10.317   7.145  1.00 92.25           H  
ATOM   2297 HD12 LEU A 162      -6.049 -11.109   5.654  1.00 92.25           H  
ATOM   2298 HD13 LEU A 162      -6.828  -9.596   6.192  1.00 92.25           H  
ATOM   2299  CD2 LEU A 162      -3.559 -10.119   5.383  1.00 92.25           C  
ATOM   2300 HD21 LEU A 162      -3.672 -11.029   4.793  1.00 92.25           H  
ATOM   2301 HD22 LEU A 162      -3.290 -10.368   6.409  1.00 92.25           H  
ATOM   2302 HD23 LEU A 162      -2.769  -9.495   4.964  1.00 92.25           H  
ATOM   2303  N   SER A 163      -5.329  -9.298   0.868  1.00 89.11           N  
ATOM   2304  H   SER A 163      -4.955 -10.181   1.184  1.00 89.11           H  
ATOM   2305  CA  SER A 163      -6.295  -9.312  -0.245  1.00 89.11           C  
ATOM   2306  HA  SER A 163      -7.122  -8.653   0.019  1.00 89.11           H  
ATOM   2307  C   SER A 163      -6.885 -10.696  -0.555  1.00 89.11           C  
ATOM   2308  CB  SER A 163      -5.657  -8.752  -1.515  1.00 89.11           C  
ATOM   2309  HB2 SER A 163      -5.066  -7.867  -1.280  1.00 89.11           H  
ATOM   2310  HB3 SER A 163      -6.456  -8.458  -2.196  1.00 89.11           H  
ATOM   2311  O   SER A 163      -6.372 -11.714  -0.093  1.00 89.11           O  
ATOM   2312  OG  SER A 163      -4.839  -9.709  -2.155  1.00 89.11           O  
ATOM   2313  HG  SER A 163      -5.388 -10.167  -2.796  1.00 89.11           H  
ATOM   2314  N   GLY A 164      -7.928 -10.735  -1.391  1.00 83.35           N  
ATOM   2315  H   GLY A 164      -8.376  -9.859  -1.617  1.00 83.35           H  
ATOM   2316  CA  GLY A 164      -8.192 -11.850  -2.316  1.00 83.35           C  
ATOM   2317  HA2 GLY A 164      -7.793 -12.784  -1.921  1.00 83.35           H  
ATOM   2318  HA3 GLY A 164      -9.269 -11.969  -2.436  1.00 83.35           H  
ATOM   2319  C   GLY A 164      -7.569 -11.594  -3.701  1.00 83.35           C  
ATOM   2320  O   GLY A 164      -6.664 -10.763  -3.823  1.00 83.35           O  
ATOM   2321  N   GLY A 165      -8.068 -12.258  -4.747  1.00 79.81           N  
ATOM   2322  H   GLY A 165      -8.731 -12.995  -4.555  1.00 79.81           H  
ATOM   2323  CA  GLY A 165      -7.892 -11.837  -6.150  1.00 79.81           C  
ATOM   2324  HA2 GLY A 165      -7.977 -12.701  -6.809  1.00 79.81           H  
ATOM   2325  HA3 GLY A 165      -6.888 -11.429  -6.273  1.00 79.81           H  
ATOM   2326  C   GLY A 165      -8.932 -10.782  -6.597  1.00 79.81           C  
ATOM   2327  O   GLY A 165      -9.871 -10.501  -5.851  1.00 79.81           O  
ATOM   2328  N   PRO A 166      -8.809 -10.159  -7.789  1.00 87.75           N  
ATOM   2329  CA  PRO A 166      -9.788  -9.187  -8.300  1.00 87.75           C  
ATOM   2330  HA  PRO A 166      -9.985  -8.455  -7.516  1.00 87.75           H  
ATOM   2331  C   PRO A 166     -11.121  -9.843  -8.710  1.00 87.75           C  
ATOM   2332  CB  PRO A 166      -9.103  -8.465  -9.477  1.00 87.75           C  
ATOM   2333  HB2 PRO A 166      -9.307  -7.394  -9.459  1.00 87.75           H  
ATOM   2334  HB3 PRO A 166      -9.403  -8.879 -10.439  1.00 87.75           H  
ATOM   2335  O   PRO A 166     -11.290 -10.270  -9.845  1.00 87.75           O  
ATOM   2336  CG  PRO A 166      -7.618  -8.746  -9.285  1.00 87.75           C  
ATOM   2337  HG2 PRO A 166      -7.188  -7.979  -8.641  1.00 87.75           H  
ATOM   2338  HG3 PRO A 166      -7.088  -8.767 -10.238  1.00 87.75           H  
ATOM   2339  CD  PRO A 166      -7.591 -10.106  -8.579  1.00 87.75           C  
ATOM   2340  HD2 PRO A 166      -6.701 -10.168  -7.953  1.00 87.75           H  
ATOM   2341  HD3 PRO A 166      -7.586 -10.930  -9.292  1.00 87.75           H  
ATOM   2342  N   ILE A 167     -12.107  -9.931  -7.816  1.00 88.13           N  
ATOM   2343  H   ILE A 167     -11.924  -9.612  -6.876  1.00 88.13           H  
ATOM   2344  CA  ILE A 167     -13.309 -10.769  -8.031  1.00 88.13           C  
ATOM   2345  HA  ILE A 167     -13.363 -11.047  -9.084  1.00 88.13           H  
ATOM   2346  C   ILE A 167     -14.634 -10.042  -7.748  1.00 88.13           C  
ATOM   2347  CB  ILE A 167     -13.148 -12.077  -7.234  1.00 88.13           C  
ATOM   2348  HB  ILE A 167     -14.046 -12.682  -7.356  1.00 88.13           H  
ATOM   2349  O   ILE A 167     -14.604  -8.943  -7.193  1.00 88.13           O  
ATOM   2350  CG1 ILE A 167     -12.908 -11.891  -5.720  1.00 88.13           C  
ATOM   2351 HG12 ILE A 167     -13.225 -10.894  -5.412  1.00 88.13           H  
ATOM   2352 HG13 ILE A 167     -11.846 -11.991  -5.497  1.00 88.13           H  
ATOM   2353  CG2 ILE A 167     -12.005 -12.854  -7.890  1.00 88.13           C  
ATOM   2354 HG21 ILE A 167     -11.051 -12.330  -7.814  1.00 88.13           H  
ATOM   2355 HG22 ILE A 167     -12.218 -13.063  -8.938  1.00 88.13           H  
ATOM   2356 HG23 ILE A 167     -11.878 -13.797  -7.358  1.00 88.13           H  
ATOM   2357  CD1 ILE A 167     -13.674 -12.919  -4.884  1.00 88.13           C  
ATOM   2358 HD11 ILE A 167     -14.737 -12.680  -4.922  1.00 88.13           H  
ATOM   2359 HD12 ILE A 167     -13.331 -12.874  -3.850  1.00 88.13           H  
ATOM   2360 HD13 ILE A 167     -13.521 -13.927  -5.270  1.00 88.13           H  
ATOM   2361  N   PRO A 168     -15.807 -10.591  -8.147  1.00 92.36           N  
ATOM   2362  CA  PRO A 168     -17.097  -9.996  -7.799  1.00 92.36           C  
ATOM   2363  HA  PRO A 168     -17.207  -9.047  -8.324  1.00 92.36           H  
ATOM   2364  C   PRO A 168     -17.221  -9.783  -6.288  1.00 92.36           C  
ATOM   2365  CB  PRO A 168     -18.171 -10.977  -8.278  1.00 92.36           C  
ATOM   2366  HB2 PRO A 168     -18.468 -11.641  -7.466  1.00 92.36           H  
ATOM   2367  HB3 PRO A 168     -19.043 -10.452  -8.669  1.00 92.36           H  
ATOM   2368  O   PRO A 168     -16.985 -10.710  -5.514  1.00 92.36           O  
ATOM   2369  CG  PRO A 168     -17.484 -11.808  -9.354  1.00 92.36           C  
ATOM   2370  HG2 PRO A 168     -17.600 -11.324 -10.324  1.00 92.36           H  
ATOM   2371  HG3 PRO A 168     -17.888 -12.819  -9.397  1.00 92.36           H  
ATOM   2372  CD  PRO A 168     -16.017 -11.807  -8.931  1.00 92.36           C  
ATOM   2373  HD2 PRO A 168     -15.370 -11.838  -9.808  1.00 92.36           H  
ATOM   2374  HD3 PRO A 168     -15.856 -12.685  -8.305  1.00 92.36           H  
ATOM   2375  N   PHE A 169     -17.663  -8.598  -5.862  1.00 95.48           N  
ATOM   2376  H   PHE A 169     -17.808  -7.868  -6.545  1.00 95.48           H  
ATOM   2377  CA  PHE A 169     -17.704  -8.237  -4.438  1.00 95.48           C  
ATOM   2378  HA  PHE A 169     -16.690  -8.293  -4.042  1.00 95.48           H  
ATOM   2379  C   PHE A 169     -18.566  -9.190  -3.592  1.00 95.48           C  
ATOM   2380  CB  PHE A 169     -18.206  -6.795  -4.282  1.00 95.48           C  
ATOM   2381  HB2 PHE A 169     -18.132  -6.521  -3.230  1.00 95.48           H  
ATOM   2382  HB3 PHE A 169     -19.260  -6.772  -4.559  1.00 95.48           H  
ATOM   2383  O   PHE A 169     -18.264  -9.423  -2.430  1.00 95.48           O  
ATOM   2384  CG  PHE A 169     -17.472  -5.739  -5.088  1.00 95.48           C  
ATOM   2385  CD1 PHE A 169     -16.063  -5.707  -5.131  1.00 95.48           C  
ATOM   2386  HD1 PHE A 169     -15.480  -6.443  -4.597  1.00 95.48           H  
ATOM   2387  CD2 PHE A 169     -18.210  -4.760  -5.779  1.00 95.48           C  
ATOM   2388  HD2 PHE A 169     -19.289  -4.748  -5.726  1.00 95.48           H  
ATOM   2389  CE1 PHE A 169     -15.401  -4.711  -5.870  1.00 95.48           C  
ATOM   2390  HE1 PHE A 169     -14.322  -4.694  -5.905  1.00 95.48           H  
ATOM   2391  CE2 PHE A 169     -17.546  -3.770  -6.519  1.00 95.48           C  
ATOM   2392  HE2 PHE A 169     -18.123  -3.023  -7.042  1.00 95.48           H  
ATOM   2393  CZ  PHE A 169     -16.142  -3.739  -6.564  1.00 95.48           C  
ATOM   2394  HZ  PHE A 169     -15.631  -2.968  -7.122  1.00 95.48           H  
ATOM   2395  N   HIS A 170     -19.592  -9.817  -4.178  1.00 93.55           N  
ATOM   2396  H   HIS A 170     -19.771  -9.617  -5.152  1.00 93.55           H  
ATOM   2397  CA  HIS A 170     -20.433 -10.821  -3.507  1.00 93.55           C  
ATOM   2398  HA  HIS A 170     -20.644 -10.461  -2.499  1.00 93.55           H  
ATOM   2399  C   HIS A 170     -19.765 -12.209  -3.340  1.00 93.55           C  
ATOM   2400  CB  HIS A 170     -21.769 -10.931  -4.254  1.00 93.55           C  
ATOM   2401  HB2 HIS A 170     -22.456 -11.513  -3.640  1.00 93.55           H  
ATOM   2402  HB3 HIS A 170     -22.199  -9.939  -4.394  1.00 93.55           H  
ATOM   2403  O   HIS A 170     -20.433 -13.181  -2.980  1.00 93.55           O  
ATOM   2404  CG  HIS A 170     -21.625 -11.622  -5.582  1.00 93.55           C  
ATOM   2405  CD2 HIS A 170     -21.585 -11.036  -6.811  1.00 93.55           C  
ATOM   2406  HD2 HIS A 170     -21.718  -9.979  -6.994  1.00 93.55           H  
ATOM   2407  ND1 HIS A 170     -21.365 -12.958  -5.760  1.00 93.55           N  
ATOM   2408  HD1 HIS A 170     -21.227 -13.607  -4.998  1.00 93.55           H  
ATOM   2409  CE1 HIS A 170     -21.136 -13.171  -7.064  1.00 93.55           C  
ATOM   2410  HE1 HIS A 170     -20.851 -14.115  -7.502  1.00 93.55           H  
ATOM   2411  NE2 HIS A 170     -21.280 -12.029  -7.750  1.00 93.55           N  
ATOM   2412  N   ARG A 171     -18.480 -12.340  -3.692  1.00 91.84           N  
ATOM   2413  H   ARG A 171     -18.037 -11.539  -4.120  1.00 91.84           H  
ATOM   2414  CA  ARG A 171     -17.596 -13.472  -3.364  1.00 91.84           C  
ATOM   2415  HA  ARG A 171     -18.097 -14.150  -2.672  1.00 91.84           H  
ATOM   2416  C   ARG A 171     -16.331 -13.013  -2.625  1.00 91.84           C  
ATOM   2417  CB  ARG A 171     -17.208 -14.248  -4.639  1.00 91.84           C  
ATOM   2418  HB2 ARG A 171     -16.414 -14.953  -4.396  1.00 91.84           H  
ATOM   2419  HB3 ARG A 171     -16.824 -13.546  -5.380  1.00 91.84           H  
ATOM   2420  O   ARG A 171     -15.555 -13.852  -2.197  1.00 91.84           O  
ATOM   2421  CG  ARG A 171     -18.365 -15.042  -5.254  1.00 91.84           C  
ATOM   2422  HG2 ARG A 171     -18.751 -15.751  -4.522  1.00 91.84           H  
ATOM   2423  HG3 ARG A 171     -19.155 -14.347  -5.538  1.00 91.84           H  
ATOM   2424  CD  ARG A 171     -17.886 -15.796  -6.501  1.00 91.84           C  
ATOM   2425  HD2 ARG A 171     -17.149 -16.538  -6.196  1.00 91.84           H  
ATOM   2426  HD3 ARG A 171     -17.404 -15.082  -7.169  1.00 91.84           H  
ATOM   2427  NE  ARG A 171     -19.002 -16.462  -7.206  1.00 91.84           N  
ATOM   2428  HE  ARG A 171     -19.846 -16.611  -6.671  1.00 91.84           H  
ATOM   2429  NH1 ARG A 171     -17.865 -16.963  -9.139  1.00 91.84           N  
ATOM   2430 HH11 ARG A 171     -17.826 -17.377 -10.059  1.00 91.84           H  
ATOM   2431 HH12 ARG A 171     -17.008 -16.651  -8.705  1.00 91.84           H  
ATOM   2432  NH2 ARG A 171     -20.026 -17.480  -8.973  1.00 91.84           N  
ATOM   2433 HH21 ARG A 171     -19.968 -17.863  -9.906  1.00 91.84           H  
ATOM   2434 HH22 ARG A 171     -20.889 -17.538  -8.453  1.00 91.84           H  
ATOM   2435  CZ  ARG A 171     -18.959 -16.962  -8.430  1.00 91.84           C  
ATOM   2436  N   ASP A 172     -16.096 -11.711  -2.485  1.00 94.12           N  
ATOM   2437  H   ASP A 172     -16.809 -11.047  -2.749  1.00 94.12           H  
ATOM   2438  CA  ASP A 172     -14.911 -11.173  -1.818  1.00 94.12           C  
ATOM   2439  HA  ASP A 172     -14.080 -11.872  -1.914  1.00 94.12           H  
ATOM   2440  C   ASP A 172     -15.205 -11.003  -0.323  1.00 94.12           C  
ATOM   2441  CB  ASP A 172     -14.486  -9.875  -2.526  1.00 94.12           C  
ATOM   2442  HB2 ASP A 172     -15.327  -9.181  -2.526  1.00 94.12           H  
ATOM   2443  HB3 ASP A 172     -14.261 -10.106  -3.567  1.00 94.12           H  
ATOM   2444  O   ASP A 172     -15.911 -10.083   0.088  1.00 94.12           O  
ATOM   2445  CG  ASP A 172     -13.267  -9.177  -1.905  1.00 94.12           C  
ATOM   2446  OD1 ASP A 172     -12.810  -8.181  -2.508  1.00 94.12           O  
ATOM   2447  OD2 ASP A 172     -12.826  -9.600  -0.811  1.00 94.12           O  
ATOM   2448  N   ASN A 173     -14.656 -11.896   0.502  1.00 92.73           N  
ATOM   2449  H   ASN A 173     -14.121 -12.653   0.101  1.00 92.73           H  
ATOM   2450  CA  ASN A 173     -14.857 -11.873   1.951  1.00 92.73           C  
ATOM   2451  HA  ASN A 173     -15.928 -11.901   2.150  1.00 92.73           H  
ATOM   2452  C   ASN A 173     -14.337 -10.583   2.617  1.00 92.73           C  
ATOM   2453  CB  ASN A 173     -14.229 -13.142   2.552  1.00 92.73           C  
ATOM   2454  HB2 ASN A 173     -14.230 -13.065   3.639  1.00 92.73           H  
ATOM   2455  HB3 ASN A 173     -13.199 -13.256   2.215  1.00 92.73           H  
ATOM   2456  O   ASN A 173     -14.886 -10.174   3.641  1.00 92.73           O  
ATOM   2457  CG  ASN A 173     -15.042 -14.370   2.184  1.00 92.73           C  
ATOM   2458  ND2 ASN A 173     -14.557 -15.232   1.327  1.00 92.73           N  
ATOM   2459 HD21 ASN A 173     -13.633 -15.166   0.925  1.00 92.73           H  
ATOM   2460 HD22 ASN A 173     -15.127 -16.037   1.110  1.00 92.73           H  
ATOM   2461  OD1 ASN A 173     -16.156 -14.554   2.639  1.00 92.73           O  
ATOM   2462  N   ILE A 174     -13.346  -9.903   2.024  1.00 95.84           N  
ATOM   2463  H   ILE A 174     -13.037 -10.198   1.108  1.00 95.84           H  
ATOM   2464  CA  ILE A 174     -12.869  -8.596   2.499  1.00 95.84           C  
ATOM   2465  HA  ILE A 174     -12.833  -8.615   3.589  1.00 95.84           H  
ATOM   2466  C   ILE A 174     -13.870  -7.509   2.105  1.00 95.84           C  
ATOM   2467  CB  ILE A 174     -11.441  -8.291   1.986  1.00 95.84           C  
ATOM   2468  HB  ILE A 174     -11.448  -8.290   0.896  1.00 95.84           H  
ATOM   2469  O   ILE A 174     -14.219  -6.683   2.944  1.00 95.84           O  
ATOM   2470  CG1 ILE A 174     -10.459  -9.382   2.476  1.00 95.84           C  
ATOM   2471 HG12 ILE A 174     -10.824 -10.363   2.171  1.00 95.84           H  
ATOM   2472 HG13 ILE A 174     -10.410  -9.367   3.565  1.00 95.84           H  
ATOM   2473  CG2 ILE A 174     -10.981  -6.895   2.458  1.00 95.84           C  
ATOM   2474 HG21 ILE A 174     -10.965  -6.852   3.547  1.00 95.84           H  
ATOM   2475 HG22 ILE A 174     -11.654  -6.123   2.084  1.00 95.84           H  
ATOM   2476 HG23 ILE A 174      -9.990  -6.664   2.067  1.00 95.84           H  
ATOM   2477  CD1 ILE A 174      -9.047  -9.241   1.908  1.00 95.84           C  
ATOM   2478 HD11 ILE A 174      -9.110  -9.196   0.820  1.00 95.84           H  
ATOM   2479 HD12 ILE A 174      -8.455 -10.110   2.195  1.00 95.84           H  
ATOM   2480 HD13 ILE A 174      -8.556  -8.347   2.292  1.00 95.84           H  
ATOM   2481  N   ALA A 175     -14.401  -7.524   0.877  1.00 96.41           N  
ATOM   2482  H   ALA A 175     -14.079  -8.225   0.225  1.00 96.41           H  
ATOM   2483  CA  ALA A 175     -15.454  -6.586   0.473  1.00 96.41           C  
ATOM   2484  HA  ALA A 175     -15.083  -5.572   0.623  1.00 96.41           H  
ATOM   2485  C   ALA A 175     -16.724  -6.732   1.331  1.00 96.41           C  
ATOM   2486  CB  ALA A 175     -15.771  -6.752  -1.016  1.00 96.41           C  
ATOM   2487  HB1 ALA A 175     -16.255  -7.715  -1.182  1.00 96.41           H  
ATOM   2488  HB2 ALA A 175     -16.453  -5.963  -1.331  1.00 96.41           H  
ATOM   2489  HB3 ALA A 175     -14.856  -6.687  -1.603  1.00 96.41           H  
ATOM   2490  O   ALA A 175     -17.276  -5.717   1.759  1.00 96.41           O  
ATOM   2491  N   ILE A 176     -17.147  -7.968   1.620  1.00 96.31           N  
ATOM   2492  H   ILE A 176     -16.651  -8.736   1.192  1.00 96.31           H  
ATOM   2493  CA  ILE A 176     -18.307  -8.285   2.470  1.00 96.31           C  
ATOM   2494  HA  ILE A 176     -19.177  -7.750   2.090  1.00 96.31           H  
ATOM   2495  C   ILE A 176     -18.074  -7.789   3.902  1.00 96.31           C  
ATOM   2496  CB  ILE A 176     -18.616  -9.803   2.416  1.00 96.31           C  
ATOM   2497  HB  ILE A 176     -17.707 -10.347   2.671  1.00 96.31           H  
ATOM   2498  O   ILE A 176     -18.849  -6.974   4.400  1.00 96.31           O  
ATOM   2499  CG1 ILE A 176     -19.057 -10.212   0.990  1.00 96.31           C  
ATOM   2500 HG12 ILE A 176     -18.389  -9.768   0.252  1.00 96.31           H  
ATOM   2501 HG13 ILE A 176     -20.051  -9.808   0.796  1.00 96.31           H  
ATOM   2502  CG2 ILE A 176     -19.712 -10.191   3.431  1.00 96.31           C  
ATOM   2503 HG21 ILE A 176     -19.927 -11.257   3.370  1.00 96.31           H  
ATOM   2504 HG22 ILE A 176     -20.624  -9.629   3.229  1.00 96.31           H  
ATOM   2505 HG23 ILE A 176     -19.386  -9.981   4.449  1.00 96.31           H  
ATOM   2506  CD1 ILE A 176     -19.073 -11.725   0.735  1.00 96.31           C  
ATOM   2507 HD11 ILE A 176     -18.098 -12.151   0.971  1.00 96.31           H  
ATOM   2508 HD12 ILE A 176     -19.291 -11.907  -0.317  1.00 96.31           H  
ATOM   2509 HD13 ILE A 176     -19.841 -12.209   1.338  1.00 96.31           H  
ATOM   2510  N   GLY A 177     -16.979  -8.197   4.553  1.00 96.78           N  
ATOM   2511  H   GLY A 177     -16.347  -8.849   4.111  1.00 96.78           H  
ATOM   2512  CA  GLY A 177     -16.672  -7.737   5.911  1.00 96.78           C  
ATOM   2513  HA2 GLY A 177     -15.756  -8.223   6.249  1.00 96.78           H  
ATOM   2514  HA3 GLY A 177     -17.483  -8.020   6.582  1.00 96.78           H  
ATOM   2515  C   GLY A 177     -16.481  -6.217   5.995  1.00 96.78           C  
ATOM   2516  O   GLY A 177     -16.886  -5.588   6.973  1.00 96.78           O  
ATOM   2517  N   ALA A 178     -15.919  -5.596   4.952  1.00 97.58           N  
ATOM   2518  H   ALA A 178     -15.556  -6.152   4.192  1.00 97.58           H  
ATOM   2519  CA  ALA A 178     -15.725  -4.151   4.902  1.00 97.58           C  
ATOM   2520  HA  ALA A 178     -15.323  -3.843   5.867  1.00 97.58           H  
ATOM   2521  C   ALA A 178     -17.033  -3.377   4.702  1.00 97.58           C  
ATOM   2522  CB  ALA A 178     -14.700  -3.801   3.818  1.00 97.58           C  
ATOM   2523  HB1 ALA A 178     -13.759  -4.316   4.010  1.00 97.58           H  
ATOM   2524  HB2 ALA A 178     -14.516  -2.726   3.825  1.00 97.58           H  
ATOM   2525  HB3 ALA A 178     -15.076  -4.098   2.839  1.00 97.58           H  
ATOM   2526  O   ALA A 178     -17.116  -2.226   5.130  1.00 97.58           O  
ATOM   2527  N   TYR A 179     -18.054  -3.989   4.092  1.00 97.73           N  
ATOM   2528  H   TYR A 179     -17.935  -4.938   3.767  1.00 97.73           H  
ATOM   2529  CA  TYR A 179     -19.388  -3.398   3.991  1.00 97.73           C  
ATOM   2530  HA  TYR A 179     -19.299  -2.393   3.579  1.00 97.73           H  
ATOM   2531  C   TYR A 179     -20.006  -3.273   5.390  1.00 97.73           C  
ATOM   2532  CB  TYR A 179     -20.259  -4.229   3.036  1.00 97.73           C  
ATOM   2533  HB2 TYR A 179     -19.763  -4.294   2.068  1.00 97.73           H  
ATOM   2534  HB3 TYR A 179     -20.360  -5.245   3.418  1.00 97.73           H  
ATOM   2535  O   TYR A 179     -20.353  -2.168   5.807  1.00 97.73           O  
ATOM   2536  CG  TYR A 179     -21.647  -3.658   2.832  1.00 97.73           C  
ATOM   2537  CD1 TYR A 179     -22.730  -4.145   3.591  1.00 97.73           C  
ATOM   2538  HD1 TYR A 179     -22.576  -4.938   4.307  1.00 97.73           H  
ATOM   2539  CD2 TYR A 179     -21.844  -2.610   1.913  1.00 97.73           C  
ATOM   2540  HD2 TYR A 179     -21.011  -2.232   1.339  1.00 97.73           H  
ATOM   2541  CE1 TYR A 179     -24.011  -3.579   3.437  1.00 97.73           C  
ATOM   2542  HE1 TYR A 179     -24.834  -3.924   4.044  1.00 97.73           H  
ATOM   2543  CE2 TYR A 179     -23.122  -2.040   1.763  1.00 97.73           C  
ATOM   2544  HE2 TYR A 179     -23.264  -1.217   1.078  1.00 97.73           H  
ATOM   2545  OH  TYR A 179     -25.437  -1.947   2.393  1.00 97.73           O  
ATOM   2546  HH  TYR A 179     -25.368  -1.117   1.916  1.00 97.73           H  
ATOM   2547  CZ  TYR A 179     -24.210  -2.522   2.524  1.00 97.73           C  
ATOM   2548  N   SER A 180     -20.019  -4.367   6.161  1.00 96.98           N  
ATOM   2549  H   SER A 180     -19.761  -5.254   5.752  1.00 96.98           H  
ATOM   2550  CA  SER A 180     -20.517  -4.382   7.545  1.00 96.98           C  
ATOM   2551  HA  SER A 180     -21.539  -4.003   7.545  1.00 96.98           H  
ATOM   2552  C   SER A 180     -19.696  -3.483   8.483  1.00 96.98           C  
ATOM   2553  CB  SER A 180     -20.554  -5.821   8.080  1.00 96.98           C  
ATOM   2554  HB2 SER A 180     -19.539  -6.203   8.184  1.00 96.98           H  
ATOM   2555  HB3 SER A 180     -21.038  -5.826   9.057  1.00 96.98           H  
ATOM   2556  O   SER A 180     -20.262  -2.815   9.348  1.00 96.98           O  
ATOM   2557  OG  SER A 180     -21.278  -6.653   7.189  1.00 96.98           O  
ATOM   2558  HG  SER A 180     -21.714  -7.359   7.672  1.00 96.98           H  
ATOM   2559  N   ALA A 181     -18.374  -3.385   8.291  1.00 98.03           N  
ATOM   2560  H   ALA A 181     -17.934  -4.012   7.632  1.00 98.03           H  
ATOM   2561  CA  ALA A 181     -17.537  -2.428   9.021  1.00 98.03           C  
ATOM   2562  HA  ALA A 181     -17.697  -2.571  10.089  1.00 98.03           H  
ATOM   2563  C   ALA A 181     -17.916  -0.969   8.705  1.00 98.03           C  
ATOM   2564  CB  ALA A 181     -16.064  -2.712   8.698  1.00 98.03           C  
ATOM   2565  HB1 ALA A 181     -15.423  -2.063   9.293  1.00 98.03           H  
ATOM   2566  HB2 ALA A 181     -15.877  -2.521   7.641  1.00 98.03           H  
ATOM   2567  HB3 ALA A 181     -15.821  -3.750   8.924  1.00 98.03           H  
ATOM   2568  O   ALA A 181     -18.059  -0.147   9.613  1.00 98.03           O  
ATOM   2569  N   THR A 182     -18.149  -0.660   7.428  1.00 97.65           N  
ATOM   2570  H   THR A 182     -18.052  -1.385   6.732  1.00 97.65           H  
ATOM   2571  CA  THR A 182     -18.540   0.686   6.986  1.00 97.65           C  
ATOM   2572  HA  THR A 182     -17.842   1.400   7.424  1.00 97.65           H  
ATOM   2573  C   THR A 182     -19.942   1.061   7.484  1.00 97.65           C  
ATOM   2574  CB  THR A 182     -18.430   0.817   5.460  1.00 97.65           C  
ATOM   2575  HB  THR A 182     -19.141   0.144   4.981  1.00 97.65           H  
ATOM   2576  O   THR A 182     -20.134   2.204   7.894  1.00 97.65           O  
ATOM   2577  CG2 THR A 182     -18.660   2.246   4.967  1.00 97.65           C  
ATOM   2578 HG21 THR A 182     -17.915   2.908   5.408  1.00 97.65           H  
ATOM   2579 HG22 THR A 182     -18.574   2.277   3.880  1.00 97.65           H  
ATOM   2580 HG23 THR A 182     -19.656   2.587   5.249  1.00 97.65           H  
ATOM   2581  OG1 THR A 182     -17.131   0.471   5.041  1.00 97.65           O  
ATOM   2582  HG1 THR A 182     -17.055  -0.482   5.126  1.00 97.65           H  
ATOM   2583  N   GLU A 183     -20.888   0.111   7.562  1.00 97.50           N  
ATOM   2584  H   GLU A 183     -20.696  -0.796   7.161  1.00 97.50           H  
ATOM   2585  CA  GLU A 183     -22.222   0.324   8.168  1.00 97.50           C  
ATOM   2586  HA  GLU A 183     -22.715   1.136   7.633  1.00 97.50           H  
ATOM   2587  C   GLU A 183     -22.124   0.735   9.649  1.00 97.50           C  
ATOM   2588  CB  GLU A 183     -23.092  -0.949   8.036  1.00 97.50           C  
ATOM   2589  HB2 GLU A 183     -22.957  -1.383   7.045  1.00 97.50           H  
ATOM   2590  HB3 GLU A 183     -22.765  -1.692   8.763  1.00 97.50           H  
ATOM   2591  O   GLU A 183     -22.951   1.488  10.158  1.00 97.50           O  
ATOM   2592  CG  GLU A 183     -24.590  -0.645   8.251  1.00 97.50           C  
ATOM   2593  HG2 GLU A 183     -24.754  -0.415   9.304  1.00 97.50           H  
ATOM   2594  HG3 GLU A 183     -24.855   0.243   7.679  1.00 97.50           H  
ATOM   2595  CD  GLU A 183     -25.528  -1.800   7.849  1.00 97.50           C  
ATOM   2596  OE1 GLU A 183     -26.442  -1.584   7.008  1.00 97.50           O  
ATOM   2597  OE2 GLU A 183     -25.395  -2.904   8.420  1.00 97.50           O  
ATOM   2598  N   ARG A 184     -21.073   0.282  10.346  1.00 96.62           N  
ATOM   2599  H   ARG A 184     -20.439  -0.339   9.865  1.00 96.62           H  
ATOM   2600  CA  ARG A 184     -20.772   0.639  11.743  1.00 96.62           C  
ATOM   2601  HA  ARG A 184     -21.698   0.965  12.216  1.00 96.62           H  
ATOM   2602  C   ARG A 184     -19.836   1.850  11.882  1.00 96.62           C  
ATOM   2603  CB  ARG A 184     -20.261  -0.608  12.485  1.00 96.62           C  
ATOM   2604  HB2 ARG A 184     -20.026  -0.345  13.517  1.00 96.62           H  
ATOM   2605  HB3 ARG A 184     -19.341  -0.948  12.011  1.00 96.62           H  
ATOM   2606  O   ARG A 184     -19.398   2.151  12.989  1.00 96.62           O  
ATOM   2607  CG  ARG A 184     -21.269  -1.771  12.497  1.00 96.62           C  
ATOM   2608  HG2 ARG A 184     -20.789  -2.622  12.981  1.00 96.62           H  
ATOM   2609  HG3 ARG A 184     -21.510  -2.072  11.477  1.00 96.62           H  
ATOM   2610  CD  ARG A 184     -22.573  -1.471  13.247  1.00 96.62           C  
ATOM   2611  HD2 ARG A 184     -22.343  -1.003  14.204  1.00 96.62           H  
ATOM   2612  HD3 ARG A 184     -23.164  -0.771  12.656  1.00 96.62           H  
ATOM   2613  NE  ARG A 184     -23.350  -2.710  13.464  1.00 96.62           N  
ATOM   2614  HE  ARG A 184     -24.048  -2.916  12.764  1.00 96.62           H  
ATOM   2615  NH1 ARG A 184     -22.212  -3.543  15.307  1.00 96.62           N  
ATOM   2616 HH11 ARG A 184     -21.586  -2.750  15.289  1.00 96.62           H  
ATOM   2617 HH12 ARG A 184     -21.941  -4.351  15.849  1.00 96.62           H  
ATOM   2618  NH2 ARG A 184     -23.778  -4.771  14.347  1.00 96.62           N  
ATOM   2619 HH21 ARG A 184     -24.396  -4.980  13.576  1.00 96.62           H  
ATOM   2620 HH22 ARG A 184     -23.483  -5.510  14.969  1.00 96.62           H  
ATOM   2621  CZ  ARG A 184     -23.118  -3.651  14.372  1.00 96.62           C  
ATOM   2622  N   GLY A 185     -19.547   2.563  10.790  1.00 97.27           N  
ATOM   2623  H   GLY A 185     -19.958   2.267   9.915  1.00 97.27           H  
ATOM   2624  CA  GLY A 185     -18.737   3.786  10.789  1.00 97.27           C  
ATOM   2625  HA2 GLY A 185     -18.940   4.326   9.865  1.00 97.27           H  
ATOM   2626  HA3 GLY A 185     -19.038   4.414  11.628  1.00 97.27           H  
ATOM   2627  C   GLY A 185     -17.222   3.567  10.881  1.00 97.27           C  
ATOM   2628  O   GLY A 185     -16.492   4.524  11.150  1.00 97.27           O  
ATOM   2629  N   ILE A 186     -16.747   2.340  10.648  1.00 98.19           N  
ATOM   2630  H   ILE A 186     -17.404   1.618  10.389  1.00 98.19           H  
ATOM   2631  CA  ILE A 186     -15.330   1.951  10.703  1.00 98.19           C  
ATOM   2632  HA  ILE A 186     -14.808   2.614  11.392  1.00 98.19           H  
ATOM   2633  C   ILE A 186     -14.712   2.110   9.311  1.00 98.19           C  
ATOM   2634  CB  ILE A 186     -15.198   0.503  11.237  1.00 98.19           C  
ATOM   2635  HB  ILE A 186     -15.738  -0.158  10.559  1.00 98.19           H  
ATOM   2636  O   ILE A 186     -15.238   1.580   8.332  1.00 98.19           O  
ATOM   2637  CG1 ILE A 186     -15.855   0.396  12.634  1.00 98.19           C  
ATOM   2638 HG12 ILE A 186     -16.902   0.692  12.568  1.00 98.19           H  
ATOM   2639 HG13 ILE A 186     -15.359   1.086  13.316  1.00 98.19           H  
ATOM   2640  CG2 ILE A 186     -13.735   0.022  11.264  1.00 98.19           C  
ATOM   2641 HG21 ILE A 186     -13.268   0.135  10.285  1.00 98.19           H  
ATOM   2642 HG22 ILE A 186     -13.172   0.588  12.006  1.00 98.19           H  
ATOM   2643 HG23 ILE A 186     -13.700  -1.037  11.522  1.00 98.19           H  
ATOM   2644  CD1 ILE A 186     -15.845  -1.008  13.242  1.00 98.19           C  
ATOM   2645 HD11 ILE A 186     -16.285  -1.712  12.535  1.00 98.19           H  
ATOM   2646 HD12 ILE A 186     -14.828  -1.315  13.487  1.00 98.19           H  
ATOM   2647 HD13 ILE A 186     -16.435  -1.007  14.159  1.00 98.19           H  
ATOM   2648  N   LEU A 187     -13.584   2.819   9.202  1.00 98.31           N  
ATOM   2649  H   LEU A 187     -13.159   3.174  10.047  1.00 98.31           H  
ATOM   2650  CA  LEU A 187     -12.873   2.943   7.924  1.00 98.31           C  
ATOM   2651  HA  LEU A 187     -13.614   2.963   7.125  1.00 98.31           H  
ATOM   2652  C   LEU A 187     -12.001   1.713   7.683  1.00 98.31           C  
ATOM   2653  CB  LEU A 187     -12.095   4.272   7.856  1.00 98.31           C  
ATOM   2654  HB2 LEU A 187     -11.374   4.312   8.672  1.00 98.31           H  
ATOM   2655  HB3 LEU A 187     -12.817   5.073   8.012  1.00 98.31           H  
ATOM   2656  O   LEU A 187     -11.145   1.388   8.504  1.00 98.31           O  
ATOM   2657  CG  LEU A 187     -11.362   4.508   6.513  1.00 98.31           C  
ATOM   2658  HG  LEU A 187     -11.929   4.052   5.702  1.00 98.31           H  
ATOM   2659  CD1 LEU A 187     -11.254   6.005   6.233  1.00 98.31           C  
ATOM   2660 HD11 LEU A 187     -10.729   6.498   7.051  1.00 98.31           H  
ATOM   2661 HD12 LEU A 187     -12.254   6.429   6.138  1.00 98.31           H  
ATOM   2662 HD13 LEU A 187     -10.721   6.176   5.298  1.00 98.31           H  
ATOM   2663  CD2 LEU A 187      -9.929   3.963   6.497  1.00 98.31           C  
ATOM   2664 HD21 LEU A 187      -9.464   4.175   5.534  1.00 98.31           H  
ATOM   2665 HD22 LEU A 187      -9.920   2.882   6.642  1.00 98.31           H  
ATOM   2666 HD23 LEU A 187      -9.342   4.425   7.291  1.00 98.31           H  
ATOM   2667  N   VAL A 188     -12.172   1.069   6.527  1.00 98.45           N  
ATOM   2668  H   VAL A 188     -12.914   1.366   5.910  1.00 98.45           H  
ATOM   2669  CA  VAL A 188     -11.333  -0.059   6.105  1.00 98.45           C  
ATOM   2670  HA  VAL A 188     -10.785  -0.425   6.973  1.00 98.45           H  
ATOM   2671  C   VAL A 188     -10.305   0.410   5.080  1.00 98.45           C  
ATOM   2672  CB  VAL A 188     -12.167  -1.246   5.596  1.00 98.45           C  
ATOM   2673  HB  VAL A 188     -12.593  -1.013   4.620  1.00 98.45           H  
ATOM   2674  O   VAL A 188     -10.647   0.810   3.967  1.00 98.45           O  
ATOM   2675  CG1 VAL A 188     -11.277  -2.488   5.469  1.00 98.45           C  
ATOM   2676 HG11 VAL A 188     -11.851  -3.322   5.065  1.00 98.45           H  
ATOM   2677 HG12 VAL A 188     -10.449  -2.284   4.791  1.00 98.45           H  
ATOM   2678 HG13 VAL A 188     -10.877  -2.773   6.442  1.00 98.45           H  
ATOM   2679  CG2 VAL A 188     -13.311  -1.573   6.564  1.00 98.45           C  
ATOM   2680 HG21 VAL A 188     -14.106  -0.833   6.467  1.00 98.45           H  
ATOM   2681 HG22 VAL A 188     -12.952  -1.572   7.593  1.00 98.45           H  
ATOM   2682 HG23 VAL A 188     -13.719  -2.558   6.335  1.00 98.45           H  
ATOM   2683  N   SER A 189      -9.037   0.361   5.475  1.00 98.27           N  
ATOM   2684  H   SER A 189      -8.850  -0.015   6.394  1.00 98.27           H  
ATOM   2685  CA  SER A 189      -7.876   0.602   4.623  1.00 98.27           C  
ATOM   2686  HA  SER A 189      -8.163   1.184   3.747  1.00 98.27           H  
ATOM   2687  C   SER A 189      -7.319  -0.739   4.163  1.00 98.27           C  
ATOM   2688  CB  SER A 189      -6.833   1.389   5.411  1.00 98.27           C  
ATOM   2689  HB2 SER A 189      -6.518   0.778   6.257  1.00 98.27           H  
ATOM   2690  HB3 SER A 189      -7.279   2.308   5.789  1.00 98.27           H  
ATOM   2691  O   SER A 189      -7.073  -1.628   4.985  1.00 98.27           O  
ATOM   2692  OG  SER A 189      -5.715   1.714   4.607  1.00 98.27           O  
ATOM   2693  HG  SER A 189      -4.936   1.663   5.165  1.00 98.27           H  
ATOM   2694  N   CYS A 190      -7.132  -0.898   2.853  1.00 98.24           N  
ATOM   2695  H   CYS A 190      -7.349  -0.129   2.236  1.00 98.24           H  
ATOM   2696  CA  CYS A 190      -6.578  -2.109   2.265  1.00 98.24           C  
ATOM   2697  HA  CYS A 190      -6.145  -2.711   3.064  1.00 98.24           H  
ATOM   2698  C   CYS A 190      -5.457  -1.809   1.275  1.00 98.24           C  
ATOM   2699  CB  CYS A 190      -7.658  -2.948   1.576  1.00 98.24           C  
ATOM   2700  HB2 CYS A 190      -7.187  -3.843   1.169  1.00 98.24           H  
ATOM   2701  HB3 CYS A 190      -8.097  -2.377   0.758  1.00 98.24           H  
ATOM   2702  O   CYS A 190      -5.546  -0.907   0.445  1.00 98.24           O  
ATOM   2703  SG  CYS A 190      -8.951  -3.472   2.730  1.00 98.24           S  
ATOM   2704  HG  CYS A 190      -8.225  -3.318   3.841  1.00 98.24           H  
ATOM   2705  N   SER A 191      -4.434  -2.652   1.295  1.00 97.45           N  
ATOM   2706  H   SER A 191      -4.429  -3.372   2.004  1.00 97.45           H  
ATOM   2707  CA  SER A 191      -3.408  -2.745   0.255  1.00 97.45           C  
ATOM   2708  HA  SER A 191      -2.834  -1.819   0.226  1.00 97.45           H  
ATOM   2709  C   SER A 191      -4.013  -2.989  -1.134  1.00 97.45           C  
ATOM   2710  CB  SER A 191      -2.468  -3.898   0.619  1.00 97.45           C  
ATOM   2711  HB2 SER A 191      -1.974  -4.273  -0.278  1.00 97.45           H  
ATOM   2712  HB3 SER A 191      -1.711  -3.525   1.309  1.00 97.45           H  
ATOM   2713  O   SER A 191      -4.833  -3.892  -1.294  1.00 97.45           O  
ATOM   2714  OG  SER A 191      -3.149  -4.956   1.275  1.00 97.45           O  
ATOM   2715  HG  SER A 191      -3.889  -5.259   0.744  1.00 97.45           H  
ATOM   2716  N   ALA A 192      -3.590  -2.230  -2.149  1.00 97.44           N  
ATOM   2717  H   ALA A 192      -2.966  -1.460  -1.955  1.00 97.44           H  
ATOM   2718  CA  ALA A 192      -4.090  -2.365  -3.523  1.00 97.44           C  
ATOM   2719  HA  ALA A 192      -5.178  -2.417  -3.491  1.00 97.44           H  
ATOM   2720  C   ALA A 192      -3.620  -3.634  -4.250  1.00 97.44           C  
ATOM   2721  CB  ALA A 192      -3.688  -1.121  -4.324  1.00 97.44           C  
ATOM   2722  HB1 ALA A 192      -4.085  -0.223  -3.850  1.00 97.44           H  
ATOM   2723  HB2 ALA A 192      -4.091  -1.191  -5.335  1.00 97.44           H  
ATOM   2724  HB3 ALA A 192      -2.602  -1.053  -4.389  1.00 97.44           H  
ATOM   2725  O   ALA A 192      -4.205  -3.978  -5.273  1.00 97.44           O  
ATOM   2726  N   GLY A 193      -2.586  -4.313  -3.742  1.00 96.34           N  
ATOM   2727  H   GLY A 193      -2.123  -3.931  -2.930  1.00 96.34           H  
ATOM   2728  CA  GLY A 193      -1.969  -5.486  -4.358  1.00 96.34           C  
ATOM   2729  HA2 GLY A 193      -2.020  -6.315  -3.652  1.00 96.34           H  
ATOM   2730  HA3 GLY A 193      -2.526  -5.790  -5.244  1.00 96.34           H  
ATOM   2731  C   GLY A 193      -0.518  -5.239  -4.780  1.00 96.34           C  
ATOM   2732  O   GLY A 193      -0.145  -4.112  -5.104  1.00 96.34           O  
ATOM   2733  N   ASN A 194       0.309  -6.287  -4.794  1.00 95.81           N  
ATOM   2734  H   ASN A 194       0.018  -7.119  -4.301  1.00 95.81           H  
ATOM   2735  CA  ASN A 194       1.668  -6.246  -5.364  1.00 95.81           C  
ATOM   2736  HA  ASN A 194       1.919  -5.199  -5.537  1.00 95.81           H  
ATOM   2737  C   ASN A 194       1.781  -6.961  -6.708  1.00 95.81           C  
ATOM   2738  CB  ASN A 194       2.710  -6.764  -4.381  1.00 95.81           C  
ATOM   2739  HB2 ASN A 194       3.714  -6.587  -4.767  1.00 95.81           H  
ATOM   2740  HB3 ASN A 194       2.582  -7.837  -4.238  1.00 95.81           H  
ATOM   2741  O   ASN A 194       2.856  -7.411  -7.080  1.00 95.81           O  
ATOM   2742  CG  ASN A 194       2.569  -6.045  -3.081  1.00 95.81           C  
ATOM   2743  ND2 ASN A 194       2.243  -6.779  -2.074  1.00 95.81           N  
ATOM   2744 HD21 ASN A 194       2.208  -7.785  -2.163  1.00 95.81           H  
ATOM   2745 HD22 ASN A 194       2.095  -6.315  -1.190  1.00 95.81           H  
ATOM   2746  OD1 ASN A 194       2.655  -4.832  -2.956  1.00 95.81           O  
ATOM   2747  N   SER A 195       0.654  -7.136  -7.392  1.00 93.88           N  
ATOM   2748  H   SER A 195      -0.151  -6.591  -7.118  1.00 93.88           H  
ATOM   2749  CA  SER A 195       0.568  -7.842  -8.678  1.00 93.88           C  
ATOM   2750  HA  SER A 195       1.391  -8.553  -8.754  1.00 93.88           H  
ATOM   2751  C   SER A 195       0.729  -6.885  -9.859  1.00 93.88           C  
ATOM   2752  CB  SER A 195      -0.726  -8.647  -8.731  1.00 93.88           C  
ATOM   2753  HB2 SER A 195      -0.688  -9.360  -9.555  1.00 93.88           H  
ATOM   2754  HB3 SER A 195      -1.573  -7.973  -8.859  1.00 93.88           H  
ATOM   2755  O   SER A 195       0.512  -7.251 -11.008  1.00 93.88           O  
ATOM   2756  OG  SER A 195      -0.859  -9.314  -7.482  1.00 93.88           O  
ATOM   2757  HG  SER A 195      -0.414  -8.719  -6.874  1.00 93.88           H  
ATOM   2758  N   GLY A 196       1.141  -5.650  -9.565  1.00 93.38           N  
ATOM   2759  H   GLY A 196       1.358  -5.431  -8.604  1.00 93.38           H  
ATOM   2760  CA  GLY A 196       1.701  -4.774 -10.564  1.00 93.38           C  
ATOM   2761  HA2 GLY A 196       1.815  -3.768 -10.160  1.00 93.38           H  
ATOM   2762  HA3 GLY A 196       0.991  -4.742 -11.391  1.00 93.38           H  
ATOM   2763  C   GLY A 196       3.076  -5.277 -11.036  1.00 93.38           C  
ATOM   2764  O   GLY A 196       3.702  -6.114 -10.376  1.00 93.38           O  
ATOM   2765  N   PRO A 197       3.603  -4.721 -12.131  1.00 95.69           N  
ATOM   2766  CA  PRO A 197       3.021  -3.574 -12.826  1.00 95.69           C  
ATOM   2767  HA  PRO A 197       2.912  -2.767 -12.102  1.00 95.69           H  
ATOM   2768  C   PRO A 197       1.646  -3.725 -13.513  1.00 95.69           C  
ATOM   2769  CB  PRO A 197       4.096  -3.152 -13.807  1.00 95.69           C  
ATOM   2770  HB2 PRO A 197       3.961  -3.702 -14.739  1.00 95.69           H  
ATOM   2771  HB3 PRO A 197       4.078  -2.071 -13.944  1.00 95.69           H  
ATOM   2772  O   PRO A 197       0.951  -2.729 -13.566  1.00 95.69           O  
ATOM   2773  CG  PRO A 197       5.409  -3.589 -13.191  1.00 95.69           C  
ATOM   2774  HG2 PRO A 197       6.158  -3.787 -13.958  1.00 95.69           H  
ATOM   2775  HG3 PRO A 197       5.755  -2.819 -12.500  1.00 95.69           H  
ATOM   2776  CD  PRO A 197       5.023  -4.852 -12.439  1.00 95.69           C  
ATOM   2777  HD2 PRO A 197       5.621  -4.934 -11.532  1.00 95.69           H  
ATOM   2778  HD3 PRO A 197       5.192  -5.728 -13.065  1.00 95.69           H  
ATOM   2779  N   SER A 198       1.199  -4.907 -13.952  1.00 92.75           N  
ATOM   2780  H   SER A 198       1.831  -5.690 -13.875  1.00 92.75           H  
ATOM   2781  CA  SER A 198      -0.066  -5.171 -14.701  1.00 92.75           C  
ATOM   2782  HA  SER A 198       0.069  -4.900 -15.748  1.00 92.75           H  
ATOM   2783  C   SER A 198      -1.334  -4.369 -14.346  1.00 92.75           C  
ATOM   2784  CB  SER A 198      -0.317  -6.686 -14.650  1.00 92.75           C  
ATOM   2785  HB2 SER A 198      -1.312  -6.926 -15.024  1.00 92.75           H  
ATOM   2786  HB3 SER A 198      -0.204  -7.011 -13.616  1.00 92.75           H  
ATOM   2787  O   SER A 198      -1.586  -4.030 -13.186  1.00 92.75           O  
ATOM   2788  OG  SER A 198       0.654  -7.407 -15.382  1.00 92.75           O  
ATOM   2789  HG  SER A 198       0.699  -8.295 -15.018  1.00 92.75           H  
ATOM   2790  N   PHE A 199      -2.167  -4.099 -15.365  1.00 93.34           N  
ATOM   2791  H   PHE A 199      -2.019  -4.584 -16.239  1.00 93.34           H  
ATOM   2792  CA  PHE A 199      -3.456  -3.403 -15.234  1.00 93.34           C  
ATOM   2793  HA  PHE A 199      -3.389  -2.678 -14.423  1.00 93.34           H  
ATOM   2794  C   PHE A 199      -4.576  -4.381 -14.846  1.00 93.34           C  
ATOM   2795  CB  PHE A 199      -3.815  -2.618 -16.509  1.00 93.34           C  
ATOM   2796  HB2 PHE A 199      -3.767  -3.306 -17.353  1.00 93.34           H  
ATOM   2797  HB3 PHE A 199      -4.857  -2.306 -16.431  1.00 93.34           H  
ATOM   2798  O   PHE A 199      -4.543  -5.569 -15.151  1.00 93.34           O  
ATOM   2799  CG  PHE A 199      -2.989  -1.368 -16.813  1.00 93.34           C  
ATOM   2800  CD1 PHE A 199      -3.471  -0.089 -16.464  1.00 93.34           C  
ATOM   2801  HD1 PHE A 199      -4.409   0.013 -15.938  1.00 93.34           H  
ATOM   2802  CD2 PHE A 199      -1.760  -1.467 -17.493  1.00 93.34           C  
ATOM   2803  HD2 PHE A 199      -1.371  -2.439 -17.758  1.00 93.34           H  
ATOM   2804  CE1 PHE A 199      -2.730   1.066 -16.780  1.00 93.34           C  
ATOM   2805  HE1 PHE A 199      -3.076   2.043 -16.475  1.00 93.34           H  
ATOM   2806  CE2 PHE A 199      -1.028  -0.312 -17.829  1.00 93.34           C  
ATOM   2807  HE2 PHE A 199      -0.081  -0.408 -18.339  1.00 93.34           H  
ATOM   2808  CZ  PHE A 199      -1.511   0.956 -17.466  1.00 93.34           C  
ATOM   2809  HZ  PHE A 199      -0.936   1.845 -17.681  1.00 93.34           H  
ATOM   2810  N   ILE A 200      -5.597  -3.880 -14.147  1.00 93.53           N  
ATOM   2811  H   ILE A 200      -5.589  -2.886 -13.968  1.00 93.53           H  
ATOM   2812  CA  ILE A 200      -6.681  -4.690 -13.542  1.00 93.53           C  
ATOM   2813  HA  ILE A 200      -7.192  -4.015 -12.856  1.00 93.53           H  
ATOM   2814  C   ILE A 200      -6.134  -5.781 -12.614  1.00 93.53           C  
ATOM   2815  CB  ILE A 200      -7.748  -5.114 -14.581  1.00 93.53           C  
ATOM   2816  HB  ILE A 200      -7.301  -5.787 -15.313  1.00 93.53           H  
ATOM   2817  O   ILE A 200      -6.613  -6.909 -12.506  1.00 93.53           O  
ATOM   2818  CG1 ILE A 200      -8.167  -3.806 -15.286  1.00 93.53           C  
ATOM   2819 HG12 ILE A 200      -7.476  -3.646 -16.114  1.00 93.53           H  
ATOM   2820 HG13 ILE A 200      -8.008  -2.953 -14.625  1.00 93.53           H  
ATOM   2821  CG2 ILE A 200      -8.968  -5.823 -13.957  1.00 93.53           C  
ATOM   2822 HG21 ILE A 200      -9.712  -6.077 -14.712  1.00 93.53           H  
ATOM   2823 HG22 ILE A 200      -9.404  -5.175 -13.196  1.00 93.53           H  
ATOM   2824 HG23 ILE A 200      -8.691  -6.776 -13.507  1.00 93.53           H  
ATOM   2825  CD1 ILE A 200      -9.613  -3.678 -15.754  1.00 93.53           C  
ATOM   2826 HD11 ILE A 200     -10.246  -3.416 -14.906  1.00 93.53           H  
ATOM   2827 HD12 ILE A 200      -9.989  -4.596 -16.205  1.00 93.53           H  
ATOM   2828 HD13 ILE A 200      -9.650  -2.890 -16.507  1.00 93.53           H  
ATOM   2829  N   THR A 201      -5.126  -5.377 -11.854  1.00 94.84           N  
ATOM   2830  H   THR A 201      -4.747  -4.456 -12.023  1.00 94.84           H  
ATOM   2831  CA  THR A 201      -4.520  -6.179 -10.792  1.00 94.84           C  
ATOM   2832  HA  THR A 201      -4.954  -7.178 -10.803  1.00 94.84           H  
ATOM   2833  C   THR A 201      -4.795  -5.605  -9.414  1.00 94.84           C  
ATOM   2834  CB  THR A 201      -3.027  -6.322 -11.033  1.00 94.84           C  
ATOM   2835  HB  THR A 201      -2.612  -7.017 -10.303  1.00 94.84           H  
ATOM   2836  O   THR A 201      -4.438  -6.214  -8.403  1.00 94.84           O  
ATOM   2837  CG2 THR A 201      -2.799  -6.865 -12.430  1.00 94.84           C  
ATOM   2838 HG21 THR A 201      -3.456  -7.714 -12.622  1.00 94.84           H  
ATOM   2839 HG22 THR A 201      -2.987  -6.114 -13.197  1.00 94.84           H  
ATOM   2840 HG23 THR A 201      -1.763  -7.202 -12.467  1.00 94.84           H  
ATOM   2841  OG1 THR A 201      -2.396  -5.070 -10.905  1.00 94.84           O  
ATOM   2842  HG1 THR A 201      -2.037  -4.858 -11.769  1.00 94.84           H  
ATOM   2843  N   ALA A 202      -5.446  -4.438  -9.367  1.00 96.24           N  
ATOM   2844  H   ALA A 202      -5.594  -3.951 -10.239  1.00 96.24           H  
ATOM   2845  CA  ALA A 202      -5.970  -3.834  -8.159  1.00 96.24           C  
ATOM   2846  HA  ALA A 202      -5.140  -3.680  -7.470  1.00 96.24           H  
ATOM   2847  C   ALA A 202      -6.994  -4.767  -7.491  1.00 96.24           C  
ATOM   2848  CB  ALA A 202      -6.551  -2.455  -8.494  1.00 96.24           C  
ATOM   2849  HB1 ALA A 202      -7.344  -2.554  -9.235  1.00 96.24           H  
ATOM   2850  HB2 ALA A 202      -5.764  -1.813  -8.888  1.00 96.24           H  
ATOM   2851  HB3 ALA A 202      -6.952  -1.999  -7.589  1.00 96.24           H  
ATOM   2852  O   ALA A 202      -8.029  -5.124  -8.062  1.00 96.24           O  
ATOM   2853  N   VAL A 203      -6.701  -5.118  -6.243  1.00 94.61           N  
ATOM   2854  H   VAL A 203      -5.829  -4.773  -5.869  1.00 94.61           H  
ATOM   2855  CA  VAL A 203      -7.526  -5.934  -5.345  1.00 94.61           C  
ATOM   2856  HA  VAL A 203      -8.365  -6.344  -5.908  1.00 94.61           H  
ATOM   2857  C   VAL A 203      -8.130  -5.070  -4.234  1.00 94.61           C  
ATOM   2858  CB  VAL A 203      -6.720  -7.126  -4.793  1.00 94.61           C  
ATOM   2859  HB  VAL A 203      -7.309  -7.616  -4.018  1.00 94.61           H  
ATOM   2860  O   VAL A 203      -7.774  -3.901  -4.087  1.00 94.61           O  
ATOM   2861  CG1 VAL A 203      -6.476  -8.144  -5.902  1.00 94.61           C  
ATOM   2862 HG11 VAL A 203      -5.934  -9.006  -5.512  1.00 94.61           H  
ATOM   2863 HG12 VAL A 203      -5.890  -7.700  -6.707  1.00 94.61           H  
ATOM   2864 HG13 VAL A 203      -7.443  -8.471  -6.284  1.00 94.61           H  
ATOM   2865  CG2 VAL A 203      -5.354  -6.743  -4.217  1.00 94.61           C  
ATOM   2866 HG21 VAL A 203      -5.466  -5.984  -3.442  1.00 94.61           H  
ATOM   2867 HG22 VAL A 203      -4.862  -7.623  -3.802  1.00 94.61           H  
ATOM   2868 HG23 VAL A 203      -4.713  -6.374  -5.017  1.00 94.61           H  
ATOM   2869  N   ASN A 204      -9.087  -5.618  -3.476  1.00 96.56           N  
ATOM   2870  H   ASN A 204      -9.310  -6.595  -3.600  1.00 96.56           H  
ATOM   2871  CA  ASN A 204      -9.841  -4.887  -2.444  1.00 96.56           C  
ATOM   2872  HA  ASN A 204     -10.635  -5.548  -2.097  1.00 96.56           H  
ATOM   2873  C   ASN A 204     -10.530  -3.622  -3.002  1.00 96.56           C  
ATOM   2874  CB  ASN A 204      -8.932  -4.594  -1.239  1.00 96.56           C  
ATOM   2875  HB2 ASN A 204      -9.544  -4.248  -0.406  1.00 96.56           H  
ATOM   2876  HB3 ASN A 204      -8.230  -3.801  -1.496  1.00 96.56           H  
ATOM   2877  O   ASN A 204     -10.472  -2.542  -2.414  1.00 96.56           O  
ATOM   2878  CG  ASN A 204      -8.163  -5.804  -0.760  1.00 96.56           C  
ATOM   2879  ND2 ASN A 204      -6.861  -5.709  -0.681  1.00 96.56           N  
ATOM   2880 HD21 ASN A 204      -6.369  -4.883  -0.989  1.00 96.56           H  
ATOM   2881 HD22 ASN A 204      -6.385  -6.411  -0.132  1.00 96.56           H  
ATOM   2882  OD1 ASN A 204      -8.710  -6.850  -0.469  1.00 96.56           O  
ATOM   2883  N   THR A 205     -11.128  -3.730  -4.193  1.00 96.27           N  
ATOM   2884  H   THR A 205     -11.185  -4.648  -4.609  1.00 96.27           H  
ATOM   2885  CA  THR A 205     -11.554  -2.580  -5.014  1.00 96.27           C  
ATOM   2886  HA  THR A 205     -10.939  -1.728  -4.725  1.00 96.27           H  
ATOM   2887  C   THR A 205     -12.993  -2.112  -4.786  1.00 96.27           C  
ATOM   2888  CB  THR A 205     -11.288  -2.818  -6.507  1.00 96.27           C  
ATOM   2889  HB  THR A 205     -11.771  -2.028  -7.082  1.00 96.27           H  
ATOM   2890  O   THR A 205     -13.511  -1.327  -5.579  1.00 96.27           O  
ATOM   2891  CG2 THR A 205      -9.805  -2.789  -6.842  1.00 96.27           C  
ATOM   2892 HG21 THR A 205      -9.663  -2.923  -7.914  1.00 96.27           H  
ATOM   2893 HG22 THR A 205      -9.379  -1.830  -6.548  1.00 96.27           H  
ATOM   2894 HG23 THR A 205      -9.285  -3.580  -6.301  1.00 96.27           H  
ATOM   2895  OG1 THR A 205     -11.786  -4.054  -6.959  1.00 96.27           O  
ATOM   2896  HG1 THR A 205     -11.029  -4.633  -7.074  1.00 96.27           H  
ATOM   2897  N   ALA A 206     -13.647  -2.533  -3.703  1.00 97.54           N  
ATOM   2898  H   ALA A 206     -13.178  -3.147  -3.052  1.00 97.54           H  
ATOM   2899  CA  ALA A 206     -14.978  -2.035  -3.363  1.00 97.54           C  
ATOM   2900  HA  ALA A 206     -15.614  -2.209  -4.231  1.00 97.54           H  
ATOM   2901  C   ALA A 206     -14.954  -0.516  -3.047  1.00 97.54           C  
ATOM   2902  CB  ALA A 206     -15.540  -2.863  -2.208  1.00 97.54           C  
ATOM   2903  HB1 ALA A 206     -16.578  -2.572  -2.043  1.00 97.54           H  
ATOM   2904  HB2 ALA A 206     -14.968  -2.685  -1.297  1.00 97.54           H  
ATOM   2905  HB3 ALA A 206     -15.511  -3.923  -2.459  1.00 97.54           H  
ATOM   2906  O   ALA A 206     -13.946  -0.014  -2.532  1.00 97.54           O  
ATOM   2907  N   PRO A 207     -16.031   0.251  -3.314  1.00 97.51           N  
ATOM   2908  CA  PRO A 207     -16.023   1.703  -3.100  1.00 97.51           C  
ATOM   2909  HA  PRO A 207     -15.209   2.137  -3.681  1.00 97.51           H  
ATOM   2910  C   PRO A 207     -15.860   2.115  -1.633  1.00 97.51           C  
ATOM   2911  CB  PRO A 207     -17.352   2.216  -3.653  1.00 97.51           C  
ATOM   2912  HB2 PRO A 207     -18.101   2.244  -2.862  1.00 97.51           H  
ATOM   2913  HB3 PRO A 207     -17.249   3.194  -4.123  1.00 97.51           H  
ATOM   2914  O   PRO A 207     -15.200   3.112  -1.349  1.00 97.51           O  
ATOM   2915  CG  PRO A 207     -17.750   1.153  -4.660  1.00 97.51           C  
ATOM   2916  HG2 PRO A 207     -17.226   1.329  -5.600  1.00 97.51           H  
ATOM   2917  HG3 PRO A 207     -18.830   1.141  -4.800  1.00 97.51           H  
ATOM   2918  CD  PRO A 207     -17.232  -0.139  -4.039  1.00 97.51           C  
ATOM   2919  HD2 PRO A 207     -17.028  -0.858  -4.833  1.00 97.51           H  
ATOM   2920  HD3 PRO A 207     -17.969  -0.542  -3.345  1.00 97.51           H  
ATOM   2921  N   TRP A 208     -16.406   1.335  -0.699  1.00 97.84           N  
ATOM   2922  H   TRP A 208     -16.948   0.533  -0.987  1.00 97.84           H  
ATOM   2923  CA  TRP A 208     -16.301   1.592   0.742  1.00 97.84           C  
ATOM   2924  HA  TRP A 208     -16.502   2.647   0.926  1.00 97.84           H  
ATOM   2925  C   TRP A 208     -14.900   1.318   1.321  1.00 97.84           C  
ATOM   2926  CB  TRP A 208     -17.390   0.786   1.458  1.00 97.84           C  
ATOM   2927  HB2 TRP A 208     -17.237   0.885   2.532  1.00 97.84           H  
ATOM   2928  HB3 TRP A 208     -18.355   1.238   1.231  1.00 97.84           H  
ATOM   2929  O   TRP A 208     -14.553   1.861   2.366  1.00 97.84           O  
ATOM   2930  CG  TRP A 208     -17.481  -0.672   1.118  1.00 97.84           C  
ATOM   2931  CD1 TRP A 208     -16.838  -1.670   1.762  1.00 97.84           C  
ATOM   2932  HD1 TRP A 208     -16.185  -1.525   2.610  1.00 97.84           H  
ATOM   2933  CD2 TRP A 208     -18.301  -1.320   0.096  1.00 97.84           C  
ATOM   2934  CE2 TRP A 208     -18.095  -2.728   0.181  1.00 97.84           C  
ATOM   2935  CE3 TRP A 208     -19.216  -0.864  -0.879  1.00 97.84           C  
ATOM   2936  HE3 TRP A 208     -19.433   0.192  -0.942  1.00 97.84           H  
ATOM   2937  NE1 TRP A 208     -17.198  -2.886   1.210  1.00 97.84           N  
ATOM   2938  HE1 TRP A 208     -16.954  -3.785   1.599  1.00 97.84           H  
ATOM   2939  CH2 TRP A 208     -19.639  -3.151  -1.627  1.00 97.84           C  
ATOM   2940  HH2 TRP A 208     -20.161  -3.844  -2.270  1.00 97.84           H  
ATOM   2941  CZ2 TRP A 208     -18.746  -3.638  -0.660  1.00 97.84           C  
ATOM   2942  HZ2 TRP A 208     -18.572  -4.698  -0.544  1.00 97.84           H  
ATOM   2943  CZ3 TRP A 208     -19.877  -1.769  -1.734  1.00 97.84           C  
ATOM   2944  HZ3 TRP A 208     -20.589  -1.401  -2.457  1.00 97.84           H  
ATOM   2945  N   ILE A 209     -14.061   0.543   0.624  1.00 98.17           N  
ATOM   2946  H   ILE A 209     -14.377   0.178  -0.263  1.00 98.17           H  
ATOM   2947  CA  ILE A 209     -12.657   0.313   0.995  1.00 98.17           C  
ATOM   2948  HA  ILE A 209     -12.578   0.285   2.081  1.00 98.17           H  
ATOM   2949  C   ILE A 209     -11.787   1.470   0.491  1.00 98.17           C  
ATOM   2950  CB  ILE A 209     -12.169  -1.050   0.448  1.00 98.17           C  
ATOM   2951  HB  ILE A 209     -12.365  -1.088  -0.624  1.00 98.17           H  
ATOM   2952  O   ILE A 209     -11.899   1.873  -0.670  1.00 98.17           O  
ATOM   2953  CG1 ILE A 209     -12.937  -2.207   1.128  1.00 98.17           C  
ATOM   2954 HG12 ILE A 209     -12.705  -2.211   2.193  1.00 98.17           H  
ATOM   2955 HG13 ILE A 209     -14.009  -2.041   1.018  1.00 98.17           H  
ATOM   2956  CG2 ILE A 209     -10.654  -1.209   0.656  1.00 98.17           C  
ATOM   2957 HG21 ILE A 209     -10.105  -0.481   0.059  1.00 98.17           H  
ATOM   2958 HG22 ILE A 209     -10.401  -1.088   1.709  1.00 98.17           H  
ATOM   2959 HG23 ILE A 209     -10.330  -2.193   0.317  1.00 98.17           H  
ATOM   2960  CD1 ILE A 209     -12.635  -3.598   0.555  1.00 98.17           C  
ATOM   2961 HD11 ILE A 209     -12.770  -3.599  -0.527  1.00 98.17           H  
ATOM   2962 HD12 ILE A 209     -11.618  -3.904   0.801  1.00 98.17           H  
ATOM   2963 HD13 ILE A 209     -13.315  -4.323   1.003  1.00 98.17           H  
ATOM   2964  N   LEU A 210     -10.874   1.970   1.327  1.00 98.48           N  
ATOM   2965  H   LEU A 210     -10.842   1.589   2.262  1.00 98.48           H  
ATOM   2966  CA  LEU A 210      -9.744   2.805   0.908  1.00 98.48           C  
ATOM   2967  HA  LEU A 210     -10.070   3.486   0.121  1.00 98.48           H  
ATOM   2968  C   LEU A 210      -8.638   1.897   0.340  1.00 98.48           C  
ATOM   2969  CB  LEU A 210      -9.281   3.639   2.122  1.00 98.48           C  
ATOM   2970  HB2 LEU A 210     -10.106   4.267   2.458  1.00 98.48           H  
ATOM   2971  HB3 LEU A 210      -9.043   2.956   2.937  1.00 98.48           H  
ATOM   2972  O   LEU A 210      -7.946   1.216   1.092  1.00 98.48           O  
ATOM   2973  CG  LEU A 210      -8.050   4.525   1.856  1.00 98.48           C  
ATOM   2974  HG  LEU A 210      -7.257   3.935   1.395  1.00 98.48           H  
ATOM   2975  CD1 LEU A 210      -8.391   5.697   0.936  1.00 98.48           C  
ATOM   2976 HD11 LEU A 210      -8.732   5.333  -0.033  1.00 98.48           H  
ATOM   2977 HD12 LEU A 210      -7.505   6.313   0.784  1.00 98.48           H  
ATOM   2978 HD13 LEU A 210      -9.166   6.311   1.396  1.00 98.48           H  
ATOM   2979  CD2 LEU A 210      -7.517   5.093   3.171  1.00 98.48           C  
ATOM   2980 HD21 LEU A 210      -6.640   5.711   2.974  1.00 98.48           H  
ATOM   2981 HD22 LEU A 210      -7.223   4.275   3.828  1.00 98.48           H  
ATOM   2982 HD23 LEU A 210      -8.281   5.696   3.662  1.00 98.48           H  
ATOM   2983  N   THR A 211      -8.487   1.862  -0.985  1.00 98.39           N  
ATOM   2984  H   THR A 211      -9.108   2.433  -1.541  1.00 98.39           H  
ATOM   2985  CA  THR A 211      -7.555   0.968  -1.696  1.00 98.39           C  
ATOM   2986  HA  THR A 211      -7.362   0.091  -1.078  1.00 98.39           H  
ATOM   2987  C   THR A 211      -6.227   1.677  -1.971  1.00 98.39           C  
ATOM   2988  CB  THR A 211      -8.174   0.484  -3.016  1.00 98.39           C  
ATOM   2989  HB  THR A 211      -8.238   1.332  -3.698  1.00 98.39           H  
ATOM   2990  O   THR A 211      -6.182   2.623  -2.759  1.00 98.39           O  
ATOM   2991  CG2 THR A 211      -7.374  -0.623  -3.689  1.00 98.39           C  
ATOM   2992 HG21 THR A 211      -6.414  -0.230  -4.024  1.00 98.39           H  
ATOM   2993 HG22 THR A 211      -7.914  -1.000  -4.557  1.00 98.39           H  
ATOM   2994 HG23 THR A 211      -7.211  -1.442  -2.988  1.00 98.39           H  
ATOM   2995  OG1 THR A 211      -9.480  -0.017  -2.835  1.00 98.39           O  
ATOM   2996  HG1 THR A 211      -9.437  -0.911  -2.487  1.00 98.39           H  
ATOM   2997  N   VAL A 212      -5.144   1.219  -1.341  1.00 98.40           N  
ATOM   2998  H   VAL A 212      -5.274   0.433  -0.720  1.00 98.40           H  
ATOM   2999  CA  VAL A 212      -3.880   1.961  -1.205  1.00 98.40           C  
ATOM   3000  HA  VAL A 212      -4.041   2.984  -1.545  1.00 98.40           H  
ATOM   3001  C   VAL A 212      -2.747   1.362  -2.044  1.00 98.40           C  
ATOM   3002  CB  VAL A 212      -3.475   2.039   0.281  1.00 98.40           C  
ATOM   3003  HB  VAL A 212      -3.262   1.039   0.658  1.00 98.40           H  
ATOM   3004  O   VAL A 212      -2.260   0.266  -1.755  1.00 98.40           O  
ATOM   3005  CG1 VAL A 212      -2.218   2.895   0.444  1.00 98.40           C  
ATOM   3006 HG11 VAL A 212      -2.019   3.061   1.503  1.00 98.40           H  
ATOM   3007 HG12 VAL A 212      -2.333   3.847  -0.073  1.00 98.40           H  
ATOM   3008 HG13 VAL A 212      -1.366   2.368   0.014  1.00 98.40           H  
ATOM   3009  CG2 VAL A 212      -4.589   2.643   1.147  1.00 98.40           C  
ATOM   3010 HG21 VAL A 212      -4.240   2.792   2.168  1.00 98.40           H  
ATOM   3011 HG22 VAL A 212      -4.921   3.592   0.726  1.00 98.40           H  
ATOM   3012 HG23 VAL A 212      -5.435   1.958   1.192  1.00 98.40           H  
ATOM   3013  N   GLY A 213      -2.289   2.099  -3.060  1.00 98.03           N  
ATOM   3014  H   GLY A 213      -2.721   2.997  -3.219  1.00 98.03           H  
ATOM   3015  CA  GLY A 213      -1.092   1.764  -3.844  1.00 98.03           C  
ATOM   3016  HA2 GLY A 213      -1.120   2.279  -4.804  1.00 98.03           H  
ATOM   3017  HA3 GLY A 213      -1.085   0.695  -4.056  1.00 98.03           H  
ATOM   3018  C   GLY A 213       0.219   2.116  -3.124  1.00 98.03           C  
ATOM   3019  O   GLY A 213       0.216   2.744  -2.061  1.00 98.03           O  
ATOM   3020  N   ALA A 214       1.357   1.692  -3.676  1.00 98.19           N  
ATOM   3021  H   ALA A 214       1.307   1.227  -4.571  1.00 98.19           H  
ATOM   3022  CA  ALA A 214       2.677   1.825  -3.050  1.00 98.19           C  
ATOM   3023  HA  ALA A 214       2.559   2.206  -2.036  1.00 98.19           H  
ATOM   3024  C   ALA A 214       3.598   2.801  -3.796  1.00 98.19           C  
ATOM   3025  CB  ALA A 214       3.318   0.439  -2.928  1.00 98.19           C  
ATOM   3026  HB1 ALA A 214       4.343   0.537  -2.569  1.00 98.19           H  
ATOM   3027  HB2 ALA A 214       2.753  -0.170  -2.222  1.00 98.19           H  
ATOM   3028  HB3 ALA A 214       3.335  -0.050  -3.902  1.00 98.19           H  
ATOM   3029  O   ALA A 214       3.820   2.671  -5.000  1.00 98.19           O  
ATOM   3030  N   SER A 215       4.193   3.733  -3.048  1.00 97.68           N  
ATOM   3031  H   SER A 215       3.911   3.827  -2.083  1.00 97.68           H  
ATOM   3032  CA  SER A 215       5.183   4.696  -3.534  1.00 97.68           C  
ATOM   3033  HA  SER A 215       5.272   4.558  -4.612  1.00 97.68           H  
ATOM   3034  C   SER A 215       6.576   4.505  -2.925  1.00 97.68           C  
ATOM   3035  CB  SER A 215       4.705   6.132  -3.287  1.00 97.68           C  
ATOM   3036  HB2 SER A 215       5.360   6.820  -3.822  1.00 97.68           H  
ATOM   3037  HB3 SER A 215       3.686   6.247  -3.656  1.00 97.68           H  
ATOM   3038  O   SER A 215       6.755   3.822  -1.909  1.00 97.68           O  
ATOM   3039  OG  SER A 215       4.743   6.427  -1.903  1.00 97.68           O  
ATOM   3040  HG  SER A 215       4.624   7.366  -1.746  1.00 97.68           H  
ATOM   3041  N   THR A 216       7.576   5.145  -3.529  1.00 96.80           N  
ATOM   3042  H   THR A 216       7.374   5.625  -4.395  1.00 96.80           H  
ATOM   3043  CA  THR A 216       8.916   5.320  -2.956  1.00 96.80           C  
ATOM   3044  HA  THR A 216       9.178   4.411  -2.415  1.00 96.80           H  
ATOM   3045  C   THR A 216       8.984   6.472  -1.949  1.00 96.80           C  
ATOM   3046  CB  THR A 216       9.981   5.528  -4.047  1.00 96.80           C  
ATOM   3047  HB  THR A 216      10.953   5.646  -3.569  1.00 96.80           H  
ATOM   3048  O   THR A 216       8.259   7.462  -2.046  1.00 96.80           O  
ATOM   3049  CG2 THR A 216      10.062   4.351  -5.020  1.00 96.80           C  
ATOM   3050 HG21 THR A 216      10.266   3.432  -4.472  1.00 96.80           H  
ATOM   3051 HG22 THR A 216       9.126   4.245  -5.567  1.00 96.80           H  
ATOM   3052 HG23 THR A 216      10.869   4.522  -5.733  1.00 96.80           H  
ATOM   3053  OG1 THR A 216       9.708   6.681  -4.809  1.00 96.80           O  
ATOM   3054  HG1 THR A 216      10.485   6.854  -5.346  1.00 96.80           H  
ATOM   3055  N   LEU A 217       9.915   6.354  -0.998  1.00 94.49           N  
ATOM   3056  H   LEU A 217      10.458   5.502  -0.984  1.00 94.49           H  
ATOM   3057  CA  LEU A 217      10.482   7.494  -0.274  1.00 94.49           C  
ATOM   3058  HA  LEU A 217       9.710   8.239  -0.077  1.00 94.49           H  
ATOM   3059  C   LEU A 217      11.578   8.157  -1.124  1.00 94.49           C  
ATOM   3060  CB  LEU A 217      11.095   7.003   1.053  1.00 94.49           C  
ATOM   3061  HB2 LEU A 217      11.852   6.254   0.819  1.00 94.49           H  
ATOM   3062  HB3 LEU A 217      11.601   7.842   1.532  1.00 94.49           H  
ATOM   3063  O   LEU A 217      12.172   7.513  -1.987  1.00 94.49           O  
ATOM   3064  CG  LEU A 217      10.108   6.399   2.065  1.00 94.49           C  
ATOM   3065  HG  LEU A 217       9.563   5.571   1.611  1.00 94.49           H  
ATOM   3066  CD1 LEU A 217      10.886   5.866   3.271  1.00 94.49           C  
ATOM   3067 HD11 LEU A 217      11.566   5.081   2.940  1.00 94.49           H  
ATOM   3068 HD12 LEU A 217      10.190   5.440   3.994  1.00 94.49           H  
ATOM   3069 HD13 LEU A 217      11.448   6.674   3.740  1.00 94.49           H  
ATOM   3070  CD2 LEU A 217       9.115   7.440   2.568  1.00 94.49           C  
ATOM   3071 HD21 LEU A 217       8.457   7.737   1.751  1.00 94.49           H  
ATOM   3072 HD22 LEU A 217       8.510   7.001   3.362  1.00 94.49           H  
ATOM   3073 HD23 LEU A 217       9.639   8.318   2.946  1.00 94.49           H  
ATOM   3074  N   ASP A 218      11.971   9.383  -0.782  1.00 95.92           N  
ATOM   3075  H   ASP A 218      11.482   9.875  -0.048  1.00 95.92           H  
ATOM   3076  CA  ASP A 218      13.196  10.040  -1.276  1.00 95.92           C  
ATOM   3077  HA  ASP A 218      13.247   9.892  -2.355  1.00 95.92           H  
ATOM   3078  C   ASP A 218      14.494   9.453  -0.677  1.00 95.92           C  
ATOM   3079  CB  ASP A 218      13.099  11.549  -1.015  1.00 95.92           C  
ATOM   3080  HB2 ASP A 218      12.154  11.916  -1.417  1.00 95.92           H  
ATOM   3081  HB3 ASP A 218      13.913  12.066  -1.524  1.00 95.92           H  
ATOM   3082  O   ASP A 218      15.580  10.019  -0.832  1.00 95.92           O  
ATOM   3083  CG  ASP A 218      13.153  11.857   0.472  1.00 95.92           C  
ATOM   3084  OD1 ASP A 218      14.080  12.562   0.927  1.00 95.92           O  
ATOM   3085  OD2 ASP A 218      12.284  11.325   1.191  1.00 95.92           O  
ATOM   3086  N   ARG A 219      14.386   8.318   0.025  1.00 96.04           N  
ATOM   3087  H   ARG A 219      13.475   7.882   0.012  1.00 96.04           H  
ATOM   3088  CA  ARG A 219      15.483   7.598   0.669  1.00 96.04           C  
ATOM   3089  HA  ARG A 219      16.353   8.254   0.688  1.00 96.04           H  
ATOM   3090  C   ARG A 219      15.844   6.338  -0.110  1.00 96.04           C  
ATOM   3091  CB  ARG A 219      15.099   7.259   2.113  1.00 96.04           C  
ATOM   3092  HB2 ARG A 219      14.833   8.174   2.641  1.00 96.04           H  
ATOM   3093  HB3 ARG A 219      14.229   6.602   2.104  1.00 96.04           H  
ATOM   3094  O   ARG A 219      15.030   5.423  -0.210  1.00 96.04           O  
ATOM   3095  CG  ARG A 219      16.267   6.574   2.842  1.00 96.04           C  
ATOM   3096  HG2 ARG A 219      16.641   5.720   2.278  1.00 96.04           H  
ATOM   3097  HG3 ARG A 219      17.076   7.295   2.954  1.00 96.04           H  
ATOM   3098  CD  ARG A 219      15.843   6.082   4.223  1.00 96.04           C  
ATOM   3099  HD2 ARG A 219      15.357   6.904   4.750  1.00 96.04           H  
ATOM   3100  HD3 ARG A 219      16.734   5.796   4.781  1.00 96.04           H  
ATOM   3101  NE  ARG A 219      14.938   4.916   4.141  1.00 96.04           N  
ATOM   3102  HE  ARG A 219      14.813   4.471   3.243  1.00 96.04           H  
ATOM   3103  NH1 ARG A 219      14.328   4.964   6.336  1.00 96.04           N  
ATOM   3104 HH11 ARG A 219      13.845   4.578   7.135  1.00 96.04           H  
ATOM   3105 HH12 ARG A 219      14.865   5.802   6.508  1.00 96.04           H  
ATOM   3106  NH2 ARG A 219      13.557   3.337   5.069  1.00 96.04           N  
ATOM   3107 HH21 ARG A 219      13.107   2.963   5.893  1.00 96.04           H  
ATOM   3108 HH22 ARG A 219      13.394   2.876   4.186  1.00 96.04           H  
ATOM   3109  CZ  ARG A 219      14.279   4.410   5.164  1.00 96.04           C  
ATOM   3110  N   LYS A 220      17.112   6.241  -0.504  1.00 95.78           N  
ATOM   3111  H   LYS A 220      17.712   7.022  -0.280  1.00 95.78           H  
ATOM   3112  CA  LYS A 220      17.742   5.038  -1.069  1.00 95.78           C  
ATOM   3113  HA  LYS A 220      16.984   4.275  -1.243  1.00 95.78           H  
ATOM   3114  C   LYS A 220      18.752   4.437  -0.098  1.00 95.78           C  
ATOM   3115  CB  LYS A 220      18.382   5.381  -2.422  1.00 95.78           C  
ATOM   3116  HB2 LYS A 220      18.986   6.283  -2.327  1.00 95.78           H  
ATOM   3117  HB3 LYS A 220      19.025   4.558  -2.738  1.00 95.78           H  
ATOM   3118  O   LYS A 220      19.312   5.147   0.741  1.00 95.78           O  
ATOM   3119  CG  LYS A 220      17.295   5.578  -3.485  1.00 95.78           C  
ATOM   3120  HG2 LYS A 220      16.566   6.315  -3.147  1.00 95.78           H  
ATOM   3121  HG3 LYS A 220      16.779   4.629  -3.633  1.00 95.78           H  
ATOM   3122  CD  LYS A 220      17.883   6.055  -4.814  1.00 95.78           C  
ATOM   3123  HD2 LYS A 220      18.169   7.103  -4.717  1.00 95.78           H  
ATOM   3124  HD3 LYS A 220      18.755   5.458  -5.079  1.00 95.78           H  
ATOM   3125  CE  LYS A 220      16.812   5.891  -5.891  1.00 95.78           C  
ATOM   3126  HE2 LYS A 220      16.717   4.830  -6.125  1.00 95.78           H  
ATOM   3127  HE3 LYS A 220      15.858   6.237  -5.493  1.00 95.78           H  
ATOM   3128  NZ  LYS A 220      17.137   6.683  -7.095  1.00 95.78           N  
ATOM   3129  HZ1 LYS A 220      16.528   6.433  -7.861  1.00 95.78           H  
ATOM   3130  HZ2 LYS A 220      16.889   7.640  -6.889  1.00 95.78           H  
ATOM   3131  HZ3 LYS A 220      18.112   6.606  -7.347  1.00 95.78           H  
ATOM   3132  N   ILE A 221      19.023   3.142  -0.216  1.00 97.00           N  
ATOM   3133  H   ILE A 221      18.500   2.622  -0.906  1.00 97.00           H  
ATOM   3134  CA  ILE A 221      20.097   2.460   0.522  1.00 97.00           C  
ATOM   3135  HA  ILE A 221      20.643   3.203   1.104  1.00 97.00           H  
ATOM   3136  C   ILE A 221      21.087   1.904  -0.497  1.00 97.00           C  
ATOM   3137  CB  ILE A 221      19.569   1.423   1.534  1.00 97.00           C  
ATOM   3138  HB  ILE A 221      19.273   0.520   1.001  1.00 97.00           H  
ATOM   3139  O   ILE A 221      21.011   0.755  -0.932  1.00 97.00           O  
ATOM   3140  CG1 ILE A 221      18.344   1.969   2.305  1.00 97.00           C  
ATOM   3141 HG12 ILE A 221      17.526   2.126   1.602  1.00 97.00           H  
ATOM   3142 HG13 ILE A 221      18.595   2.929   2.755  1.00 97.00           H  
ATOM   3143  CG2 ILE A 221      20.720   1.088   2.501  1.00 97.00           C  
ATOM   3144 HG21 ILE A 221      20.438   0.245   3.132  1.00 97.00           H  
ATOM   3145 HG22 ILE A 221      20.970   1.949   3.121  1.00 97.00           H  
ATOM   3146 HG23 ILE A 221      21.604   0.783   1.941  1.00 97.00           H  
ATOM   3147  CD1 ILE A 221      17.806   1.046   3.398  1.00 97.00           C  
ATOM   3148 HD11 ILE A 221      18.511   0.981   4.227  1.00 97.00           H  
ATOM   3149 HD12 ILE A 221      16.867   1.457   3.768  1.00 97.00           H  
ATOM   3150 HD13 ILE A 221      17.623   0.051   2.992  1.00 97.00           H  
ATOM   3151  N   LYS A 222      21.978   2.793  -0.940  1.00 97.05           N  
ATOM   3152  H   LYS A 222      22.061   3.663  -0.433  1.00 97.05           H  
ATOM   3153  CA  LYS A 222      22.809   2.609  -2.123  1.00 97.05           C  
ATOM   3154  HA  LYS A 222      22.166   2.225  -2.915  1.00 97.05           H  
ATOM   3155  C   LYS A 222      23.910   1.577  -1.890  1.00 97.05           C  
ATOM   3156  CB  LYS A 222      23.348   3.974  -2.585  1.00 97.05           C  
ATOM   3157  HB2 LYS A 222      23.924   4.434  -1.783  1.00 97.05           H  
ATOM   3158  HB3 LYS A 222      22.501   4.619  -2.819  1.00 97.05           H  
ATOM   3159  O   LYS A 222      24.731   1.698  -0.976  1.00 97.05           O  
ATOM   3160  CG  LYS A 222      24.229   3.830  -3.835  1.00 97.05           C  
ATOM   3161  HG2 LYS A 222      23.690   3.237  -4.574  1.00 97.05           H  
ATOM   3162  HG3 LYS A 222      25.144   3.299  -3.571  1.00 97.05           H  
ATOM   3163  CD  LYS A 222      24.601   5.178  -4.457  1.00 97.05           C  
ATOM   3164  HD2 LYS A 222      23.687   5.664  -4.799  1.00 97.05           H  
ATOM   3165  HD3 LYS A 222      25.096   5.808  -3.717  1.00 97.05           H  
ATOM   3166  CE  LYS A 222      25.545   4.935  -5.641  1.00 97.05           C  
ATOM   3167  HE2 LYS A 222      25.187   4.059  -6.182  1.00 97.05           H  
ATOM   3168  HE3 LYS A 222      26.545   4.708  -5.271  1.00 97.05           H  
ATOM   3169  NZ  LYS A 222      25.559   6.086  -6.572  1.00 97.05           N  
ATOM   3170  HZ1 LYS A 222      26.157   5.909  -7.367  1.00 97.05           H  
ATOM   3171  HZ2 LYS A 222      25.787   6.958  -6.116  1.00 97.05           H  
ATOM   3172  HZ3 LYS A 222      24.627   6.171  -6.953  1.00 97.05           H  
ATOM   3173  N   ALA A 223      23.969   0.627  -2.811  1.00 97.77           N  
ATOM   3174  H   ALA A 223      23.243   0.624  -3.514  1.00 97.77           H  
ATOM   3175  CA  ALA A 223      25.127  -0.203  -3.087  1.00 97.77           C  
ATOM   3176  HA  ALA A 223      25.964   0.128  -2.472  1.00 97.77           H  
ATOM   3177  C   ALA A 223      25.544  -0.010  -4.558  1.00 97.77           C  
ATOM   3178  CB  ALA A 223      24.790  -1.646  -2.693  1.00 97.77           C  
ATOM   3179  HB1 ALA A 223      25.643  -2.297  -2.886  1.00 97.77           H  
ATOM   3180  HB2 ALA A 223      24.557  -1.687  -1.629  1.00 97.77           H  
ATOM   3181  HB3 ALA A 223      23.923  -1.994  -3.254  1.00 97.77           H  
ATOM   3182  O   ALA A 223      24.856   0.640  -5.352  1.00 97.77           O  
ATOM   3183  N   THR A 224      26.713  -0.501  -4.954  1.00 97.65           N  
ATOM   3184  H   THR A 224      27.304  -0.945  -4.265  1.00 97.65           H  
ATOM   3185  CA  THR A 224      27.213  -0.342  -6.327  1.00 97.65           C  
ATOM   3186  HA  THR A 224      26.365  -0.315  -7.012  1.00 97.65           H  
ATOM   3187  C   THR A 224      28.086  -1.521  -6.725  1.00 97.65           C  
ATOM   3188  CB  THR A 224      27.978   0.985  -6.468  1.00 97.65           C  
ATOM   3189  HB  THR A 224      28.806   0.995  -5.758  1.00 97.65           H  
ATOM   3190  O   THR A 224      29.075  -1.813  -6.051  1.00 97.65           O  
ATOM   3191  CG2 THR A 224      28.529   1.264  -7.861  1.00 97.65           C  
ATOM   3192 HG21 THR A 224      29.294   0.531  -8.118  1.00 97.65           H  
ATOM   3193 HG22 THR A 224      27.729   1.229  -8.600  1.00 97.65           H  
ATOM   3194 HG23 THR A 224      28.988   2.253  -7.884  1.00 97.65           H  
ATOM   3195  OG1 THR A 224      27.111   2.061  -6.164  1.00 97.65           O  
ATOM   3196  HG1 THR A 224      26.276   1.656  -5.918  1.00 97.65           H  
ATOM   3197  N   VAL A 225      27.744  -2.174  -7.838  1.00 98.04           N  
ATOM   3198  H   VAL A 225      26.956  -1.825  -8.365  1.00 98.04           H  
ATOM   3199  CA  VAL A 225      28.646  -3.116  -8.514  1.00 98.04           C  
ATOM   3200  HA  VAL A 225      29.103  -3.779  -7.779  1.00 98.04           H  
ATOM   3201  C   VAL A 225      29.731  -2.301  -9.202  1.00 98.04           C  
ATOM   3202  CB  VAL A 225      27.917  -3.968  -9.576  1.00 98.04           C  
ATOM   3203  HB  VAL A 225      27.506  -3.314 -10.345  1.00 98.04           H  
ATOM   3204  O   VAL A 225      29.401  -1.393  -9.960  1.00 98.04           O  
ATOM   3205  CG1 VAL A 225      28.866  -4.970 -10.245  1.00 98.04           C  
ATOM   3206 HG11 VAL A 225      28.317  -5.571 -10.969  1.00 98.04           H  
ATOM   3207 HG12 VAL A 225      29.653  -4.440 -10.783  1.00 98.04           H  
ATOM   3208 HG13 VAL A 225      29.310  -5.624  -9.495  1.00 98.04           H  
ATOM   3209  CG2 VAL A 225      26.769  -4.775  -8.974  1.00 98.04           C  
ATOM   3210 HG21 VAL A 225      27.152  -5.420  -8.183  1.00 98.04           H  
ATOM   3211 HG22 VAL A 225      26.297  -5.384  -9.745  1.00 98.04           H  
ATOM   3212 HG23 VAL A 225      26.012  -4.099  -8.578  1.00 98.04           H  
ATOM   3213  N   LYS A 226      31.002  -2.639  -8.986  1.00 97.65           N  
ATOM   3214  H   LYS A 226      31.191  -3.366  -8.310  1.00 97.65           H  
ATOM   3215  CA  LYS A 226      32.125  -2.149  -9.796  1.00 97.65           C  
ATOM   3216  HA  LYS A 226      31.763  -1.430 -10.531  1.00 97.65           H  
ATOM   3217  C   LYS A 226      32.727  -3.321 -10.558  1.00 97.65           C  
ATOM   3218  CB  LYS A 226      33.178  -1.442  -8.932  1.00 97.65           C  
ATOM   3219  HB2 LYS A 226      33.703  -2.175  -8.320  1.00 97.65           H  
ATOM   3220  HB3 LYS A 226      33.900  -0.981  -9.605  1.00 97.65           H  
ATOM   3221  O   LYS A 226      33.143  -4.298  -9.932  1.00 97.65           O  
ATOM   3222  CG  LYS A 226      32.582  -0.370  -8.007  1.00 97.65           C  
ATOM   3223  HG2 LYS A 226      32.081  -0.850  -7.166  1.00 97.65           H  
ATOM   3224  HG3 LYS A 226      31.851   0.219  -8.560  1.00 97.65           H  
ATOM   3225  CD  LYS A 226      33.684   0.559  -7.486  1.00 97.65           C  
ATOM   3226  HD2 LYS A 226      34.414  -0.012  -6.913  1.00 97.65           H  
ATOM   3227  HD3 LYS A 226      34.183   1.007  -8.346  1.00 97.65           H  
ATOM   3228  CE  LYS A 226      33.068   1.652  -6.604  1.00 97.65           C  
ATOM   3229  HE2 LYS A 226      32.000   1.692  -6.817  1.00 97.65           H  
ATOM   3230  HE3 LYS A 226      33.206   1.395  -5.554  1.00 97.65           H  
ATOM   3231  NZ  LYS A 226      33.640   2.980  -6.921  1.00 97.65           N  
ATOM   3232  HZ1 LYS A 226      33.371   3.192  -7.871  1.00 97.65           H  
ATOM   3233  HZ2 LYS A 226      34.650   2.996  -6.919  1.00 97.65           H  
ATOM   3234  HZ3 LYS A 226      33.222   3.725  -6.381  1.00 97.65           H  
ATOM   3235  N   LEU A 227      32.751  -3.246 -11.883  1.00 98.15           N  
ATOM   3236  H   LEU A 227      32.416  -2.397 -12.316  1.00 98.15           H  
ATOM   3237  CA  LEU A 227      33.279  -4.292 -12.759  1.00 98.15           C  
ATOM   3238  HA  LEU A 227      33.153  -5.264 -12.282  1.00 98.15           H  
ATOM   3239  C   LEU A 227      34.781  -4.119 -13.011  1.00 98.15           C  
ATOM   3240  CB  LEU A 227      32.496  -4.290 -14.082  1.00 98.15           C  
ATOM   3241  HB2 LEU A 227      32.590  -3.297 -14.522  1.00 98.15           H  
ATOM   3242  HB3 LEU A 227      32.959  -5.008 -14.759  1.00 98.15           H  
ATOM   3243  O   LEU A 227      35.328  -3.023 -12.906  1.00 98.15           O  
ATOM   3244  CG  LEU A 227      30.996  -4.606 -13.986  1.00 98.15           C  
ATOM   3245  HG  LEU A 227      30.478  -3.784 -13.492  1.00 98.15           H  
ATOM   3246  CD1 LEU A 227      30.440  -4.773 -15.396  1.00 98.15           C  
ATOM   3247 HD11 LEU A 227      30.901  -5.632 -15.883  1.00 98.15           H  
ATOM   3248 HD12 LEU A 227      30.663  -3.888 -15.992  1.00 98.15           H  
ATOM   3249 HD13 LEU A 227      29.361  -4.923 -15.361  1.00 98.15           H  
ATOM   3250  CD2 LEU A 227      30.711  -5.899 -13.222  1.00 98.15           C  
ATOM   3251 HD21 LEU A 227      31.253  -6.727 -13.679  1.00 98.15           H  
ATOM   3252 HD22 LEU A 227      31.017  -5.786 -12.182  1.00 98.15           H  
ATOM   3253 HD23 LEU A 227      29.640  -6.104 -13.239  1.00 98.15           H  
ATOM   3254  N   GLY A 228      35.462  -5.203 -13.386  1.00 97.32           N  
ATOM   3255  H   GLY A 228      34.978  -6.090 -13.393  1.00 97.32           H  
ATOM   3256  CA  GLY A 228      36.899  -5.193 -13.686  1.00 97.32           C  
ATOM   3257  HA2 GLY A 228      37.432  -4.772 -12.834  1.00 97.32           H  
ATOM   3258  HA3 GLY A 228      37.237  -6.220 -13.826  1.00 97.32           H  
ATOM   3259  C   GLY A 228      37.305  -4.393 -14.933  1.00 97.32           C  
ATOM   3260  O   GLY A 228      38.497  -4.237 -15.173  1.00 97.32           O  
ATOM   3261  N   ASN A 229      36.350  -3.890 -15.725  1.00 96.73           N  
ATOM   3262  H   ASN A 229      35.385  -4.042 -15.468  1.00 96.73           H  
ATOM   3263  CA  ASN A 229      36.588  -2.917 -16.801  1.00 96.73           C  
ATOM   3264  HA  ASN A 229      37.621  -3.014 -17.136  1.00 96.73           H  
ATOM   3265  C   ASN A 229      36.433  -1.447 -16.346  1.00 96.73           C  
ATOM   3266  CB  ASN A 229      35.678  -3.241 -18.004  1.00 96.73           C  
ATOM   3267  HB2 ASN A 229      35.830  -4.274 -18.319  1.00 96.73           H  
ATOM   3268  HB3 ASN A 229      35.960  -2.592 -18.833  1.00 96.73           H  
ATOM   3269  O   ASN A 229      36.687  -0.547 -17.141  1.00 96.73           O  
ATOM   3270  CG  ASN A 229      34.197  -3.026 -17.732  1.00 96.73           C  
ATOM   3271  ND2 ASN A 229      33.380  -3.099 -18.753  1.00 96.73           N  
ATOM   3272 HD21 ASN A 229      33.716  -3.191 -19.701  1.00 96.73           H  
ATOM   3273 HD22 ASN A 229      32.414  -2.839 -18.612  1.00 96.73           H  
ATOM   3274  OD1 ASN A 229      33.782  -2.813 -16.605  1.00 96.73           O  
ATOM   3275  N   GLY A 230      36.030  -1.201 -15.094  1.00 96.06           N  
ATOM   3276  H   GLY A 230      35.821  -1.983 -14.490  1.00 96.06           H  
ATOM   3277  CA  GLY A 230      35.801   0.135 -14.538  1.00 96.06           C  
ATOM   3278  HA2 GLY A 230      36.449   0.855 -15.039  1.00 96.06           H  
ATOM   3279  HA3 GLY A 230      36.066   0.118 -13.481  1.00 96.06           H  
ATOM   3280  C   GLY A 230      34.363   0.656 -14.639  1.00 96.06           C  
ATOM   3281  O   GLY A 230      34.105   1.754 -14.155  1.00 96.06           O  
ATOM   3282  N   GLU A 231      33.419  -0.094 -15.220  1.00 97.51           N  
ATOM   3283  H   GLU A 231      33.660  -0.992 -15.614  1.00 97.51           H  
ATOM   3284  CA  GLU A 231      32.000   0.287 -15.184  1.00 97.51           C  
ATOM   3285  HA  GLU A 231      31.922   1.342 -15.447  1.00 97.51           H  
ATOM   3286  C   GLU A 231      31.405   0.126 -13.775  1.00 97.51           C  
ATOM   3287  CB  GLU A 231      31.171  -0.506 -16.202  1.00 97.51           C  
ATOM   3288  HB2 GLU A 231      31.342  -1.573 -16.060  1.00 97.51           H  
ATOM   3289  HB3 GLU A 231      30.117  -0.301 -16.013  1.00 97.51           H  
ATOM   3290  O   GLU A 231      31.709  -0.832 -13.055  1.00 97.51           O  
ATOM   3291  CG  GLU A 231      31.471  -0.117 -17.654  1.00 97.51           C  
ATOM   3292  HG2 GLU A 231      32.510  -0.350 -17.889  1.00 97.51           H  
ATOM   3293  HG3 GLU A 231      31.330   0.957 -17.772  1.00 97.51           H  
ATOM   3294  CD  GLU A 231      30.538  -0.875 -18.606  1.00 97.51           C  
ATOM   3295  OE1 GLU A 231      29.513  -0.288 -19.021  1.00 97.51           O  
ATOM   3296  OE2 GLU A 231      30.846  -2.057 -18.889  1.00 97.51           O  
ATOM   3297  N   GLU A 232      30.524   1.055 -13.390  1.00 97.27           N  
ATOM   3298  H   GLU A 232      30.267   1.782 -14.042  1.00 97.27           H  
ATOM   3299  CA  GLU A 232      29.841   1.058 -12.094  1.00 97.27           C  
ATOM   3300  HA  GLU A 232      30.081   0.127 -11.582  1.00 97.27           H  
ATOM   3301  C   GLU A 232      28.316   1.112 -12.261  1.00 97.27           C  
ATOM   3302  CB  GLU A 232      30.326   2.210 -11.195  1.00 97.27           C  
ATOM   3303  HB2 GLU A 232      30.101   3.168 -11.663  1.00 97.27           H  
ATOM   3304  HB3 GLU A 232      29.768   2.146 -10.262  1.00 97.27           H  
ATOM   3305  O   GLU A 232      27.796   1.956 -12.991  1.00 97.27           O  
ATOM   3306  CG  GLU A 232      31.832   2.137 -10.891  1.00 97.27           C  
ATOM   3307  HG2 GLU A 232      32.099   1.099 -10.692  1.00 97.27           H  
ATOM   3308  HG3 GLU A 232      32.383   2.458 -11.775  1.00 97.27           H  
ATOM   3309  CD  GLU A 232      32.270   2.981  -9.683  1.00 97.27           C  
ATOM   3310  OE1 GLU A 232      33.476   3.303  -9.570  1.00 97.27           O  
ATOM   3311  OE2 GLU A 232      31.505   3.182  -8.709  1.00 97.27           O  
ATOM   3312  N   PHE A 233      27.595   0.245 -11.543  1.00 97.72           N  
ATOM   3313  H   PHE A 233      28.093  -0.408 -10.955  1.00 97.72           H  
ATOM   3314  CA  PHE A 233      26.134   0.128 -11.621  1.00 97.72           C  
ATOM   3315  HA  PHE A 233      25.751   0.930 -12.251  1.00 97.72           H  
ATOM   3316  C   PHE A 233      25.479   0.287 -10.249  1.00 97.72           C  
ATOM   3317  CB  PHE A 233      25.749  -1.197 -12.296  1.00 97.72           C  
ATOM   3318  HB2 PHE A 233      24.662  -1.270 -12.326  1.00 97.72           H  
ATOM   3319  HB3 PHE A 233      26.123  -2.030 -11.701  1.00 97.72           H  
ATOM   3320  O   PHE A 233      25.795  -0.445  -9.307  1.00 97.72           O  
ATOM   3321  CG  PHE A 233      26.286  -1.292 -13.710  1.00 97.72           C  
ATOM   3322  CD1 PHE A 233      25.816  -0.394 -14.685  1.00 97.72           C  
ATOM   3323  HD1 PHE A 233      25.033   0.310 -14.443  1.00 97.72           H  
ATOM   3324  CD2 PHE A 233      27.337  -2.174 -14.022  1.00 97.72           C  
ATOM   3325  HD2 PHE A 233      27.732  -2.842 -13.271  1.00 97.72           H  
ATOM   3326  CE1 PHE A 233      26.416  -0.351 -15.953  1.00 97.72           C  
ATOM   3327  HE1 PHE A 233      26.114   0.398 -16.669  1.00 97.72           H  
ATOM   3328  CE2 PHE A 233      27.905  -2.153 -15.308  1.00 97.72           C  
ATOM   3329  HE2 PHE A 233      28.731  -2.802 -15.558  1.00 97.72           H  
ATOM   3330  CZ  PHE A 233      27.449  -1.244 -16.273  1.00 97.72           C  
ATOM   3331  HZ  PHE A 233      27.921  -1.206 -17.244  1.00 97.72           H  
ATOM   3332  N   GLU A 234      24.563   1.254 -10.136  1.00 96.94           N  
ATOM   3333  H   GLU A 234      24.310   1.773 -10.964  1.00 96.94           H  
ATOM   3334  CA  GLU A 234      23.844   1.558  -8.897  1.00 96.94           C  
ATOM   3335  HA  GLU A 234      24.560   1.513  -8.075  1.00 96.94           H  
ATOM   3336  C   GLU A 234      22.749   0.523  -8.613  1.00 96.94           C  
ATOM   3337  CB  GLU A 234      23.283   2.994  -8.931  1.00 96.94           C  
ATOM   3338  HB2 GLU A 234      24.114   3.682  -9.087  1.00 96.94           H  
ATOM   3339  HB3 GLU A 234      22.585   3.096  -9.762  1.00 96.94           H  
ATOM   3340  O   GLU A 234      21.843   0.295  -9.420  1.00 96.94           O  
ATOM   3341  CG  GLU A 234      22.568   3.362  -7.619  1.00 96.94           C  
ATOM   3342  HG2 GLU A 234      23.239   3.136  -6.790  1.00 96.94           H  
ATOM   3343  HG3 GLU A 234      21.676   2.745  -7.506  1.00 96.94           H  
ATOM   3344  CD  GLU A 234      22.178   4.847  -7.550  1.00 96.94           C  
ATOM   3345  OE1 GLU A 234      20.967   5.155  -7.498  1.00 96.94           O  
ATOM   3346  OE2 GLU A 234      23.118   5.677  -7.490  1.00 96.94           O  
ATOM   3347  N   GLY A 235      22.813  -0.058  -7.419  1.00 97.39           N  
ATOM   3348  H   GLY A 235      23.535   0.236  -6.776  1.00 97.39           H  
ATOM   3349  CA  GLY A 235      21.793  -0.943  -6.879  1.00 97.39           C  
ATOM   3350  HA2 GLY A 235      20.896  -0.908  -7.497  1.00 97.39           H  
ATOM   3351  HA3 GLY A 235      22.168  -1.966  -6.879  1.00 97.39           H  
ATOM   3352  C   GLY A 235      21.409  -0.557  -5.455  1.00 97.39           C  
ATOM   3353  O   GLY A 235      21.949   0.395  -4.888  1.00 97.39           O  
ATOM   3354  N   GLU A 236      20.497  -1.318  -4.859  1.00 97.02           N  
ATOM   3355  H   GLU A 236      20.125  -2.115  -5.354  1.00 97.02           H  
ATOM   3356  CA  GLU A 236      20.105  -1.131  -3.457  1.00 97.02           C  
ATOM   3357  HA  GLU A 236      20.795  -0.421  -3.000  1.00 97.02           H  
ATOM   3358  C   GLU A 236      20.261  -2.410  -2.635  1.00 97.02           C  
ATOM   3359  CB  GLU A 236      18.705  -0.510  -3.333  1.00 97.02           C  
ATOM   3360  HB2 GLU A 236      18.429  -0.503  -2.278  1.00 97.02           H  
ATOM   3361  HB3 GLU A 236      17.976  -1.104  -3.883  1.00 97.02           H  
ATOM   3362  O   GLU A 236      20.192  -3.524  -3.159  1.00 97.02           O  
ATOM   3363  CG  GLU A 236      18.711   0.938  -3.849  1.00 97.02           C  
ATOM   3364  HG2 GLU A 236      18.791   0.931  -4.936  1.00 97.02           H  
ATOM   3365  HG3 GLU A 236      19.584   1.457  -3.455  1.00 97.02           H  
ATOM   3366  CD  GLU A 236      17.463   1.711  -3.417  1.00 97.02           C  
ATOM   3367  OE1 GLU A 236      16.653   2.046  -4.308  1.00 97.02           O  
ATOM   3368  OE2 GLU A 236      17.369   2.024  -2.204  1.00 97.02           O  
ATOM   3369  N   SER A 237      20.551  -2.231  -1.345  1.00 96.72           N  
ATOM   3370  H   SER A 237      20.641  -1.284  -1.005  1.00 96.72           H  
ATOM   3371  CA  SER A 237      20.749  -3.306  -0.370  1.00 96.72           C  
ATOM   3372  HA  SER A 237      19.986  -4.073  -0.503  1.00 96.72           H  
ATOM   3373  C   SER A 237      20.697  -2.757   1.051  1.00 96.72           C  
ATOM   3374  CB  SER A 237      22.126  -3.930  -0.574  1.00 96.72           C  
ATOM   3375  HB2 SER A 237      22.904  -3.198  -0.358  1.00 96.72           H  
ATOM   3376  HB3 SER A 237      22.224  -4.252  -1.611  1.00 96.72           H  
ATOM   3377  O   SER A 237      21.304  -1.723   1.326  1.00 96.72           O  
ATOM   3378  OG  SER A 237      22.276  -5.049   0.270  1.00 96.72           O  
ATOM   3379  HG  SER A 237      22.690  -5.723  -0.274  1.00 96.72           H  
ATOM   3380  N   ALA A 238      20.039  -3.460   1.975  1.00 95.96           N  
ATOM   3381  H   ALA A 238      19.604  -4.333   1.712  1.00 95.96           H  
ATOM   3382  CA  ALA A 238      20.140  -3.151   3.400  1.00 95.96           C  
ATOM   3383  HA  ALA A 238      20.329  -2.084   3.511  1.00 95.96           H  
ATOM   3384  C   ALA A 238      21.323  -3.859   4.080  1.00 95.96           C  
ATOM   3385  CB  ALA A 238      18.807  -3.429   4.101  1.00 95.96           C  
ATOM   3386  HB1 ALA A 238      18.896  -3.211   5.166  1.00 95.96           H  
ATOM   3387  HB2 ALA A 238      18.036  -2.783   3.682  1.00 95.96           H  
ATOM   3388  HB3 ALA A 238      18.518  -4.472   3.976  1.00 95.96           H  
ATOM   3389  O   ALA A 238      21.609  -3.548   5.234  1.00 95.96           O  
ATOM   3390  N   TYR A 239      22.040  -4.760   3.398  1.00 95.65           N  
ATOM   3391  H   TYR A 239      21.785  -4.956   2.441  1.00 95.65           H  
ATOM   3392  CA  TYR A 239      23.249  -5.386   3.939  1.00 95.65           C  
ATOM   3393  HA  TYR A 239      23.004  -5.800   4.917  1.00 95.65           H  
ATOM   3394  C   TYR A 239      24.395  -4.379   4.127  1.00 95.65           C  
ATOM   3395  CB  TYR A 239      23.693  -6.544   3.035  1.00 95.65           C  
ATOM   3396  HB2 TYR A 239      22.879  -7.265   2.964  1.00 95.65           H  
ATOM   3397  HB3 TYR A 239      23.887  -6.160   2.034  1.00 95.65           H  
ATOM   3398  O   TYR A 239      24.559  -3.429   3.356  1.00 95.65           O  
ATOM   3399  CG  TYR A 239      24.936  -7.264   3.529  1.00 95.65           C  
ATOM   3400  CD1 TYR A 239      26.186  -7.029   2.926  1.00 95.65           C  
ATOM   3401  HD1 TYR A 239      26.258  -6.327   2.109  1.00 95.65           H  
ATOM   3402  CD2 TYR A 239      24.849  -8.130   4.632  1.00 95.65           C  
ATOM   3403  HD2 TYR A 239      23.900  -8.269   5.128  1.00 95.65           H  
ATOM   3404  CE1 TYR A 239      27.331  -7.705   3.388  1.00 95.65           C  
ATOM   3405  HE1 TYR A 239      28.290  -7.534   2.920  1.00 95.65           H  
ATOM   3406  CE2 TYR A 239      25.984  -8.822   5.089  1.00 95.65           C  
ATOM   3407  HE2 TYR A 239      25.886  -9.499   5.924  1.00 95.65           H  
ATOM   3408  OH  TYR A 239      28.326  -9.291   4.891  1.00 95.65           O  
ATOM   3409  HH  TYR A 239      28.089  -9.866   5.622  1.00 95.65           H  
ATOM   3410  CZ  TYR A 239      27.228  -8.618   4.457  1.00 95.65           C  
ATOM   3411  N   ARG A 240      25.254  -4.626   5.124  1.00 93.36           N  
ATOM   3412  H   ARG A 240      25.047  -5.395   5.745  1.00 93.36           H  
ATOM   3413  CA  ARG A 240      26.544  -3.940   5.268  1.00 93.36           C  
ATOM   3414  HA  ARG A 240      26.852  -3.610   4.275  1.00 93.36           H  
ATOM   3415  C   ARG A 240      27.599  -4.889   5.851  1.00 93.36           C  
ATOM   3416  CB  ARG A 240      26.352  -2.701   6.151  1.00 93.36           C  
ATOM   3417  HB2 ARG A 240      25.436  -2.191   5.851  1.00 93.36           H  
ATOM   3418  HB3 ARG A 240      26.253  -3.008   7.192  1.00 93.36           H  
ATOM   3419  O   ARG A 240      27.405  -5.392   6.957  1.00 93.36           O  
ATOM   3420  CG  ARG A 240      27.513  -1.712   6.041  1.00 93.36           C  
ATOM   3421  HG2 ARG A 240      28.435  -2.176   6.391  1.00 93.36           H  
ATOM   3422  HG3 ARG A 240      27.628  -1.402   5.002  1.00 93.36           H  
ATOM   3423  CD  ARG A 240      27.183  -0.495   6.907  1.00 93.36           C  
ATOM   3424  HD2 ARG A 240      27.094  -0.811   7.946  1.00 93.36           H  
ATOM   3425  HD3 ARG A 240      26.219  -0.099   6.585  1.00 93.36           H  
ATOM   3426  NE  ARG A 240      28.217   0.549   6.789  1.00 93.36           N  
ATOM   3427  HE  ARG A 240      29.095   0.273   6.375  1.00 93.36           H  
ATOM   3428  NH1 ARG A 240      26.959   2.253   7.667  1.00 93.36           N  
ATOM   3429 HH11 ARG A 240      26.197   1.602   7.791  1.00 93.36           H  
ATOM   3430 HH12 ARG A 240      26.818   3.229   7.885  1.00 93.36           H  
ATOM   3431  NH2 ARG A 240      29.027   2.670   6.932  1.00 93.36           N  
ATOM   3432 HH21 ARG A 240      28.874   3.646   7.141  1.00 93.36           H  
ATOM   3433 HH22 ARG A 240      29.865   2.377   6.450  1.00 93.36           H  
ATOM   3434  CZ  ARG A 240      28.064   1.815   7.131  1.00 93.36           C  
ATOM   3435  N   PRO A 241      28.739  -5.122   5.176  1.00 91.45           N  
ATOM   3436  CA  PRO A 241      29.804  -5.945   5.737  1.00 91.45           C  
ATOM   3437  HA  PRO A 241      29.389  -6.881   6.112  1.00 91.45           H  
ATOM   3438  C   PRO A 241      30.513  -5.210   6.886  1.00 91.45           C  
ATOM   3439  CB  PRO A 241      30.739  -6.246   4.563  1.00 91.45           C  
ATOM   3440  HB2 PRO A 241      30.386  -7.131   4.034  1.00 91.45           H  
ATOM   3441  HB3 PRO A 241      31.771  -6.388   4.882  1.00 91.45           H  
ATOM   3442  O   PRO A 241      30.785  -4.013   6.794  1.00 91.45           O  
ATOM   3443  CG  PRO A 241      30.581  -5.019   3.662  1.00 91.45           C  
ATOM   3444  HG2 PRO A 241      30.795  -5.253   2.619  1.00 91.45           H  
ATOM   3445  HG3 PRO A 241      31.233  -4.219   4.014  1.00 91.45           H  
ATOM   3446  CD  PRO A 241      29.118  -4.617   3.862  1.00 91.45           C  
ATOM   3447  HD2 PRO A 241      29.023  -3.532   3.810  1.00 91.45           H  
ATOM   3448  HD3 PRO A 241      28.497  -5.083   3.098  1.00 91.45           H  
ATOM   3449  N   LYS A 242      30.879  -5.938   7.953  1.00 87.01           N  
ATOM   3450  H   LYS A 242      30.555  -6.894   7.994  1.00 87.01           H  
ATOM   3451  CA  LYS A 242      31.620  -5.385   9.112  1.00 87.01           C  
ATOM   3452  HA  LYS A 242      31.045  -4.564   9.540  1.00 87.01           H  
ATOM   3453  C   LYS A 242      32.985  -4.801   8.741  1.00 87.01           C  
ATOM   3454  CB  LYS A 242      31.843  -6.463  10.185  1.00 87.01           C  
ATOM   3455  HB2 LYS A 242      32.394  -7.298   9.751  1.00 87.01           H  
ATOM   3456  HB3 LYS A 242      32.444  -6.037  10.989  1.00 87.01           H  
ATOM   3457  O   LYS A 242      33.472  -3.899   9.412  1.00 87.01           O  
ATOM   3458  CG  LYS A 242      30.531  -6.971  10.781  1.00 87.01           C  
ATOM   3459  HG2 LYS A 242      29.970  -6.132  11.192  1.00 87.01           H  
ATOM   3460  HG3 LYS A 242      29.939  -7.432   9.990  1.00 87.01           H  
ATOM   3461  CD  LYS A 242      30.784  -8.004  11.886  1.00 87.01           C  
ATOM   3462  HD2 LYS A 242      31.433  -8.795  11.509  1.00 87.01           H  
ATOM   3463  HD3 LYS A 242      31.234  -7.527  12.757  1.00 87.01           H  
ATOM   3464  CE  LYS A 242      29.414  -8.574  12.227  1.00 87.01           C  
ATOM   3465  HE2 LYS A 242      28.953  -8.888  11.291  1.00 87.01           H  
ATOM   3466  HE3 LYS A 242      28.776  -7.789  12.634  1.00 87.01           H  
ATOM   3467  NZ  LYS A 242      29.443  -9.744  13.134  1.00 87.01           N  
ATOM   3468  HZ1 LYS A 242      29.594  -9.479  14.097  1.00 87.01           H  
ATOM   3469  HZ2 LYS A 242      30.109 -10.435  12.820  1.00 87.01           H  
ATOM   3470  HZ3 LYS A 242      28.538 -10.186  13.057  1.00 87.01           H  
ATOM   3471  N   ILE A 243      33.602  -5.341   7.693  1.00 83.02           N  
ATOM   3472  H   ILE A 243      33.098  -6.044   7.171  1.00 83.02           H  
ATOM   3473  CA  ILE A 243      34.868  -4.876   7.132  1.00 83.02           C  
ATOM   3474  HA  ILE A 243      35.221  -4.006   7.685  1.00 83.02           H  
ATOM   3475  C   ILE A 243      34.577  -4.454   5.695  1.00 83.02           C  
ATOM   3476  CB  ILE A 243      35.956  -5.975   7.219  1.00 83.02           C  
ATOM   3477  HB  ILE A 243      35.617  -6.843   6.654  1.00 83.02           H  
ATOM   3478  O   ILE A 243      34.189  -5.284   4.874  1.00 83.02           O  
ATOM   3479  CG1 ILE A 243      36.185  -6.409   8.688  1.00 83.02           C  
ATOM   3480 HG12 ILE A 243      35.240  -6.742   9.117  1.00 83.02           H  
ATOM   3481 HG13 ILE A 243      36.533  -5.554   9.268  1.00 83.02           H  
ATOM   3482  CG2 ILE A 243      37.268  -5.469   6.587  1.00 83.02           C  
ATOM   3483 HG21 ILE A 243      38.018  -6.259   6.581  1.00 83.02           H  
ATOM   3484 HG22 ILE A 243      37.109  -5.173   5.550  1.00 83.02           H  
ATOM   3485 HG23 ILE A 243      37.652  -4.615   7.145  1.00 83.02           H  
ATOM   3486  CD1 ILE A 243      37.179  -7.565   8.862  1.00 83.02           C  
ATOM   3487 HD11 ILE A 243      37.172  -7.890   9.903  1.00 83.02           H  
ATOM   3488 HD12 ILE A 243      38.190  -7.243   8.611  1.00 83.02           H  
ATOM   3489 HD13 ILE A 243      36.891  -8.403   8.227  1.00 83.02           H  
ATOM   3490  N   SER A 244      34.771  -3.171   5.389  1.00 80.52           N  
ATOM   3491  H   SER A 244      35.105  -2.546   6.109  1.00 80.52           H  
ATOM   3492  CA  SER A 244      34.766  -2.706   4.002  1.00 80.52           C  
ATOM   3493  HA  SER A 244      33.880  -3.094   3.500  1.00 80.52           H  
ATOM   3494  C   SER A 244      36.014  -3.239   3.303  1.00 80.52           C  
ATOM   3495  CB  SER A 244      34.722  -1.180   3.934  1.00 80.52           C  
ATOM   3496  HB2 SER A 244      35.652  -0.764   4.320  1.00 80.52           H  
ATOM   3497  HB3 SER A 244      33.887  -0.814   4.531  1.00 80.52           H  
ATOM   3498  O   SER A 244      37.132  -2.985   3.752  1.00 80.52           O  
ATOM   3499  OG  SER A 244      34.538  -0.786   2.590  1.00 80.52           O  
ATOM   3500  HG  SER A 244      34.622   0.168   2.527  1.00 80.52           H  
ATOM   3501  N   ASN A 245      35.828  -4.001   2.229  1.00 76.37           N  
ATOM   3502  H   ASN A 245      34.884  -4.177   1.915  1.00 76.37           H  
ATOM   3503  CA  ASN A 245      36.911  -4.595   1.458  1.00 76.37           C  
ATOM   3504  HA  ASN A 245      37.830  -4.033   1.623  1.00 76.37           H  
ATOM   3505  C   ASN A 245      36.565  -4.522  -0.034  1.00 76.37           C  
ATOM   3506  CB  ASN A 245      37.128  -6.040   1.952  1.00 76.37           C  
ATOM   3507  HB2 ASN A 245      37.380  -6.024   3.012  1.00 76.37           H  
ATOM   3508  HB3 ASN A 245      36.206  -6.606   1.822  1.00 76.37           H  
ATOM   3509  O   ASN A 245      35.570  -5.096  -0.464  1.00 76.37           O  
ATOM   3510  CG  ASN A 245      38.241  -6.756   1.210  1.00 76.37           C  
ATOM   3511  ND2 ASN A 245      38.439  -8.026   1.463  1.00 76.37           N  
ATOM   3512 HD21 ASN A 245      39.127  -8.496   0.892  1.00 76.37           H  
ATOM   3513 HD22 ASN A 245      37.868  -8.515   2.138  1.00 76.37           H  
ATOM   3514  OD1 ASN A 245      38.926  -6.204   0.365  1.00 76.37           O  
ATOM   3515  N   ALA A 246      37.410  -3.855  -0.821  1.00 86.38           N  
ATOM   3516  H   ALA A 246      38.241  -3.464  -0.401  1.00 86.38           H  
ATOM   3517  CA  ALA A 246      37.259  -3.705  -2.269  1.00 86.38           C  
ATOM   3518  HA  ALA A 246      36.195  -3.685  -2.502  1.00 86.38           H  
ATOM   3519  C   ALA A 246      37.850  -4.893  -3.063  1.00 86.38           C  
ATOM   3520  CB  ALA A 246      37.846  -2.345  -2.672  1.00 86.38           C  
ATOM   3521  HB1 ALA A 246      37.369  -1.548  -2.101  1.00 86.38           H  
ATOM   3522  HB2 ALA A 246      37.666  -2.171  -3.733  1.00 86.38           H  
ATOM   3523  HB3 ALA A 246      38.921  -2.333  -2.490  1.00 86.38           H  
ATOM   3524  O   ALA A 246      38.363  -4.719  -4.167  1.00 86.38           O  
ATOM   3525  N   THR A 247      37.830  -6.104  -2.493  1.00 94.42           N  
ATOM   3526  H   THR A 247      37.355  -6.200  -1.606  1.00 94.42           H  
ATOM   3527  CA  THR A 247      38.311  -7.310  -3.182  1.00 94.42           C  
ATOM   3528  HA  THR A 247      39.303  -7.102  -3.585  1.00 94.42           H  
ATOM   3529  C   THR A 247      37.385  -7.634  -4.348  1.00 94.42           C  
ATOM   3530  CB  THR A 247      38.446  -8.513  -2.238  1.00 94.42           C  
ATOM   3531  HB  THR A 247      37.508  -8.673  -1.706  1.00 94.42           H  
ATOM   3532  O   THR A 247      36.166  -7.726  -4.182  1.00 94.42           O  
ATOM   3533  CG2 THR A 247      38.855  -9.805  -2.947  1.00 94.42           C  
ATOM   3534 HG21 THR A 247      39.767  -9.645  -3.523  1.00 94.42           H  
ATOM   3535 HG22 THR A 247      38.062 -10.139  -3.616  1.00 94.42           H  
ATOM   3536 HG23 THR A 247      39.031 -10.587  -2.209  1.00 94.42           H  
ATOM   3537  OG1 THR A 247      39.477  -8.259  -1.311  1.00 94.42           O  
ATOM   3538  HG1 THR A 247      39.333  -7.389  -0.932  1.00 94.42           H  
ATOM   3539  N   PHE A 248      37.980  -7.808  -5.525  1.00 97.59           N  
ATOM   3540  H   PHE A 248      38.985  -7.714  -5.576  1.00 97.59           H  
ATOM   3541  CA  PHE A 248      37.296  -8.273  -6.721  1.00 97.59           C  
ATOM   3542  HA  PHE A 248      36.274  -7.893  -6.712  1.00 97.59           H  
ATOM   3543  C   PHE A 248      37.238  -9.803  -6.729  1.00 97.59           C  
ATOM   3544  CB  PHE A 248      37.996  -7.722  -7.970  1.00 97.59           C  
ATOM   3545  HB2 PHE A 248      39.075  -7.838  -7.866  1.00 97.59           H  
ATOM   3546  HB3 PHE A 248      37.695  -8.326  -8.826  1.00 97.59           H  
ATOM   3547  O   PHE A 248      38.250 -10.470  -6.517  1.00 97.59           O  
ATOM   3548  CG  PHE A 248      37.675  -6.272  -8.279  1.00 97.59           C  
ATOM   3549  CD1 PHE A 248      36.779  -5.957  -9.320  1.00 97.59           C  
ATOM   3550  HD1 PHE A 248      36.321  -6.744  -9.901  1.00 97.59           H  
ATOM   3551  CD2 PHE A 248      38.268  -5.233  -7.537  1.00 97.59           C  
ATOM   3552  HD2 PHE A 248      38.951  -5.457  -6.731  1.00 97.59           H  
ATOM   3553  CE1 PHE A 248      36.483  -4.616  -9.618  1.00 97.59           C  
ATOM   3554  HE1 PHE A 248      35.797  -4.375 -10.416  1.00 97.59           H  
ATOM   3555  CE2 PHE A 248      37.972  -3.891  -7.836  1.00 97.59           C  
ATOM   3556  HE2 PHE A 248      38.429  -3.099  -7.261  1.00 97.59           H  
ATOM   3557  CZ  PHE A 248      37.083  -3.582  -8.880  1.00 97.59           C  
ATOM   3558  HZ  PHE A 248      36.856  -2.553  -9.117  1.00 97.59           H  
ATOM   3559  N   PHE A 249      36.061 -10.350  -7.015  1.00 97.87           N  
ATOM   3560  H   PHE A 249      35.283  -9.732  -7.197  1.00 97.87           H  
ATOM   3561  CA  PHE A 249      35.813 -11.784  -7.149  1.00 97.87           C  
ATOM   3562  HA  PHE A 249      36.743 -12.334  -7.003  1.00 97.87           H  
ATOM   3563  C   PHE A 249      35.295 -12.095  -8.553  1.00 97.87           C  
ATOM   3564  CB  PHE A 249      34.815 -12.241  -6.081  1.00 97.87           C  
ATOM   3565  HB2 PHE A 249      34.612 -13.304  -6.217  1.00 97.87           H  
ATOM   3566  HB3 PHE A 249      33.876 -11.708  -6.234  1.00 97.87           H  
ATOM   3567  O   PHE A 249      34.656 -11.253  -9.185  1.00 97.87           O  
ATOM   3568  CG  PHE A 249      35.283 -12.022  -4.655  1.00 97.87           C  
ATOM   3569  CD1 PHE A 249      36.143 -12.955  -4.046  1.00 97.87           C  
ATOM   3570  HD1 PHE A 249      36.471 -13.825  -4.595  1.00 97.87           H  
ATOM   3571  CD2 PHE A 249      34.855 -10.892  -3.934  1.00 97.87           C  
ATOM   3572  HD2 PHE A 249      34.216 -10.159  -4.404  1.00 97.87           H  
ATOM   3573  CE1 PHE A 249      36.551 -12.771  -2.712  1.00 97.87           C  
ATOM   3574  HE1 PHE A 249      37.205 -13.494  -2.246  1.00 97.87           H  
ATOM   3575  CE2 PHE A 249      35.265 -10.706  -2.602  1.00 97.87           C  
ATOM   3576  HE2 PHE A 249      34.935  -9.834  -2.057  1.00 97.87           H  
ATOM   3577  CZ  PHE A 249      36.107 -11.650  -1.988  1.00 97.87           C  
ATOM   3578  HZ  PHE A 249      36.422 -11.509  -0.965  1.00 97.87           H  
ATOM   3579  N   THR A 250      35.555 -13.306  -9.048  1.00 97.70           N  
ATOM   3580  H   THR A 250      36.094 -13.961  -8.500  1.00 97.70           H  
ATOM   3581  CA  THR A 250      35.037 -13.757 -10.347  1.00 97.70           C  
ATOM   3582  HA  THR A 250      35.332 -13.031 -11.104  1.00 97.70           H  
ATOM   3583  C   THR A 250      33.510 -13.812 -10.326  1.00 97.70           C  
ATOM   3584  CB  THR A 250      35.623 -15.121 -10.740  1.00 97.70           C  
ATOM   3585  HB  THR A 250      35.195 -15.892 -10.100  1.00 97.70           H  
ATOM   3586  O   THR A 250      32.915 -14.231  -9.332  1.00 97.70           O  
ATOM   3587  CG2 THR A 250      35.387 -15.505 -12.199  1.00 97.70           C  
ATOM   3588 HG21 THR A 250      35.771 -14.729 -12.862  1.00 97.70           H  
ATOM   3589 HG22 THR A 250      35.893 -16.445 -12.419  1.00 97.70           H  
ATOM   3590 HG23 THR A 250      34.320 -15.633 -12.385  1.00 97.70           H  
ATOM   3591  OG1 THR A 250      37.019 -15.127 -10.556  1.00 97.70           O  
ATOM   3592  HG1 THR A 250      37.399 -14.509 -11.184  1.00 97.70           H  
ATOM   3593  N   LEU A 251      32.878 -13.406 -11.426  1.00 98.10           N  
ATOM   3594  H   LEU A 251      33.432 -13.069 -12.200  1.00 98.10           H  
ATOM   3595  CA  LEU A 251      31.434 -13.507 -11.614  1.00 98.10           C  
ATOM   3596  HA  LEU A 251      30.944 -13.308 -10.660  1.00 98.10           H  
ATOM   3597  C   LEU A 251      31.021 -14.929 -12.042  1.00 98.10           C  
ATOM   3598  CB  LEU A 251      30.966 -12.441 -12.623  1.00 98.10           C  
ATOM   3599  HB2 LEU A 251      31.498 -12.589 -13.562  1.00 98.10           H  
ATOM   3600  HB3 LEU A 251      29.904 -12.606 -12.805  1.00 98.10           H  
ATOM   3601  O   LEU A 251      31.756 -15.625 -12.747  1.00 98.10           O  
ATOM   3602  CG  LEU A 251      31.140 -10.976 -12.174  1.00 98.10           C  
ATOM   3603  HG  LEU A 251      32.194 -10.771 -11.983  1.00 98.10           H  
ATOM   3604  CD1 LEU A 251      30.664 -10.015 -13.262  1.00 98.10           C  
ATOM   3605 HD11 LEU A 251      31.224 -10.186 -14.181  1.00 98.10           H  
ATOM   3606 HD12 LEU A 251      30.829  -8.985 -12.945  1.00 98.10           H  
ATOM   3607 HD13 LEU A 251      29.600 -10.161 -13.450  1.00 98.10           H  
ATOM   3608  CD2 LEU A 251      30.338 -10.688 -10.907  1.00 98.10           C  
ATOM   3609 HD21 LEU A 251      30.174  -9.616 -10.789  1.00 98.10           H  
ATOM   3610 HD22 LEU A 251      30.901 -11.055 -10.050  1.00 98.10           H  
ATOM   3611 HD23 LEU A 251      29.366 -11.180 -10.950  1.00 98.10           H  
ATOM   3612  N   PHE A 252      29.826 -15.351 -11.638  1.00 97.69           N  
ATOM   3613  H   PHE A 252      29.306 -14.760 -11.006  1.00 97.69           H  
ATOM   3614  CA  PHE A 252      29.157 -16.575 -12.084  1.00 97.69           C  
ATOM   3615  HA  PHE A 252      29.667 -16.979 -12.958  1.00 97.69           H  
ATOM   3616  C   PHE A 252      27.717 -16.243 -12.474  1.00 97.69           C  
ATOM   3617  CB  PHE A 252      29.193 -17.620 -10.962  1.00 97.69           C  
ATOM   3618  HB2 PHE A 252      30.221 -17.726 -10.618  1.00 97.69           H  
ATOM   3619  HB3 PHE A 252      28.609 -17.255 -10.117  1.00 97.69           H  
ATOM   3620  O   PHE A 252      27.046 -15.525 -11.745  1.00 97.69           O  
ATOM   3621  CG  PHE A 252      28.670 -18.984 -11.373  1.00 97.69           C  
ATOM   3622  CD1 PHE A 252      27.294 -19.267 -11.292  1.00 97.69           C  
ATOM   3623  HD1 PHE A 252      26.601 -18.519 -10.935  1.00 97.69           H  
ATOM   3624  CD2 PHE A 252      29.554 -19.963 -11.867  1.00 97.69           C  
ATOM   3625  HD2 PHE A 252      30.611 -19.750 -11.941  1.00 97.69           H  
ATOM   3626  CE1 PHE A 252      26.805 -20.519 -11.704  1.00 97.69           C  
ATOM   3627  HE1 PHE A 252      25.747 -20.730 -11.662  1.00 97.69           H  
ATOM   3628  CE2 PHE A 252      29.063 -21.214 -12.281  1.00 97.69           C  
ATOM   3629  HE2 PHE A 252      29.723 -21.973 -12.674  1.00 97.69           H  
ATOM   3630  CZ  PHE A 252      27.689 -21.490 -12.202  1.00 97.69           C  
ATOM   3631  HZ  PHE A 252      27.313 -22.445 -12.540  1.00 97.69           H  
ATOM   3632  N   ASP A 253      27.240 -16.754 -13.603  1.00 97.20           N  
ATOM   3633  H   ASP A 253      27.783 -17.442 -14.104  1.00 97.20           H  
ATOM   3634  CA  ASP A 253      25.873 -16.534 -14.083  1.00 97.20           C  
ATOM   3635  HA  ASP A 253      25.386 -15.737 -13.522  1.00 97.20           H  
ATOM   3636  C   ASP A 253      25.063 -17.814 -13.858  1.00 97.20           C  
ATOM   3637  CB  ASP A 253      25.942 -16.085 -15.554  1.00 97.20           C  
ATOM   3638  HB2 ASP A 253      26.568 -16.784 -16.108  1.00 97.20           H  
ATOM   3639  HB3 ASP A 253      26.419 -15.105 -15.592  1.00 97.20           H  
ATOM   3640  O   ASP A 253      25.377 -18.844 -14.453  1.00 97.20           O  
ATOM   3641  CG  ASP A 253      24.589 -15.979 -16.260  1.00 97.20           C  
ATOM   3642  OD1 ASP A 253      24.625 -15.736 -17.485  1.00 97.20           O  
ATOM   3643  OD2 ASP A 253      23.549 -16.192 -15.598  1.00 97.20           O  
ATOM   3644  N   ALA A 254      24.049 -17.762 -12.987  1.00 96.93           N  
ATOM   3645  H   ALA A 254      23.801 -16.880 -12.562  1.00 96.93           H  
ATOM   3646  CA  ALA A 254      23.227 -18.926 -12.654  1.00 96.93           C  
ATOM   3647  HA  ALA A 254      23.893 -19.774 -12.487  1.00 96.93           H  
ATOM   3648  C   ALA A 254      22.262 -19.353 -13.778  1.00 96.93           C  
ATOM   3649  CB  ALA A 254      22.490 -18.643 -11.341  1.00 96.93           C  
ATOM   3650  HB1 ALA A 254      21.745 -17.861 -11.490  1.00 96.93           H  
ATOM   3651  HB2 ALA A 254      21.988 -19.550 -11.004  1.00 96.93           H  
ATOM   3652  HB3 ALA A 254      23.195 -18.326 -10.573  1.00 96.93           H  
ATOM   3653  O   ALA A 254      21.724 -20.461 -13.729  1.00 96.93           O  
ATOM   3654  N   ALA A 255      22.055 -18.514 -14.801  1.00 94.89           N  
ATOM   3655  H   ALA A 255      22.527 -17.622 -14.809  1.00 94.89           H  
ATOM   3656  CA  ALA A 255      21.318 -18.887 -16.006  1.00 94.89           C  
ATOM   3657  HA  ALA A 255      20.521 -19.576 -15.728  1.00 94.89           H  
ATOM   3658  C   ALA A 255      22.204 -19.618 -17.030  1.00 94.89           C  
ATOM   3659  CB  ALA A 255      20.686 -17.621 -16.600  1.00 94.89           C  
ATOM   3660  HB1 ALA A 255      20.017 -17.894 -17.416  1.00 94.89           H  
ATOM   3661  HB2 ALA A 255      20.122 -17.088 -15.834  1.00 94.89           H  
ATOM   3662  HB3 ALA A 255      21.463 -16.960 -16.985  1.00 94.89           H  
ATOM   3663  O   ALA A 255      21.736 -20.502 -17.755  1.00 94.89           O  
ATOM   3664  N   LYS A 256      23.500 -19.288 -17.082  1.00 93.93           N  
ATOM   3665  H   LYS A 256      23.823 -18.580 -16.439  1.00 93.93           H  
ATOM   3666  CA  LYS A 256      24.452 -19.865 -18.038  1.00 93.93           C  
ATOM   3667  HA  LYS A 256      23.993 -19.812 -19.025  1.00 93.93           H  
ATOM   3668  C   LYS A 256      24.726 -21.333 -17.711  1.00 93.93           C  
ATOM   3669  CB  LYS A 256      25.713 -18.994 -18.053  1.00 93.93           C  
ATOM   3670  HB2 LYS A 256      25.381 -17.960 -18.149  1.00 93.93           H  
ATOM   3671  HB3 LYS A 256      26.248 -19.095 -17.108  1.00 93.93           H  
ATOM   3672  O   LYS A 256      25.361 -21.656 -16.715  1.00 93.93           O  
ATOM   3673  CG  LYS A 256      26.662 -19.281 -19.224  1.00 93.93           C  
ATOM   3674  HG2 LYS A 256      26.084 -19.371 -20.144  1.00 93.93           H  
ATOM   3675  HG3 LYS A 256      27.202 -20.211 -19.046  1.00 93.93           H  
ATOM   3676  CD  LYS A 256      27.649 -18.109 -19.368  1.00 93.93           C  
ATOM   3677  HD2 LYS A 256      28.245 -18.029 -18.459  1.00 93.93           H  
ATOM   3678  HD3 LYS A 256      27.078 -17.189 -19.491  1.00 93.93           H  
ATOM   3679  CE  LYS A 256      28.567 -18.289 -20.582  1.00 93.93           C  
ATOM   3680  HE2 LYS A 256      29.214 -19.149 -20.402  1.00 93.93           H  
ATOM   3681  HE3 LYS A 256      27.950 -18.505 -21.454  1.00 93.93           H  
ATOM   3682  NZ  LYS A 256      29.379 -17.069 -20.834  1.00 93.93           N  
ATOM   3683  HZ1 LYS A 256      28.805 -16.300 -21.147  1.00 93.93           H  
ATOM   3684  HZ2 LYS A 256      29.863 -16.754 -20.005  1.00 93.93           H  
ATOM   3685  HZ3 LYS A 256      30.049 -17.208 -21.577  1.00 93.93           H  
ATOM   3686  N   ASN A 257      24.276 -22.223 -18.596  1.00 86.36           N  
ATOM   3687  H   ASN A 257      23.755 -21.863 -19.383  1.00 86.36           H  
ATOM   3688  CA  ASN A 257      24.308 -23.682 -18.418  1.00 86.36           C  
ATOM   3689  HA  ASN A 257      23.821 -24.107 -19.295  1.00 86.36           H  
ATOM   3690  C   ASN A 257      23.474 -24.185 -17.216  1.00 86.36           C  
ATOM   3691  CB  ASN A 257      25.759 -24.207 -18.422  1.00 86.36           C  
ATOM   3692  HB2 ASN A 257      26.227 -23.948 -17.472  1.00 86.36           H  
ATOM   3693  HB3 ASN A 257      25.742 -25.295 -18.488  1.00 86.36           H  
ATOM   3694  O   ASN A 257      23.810 -25.205 -16.610  1.00 86.36           O  
ATOM   3695  CG  ASN A 257      26.618 -23.684 -19.557  1.00 86.36           C  
ATOM   3696  ND2 ASN A 257      27.892 -23.487 -19.313  1.00 86.36           N  
ATOM   3697 HD21 ASN A 257      28.246 -23.647 -18.380  1.00 86.36           H  
ATOM   3698 HD22 ASN A 257      28.458 -23.188 -20.094  1.00 86.36           H  
ATOM   3699  OD1 ASN A 257      26.184 -23.454 -20.673  1.00 86.36           O  
ATOM   3700  N   ALA A 258      22.380 -23.489 -16.881  1.00 92.21           N  
ATOM   3701  H   ALA A 258      22.176 -22.630 -17.373  1.00 92.21           H  
ATOM   3702  CA  ALA A 258      21.392 -23.941 -15.902  1.00 92.21           C  
ATOM   3703  HA  ALA A 258      21.833 -23.888 -14.906  1.00 92.21           H  
ATOM   3704  C   ALA A 258      20.936 -25.390 -16.175  1.00 92.21           C  
ATOM   3705  CB  ALA A 258      20.196 -22.982 -15.962  1.00 92.21           C  
ATOM   3706  HB1 ALA A 258      20.496 -21.992 -15.616  1.00 92.21           H  
ATOM   3707  HB2 ALA A 258      19.827 -22.908 -16.985  1.00 92.21           H  
ATOM   3708  HB3 ALA A 258      19.388 -23.356 -15.334  1.00 92.21           H  
ATOM   3709  O   ALA A 258      20.469 -25.698 -17.272  1.00 92.21           O  
ATOM   3710  N   LYS A 259      21.031 -26.273 -15.168  1.00 89.91           N  
ATOM   3711  H   LYS A 259      21.422 -25.950 -14.295  1.00 89.91           H  
ATOM   3712  CA  LYS A 259      20.513 -27.657 -15.263  1.00 89.91           C  
ATOM   3713  HA  LYS A 259      20.873 -28.116 -16.184  1.00 89.91           H  
ATOM   3714  C   LYS A 259      18.989 -27.681 -15.345  1.00 89.91           C  
ATOM   3715  CB  LYS A 259      20.955 -28.499 -14.058  1.00 89.91           C  
ATOM   3716  HB2 LYS A 259      20.435 -29.456 -14.096  1.00 89.91           H  
ATOM   3717  HB3 LYS A 259      20.656 -27.989 -13.142  1.00 89.91           H  
ATOM   3718  O   LYS A 259      18.423 -28.511 -16.046  1.00 89.91           O  
ATOM   3719  CG  LYS A 259      22.463 -28.772 -14.027  1.00 89.91           C  
ATOM   3720  HG2 LYS A 259      22.759 -29.317 -14.923  1.00 89.91           H  
ATOM   3721  HG3 LYS A 259      23.001 -27.825 -13.989  1.00 89.91           H  
ATOM   3722  CD  LYS A 259      22.804 -29.598 -12.780  1.00 89.91           C  
ATOM   3723  HD2 LYS A 259      22.358 -30.589 -12.859  1.00 89.91           H  
ATOM   3724  HD3 LYS A 259      22.383 -29.091 -11.911  1.00 89.91           H  
ATOM   3725  CE  LYS A 259      24.322 -29.713 -12.613  1.00 89.91           C  
ATOM   3726  HE2 LYS A 259      24.721 -30.394 -13.365  1.00 89.91           H  
ATOM   3727  HE3 LYS A 259      24.753 -28.727 -12.791  1.00 89.91           H  
ATOM   3728  NZ  LYS A 259      24.674 -30.154 -11.242  1.00 89.91           N  
ATOM   3729  HZ1 LYS A 259      24.211 -29.553 -10.575  1.00 89.91           H  
ATOM   3730  HZ2 LYS A 259      24.366 -31.100 -11.065  1.00 89.91           H  
ATOM   3731  HZ3 LYS A 259      25.664 -30.066 -11.063  1.00 89.91           H  
ATOM   3732  N   ASP A 260      18.360 -26.759 -14.624  1.00 92.77           N  
ATOM   3733  H   ASP A 260      18.924 -26.149 -14.050  1.00 92.77           H  
ATOM   3734  CA  ASP A 260      16.930 -26.488 -14.669  1.00 92.77           C  
ATOM   3735  HA  ASP A 260      16.453 -27.087 -15.444  1.00 92.77           H  
ATOM   3736  C   ASP A 260      16.732 -24.989 -14.967  1.00 92.77           C  
ATOM   3737  CB  ASP A 260      16.300 -26.914 -13.337  1.00 92.77           C  
ATOM   3738  HB2 ASP A 260      16.570 -27.952 -13.144  1.00 92.77           H  
ATOM   3739  HB3 ASP A 260      16.704 -26.308 -12.527  1.00 92.77           H  
ATOM   3740  O   ASP A 260      17.015 -24.159 -14.093  1.00 92.77           O  
ATOM   3741  CG  ASP A 260      14.774 -26.797 -13.365  1.00 92.77           C  
ATOM   3742  OD1 ASP A 260      14.131 -27.683 -12.775  1.00 92.77           O  
ATOM   3743  OD2 ASP A 260      14.271 -25.832 -13.989  1.00 92.77           O  
ATOM   3744  N   PRO A 261      16.293 -24.612 -16.183  1.00 91.65           N  
ATOM   3745  CA  PRO A 261      16.045 -23.218 -16.551  1.00 91.65           C  
ATOM   3746  HA  PRO A 261      16.956 -22.647 -16.371  1.00 91.65           H  
ATOM   3747  C   PRO A 261      14.896 -22.537 -15.790  1.00 91.65           C  
ATOM   3748  CB  PRO A 261      15.762 -23.236 -18.058  1.00 91.65           C  
ATOM   3749  HB2 PRO A 261      16.159 -22.349 -18.552  1.00 91.65           H  
ATOM   3750  HB3 PRO A 261      14.691 -23.321 -18.237  1.00 91.65           H  
ATOM   3751  O   PRO A 261      14.801 -21.315 -15.835  1.00 91.65           O  
ATOM   3752  CG  PRO A 261      16.453 -24.508 -18.541  1.00 91.65           C  
ATOM   3753  HG2 PRO A 261      17.519 -24.325 -18.672  1.00 91.65           H  
ATOM   3754  HG3 PRO A 261      16.009 -24.891 -19.460  1.00 91.65           H  
ATOM   3755  CD  PRO A 261      16.235 -25.456 -17.367  1.00 91.65           C  
ATOM   3756  HD2 PRO A 261      15.251 -25.920 -17.436  1.00 91.65           H  
ATOM   3757  HD3 PRO A 261      17.015 -26.218 -17.366  1.00 91.65           H  
ATOM   3758  N   SER A 262      14.033 -23.285 -15.095  1.00 90.65           N  
ATOM   3759  H   SER A 262      14.180 -24.283 -15.039  1.00 90.65           H  
ATOM   3760  CA  SER A 262      12.942 -22.734 -14.277  1.00 90.65           C  
ATOM   3761  HA  SER A 262      12.669 -21.759 -14.681  1.00 90.65           H  
ATOM   3762  C   SER A 262      13.334 -22.487 -12.815  1.00 90.65           C  
ATOM   3763  CB  SER A 262      11.691 -23.613 -14.398  1.00 90.65           C  
ATOM   3764  HB2 SER A 262      10.857 -23.098 -13.923  1.00 90.65           H  
ATOM   3765  HB3 SER A 262      11.451 -23.734 -15.455  1.00 90.65           H  
ATOM   3766  O   SER A 262      12.671 -21.715 -12.129  1.00 90.65           O  
ATOM   3767  OG  SER A 262      11.811 -24.894 -13.811  1.00 90.65           O  
ATOM   3768  HG  SER A 262      12.698 -25.253 -13.889  1.00 90.65           H  
ATOM   3769  N   GLU A 263      14.448 -23.069 -12.354  1.00 93.95           N  
ATOM   3770  H   GLU A 263      14.856 -23.768 -12.957  1.00 93.95           H  
ATOM   3771  CA  GLU A 263      14.870 -23.040 -10.942  1.00 93.95           C  
ATOM   3772  HA  GLU A 263      14.169 -22.453 -10.349  1.00 93.95           H  
ATOM   3773  C   GLU A 263      16.264 -22.426 -10.718  1.00 93.95           C  
ATOM   3774  CB  GLU A 263      14.858 -24.483 -10.410  1.00 93.95           C  
ATOM   3775  HB2 GLU A 263      15.508 -25.094 -11.037  1.00 93.95           H  
ATOM   3776  HB3 GLU A 263      15.281 -24.497  -9.406  1.00 93.95           H  
ATOM   3777  O   GLU A 263      16.479 -21.668  -9.765  1.00 93.95           O  
ATOM   3778  CG  GLU A 263      13.459 -25.125 -10.377  1.00 93.95           C  
ATOM   3779  HG2 GLU A 263      13.570 -26.158 -10.046  1.00 93.95           H  
ATOM   3780  HG3 GLU A 263      13.035 -25.139 -11.381  1.00 93.95           H  
ATOM   3781  CD  GLU A 263      12.510 -24.405  -9.418  1.00 93.95           C  
ATOM   3782  OE1 GLU A 263      11.270 -24.478  -9.586  1.00 93.95           O  
ATOM   3783  OE2 GLU A 263      13.011 -23.812  -8.434  1.00 93.95           O  
ATOM   3784  N   THR A 264      17.223 -22.729 -11.603  1.00 95.08           N  
ATOM   3785  H   THR A 264      16.962 -23.294 -12.398  1.00 95.08           H  
ATOM   3786  CA  THR A 264      18.634 -22.317 -11.449  1.00 95.08           C  
ATOM   3787  HA  THR A 264      18.909 -22.518 -10.414  1.00 95.08           H  
ATOM   3788  C   THR A 264      18.852 -20.813 -11.661  1.00 95.08           C  
ATOM   3789  CB  THR A 264      19.622 -23.101 -12.337  1.00 95.08           C  
ATOM   3790  HB  THR A 264      19.720 -22.586 -13.293  1.00 95.08           H  
ATOM   3791  O   THR A 264      19.491 -20.208 -10.799  1.00 95.08           O  
ATOM   3792  CG2 THR A 264      21.006 -23.188 -11.696  1.00 95.08           C  
ATOM   3793 HG21 THR A 264      21.396 -22.185 -11.527  1.00 95.08           H  
ATOM   3794 HG22 THR A 264      20.942 -23.718 -10.746  1.00 95.08           H  
ATOM   3795 HG23 THR A 264      21.685 -23.717 -12.365  1.00 95.08           H  
ATOM   3796  OG1 THR A 264      19.214 -24.431 -12.591  1.00 95.08           O  
ATOM   3797  HG1 THR A 264      18.369 -24.362 -13.042  1.00 95.08           H  
ATOM   3798  N   PRO A 265      18.298 -20.159 -12.713  1.00 95.10           N  
ATOM   3799  CA  PRO A 265      18.467 -18.713 -12.917  1.00 95.10           C  
ATOM   3800  HA  PRO A 265      19.521 -18.493 -13.085  1.00 95.10           H  
ATOM   3801  C   PRO A 265      17.957 -17.885 -11.734  1.00 95.10           C  
ATOM   3802  CB  PRO A 265      17.661 -18.369 -14.176  1.00 95.10           C  
ATOM   3803  HB2 PRO A 265      16.652 -18.054 -13.909  1.00 95.10           H  
ATOM   3804  HB3 PRO A 265      18.146 -17.591 -14.765  1.00 95.10           H  
ATOM   3805  O   PRO A 265      18.534 -16.861 -11.375  1.00 95.10           O  
ATOM   3806  CG  PRO A 265      17.577 -19.688 -14.934  1.00 95.10           C  
ATOM   3807  HG2 PRO A 265      18.475 -19.844 -15.532  1.00 95.10           H  
ATOM   3808  HG3 PRO A 265      16.696 -19.718 -15.575  1.00 95.10           H  
ATOM   3809  CD  PRO A 265      17.519 -20.721 -13.813  1.00 95.10           C  
ATOM   3810  HD2 PRO A 265      17.927 -21.669 -14.164  1.00 95.10           H  
ATOM   3811  HD3 PRO A 265      16.485 -20.854 -13.496  1.00 95.10           H  
ATOM   3812  N   TYR A 266      16.890 -18.358 -11.090  1.00 95.10           N  
ATOM   3813  H   TYR A 266      16.461 -19.201 -11.443  1.00 95.10           H  
ATOM   3814  CA  TYR A 266      16.274 -17.722  -9.930  1.00 95.10           C  
ATOM   3815  HA  TYR A 266      16.382 -16.643 -10.037  1.00 95.10           H  
ATOM   3816  C   TYR A 266      16.930 -18.101  -8.602  1.00 95.10           C  
ATOM   3817  CB  TYR A 266      14.782 -18.049  -9.925  1.00 95.10           C  
ATOM   3818  HB2 TYR A 266      14.298 -17.551  -9.084  1.00 95.10           H  
ATOM   3819  HB3 TYR A 266      14.651 -19.123  -9.787  1.00 95.10           H  
ATOM   3820  O   TYR A 266      16.430 -17.673  -7.560  1.00 95.10           O  
ATOM   3821  CG  TYR A 266      14.090 -17.611 -11.193  1.00 95.10           C  
ATOM   3822  CD1 TYR A 266      13.851 -16.244 -11.429  1.00 95.10           C  
ATOM   3823  HD1 TYR A 266      14.173 -15.502 -10.713  1.00 95.10           H  
ATOM   3824  CD2 TYR A 266      13.660 -18.572 -12.122  1.00 95.10           C  
ATOM   3825  HD2 TYR A 266      13.842 -19.621 -11.942  1.00 95.10           H  
ATOM   3826  CE1 TYR A 266      13.152 -15.840 -12.582  1.00 95.10           C  
ATOM   3827  HE1 TYR A 266      12.951 -14.793 -12.752  1.00 95.10           H  
ATOM   3828  CE2 TYR A 266      12.966 -18.174 -13.278  1.00 95.10           C  
ATOM   3829  HE2 TYR A 266      12.621 -18.909 -13.990  1.00 95.10           H  
ATOM   3830  OH  TYR A 266      12.007 -16.431 -14.608  1.00 95.10           O  
ATOM   3831  HH  TYR A 266      11.869 -15.482 -14.652  1.00 95.10           H  
ATOM   3832  CZ  TYR A 266      12.701 -16.808 -13.505  1.00 95.10           C  
ATOM   3833  N   CYS A 267      18.023 -18.872  -8.626  1.00 96.44           N  
ATOM   3834  H   CYS A 267      18.370 -19.172  -9.526  1.00 96.44           H  
ATOM   3835  CA  CYS A 267      18.804 -19.282  -7.464  1.00 96.44           C  
ATOM   3836  HA  CYS A 267      19.485 -20.061  -7.806  1.00 96.44           H  
ATOM   3837  C   CYS A 267      17.961 -19.935  -6.349  1.00 96.44           C  
ATOM   3838  CB  CYS A 267      19.668 -18.095  -7.004  1.00 96.44           C  
ATOM   3839  HB2 CYS A 267      19.011 -17.255  -6.779  1.00 96.44           H  
ATOM   3840  HB3 CYS A 267      20.189 -18.358  -6.083  1.00 96.44           H  
ATOM   3841  O   CYS A 267      18.216 -19.695  -5.165  1.00 96.44           O  
ATOM   3842  SG  CYS A 267      20.897 -17.552  -8.224  1.00 96.44           S  
ATOM   3843  N   ARG A 268      16.952 -20.761  -6.693  1.00 94.32           N  
ATOM   3844  H   ARG A 268      16.783 -20.949  -7.671  1.00 94.32           H  
ATOM   3845  CA  ARG A 268      16.150 -21.459  -5.669  1.00 94.32           C  
ATOM   3846  HA  ARG A 268      15.812 -20.690  -4.974  1.00 94.32           H  
ATOM   3847  C   ARG A 268      17.029 -22.426  -4.871  1.00 94.32           C  
ATOM   3848  CB  ARG A 268      14.895 -22.154  -6.253  1.00 94.32           C  
ATOM   3849  HB2 ARG A 268      15.181 -23.074  -6.764  1.00 94.32           H  
ATOM   3850  HB3 ARG A 268      14.417 -21.504  -6.985  1.00 94.32           H  
ATOM   3851  O   ARG A 268      17.917 -23.079  -5.430  1.00 94.32           O  
ATOM   3852  CG  ARG A 268      13.899 -22.475  -5.111  1.00 94.32           C  
ATOM   3853  HG2 ARG A 268      13.758 -21.589  -4.491  1.00 94.32           H  
ATOM   3854  HG3 ARG A 268      14.343 -23.244  -4.479  1.00 94.32           H  
ATOM   3855  CD  ARG A 268      12.514 -22.997  -5.519  1.00 94.32           C  
ATOM   3856  HD2 ARG A 268      11.966 -23.252  -4.612  1.00 94.32           H  
ATOM   3857  HD3 ARG A 268      12.663 -23.918  -6.082  1.00 94.32           H  
ATOM   3858  NE  ARG A 268      11.700 -22.032  -6.297  1.00 94.32           N  
ATOM   3859  HE  ARG A 268      11.958 -21.056  -6.284  1.00 94.32           H  
ATOM   3860  NH1 ARG A 268      10.349 -23.583  -7.286  1.00 94.32           N  
ATOM   3861 HH11 ARG A 268      10.967 -24.240  -6.831  1.00 94.32           H  
ATOM   3862 HH12 ARG A 268      10.251 -23.861  -8.251  1.00 94.32           H  
ATOM   3863  NH2 ARG A 268      10.223 -21.491  -7.972  1.00 94.32           N  
ATOM   3864 HH21 ARG A 268       9.631 -21.849  -8.707  1.00 94.32           H  
ATOM   3865 HH22 ARG A 268      10.539 -20.532  -8.006  1.00 94.32           H  
ATOM   3866  CZ  ARG A 268      10.763 -22.361  -7.171  1.00 94.32           C  
ATOM   3867  N   ARG A 269      16.772 -22.537  -3.564  1.00 93.34           N  
ATOM   3868  H   ARG A 269      16.025 -21.969  -3.191  1.00 93.34           H  
ATOM   3869  CA  ARG A 269      17.470 -23.444  -2.639  1.00 93.34           C  
ATOM   3870  HA  ARG A 269      18.482 -23.070  -2.485  1.00 93.34           H  
ATOM   3871  C   ARG A 269      17.544 -24.863  -3.219  1.00 93.34           C  
ATOM   3872  CB  ARG A 269      16.717 -23.423  -1.300  1.00 93.34           C  
ATOM   3873  HB2 ARG A 269      15.769 -23.943  -1.435  1.00 93.34           H  
ATOM   3874  HB3 ARG A 269      16.508 -22.386  -1.036  1.00 93.34           H  
ATOM   3875  O   ARG A 269      16.523 -25.471  -3.513  1.00 93.34           O  
ATOM   3876  CG  ARG A 269      17.475 -24.066  -0.131  1.00 93.34           C  
ATOM   3877  HG2 ARG A 269      18.419 -23.541   0.019  1.00 93.34           H  
ATOM   3878  HG3 ARG A 269      17.675 -25.115  -0.349  1.00 93.34           H  
ATOM   3879  CD  ARG A 269      16.624 -23.962   1.143  1.00 93.34           C  
ATOM   3880  HD2 ARG A 269      16.369 -22.915   1.305  1.00 93.34           H  
ATOM   3881  HD3 ARG A 269      15.702 -24.521   0.982  1.00 93.34           H  
ATOM   3882  NE  ARG A 269      17.329 -24.480   2.334  1.00 93.34           N  
ATOM   3883  HE  ARG A 269      18.338 -24.456   2.307  1.00 93.34           H  
ATOM   3884  NH1 ARG A 269      15.478 -24.894   3.652  1.00 93.34           N  
ATOM   3885 HH11 ARG A 269      14.889 -24.382   3.011  1.00 93.34           H  
ATOM   3886 HH12 ARG A 269      15.070 -25.267   4.497  1.00 93.34           H  
ATOM   3887  NH2 ARG A 269      17.507 -25.438   4.390  1.00 93.34           N  
ATOM   3888 HH21 ARG A 269      18.512 -25.443   4.298  1.00 93.34           H  
ATOM   3889 HH22 ARG A 269      17.066 -25.799   5.224  1.00 93.34           H  
ATOM   3890  CZ  ARG A 269      16.767 -24.934   3.444  1.00 93.34           C  
ATOM   3891  N   GLY A 270      18.763 -25.375  -3.388  1.00 93.63           N  
ATOM   3892  H   GLY A 270      19.555 -24.797  -3.147  1.00 93.63           H  
ATOM   3893  CA  GLY A 270      19.029 -26.708  -3.944  1.00 93.63           C  
ATOM   3894  HA2 GLY A 270      18.188 -27.364  -3.720  1.00 93.63           H  
ATOM   3895  HA3 GLY A 270      19.910 -27.121  -3.452  1.00 93.63           H  
ATOM   3896  C   GLY A 270      19.270 -26.779  -5.460  1.00 93.63           C  
ATOM   3897  O   GLY A 270      19.820 -27.779  -5.909  1.00 93.63           O  
ATOM   3898  N   SER A 271      18.953 -25.743  -6.250  1.00 95.11           N  
ATOM   3899  H   SER A 271      18.480 -24.946  -5.849  1.00 95.11           H  
ATOM   3900  CA  SER A 271      19.250 -25.727  -7.702  1.00 95.11           C  
ATOM   3901  HA  SER A 271      18.997 -26.702  -8.119  1.00 95.11           H  
ATOM   3902  C   SER A 271      20.739 -25.476  -8.005  1.00 95.11           C  
ATOM   3903  CB  SER A 271      18.381 -24.685  -8.418  1.00 95.11           C  
ATOM   3904  HB2 SER A 271      17.328 -24.877  -8.211  1.00 95.11           H  
ATOM   3905  HB3 SER A 271      18.545 -24.764  -9.492  1.00 95.11           H  
ATOM   3906  O   SER A 271      21.318 -26.078  -8.916  1.00 95.11           O  
ATOM   3907  OG  SER A 271      18.722 -23.380  -7.991  1.00 95.11           O  
ATOM   3908  HG  SER A 271      18.270 -23.198  -7.164  1.00 95.11           H  
ATOM   3909  N   LEU A 272      21.381 -24.628  -7.190  1.00 96.60           N  
ATOM   3910  H   LEU A 272      20.807 -24.160  -6.503  1.00 96.60           H  
ATOM   3911  CA  LEU A 272      22.780 -24.202  -7.296  1.00 96.60           C  
ATOM   3912  HA  LEU A 272      22.975 -23.914  -8.329  1.00 96.60           H  
ATOM   3913  C   LEU A 272      23.759 -25.345  -6.968  1.00 96.60           C  
ATOM   3914  CB  LEU A 272      23.000 -22.967  -6.401  1.00 96.60           C  
ATOM   3915  HB2 LEU A 272      24.062 -22.721  -6.420  1.00 96.60           H  
ATOM   3916  HB3 LEU A 272      22.750 -23.229  -5.373  1.00 96.60           H  
ATOM   3917  O   LEU A 272      24.291 -25.454  -5.867  1.00 96.60           O  
ATOM   3918  CG  LEU A 272      22.201 -21.707  -6.791  1.00 96.60           C  
ATOM   3919  HG  LEU A 272      21.139 -21.888  -6.625  1.00 96.60           H  
ATOM   3920  CD1 LEU A 272      22.642 -20.555  -5.891  1.00 96.60           C  
ATOM   3921 HD11 LEU A 272      22.468 -20.819  -4.849  1.00 96.60           H  
ATOM   3922 HD12 LEU A 272      23.701 -20.344  -6.040  1.00 96.60           H  
ATOM   3923 HD13 LEU A 272      22.065 -19.661  -6.128  1.00 96.60           H  
ATOM   3924  CD2 LEU A 272      22.405 -21.281  -8.247  1.00 96.60           C  
ATOM   3925 HD21 LEU A 272      21.891 -20.338  -8.432  1.00 96.60           H  
ATOM   3926 HD22 LEU A 272      21.971 -22.022  -8.919  1.00 96.60           H  
ATOM   3927 HD23 LEU A 272      23.465 -21.154  -8.466  1.00 96.60           H  
ATOM   3928  N   THR A 273      23.983 -26.214  -7.954  1.00 94.70           N  
ATOM   3929  H   THR A 273      23.428 -26.081  -8.787  1.00 94.70           H  
ATOM   3930  CA  THR A 273      24.734 -27.479  -7.824  1.00 94.70           C  
ATOM   3931  HA  THR A 273      25.054 -27.587  -6.788  1.00 94.70           H  
ATOM   3932  C   THR A 273      26.020 -27.527  -8.659  1.00 94.70           C  
ATOM   3933  CB  THR A 273      23.834 -28.684  -8.149  1.00 94.70           C  
ATOM   3934  HB  THR A 273      24.431 -29.596  -8.146  1.00 94.70           H  
ATOM   3935  O   THR A 273      26.555 -28.611  -8.905  1.00 94.70           O  
ATOM   3936  CG2 THR A 273      22.701 -28.875  -7.150  1.00 94.70           C  
ATOM   3937 HG21 THR A 273      23.113 -29.043  -6.155  1.00 94.70           H  
ATOM   3938 HG22 THR A 273      22.068 -27.989  -7.119  1.00 94.70           H  
ATOM   3939 HG23 THR A 273      22.095 -29.736  -7.432  1.00 94.70           H  
ATOM   3940  OG1 THR A 273      23.240 -28.528  -9.422  1.00 94.70           O  
ATOM   3941  HG1 THR A 273      22.501 -27.929  -9.292  1.00 94.70           H  
ATOM   3942  N   ASP A 274      26.511 -26.379  -9.135  1.00 96.11           N  
ATOM   3943  H   ASP A 274      26.050 -25.518  -8.879  1.00 96.11           H  
ATOM   3944  CA  ASP A 274      27.814 -26.267  -9.801  1.00 96.11           C  
ATOM   3945  HA  ASP A 274      28.047 -27.223 -10.268  1.00 96.11           H  
ATOM   3946  C   ASP A 274      28.907 -25.915  -8.766  1.00 96.11           C  
ATOM   3947  CB  ASP A 274      27.746 -25.240 -10.948  1.00 96.11           C  
ATOM   3948  HB2 ASP A 274      26.923 -25.513 -11.608  1.00 96.11           H  
ATOM   3949  HB3 ASP A 274      27.536 -24.253 -10.537  1.00 96.11           H  
ATOM   3950  O   ASP A 274      28.844 -24.839  -8.161  1.00 96.11           O  
ATOM   3951  CG  ASP A 274      29.037 -25.174 -11.782  1.00 96.11           C  
ATOM   3952  OD1 ASP A 274      29.011 -24.538 -12.854  1.00 96.11           O  
ATOM   3953  OD2 ASP A 274      30.063 -25.747 -11.349  1.00 96.11           O  
ATOM   3954  N   PRO A 275      29.934 -26.764  -8.547  1.00 96.01           N  
ATOM   3955  CA  PRO A 275      31.037 -26.444  -7.637  1.00 96.01           C  
ATOM   3956  HA  PRO A 275      30.643 -26.278  -6.634  1.00 96.01           H  
ATOM   3957  C   PRO A 275      31.824 -25.187  -8.047  1.00 96.01           C  
ATOM   3958  CB  PRO A 275      31.930 -27.690  -7.634  1.00 96.01           C  
ATOM   3959  HB2 PRO A 275      31.595 -28.372  -6.853  1.00 96.01           H  
ATOM   3960  HB3 PRO A 275      32.983 -27.446  -7.497  1.00 96.01           H  
ATOM   3961  O   PRO A 275      32.496 -24.592  -7.202  1.00 96.01           O  
ATOM   3962  CG  PRO A 275      31.669 -28.319  -9.002  1.00 96.01           C  
ATOM   3963  HG2 PRO A 275      32.251 -27.803  -9.765  1.00 96.01           H  
ATOM   3964  HG3 PRO A 275      31.883 -29.388  -9.007  1.00 96.01           H  
ATOM   3965  CD  PRO A 275      30.185 -28.038  -9.211  1.00 96.01           C  
ATOM   3966  HD2 PRO A 275      29.975 -27.999 -10.280  1.00 96.01           H  
ATOM   3967  HD3 PRO A 275      29.585 -28.816  -8.738  1.00 96.01           H  
ATOM   3968  N   ALA A 276      31.730 -24.744  -9.306  1.00 96.15           N  
ATOM   3969  H   ALA A 276      31.147 -25.248  -9.958  1.00 96.15           H  
ATOM   3970  CA  ALA A 276      32.356 -23.521  -9.796  1.00 96.15           C  
ATOM   3971  HA  ALA A 276      33.388 -23.520  -9.444  1.00 96.15           H  
ATOM   3972  C   ALA A 276      31.708 -22.226  -9.266  1.00 96.15           C  
ATOM   3973  CB  ALA A 276      32.383 -23.564 -11.329  1.00 96.15           C  
ATOM   3974  HB1 ALA A 276      31.370 -23.466 -11.720  1.00 96.15           H  
ATOM   3975  HB2 ALA A 276      32.996 -22.752 -11.719  1.00 96.15           H  
ATOM   3976  HB3 ALA A 276      32.795 -24.514 -11.668  1.00 96.15           H  
ATOM   3977  O   ALA A 276      32.246 -21.155  -9.547  1.00 96.15           O  
ATOM   3978  N   ILE A 277      30.611 -22.298  -8.499  1.00 97.19           N  
ATOM   3979  H   ILE A 277      30.162 -23.198  -8.404  1.00 97.19           H  
ATOM   3980  CA  ILE A 277      30.034 -21.174  -7.734  1.00 97.19           C  
ATOM   3981  HA  ILE A 277      29.938 -20.306  -8.387  1.00 97.19           H  
ATOM   3982  C   ILE A 277      30.942 -20.758  -6.562  1.00 97.19           C  
ATOM   3983  CB  ILE A 277      28.618 -21.578  -7.242  1.00 97.19           C  
ATOM   3984  HB  ILE A 277      28.674 -22.576  -6.806  1.00 97.19           H  
ATOM   3985  O   ILE A 277      30.956 -19.594  -6.151  1.00 97.19           O  
ATOM   3986  CG1 ILE A 277      27.664 -21.622  -8.459  1.00 97.19           C  
ATOM   3987 HG12 ILE A 277      27.513 -20.608  -8.829  1.00 97.19           H  
ATOM   3988 HG13 ILE A 277      28.122 -22.205  -9.258  1.00 97.19           H  
ATOM   3989  CG2 ILE A 277      28.079 -20.636  -6.149  1.00 97.19           C  
ATOM   3990 HG21 ILE A 277      28.638 -20.776  -5.224  1.00 97.19           H  
ATOM   3991 HG22 ILE A 277      28.179 -19.599  -6.471  1.00 97.19           H  
ATOM   3992 HG23 ILE A 277      27.033 -20.847  -5.927  1.00 97.19           H  
ATOM   3993  CD1 ILE A 277      26.296 -22.251  -8.174  1.00 97.19           C  
ATOM   3994 HD11 ILE A 277      25.761 -22.385  -9.114  1.00 97.19           H  
ATOM   3995 HD12 ILE A 277      26.422 -23.222  -7.694  1.00 97.19           H  
ATOM   3996 HD13 ILE A 277      25.709 -21.592  -7.534  1.00 97.19           H  
ATOM   3997  N   ARG A 278      31.728 -21.695  -6.018  1.00 97.56           N  
ATOM   3998  H   ARG A 278      31.721 -22.617  -6.431  1.00 97.56           H  
ATOM   3999  CA  ARG A 278      32.504 -21.480  -4.793  1.00 97.56           C  
ATOM   4000  HA  ARG A 278      31.790 -21.190  -4.022  1.00 97.56           H  
ATOM   4001  C   ARG A 278      33.523 -20.347  -4.958  1.00 97.56           C  
ATOM   4002  CB  ARG A 278      33.163 -22.801  -4.382  1.00 97.56           C  
ATOM   4003  HB2 ARG A 278      34.028 -22.994  -5.017  1.00 97.56           H  
ATOM   4004  HB3 ARG A 278      32.445 -23.609  -4.523  1.00 97.56           H  
ATOM   4005  O   ARG A 278      34.365 -20.388  -5.851  1.00 97.56           O  
ATOM   4006  CG  ARG A 278      33.578 -22.785  -2.907  1.00 97.56           C  
ATOM   4007  HG2 ARG A 278      32.682 -22.649  -2.301  1.00 97.56           H  
ATOM   4008  HG3 ARG A 278      34.267 -21.963  -2.713  1.00 97.56           H  
ATOM   4009  CD  ARG A 278      34.249 -24.112  -2.539  1.00 97.56           C  
ATOM   4010  HD2 ARG A 278      33.743 -24.914  -3.078  1.00 97.56           H  
ATOM   4011  HD3 ARG A 278      35.286 -24.089  -2.873  1.00 97.56           H  
ATOM   4012  NE  ARG A 278      34.193 -24.351  -1.081  1.00 97.56           N  
ATOM   4013  HE  ARG A 278      34.546 -23.608  -0.496  1.00 97.56           H  
ATOM   4014  NH1 ARG A 278      33.159 -26.411  -1.113  1.00 97.56           N  
ATOM   4015 HH11 ARG A 278      33.155 -26.389  -2.123  1.00 97.56           H  
ATOM   4016 HH12 ARG A 278      32.686 -27.158  -0.625  1.00 97.56           H  
ATOM   4017  NH2 ARG A 278      33.566 -25.414   0.832  1.00 97.56           N  
ATOM   4018 HH21 ARG A 278      33.880 -24.623   1.376  1.00 97.56           H  
ATOM   4019 HH22 ARG A 278      33.102 -26.184   1.292  1.00 97.56           H  
ATOM   4020  CZ  ARG A 278      33.645 -25.387  -0.468  1.00 97.56           C  
ATOM   4021  N   GLY A 279      33.474 -19.354  -4.069  1.00 97.34           N  
ATOM   4022  H   GLY A 279      32.746 -19.383  -3.369  1.00 97.34           H  
ATOM   4023  CA  GLY A 279      34.375 -18.196  -4.103  1.00 97.34           C  
ATOM   4024  HA2 GLY A 279      34.418 -17.749  -3.110  1.00 97.34           H  
ATOM   4025  HA3 GLY A 279      35.380 -18.533  -4.357  1.00 97.34           H  
ATOM   4026  C   GLY A 279      33.995 -17.095  -5.104  1.00 97.34           C  
ATOM   4027  O   GLY A 279      34.787 -16.173  -5.298  1.00 97.34           O  
ATOM   4028  N   LYS A 280      32.814 -17.167  -5.737  1.00 97.81           N  
ATOM   4029  H   LYS A 280      32.219 -17.964  -5.558  1.00 97.81           H  
ATOM   4030  CA  LYS A 280      32.358 -16.212  -6.763  1.00 97.81           C  
ATOM   4031  HA  LYS A 280      33.171 -15.526  -7.002  1.00 97.81           H  
ATOM   4032  C   LYS A 280      31.195 -15.332  -6.311  1.00 97.81           C  
ATOM   4033  CB  LYS A 280      32.001 -16.972  -8.048  1.00 97.81           C  
ATOM   4034  HB2 LYS A 280      31.225 -17.710  -7.846  1.00 97.81           H  
ATOM   4035  HB3 LYS A 280      31.601 -16.276  -8.785  1.00 97.81           H  
ATOM   4036  O   LYS A 280      30.504 -15.645  -5.341  1.00 97.81           O  
ATOM   4037  CG  LYS A 280      33.243 -17.663  -8.623  1.00 97.81           C  
ATOM   4038  HG2 LYS A 280      33.488 -18.530  -8.010  1.00 97.81           H  
ATOM   4039  HG3 LYS A 280      34.088 -16.975  -8.615  1.00 97.81           H  
ATOM   4040  CD  LYS A 280      32.965 -18.116 -10.053  1.00 97.81           C  
ATOM   4041  HD2 LYS A 280      32.063 -18.728 -10.030  1.00 97.81           H  
ATOM   4042  HD3 LYS A 280      32.792 -17.253 -10.695  1.00 97.81           H  
ATOM   4043  CE  LYS A 280      34.134 -18.942 -10.587  1.00 97.81           C  
ATOM   4044  HE2 LYS A 280      34.897 -18.274 -10.988  1.00 97.81           H  
ATOM   4045  HE3 LYS A 280      34.562 -19.501  -9.755  1.00 97.81           H  
ATOM   4046  NZ  LYS A 280      33.647 -19.894 -11.609  1.00 97.81           N  
ATOM   4047  HZ1 LYS A 280      32.983 -20.502 -11.151  1.00 97.81           H  
ATOM   4048  HZ2 LYS A 280      34.400 -20.458 -11.976  1.00 97.81           H  
ATOM   4049  HZ3 LYS A 280      33.177 -19.406 -12.358  1.00 97.81           H  
ATOM   4050  N   ILE A 281      30.978 -14.239  -7.039  1.00 98.12           N  
ATOM   4051  H   ILE A 281      31.580 -14.091  -7.837  1.00 98.12           H  
ATOM   4052  CA  ILE A 281      29.743 -13.448  -6.972  1.00 98.12           C  
ATOM   4053  HA  ILE A 281      29.308 -13.554  -5.978  1.00 98.12           H  
ATOM   4054  C   ILE A 281      28.761 -14.026  -7.996  1.00 98.12           C  
ATOM   4055  CB  ILE A 281      30.036 -11.950  -7.199  1.00 98.12           C  
ATOM   4056  HB  ILE A 281      30.655 -11.870  -8.093  1.00 98.12           H  
ATOM   4057  O   ILE A 281      29.091 -14.108  -9.179  1.00 98.12           O  
ATOM   4058  CG1 ILE A 281      30.830 -11.365  -6.009  1.00 98.12           C  
ATOM   4059 HG12 ILE A 281      30.178 -11.284  -5.140  1.00 98.12           H  
ATOM   4060 HG13 ILE A 281      31.644 -12.041  -5.749  1.00 98.12           H  
ATOM   4061  CG2 ILE A 281      28.742 -11.142  -7.424  1.00 98.12           C  
ATOM   4062 HG21 ILE A 281      28.216 -11.494  -8.311  1.00 98.12           H  
ATOM   4063 HG22 ILE A 281      28.083 -11.230  -6.560  1.00 98.12           H  
ATOM   4064 HG23 ILE A 281      28.972 -10.090  -7.590  1.00 98.12           H  
ATOM   4065  CD1 ILE A 281      31.445  -9.990  -6.304  1.00 98.12           C  
ATOM   4066 HD11 ILE A 281      32.049 -10.044  -7.209  1.00 98.12           H  
ATOM   4067 HD12 ILE A 281      32.080  -9.691  -5.470  1.00 98.12           H  
ATOM   4068 HD13 ILE A 281      30.668  -9.236  -6.429  1.00 98.12           H  
ATOM   4069  N   VAL A 282      27.573 -14.436  -7.550  1.00 98.02           N  
ATOM   4070  H   VAL A 282      27.362 -14.321  -6.569  1.00 98.02           H  
ATOM   4071  CA  VAL A 282      26.562 -15.085  -8.403  1.00 98.02           C  
ATOM   4072  HA  VAL A 282      27.058 -15.511  -9.275  1.00 98.02           H  
ATOM   4073  C   VAL A 282      25.534 -14.071  -8.905  1.00 98.02           C  
ATOM   4074  CB  VAL A 282      25.873 -16.250  -7.666  1.00 98.02           C  
ATOM   4075  HB  VAL A 282      25.360 -15.861  -6.786  1.00 98.02           H  
ATOM   4076  O   VAL A 282      24.969 -13.319  -8.116  1.00 98.02           O  
ATOM   4077  CG1 VAL A 282      24.853 -16.972  -8.553  1.00 98.02           C  
ATOM   4078 HG11 VAL A 282      25.319 -17.296  -9.484  1.00 98.02           H  
ATOM   4079 HG12 VAL A 282      24.441 -17.838  -8.035  1.00 98.02           H  
ATOM   4080 HG13 VAL A 282      24.023 -16.306  -8.790  1.00 98.02           H  
ATOM   4081  CG2 VAL A 282      26.896 -17.299  -7.213  1.00 98.02           C  
ATOM   4082 HG21 VAL A 282      27.440 -17.688  -8.074  1.00 98.02           H  
ATOM   4083 HG22 VAL A 282      27.601 -16.864  -6.504  1.00 98.02           H  
ATOM   4084 HG23 VAL A 282      26.375 -18.120  -6.721  1.00 98.02           H  
ATOM   4085  N   LEU A 283      25.259 -14.063 -10.205  1.00 97.90           N  
ATOM   4086  H   LEU A 283      25.776 -14.688 -10.808  1.00 97.90           H  
ATOM   4087  CA  LEU A 283      24.114 -13.372 -10.788  1.00 97.90           C  
ATOM   4088  HA  LEU A 283      23.927 -12.455 -10.229  1.00 97.90           H  
ATOM   4089  C   LEU A 283      22.878 -14.269 -10.684  1.00 97.90           C  
ATOM   4090  CB  LEU A 283      24.379 -12.990 -12.251  1.00 97.90           C  
ATOM   4091  HB2 LEU A 283      23.412 -12.828 -12.726  1.00 97.90           H  
ATOM   4092  HB3 LEU A 283      24.855 -13.826 -12.764  1.00 97.90           H  
ATOM   4093  O   LEU A 283      22.914 -15.421 -11.119  1.00 97.90           O  
ATOM   4094  CG  LEU A 283      25.211 -11.717 -12.466  1.00 97.90           C  
ATOM   4095  HG  LEU A 283      24.718 -10.876 -11.978  1.00 97.90           H  
ATOM   4096  CD1 LEU A 283      26.650 -11.816 -11.953  1.00 97.90           C  
ATOM   4097 HD11 LEU A 283      27.211 -10.935 -12.264  1.00 97.90           H  
ATOM   4098 HD12 LEU A 283      26.652 -11.867 -10.864  1.00 97.90           H  
ATOM   4099 HD13 LEU A 283      27.125 -12.710 -12.359  1.00 97.90           H  
ATOM   4100  CD2 LEU A 283      25.251 -11.448 -13.967  1.00 97.90           C  
ATOM   4101 HD21 LEU A 283      25.731 -12.283 -14.478  1.00 97.90           H  
ATOM   4102 HD22 LEU A 283      25.794 -10.526 -14.172  1.00 97.90           H  
ATOM   4103 HD23 LEU A 283      24.238 -11.352 -14.356  1.00 97.90           H  
ATOM   4104  N   CYS A 284      21.797 -13.714 -10.142  1.00 97.57           N  
ATOM   4105  H   CYS A 284      21.868 -12.755  -9.835  1.00 97.57           H  
ATOM   4106  CA  CYS A 284      20.496 -14.362  -9.994  1.00 97.57           C  
ATOM   4107  HA  CYS A 284      20.491 -15.318 -10.518  1.00 97.57           H  
ATOM   4108  C   CYS A 284      19.399 -13.467 -10.589  1.00 97.57           C  
ATOM   4109  CB  CYS A 284      20.216 -14.608  -8.503  1.00 97.57           C  
ATOM   4110  HB2 CYS A 284      19.224 -15.048  -8.404  1.00 97.57           H  
ATOM   4111  HB3 CYS A 284      20.207 -13.641  -7.999  1.00 97.57           H  
ATOM   4112  O   CYS A 284      19.431 -12.247 -10.430  1.00 97.57           O  
ATOM   4113  SG  CYS A 284      21.393 -15.674  -7.626  1.00 97.57           S  
ATOM   4114  N   SER A 285      18.380 -14.051 -11.209  1.00 95.87           N  
ATOM   4115  H   SER A 285      18.414 -15.048 -11.369  1.00 95.87           H  
ATOM   4116  CA  SER A 285      17.160 -13.333 -11.588  1.00 95.87           C  
ATOM   4117  HA  SER A 285      17.430 -12.367 -12.014  1.00 95.87           H  
ATOM   4118  C   SER A 285      16.272 -13.086 -10.363  1.00 95.87           C  
ATOM   4119  CB  SER A 285      16.390 -14.121 -12.652  1.00 95.87           C  
ATOM   4120  HB2 SER A 285      16.138 -15.105 -12.255  1.00 95.87           H  
ATOM   4121  HB3 SER A 285      15.471 -13.595 -12.908  1.00 95.87           H  
ATOM   4122  O   SER A 285      16.086 -13.979  -9.527  1.00 95.87           O  
ATOM   4123  OG  SER A 285      17.183 -14.290 -13.812  1.00 95.87           O  
ATOM   4124  HG  SER A 285      17.306 -13.439 -14.239  1.00 95.87           H  
ATOM   4125  N   ALA A 286      15.685 -11.891 -10.263  1.00 93.89           N  
ATOM   4126  H   ALA A 286      15.918 -11.179 -10.940  1.00 93.89           H  
ATOM   4127  CA  ALA A 286      14.578 -11.614  -9.345  1.00 93.89           C  
ATOM   4128  HA  ALA A 286      14.869 -11.914  -8.338  1.00 93.89           H  
ATOM   4129  C   ALA A 286      13.314 -12.405  -9.741  1.00 93.89           C  
ATOM   4130  CB  ALA A 286      14.311 -10.108  -9.333  1.00 93.89           C  
ATOM   4131  HB1 ALA A 286      13.878  -9.809 -10.288  1.00 93.89           H  
ATOM   4132  HB2 ALA A 286      15.240  -9.560  -9.175  1.00 93.89           H  
ATOM   4133  HB3 ALA A 286      13.616  -9.852  -8.534  1.00 93.89           H  
ATOM   4134  O   ALA A 286      13.287 -13.067 -10.779  1.00 93.89           O  
ATOM   4135  N   LEU A 287      12.261 -12.339  -8.919  1.00 87.14           N  
ATOM   4136  H   LEU A 287      12.332 -11.754  -8.099  1.00 87.14           H  
ATOM   4137  CA  LEU A 287      11.053 -13.164  -9.067  1.00 87.14           C  
ATOM   4138  HA  LEU A 287      10.453 -13.035  -8.166  1.00 87.14           H  
ATOM   4139  C   LEU A 287      11.408 -14.669  -9.115  1.00 87.14           C  
ATOM   4140  CB  LEU A 287      10.190 -12.672 -10.259  1.00 87.14           C  
ATOM   4141  HB2 LEU A 287       9.252 -13.227 -10.249  1.00 87.14           H  
ATOM   4142  HB3 LEU A 287      10.705 -12.911 -11.189  1.00 87.14           H  
ATOM   4143  O   LEU A 287      12.230 -15.136  -8.318  1.00 87.14           O  
ATOM   4144  CG  LEU A 287       9.838 -11.173 -10.293  1.00 87.14           C  
ATOM   4145  HG  LEU A 287      10.748 -10.584 -10.405  1.00 87.14           H  
ATOM   4146  CD1 LEU A 287       8.931 -10.906 -11.494  1.00 87.14           C  
ATOM   4147 HD11 LEU A 287       9.435 -11.186 -12.419  1.00 87.14           H  
ATOM   4148 HD12 LEU A 287       8.681  -9.846 -11.546  1.00 87.14           H  
ATOM   4149 HD13 LEU A 287       8.005 -11.473 -11.408  1.00 87.14           H  
ATOM   4150  CD2 LEU A 287       9.104 -10.719  -9.031  1.00 87.14           C  
ATOM   4151 HD21 LEU A 287       9.749 -10.814  -8.157  1.00 87.14           H  
ATOM   4152 HD22 LEU A 287       8.815  -9.673  -9.134  1.00 87.14           H  
ATOM   4153 HD23 LEU A 287       8.204 -11.317  -8.883  1.00 87.14           H  
ATOM   4154  N   GLY A 288      10.752 -15.443  -9.988  1.00 86.19           N  
ATOM   4155  H   GLY A 288      10.136 -15.000 -10.655  1.00 86.19           H  
ATOM   4156  CA  GLY A 288      10.861 -16.908 -10.033  1.00 86.19           C  
ATOM   4157  HA2 GLY A 288      10.307 -17.285 -10.893  1.00 86.19           H  
ATOM   4158  HA3 GLY A 288      11.905 -17.202 -10.132  1.00 86.19           H  
ATOM   4159  C   GLY A 288      10.331 -17.593  -8.780  1.00 86.19           C  
ATOM   4160  O   GLY A 288      10.691 -18.734  -8.493  1.00 86.19           O  
ATOM   4161  N   HIS A 289       9.498 -16.881  -8.016  1.00 83.23           N  
ATOM   4162  H   HIS A 289       9.194 -15.986  -8.373  1.00 83.23           H  
ATOM   4163  CA  HIS A 289       8.855 -17.386  -6.807  1.00 83.23           C  
ATOM   4164  HA  HIS A 289       8.351 -16.537  -6.345  1.00 83.23           H  
ATOM   4165  C   HIS A 289       9.904 -17.860  -5.787  1.00 83.23           C  
ATOM   4166  CB  HIS A 289       7.749 -18.384  -7.205  1.00 83.23           C  
ATOM   4167  HB2 HIS A 289       8.183 -19.362  -7.413  1.00 83.23           H  
ATOM   4168  HB3 HIS A 289       7.034 -18.481  -6.388  1.00 83.23           H  
ATOM   4169  O   HIS A 289       9.858 -18.970  -5.270  1.00 83.23           O  
ATOM   4170  CG  HIS A 289       7.001 -17.905  -8.422  1.00 83.23           C  
ATOM   4171  CD2 HIS A 289       7.306 -18.237  -9.715  1.00 83.23           C  
ATOM   4172  HD2 HIS A 289       8.020 -18.985 -10.027  1.00 83.23           H  
ATOM   4173  ND1 HIS A 289       6.149 -16.824  -8.471  1.00 83.23           N  
ATOM   4174  HD1 HIS A 289       5.699 -16.369  -7.690  1.00 83.23           H  
ATOM   4175  CE1 HIS A 289       5.954 -16.510  -9.759  1.00 83.23           C  
ATOM   4176  HE1 HIS A 289       5.334 -15.696 -10.106  1.00 83.23           H  
ATOM   4177  NE2 HIS A 289       6.654 -17.333 -10.553  1.00 83.23           N  
ATOM   4178  N   VAL A 290      10.900 -16.999  -5.552  1.00 89.97           N  
ATOM   4179  H   VAL A 290      10.911 -16.145  -6.090  1.00 89.97           H  
ATOM   4180  CA  VAL A 290      11.951 -17.126  -4.531  1.00 89.97           C  
ATOM   4181  HA  VAL A 290      11.578 -17.700  -3.683  1.00 89.97           H  
ATOM   4182  C   VAL A 290      12.319 -15.725  -4.071  1.00 89.97           C  
ATOM   4183  CB  VAL A 290      13.231 -17.786  -5.084  1.00 89.97           C  
ATOM   4184  HB  VAL A 290      13.677 -17.132  -5.832  1.00 89.97           H  
ATOM   4185  O   VAL A 290      12.421 -14.820  -4.904  1.00 89.97           O  
ATOM   4186  CG1 VAL A 290      14.269 -18.044  -3.986  1.00 89.97           C  
ATOM   4187 HG11 VAL A 290      14.590 -17.097  -3.552  1.00 89.97           H  
ATOM   4188 HG12 VAL A 290      15.153 -18.525  -4.405  1.00 89.97           H  
ATOM   4189 HG13 VAL A 290      13.845 -18.670  -3.201  1.00 89.97           H  
ATOM   4190  CG2 VAL A 290      12.966 -19.128  -5.748  1.00 89.97           C  
ATOM   4191 HG21 VAL A 290      12.338 -18.991  -6.627  1.00 89.97           H  
ATOM   4192 HG22 VAL A 290      13.913 -19.551  -6.082  1.00 89.97           H  
ATOM   4193 HG23 VAL A 290      12.469 -19.781  -5.031  1.00 89.97           H  
ATOM   4194  N   ALA A 291      12.561 -15.540  -2.781  1.00 90.02           N  
ATOM   4195  H   ALA A 291      12.404 -16.291  -2.124  1.00 90.02           H  
ATOM   4196  CA  ALA A 291      12.914 -14.241  -2.243  1.00 90.02           C  
ATOM   4197  HA  ALA A 291      12.325 -13.496  -2.778  1.00 90.02           H  
ATOM   4198  C   ALA A 291      14.376 -13.866  -2.413  1.00 90.02           C  
ATOM   4199  CB  ALA A 291      12.534 -14.225  -0.782  1.00 90.02           C  
ATOM   4200  HB1 ALA A 291      13.264 -14.791  -0.203  1.00 90.02           H  
ATOM   4201  HB2 ALA A 291      12.463 -13.208  -0.397  1.00 90.02           H  
ATOM   4202  HB3 ALA A 291      11.550 -14.691  -0.718  1.00 90.02           H  
ATOM   4203  O   ALA A 291      15.264 -14.711  -2.507  1.00 90.02           O  
ATOM   4204  N   ASN A 292      14.647 -12.569  -2.367  1.00 94.56           N  
ATOM   4205  H   ASN A 292      13.889 -11.929  -2.177  1.00 94.56           H  
ATOM   4206  CA  ASN A 292      15.995 -12.037  -2.488  1.00 94.56           C  
ATOM   4207  HA  ASN A 292      16.454 -12.443  -3.390  1.00 94.56           H  
ATOM   4208  C   ASN A 292      16.881 -12.480  -1.308  1.00 94.56           C  
ATOM   4209  CB  ASN A 292      15.866 -10.517  -2.656  1.00 94.56           C  
ATOM   4210  HB2 ASN A 292      15.289 -10.100  -1.831  1.00 94.56           H  
ATOM   4211  HB3 ASN A 292      16.846 -10.042  -2.623  1.00 94.56           H  
ATOM   4212  O   ASN A 292      18.049 -12.828  -1.509  1.00 94.56           O  
ATOM   4213  CG  ASN A 292      15.218 -10.109  -3.973  1.00 94.56           C  
ATOM   4214  ND2 ASN A 292      14.944  -8.841  -4.112  1.00 94.56           N  
ATOM   4215 HD21 ASN A 292      14.542  -8.507  -4.976  1.00 94.56           H  
ATOM   4216 HD22 ASN A 292      15.179  -8.217  -3.354  1.00 94.56           H  
ATOM   4217  OD1 ASN A 292      14.975 -10.899  -4.878  1.00 94.56           O  
ATOM   4218  N   VAL A 293      16.325 -12.577  -0.094  1.00 92.72           N  
ATOM   4219  H   VAL A 293      15.385 -12.230   0.032  1.00 92.72           H  
ATOM   4220  CA  VAL A 293      17.031 -13.161   1.064  1.00 92.72           C  
ATOM   4221  HA  VAL A 293      17.994 -12.657   1.150  1.00 92.72           H  
ATOM   4222  C   VAL A 293      17.362 -14.647   0.874  1.00 92.72           C  
ATOM   4223  CB  VAL A 293      16.292 -12.917   2.395  1.00 92.72           C  
ATOM   4224  HB  VAL A 293      16.822 -13.454   3.182  1.00 92.72           H  
ATOM   4225  O   VAL A 293      18.495 -15.045   1.155  1.00 92.72           O  
ATOM   4226  CG1 VAL A 293      16.358 -11.426   2.737  1.00 92.72           C  
ATOM   4227 HG11 VAL A 293      15.902 -10.841   1.938  1.00 92.72           H  
ATOM   4228 HG12 VAL A 293      17.395 -11.114   2.861  1.00 92.72           H  
ATOM   4229 HG13 VAL A 293      15.825 -11.233   3.669  1.00 92.72           H  
ATOM   4230  CG2 VAL A 293      14.831 -13.388   2.402  1.00 92.72           C  
ATOM   4231 HG21 VAL A 293      14.780 -14.467   2.257  1.00 92.72           H  
ATOM   4232 HG22 VAL A 293      14.255 -12.889   1.623  1.00 92.72           H  
ATOM   4233 HG23 VAL A 293      14.380 -13.163   3.368  1.00 92.72           H  
ATOM   4234  N   ASP A 294      16.452 -15.448   0.306  1.00 94.24           N  
ATOM   4235  H   ASP A 294      15.547 -15.065   0.072  1.00 94.24           H  
ATOM   4236  CA  ASP A 294      16.690 -16.877   0.046  1.00 94.24           C  
ATOM   4237  HA  ASP A 294      17.006 -17.376   0.962  1.00 94.24           H  
ATOM   4238  C   ASP A 294      17.719 -17.117  -1.036  1.00 94.24           C  
ATOM   4239  CB  ASP A 294      15.466 -17.577  -0.510  1.00 94.24           C  
ATOM   4240  HB2 ASP A 294      15.724 -18.604  -0.770  1.00 94.24           H  
ATOM   4241  HB3 ASP A 294      15.151 -17.069  -1.421  1.00 94.24           H  
ATOM   4242  O   ASP A 294      18.559 -17.995  -0.877  1.00 94.24           O  
ATOM   4243  CG  ASP A 294      14.310 -17.631   0.431  1.00 94.24           C  
ATOM   4244  OD1 ASP A 294      13.208 -17.548  -0.126  1.00 94.24           O  
ATOM   4245  OD2 ASP A 294      14.505 -17.882   1.636  1.00 94.24           O  
ATOM   4246  N   LYS A 295      17.664 -16.351  -2.134  1.00 96.96           N  
ATOM   4247  H   LYS A 295      16.893 -15.704  -2.216  1.00 96.96           H  
ATOM   4248  CA  LYS A 295      18.681 -16.396  -3.193  1.00 96.96           C  
ATOM   4249  HA  LYS A 295      18.684 -17.381  -3.658  1.00 96.96           H  
ATOM   4250  C   LYS A 295      20.055 -16.182  -2.561  1.00 96.96           C  
ATOM   4251  CB  LYS A 295      18.389 -15.322  -4.257  1.00 96.96           C  
ATOM   4252  HB2 LYS A 295      18.332 -14.349  -3.769  1.00 96.96           H  
ATOM   4253  HB3 LYS A 295      19.211 -15.303  -4.972  1.00 96.96           H  
ATOM   4254  O   LYS A 295      20.984 -16.940  -2.822  1.00 96.96           O  
ATOM   4255  CG  LYS A 295      17.096 -15.578  -5.043  1.00 96.96           C  
ATOM   4256  HG2 LYS A 295      16.285 -15.820  -4.356  1.00 96.96           H  
ATOM   4257  HG3 LYS A 295      17.248 -16.450  -5.678  1.00 96.96           H  
ATOM   4258  CD  LYS A 295      16.691 -14.362  -5.896  1.00 96.96           C  
ATOM   4259  HD2 LYS A 295      16.868 -13.453  -5.321  1.00 96.96           H  
ATOM   4260  HD3 LYS A 295      17.300 -14.312  -6.798  1.00 96.96           H  
ATOM   4261  CE  LYS A 295      15.198 -14.383  -6.247  1.00 96.96           C  
ATOM   4262  HE2 LYS A 295      14.886 -13.370  -6.502  1.00 96.96           H  
ATOM   4263  HE3 LYS A 295      14.638 -14.678  -5.360  1.00 96.96           H  
ATOM   4264  NZ  LYS A 295      14.891 -15.291  -7.375  1.00 96.96           N  
ATOM   4265  HZ1 LYS A 295      13.895 -15.338  -7.536  1.00 96.96           H  
ATOM   4266  HZ2 LYS A 295      15.251 -16.220  -7.208  1.00 96.96           H  
ATOM   4267  HZ3 LYS A 295      15.316 -14.942  -8.222  1.00 96.96           H  
ATOM   4268  N   GLY A 296      20.151 -15.226  -1.632  1.00 96.67           N  
ATOM   4269  H   GLY A 296      19.326 -14.672  -1.451  1.00 96.67           H  
ATOM   4270  CA  GLY A 296      21.358 -14.976  -0.849  1.00 96.67           C  
ATOM   4271  HA2 GLY A 296      22.179 -14.757  -1.531  1.00 96.67           H  
ATOM   4272  HA3 GLY A 296      21.188 -14.114  -0.204  1.00 96.67           H  
ATOM   4273  C   GLY A 296      21.772 -16.159   0.031  1.00 96.67           C  
ATOM   4274  O   GLY A 296      22.951 -16.511   0.052  1.00 96.67           O  
ATOM   4275  N   GLN A 297      20.830 -16.805   0.723  1.00 96.04           N  
ATOM   4276  H   GLN A 297      19.879 -16.469   0.684  1.00 96.04           H  
ATOM   4277  CA  GLN A 297      21.119 -17.993   1.532  1.00 96.04           C  
ATOM   4278  HA  GLN A 297      21.982 -17.766   2.159  1.00 96.04           H  
ATOM   4279  C   GLN A 297      21.526 -19.198   0.666  1.00 96.04           C  
ATOM   4280  CB  GLN A 297      19.929 -18.289   2.461  1.00 96.04           C  
ATOM   4281  HB2 GLN A 297      19.066 -18.574   1.859  1.00 96.04           H  
ATOM   4282  HB3 GLN A 297      19.672 -17.382   3.009  1.00 96.04           H  
ATOM   4283  O   GLN A 297      22.511 -19.854   0.981  1.00 96.04           O  
ATOM   4284  CG  GLN A 297      20.211 -19.410   3.479  1.00 96.04           C  
ATOM   4285  HG2 GLN A 297      20.399 -20.341   2.944  1.00 96.04           H  
ATOM   4286  HG3 GLN A 297      19.321 -19.560   4.090  1.00 96.04           H  
ATOM   4287  CD  GLN A 297      21.385 -19.118   4.417  1.00 96.04           C  
ATOM   4288  NE2 GLN A 297      22.364 -19.983   4.509  1.00 96.04           N  
ATOM   4289 HE21 GLN A 297      22.407 -20.817   3.940  1.00 96.04           H  
ATOM   4290 HE22 GLN A 297      23.102 -19.821   5.180  1.00 96.04           H  
ATOM   4291  OE1 GLN A 297      21.472 -18.098   5.090  1.00 96.04           O  
ATOM   4292  N   ALA A 298      20.865 -19.439  -0.467  1.00 96.86           N  
ATOM   4293  H   ALA A 298      20.069 -18.856  -0.684  1.00 96.86           H  
ATOM   4294  CA  ALA A 298      21.197 -20.504  -1.410  1.00 96.86           C  
ATOM   4295  HA  ALA A 298      21.230 -21.449  -0.867  1.00 96.86           H  
ATOM   4296  C   ALA A 298      22.576 -20.296  -2.064  1.00 96.86           C  
ATOM   4297  CB  ALA A 298      20.079 -20.579  -2.459  1.00 96.86           C  
ATOM   4298  HB1 ALA A 298      20.279 -21.391  -3.158  1.00 96.86           H  
ATOM   4299  HB2 ALA A 298      20.025 -19.643  -3.015  1.00 96.86           H  
ATOM   4300  HB3 ALA A 298      19.120 -20.749  -1.970  1.00 96.86           H  
ATOM   4301  O   ALA A 298      23.358 -21.242  -2.158  1.00 96.86           O  
ATOM   4302  N   VAL A 299      22.914 -19.063  -2.461  1.00 97.58           N  
ATOM   4303  H   VAL A 299      22.209 -18.340  -2.422  1.00 97.58           H  
ATOM   4304  CA  VAL A 299      24.253 -18.708  -2.968  1.00 97.58           C  
ATOM   4305  HA  VAL A 299      24.506 -19.380  -3.788  1.00 97.58           H  
ATOM   4306  C   VAL A 299      25.318 -18.913  -1.887  1.00 97.58           C  
ATOM   4307  CB  VAL A 299      24.265 -17.261  -3.509  1.00 97.58           C  
ATOM   4308  HB  VAL A 299      23.792 -16.599  -2.784  1.00 97.58           H  
ATOM   4309  O   VAL A 299      26.387 -19.453  -2.174  1.00 97.58           O  
ATOM   4310  CG1 VAL A 299      25.683 -16.738  -3.776  1.00 97.58           C  
ATOM   4311 HG11 VAL A 299      26.219 -17.438  -4.418  1.00 97.58           H  
ATOM   4312 HG12 VAL A 299      25.634 -15.766  -4.266  1.00 97.58           H  
ATOM   4313 HG13 VAL A 299      26.229 -16.620  -2.840  1.00 97.58           H  
ATOM   4314  CG2 VAL A 299      23.503 -17.182  -4.837  1.00 97.58           C  
ATOM   4315 HG21 VAL A 299      22.489 -17.566  -4.723  1.00 97.58           H  
ATOM   4316 HG22 VAL A 299      23.437 -16.145  -5.167  1.00 97.58           H  
ATOM   4317 HG23 VAL A 299      24.011 -17.772  -5.600  1.00 97.58           H  
ATOM   4318  N   LYS A 300      25.025 -18.535  -0.638  1.00 97.05           N  
ATOM   4319  H   LYS A 300      24.132 -18.090  -0.481  1.00 97.05           H  
ATOM   4320  CA  LYS A 300      25.913 -18.729   0.517  1.00 97.05           C  
ATOM   4321  HA  LYS A 300      26.893 -18.316   0.277  1.00 97.05           H  
ATOM   4322  C   LYS A 300      26.126 -20.210   0.848  1.00 97.05           C  
ATOM   4323  CB  LYS A 300      25.312 -17.948   1.690  1.00 97.05           C  
ATOM   4324  HB2 LYS A 300      24.329 -18.355   1.927  1.00 97.05           H  
ATOM   4325  HB3 LYS A 300      25.184 -16.912   1.377  1.00 97.05           H  
ATOM   4326  O   LYS A 300      27.266 -20.612   1.077  1.00 97.05           O  
ATOM   4327  CG  LYS A 300      26.165 -17.966   2.961  1.00 97.05           C  
ATOM   4328  HG2 LYS A 300      26.231 -18.979   3.356  1.00 97.05           H  
ATOM   4329  HG3 LYS A 300      27.163 -17.588   2.740  1.00 97.05           H  
ATOM   4330  CD  LYS A 300      25.476 -17.055   3.979  1.00 97.05           C  
ATOM   4331  HD2 LYS A 300      24.474 -17.434   4.180  1.00 97.05           H  
ATOM   4332  HD3 LYS A 300      25.395 -16.056   3.549  1.00 97.05           H  
ATOM   4333  CE  LYS A 300      26.260 -16.970   5.285  1.00 97.05           C  
ATOM   4334  HE2 LYS A 300      27.287 -16.686   5.055  1.00 97.05           H  
ATOM   4335  HE3 LYS A 300      26.265 -17.954   5.754  1.00 97.05           H  
ATOM   4336  NZ  LYS A 300      25.634 -15.962   6.170  1.00 97.05           N  
ATOM   4337  HZ1 LYS A 300      24.668 -16.204   6.341  1.00 97.05           H  
ATOM   4338  HZ2 LYS A 300      25.630 -15.065   5.705  1.00 97.05           H  
ATOM   4339  HZ3 LYS A 300      26.128 -15.870   7.046  1.00 97.05           H  
ATOM   4340  N   ASP A 301      25.070 -21.020   0.809  1.00 96.90           N  
ATOM   4341  H   ASP A 301      24.159 -20.601   0.689  1.00 96.90           H  
ATOM   4342  CA  ASP A 301      25.120 -22.474   1.021  1.00 96.90           C  
ATOM   4343  HA  ASP A 301      25.631 -22.678   1.962  1.00 96.90           H  
ATOM   4344  C   ASP A 301      25.918 -23.180  -0.094  1.00 96.90           C  
ATOM   4345  CB  ASP A 301      23.688 -23.044   1.119  1.00 96.90           C  
ATOM   4346  HB2 ASP A 301      23.753 -24.132   1.103  1.00 96.90           H  
ATOM   4347  HB3 ASP A 301      23.121 -22.735   0.241  1.00 96.90           H  
ATOM   4348  O   ASP A 301      26.695 -24.096   0.180  1.00 96.90           O  
ATOM   4349  CG  ASP A 301      22.918 -22.643   2.388  1.00 96.90           C  
ATOM   4350  OD1 ASP A 301      21.680 -22.832   2.411  1.00 96.90           O  
ATOM   4351  OD2 ASP A 301      23.553 -22.173   3.360  1.00 96.90           O  
ATOM   4352  N   ALA A 302      25.819 -22.696  -1.339  1.00 97.25           N  
ATOM   4353  H   ALA A 302      25.118 -21.992  -1.518  1.00 97.25           H  
ATOM   4354  CA  ALA A 302      26.658 -23.122  -2.466  1.00 97.25           C  
ATOM   4355  HA  ALA A 302      26.708 -24.211  -2.454  1.00 97.25           H  
ATOM   4356  C   ALA A 302      28.120 -22.610  -2.391  1.00 97.25           C  
ATOM   4357  CB  ALA A 302      25.959 -22.702  -3.765  1.00 97.25           C  
ATOM   4358  HB1 ALA A 302      24.957 -23.131  -3.800  1.00 97.25           H  
ATOM   4359  HB2 ALA A 302      26.525 -23.065  -4.623  1.00 97.25           H  
ATOM   4360  HB3 ALA A 302      25.885 -21.615  -3.816  1.00 97.25           H  
ATOM   4361  O   ALA A 302      28.954 -22.952  -3.233  1.00 97.25           O  
ATOM   4362  N   GLY A 303      28.467 -21.805  -1.379  1.00 97.10           N  
ATOM   4363  H   GLY A 303      27.754 -21.568  -0.703  1.00 97.10           H  
ATOM   4364  CA  GLY A 303      29.816 -21.282  -1.151  1.00 97.10           C  
ATOM   4365  HA2 GLY A 303      30.544 -22.068  -1.354  1.00 97.10           H  
ATOM   4366  HA3 GLY A 303      29.892 -21.002  -0.100  1.00 97.10           H  
ATOM   4367  C   GLY A 303      30.189 -20.050  -1.983  1.00 97.10           C  
ATOM   4368  O   GLY A 303      31.379 -19.741  -2.099  1.00 97.10           O  
ATOM   4369  N   GLY A 304      29.210 -19.357  -2.568  1.00 97.77           N  
ATOM   4370  H   GLY A 304      28.259 -19.660  -2.415  1.00 97.77           H  
ATOM   4371  CA  GLY A 304      29.391 -18.033  -3.162  1.00 97.77           C  
ATOM   4372  HA2 GLY A 304      28.483 -17.741  -3.689  1.00 97.77           H  
ATOM   4373  HA3 GLY A 304      30.204 -18.070  -3.887  1.00 97.77           H  
ATOM   4374  C   GLY A 304      29.704 -16.969  -2.102  1.00 97.77           C  
ATOM   4375  O   GLY A 304      29.317 -17.088  -0.938  1.00 97.77           O  
ATOM   4376  N   VAL A 305      30.428 -15.922  -2.500  1.00 97.22           N  
ATOM   4377  H   VAL A 305      30.660 -15.868  -3.482  1.00 97.22           H  
ATOM   4378  CA  VAL A 305      30.903 -14.840  -1.608  1.00 97.22           C  
ATOM   4379  HA  VAL A 305      30.718 -15.137  -0.575  1.00 97.22           H  
ATOM   4380  C   VAL A 305      30.147 -13.524  -1.784  1.00 97.22           C  
ATOM   4381  CB  VAL A 305      32.421 -14.616  -1.733  1.00 97.22           C  
ATOM   4382  HB  VAL A 305      32.714 -13.806  -1.065  1.00 97.22           H  
ATOM   4383  O   VAL A 305      30.324 -12.602  -0.992  1.00 97.22           O  
ATOM   4384  CG1 VAL A 305      33.186 -15.869  -1.291  1.00 97.22           C  
ATOM   4385 HG11 VAL A 305      34.258 -15.698  -1.386  1.00 97.22           H  
ATOM   4386 HG12 VAL A 305      32.895 -16.724  -1.900  1.00 97.22           H  
ATOM   4387 HG13 VAL A 305      32.953 -16.086  -0.249  1.00 97.22           H  
ATOM   4388  CG2 VAL A 305      32.842 -14.233  -3.154  1.00 97.22           C  
ATOM   4389 HG21 VAL A 305      32.361 -13.303  -3.455  1.00 97.22           H  
ATOM   4390 HG22 VAL A 305      32.584 -15.025  -3.857  1.00 97.22           H  
ATOM   4391 HG23 VAL A 305      33.922 -14.089  -3.178  1.00 97.22           H  
ATOM   4392  N   GLY A 306      29.278 -13.446  -2.790  1.00 97.76           N  
ATOM   4393  H   GLY A 306      29.175 -14.243  -3.402  1.00 97.76           H  
ATOM   4394  CA  GLY A 306      28.338 -12.350  -2.978  1.00 97.76           C  
ATOM   4395  HA2 GLY A 306      28.869 -11.439  -3.254  1.00 97.76           H  
ATOM   4396  HA3 GLY A 306      27.821 -12.173  -2.035  1.00 97.76           H  
ATOM   4397  C   GLY A 306      27.296 -12.671  -4.045  1.00 97.76           C  
ATOM   4398  O   GLY A 306      27.354 -13.731  -4.672  1.00 97.76           O  
ATOM   4399  N   MET A 307      26.345 -11.766  -4.261  1.00 98.03           N  
ATOM   4400  H   MET A 307      26.345 -10.922  -3.707  1.00 98.03           H  
ATOM   4401  CA  MET A 307      25.262 -11.965  -5.227  1.00 98.03           C  
ATOM   4402  HA  MET A 307      25.630 -12.619  -6.018  1.00 98.03           H  
ATOM   4403  C   MET A 307      24.809 -10.650  -5.877  1.00 98.03           C  
ATOM   4404  CB  MET A 307      24.108 -12.683  -4.516  1.00 98.03           C  
ATOM   4405  HB2 MET A 307      24.466 -13.635  -4.125  1.00 98.03           H  
ATOM   4406  HB3 MET A 307      23.803 -12.065  -3.671  1.00 98.03           H  
ATOM   4407  O   MET A 307      24.734  -9.615  -5.222  1.00 98.03           O  
ATOM   4408  CG  MET A 307      22.884 -12.955  -5.393  1.00 98.03           C  
ATOM   4409  HG2 MET A 307      22.520 -12.019  -5.816  1.00 98.03           H  
ATOM   4410  HG3 MET A 307      23.174 -13.612  -6.212  1.00 98.03           H  
ATOM   4411  SD  MET A 307      21.513 -13.723  -4.496  1.00 98.03           S  
ATOM   4412  CE  MET A 307      21.201 -12.485  -3.209  1.00 98.03           C  
ATOM   4413  HE1 MET A 307      20.254 -12.708  -2.718  1.00 98.03           H  
ATOM   4414  HE2 MET A 307      21.152 -11.491  -3.653  1.00 98.03           H  
ATOM   4415  HE3 MET A 307      21.996 -12.509  -2.463  1.00 98.03           H  
ATOM   4416  N   ILE A 308      24.468 -10.695  -7.162  1.00 97.94           N  
ATOM   4417  H   ILE A 308      24.528 -11.586  -7.635  1.00 97.94           H  
ATOM   4418  CA  ILE A 308      23.853  -9.589  -7.903  1.00 97.94           C  
ATOM   4419  HA  ILE A 308      23.701  -8.733  -7.245  1.00 97.94           H  
ATOM   4420  C   ILE A 308      22.481 -10.069  -8.373  1.00 97.94           C  
ATOM   4421  CB  ILE A 308      24.760  -9.138  -9.073  1.00 97.94           C  
ATOM   4422  HB  ILE A 308      24.941 -10.001  -9.715  1.00 97.94           H  
ATOM   4423  O   ILE A 308      22.393 -11.009  -9.163  1.00 97.94           O  
ATOM   4424  CG1 ILE A 308      26.123  -8.619  -8.554  1.00 97.94           C  
ATOM   4425 HG12 ILE A 308      26.533  -9.323  -7.830  1.00 97.94           H  
ATOM   4426 HG13 ILE A 308      25.976  -7.670  -8.039  1.00 97.94           H  
ATOM   4427  CG2 ILE A 308      24.057  -8.046  -9.905  1.00 97.94           C  
ATOM   4428 HG21 ILE A 308      23.122  -8.423 -10.318  1.00 97.94           H  
ATOM   4429 HG22 ILE A 308      24.680  -7.747 -10.748  1.00 97.94           H  
ATOM   4430 HG23 ILE A 308      23.847  -7.175  -9.284  1.00 97.94           H  
ATOM   4431  CD1 ILE A 308      27.186  -8.441  -9.646  1.00 97.94           C  
ATOM   4432 HD11 ILE A 308      28.124  -8.130  -9.188  1.00 97.94           H  
ATOM   4433 HD12 ILE A 308      27.344  -9.386 -10.166  1.00 97.94           H  
ATOM   4434 HD13 ILE A 308      26.882  -7.679 -10.365  1.00 97.94           H  
ATOM   4435  N   ILE A 309      21.411  -9.443  -7.888  1.00 97.73           N  
ATOM   4436  H   ILE A 309      21.540  -8.669  -7.252  1.00 97.73           H  
ATOM   4437  CA  ILE A 309      20.047  -9.758  -8.319  1.00 97.73           C  
ATOM   4438  HA  ILE A 309      20.027 -10.778  -8.701  1.00 97.73           H  
ATOM   4439  C   ILE A 309      19.662  -8.821  -9.460  1.00 97.73           C  
ATOM   4440  CB  ILE A 309      19.058  -9.714  -7.140  1.00 97.73           C  
ATOM   4441  HB  ILE A 309      19.159  -8.752  -6.638  1.00 97.73           H  
ATOM   4442  O   ILE A 309      19.656  -7.603  -9.289  1.00 97.73           O  
ATOM   4443  CG1 ILE A 309      19.412 -10.836  -6.141  1.00 97.73           C  
ATOM   4444 HG12 ILE A 309      19.264 -11.808  -6.612  1.00 97.73           H  
ATOM   4445 HG13 ILE A 309      20.460 -10.753  -5.852  1.00 97.73           H  
ATOM   4446  CG2 ILE A 309      17.608  -9.860  -7.645  1.00 97.73           C  
ATOM   4447 HG21 ILE A 309      16.899  -9.803  -6.818  1.00 97.73           H  
ATOM   4448 HG22 ILE A 309      17.355  -9.041  -8.318  1.00 97.73           H  
ATOM   4449 HG23 ILE A 309      17.482 -10.810  -8.165  1.00 97.73           H  
ATOM   4450  CD1 ILE A 309      18.583 -10.774  -4.860  1.00 97.73           C  
ATOM   4451 HD11 ILE A 309      18.701  -9.800  -4.384  1.00 97.73           H  
ATOM   4452 HD12 ILE A 309      17.534 -10.955  -5.091  1.00 97.73           H  
ATOM   4453 HD13 ILE A 309      18.899 -11.565  -4.180  1.00 97.73           H  
ATOM   4454  N   ILE A 310      19.323  -9.384 -10.616  1.00 97.14           N  
ATOM   4455  H   ILE A 310      19.342 -10.392 -10.673  1.00 97.14           H  
ATOM   4456  CA  ILE A 310      18.848  -8.634 -11.781  1.00 97.14           C  
ATOM   4457  HA  ILE A 310      19.185  -7.600 -11.704  1.00 97.14           H  
ATOM   4458  C   ILE A 310      17.319  -8.628 -11.762  1.00 97.14           C  
ATOM   4459  CB  ILE A 310      19.440  -9.214 -13.087  1.00 97.14           C  
ATOM   4460  HB  ILE A 310      19.160 -10.265 -13.164  1.00 97.14           H  
ATOM   4461  O   ILE A 310      16.687  -9.683 -11.868  1.00 97.14           O  
ATOM   4462  CG1 ILE A 310      20.986  -9.113 -13.060  1.00 97.14           C  
ATOM   4463 HG12 ILE A 310      21.275  -8.062 -13.049  1.00 97.14           H  
ATOM   4464 HG13 ILE A 310      21.367  -9.568 -12.146  1.00 97.14           H  
ATOM   4465  CG2 ILE A 310      18.864  -8.460 -14.301  1.00 97.14           C  
ATOM   4466 HG21 ILE A 310      19.074  -7.393 -14.219  1.00 97.14           H  
ATOM   4467 HG22 ILE A 310      19.278  -8.844 -15.233  1.00 97.14           H  
ATOM   4468 HG23 ILE A 310      17.785  -8.604 -14.357  1.00 97.14           H  
ATOM   4469  CD1 ILE A 310      21.698  -9.813 -14.224  1.00 97.14           C  
ATOM   4470 HD11 ILE A 310      21.397  -9.397 -15.186  1.00 97.14           H  
ATOM   4471 HD12 ILE A 310      21.479 -10.880 -14.205  1.00 97.14           H  
ATOM   4472 HD13 ILE A 310      22.772  -9.662 -14.113  1.00 97.14           H  
ATOM   4473  N   ASN A 311      16.726  -7.439 -11.638  1.00 96.65           N  
ATOM   4474  H   ASN A 311      17.299  -6.618 -11.510  1.00 96.65           H  
ATOM   4475  CA  ASN A 311      15.282  -7.262 -11.780  1.00 96.65           C  
ATOM   4476  HA  ASN A 311      14.800  -8.045 -11.196  1.00 96.65           H  
ATOM   4477  C   ASN A 311      14.825  -7.451 -13.242  1.00 96.65           C  
ATOM   4478  CB  ASN A 311      14.862  -5.891 -11.207  1.00 96.65           C  
ATOM   4479  HB2 ASN A 311      15.625  -5.141 -11.416  1.00 96.65           H  
ATOM   4480  HB3 ASN A 311      13.946  -5.569 -11.702  1.00 96.65           H  
ATOM   4481  O   ASN A 311      15.592  -7.157 -14.161  1.00 96.65           O  
ATOM   4482  CG  ASN A 311      14.575  -5.922  -9.715  1.00 96.65           C  
ATOM   4483  ND2 ASN A 311      14.220  -4.814  -9.112  1.00 96.65           N  
ATOM   4484 HD21 ASN A 311      14.116  -3.932  -9.592  1.00 96.65           H  
ATOM   4485 HD22 ASN A 311      13.985  -4.918  -8.136  1.00 96.65           H  
ATOM   4486  OD1 ASN A 311      14.628  -6.941  -9.051  1.00 96.65           O  
ATOM   4487  N   PRO A 312      13.580  -7.907 -13.481  1.00 94.30           N  
ATOM   4488  CA  PRO A 312      12.975  -7.940 -14.815  1.00 94.30           C  
ATOM   4489  HA  PRO A 312      13.607  -8.509 -15.496  1.00 94.30           H  
ATOM   4490  C   PRO A 312      12.769  -6.530 -15.394  1.00 94.30           C  
ATOM   4491  CB  PRO A 312      11.639  -8.666 -14.635  1.00 94.30           C  
ATOM   4492  HB2 PRO A 312      10.882  -8.333 -15.346  1.00 94.30           H  
ATOM   4493  HB3 PRO A 312      11.788  -9.742 -14.719  1.00 94.30           H  
ATOM   4494  O   PRO A 312      12.741  -5.537 -14.664  1.00 94.30           O  
ATOM   4495  CG  PRO A 312      11.269  -8.311 -13.198  1.00 94.30           C  
ATOM   4496  HG2 PRO A 312      10.557  -9.016 -12.768  1.00 94.30           H  
ATOM   4497  HG3 PRO A 312      10.887  -7.291 -13.155  1.00 94.30           H  
ATOM   4498  CD  PRO A 312      12.611  -8.349 -12.487  1.00 94.30           C  
ATOM   4499  HD2 PRO A 312      12.835  -9.375 -12.196  1.00 94.30           H  
ATOM   4500  HD3 PRO A 312      12.585  -7.697 -11.614  1.00 94.30           H  
ATOM   4501  N   SER A 313      12.584  -6.447 -16.715  1.00 95.06           N  
ATOM   4502  H   SER A 313      12.506  -7.304 -17.245  1.00 95.06           H  
ATOM   4503  CA  SER A 313      12.355  -5.200 -17.468  1.00 95.06           C  
ATOM   4504  HA  SER A 313      13.254  -4.585 -17.428  1.00 95.06           H  
ATOM   4505  C   SER A 313      11.213  -4.358 -16.885  1.00 95.06           C  
ATOM   4506  CB  SER A 313      12.069  -5.543 -18.941  1.00 95.06           C  
ATOM   4507  HB2 SER A 313      12.999  -5.852 -19.418  1.00 95.06           H  
ATOM   4508  HB3 SER A 313      11.680  -4.666 -19.458  1.00 95.06           H  
ATOM   4509  O   SER A 313      11.377  -3.155 -16.689  1.00 95.06           O  
ATOM   4510  OG  SER A 313      11.139  -6.612 -19.022  1.00 95.06           O  
ATOM   4511  HG  SER A 313      11.012  -6.893 -19.931  1.00 95.06           H  
ATOM   4512  N   GLN A 314      10.108  -5.012 -16.517  1.00 93.24           N  
ATOM   4513  H   GLN A 314      10.048  -5.985 -16.781  1.00 93.24           H  
ATOM   4514  CA  GLN A 314       8.912  -4.418 -15.904  1.00 93.24           C  
ATOM   4515  HA  GLN A 314       8.468  -3.725 -16.619  1.00 93.24           H  
ATOM   4516  C   GLN A 314       9.182  -3.634 -14.607  1.00 93.24           C  
ATOM   4517  CB  GLN A 314       7.904  -5.559 -15.658  1.00 93.24           C  
ATOM   4518  HB2 GLN A 314       7.934  -6.212 -16.530  1.00 93.24           H  
ATOM   4519  HB3 GLN A 314       6.901  -5.145 -15.553  1.00 93.24           H  
ATOM   4520  O   GLN A 314       8.430  -2.728 -14.275  1.00 93.24           O  
ATOM   4521  CG  GLN A 314       8.195  -6.373 -14.399  1.00 93.24           C  
ATOM   4522  HG2 GLN A 314       9.277  -6.470 -14.315  1.00 93.24           H  
ATOM   4523  HG3 GLN A 314       7.805  -5.817 -13.547  1.00 93.24           H  
ATOM   4524  CD  GLN A 314       7.629  -7.785 -14.339  1.00 93.24           C  
ATOM   4525  NE2 GLN A 314       6.377  -7.975 -13.988  1.00 93.24           N  
ATOM   4526 HE21 GLN A 314       6.063  -8.935 -13.985  1.00 93.24           H  
ATOM   4527 HE22 GLN A 314       5.712  -7.219 -13.911  1.00 93.24           H  
ATOM   4528  OE1 GLN A 314       8.359  -8.753 -14.485  1.00 93.24           O  
ATOM   4529  N   TYR A 315      10.244  -3.958 -13.854  1.00 94.92           N  
ATOM   4530  H   TYR A 315      10.891  -4.655 -14.193  1.00 94.92           H  
ATOM   4531  CA  TYR A 315      10.547  -3.265 -12.595  1.00 94.92           C  
ATOM   4532  HA  TYR A 315       9.600  -3.052 -12.098  1.00 94.92           H  
ATOM   4533  C   TYR A 315      11.210  -1.897 -12.814  1.00 94.92           C  
ATOM   4534  CB  TYR A 315      11.358  -4.166 -11.646  1.00 94.92           C  
ATOM   4535  HB2 TYR A 315      11.943  -4.867 -12.241  1.00 94.92           H  
ATOM   4536  HB3 TYR A 315      12.063  -3.550 -11.089  1.00 94.92           H  
ATOM   4537  O   TYR A 315      11.284  -1.107 -11.870  1.00 94.92           O  
ATOM   4538  CG  TYR A 315      10.529  -4.961 -10.645  1.00 94.92           C  
ATOM   4539  CD1 TYR A 315      10.730  -4.815  -9.257  1.00 94.92           C  
ATOM   4540  HD1 TYR A 315      11.473  -4.121  -8.894  1.00 94.92           H  
ATOM   4541  CD2 TYR A 315       9.557  -5.865 -11.102  1.00 94.92           C  
ATOM   4542  HD2 TYR A 315       9.405  -5.980 -12.165  1.00 94.92           H  
ATOM   4543  CE1 TYR A 315       9.968  -5.577  -8.346  1.00 94.92           C  
ATOM   4544  HE1 TYR A 315      10.131  -5.471  -7.284  1.00 94.92           H  
ATOM   4545  CE2 TYR A 315       8.786  -6.623 -10.206  1.00 94.92           C  
ATOM   4546  HE2 TYR A 315       8.031  -7.307 -10.565  1.00 94.92           H  
ATOM   4547  OH  TYR A 315       8.262  -7.226  -7.951  1.00 94.92           O  
ATOM   4548  HH  TYR A 315       8.451  -7.010  -7.035  1.00 94.92           H  
ATOM   4549  CZ  TYR A 315       8.994  -6.485  -8.822  1.00 94.92           C  
ATOM   4550  N   GLY A 316      11.689  -1.607 -14.031  1.00 96.06           N  
ATOM   4551  H   GLY A 316      11.544  -2.277 -14.772  1.00 96.06           H  
ATOM   4552  CA  GLY A 316      12.294  -0.326 -14.392  1.00 96.06           C  
ATOM   4553  HA2 GLY A 316      12.719  -0.396 -15.393  1.00 96.06           H  
ATOM   4554  HA3 GLY A 316      11.509   0.430 -14.412  1.00 96.06           H  
ATOM   4555  C   GLY A 316      13.402   0.094 -13.420  1.00 96.06           C  
ATOM   4556  O   GLY A 316      14.402  -0.611 -13.251  1.00 96.06           O  
ATOM   4557  N   VAL A 317      13.225   1.240 -12.755  1.00 95.49           N  
ATOM   4558  H   VAL A 317      12.418   1.798 -12.993  1.00 95.49           H  
ATOM   4559  CA  VAL A 317      14.159   1.731 -11.727  1.00 95.49           C  
ATOM   4560  HA  VAL A 317      15.145   1.347 -11.988  1.00 95.49           H  
ATOM   4561  C   VAL A 317      13.884   1.213 -10.309  1.00 95.49           C  
ATOM   4562  CB  VAL A 317      14.292   3.266 -11.733  1.00 95.49           C  
ATOM   4563  HB  VAL A 317      15.114   3.523 -11.066  1.00 95.49           H  
ATOM   4564  O   VAL A 317      14.739   1.423  -9.442  1.00 95.49           O  
ATOM   4565  CG1 VAL A 317      14.667   3.791 -13.122  1.00 95.49           C  
ATOM   4566 HG11 VAL A 317      15.534   3.254 -13.507  1.00 95.49           H  
ATOM   4567 HG12 VAL A 317      14.908   4.852 -13.053  1.00 95.49           H  
ATOM   4568 HG13 VAL A 317      13.833   3.667 -13.813  1.00 95.49           H  
ATOM   4569  CG2 VAL A 317      13.050   4.006 -11.231  1.00 95.49           C  
ATOM   4570 HG21 VAL A 317      12.206   3.840 -11.900  1.00 95.49           H  
ATOM   4571 HG22 VAL A 317      13.266   5.074 -11.196  1.00 95.49           H  
ATOM   4572 HG23 VAL A 317      12.781   3.679 -10.227  1.00 95.49           H  
ATOM   4573  N   THR A 318      12.756   0.535 -10.064  1.00 96.10           N  
ATOM   4574  H   THR A 318      12.181   0.285 -10.855  1.00 96.10           H  
ATOM   4575  CA  THR A 318      12.347   0.016  -8.742  1.00 96.10           C  
ATOM   4576  HA  THR A 318      12.364   0.841  -8.029  1.00 96.10           H  
ATOM   4577  C   THR A 318      13.312  -1.070  -8.266  1.00 96.10           C  
ATOM   4578  CB  THR A 318      10.916  -0.561  -8.760  1.00 96.10           C  
ATOM   4579  HB  THR A 318      10.879  -1.439  -9.405  1.00 96.10           H  
ATOM   4580  O   THR A 318      13.562  -2.043  -8.980  1.00 96.10           O  
ATOM   4581  CG2 THR A 318      10.409  -0.957  -7.372  1.00 96.10           C  
ATOM   4582 HG21 THR A 318      10.462  -0.102  -6.697  1.00 96.10           H  
ATOM   4583 HG22 THR A 318      11.002  -1.779  -6.972  1.00 96.10           H  
ATOM   4584 HG23 THR A 318       9.372  -1.287  -7.447  1.00 96.10           H  
ATOM   4585  OG1 THR A 318      10.003   0.398  -9.233  1.00 96.10           O  
ATOM   4586  HG1 THR A 318      10.065   0.399 -10.191  1.00 96.10           H  
ATOM   4587  N   LYS A 319      13.845  -0.926  -7.046  1.00 96.26           N  
ATOM   4588  H   LYS A 319      13.595  -0.112  -6.504  1.00 96.26           H  
ATOM   4589  CA  LYS A 319      14.778  -1.873  -6.409  1.00 96.26           C  
ATOM   4590  HA  LYS A 319      14.694  -2.850  -6.885  1.00 96.26           H  
ATOM   4591  C   LYS A 319      14.427  -2.032  -4.932  1.00 96.26           C  
ATOM   4592  CB  LYS A 319      16.232  -1.382  -6.544  1.00 96.26           C  
ATOM   4593  HB2 LYS A 319      16.896  -2.096  -6.057  1.00 96.26           H  
ATOM   4594  HB3 LYS A 319      16.324  -0.427  -6.028  1.00 96.26           H  
ATOM   4595  O   LYS A 319      14.042  -1.061  -4.283  1.00 96.26           O  
ATOM   4596  CG  LYS A 319      16.676  -1.210  -8.005  1.00 96.26           C  
ATOM   4597  HG2 LYS A 319      15.989  -0.525  -8.503  1.00 96.26           H  
ATOM   4598  HG3 LYS A 319      16.636  -2.169  -8.521  1.00 96.26           H  
ATOM   4599  CD  LYS A 319      18.095  -0.637  -8.095  1.00 96.26           C  
ATOM   4600  HD2 LYS A 319      18.800  -1.462  -7.992  1.00 96.26           H  
ATOM   4601  HD3 LYS A 319      18.274   0.067  -7.281  1.00 96.26           H  
ATOM   4602  CE  LYS A 319      18.347   0.067  -9.432  1.00 96.26           C  
ATOM   4603  HE2 LYS A 319      18.052  -0.599 -10.243  1.00 96.26           H  
ATOM   4604  HE3 LYS A 319      19.416   0.260  -9.524  1.00 96.26           H  
ATOM   4605  NZ  LYS A 319      17.596   1.346  -9.507  1.00 96.26           N  
ATOM   4606  HZ1 LYS A 319      17.874   1.951  -8.748  1.00 96.26           H  
ATOM   4607  HZ2 LYS A 319      16.603   1.190  -9.413  1.00 96.26           H  
ATOM   4608  HZ3 LYS A 319      17.772   1.815 -10.384  1.00 96.26           H  
ATOM   4609  N   SER A 320      14.569  -3.242  -4.406  1.00 94.42           N  
ATOM   4610  H   SER A 320      14.929  -4.002  -4.966  1.00 94.42           H  
ATOM   4611  CA  SER A 320      14.391  -3.522  -2.982  1.00 94.42           C  
ATOM   4612  HA  SER A 320      13.756  -2.747  -2.553  1.00 94.42           H  
ATOM   4613  C   SER A 320      15.736  -3.472  -2.247  1.00 94.42           C  
ATOM   4614  CB  SER A 320      13.628  -4.834  -2.794  1.00 94.42           C  
ATOM   4615  HB2 SER A 320      13.508  -5.049  -1.733  1.00 94.42           H  
ATOM   4616  HB3 SER A 320      12.633  -4.717  -3.224  1.00 94.42           H  
ATOM   4617  O   SER A 320      16.770  -3.870  -2.785  1.00 94.42           O  
ATOM   4618  OG  SER A 320      14.272  -5.901  -3.455  1.00 94.42           O  
ATOM   4619  HG  SER A 320      14.797  -6.362  -2.797  1.00 94.42           H  
ATOM   4620  N   ALA A 321      15.735  -2.915  -1.037  1.00 96.49           N  
ATOM   4621  H   ALA A 321      14.853  -2.583  -0.672  1.00 96.49           H  
ATOM   4622  CA  ALA A 321      16.914  -2.758  -0.194  1.00 96.49           C  
ATOM   4623  HA  ALA A 321      17.810  -2.875  -0.804  1.00 96.49           H  
ATOM   4624  C   ALA A 321      16.932  -3.850   0.884  1.00 96.49           C  
ATOM   4625  CB  ALA A 321      16.928  -1.338   0.380  1.00 96.49           C  
ATOM   4626  HB1 ALA A 321      17.817  -1.219   1.000  1.00 96.49           H  
ATOM   4627  HB2 ALA A 321      16.947  -0.606  -0.427  1.00 96.49           H  
ATOM   4628  HB3 ALA A 321      16.041  -1.174   0.992  1.00 96.49           H  
ATOM   4629  O   ALA A 321      16.427  -3.660   1.989  1.00 96.49           O  
ATOM   4630  N   ASP A 322      17.516  -4.999   0.547  1.00 94.78           N  
ATOM   4631  H   ASP A 322      17.843  -5.088  -0.405  1.00 94.78           H  
ATOM   4632  CA  ASP A 322      17.238  -6.251   1.257  1.00 94.78           C  
ATOM   4633  HA  ASP A 322      16.318  -6.123   1.829  1.00 94.78           H  
ATOM   4634  C   ASP A 322      18.317  -6.637   2.276  1.00 94.78           C  
ATOM   4635  CB  ASP A 322      16.954  -7.343   0.215  1.00 94.78           C  
ATOM   4636  HB2 ASP A 322      16.777  -8.295   0.716  1.00 94.78           H  
ATOM   4637  HB3 ASP A 322      17.828  -7.451  -0.428  1.00 94.78           H  
ATOM   4638  O   ASP A 322      19.515  -6.408   2.073  1.00 94.78           O  
ATOM   4639  CG  ASP A 322      15.739  -6.976  -0.647  1.00 94.78           C  
ATOM   4640  OD1 ASP A 322      15.656  -7.424  -1.815  1.00 94.78           O  
ATOM   4641  OD2 ASP A 322      14.891  -6.187  -0.173  1.00 94.78           O  
ATOM   4642  N   ALA A 323      17.890  -7.215   3.403  1.00 94.74           N  
ATOM   4643  H   ALA A 323      16.900  -7.387   3.498  1.00 94.74           H  
ATOM   4644  CA  ALA A 323      18.752  -7.600   4.523  1.00 94.74           C  
ATOM   4645  HA  ALA A 323      19.560  -6.874   4.601  1.00 94.74           H  
ATOM   4646  C   ALA A 323      19.408  -8.973   4.274  1.00 94.74           C  
ATOM   4647  CB  ALA A 323      17.942  -7.517   5.824  1.00 94.74           C  
ATOM   4648  HB1 ALA A 323      18.587  -7.753   6.670  1.00 94.74           H  
ATOM   4649  HB2 ALA A 323      17.119  -8.232   5.799  1.00 94.74           H  
ATOM   4650  HB3 ALA A 323      17.538  -6.513   5.949  1.00 94.74           H  
ATOM   4651  O   ALA A 323      19.109  -9.971   4.926  1.00 94.74           O  
ATOM   4652  N   HIS A 324      20.277  -9.038   3.264  1.00 95.43           N  
ATOM   4653  H   HIS A 324      20.416  -8.200   2.716  1.00 95.43           H  
ATOM   4654  CA  HIS A 324      20.912 -10.283   2.835  1.00 95.43           C  
ATOM   4655  HA  HIS A 324      20.126 -11.023   2.685  1.00 95.43           H  
ATOM   4656  C   HIS A 324      21.905 -10.866   3.854  1.00 95.43           C  
ATOM   4657  CB  HIS A 324      21.626 -10.064   1.502  1.00 95.43           C  
ATOM   4658  HB2 HIS A 324      22.342  -9.249   1.608  1.00 95.43           H  
ATOM   4659  HB3 HIS A 324      22.191 -10.962   1.250  1.00 95.43           H  
ATOM   4660  O   HIS A 324      22.542 -10.164   4.630  1.00 95.43           O  
ATOM   4661  CG  HIS A 324      20.711  -9.775   0.346  1.00 95.43           C  
ATOM   4662  CD2 HIS A 324      20.649  -8.595  -0.347  1.00 95.43           C  
ATOM   4663  HD2 HIS A 324      21.178  -7.685  -0.105  1.00 95.43           H  
ATOM   4664  ND1 HIS A 324      19.940 -10.690  -0.336  1.00 95.43           N  
ATOM   4665  HD1 HIS A 324      19.733 -11.646  -0.085  1.00 95.43           H  
ATOM   4666  CE1 HIS A 324      19.451 -10.076  -1.421  1.00 95.43           C  
ATOM   4667  HE1 HIS A 324      18.827 -10.550  -2.165  1.00 95.43           H  
ATOM   4668  NE2 HIS A 324      19.876  -8.810  -1.488  1.00 95.43           N  
ATOM   4669  N   VAL A 325      22.133 -12.178   3.764  1.00 94.92           N  
ATOM   4670  H   VAL A 325      21.546 -12.707   3.135  1.00 94.92           H  
ATOM   4671  CA  VAL A 325      23.075 -12.929   4.616  1.00 94.92           C  
ATOM   4672  HA  VAL A 325      23.075 -12.458   5.599  1.00 94.92           H  
ATOM   4673  C   VAL A 325      24.540 -12.908   4.134  1.00 94.92           C  
ATOM   4674  CB  VAL A 325      22.570 -14.373   4.796  1.00 94.92           C  
ATOM   4675  HB  VAL A 325      23.290 -14.921   5.403  1.00 94.92           H  
ATOM   4676  O   VAL A 325      25.394 -13.568   4.739  1.00 94.92           O  
ATOM   4677  CG1 VAL A 325      21.235 -14.413   5.545  1.00 94.92           C  
ATOM   4678 HG11 VAL A 325      20.449 -13.932   4.963  1.00 94.92           H  
ATOM   4679 HG12 VAL A 325      20.944 -15.447   5.726  1.00 94.92           H  
ATOM   4680 HG13 VAL A 325      21.325 -13.897   6.502  1.00 94.92           H  
ATOM   4681  CG2 VAL A 325      22.421 -15.102   3.455  1.00 94.92           C  
ATOM   4682 HG21 VAL A 325      22.192 -16.150   3.648  1.00 94.92           H  
ATOM   4683 HG22 VAL A 325      23.340 -15.047   2.871  1.00 94.92           H  
ATOM   4684 HG23 VAL A 325      21.599 -14.683   2.875  1.00 94.92           H  
ATOM   4685  N   LEU A 326      24.826 -12.204   3.035  1.00 96.11           N  
ATOM   4686  H   LEU A 326      24.084 -11.631   2.659  1.00 96.11           H  
ATOM   4687  CA  LEU A 326      26.131 -12.041   2.378  1.00 96.11           C  
ATOM   4688  HA  LEU A 326      26.892 -11.976   3.156  1.00 96.11           H  
ATOM   4689  C   LEU A 326      26.155 -10.719   1.567  1.00 96.11           C  
ATOM   4690  CB  LEU A 326      26.435 -13.279   1.490  1.00 96.11           C  
ATOM   4691  HB2 LEU A 326      26.114 -14.181   2.009  1.00 96.11           H  
ATOM   4692  HB3 LEU A 326      27.518 -13.351   1.389  1.00 96.11           H  
ATOM   4693  O   LEU A 326      25.087 -10.143   1.357  1.00 96.11           O  
ATOM   4694  CG  LEU A 326      25.841 -13.288   0.062  1.00 96.11           C  
ATOM   4695  HG  LEU A 326      26.180 -12.403  -0.478  1.00 96.11           H  
ATOM   4696  CD1 LEU A 326      26.339 -14.513  -0.705  1.00 96.11           C  
ATOM   4697 HD11 LEU A 326      27.428 -14.549  -0.696  1.00 96.11           H  
ATOM   4698 HD12 LEU A 326      26.001 -14.455  -1.739  1.00 96.11           H  
ATOM   4699 HD13 LEU A 326      25.947 -15.427  -0.259  1.00 96.11           H  
ATOM   4700  CD2 LEU A 326      24.315 -13.312   0.044  1.00 96.11           C  
ATOM   4701 HD21 LEU A 326      23.922 -12.378   0.445  1.00 96.11           H  
ATOM   4702 HD22 LEU A 326      23.969 -13.410  -0.985  1.00 96.11           H  
ATOM   4703 HD23 LEU A 326      23.950 -14.153   0.634  1.00 96.11           H  
ATOM   4704  N   PRO A 327      27.319 -10.254   1.064  1.00 97.28           N  
ATOM   4705  CA  PRO A 327      27.413  -9.097   0.169  1.00 97.28           C  
ATOM   4706  HA  PRO A 327      27.094  -8.210   0.717  1.00 97.28           H  
ATOM   4707  C   PRO A 327      26.539  -9.240  -1.086  1.00 97.28           C  
ATOM   4708  CB  PRO A 327      28.905  -8.953  -0.175  1.00 97.28           C  
ATOM   4709  HB2 PRO A 327      29.154  -9.497  -1.087  1.00 97.28           H  
ATOM   4710  HB3 PRO A 327      29.197  -7.908  -0.273  1.00 97.28           H  
ATOM   4711  O   PRO A 327      26.904  -9.929  -2.036  1.00 97.28           O  
ATOM   4712  CG  PRO A 327      29.614  -9.629   0.994  1.00 97.28           C  
ATOM   4713  HG2 PRO A 327      29.717  -8.930   1.824  1.00 97.28           H  
ATOM   4714  HG3 PRO A 327      30.588 -10.021   0.701  1.00 97.28           H  
ATOM   4715  CD  PRO A 327      28.650 -10.750   1.374  1.00 97.28           C  
ATOM   4716  HD2 PRO A 327      28.856 -11.630   0.766  1.00 97.28           H  
ATOM   4717  HD3 PRO A 327      28.757 -10.986   2.433  1.00 97.28           H  
ATOM   4718  N   ALA A 328      25.380  -8.587  -1.100  1.00 97.73           N  
ATOM   4719  H   ALA A 328      25.073  -8.103  -0.268  1.00 97.73           H  
ATOM   4720  CA  ALA A 328      24.436  -8.677  -2.206  1.00 97.73           C  
ATOM   4721  HA  ALA A 328      25.012  -8.830  -3.119  1.00 97.73           H  
ATOM   4722  C   ALA A 328      23.631  -7.390  -2.402  1.00 97.73           C  
ATOM   4723  CB  ALA A 328      23.532  -9.887  -1.963  1.00 97.73           C  
ATOM   4724  HB1 ALA A 328      24.140 -10.789  -1.896  1.00 97.73           H  
ATOM   4725  HB2 ALA A 328      22.813  -9.981  -2.777  1.00 97.73           H  
ATOM   4726  HB3 ALA A 328      23.002  -9.760  -1.020  1.00 97.73           H  
ATOM   4727  O   ALA A 328      23.489  -6.610  -1.460  1.00 97.73           O  
ATOM   4728  N   LEU A 329      23.134  -7.169  -3.622  1.00 97.63           N  
ATOM   4729  H   LEU A 329      23.296  -7.869  -4.332  1.00 97.63           H  
ATOM   4730  CA  LEU A 329      22.297  -6.026  -4.003  1.00 97.63           C  
ATOM   4731  HA  LEU A 329      21.636  -5.801  -3.166  1.00 97.63           H  
ATOM   4732  C   LEU A 329      21.397  -6.343  -5.209  1.00 97.63           C  
ATOM   4733  CB  LEU A 329      23.173  -4.777  -4.276  1.00 97.63           C  
ATOM   4734  HB2 LEU A 329      22.523  -3.906  -4.195  1.00 97.63           H  
ATOM   4735  HB3 LEU A 329      23.923  -4.688  -3.490  1.00 97.63           H  
ATOM   4736  O   LEU A 329      21.701  -7.239  -6.002  1.00 97.63           O  
ATOM   4737  CG  LEU A 329      23.865  -4.694  -5.652  1.00 97.63           C  
ATOM   4738  HG  LEU A 329      23.114  -4.718  -6.441  1.00 97.63           H  
ATOM   4739  CD1 LEU A 329      24.620  -3.367  -5.768  1.00 97.63           C  
ATOM   4740 HD11 LEU A 329      24.996  -3.245  -6.784  1.00 97.63           H  
ATOM   4741 HD12 LEU A 329      25.452  -3.345  -5.065  1.00 97.63           H  
ATOM   4742 HD13 LEU A 329      23.943  -2.539  -5.558  1.00 97.63           H  
ATOM   4743  CD2 LEU A 329      24.869  -5.821  -5.885  1.00 97.63           C  
ATOM   4744 HD21 LEU A 329      24.353  -6.780  -5.937  1.00 97.63           H  
ATOM   4745 HD22 LEU A 329      25.602  -5.844  -5.078  1.00 97.63           H  
ATOM   4746 HD23 LEU A 329      25.371  -5.667  -6.840  1.00 97.63           H  
ATOM   4747  N   VAL A 330      20.338  -5.551  -5.377  1.00 97.49           N  
ATOM   4748  H   VAL A 330      20.152  -4.859  -4.665  1.00 97.49           H  
ATOM   4749  CA  VAL A 330      19.444  -5.576  -6.548  1.00 97.49           C  
ATOM   4750  HA  VAL A 330      19.527  -6.546  -7.038  1.00 97.49           H  
ATOM   4751  C   VAL A 330      19.855  -4.496  -7.557  1.00 97.49           C  
ATOM   4752  CB  VAL A 330      17.977  -5.398  -6.106  1.00 97.49           C  
ATOM   4753  HB  VAL A 330      17.864  -4.419  -5.639  1.00 97.49           H  
ATOM   4754  O   VAL A 330      20.108  -3.361  -7.157  1.00 97.49           O  
ATOM   4755  CG1 VAL A 330      17.015  -5.478  -7.295  1.00 97.49           C  
ATOM   4756 HG11 VAL A 330      17.180  -4.648  -7.983  1.00 97.49           H  
ATOM   4757 HG12 VAL A 330      17.155  -6.419  -7.828  1.00 97.49           H  
ATOM   4758 HG13 VAL A 330      15.987  -5.428  -6.937  1.00 97.49           H  
ATOM   4759  CG2 VAL A 330      17.545  -6.468  -5.094  1.00 97.49           C  
ATOM   4760 HG21 VAL A 330      18.152  -6.411  -4.191  1.00 97.49           H  
ATOM   4761 HG22 VAL A 330      16.511  -6.295  -4.798  1.00 97.49           H  
ATOM   4762 HG23 VAL A 330      17.627  -7.465  -5.527  1.00 97.49           H  
ATOM   4763  N   VAL A 331      19.888  -4.818  -8.855  1.00 97.21           N  
ATOM   4764  H   VAL A 331      19.660  -5.771  -9.097  1.00 97.21           H  
ATOM   4765  CA  VAL A 331      20.153  -3.896  -9.984  1.00 97.21           C  
ATOM   4766  HA  VAL A 331      20.194  -2.878  -9.596  1.00 97.21           H  
ATOM   4767  C   VAL A 331      19.016  -3.927 -11.019  1.00 97.21           C  
ATOM   4768  CB  VAL A 331      21.516  -4.167 -10.663  1.00 97.21           C  
ATOM   4769  HB  VAL A 331      21.649  -3.423 -11.448  1.00 97.21           H  
ATOM   4770  O   VAL A 331      18.199  -4.848 -11.029  1.00 97.21           O  
ATOM   4771  CG1 VAL A 331      22.683  -3.994  -9.682  1.00 97.21           C  
ATOM   4772 HG11 VAL A 331      22.638  -4.756  -8.904  1.00 97.21           H  
ATOM   4773 HG12 VAL A 331      23.628  -4.084 -10.217  1.00 97.21           H  
ATOM   4774 HG13 VAL A 331      22.632  -3.007  -9.223  1.00 97.21           H  
ATOM   4775  CG2 VAL A 331      21.617  -5.550 -11.318  1.00 97.21           C  
ATOM   4776 HG21 VAL A 331      21.529  -6.332 -10.564  1.00 97.21           H  
ATOM   4777 HG22 VAL A 331      22.579  -5.649 -11.822  1.00 97.21           H  
ATOM   4778 HG23 VAL A 331      20.828  -5.675 -12.059  1.00 97.21           H  
ATOM   4779  N   SER A 332      18.946  -2.918 -11.898  1.00 97.06           N  
ATOM   4780  H   SER A 332      19.697  -2.244 -11.929  1.00 97.06           H  
ATOM   4781  CA  SER A 332      17.935  -2.872 -12.969  1.00 97.06           C  
ATOM   4782  HA  SER A 332      16.962  -3.086 -12.526  1.00 97.06           H  
ATOM   4783  C   SER A 332      18.190  -3.925 -14.060  1.00 97.06           C  
ATOM   4784  CB  SER A 332      17.853  -1.469 -13.596  1.00 97.06           C  
ATOM   4785  HB2 SER A 332      16.880  -1.364 -14.075  1.00 97.06           H  
ATOM   4786  HB3 SER A 332      17.939  -0.704 -12.824  1.00 97.06           H  
ATOM   4787  O   SER A 332      19.322  -4.384 -14.236  1.00 97.06           O  
ATOM   4788  OG  SER A 332      18.850  -1.281 -14.584  1.00 97.06           O  
ATOM   4789  HG  SER A 332      19.572  -0.752 -14.237  1.00 97.06           H  
ATOM   4790  N   ALA A 333      17.167  -4.248 -14.858  1.00 97.02           N  
ATOM   4791  H   ALA A 333      16.243  -3.904 -14.639  1.00 97.02           H  
ATOM   4792  CA  ALA A 333      17.310  -5.103 -16.043  1.00 97.02           C  
ATOM   4793  HA  ALA A 333      17.619  -6.100 -15.729  1.00 97.02           H  
ATOM   4794  C   ALA A 333      18.345  -4.557 -17.046  1.00 97.02           C  
ATOM   4795  CB  ALA A 333      15.942  -5.199 -16.725  1.00 97.02           C  
ATOM   4796  HB1 ALA A 333      15.191  -5.520 -16.003  1.00 97.02           H  
ATOM   4797  HB2 ALA A 333      15.987  -5.926 -17.536  1.00 97.02           H  
ATOM   4798  HB3 ALA A 333      15.648  -4.229 -17.127  1.00 97.02           H  
ATOM   4799  O   ALA A 333      19.148  -5.308 -17.606  1.00 97.02           O  
ATOM   4800  N   ALA A 334      18.348  -3.236 -17.250  1.00 96.60           N  
ATOM   4801  H   ALA A 334      17.708  -2.668 -16.714  1.00 96.60           H  
ATOM   4802  CA  ALA A 334      19.247  -2.560 -18.181  1.00 96.60           C  
ATOM   4803  HA  ALA A 334      19.183  -3.050 -19.152  1.00 96.60           H  
ATOM   4804  C   ALA A 334      20.711  -2.631 -17.721  1.00 96.60           C  
ATOM   4805  CB  ALA A 334      18.774  -1.109 -18.333  1.00 96.60           C  
ATOM   4806  HB1 ALA A 334      18.833  -0.592 -17.376  1.00 96.60           H  
ATOM   4807  HB2 ALA A 334      19.405  -0.595 -19.057  1.00 96.60           H  
ATOM   4808  HB3 ALA A 334      17.744  -1.090 -18.690  1.00 96.60           H  
ATOM   4809  O   ALA A 334      21.610  -2.768 -18.548  1.00 96.60           O  
ATOM   4810  N   ASP A 335      20.962  -2.578 -16.412  1.00 97.93           N  
ATOM   4811  H   ASP A 335      20.187  -2.441 -15.779  1.00 97.93           H  
ATOM   4812  CA  ASP A 335      22.311  -2.690 -15.850  1.00 97.93           C  
ATOM   4813  HA  ASP A 335      23.014  -2.189 -16.516  1.00 97.93           H  
ATOM   4814  C   ASP A 335      22.764  -4.150 -15.757  1.00 97.93           C  
ATOM   4815  CB  ASP A 335      22.371  -1.967 -14.503  1.00 97.93           C  
ATOM   4816  HB2 ASP A 335      21.702  -2.461 -13.799  1.00 97.93           H  
ATOM   4817  HB3 ASP A 335      23.388  -2.028 -14.115  1.00 97.93           H  
ATOM   4818  O   ASP A 335      23.891  -4.469 -16.129  1.00 97.93           O  
ATOM   4819  CG  ASP A 335      21.975  -0.496 -14.655  1.00 97.93           C  
ATOM   4820  OD1 ASP A 335      21.054  -0.079 -13.914  1.00 97.93           O  
ATOM   4821  OD2 ASP A 335      22.525   0.176 -15.565  1.00 97.93           O  
ATOM   4822  N   GLY A 336      21.861  -5.065 -15.389  1.00 97.82           N  
ATOM   4823  H   GLY A 336      20.953  -4.747 -15.081  1.00 97.82           H  
ATOM   4824  CA  GLY A 336      22.096  -6.508 -15.470  1.00 97.82           C  
ATOM   4825  HA2 GLY A 336      22.879  -6.794 -14.768  1.00 97.82           H  
ATOM   4826  HA3 GLY A 336      21.172  -7.022 -15.203  1.00 97.82           H  
ATOM   4827  C   GLY A 336      22.500  -6.963 -16.876  1.00 97.82           C  
ATOM   4828  O   GLY A 336      23.444  -7.734 -17.026  1.00 97.82           O  
ATOM   4829  N   THR A 337      21.868  -6.406 -17.914  1.00 97.39           N  
ATOM   4830  H   THR A 337      21.083  -5.802 -17.715  1.00 97.39           H  
ATOM   4831  CA  THR A 337      22.222  -6.657 -19.323  1.00 97.39           C  
ATOM   4832  HA  THR A 337      22.152  -7.727 -19.515  1.00 97.39           H  
ATOM   4833  C   THR A 337      23.662  -6.230 -19.646  1.00 97.39           C  
ATOM   4834  CB  THR A 337      21.228  -5.950 -20.263  1.00 97.39           C  
ATOM   4835  HB  THR A 337      21.276  -4.873 -20.107  1.00 97.39           H  
ATOM   4836  O   THR A 337      24.376  -6.962 -20.330  1.00 97.39           O  
ATOM   4837  CG2 THR A 337      21.487  -6.250 -21.740  1.00 97.39           C  
ATOM   4838 HG21 THR A 337      21.498  -7.328 -21.904  1.00 97.39           H  
ATOM   4839 HG22 THR A 337      20.697  -5.806 -22.345  1.00 97.39           H  
ATOM   4840 HG23 THR A 337      22.442  -5.825 -22.049  1.00 97.39           H  
ATOM   4841  OG1 THR A 337      19.916  -6.393 -20.002  1.00 97.39           O  
ATOM   4842  HG1 THR A 337      19.635  -6.057 -19.148  1.00 97.39           H  
ATOM   4843  N   LYS A 338      24.137  -5.092 -19.116  1.00 97.80           N  
ATOM   4844  H   LYS A 338      23.529  -4.556 -18.513  1.00 97.80           H  
ATOM   4845  CA  LYS A 338      25.528  -4.623 -19.300  1.00 97.80           C  
ATOM   4846  HA  LYS A 338      25.794  -4.676 -20.356  1.00 97.80           H  
ATOM   4847  C   LYS A 338      26.528  -5.506 -18.549  1.00 97.80           C  
ATOM   4848  CB  LYS A 338      25.679  -3.168 -18.831  1.00 97.80           C  
ATOM   4849  HB2 LYS A 338      26.718  -2.861 -18.949  1.00 97.80           H  
ATOM   4850  HB3 LYS A 338      25.450  -3.139 -17.766  1.00 97.80           H  
ATOM   4851  O   LYS A 338      27.554  -5.882 -19.110  1.00 97.80           O  
ATOM   4852  CG  LYS A 338      24.788  -2.162 -19.582  1.00 97.80           C  
ATOM   4853  HG2 LYS A 338      25.208  -1.951 -20.566  1.00 97.80           H  
ATOM   4854  HG3 LYS A 338      23.789  -2.578 -19.717  1.00 97.80           H  
ATOM   4855  CD  LYS A 338      24.690  -0.872 -18.759  1.00 97.80           C  
ATOM   4856  HD2 LYS A 338      25.616  -0.307 -18.866  1.00 97.80           H  
ATOM   4857  HD3 LYS A 338      24.564  -1.146 -17.712  1.00 97.80           H  
ATOM   4858  CE  LYS A 338      23.491  -0.004 -19.141  1.00 97.80           C  
ATOM   4859  HE2 LYS A 338      23.694   0.493 -20.090  1.00 97.80           H  
ATOM   4860  HE3 LYS A 338      22.629  -0.658 -19.269  1.00 97.80           H  
ATOM   4861  NZ  LYS A 338      23.201   0.981 -18.066  1.00 97.80           N  
ATOM   4862  HZ1 LYS A 338      22.990   0.518 -17.194  1.00 97.80           H  
ATOM   4863  HZ2 LYS A 338      22.389   1.545 -18.275  1.00 97.80           H  
ATOM   4864  HZ3 LYS A 338      23.996   1.575 -17.877  1.00 97.80           H  
ATOM   4865  N   ILE A 339      26.203  -5.911 -17.317  1.00 98.09           N  
ATOM   4866  H   ILE A 339      25.354  -5.544 -16.911  1.00 98.09           H  
ATOM   4867  CA  ILE A 339      27.030  -6.840 -16.529  1.00 98.09           C  
ATOM   4868  HA  ILE A 339      28.036  -6.426 -16.458  1.00 98.09           H  
ATOM   4869  C   ILE A 339      27.159  -8.188 -17.260  1.00 98.09           C  
ATOM   4870  CB  ILE A 339      26.469  -6.996 -15.092  1.00 98.09           C  
ATOM   4871  HB  ILE A 339      25.443  -7.355 -15.162  1.00 98.09           H  
ATOM   4872  O   ILE A 339      28.264  -8.718 -17.383  1.00 98.09           O  
ATOM   4873  CG1 ILE A 339      26.475  -5.646 -14.329  1.00 98.09           C  
ATOM   4874 HG12 ILE A 339      27.498  -5.385 -14.055  1.00 98.09           H  
ATOM   4875 HG13 ILE A 339      26.106  -4.849 -14.973  1.00 98.09           H  
ATOM   4876  CG2 ILE A 339      27.298  -8.027 -14.300  1.00 98.09           C  
ATOM   4877 HG21 ILE A 339      27.284  -8.997 -14.798  1.00 98.09           H  
ATOM   4878 HG22 ILE A 339      28.335  -7.700 -14.227  1.00 98.09           H  
ATOM   4879 HG23 ILE A 339      26.887  -8.165 -13.300  1.00 98.09           H  
ATOM   4880  CD1 ILE A 339      25.611  -5.641 -13.061  1.00 98.09           C  
ATOM   4881 HD11 ILE A 339      25.597  -4.636 -12.640  1.00 98.09           H  
ATOM   4882 HD12 ILE A 339      24.591  -5.934 -13.308  1.00 98.09           H  
ATOM   4883 HD13 ILE A 339      26.019  -6.325 -12.317  1.00 98.09           H  
ATOM   4884  N   LEU A 340      26.062  -8.712 -17.819  1.00 97.44           N  
ATOM   4885  H   LEU A 340      25.177  -8.253 -17.657  1.00 97.44           H  
ATOM   4886  CA  LEU A 340      26.071  -9.926 -18.641  1.00 97.44           C  
ATOM   4887  HA  LEU A 340      26.579 -10.714 -18.085  1.00 97.44           H  
ATOM   4888  C   LEU A 340      26.855  -9.747 -19.954  1.00 97.44           C  
ATOM   4889  CB  LEU A 340      24.621 -10.370 -18.911  1.00 97.44           C  
ATOM   4890  HB2 LEU A 340      24.058  -9.511 -19.277  1.00 97.44           H  
ATOM   4891  HB3 LEU A 340      24.621 -11.122 -19.699  1.00 97.44           H  
ATOM   4892  O   LEU A 340      27.533 -10.681 -20.386  1.00 97.44           O  
ATOM   4893  CG  LEU A 340      23.902 -10.961 -17.681  1.00 97.44           C  
ATOM   4894  HG  LEU A 340      24.014 -10.293 -16.826  1.00 97.44           H  
ATOM   4895  CD1 LEU A 340      22.412 -11.115 -17.982  1.00 97.44           C  
ATOM   4896 HD11 LEU A 340      22.267 -11.788 -18.828  1.00 97.44           H  
ATOM   4897 HD12 LEU A 340      21.980 -10.141 -18.210  1.00 97.44           H  
ATOM   4898 HD13 LEU A 340      21.903 -11.527 -17.110  1.00 97.44           H  
ATOM   4899  CD2 LEU A 340      24.457 -12.335 -17.300  1.00 97.44           C  
ATOM   4900 HD21 LEU A 340      25.497 -12.259 -16.986  1.00 97.44           H  
ATOM   4901 HD22 LEU A 340      24.382 -13.024 -18.141  1.00 97.44           H  
ATOM   4902 HD23 LEU A 340      23.881 -12.752 -16.474  1.00 97.44           H  
ATOM   4903  N   ALA A 341      26.837  -8.563 -20.573  1.00 97.28           N  
ATOM   4904  H   ALA A 341      26.215  -7.843 -20.232  1.00 97.28           H  
ATOM   4905  CA  ALA A 341      27.679  -8.266 -21.733  1.00 97.28           C  
ATOM   4906  HA  ALA A 341      27.510  -9.039 -22.482  1.00 97.28           H  
ATOM   4907  C   ALA A 341      29.178  -8.309 -21.371  1.00 97.28           C  
ATOM   4908  CB  ALA A 341      27.251  -6.927 -22.347  1.00 97.28           C  
ATOM   4909  HB1 ALA A 341      27.818  -6.749 -23.261  1.00 97.28           H  
ATOM   4910  HB2 ALA A 341      26.189  -6.953 -22.588  1.00 97.28           H  
ATOM   4911  HB3 ALA A 341      27.442  -6.108 -21.653  1.00 97.28           H  
ATOM   4912  O   ALA A 341      29.939  -9.019 -22.030  1.00 97.28           O  
ATOM   4913  N   TYR A 342      29.589  -7.662 -20.272  1.00 97.41           N  
ATOM   4914  H   TYR A 342      28.921  -7.084 -19.783  1.00 97.41           H  
ATOM   4915  CA  TYR A 342      30.957  -7.752 -19.737  1.00 97.41           C  
ATOM   4916  HA  TYR A 342      31.652  -7.378 -20.488  1.00 97.41           H  
ATOM   4917  C   TYR A 342      31.367  -9.200 -19.417  1.00 97.41           C  
ATOM   4918  CB  TYR A 342      31.076  -6.862 -18.489  1.00 97.41           C  
ATOM   4919  HB2 TYR A 342      30.209  -7.027 -17.850  1.00 97.41           H  
ATOM   4920  HB3 TYR A 342      31.052  -5.817 -18.797  1.00 97.41           H  
ATOM   4921  O   TYR A 342      32.464  -9.635 -19.767  1.00 97.41           O  
ATOM   4922  CG  TYR A 342      32.334  -7.107 -17.670  1.00 97.41           C  
ATOM   4923  CD1 TYR A 342      32.257  -7.802 -16.445  1.00 97.41           C  
ATOM   4924  HD1 TYR A 342      31.298  -8.142 -16.083  1.00 97.41           H  
ATOM   4925  CD2 TYR A 342      33.582  -6.662 -18.145  1.00 97.41           C  
ATOM   4926  HD2 TYR A 342      33.631  -6.137 -19.088  1.00 97.41           H  
ATOM   4927  CE1 TYR A 342      33.420  -8.028 -15.685  1.00 97.41           C  
ATOM   4928  HE1 TYR A 342      33.357  -8.531 -14.732  1.00 97.41           H  
ATOM   4929  CE2 TYR A 342      34.753  -6.910 -17.402  1.00 97.41           C  
ATOM   4930  HE2 TYR A 342      35.709  -6.579 -17.780  1.00 97.41           H  
ATOM   4931  OH  TYR A 342      35.801  -7.848 -15.459  1.00 97.41           O  
ATOM   4932  HH  TYR A 342      36.577  -7.507 -15.910  1.00 97.41           H  
ATOM   4933  CZ  TYR A 342      34.670  -7.592 -16.169  1.00 97.41           C  
ATOM   4934  N   MET A 343      30.470  -9.999 -18.828  1.00 97.61           N  
ATOM   4935  H   MET A 343      29.594  -9.592 -18.533  1.00 97.61           H  
ATOM   4936  CA  MET A 343      30.720 -11.420 -18.543  1.00 97.61           C  
ATOM   4937  HA  MET A 343      31.643 -11.497 -17.970  1.00 97.61           H  
ATOM   4938  C   MET A 343      30.928 -12.298 -19.782  1.00 97.61           C
[truncated: 483,661 more chars]
