# Supplementary material for: AlphaFold-Multimer predicts cross-kingdom interactions at the plant-pathogen interface
Source: Nat Commun. 2023 Sep 27;14:6040. doi: 10.1038/s41467-023-41721-9 (PMC10533508; doi:10.1038/s41467-023-41721-9)
Supplement: Supplementary file 6 — Supplementary Data 3 [file 41467_2023_41721_MOESM6_ESM.zip › P69B_XP001545484.pdb]

ATOM      1  N   SER A   1     -18.259  -3.522 -26.688  1.00 47.36           N  
ATOM      2  H   SER A   1     -18.902  -4.299 -26.661  1.00 47.36           H  
ATOM      3  H2  SER A   1     -18.358  -2.970 -25.847  1.00 47.36           H  
ATOM      4  H3  SER A   1     -18.444  -2.927 -27.483  1.00 47.36           H  
ATOM      5  CA  SER A   1     -16.868  -3.996 -26.723  1.00 47.36           C  
ATOM      6  HA  SER A   1     -16.691  -4.575 -27.629  1.00 47.36           H  
ATOM      7  C   SER A   1     -16.642  -4.890 -25.517  1.00 47.36           C  
ATOM      8  CB  SER A   1     -15.908  -2.805 -26.696  1.00 47.36           C  
ATOM      9  HB2 SER A   1     -14.901  -3.159 -26.473  1.00 47.36           H  
ATOM     10  HB3 SER A   1     -15.912  -2.300 -27.662  1.00 47.36           H  
ATOM     11  O   SER A   1     -17.089  -4.561 -24.428  1.00 47.36           O  
ATOM     12  OG  SER A   1     -16.329  -1.911 -25.694  1.00 47.36           O  
ATOM     13  HG  SER A   1     -15.684  -1.212 -25.566  1.00 47.36           H  
ATOM     14  N   LEU A   2     -16.017  -6.048 -25.719  1.00 56.51           N  
ATOM     15  H   LEU A   2     -15.682  -6.277 -26.644  1.00 56.51           H  
ATOM     16  CA  LEU A   2     -15.611  -6.975 -24.650  1.00 56.51           C  
ATOM     17  HA  LEU A   2     -16.389  -7.025 -23.889  1.00 56.51           H  
ATOM     18  C   LEU A   2     -14.342  -6.508 -23.919  1.00 56.51           C  
ATOM     19  CB  LEU A   2     -15.427  -8.369 -25.284  1.00 56.51           C  
ATOM     20  HB2 LEU A   2     -15.091  -8.256 -26.315  1.00 56.51           H  
ATOM     21  HB3 LEU A   2     -14.642  -8.922 -24.767  1.00 56.51           H  
ATOM     22  O   LEU A   2     -13.800  -7.225 -23.085  1.00 56.51           O  
ATOM     23  CG  LEU A   2     -16.718  -9.201 -25.237  1.00 56.51           C  
ATOM     24  HG  LEU A   2     -17.583  -8.542 -25.311  1.00 56.51           H  
ATOM     25  CD1 LEU A   2     -16.775 -10.184 -26.401  1.00 56.51           C  
ATOM     26 HD11 LEU A   2     -16.769  -9.648 -27.350  1.00 56.51           H  
ATOM     27 HD12 LEU A   2     -15.918 -10.856 -26.363  1.00 56.51           H  
ATOM     28 HD13 LEU A   2     -17.688 -10.778 -26.337  1.00 56.51           H  
ATOM     29  CD2 LEU A   2     -16.788  -9.983 -23.931  1.00 56.51           C  
ATOM     30 HD21 LEU A   2     -16.737  -9.296 -23.086  1.00 56.51           H  
ATOM     31 HD22 LEU A   2     -17.725 -10.536 -23.876  1.00 56.51           H  
ATOM     32 HD23 LEU A   2     -15.962 -10.690 -23.863  1.00 56.51           H  
ATOM     33  N   HIS A   3     -13.856  -5.314 -24.248  1.00 67.14           N  
ATOM     34  H   HIS A   3     -14.356  -4.740 -24.911  1.00 67.14           H  
ATOM     35  CA  HIS A   3     -12.670  -4.748 -23.643  1.00 67.14           C  
ATOM     36  HA  HIS A   3     -11.884  -5.503 -23.641  1.00 67.14           H  
ATOM     37  C   HIS A   3     -12.981  -4.398 -22.200  1.00 67.14           C  
ATOM     38  CB  HIS A   3     -12.179  -3.561 -24.478  1.00 67.14           C  
ATOM     39  HB2 HIS A   3     -12.944  -2.785 -24.506  1.00 67.14           H  
ATOM     40  HB3 HIS A   3     -11.285  -3.143 -24.015  1.00 67.14           H  
ATOM     41  O   HIS A   3     -13.896  -3.621 -21.915  1.00 67.14           O  
ATOM     42  CG  HIS A   3     -11.841  -4.003 -25.880  1.00 67.14           C  
ATOM     43  CD2 HIS A   3     -12.322  -3.483 -27.049  1.00 67.14           C  
ATOM     44  HD2 HIS A   3     -12.946  -2.607 -27.147  1.00 67.14           H  
ATOM     45  ND1 HIS A   3     -11.045  -5.075 -26.214  1.00 67.14           N  
ATOM     46  HD1 HIS A   3     -10.462  -5.606 -25.583  1.00 67.14           H  
ATOM     47  CE1 HIS A   3     -11.068  -5.213 -27.549  1.00 67.14           C  
ATOM     48  HE1 HIS A   3     -10.516  -5.953 -28.108  1.00 67.14           H  
ATOM     49  NE2 HIS A   3     -11.869  -4.285 -28.098  1.00 67.14           N  
ATOM     50  N   THR A   4     -12.244  -5.024 -21.294  1.00 79.85           N  
ATOM     51  H   THR A   4     -11.507  -5.646 -21.593  1.00 79.85           H  
ATOM     52  CA  THR A   4     -12.205  -4.592 -19.909  1.00 79.85           C  
ATOM     53  HA  THR A   4     -13.236  -4.477 -19.572  1.00 79.85           H  
ATOM     54  C   THR A   4     -11.500  -3.240 -19.838  1.00 79.85           C  
ATOM     55  CB  THR A   4     -11.517  -5.642 -19.025  1.00 79.85           C  
ATOM     56  HB  THR A   4     -11.442  -5.273 -18.003  1.00 79.85           H  
ATOM     57  O   THR A   4     -10.916  -2.782 -20.823  1.00 79.85           O  
ATOM     58  CG2 THR A   4     -12.295  -6.958 -19.018  1.00 79.85           C  
ATOM     59 HG21 THR A   4     -12.301  -7.409 -20.010  1.00 79.85           H  
ATOM     60 HG22 THR A   4     -13.322  -6.767 -18.704  1.00 79.85           H  
ATOM     61 HG23 THR A   4     -11.841  -7.651 -18.310  1.00 79.85           H  
ATOM     62  OG1 THR A   4     -10.231  -5.909 -19.529  1.00 79.85           O  
ATOM     63  HG1 THR A   4     -10.000  -6.817 -19.319  1.00 79.85           H  
ATOM     64  N   THR A   5     -11.463  -2.611 -18.670  1.00 86.60           N  
ATOM     65  H   THR A   5     -11.999  -2.969 -17.893  1.00 86.60           H  
ATOM     66  CA  THR A   5     -10.556  -1.480 -18.394  1.00 86.60           C  
ATOM     67  HA  THR A   5     -10.601  -0.791 -19.237  1.00 86.60           H  
ATOM     68  C   THR A   5      -9.091  -1.946 -18.290  1.00 86.60           C  
ATOM     69  CB  THR A   5     -11.025  -0.705 -17.159  1.00 86.60           C  
ATOM     70  HB  THR A   5     -10.301   0.068 -16.900  1.00 86.60           H  
ATOM     71  O   THR A   5      -8.295  -1.407 -17.525  1.00 86.60           O  
ATOM     72  CG2 THR A   5     -12.383  -0.044 -17.419  1.00 86.60           C  
ATOM     73 HG21 THR A   5     -12.926   0.096 -16.484  1.00 86.60           H  
ATOM     74 HG22 THR A   5     -12.235   0.930 -17.886  1.00 86.60           H  
ATOM     75 HG23 THR A   5     -13.007  -0.647 -18.079  1.00 86.60           H  
ATOM     76  OG1 THR A   5     -11.159  -1.598 -16.075  1.00 86.60           O  
ATOM     77  HG1 THR A   5     -11.010  -1.108 -15.263  1.00 86.60           H  
ATOM     78  N   HIS A   6      -8.730  -2.933 -19.115  1.00 90.19           N  
ATOM     79  H   HIS A   6      -9.457  -3.246 -19.743  1.00 90.19           H  
ATOM     80  CA  HIS A   6      -7.425  -3.498 -19.421  1.00 90.19           C  
ATOM     81  HA  HIS A   6      -7.577  -4.122 -20.302  1.00 90.19           H  
ATOM     82  C   HIS A   6      -6.799  -4.442 -18.392  1.00 90.19           C  
ATOM     83  CB  HIS A   6      -6.502  -2.362 -19.859  1.00 90.19           C  
ATOM     84  HB2 HIS A   6      -7.051  -1.659 -20.485  1.00 90.19           H  
ATOM     85  HB3 HIS A   6      -6.122  -1.835 -18.984  1.00 90.19           H  
ATOM     86  O   HIS A   6      -6.178  -5.428 -18.790  1.00 90.19           O  
ATOM     87  CG  HIS A   6      -5.359  -2.871 -20.663  1.00 90.19           C  
ATOM     88  CD2 HIS A   6      -4.049  -2.650 -20.394  1.00 90.19           C  
ATOM     89  HD2 HIS A   6      -3.622  -2.074 -19.587  1.00 90.19           H  
ATOM     90  ND1 HIS A   6      -5.481  -3.697 -21.780  1.00 90.19           N  
ATOM     91  CE1 HIS A   6      -4.226  -3.968 -22.155  1.00 90.19           C  
ATOM     92  HE1 HIS A   6      -3.935  -4.621 -22.965  1.00 90.19           H  
ATOM     93  NE2 HIS A   6      -3.369  -3.331 -21.358  1.00 90.19           N  
ATOM     94  HE2 HIS A   6      -2.373  -3.500 -21.383  1.00 90.19           H  
ATOM     95  N   THR A   7      -6.983  -4.225 -17.087  1.00 92.80           N  
ATOM     96  H   THR A   7      -7.436  -3.376 -16.781  1.00 92.80           H  
ATOM     97  CA  THR A   7      -6.228  -5.016 -16.098  1.00 92.80           C  
ATOM     98  HA  THR A   7      -5.185  -4.939 -16.405  1.00 92.80           H  
ATOM     99  C   THR A   7      -6.546  -6.519 -16.093  1.00 92.80           C  
ATOM    100  CB  THR A   7      -6.311  -4.460 -14.674  1.00 92.80           C  
ATOM    101  HB  THR A   7      -7.231  -4.776 -14.181  1.00 92.80           H  
ATOM    102  O   THR A   7      -5.604  -7.309 -16.108  1.00 92.80           O  
ATOM    103  CG2 THR A   7      -5.111  -4.975 -13.890  1.00 92.80           C  
ATOM    104 HG21 THR A   7      -4.891  -4.298 -13.064  1.00 92.80           H  
ATOM    105 HG22 THR A   7      -4.220  -5.006 -14.517  1.00 92.80           H  
ATOM    106 HG23 THR A   7      -5.313  -5.976 -13.510  1.00 92.80           H  
ATOM    107  OG1 THR A   7      -6.258  -3.052 -14.653  1.00 92.80           O  
ATOM    108  HG1 THR A   7      -6.298  -2.818 -13.723  1.00 92.80           H  
ATOM    109  N   PRO A   8      -7.817  -6.971 -16.153  1.00 93.44           N  
ATOM    110  CA  PRO A   8      -8.108  -8.403 -16.236  1.00 93.44           C  
ATOM    111  HA  PRO A   8      -7.682  -8.894 -15.361  1.00 93.44           H  
ATOM    112  C   PRO A   8      -7.527  -9.054 -17.496  1.00 93.44           C  
ATOM    113  CB  PRO A   8      -9.632  -8.530 -16.187  1.00 93.44           C  
ATOM    114  HB2 PRO A   8     -10.041  -8.573 -17.196  1.00 93.44           H  
ATOM    115  HB3 PRO A   8      -9.938  -9.406 -15.616  1.00 93.44           H  
ATOM    116  O   PRO A   8      -6.959 -10.137 -17.415  1.00 93.44           O  
ATOM    117  CG  PRO A   8     -10.075  -7.237 -15.506  1.00 93.44           C  
ATOM    118  HG2 PRO A   8     -11.071  -6.934 -15.831  1.00 93.44           H  
ATOM    119  HG3 PRO A   8     -10.032  -7.352 -14.423  1.00 93.44           H  
ATOM    120  CD  PRO A   8      -9.044  -6.214 -15.962  1.00 93.44           C  
ATOM    121  HD2 PRO A   8      -9.350  -5.775 -16.912  1.00 93.44           H  
ATOM    122  HD3 PRO A   8      -8.940  -5.435 -15.207  1.00 93.44           H  
ATOM    123  N   SER A   9      -7.595  -8.378 -18.650  1.00 94.29           N  
ATOM    124  H   SER A   9      -7.934  -7.427 -18.655  1.00 94.29           H  
ATOM    125  CA  SER A   9      -7.017  -8.910 -19.890  1.00 94.29           C  
ATOM    126  HA  SER A   9      -7.356  -9.938 -20.013  1.00 94.29           H  
ATOM    127  C   SER A   9      -5.492  -8.956 -19.847  1.00 94.29           C  
ATOM    128  CB  SER A   9      -7.482  -8.120 -21.117  1.00 94.29           C  
ATOM    129  HB2 SER A   9      -8.508  -8.414 -21.343  1.00 94.29           H  
ATOM    130  HB3 SER A   9      -6.860  -8.378 -21.974  1.00 94.29           H  
ATOM    131  O   SER A   9      -4.913  -9.908 -20.361  1.00 94.29           O  
ATOM    132  OG  SER A   9      -7.462  -6.721 -20.915  1.00 94.29           O  
ATOM    133  HG  SER A   9      -6.579  -6.415 -20.696  1.00 94.29           H  
ATOM    134  N   PHE A  10      -4.849  -7.979 -19.200  1.00 96.60           N  
ATOM    135  H   PHE A  10      -5.378  -7.210 -18.814  1.00 96.60           H  
ATOM    136  CA  PHE A  10      -3.405  -7.988 -18.957  1.00 96.60           C  
ATOM    137  HA  PHE A  10      -2.883  -8.101 -19.907  1.00 96.60           H  
ATOM    138  C   PHE A  10      -2.982  -9.167 -18.066  1.00 96.60           C  
ATOM    139  CB  PHE A  10      -3.004  -6.644 -18.336  1.00 96.60           C  
ATOM    140  HB2 PHE A  10      -3.292  -5.843 -19.016  1.00 96.60           H  
ATOM    141  HB3 PHE A  10      -3.546  -6.498 -17.402  1.00 96.60           H  
ATOM    142  O   PHE A  10      -1.942  -9.772 -18.294  1.00 96.60           O  
ATOM    143  CG  PHE A  10      -1.520  -6.521 -18.066  1.00 96.60           C  
ATOM    144  CD1 PHE A  10      -1.030  -6.500 -16.747  1.00 96.60           C  
ATOM    145  HD1 PHE A  10      -1.710  -6.594 -15.913  1.00 96.60           H  
ATOM    146  CD2 PHE A  10      -0.623  -6.436 -19.144  1.00 96.60           C  
ATOM    147  HD2 PHE A  10      -0.991  -6.482 -20.158  1.00 96.60           H  
ATOM    148  CE1 PHE A  10       0.350  -6.360 -16.513  1.00 96.60           C  
ATOM    149  HE1 PHE A  10       0.734  -6.337 -15.504  1.00 96.60           H  
ATOM    150  CE2 PHE A  10       0.753  -6.280 -18.911  1.00 96.60           C  
ATOM    151  HE2 PHE A  10       1.440  -6.197 -19.740  1.00 96.60           H  
ATOM    152  CZ  PHE A  10       1.237  -6.239 -17.595  1.00 96.60           C  
ATOM    153  HZ  PHE A  10       2.294  -6.115 -17.413  1.00 96.60           H  
ATOM    154  N   LEU A  11      -3.833  -9.557 -17.112  1.00 96.93           N  
ATOM    155  H   LEU A  11      -4.652  -8.988 -16.953  1.00 96.93           H  
ATOM    156  CA  LEU A  11      -3.668 -10.757 -16.284  1.00 96.93           C  
ATOM    157  HA  LEU A  11      -2.609 -10.876 -16.056  1.00 96.93           H  
ATOM    158  C   LEU A  11      -4.073 -12.069 -16.992  1.00 96.93           C  
ATOM    159  CB  LEU A  11      -4.448 -10.552 -14.969  1.00 96.93           C  
ATOM    160  HB2 LEU A  11      -5.484 -10.314 -15.211  1.00 96.93           H  
ATOM    161  HB3 LEU A  11      -4.452 -11.489 -14.412  1.00 96.93           H  
ATOM    162  O   LEU A  11      -4.097 -13.122 -16.359  1.00 96.93           O  
ATOM    163  CG  LEU A  11      -3.888  -9.461 -14.040  1.00 96.93           C  
ATOM    164  HG  LEU A  11      -3.830  -8.508 -14.565  1.00 96.93           H  
ATOM    165  CD1 LEU A  11      -4.810  -9.294 -12.830  1.00 96.93           C  
ATOM    166 HD11 LEU A  11      -5.806  -9.008 -13.169  1.00 96.93           H  
ATOM    167 HD12 LEU A  11      -4.423  -8.510 -12.179  1.00 96.93           H  
ATOM    168 HD13 LEU A  11      -4.872 -10.228 -12.271  1.00 96.93           H  
ATOM    169  CD2 LEU A  11      -2.496  -9.828 -13.532  1.00 96.93           C  
ATOM    170 HD21 LEU A  11      -1.788  -9.824 -14.361  1.00 96.93           H  
ATOM    171 HD22 LEU A  11      -2.516 -10.825 -13.092  1.00 96.93           H  
ATOM    172 HD23 LEU A  11      -2.163  -9.110 -12.783  1.00 96.93           H  
ATOM    173  N   GLY A  12      -4.422 -12.031 -18.283  1.00 96.33           N  
ATOM    174  H   GLY A  12      -4.347 -11.151 -18.772  1.00 96.33           H  
ATOM    175  CA  GLY A  12      -4.843 -13.210 -19.050  1.00 96.33           C  
ATOM    176  HA2 GLY A  12      -4.776 -12.971 -20.112  1.00 96.33           H  
ATOM    177  HA3 GLY A  12      -4.160 -14.033 -18.840  1.00 96.33           H  
ATOM    178  C   GLY A  12      -6.270 -13.693 -18.763  1.00 96.33           C  
ATOM    179  O   GLY A  12      -6.655 -14.772 -19.214  1.00 96.33           O  
ATOM    180  N   LEU A  13      -7.076 -12.911 -18.040  1.00 96.82           N  
ATOM    181  H   LEU A  13      -6.724 -12.015 -17.736  1.00 96.82           H  
ATOM    182  CA  LEU A  13      -8.453 -13.252 -17.692  1.00 96.82           C  
ATOM    183  HA  LEU A  13      -8.518 -14.331 -17.550  1.00 96.82           H  
ATOM    184  C   LEU A  13      -9.396 -12.868 -18.838  1.00 96.82           C  
ATOM    185  CB  LEU A  13      -8.851 -12.581 -16.368  1.00 96.82           C  
ATOM    186  HB2 LEU A  13      -8.895 -11.503 -16.520  1.00 96.82           H  
ATOM    187  HB3 LEU A  13      -9.856 -12.916 -16.111  1.00 96.82           H  
ATOM    188  O   LEU A  13      -9.559 -11.692 -19.177  1.00 96.82           O  
ATOM    189  CG  LEU A  13      -7.917 -12.888 -15.185  1.00 96.82           C  
ATOM    190  HG  LEU A  13      -6.885 -12.663 -15.458  1.00 96.82           H  
ATOM    191  CD1 LEU A  13      -8.272 -12.002 -13.996  1.00 96.82           C  
ATOM    192 HD11 LEU A  13      -9.256 -12.262 -13.606  1.00 96.82           H  
ATOM    193 HD12 LEU A  13      -8.256 -10.954 -14.293  1.00 96.82           H  
ATOM    194 HD13 LEU A  13      -7.513 -12.155 -13.228  1.00 96.82           H  
ATOM    195  CD2 LEU A  13      -8.009 -14.351 -14.748  1.00 96.82           C  
ATOM    196 HD21 LEU A  13      -7.651 -15.000 -15.547  1.00 96.82           H  
ATOM    197 HD22 LEU A  13      -7.380 -14.512 -13.873  1.00 96.82           H  
ATOM    198 HD23 LEU A  13      -9.039 -14.608 -14.499  1.00 96.82           H  
ATOM    199  N   GLN A  14     -10.015 -13.877 -19.451  1.00 95.21           N  
ATOM    200  H   GLN A  14      -9.837 -14.816 -19.123  1.00 95.21           H  
ATOM    201  CA  GLN A  14     -10.898 -13.723 -20.605  1.00 95.21           C  
ATOM    202  HA  GLN A  14     -11.047 -12.662 -20.806  1.00 95.21           H  
ATOM    203  C   GLN A  14     -12.267 -14.336 -20.321  1.00 95.21           C  
ATOM    204  CB  GLN A  14     -10.269 -14.353 -21.852  1.00 95.21           C  
ATOM    205  HB2 GLN A  14     -10.974 -14.246 -22.677  1.00 95.21           H  
ATOM    206  HB3 GLN A  14     -10.097 -15.414 -21.672  1.00 95.21           H  
ATOM    207  O   GLN A  14     -12.377 -15.403 -19.718  1.00 95.21           O  
ATOM    208  CG  GLN A  14      -8.942 -13.688 -22.255  1.00 95.21           C  
ATOM    209  HG2 GLN A  14      -8.204 -13.835 -21.466  1.00 95.21           H  
ATOM    210  HG3 GLN A  14      -9.101 -12.617 -22.378  1.00 95.21           H  
ATOM    211  CD  GLN A  14      -8.363 -14.247 -23.551  1.00 95.21           C  
ATOM    212  NE2 GLN A  14      -7.286 -13.686 -24.049  1.00 95.21           N  
ATOM    213 HE21 GLN A  14      -6.791 -12.974 -23.531  1.00 95.21           H  
ATOM    214 HE22 GLN A  14      -6.903 -14.131 -24.871  1.00 95.21           H  
ATOM    215  OE1 GLN A  14      -8.860 -15.176 -24.159  1.00 95.21           O  
ATOM    216  N   GLN A  15     -13.336 -13.654 -20.742  1.00 95.48           N  
ATOM    217  H   GLN A  15     -13.200 -12.811 -21.282  1.00 95.48           H  
ATOM    218  CA  GLN A  15     -14.697 -14.114 -20.464  1.00 95.48           C  
ATOM    219  HA  GLN A  15     -14.816 -14.197 -19.384  1.00 95.48           H  
ATOM    220  C   GLN A  15     -14.934 -15.508 -21.062  1.00 95.48           C  
ATOM    221  CB  GLN A  15     -15.744 -13.115 -20.975  1.00 95.48           C  
ATOM    222  HB2 GLN A  15     -16.728 -13.564 -20.840  1.00 95.48           H  
ATOM    223  HB3 GLN A  15     -15.592 -12.935 -22.039  1.00 95.48           H  
ATOM    224  O   GLN A  15     -14.728 -15.734 -22.251  1.00 95.48           O  
ATOM    225  CG  GLN A  15     -15.711 -11.779 -20.215  1.00 95.48           C  
ATOM    226  HG2 GLN A  15     -15.795 -11.970 -19.145  1.00 95.48           H  
ATOM    227  HG3 GLN A  15     -14.758 -11.283 -20.401  1.00 95.48           H  
ATOM    228  CD  GLN A  15     -16.841 -10.836 -20.621  1.00 95.48           C  
ATOM    229  NE2 GLN A  15     -16.752  -9.571 -20.276  1.00 95.48           N  
ATOM    230 HE21 GLN A  15     -15.974  -9.246 -19.720  1.00 95.48           H  
ATOM    231 HE22 GLN A  15     -17.561  -9.002 -20.482  1.00 95.48           H  
ATOM    232  OE1 GLN A  15     -17.822 -11.191 -21.253  1.00 95.48           O  
ATOM    233  N   ASN A  16     -15.411 -16.420 -20.217  1.00 94.70           N  
ATOM    234  H   ASN A  16     -15.536 -16.119 -19.261  1.00 94.70           H  
ATOM    235  CA  ASN A  16     -15.791 -17.802 -20.511  1.00 94.70           C  
ATOM    236  HA  ASN A  16     -16.063 -18.253 -19.556  1.00 94.70           H  
ATOM    237  C   ASN A  16     -14.642 -18.682 -21.029  1.00 94.70           C  
ATOM    238  CB  ASN A  16     -17.060 -17.818 -21.386  1.00 94.70           C  
ATOM    239  HB2 ASN A  16     -16.825 -17.399 -22.364  1.00 94.70           H  
ATOM    240  HB3 ASN A  16     -17.388 -18.847 -21.531  1.00 94.70           H  
ATOM    241  O   ASN A  16     -14.895 -19.712 -21.656  1.00 94.70           O  
ATOM    242  CG  ASN A  16     -18.208 -17.052 -20.756  1.00 94.70           C  
ATOM    243  ND2 ASN A  16     -18.902 -16.237 -21.514  1.00 94.70           N  
ATOM    244 HD21 ASN A  16     -18.656 -16.118 -22.487  1.00 94.70           H  
ATOM    245 HD22 ASN A  16     -19.644 -15.723 -21.061  1.00 94.70           H  
ATOM    246  OD1 ASN A  16     -18.480 -17.152 -19.570  1.00 94.70           O  
ATOM    247  N   MET A  17     -13.390 -18.308 -20.740  1.00 95.30           N  
ATOM    248  H   MET A  17     -13.240 -17.459 -20.215  1.00 95.30           H  
ATOM    249  CA  MET A  17     -12.188 -19.051 -21.127  1.00 95.30           C  
ATOM    250  HA  MET A  17     -12.456 -20.087 -21.339  1.00 95.30           H  
ATOM    251  C   MET A  17     -11.147 -19.069 -19.999  1.00 95.30           C  
ATOM    252  CB  MET A  17     -11.587 -18.437 -22.399  1.00 95.30           C  
ATOM    253  HB2 MET A  17     -11.350 -17.391 -22.204  1.00 95.30           H  
ATOM    254  HB3 MET A  17     -10.663 -18.961 -22.643  1.00 95.30           H  
ATOM    255  O   MET A  17     -11.111 -18.169 -19.160  1.00 95.30           O  
ATOM    256  CG  MET A  17     -12.532 -18.538 -23.605  1.00 95.30           C  
ATOM    257  HG2 MET A  17     -12.850 -19.576 -23.706  1.00 95.30           H  
ATOM    258  HG3 MET A  17     -13.418 -17.931 -23.421  1.00 95.30           H  
ATOM    259  SD  MET A  17     -11.809 -18.023 -25.184  1.00 95.30           S  
ATOM    260  CE  MET A  17     -11.630 -16.252 -24.866  1.00 95.30           C  
ATOM    261  HE1 MET A  17     -12.614 -15.800 -24.739  1.00 95.30           H  
ATOM    262  HE2 MET A  17     -11.049 -16.110 -23.955  1.00 95.30           H  
ATOM    263  HE3 MET A  17     -11.111 -15.781 -25.701  1.00 95.30           H  
ATOM    264  N   GLY A  18     -10.294 -20.099 -19.997  1.00 95.29           N  
ATOM    265  H   GLY A  18     -10.405 -20.827 -20.689  1.00 95.29           H  
ATOM    266  CA  GLY A  18      -9.198 -20.262 -19.035  1.00 95.29           C  
ATOM    267  HA2 GLY A  18      -8.447 -19.495 -19.221  1.00 95.29           H  
ATOM    268  HA3 GLY A  18      -8.732 -21.238 -19.172  1.00 95.29           H  
ATOM    269  C   GLY A  18      -9.652 -20.171 -17.577  1.00 95.29           C  
ATOM    270  O   GLY A  18     -10.762 -20.580 -17.237  1.00 95.29           O  
ATOM    271  N   VAL A  19      -8.826 -19.549 -16.730  1.00 95.41           N  
ATOM    272  H   VAL A  19      -7.924 -19.254 -17.076  1.00 95.41           H  
ATOM    273  CA  VAL A  19      -9.040 -19.507 -15.272  1.00 95.41           C  
ATOM    274  HA  VAL A  19      -8.962 -20.523 -14.886  1.00 95.41           H  
ATOM    275  C   VAL A  19     -10.406 -18.977 -14.885  1.00 95.41           C  
ATOM    276  CB  VAL A  19      -7.997 -18.638 -14.557  1.00 95.41           C  
ATOM    277  HB  VAL A  19      -8.087 -17.607 -14.898  1.00 95.41           H  
ATOM    278  O   VAL A  19     -11.005 -19.517 -13.969  1.00 95.41           O  
ATOM    279  CG1 VAL A  19      -8.115 -18.668 -13.026  1.00 95.41           C  
ATOM    280 HG11 VAL A  19      -8.044 -19.694 -12.664  1.00 95.41           H  
ATOM    281 HG12 VAL A  19      -7.315 -18.082 -12.574  1.00 95.41           H  
ATOM    282 HG13 VAL A  19      -9.066 -18.246 -12.700  1.00 95.41           H  
ATOM    283  CG2 VAL A  19      -6.612 -19.140 -14.889  1.00 95.41           C  
ATOM    284 HG21 VAL A  19      -5.904 -18.521 -14.338  1.00 95.41           H  
ATOM    285 HG22 VAL A  19      -6.500 -20.181 -14.586  1.00 95.41           H  
ATOM    286 HG23 VAL A  19      -6.403 -19.035 -15.953  1.00 95.41           H  
ATOM    287  N   TRP A  20     -10.950 -17.958 -15.555  1.00 96.86           N  
ATOM    288  H   TRP A  20     -10.460 -17.573 -16.349  1.00 96.86           H  
ATOM    289  CA  TRP A  20     -12.285 -17.455 -15.207  1.00 96.86           C  
ATOM    290  HA  TRP A  20     -12.316 -17.236 -14.140  1.00 96.86           H  
ATOM    291  C   TRP A  20     -13.383 -18.493 -15.414  1.00 96.86           C  
ATOM    292  CB  TRP A  20     -12.595 -16.187 -16.007  1.00 96.86           C  
ATOM    293  HB2 TRP A  20     -12.053 -16.208 -16.952  1.00 96.86           H  
ATOM    294  HB3 TRP A  20     -13.655 -16.193 -16.261  1.00 96.86           H  
ATOM    295  O   TRP A  20     -14.306 -18.571 -14.604  1.00 96.86           O  
ATOM    296  CG  TRP A  20     -12.328 -14.880 -15.326  1.00 96.86           C  
ATOM    297  CD1 TRP A  20     -11.940 -14.681 -14.043  1.00 96.86           C  
ATOM    298  HD1 TRP A  20     -11.736 -15.446 -13.309  1.00 96.86           H  
ATOM    299  CD2 TRP A  20     -12.473 -13.549 -15.899  1.00 96.86           C  
ATOM    300  CE2 TRP A  20     -12.161 -12.582 -14.903  1.00 96.86           C  
ATOM    301  CE3 TRP A  20     -12.835 -13.066 -17.171  1.00 96.86           C  
ATOM    302  HE3 TRP A  20     -13.090 -13.793 -17.928  1.00 96.86           H  
ATOM    303  NE1 TRP A  20     -11.850 -13.329 -13.793  1.00 96.86           N  
ATOM    304  HE1 TRP A  20     -11.574 -12.951 -12.898  1.00 96.86           H  
ATOM    305  CH2 TRP A  20     -12.523 -10.758 -16.449  1.00 96.86           C  
ATOM    306  HH2 TRP A  20     -12.528  -9.700 -16.663  1.00 96.86           H  
ATOM    307  CZ2 TRP A  20     -12.191 -11.205 -15.158  1.00 96.86           C  
ATOM    308  HZ2 TRP A  20     -11.952 -10.506 -14.370  1.00 96.86           H  
ATOM    309  CZ3 TRP A  20     -12.846 -11.688 -17.455  1.00 96.86           C  
ATOM    310  HZ3 TRP A  20     -13.087 -11.341 -18.449  1.00 96.86           H  
ATOM    311  N   LYS A  21     -13.270 -19.314 -16.459  1.00 96.17           N  
ATOM    312  H   LYS A  21     -12.417 -19.277 -16.999  1.00 96.17           H  
ATOM    313  CA  LYS A  21     -14.167 -20.450 -16.659  1.00 96.17           C  
ATOM    314  HA  LYS A  21     -15.199 -20.121 -16.534  1.00 96.17           H  
ATOM    315  C   LYS A  21     -13.923 -21.524 -15.596  1.00 96.17           C  
ATOM    316  CB  LYS A  21     -13.968 -20.985 -18.078  1.00 96.17           C  
ATOM    317  HB2 LYS A  21     -14.116 -20.173 -18.790  1.00 96.17           H  
ATOM    318  HB3 LYS A  21     -12.947 -21.352 -18.180  1.00 96.17           H  
ATOM    319  O   LYS A  21     -14.877 -21.956 -14.960  1.00 96.17           O  
ATOM    320  CG  LYS A  21     -14.937 -22.121 -18.411  1.00 96.17           C  
ATOM    321  HG2 LYS A  21     -15.953 -21.732 -18.485  1.00 96.17           H  
ATOM    322  HG3 LYS A  21     -14.900 -22.881 -17.631  1.00 96.17           H  
ATOM    323  CD  LYS A  21     -14.520 -22.766 -19.731  1.00 96.17           C  
ATOM    324  HD2 LYS A  21     -13.474 -23.065 -19.654  1.00 96.17           H  
ATOM    325  HD3 LYS A  21     -14.633 -22.053 -20.548  1.00 96.17           H  
ATOM    326  CE  LYS A  21     -15.376 -24.004 -19.981  1.00 96.17           C  
ATOM    327  HE2 LYS A  21     -16.405 -23.695 -20.169  1.00 96.17           H  
ATOM    328  HE3 LYS A  21     -15.362 -24.611 -19.076  1.00 96.17           H  
ATOM    329  NZ  LYS A  21     -14.834 -24.784 -21.116  1.00 96.17           N  
ATOM    330  HZ1 LYS A  21     -15.380 -25.620 -21.268  1.00 96.17           H  
ATOM    331  HZ2 LYS A  21     -14.814 -24.224 -21.956  1.00 96.17           H  
ATOM    332  HZ3 LYS A  21     -13.889 -25.064 -20.894  1.00 96.17           H  
ATOM    333  N   ASP A  22     -12.668 -21.911 -15.389  1.00 95.82           N  
ATOM    334  H   ASP A  22     -11.948 -21.533 -15.989  1.00 95.82           H  
ATOM    335  CA  ASP A  22     -12.303 -23.050 -14.535  1.00 95.82           C  
ATOM    336  HA  ASP A  22     -12.917 -23.907 -14.814  1.00 95.82           H  
ATOM    337  C   ASP A  22     -12.568 -22.777 -13.042  1.00 95.82           C  
ATOM    338  CB  ASP A  22     -10.835 -23.425 -14.799  1.00 95.82           C  
ATOM    339  HB2 ASP A  22     -10.576 -24.287 -14.183  1.00 95.82           H  
ATOM    340  HB3 ASP A  22     -10.200 -22.592 -14.496  1.00 95.82           H  
ATOM    341  O   ASP A  22     -12.979 -23.669 -12.307  1.00 95.82           O  
ATOM    342  CG  ASP A  22     -10.547 -23.773 -16.271  1.00 95.82           C  
ATOM    343  OD1 ASP A  22      -9.389 -23.558 -16.691  1.00 95.82           O  
ATOM    344  OD2 ASP A  22     -11.487 -24.192 -16.994  1.00 95.82           O  
ATOM    345  N   SER A  23     -12.430 -21.519 -12.618  1.00 96.58           N  
ATOM    346  H   SER A  23     -12.056 -20.858 -13.284  1.00 96.58           H  
ATOM    347  CA  SER A  23     -12.710 -21.038 -11.255  1.00 96.58           C  
ATOM    348  HA  SER A  23     -12.587 -21.870 -10.562  1.00 96.58           H  
ATOM    349  C   SER A  23     -14.133 -20.499 -11.068  1.00 96.58           C  
ATOM    350  CB  SER A  23     -11.703 -19.956 -10.853  1.00 96.58           C  
ATOM    351  HB2 SER A  23     -10.687 -20.338 -10.957  1.00 96.58           H  
ATOM    352  HB3 SER A  23     -11.868 -19.678  -9.812  1.00 96.58           H  
ATOM    353  O   SER A  23     -14.418 -19.858 -10.057  1.00 96.58           O  
ATOM    354  OG  SER A  23     -11.873 -18.816 -11.675  1.00 96.58           O  
ATOM    355  HG  SER A  23     -11.520 -19.067 -12.532  1.00 96.58           H  
ATOM    356  N   ASN A  24     -15.029 -20.657 -12.054  1.00 95.65           N  
ATOM    357  H   ASN A  24     -14.756 -21.204 -12.857  1.00 95.65           H  
ATOM    358  CA  ASN A  24     -16.374 -20.062 -12.039  1.00 95.65           C  
ATOM    359  HA  ASN A  24     -16.743 -20.084 -13.064  1.00 95.65           H  
ATOM    360  C   ASN A  24     -16.379 -18.574 -11.622  1.00 95.65           C  
ATOM    361  CB  ASN A  24     -17.311 -20.925 -11.171  1.00 95.65           C  
ATOM    362  HB2 ASN A  24     -16.861 -21.081 -10.191  1.00 95.65           H  
ATOM    363  HB3 ASN A  24     -18.261 -20.409 -11.027  1.00 95.65           H  
ATOM    364  O   ASN A  24     -17.279 -18.125 -10.909  1.00 95.65           O  
ATOM    365  CG  ASN A  24     -17.646 -22.252 -11.811  1.00 95.65           C  
ATOM    366  ND2 ASN A  24     -17.553 -23.332 -11.075  1.00 95.65           N  
ATOM    367 HD21 ASN A  24     -17.638 -24.207 -11.573  1.00 95.65           H  
ATOM    368 HD22 ASN A  24     -17.072 -23.284 -10.188  1.00 95.65           H  
ATOM    369  OD1 ASN A  24     -18.065 -22.325 -12.954  1.00 95.65           O  
ATOM    370  N   TYR A  25     -15.367 -17.805 -12.036  1.00 97.10           N  
ATOM    371  H   TYR A  25     -14.698 -18.228 -12.662  1.00 97.10           H  
ATOM    372  CA  TYR A  25     -15.174 -16.393 -11.680  1.00 97.10           C  
ATOM    373  HA  TYR A  25     -14.206 -16.097 -12.083  1.00 97.10           H  
ATOM    374  C   TYR A  25     -15.107 -16.099 -10.162  1.00 97.10           C  
ATOM    375  CB  TYR A  25     -16.242 -15.543 -12.380  1.00 97.10           C  
ATOM    376  HB2 TYR A  25     -16.076 -14.500 -12.111  1.00 97.10           H  
ATOM    377  HB3 TYR A  25     -17.219 -15.815 -11.981  1.00 97.10           H  
ATOM    378  O   TYR A  25     -15.398 -14.975  -9.738  1.00 97.10           O  
ATOM    379  CG  TYR A  25     -16.309 -15.639 -13.888  1.00 97.10           C  
ATOM    380  CD1 TYR A  25     -15.703 -14.640 -14.671  1.00 97.10           C  
ATOM    381  HD1 TYR A  25     -15.115 -13.864 -14.203  1.00 97.10           H  
ATOM    382  CD2 TYR A  25     -17.035 -16.678 -14.506  1.00 97.10           C  
ATOM    383  HD2 TYR A  25     -17.498 -17.444 -13.902  1.00 97.10           H  
ATOM    384  CE1 TYR A  25     -15.865 -14.648 -16.065  1.00 97.10           C  
ATOM    385  HE1 TYR A  25     -15.430 -13.866 -16.669  1.00 97.10           H  
ATOM    386  CE2 TYR A  25     -17.176 -16.707 -15.904  1.00 97.10           C  
ATOM    387  HE2 TYR A  25     -17.743 -17.495 -16.377  1.00 97.10           H  
ATOM    388  OH  TYR A  25     -16.834 -15.617 -18.007  1.00 97.10           O  
ATOM    389  HH  TYR A  25     -17.486 -16.261 -18.291  1.00 97.10           H  
ATOM    390  CZ  TYR A  25     -16.610 -15.673 -16.675  1.00 97.10           C  
ATOM    391  N   GLY A  26     -14.743 -17.089  -9.338  1.00 97.25           N  
ATOM    392  H   GLY A  26     -14.513 -17.987  -9.739  1.00 97.25           H  
ATOM    393  CA  GLY A  26     -14.681 -16.978  -7.875  1.00 97.25           C  
ATOM    394  HA2 GLY A  26     -13.978 -17.724  -7.504  1.00 97.25           H  
ATOM    395  HA3 GLY A  26     -14.305 -15.994  -7.595  1.00 97.25           H  
ATOM    396  C   GLY A  26     -16.020 -17.199  -7.160  1.00 97.25           C  
ATOM    397  O   GLY A  26     -16.172 -16.793  -6.008  1.00 97.25           O  
ATOM    398  N   LYS A  27     -17.014 -17.800  -7.830  1.00 97.54           N  
ATOM    399  H   LYS A  27     -16.815 -18.122  -8.766  1.00 97.54           H  
ATOM    400  CA  LYS A  27     -18.378 -17.979  -7.303  1.00 97.54           C  
ATOM    401  HA  LYS A  27     -18.819 -16.989  -7.188  1.00 97.54           H  
ATOM    402  C   LYS A  27     -18.391 -18.655  -5.926  1.00 97.54           C  
ATOM    403  CB  LYS A  27     -19.213 -18.760  -8.326  1.00 97.54           C  
ATOM    404  HB2 LYS A  27     -18.796 -19.761  -8.442  1.00 97.54           H  
ATOM    405  HB3 LYS A  27     -19.162 -18.244  -9.285  1.00 97.54           H  
ATOM    406  O   LYS A  27     -17.899 -19.767  -5.766  1.00 97.54           O  
ATOM    407  CG  LYS A  27     -20.689 -18.854  -7.925  1.00 97.54           C  
ATOM    408  HG2 LYS A  27     -20.782 -19.358  -6.963  1.00 97.54           H  
ATOM    409  HG3 LYS A  27     -21.092 -17.845  -7.848  1.00 97.54           H  
ATOM    410  CD  LYS A  27     -21.482 -19.638  -8.975  1.00 97.54           C  
ATOM    411  HD2 LYS A  27     -21.404 -19.127  -9.934  1.00 97.54           H  
ATOM    412  HD3 LYS A  27     -21.056 -20.637  -9.066  1.00 97.54           H  
ATOM    413  CE  LYS A  27     -22.951 -19.736  -8.553  1.00 97.54           C  
ATOM    414  HE2 LYS A  27     -23.351 -18.727  -8.455  1.00 97.54           H  
ATOM    415  HE3 LYS A  27     -22.997 -20.212  -7.573  1.00 97.54           H  
ATOM    416  NZ  LYS A  27     -23.740 -20.510  -9.540  1.00 97.54           N  
ATOM    417  HZ1 LYS A  27     -23.701 -20.059 -10.444  1.00 97.54           H  
ATOM    418  HZ2 LYS A  27     -24.705 -20.578  -9.249  1.00 97.54           H  
ATOM    419  HZ3 LYS A  27     -23.360 -21.441  -9.631  1.00 97.54           H  
ATOM    420  N   GLY A  28     -19.032 -18.006  -4.953  1.00 97.09           N  
ATOM    421  H   GLY A  28     -19.355 -17.068  -5.141  1.00 97.09           H  
ATOM    422  CA  GLY A  28     -19.207 -18.530  -3.593  1.00 97.09           C  
ATOM    423  HA2 GLY A  28     -19.350 -19.610  -3.638  1.00 97.09           H  
ATOM    424  HA3 GLY A  28     -20.104 -18.090  -3.156  1.00 97.09           H  
ATOM    425  C   GLY A  28     -18.040 -18.261  -2.637  1.00 97.09           C  
ATOM    426  O   GLY A  28     -18.200 -18.472  -1.437  1.00 97.09           O  
ATOM    427  N   VAL A  29     -16.903 -17.759  -3.129  1.00 97.95           N  
ATOM    428  H   VAL A  29     -16.831 -17.585  -4.121  1.00 97.95           H  
ATOM    429  CA  VAL A  29     -15.784 -17.311  -2.286  1.00 97.95           C  
ATOM    430  HA  VAL A  29     -15.669 -18.007  -1.455  1.00 97.95           H  
ATOM    431  C   VAL A  29     -16.103 -15.937  -1.702  1.00 97.95           C  
ATOM    432  CB  VAL A  29     -14.461 -17.300  -3.078  1.00 97.95           C  
ATOM    433  HB  VAL A  29     -14.545 -16.621  -3.927  1.00 97.95           H  
ATOM    434  O   VAL A  29     -16.674 -15.086  -2.389  1.00 97.95           O  
ATOM    435  CG1 VAL A  29     -13.272 -16.855  -2.223  1.00 97.95           C  
ATOM    436 HG11 VAL A  29     -12.355 -16.923  -2.810  1.00 97.95           H  
ATOM    437 HG12 VAL A  29     -13.178 -17.517  -1.363  1.00 97.95           H  
ATOM    438 HG13 VAL A  29     -13.392 -15.824  -1.892  1.00 97.95           H  
ATOM    439  CG2 VAL A  29     -14.147 -18.712  -3.591  1.00 97.95           C  
ATOM    440 HG21 VAL A  29     -14.130 -19.419  -2.761  1.00 97.95           H  
ATOM    441 HG22 VAL A  29     -14.896 -19.027  -4.317  1.00 97.95           H  
ATOM    442 HG23 VAL A  29     -13.171 -18.722  -4.076  1.00 97.95           H  
ATOM    443  N   ILE A  30     -15.744 -15.708  -0.438  1.00 98.23           N  
ATOM    444  H   ILE A  30     -15.328 -16.465   0.084  1.00 98.23           H  
ATOM    445  CA  ILE A  30     -15.978 -14.436   0.257  1.00 98.23           C  
ATOM    446  HA  ILE A  30     -16.626 -13.804  -0.351  1.00 98.23           H  
ATOM    447  C   ILE A  30     -14.652 -13.693   0.448  1.00 98.23           C  
ATOM    448  CB  ILE A  30     -16.703 -14.675   1.600  1.00 98.23           C  
ATOM    449  HB  ILE A  30     -16.048 -15.272   2.234  1.00 98.23           H  
ATOM    450  O   ILE A  30     -13.763 -14.172   1.152  1.00 98.23           O  
ATOM    451  CG1 ILE A  30     -18.021 -15.463   1.407  1.00 98.23           C  
ATOM    452 HG12 ILE A  30     -18.730 -14.866   0.834  1.00 98.23           H  
ATOM    453 HG13 ILE A  30     -17.829 -16.383   0.855  1.00 98.23           H  
ATOM    454  CG2 ILE A  30     -16.959 -13.315   2.285  1.00 98.23           C  
ATOM    455 HG21 ILE A  30     -17.425 -13.456   3.261  1.00 98.23           H  
ATOM    456 HG22 ILE A  30     -17.603 -12.693   1.664  1.00 98.23           H  
ATOM    457 HG23 ILE A  30     -16.022 -12.787   2.459  1.00 98.23           H  
ATOM    458  CD1 ILE A  30     -18.672 -15.872   2.729  1.00 98.23           C  
ATOM    459 HD11 ILE A  30     -19.578 -16.444   2.528  1.00 98.23           H  
ATOM    460 HD12 ILE A  30     -18.972 -14.987   3.291  1.00 98.23           H  
ATOM    461 HD13 ILE A  30     -17.983 -16.474   3.321  1.00 98.23           H  
ATOM    462  N   ILE A  31     -14.536 -12.494  -0.129  1.00 98.25           N  
ATOM    463  H   ILE A  31     -15.309 -12.148  -0.680  1.00 98.25           H  
ATOM    464  CA  ILE A  31     -13.411 -11.581   0.106  1.00 98.25           C  
ATOM    465  HA  ILE A  31     -12.571 -12.154   0.501  1.00 98.25           H  
ATOM    466  C   ILE A  31     -13.823 -10.555   1.168  1.00 98.25           C  
ATOM    467  CB  ILE A  31     -12.923 -10.915  -1.202  1.00 98.25           C  
ATOM    468  HB  ILE A  31     -13.714 -10.266  -1.577  1.00 98.25           H  
ATOM    469  O   ILE A  31     -14.703  -9.720   0.941  1.00 98.25           O  
ATOM    470  CG1 ILE A  31     -12.616 -11.977  -2.288  1.00 98.25           C  
ATOM    471 HG12 ILE A  31     -11.908 -12.708  -1.898  1.00 98.25           H  
ATOM    472 HG13 ILE A  31     -13.539 -12.502  -2.535  1.00 98.25           H  
ATOM    473  CG2 ILE A  31     -11.678 -10.050  -0.913  1.00 98.25           C  
ATOM    474 HG21 ILE A  31     -11.889  -9.321  -0.130  1.00 98.25           H  
ATOM    475 HG22 ILE A  31     -10.851 -10.682  -0.589  1.00 98.25           H  
ATOM    476 HG23 ILE A  31     -11.383  -9.495  -1.803  1.00 98.25           H  
ATOM    477  CD1 ILE A  31     -12.058 -11.396  -3.593  1.00 98.25           C  
ATOM    478 HD11 ILE A  31     -11.001 -11.160  -3.475  1.00 98.25           H  
ATOM    479 HD12 ILE A  31     -12.169 -12.124  -4.397  1.00 98.25           H  
ATOM    480 HD13 ILE A  31     -12.602 -10.489  -3.857  1.00 98.25           H  
ATOM    481  N   GLY A  32     -13.173 -10.606   2.328  1.00 98.17           N  
ATOM    482  H   GLY A  32     -12.447 -11.300   2.429  1.00 98.17           H  
ATOM    483  CA  GLY A  32     -13.225  -9.551   3.332  1.00 98.17           C  
ATOM    484  HA2 GLY A  32     -14.246  -9.177   3.418  1.00 98.17           H  
ATOM    485  HA3 GLY A  32     -12.921  -9.949   4.300  1.00 98.17           H  
ATOM    486  C   GLY A  32     -12.278  -8.412   2.958  1.00 98.17           C  
ATOM    487  O   GLY A  32     -11.091  -8.638   2.733  1.00 98.17           O  
ATOM    488  N   VAL A  33     -12.788  -7.187   2.884  1.00 97.81           N  
ATOM    489  H   VAL A  33     -13.773  -7.072   3.075  1.00 97.81           H  
ATOM    490  CA  VAL A  33     -12.007  -5.985   2.569  1.00 97.81           C  
ATOM    491  HA  VAL A  33     -10.983  -6.263   2.317  1.00 97.81           H  
ATOM    492  C   VAL A  33     -11.958  -5.108   3.816  1.00 97.81           C  
ATOM    493  CB  VAL A  33     -12.595  -5.250   1.348  1.00 97.81           C  
ATOM    494  HB  VAL A  33     -13.625  -4.963   1.561  1.00 97.81           H  
ATOM    495  O   VAL A  33     -12.997  -4.640   4.282  1.00 97.81           O  
ATOM    496  CG1 VAL A  33     -11.785  -3.993   1.011  1.00 97.81           C  
ATOM    497 HG11 VAL A  33     -11.880  -3.271   1.821  1.00 97.81           H  
ATOM    498 HG12 VAL A  33     -12.166  -3.526   0.103  1.00 97.81           H  
ATOM    499 HG13 VAL A  33     -10.733  -4.242   0.870  1.00 97.81           H  
ATOM    500  CG2 VAL A  33     -12.615  -6.148   0.102  1.00 97.81           C  
ATOM    501 HG21 VAL A  33     -11.603  -6.469  -0.145  1.00 97.81           H  
ATOM    502 HG22 VAL A  33     -13.238  -7.024   0.280  1.00 97.81           H  
ATOM    503 HG23 VAL A  33     -13.037  -5.597  -0.739  1.00 97.81           H  
ATOM    504  N   ILE A  34     -10.763  -4.901   4.370  1.00 97.68           N  
ATOM    505  H   ILE A  34      -9.949  -5.289   3.915  1.00 97.68           H  
ATOM    506  CA  ILE A  34     -10.546  -4.038   5.539  1.00 97.68           C  
ATOM    507  HA  ILE A  34     -11.504  -3.824   6.014  1.00 97.68           H  
ATOM    508  C   ILE A  34      -9.966  -2.714   5.035  1.00 97.68           C  
ATOM    509  CB  ILE A  34      -9.661  -4.732   6.599  1.00 97.68           C  
ATOM    510  HB  ILE A  34      -8.667  -4.886   6.178  1.00 97.68           H  
ATOM    511  O   ILE A  34      -8.810  -2.664   4.612  1.00 97.68           O  
ATOM    512  CG1 ILE A  34     -10.241  -6.104   7.016  1.00 97.68           C  
ATOM    513 HG12 ILE A  34     -10.262  -6.760   6.146  1.00 97.68           H  
ATOM    514 HG13 ILE A  34     -11.266  -5.979   7.366  1.00 97.68           H  
ATOM    515  CG2 ILE A  34      -9.531  -3.816   7.822  1.00 97.68           C  
ATOM    516 HG21 ILE A  34      -8.802  -4.212   8.529  1.00 97.68           H  
ATOM    517 HG22 ILE A  34      -9.182  -2.836   7.498  1.00 97.68           H  
ATOM    518 HG23 ILE A  34     -10.498  -3.711   8.314  1.00 97.68           H  
ATOM    519  CD1 ILE A  34      -9.450  -6.823   8.112  1.00 97.68           C  
ATOM    520 HD11 ILE A  34      -8.406  -6.915   7.813  1.00 97.68           H  
ATOM    521 HD12 ILE A  34      -9.867  -7.819   8.257  1.00 97.68           H  
ATOM    522 HD13 ILE A  34      -9.520  -6.285   9.057  1.00 97.68           H  
ATOM    523  N   ASP A  35     -10.792  -1.665   4.997  1.00 96.38           N  
ATOM    524  H   ASP A  35     -11.697  -1.753   5.437  1.00 96.38           H  
ATOM    525  CA  ASP A  35     -10.480  -0.425   4.269  1.00 96.38           C  
ATOM    526  HA  ASP A  35      -9.439  -0.166   4.461  1.00 96.38           H  
ATOM    527  C   ASP A  35     -11.345   0.773   4.748  1.00 96.38           C  
ATOM    528  CB  ASP A  35     -10.618  -0.722   2.755  1.00 96.38           C  
ATOM    529  HB2 ASP A  35     -11.638  -0.526   2.424  1.00 96.38           H  
ATOM    530  HB3 ASP A  35     -10.415  -1.777   2.569  1.00 96.38           H  
ATOM    531  O   ASP A  35     -11.783   0.816   5.902  1.00 96.38           O  
ATOM    532  CG  ASP A  35      -9.618   0.066   1.909  1.00 96.38           C  
ATOM    533  OD1 ASP A  35      -8.990  -0.515   0.996  1.00 96.38           O  
ATOM    534  OD2 ASP A  35      -9.503   1.288   2.139  1.00 96.38           O  
ATOM    535  N   THR A  36     -11.595   1.772   3.891  1.00 95.65           N  
ATOM    536  H   THR A  36     -11.100   1.749   3.011  1.00 95.65           H  
ATOM    537  CA  THR A  36     -12.320   3.020   4.216  1.00 95.65           C  
ATOM    538  HA  THR A  36     -12.085   3.255   5.254  1.00 95.65           H  
ATOM    539  C   THR A  36     -13.851   2.930   4.150  1.00 95.65           C  
ATOM    540  CB  THR A  36     -11.824   4.206   3.372  1.00 95.65           C  
ATOM    541  HB  THR A  36     -12.343   5.111   3.687  1.00 95.65           H  
ATOM    542  O   THR A  36     -14.542   3.926   4.386  1.00 95.65           O  
ATOM    543  CG2 THR A  36     -10.323   4.449   3.534  1.00 95.65           C  
ATOM    544 HG21 THR A  36     -10.000   5.203   2.816  1.00 95.65           H  
ATOM    545 HG22 THR A  36      -9.755   3.539   3.341  1.00 95.65           H  
ATOM    546 HG23 THR A  36     -10.117   4.799   4.545  1.00 95.65           H  
ATOM    547  OG1 THR A  36     -12.074   4.013   2.001  1.00 95.65           O  
ATOM    548  HG1 THR A  36     -12.894   4.461   1.781  1.00 95.65           H  
ATOM    549  N   GLY A  37     -14.399   1.743   3.872  1.00 96.49           N  
ATOM    550  H   GLY A  37     -13.764   0.989   3.655  1.00 96.49           H  
ATOM    551  CA  GLY A  37     -15.831   1.505   3.658  1.00 96.49           C  
ATOM    552  HA2 GLY A  37     -16.154   0.656   4.260  1.00 96.49           H  
ATOM    553  HA3 GLY A  37     -16.405   2.378   3.971  1.00 96.49           H  
ATOM    554  C   GLY A  37     -16.167   1.215   2.194  1.00 96.49           C  
ATOM    555  O   GLY A  37     -15.276   0.959   1.389  1.00 96.49           O  
ATOM    556  N   ILE A  38     -17.455   1.246   1.835  1.00 96.70           N  
ATOM    557  H   ILE A  38     -18.145   1.451   2.544  1.00 96.70           H  
ATOM    558  CA  ILE A  38     -17.910   1.047   0.446  1.00 96.70           C  
ATOM    559  HA  ILE A  38     -17.083   1.297  -0.218  1.00 96.70           H  
ATOM    560  C   ILE A  38     -19.080   1.973   0.077  1.00 96.70           C  
ATOM    561  CB  ILE A  38     -18.240  -0.446   0.242  1.00 96.70           C  
ATOM    562  HB  ILE A  38     -17.495  -1.017   0.796  1.00 96.70           H  
ATOM    563  O   ILE A  38     -19.887   2.330   0.938  1.00 96.70           O  
ATOM    564  CG1 ILE A  38     -18.094  -0.878  -1.227  1.00 96.70           C  
ATOM    565 HG12 ILE A  38     -18.870  -0.416  -1.836  1.00 96.70           H  
ATOM    566 HG13 ILE A  38     -17.119  -0.552  -1.591  1.00 96.70           H  
ATOM    567  CG2 ILE A  38     -19.622  -0.813   0.808  1.00 96.70           C  
ATOM    568 HG21 ILE A  38     -20.413  -0.446   0.154  1.00 96.70           H  
ATOM    569 HG22 ILE A  38     -19.751  -0.379   1.800  1.00 96.70           H  
ATOM    570 HG23 ILE A  38     -19.704  -1.897   0.888  1.00 96.70           H  
ATOM    571  CD1 ILE A  38     -18.167  -2.403  -1.373  1.00 96.70           C  
ATOM    572 HD11 ILE A  38     -17.777  -2.705  -2.345  1.00 96.70           H  
ATOM    573 HD12 ILE A  38     -17.563  -2.888  -0.605  1.00 96.70           H  
ATOM    574 HD13 ILE A  38     -19.202  -2.735  -1.292  1.00 96.70           H  
ATOM    575  N   ILE A  39     -19.209   2.348  -1.199  1.00 96.33           N  
ATOM    576  H   ILE A  39     -18.449   2.149  -1.834  1.00 96.33           H  
ATOM    577  CA  ILE A  39     -20.443   2.933  -1.755  1.00 96.33           C  
ATOM    578  HA  ILE A  39     -21.002   3.408  -0.948  1.00 96.33           H  
ATOM    579  C   ILE A  39     -21.302   1.813  -2.350  1.00 96.33           C  
ATOM    580  CB  ILE A  39     -20.133   4.034  -2.784  1.00 96.33           C  
ATOM    581  HB  ILE A  39     -19.436   3.636  -3.522  1.00 96.33           H  
ATOM    582  O   ILE A  39     -21.020   1.362  -3.457  1.00 96.33           O  
ATOM    583  CG1 ILE A  39     -19.467   5.241  -2.107  1.00 96.33           C  
ATOM    584 HG12 ILE A  39     -19.190   5.933  -2.902  1.00 96.33           H  
ATOM    585 HG13 ILE A  39     -18.548   4.919  -1.617  1.00 96.33           H  
ATOM    586  CG2 ILE A  39     -21.389   4.513  -3.535  1.00 96.33           C  
ATOM    587 HG21 ILE A  39     -21.771   3.734  -4.194  1.00 96.33           H  
ATOM    588 HG22 ILE A  39     -22.177   4.790  -2.834  1.00 96.33           H  
ATOM    589 HG23 ILE A  39     -21.149   5.376  -4.156  1.00 96.33           H  
ATOM    590  CD1 ILE A  39     -20.323   6.019  -1.099  1.00 96.33           C  
ATOM    591 HD11 ILE A  39     -19.749   6.861  -0.712  1.00 96.33           H  
ATOM    592 HD12 ILE A  39     -20.606   5.369  -0.271  1.00 96.33           H  
ATOM    593 HD13 ILE A  39     -21.217   6.419  -1.578  1.00 96.33           H  
ATOM    594  N   PRO A  40     -22.342   1.337  -1.646  1.00 95.64           N  
ATOM    595  CA  PRO A  40     -23.062   0.114  -2.010  1.00 95.64           C  
ATOM    596  HA  PRO A  40     -22.364  -0.714  -2.132  1.00 95.64           H  
ATOM    597  C   PRO A  40     -23.890   0.237  -3.292  1.00 95.64           C  
ATOM    598  CB  PRO A  40     -23.986  -0.164  -0.826  1.00 95.64           C  
ATOM    599  HB2 PRO A  40     -23.457  -0.767  -0.089  1.00 95.64           H  
ATOM    600  HB3 PRO A  40     -24.905  -0.664  -1.130  1.00 95.64           H  
ATOM    601  O   PRO A  40     -24.158  -0.764  -3.943  1.00 95.64           O  
ATOM    602  CG  PRO A  40     -24.251   1.236  -0.277  1.00 95.64           C  
ATOM    603  HG2 PRO A  40     -24.553   1.216   0.770  1.00 95.64           H  
ATOM    604  HG3 PRO A  40     -25.009   1.733  -0.883  1.00 95.64           H  
ATOM    605  CD  PRO A  40     -22.914   1.934  -0.453  1.00 95.64           C  
ATOM    606  HD2 PRO A  40     -23.070   3.005  -0.577  1.00 95.64           H  
ATOM    607  HD3 PRO A  40     -22.268   1.736   0.402  1.00 95.64           H  
ATOM    608  N   ASP A  41     -24.312   1.447  -3.662  1.00 95.44           N  
ATOM    609  H   ASP A  41     -24.015   2.266  -3.151  1.00 95.44           H  
ATOM    610  CA  ASP A  41     -25.148   1.687  -4.839  1.00 95.44           C  
ATOM    611  HA  ASP A  41     -25.719   0.778  -5.029  1.00 95.44           H  
ATOM    612  C   ASP A  41     -24.343   1.938  -6.123  1.00 95.44           C  
ATOM    613  CB  ASP A  41     -26.172   2.789  -4.537  1.00 95.44           C  
ATOM    614  HB2 ASP A  41     -26.719   2.524  -3.632  1.00 95.44           H  
ATOM    615  HB3 ASP A  41     -26.894   2.820  -5.353  1.00 95.44           H  
ATOM    616  O   ASP A  41     -24.935   2.204  -7.174  1.00 95.44           O  
ATOM    617  CG  ASP A  41     -25.570   4.182  -4.351  1.00 95.44           C  
ATOM    618  OD1 ASP A  41     -26.254   5.134  -4.807  1.00 95.44           O  
ATOM    619  OD2 ASP A  41     -24.518   4.286  -3.689  1.00 95.44           O  
ATOM    620  N   HIS A  42     -23.011   1.821  -6.064  1.00 96.89           N  
ATOM    621  H   HIS A  42     -22.584   1.586  -5.179  1.00 96.89           H  
ATOM    622  CA  HIS A  42     -22.174   1.827  -7.256  1.00 96.89           C  
ATOM    623  HA  HIS A  42     -22.437   2.719  -7.825  1.00 96.89           H  
ATOM    624  C   HIS A  42     -22.437   0.557  -8.096  1.00 96.89           C  
ATOM    625  CB  HIS A  42     -20.691   1.958  -6.878  1.00 96.89           C  
ATOM    626  HB2 HIS A  42     -20.564   2.804  -6.203  1.00 96.89           H  
ATOM    627  HB3 HIS A  42     -20.361   1.055  -6.363  1.00 96.89           H  
ATOM    628  O   HIS A  42     -22.455  -0.545  -7.540  1.00 96.89           O  
ATOM    629  CG  HIS A  42     -19.832   2.181  -8.094  1.00 96.89           C  
ATOM    630  CD2 HIS A  42     -19.563   3.385  -8.686  1.00 96.89           C  
ATOM    631  HD2 HIS A  42     -19.882   4.356  -8.336  1.00 96.89           H  
ATOM    632  ND1 HIS A  42     -19.280   1.206  -8.894  1.00 96.89           N  
ATOM    633  HD1 HIS A  42     -19.092   0.253  -8.617  1.00 96.89           H  
ATOM    634  CE1 HIS A  42     -18.719   1.804  -9.957  1.00 96.89           C  
ATOM    635  HE1 HIS A  42     -18.146   1.310 -10.728  1.00 96.89           H  
ATOM    636  NE2 HIS A  42     -18.884   3.126  -9.880  1.00 96.89           N  
ATOM    637  N   PRO A  43     -22.576   0.646  -9.436  1.00 97.44           N  
ATOM    638  CA  PRO A  43     -22.885  -0.509 -10.289  1.00 97.44           C  
ATOM    639  HA  PRO A  43     -23.888  -0.854 -10.041  1.00 97.44           H  
ATOM    640  C   PRO A  43     -21.922  -1.702 -10.156  1.00 97.44           C  
ATOM    641  CB  PRO A  43     -22.886   0.045 -11.716  1.00 97.44           C  
ATOM    642  HB2 PRO A  43     -21.877   0.020 -12.127  1.00 97.44           H  
ATOM    643  HB3 PRO A  43     -23.577  -0.499 -12.361  1.00 97.44           H  
ATOM    644  O   PRO A  43     -22.333  -2.842 -10.358  1.00 97.44           O  
ATOM    645  CG  PRO A  43     -23.305   1.500 -11.532  1.00 97.44           C  
ATOM    646  HG2 PRO A  43     -22.958   2.129 -12.352  1.00 97.44           H  
ATOM    647  HG3 PRO A  43     -24.388   1.562 -11.428  1.00 97.44           H  
ATOM    648  CD  PRO A  43     -22.641   1.877 -10.213  1.00 97.44           C  
ATOM    649  HD2 PRO A  43     -21.634   2.250 -10.398  1.00 97.44           H  
ATOM    650  HD3 PRO A  43     -23.242   2.640  -9.717  1.00 97.44           H  
ATOM    651  N   SER A  44     -20.661  -1.471  -9.765  1.00 97.51           N  
ATOM    652  H   SER A  44     -20.375  -0.507  -9.669  1.00 97.51           H  
ATOM    653  CA  SER A  44     -19.682  -2.541  -9.489  1.00 97.51           C  
ATOM    654  HA  SER A  44     -19.606  -3.174 -10.374  1.00 97.51           H  
ATOM    655  C   SER A  44     -20.075  -3.455  -8.327  1.00 97.51           C  
ATOM    656  CB  SER A  44     -18.291  -1.978  -9.182  1.00 97.51           C  
ATOM    657  HB2 SER A  44     -17.594  -2.800  -9.015  1.00 97.51           H  
ATOM    658  HB3 SER A  44     -18.332  -1.372  -8.277  1.00 97.51           H  
ATOM    659  O   SER A  44     -19.500  -4.532  -8.201  1.00 97.51           O  
ATOM    660  OG  SER A  44     -17.831  -1.197 -10.264  1.00 97.51           O  
ATOM    661  HG  SER A  44     -17.622  -1.788 -10.991  1.00 97.51           H  
ATOM    662  N   PHE A  45     -21.039  -3.062  -7.494  1.00 97.66           N  
ATOM    663  H   PHE A  45     -21.455  -2.149  -7.612  1.00 97.66           H  
ATOM    664  CA  PHE A  45     -21.558  -3.884  -6.399  1.00 97.66           C  
ATOM    665  HA  PHE A  45     -20.953  -4.789  -6.344  1.00 97.66           H  
ATOM    666  C   PHE A  45     -22.998  -4.350  -6.643  1.00 97.66           C  
ATOM    667  CB  PHE A  45     -21.367  -3.176  -5.061  1.00 97.66           C  
ATOM    668  HB2 PHE A  45     -22.123  -2.397  -4.971  1.00 97.66           H  
ATOM    669  HB3 PHE A  45     -21.528  -3.889  -4.252  1.00 97.66           H  
ATOM    670  O   PHE A  45     -23.680  -4.796  -5.721  1.00 97.66           O  
ATOM    671  CG  PHE A  45     -19.990  -2.570  -4.909  1.00 97.66           C  
ATOM    672  CD1 PHE A  45     -18.825  -3.356  -4.993  1.00 97.66           C  
ATOM    673  HD1 PHE A  45     -18.902  -4.424  -5.129  1.00 97.66           H  
ATOM    674  CD2 PHE A  45     -19.884  -1.185  -4.759  1.00 97.66           C  
ATOM    675  HD2 PHE A  45     -20.786  -0.592  -4.733  1.00 97.66           H  
ATOM    676  CE1 PHE A  45     -17.559  -2.748  -4.909  1.00 97.66           C  
ATOM    677  HE1 PHE A  45     -16.666  -3.354  -4.953  1.00 97.66           H  
ATOM    678  CE2 PHE A  45     -18.628  -0.577  -4.646  1.00 97.66           C  
ATOM    679  HE2 PHE A  45     -18.586   0.490  -4.489  1.00 97.66           H  
ATOM    680  CZ  PHE A  45     -17.460  -1.357  -4.719  1.00 97.66           C  
ATOM    681  HZ  PHE A  45     -16.491  -0.892  -4.618  1.00 97.66           H  
ATOM    682  N   SER A  46     -23.460  -4.273  -7.895  1.00 96.80           N  
ATOM    683  H   SER A  46     -22.856  -3.892  -8.609  1.00 96.80           H  
ATOM    684  CA  SER A  46     -24.696  -4.923  -8.319  1.00 96.80           C  
ATOM    685  HA  SER A  46     -25.509  -4.557  -7.693  1.00 96.80           H  
ATOM    686  C   SER A  46     -24.588  -6.438  -8.145  1.00 96.80           C  
ATOM    687  CB  SER A  46     -25.002  -4.578  -9.776  1.00 96.80           C  
ATOM    688  HB2 SER A  46     -24.200  -4.953 -10.413  1.00 96.80           H  
ATOM    689  HB3 SER A  46     -25.063  -3.496  -9.887  1.00 96.80           H  
ATOM    690  O   SER A  46     -23.549  -7.043  -8.416  1.00 96.80           O  
ATOM    691  OG  SER A  46     -26.227  -5.161 -10.177  1.00 96.80           O  
ATOM    692  HG  SER A  46     -26.931  -4.833  -9.614  1.00 96.80           H  
ATOM    693  N   ASP A  47     -25.681  -7.052  -7.712  1.00 97.01           N  
ATOM    694  H   ASP A  47     -26.518  -6.525  -7.506  1.00 97.01           H  
ATOM    695  CA  ASP A  47     -25.792  -8.485  -7.481  1.00 97.01           C  
ATOM    696  HA  ASP A  47     -24.788  -8.895  -7.374  1.00 97.01           H  
ATOM    697  C   ASP A  47     -26.444  -9.251  -8.639  1.00 97.01           C  
ATOM    698  CB  ASP A  47     -26.512  -8.706  -6.158  1.00 97.01           C  
ATOM    699  HB2 ASP A  47     -26.001  -8.144  -5.377  1.00 97.01           H  
ATOM    700  HB3 ASP A  47     -26.406  -9.764  -5.920  1.00 97.01           H  
ATOM    701  O   ASP A  47     -26.767 -10.432  -8.509  1.00 97.01           O  
ATOM    702  CG  ASP A  47     -27.996  -8.328  -6.176  1.00 97.01           C  
ATOM    703  OD1 ASP A  47     -28.708  -8.884  -5.312  1.00 97.01           O  
ATOM    704  OD2 ASP A  47     -28.380  -7.453  -6.989  1.00 97.01           O  
ATOM    705  N   VAL A  48     -26.608  -8.611  -9.799  1.00 96.53           N  
ATOM    706  H   VAL A  48     -26.324  -7.643  -9.848  1.00 96.53           H  
ATOM    707  CA  VAL A  48     -27.125  -9.268 -11.003  1.00 96.53           C  
ATOM    708  HA  VAL A  48     -28.127  -9.634 -10.780  1.00 96.53           H  
ATOM    709  C   VAL A  48     -26.242 -10.470 -11.359  1.00 96.53           C  
ATOM    710  CB  VAL A  48     -27.232  -8.270 -12.170  1.00 96.53           C  
ATOM    711  HB  VAL A  48     -26.275  -7.767 -12.309  1.00 96.53           H  
ATOM    712  O   VAL A  48     -25.064 -10.325 -11.677  1.00 96.53           O  
ATOM    713  CG1 VAL A  48     -27.624  -8.958 -13.487  1.00 96.53           C  
ATOM    714 HG11 VAL A  48     -26.829  -9.630 -13.810  1.00 96.53           H  
ATOM    715 HG12 VAL A  48     -27.766  -8.207 -14.264  1.00 96.53           H  
ATOM    716 HG13 VAL A  48     -28.548  -9.521 -13.357  1.00 96.53           H  
ATOM    717  CG2 VAL A  48     -28.311  -7.217 -11.881  1.00 96.53           C  
ATOM    718 HG21 VAL A  48     -28.124  -6.733 -10.922  1.00 96.53           H  
ATOM    719 HG22 VAL A  48     -29.294  -7.687 -11.837  1.00 96.53           H  
ATOM    720 HG23 VAL A  48     -28.305  -6.456 -12.661  1.00 96.53           H  
ATOM    721  N   GLY A  49     -26.832 -11.668 -11.316  1.00 95.22           N  
ATOM    722  H   GLY A  49     -27.773 -11.707 -10.951  1.00 95.22           H  
ATOM    723  CA  GLY A  49     -26.145 -12.937 -11.585  1.00 95.22           C  
ATOM    724  HA2 GLY A  49     -26.876 -13.662 -11.942  1.00 95.22           H  
ATOM    725  HA3 GLY A  49     -25.404 -12.784 -12.369  1.00 95.22           H  
ATOM    726  C   GLY A  49     -25.424 -13.557 -10.380  1.00 95.22           C  
ATOM    727  O   GLY A  49     -24.853 -14.640 -10.520  1.00 95.22           O  
ATOM    728  N   MET A  50     -25.465 -12.923  -9.204  1.00 96.99           N  
ATOM    729  H   MET A  50     -25.977 -12.056  -9.126  1.00 96.99           H  
ATOM    730  CA  MET A  50     -24.848 -13.455  -7.989  1.00 96.99           C  
ATOM    731  HA  MET A  50     -23.892 -13.895  -8.274  1.00 96.99           H  
ATOM    732  C   MET A  50     -25.720 -14.536  -7.333  1.00 96.99           C  
ATOM    733  CB  MET A  50     -24.568 -12.335  -6.979  1.00 96.99           C  
ATOM    734  HB2 MET A  50     -24.263 -12.779  -6.031  1.00 96.99           H  
ATOM    735  HB3 MET A  50     -25.484 -11.775  -6.793  1.00 96.99           H  
ATOM    736  O   MET A  50     -26.933 -14.348  -7.201  1.00 96.99           O  
ATOM    737  CG  MET A  50     -23.469 -11.382  -7.455  1.00 96.99           C  
ATOM    738  HG2 MET A  50     -23.766 -10.945  -8.408  1.00 96.99           H  
ATOM    739  HG3 MET A  50     -23.389 -10.579  -6.723  1.00 96.99           H  
ATOM    740  SD  MET A  50     -21.829 -12.135  -7.646  1.00 96.99           S  
ATOM    741  CE  MET A  50     -21.408 -12.452  -5.907  1.00 96.99           C  
ATOM    742  HE1 MET A  50     -21.289 -11.510  -5.373  1.00 96.99           H  
ATOM    743  HE2 MET A  50     -20.467 -12.997  -5.841  1.00 96.99           H  
ATOM    744  HE3 MET A  50     -22.182 -13.051  -5.426  1.00 96.99           H  
ATOM    745  N   PRO A  51     -25.131 -15.661  -6.880  1.00 95.16           N  
ATOM    746  CA  PRO A  51     -25.833 -16.581  -5.990  1.00 95.16           C  
ATOM    747  HA  PRO A  51     -26.796 -16.860  -6.417  1.00 95.16           H  
ATOM    748  C   PRO A  51     -26.036 -15.939  -4.604  1.00 95.16           C  
ATOM    749  CB  PRO A  51     -24.919 -17.804  -5.899  1.00 95.16           C  
ATOM    750  HB2 PRO A  51     -25.057 -18.360  -4.972  1.00 95.16           H  
ATOM    751  HB3 PRO A  51     -25.085 -18.450  -6.762  1.00 95.16           H  
ATOM    752  O   PRO A  51     -25.335 -14.985  -4.279  1.00 95.16           O  
ATOM    753  CG  PRO A  51     -23.528 -17.177  -5.979  1.00 95.16           C  
ATOM    754  HG2 PRO A  51     -23.251 -16.779  -5.003  1.00 95.16           H  
ATOM    755  HG3 PRO A  51     -22.779 -17.896  -6.311  1.00 95.16           H  
ATOM    756  CD  PRO A  51     -23.718 -16.026  -6.968  1.00 95.16           C  
ATOM    757  HD2 PRO A  51     -23.490 -16.357  -7.981  1.00 95.16           H  
ATOM    758  HD3 PRO A  51     -23.072 -15.194  -6.687  1.00 95.16           H  
ATOM    759  N   PRO A  52     -26.927 -16.470  -3.752  1.00 95.87           N  
ATOM    760  CA  PRO A  52     -26.946 -16.119  -2.332  1.00 95.87           C  
ATOM    761  HA  PRO A  52     -27.197 -15.062  -2.248  1.00 95.87           H  
ATOM    762  C   PRO A  52     -25.592 -16.398  -1.650  1.00 95.87           C  
ATOM    763  CB  PRO A  52     -28.066 -16.961  -1.712  1.00 95.87           C  
ATOM    764  HB2 PRO A  52     -27.656 -17.880  -1.293  1.00 95.87           H  
ATOM    765  HB3 PRO A  52     -28.610 -16.406  -0.948  1.00 95.87           H  
ATOM    766  O   PRO A  52     -24.838 -17.245  -2.143  1.00 95.87           O  
ATOM    767  CG  PRO A  52     -28.959 -17.306  -2.903  1.00 95.87           C  
ATOM    768  HG2 PRO A  52     -29.514 -18.230  -2.740  1.00 95.87           H  
ATOM    769  HG3 PRO A  52     -29.639 -16.477  -3.101  1.00 95.87           H  
ATOM    770  CD  PRO A  52     -27.965 -17.436  -4.054  1.00 95.87           C  
ATOM    771  HD2 PRO A  52     -27.537 -18.439  -4.064  1.00 95.87           H  
ATOM    772  HD3 PRO A  52     -28.458 -17.216  -5.000  1.00 95.87           H  
ATOM    773  N   PRO A  53     -25.290 -15.745  -0.511  1.00 96.15           N  
ATOM    774  CA  PRO A  53     -24.103 -16.057   0.283  1.00 96.15           C  
ATOM    775  HA  PRO A  53     -23.223 -15.764  -0.289  1.00 96.15           H  
ATOM    776  C   PRO A  53     -24.040 -17.553   0.640  1.00 96.15           C  
ATOM    777  CB  PRO A  53     -24.200 -15.204   1.555  1.00 96.15           C  
ATOM    778  HB2 PRO A  53     -23.233 -14.783   1.828  1.00 96.15           H  
ATOM    779  HB3 PRO A  53     -24.590 -15.802   2.379  1.00 96.15           H  
ATOM    780  O   PRO A  53     -25.088 -18.172   0.862  1.00 96.15           O  
ATOM    781  CG  PRO A  53     -25.212 -14.112   1.215  1.00 96.15           C  
ATOM    782  HG2 PRO A  53     -24.702 -13.251   0.784  1.00 96.15           H  
ATOM    783  HG3 PRO A  53     -25.786 -13.808   2.090  1.00 96.15           H  
ATOM    784  CD  PRO A  53     -26.103 -14.735   0.147  1.00 96.15           C  
ATOM    785  HD2 PRO A  53     -26.963 -15.211   0.617  1.00 96.15           H  
ATOM    786  HD3 PRO A  53     -26.428 -13.963  -0.551  1.00 96.15           H  
ATOM    787  N   PRO A  54     -22.842 -18.159   0.734  1.00 96.93           N  
ATOM    788  CA  PRO A  54     -22.720 -19.556   1.136  1.00 96.93           C  
ATOM    789  HA  PRO A  54     -23.328 -20.181   0.483  1.00 96.93           H  
ATOM    790  C   PRO A  54     -23.181 -19.746   2.588  1.00 96.93           C  
ATOM    791  CB  PRO A  54     -21.241 -19.902   0.945  1.00 96.93           C  
ATOM    792  HB2 PRO A  54     -21.064 -20.200  -0.089  1.00 96.93           H  
ATOM    793  HB3 PRO A  54     -20.901 -20.678   1.630  1.00 96.93           H  
ATOM    794  O   PRO A  54     -23.007 -18.867   3.429  1.00 96.93           O  
ATOM    795  CG  PRO A  54     -20.556 -18.564   1.210  1.00 96.93           C  
ATOM    796  HG2 PRO A  54     -20.500 -18.410   2.288  1.00 96.93           H  
ATOM    797  HG3 PRO A  54     -19.564 -18.511   0.763  1.00 96.93           H  
ATOM    798  CD  PRO A  54     -21.525 -17.555   0.589  1.00 96.93           C  
ATOM    799  HD2 PRO A  54     -21.461 -16.599   1.107  1.00 96.93           H  
ATOM    800  HD3 PRO A  54     -21.298 -17.429  -0.470  1.00 96.93           H  
ATOM    801  N   ALA A  55     -23.694 -20.936   2.913  1.00 96.51           N  
ATOM    802  H   ALA A  55     -23.827 -21.613   2.175  1.00 96.51           H  
ATOM    803  CA  ALA A  55     -24.284 -21.240   4.225  1.00 96.51           C  
ATOM    804  HA  ALA A  55     -25.126 -20.567   4.385  1.00 96.51           H  
ATOM    805  C   ALA A  55     -23.333 -21.053   5.427  1.00 96.51           C  
ATOM    806  CB  ALA A  55     -24.811 -22.680   4.178  1.00 96.51           C  
ATOM    807  HB1 ALA A  55     -23.989 -23.378   4.023  1.00 96.51           H  
ATOM    808  HB2 ALA A  55     -25.537 -22.784   3.372  1.00 96.51           H  
ATOM    809  HB3 ALA A  55     -25.303 -22.916   5.122  1.00 96.51           H  
ATOM    810  O   ALA A  55     -23.792 -20.947   6.560  1.00 96.51           O  
ATOM    811  N   LYS A  56     -22.014 -21.013   5.195  1.00 96.18           N  
ATOM    812  H   LYS A  56     -21.711 -21.073   4.234  1.00 96.18           H  
ATOM    813  CA  LYS A  56     -21.006 -20.756   6.235  1.00 96.18           C  
ATOM    814  HA  LYS A  56     -21.271 -21.338   7.118  1.00 96.18           H  
ATOM    815  C   LYS A  56     -20.958 -19.297   6.705  1.00 96.18           C  
ATOM    816  CB  LYS A  56     -19.619 -21.217   5.753  1.00 96.18           C  
ATOM    817  HB2 LYS A  56     -18.939 -21.215   6.605  1.00 96.18           H  
ATOM    818  HB3 LYS A  56     -19.688 -22.238   5.378  1.00 96.18           H  
ATOM    819  O   LYS A  56     -20.356 -19.042   7.743  1.00 96.18           O  
ATOM    820  CG  LYS A  56     -19.041 -20.300   4.663  1.00 96.18           C  
ATOM    821  HG2 LYS A  56     -19.715 -20.284   3.807  1.00 96.18           H  
ATOM    822  HG3 LYS A  56     -18.941 -19.286   5.050  1.00 96.18           H  
ATOM    823  CD  LYS A  56     -17.660 -20.766   4.202  1.00 96.18           C  
ATOM    824  HD2 LYS A  56     -17.743 -21.747   3.735  1.00 96.18           H  
ATOM    825  HD3 LYS A  56     -16.980 -20.819   5.053  1.00 96.18           H  
ATOM    826  CE  LYS A  56     -17.139 -19.740   3.197  1.00 96.18           C  
ATOM    827  HE2 LYS A  56     -17.906 -19.543   2.449  1.00 96.18           H  
ATOM    828  HE3 LYS A  56     -16.931 -18.804   3.715  1.00 96.18           H  
ATOM    829  NZ  LYS A  56     -15.917 -20.209   2.525  1.00 96.18           N  
ATOM    830  HZ1 LYS A  56     -15.999 -21.097   2.050  1.00 96.18           H  
ATOM    831  HZ2 LYS A  56     -15.610 -19.526   1.848  1.00 96.18           H  
ATOM    832  HZ3 LYS A  56     -15.099 -20.207   3.116  1.00 96.18           H  
ATOM    833  N   TRP A  57     -21.522 -18.364   5.933  1.00 97.52           N  
ATOM    834  H   TRP A  57     -22.058 -18.655   5.128  1.00 97.52           H  
ATOM    835  CA  TRP A  57     -21.470 -16.934   6.219  1.00 97.52           C  
ATOM    836  HA  TRP A  57     -20.433 -16.646   6.387  1.00 97.52           H  
ATOM    837  C   TRP A  57     -22.268 -16.602   7.480  1.00 97.52           C  
ATOM    838  CB  TRP A  57     -22.007 -16.147   5.017  1.00 97.52           C  
ATOM    839  HB2 TRP A  57     -23.016 -16.493   4.794  1.00 97.52           H  
ATOM    840  HB3 TRP A  57     -21.384 -16.361   4.149  1.00 97.52           H  
ATOM    841  O   TRP A  57     -23.449 -16.936   7.584  1.00 97.52           O  
ATOM    842  CG  TRP A  57     -22.047 -14.664   5.213  1.00 97.52           C  
ATOM    843  CD1 TRP A  57     -23.165 -13.902   5.236  1.00 97.52           C  
ATOM    844  HD1 TRP A  57     -24.171 -14.277   5.122  1.00 97.52           H  
ATOM    845  CD2 TRP A  57     -20.938 -13.751   5.471  1.00 97.52           C  
ATOM    846  CE2 TRP A  57     -21.468 -12.436   5.621  1.00 97.52           C  
ATOM    847  CE3 TRP A  57     -19.544 -13.899   5.626  1.00 97.52           C  
ATOM    848  HE3 TRP A  57     -19.100 -14.882   5.566  1.00 97.52           H  
ATOM    849  NE1 TRP A  57     -22.825 -12.582   5.458  1.00 97.52           N  
ATOM    850  HE1 TRP A  57     -23.495 -11.833   5.553  1.00 97.52           H  
ATOM    851  CH2 TRP A  57     -19.283 -11.516   6.079  1.00 97.52           C  
ATOM    852  HH2 TRP A  57     -18.658 -10.689   6.384  1.00 97.52           H  
ATOM    853  CZ2 TRP A  57     -20.665 -11.332   5.919  1.00 97.52           C  
ATOM    854  HZ2 TRP A  57     -21.126 -10.370   6.087  1.00 97.52           H  
ATOM    855  CZ3 TRP A  57     -18.724 -12.794   5.909  1.00 97.52           C  
ATOM    856  HZ3 TRP A  57     -17.667 -12.944   6.073  1.00 97.52           H  
ATOM    857  N   LYS A  58     -21.614 -15.935   8.431  1.00 96.95           N  
ATOM    858  H   LYS A  58     -20.628 -15.768   8.290  1.00 96.95           H  
ATOM    859  CA  LYS A  58     -22.208 -15.518   9.713  1.00 96.95           C  
ATOM    860  HA  LYS A  58     -23.250 -15.834   9.760  1.00 96.95           H  
ATOM    861  C   LYS A  58     -22.226 -14.005   9.899  1.00 96.95           C  
ATOM    862  CB  LYS A  58     -21.441 -16.176  10.863  1.00 96.95           C  
ATOM    863  HB2 LYS A  58     -21.828 -15.811  11.814  1.00 96.95           H  
ATOM    864  HB3 LYS A  58     -20.393 -15.883  10.789  1.00 96.95           H  
ATOM    865  O   LYS A  58     -22.801 -13.524  10.874  1.00 96.95           O  
ATOM    866  CG  LYS A  58     -21.549 -17.704  10.846  1.00 96.95           C  
ATOM    867  HG2 LYS A  58     -22.569 -18.011  11.075  1.00 96.95           H  
ATOM    868  HG3 LYS A  58     -21.271 -18.088   9.864  1.00 96.95           H  
ATOM    869  CD  LYS A  58     -20.580 -18.268  11.881  1.00 96.95           C  
ATOM    870  HD2 LYS A  58     -19.602 -17.814  11.718  1.00 96.95           H  
ATOM    871  HD3 LYS A  58     -20.923 -18.013  12.884  1.00 96.95           H  
ATOM    872  CE  LYS A  58     -20.445 -19.778  11.725  1.00 96.95           C  
ATOM    873  HE2 LYS A  58     -21.383 -20.256  12.006  1.00 96.95           H  
ATOM    874  HE3 LYS A  58     -20.247 -19.991  10.674  1.00 96.95           H  
ATOM    875  NZ  LYS A  58     -19.319 -20.250  12.562  1.00 96.95           N  
ATOM    876  HZ1 LYS A  58     -18.486 -19.748  12.287  1.00 96.95           H  
ATOM    877  HZ2 LYS A  58     -19.486 -20.032  13.534  1.00 96.95           H  
ATOM    878  HZ3 LYS A  58     -19.160 -21.240  12.441  1.00 96.95           H  
ATOM    879  N   GLY A  59     -21.600 -13.267   8.986  1.00 97.16           N  
ATOM    880  H   GLY A  59     -21.143 -13.727   8.211  1.00 97.16           H  
ATOM    881  CA  GLY A  59     -21.529 -11.821   9.078  1.00 97.16           C  
ATOM    882  HA2 GLY A  59     -21.263 -11.559  10.102  1.00 97.16           H  
ATOM    883  HA3 GLY A  59     -20.746 -11.433   8.427  1.00 97.16           H  
ATOM    884  C   GLY A  59     -22.844 -11.121   8.785  1.00 97.16           C  
ATOM    885  O   GLY A  59     -23.822 -11.697   8.304  1.00 97.16           O  
ATOM    886  N   VAL A  60     -22.854  -9.834   9.108  1.00 93.37           N  
ATOM    887  H   VAL A  60     -21.996  -9.421   9.443  1.00 93.37           H  
ATOM    888  CA  VAL A  60     -24.047  -8.992   9.066  1.00 93.37           C  
ATOM    889  HA  VAL A  60     -24.821  -9.507   8.496  1.00 93.37           H  
ATOM    890  C   VAL A  60     -23.764  -7.687   8.338  1.00 93.37           C  
ATOM    891  CB  VAL A  60     -24.612  -8.738  10.481  1.00 93.37           C  
ATOM    892  HB  VAL A  60     -25.516  -8.138  10.379  1.00 93.37           H  
ATOM    893  O   VAL A  60     -22.618  -7.257   8.186  1.00 93.37           O  
ATOM    894  CG1 VAL A  60     -25.011 -10.048  11.173  1.00 93.37           C  
ATOM    895 HG11 VAL A  60     -25.533  -9.831  12.105  1.00 93.37           H  
ATOM    896 HG12 VAL A  60     -24.130 -10.650  11.394  1.00 93.37           H  
ATOM    897 HG13 VAL A  60     -25.671 -10.623  10.523  1.00 93.37           H  
ATOM    898  CG2 VAL A  60     -23.642  -7.973  11.391  1.00 93.37           C  
ATOM    899 HG21 VAL A  60     -24.108  -7.801  12.361  1.00 93.37           H  
ATOM    900 HG22 VAL A  60     -23.389  -7.008  10.952  1.00 93.37           H  
ATOM    901 HG23 VAL A  60     -22.729  -8.550  11.537  1.00 93.37           H  
ATOM    902  N   CYS A  61     -24.838  -7.028   7.923  1.00 94.72           N  
ATOM    903  H   CYS A  61     -25.746  -7.439   8.083  1.00 94.72           H  
ATOM    904  CA  CYS A  61     -24.800  -5.618   7.577  1.00 94.72           C  
ATOM    905  HA  CYS A  61     -23.768  -5.299   7.429  1.00 94.72           H  
ATOM    906  C   CYS A  61     -25.363  -4.815   8.736  1.00 94.72           C  
ATOM    907  CB  CYS A  61     -25.529  -5.394   6.261  1.00 94.72           C  
ATOM    908  HB2 CYS A  61     -26.552  -5.765   6.317  1.00 94.72           H  
ATOM    909  HB3 CYS A  61     -25.539  -4.327   6.039  1.00 94.72           H  
ATOM    910  O   CYS A  61     -26.421  -5.159   9.268  1.00 94.72           O  
ATOM    911  SG  CYS A  61     -24.622  -6.261   4.971  1.00 94.72           S  
ATOM    912  N   GLU A  62     -24.648  -3.766   9.135  1.00 91.22           N  
ATOM    913  H   GLU A  62     -23.747  -3.593   8.712  1.00 91.22           H  
ATOM    914  CA  GLU A  62     -25.077  -2.893  10.224  1.00 91.22           C  
ATOM    915  HA  GLU A  62     -25.079  -3.479  11.143  1.00 91.22           H  
ATOM    916  C   GLU A  62     -26.504  -2.384  10.019  1.00 91.22           C  
ATOM    917  CB  GLU A  62     -24.100  -1.727  10.394  1.00 91.22           C  
ATOM    918  HB2 GLU A  62     -23.838  -1.313   9.420  1.00 91.22           H  
ATOM    919  HB3 GLU A  62     -24.564  -0.951  11.002  1.00 91.22           H  
ATOM    920  O   GLU A  62     -26.976  -2.222   8.893  1.00 91.22           O  
ATOM    921  CG  GLU A  62     -22.858  -2.239  11.121  1.00 91.22           C  
ATOM    922  HG2 GLU A  62     -22.407  -3.049  10.548  1.00 91.22           H  
ATOM    923  HG3 GLU A  62     -23.172  -2.652  12.079  1.00 91.22           H  
ATOM    924  CD  GLU A  62     -21.813  -1.158  11.376  1.00 91.22           C  
ATOM    925  OE1 GLU A  62     -20.880  -1.478  12.128  1.00 91.22           O  
ATOM    926  OE2 GLU A  62     -21.868  -0.045  10.810  1.00 91.22           O  
ATOM    927  N   SER A  63     -27.214  -2.155  11.125  1.00 83.74           N  
ATOM    928  H   SER A  63     -26.740  -2.210  12.015  1.00 83.74           H  
ATOM    929  CA  SER A  63     -28.668  -1.937  11.145  1.00 83.74           C  
ATOM    930  HA  SER A  63     -29.158  -2.863  10.844  1.00 83.74           H  
ATOM    931  C   SER A  63     -29.137  -0.835  10.189  1.00 83.74           C  
ATOM    932  CB  SER A  63     -29.111  -1.628  12.579  1.00 83.74           C  
ATOM    933  HB2 SER A  63     -28.947  -2.513  13.195  1.00 83.74           H  
ATOM    934  HB3 SER A  63     -30.174  -1.387  12.589  1.00 83.74           H  
ATOM    935  O   SER A  63     -30.150  -0.991   9.508  1.00 83.74           O  
ATOM    936  OG  SER A  63     -28.366  -0.549  13.114  1.00 83.74           O  
ATOM    937  HG  SER A  63     -28.522  -0.495  14.060  1.00 83.74           H  
ATOM    938  N   ASN A  64     -28.362   0.240  10.065  1.00 83.88           N  
ATOM    939  H   ASN A  64     -27.496   0.242  10.584  1.00 83.88           H  
ATOM    940  CA  ASN A  64     -28.609   1.381   9.179  1.00 83.88           C  
ATOM    941  HA  ASN A  64     -29.685   1.552   9.140  1.00 83.88           H  
ATOM    942  C   ASN A  64     -28.154   1.178   7.718  1.00 83.88           C  
ATOM    943  CB  ASN A  64     -27.952   2.609   9.817  1.00 83.88           C  
ATOM    944  HB2 ASN A  64     -28.352   2.756  10.820  1.00 83.88           H  
ATOM    945  HB3 ASN A  64     -28.193   3.489   9.220  1.00 83.88           H  
ATOM    946  O   ASN A  64     -28.246   2.098   6.900  1.00 83.88           O  
ATOM    947  CG  ASN A  64     -26.444   2.494   9.918  1.00 83.88           C  
ATOM    948  ND2 ASN A  64     -25.814   3.583  10.253  1.00 83.88           N  
ATOM    949 HD21 ASN A  64     -26.304   4.424  10.521  1.00 83.88           H  
ATOM    950 HD22 ASN A  64     -24.833   3.451  10.457  1.00 83.88           H  
ATOM    951  OD1 ASN A  64     -25.839   1.455   9.717  1.00 83.88           O  
ATOM    952  N   PHE A  65     -27.670  -0.015   7.391  1.00 84.21           N  
ATOM    953  H   PHE A  65     -27.515  -0.667   8.147  1.00 84.21           H  
ATOM    954  CA  PHE A  65     -27.164  -0.416   6.084  1.00 84.21           C  
ATOM    955  HA  PHE A  65     -27.392   0.363   5.357  1.00 84.21           H  
ATOM    956  C   PHE A  65     -27.804  -1.716   5.569  1.00 84.21           C  
ATOM    957  CB  PHE A  65     -25.645  -0.545   6.206  1.00 84.21           C  
ATOM    958  HB2 PHE A  65     -25.272   0.197   6.912  1.00 84.21           H  
ATOM    959  HB3 PHE A  65     -25.393  -1.523   6.616  1.00 84.21           H  
ATOM    960  O   PHE A  65     -27.550  -2.132   4.442  1.00 84.21           O  
ATOM    961  CG  PHE A  65     -24.924  -0.339   4.900  1.00 84.21           C  
ATOM    962  CD1 PHE A  65     -24.658  -1.432   4.060  1.00 84.21           C  
ATOM    963  HD1 PHE A  65     -25.020  -2.416   4.323  1.00 84.21           H  
ATOM    964  CD2 PHE A  65     -24.456   0.941   4.562  1.00 84.21           C  
ATOM    965  HD2 PHE A  65     -24.624   1.771   5.232  1.00 84.21           H  
ATOM    966  CE1 PHE A  65     -23.899  -1.261   2.898  1.00 84.21           C  
ATOM    967  HE1 PHE A  65     -23.688  -2.117   2.273  1.00 84.21           H  
ATOM    968  CE2 PHE A  65     -23.640   1.093   3.432  1.00 84.21           C  
ATOM    969  HE2 PHE A  65     -23.124   2.025   3.254  1.00 84.21           H  
ATOM    970  CZ  PHE A  65     -23.343  -0.008   2.616  1.00 84.21           C  
ATOM    971  HZ  PHE A  65     -22.637   0.092   1.804  1.00 84.21           H  
ATOM    972  N   THR A  66     -28.668  -2.348   6.364  1.00 85.24           N  
ATOM    973  H   THR A  66     -28.781  -1.985   7.300  1.00 85.24           H  
ATOM    974  CA  THR A  66     -29.325  -3.631   6.052  1.00 85.24           C  
ATOM    975  HA  THR A  66     -28.574  -4.421   6.067  1.00 85.24           H  
ATOM    976  C   THR A  66     -29.981  -3.677   4.670  1.00 85.24           C  
ATOM    977  CB  THR A  66     -30.392  -3.961   7.106  1.00 85.24           C  
ATOM    978  HB  THR A  66     -31.018  -4.774   6.736  1.00 85.24           H  
ATOM    979  O   THR A  66     -29.867  -4.678   3.973  1.00 85.24           O  
ATOM    980  CG2 THR A  66     -29.766  -4.406   8.423  1.00 85.24           C  
ATOM    981 HG21 THR A  66     -29.219  -5.336   8.269  1.00 85.24           H  
ATOM    982 HG22 THR A  66     -30.545  -4.576   9.165  1.00 85.24           H  
ATOM    983 HG23 THR A  66     -29.067  -3.652   8.785  1.00 85.24           H  
ATOM    984  OG1 THR A  66     -31.213  -2.840   7.373  1.00 85.24           O  
ATOM    985  HG1 THR A  66     -30.851  -2.368   8.127  1.00 85.24           H  
ATOM    986  N   ASN A  67     -30.604  -2.585   4.226  1.00 89.80           N  
ATOM    987  H   ASN A  67     -30.622  -1.779   4.834  1.00 89.80           H  
ATOM    988  CA  ASN A  67     -31.256  -2.473   2.916  1.00 89.80           C  
ATOM    989  HA  ASN A  67     -31.691  -3.442   2.671  1.00 89.80           H  
ATOM    990  C   ASN A  67     -30.310  -2.134   1.746  1.00 89.80           C  
ATOM    991  CB  ASN A  67     -32.400  -1.452   3.029  1.00 89.80           C  
ATOM    992  HB2 ASN A  67     -33.086  -1.769   3.816  1.00 89.80           H  
ATOM    993  HB3 ASN A  67     -32.951  -1.445   2.088  1.00 89.80           H  
ATOM    994  O   ASN A  67     -30.775  -1.958   0.621  1.00 89.80           O  
ATOM    995  CG  ASN A  67     -31.943  -0.033   3.334  1.00 89.80           C  
ATOM    996  ND2 ASN A  67     -32.815   0.931   3.161  1.00 89.80           N  
ATOM    997 HD21 ASN A  67     -33.743   0.715   2.826  1.00 89.80           H  
ATOM    998 HD22 ASN A  67     -32.518   1.857   3.433  1.00 89.80           H  
ATOM    999  OD1 ASN A  67     -30.835   0.246   3.761  1.00 89.80           O  
ATOM   1000  N   LYS A  68     -29.008  -1.988   2.008  1.00 92.19           N  
ATOM   1001  H   LYS A  68     -28.707  -2.113   2.964  1.00 92.19           H  
ATOM   1002  CA  LYS A  68     -27.979  -1.671   1.006  1.00 92.19           C  
ATOM   1003  HA  LYS A  68     -28.454  -1.424   0.057  1.00 92.19           H  
ATOM   1004  C   LYS A  68     -27.058  -2.850   0.702  1.00 92.19           C  
ATOM   1005  CB  LYS A  68     -27.159  -0.467   1.474  1.00 92.19           C  
ATOM   1006  HB2 LYS A  68     -26.673  -0.708   2.419  1.00 92.19           H  
ATOM   1007  HB3 LYS A  68     -26.387  -0.275   0.729  1.00 92.19           H  
ATOM   1008  O   LYS A  68     -26.334  -2.805  -0.287  1.00 92.19           O  
ATOM   1009  CG  LYS A  68     -27.998   0.802   1.650  1.00 92.19           C  
ATOM   1010  HG2 LYS A  68     -28.527   1.025   0.723  1.00 92.19           H  
ATOM   1011  HG3 LYS A  68     -28.721   0.655   2.453  1.00 92.19           H  
ATOM   1012  CD  LYS A  68     -27.087   1.973   2.015  1.00 92.19           C  
ATOM   1013  HD2 LYS A  68     -26.414   2.168   1.180  1.00 92.19           H  
ATOM   1014  HD3 LYS A  68     -26.513   1.710   2.904  1.00 92.19           H  
ATOM   1015  CE  LYS A  68     -27.894   3.238   2.280  1.00 92.19           C  
ATOM   1016  HE2 LYS A  68     -28.470   3.476   1.386  1.00 92.19           H  
ATOM   1017  HE3 LYS A  68     -28.591   3.038   3.094  1.00 92.19           H  
ATOM   1018  NZ  LYS A  68     -26.985   4.355   2.632  1.00 92.19           N  
ATOM   1019  HZ1 LYS A  68     -26.482   4.123   3.476  1.00 92.19           H  
ATOM   1020  HZ2 LYS A  68     -26.316   4.510   1.891  1.00 92.19           H  
ATOM   1021  HZ3 LYS A  68     -27.510   5.203   2.792  1.00 92.19           H  
ATOM   1022  N   CYS A  69     -27.083  -3.883   1.537  1.00 96.52           N  
ATOM   1023  H   CYS A  69     -27.721  -3.852   2.319  1.00 96.52           H  
ATOM   1024  CA  CYS A  69     -26.447  -5.155   1.234  1.00 96.52           C  
ATOM   1025  HA  CYS A  69     -25.501  -4.971   0.724  1.00 96.52           H  
ATOM   1026  C   CYS A  69     -27.308  -6.001   0.299  1.00 96.52           C  
ATOM   1027  CB  CYS A  69     -26.138  -5.875   2.532  1.00 96.52           C  
ATOM   1028  HB2 CYS A  69     -27.022  -5.894   3.169  1.00 96.52           H  
ATOM   1029  HB3 CYS A  69     -25.845  -6.902   2.316  1.00 96.52           H  
ATOM   1030  O   CYS A  69     -28.528  -5.849   0.234  1.00 96.52           O  
ATOM   1031  SG  CYS A  69     -24.776  -5.073   3.383  1.00 96.52           S  
ATOM   1032  N   ASN A  70     -26.651  -6.880  -0.444  1.00 97.18           N  
ATOM   1033  H   ASN A  70     -25.670  -7.023  -0.254  1.00 97.18           H  
ATOM   1034  CA  ASN A  70     -27.246  -7.720  -1.473  1.00 97.18           C  
ATOM   1035  HA  ASN A  70     -28.238  -8.037  -1.151  1.00 97.18           H  
ATOM   1036  C   ASN A  70     -26.393  -8.991  -1.651  1.00 97.18           C  
ATOM   1037  CB  ASN A  70     -27.394  -6.858  -2.747  1.00 97.18           C  
ATOM   1038  HB2 ASN A  70     -27.984  -5.974  -2.503  1.00 97.18           H  
ATOM   1039  HB3 ASN A  70     -27.961  -7.411  -3.495  1.00 97.18           H  
ATOM   1040  O   ASN A  70     -25.503  -9.270  -0.849  1.00 97.18           O  
ATOM   1041  CG  ASN A  70     -26.087  -6.399  -3.371  1.00 97.18           C  
ATOM   1042  ND2 ASN A  70     -26.118  -5.425  -4.245  1.00 97.18           N  
ATOM   1043 HD21 ASN A  70     -26.994  -4.979  -4.476  1.00 97.18           H  
ATOM   1044 HD22 ASN A  70     -25.236  -5.144  -4.649  1.00 97.18           H  
ATOM   1045  OD1 ASN A  70     -25.024  -6.935  -3.124  1.00 97.18           O  
ATOM   1046  N   ASN A  71     -26.622  -9.769  -2.710  1.00 97.59           N  
ATOM   1047  H   ASN A  71     -27.364  -9.535  -3.353  1.00 97.59           H  
ATOM   1048  CA  ASN A  71     -25.844 -10.994  -2.923  1.00 97.59           C  
ATOM   1049  HA  ASN A  71     -25.767 -11.521  -1.971  1.00 97.59           H  
ATOM   1050  C   ASN A  71     -24.384 -10.743  -3.367  1.00 97.59           C  
ATOM   1051  CB  ASN A  71     -26.615 -11.902  -3.889  1.00 97.59           C  
ATOM   1052  HB2 ASN A  71     -25.963 -12.718  -4.202  1.00 97.59           H  
ATOM   1053  HB3 ASN A  71     -26.905 -11.355  -4.786  1.00 97.59           H  
ATOM   1054  O   ASN A  71     -23.575 -11.667  -3.351  1.00 97.59           O  
ATOM   1055  CG  ASN A  71     -27.871 -12.505  -3.299  1.00 97.59           C  
ATOM   1056  ND2 ASN A  71     -28.825 -12.836  -4.135  1.00 97.59           N  
ATOM   1057 HD21 ASN A  71     -29.691 -13.153  -3.723  1.00 97.59           H  
ATOM   1058 HD22 ASN A  71     -28.718 -12.631  -5.118  1.00 97.59           H  
ATOM   1059  OD1 ASN A  71     -28.024 -12.694  -2.105  1.00 97.59           O  
ATOM   1060  N   LYS A  72     -24.010  -9.512  -3.743  1.00 97.89           N  
ATOM   1061  H   LYS A  72     -24.699  -8.777  -3.669  1.00 97.89           H  
ATOM   1062  CA  LYS A  72     -22.622  -9.105  -4.025  1.00 97.89           C  
ATOM   1063  HA  LYS A  72     -22.053  -9.984  -4.324  1.00 97.89           H  
ATOM   1064  C   LYS A  72     -21.924  -8.576  -2.773  1.00 97.89           C  
ATOM   1065  CB  LYS A  72     -22.610  -8.095  -5.187  1.00 97.89           C  
ATOM   1066  HB2 LYS A  72     -23.326  -7.301  -4.977  1.00 97.89           H  
ATOM   1067  HB3 LYS A  72     -22.948  -8.592  -6.096  1.00 97.89           H  
ATOM   1068  O   LYS A  72     -20.862  -9.082  -2.426  1.00 97.89           O  
ATOM   1069  CG  LYS A  72     -21.258  -7.427  -5.470  1.00 97.89           C  
ATOM   1070  HG2 LYS A  72     -20.991  -6.786  -4.629  1.00 97.89           H  
ATOM   1071  HG3 LYS A  72     -21.394  -6.797  -6.349  1.00 97.89           H  
ATOM   1072  CD  LYS A  72     -20.091  -8.370  -5.763  1.00 97.89           C  
ATOM   1073  HD2 LYS A  72     -19.178  -7.776  -5.809  1.00 97.89           H  
ATOM   1074  HD3 LYS A  72     -19.978  -9.102  -4.964  1.00 97.89           H  
ATOM   1075  CE  LYS A  72     -20.287  -9.071  -7.102  1.00 97.89           C  
ATOM   1076  HE2 LYS A  72     -20.393  -8.325  -7.890  1.00 97.89           H  
ATOM   1077  HE3 LYS A  72     -21.199  -9.666  -7.066  1.00 97.89           H  
ATOM   1078  NZ  LYS A  72     -19.121  -9.932  -7.364  1.00 97.89           N  
ATOM   1079  HZ1 LYS A  72     -18.963 -10.588  -6.612  1.00 97.89           H  
ATOM   1080  HZ2 LYS A  72     -19.227 -10.440  -8.230  1.00 97.89           H  
ATOM   1081  HZ3 LYS A  72     -18.280  -9.379  -7.441  1.00 97.89           H  
ATOM   1082  N   LEU A  73     -22.513  -7.586  -2.110  1.00 97.67           N  
ATOM   1083  H   LEU A  73     -23.402  -7.265  -2.467  1.00 97.67           H  
ATOM   1084  CA  LEU A  73     -22.076  -7.022  -0.837  1.00 97.67           C  
ATOM   1085  HA  LEU A  73     -21.020  -7.246  -0.686  1.00 97.67           H  
ATOM   1086  C   LEU A  73     -22.883  -7.666   0.295  1.00 97.67           C  
ATOM   1087  CB  LEU A  73     -22.252  -5.495  -0.893  1.00 97.67           C  
ATOM   1088  HB2 LEU A  73     -23.296  -5.272  -1.112  1.00 97.67           H  
ATOM   1089  HB3 LEU A  73     -21.647  -5.101  -1.710  1.00 97.67           H  
ATOM   1090  O   LEU A  73     -23.988  -7.223   0.602  1.00 97.67           O  
ATOM   1091  CG  LEU A  73     -21.860  -4.781   0.413  1.00 97.67           C  
ATOM   1092  HG  LEU A  73     -22.450  -5.159   1.248  1.00 97.67           H  
ATOM   1093  CD1 LEU A  73     -20.378  -4.960   0.743  1.00 97.67           C  
ATOM   1094 HD11 LEU A  73     -19.760  -4.693  -0.114  1.00 97.67           H  
ATOM   1095 HD12 LEU A  73     -20.183  -5.995   1.024  1.00 97.67           H  
ATOM   1096 HD13 LEU A  73     -20.114  -4.333   1.594  1.00 97.67           H  
ATOM   1097  CD2 LEU A  73     -22.159  -3.293   0.265  1.00 97.67           C  
ATOM   1098 HD21 LEU A  73     -21.608  -2.882  -0.581  1.00 97.67           H  
ATOM   1099 HD22 LEU A  73     -21.868  -2.774   1.178  1.00 97.67           H  
ATOM   1100 HD23 LEU A  73     -23.228  -3.161   0.097  1.00 97.67           H  
ATOM   1101  N   ILE A  74     -22.327  -8.716   0.894  1.00 97.81           N  
ATOM   1102  H   ILE A  74     -21.382  -8.959   0.635  1.00 97.81           H  
ATOM   1103  CA  ILE A  74     -23.037  -9.603   1.830  1.00 97.81           C  
ATOM   1104  HA  ILE A  74     -24.107  -9.517   1.637  1.00 97.81           H  
ATOM   1105  C   ILE A  74     -22.836  -9.218   3.304  1.00 97.81           C  
ATOM   1106  CB  ILE A  74     -22.647 -11.075   1.568  1.00 97.81           C  
ATOM   1107  HB  ILE A  74     -23.283 -11.695   2.199  1.00 97.81           H  
ATOM   1108  O   ILE A  74     -23.538  -9.717   4.181  1.00 97.81           O  
ATOM   1109  CG1 ILE A  74     -21.175 -11.371   1.934  1.00 97.81           C  
ATOM   1110 HG12 ILE A  74     -20.946 -10.958   2.917  1.00 97.81           H  
ATOM   1111 HG13 ILE A  74     -20.508 -10.904   1.210  1.00 97.81           H  
ATOM   1112  CG2 ILE A  74     -22.926 -11.444   0.097  1.00 97.81           C  
ATOM   1113 HG21 ILE A  74     -22.759 -12.509  -0.066  1.00 97.81           H  
ATOM   1114 HG22 ILE A  74     -23.963 -11.214  -0.146  1.00 97.81           H  
ATOM   1115 HG23 ILE A  74     -22.277 -10.885  -0.577  1.00 97.81           H  
ATOM   1116  CD1 ILE A  74     -20.865 -12.869   2.005  1.00 97.81           C  
ATOM   1117 HD11 ILE A  74     -21.547 -13.353   2.703  1.00 97.81           H  
ATOM   1118 HD12 ILE A  74     -20.962 -13.341   1.027  1.00 97.81           H  
ATOM   1119 HD13 ILE A  74     -19.845 -13.000   2.365  1.00 97.81           H  
ATOM   1120  N   GLY A  75     -21.865  -8.341   3.572  1.00 97.36           N  
ATOM   1121  H   GLY A  75     -21.340  -7.975   2.790  1.00 97.36           H  
ATOM   1122  CA  GLY A  75     -21.491  -7.867   4.901  1.00 97.36           C  
ATOM   1123  HA2 GLY A  75     -20.683  -8.484   5.293  1.00 97.36           H  
ATOM   1124  HA3 GLY A  75     -22.342  -7.931   5.578  1.00 97.36           H  
ATOM   1125  C   GLY A  75     -20.977  -6.436   4.851  1.00 97.36           C  
ATOM   1126  O   GLY A  75     -20.263  -6.062   3.919  1.00 97.36           O  
ATOM   1127  N   ALA A  76     -21.327  -5.638   5.854  1.00 96.99           N  
ATOM   1128  H   ALA A  76     -21.871  -6.027   6.611  1.00 96.99           H  
ATOM   1129  CA  ALA A  76     -20.857  -4.265   5.979  1.00 96.99           C  
ATOM   1130  HA  ALA A  76     -19.839  -4.207   5.593  1.00 96.99           H  
ATOM   1131  C   ALA A  76     -20.822  -3.862   7.453  1.00 96.99           C  
ATOM   1132  CB  ALA A  76     -21.752  -3.341   5.138  1.00 96.99           C  
ATOM   1133  HB1 ALA A  76     -22.771  -3.352   5.526  1.00 96.99           H  
ATOM   1134  HB2 ALA A  76     -21.362  -2.324   5.169  1.00 96.99           H  
ATOM   1135  HB3 ALA A  76     -21.763  -3.677   4.101  1.00 96.99           H  
ATOM   1136  O   ALA A  76     -21.875  -3.665   8.066  1.00 96.99           O  
ATOM   1137  N   ARG A  77     -19.610  -3.750   8.003  1.00 96.26           N  
ATOM   1138  H   ARG A  77     -18.809  -3.940   7.418  1.00 96.26           H  
ATOM   1139  CA  ARG A  77     -19.349  -3.390   9.400  1.00 96.26           C  
ATOM   1140  HA  ARG A  77     -20.288  -3.155   9.901  1.00 96.26           H  
ATOM   1141  C   ARG A  77     -18.484  -2.137   9.496  1.00 96.26           C  
ATOM   1142  CB  ARG A  77     -18.693  -4.555  10.154  1.00 96.26           C  
ATOM   1143  HB2 ARG A  77     -17.737  -4.786   9.682  1.00 96.26           H  
ATOM   1144  HB3 ARG A  77     -18.490  -4.224  11.172  1.00 96.26           H  
ATOM   1145  O   ARG A  77     -17.652  -1.858   8.629  1.00 96.26           O  
ATOM   1146  CG  ARG A  77     -19.541  -5.836  10.218  1.00 96.26           C  
ATOM   1147  HG2 ARG A  77     -19.622  -6.281   9.226  1.00 96.26           H  
ATOM   1148  HG3 ARG A  77     -20.538  -5.607  10.595  1.00 96.26           H  
ATOM   1149  CD  ARG A  77     -18.844  -6.816  11.169  1.00 96.26           C  
ATOM   1150  HD2 ARG A  77     -18.787  -6.344  12.150  1.00 96.26           H  
ATOM   1151  HD3 ARG A  77     -17.822  -6.976  10.824  1.00 96.26           H  
ATOM   1152  NE  ARG A  77     -19.520  -8.126  11.264  1.00 96.26           N  
ATOM   1153  HE  ARG A  77     -19.473  -8.732  10.458  1.00 96.26           H  
ATOM   1154  NH1 ARG A  77     -19.453  -8.360  13.552  1.00 96.26           N  
ATOM   1155 HH11 ARG A  77     -18.801  -7.589  13.591  1.00 96.26           H  
ATOM   1156 HH12 ARG A  77     -19.538  -8.985  14.340  1.00 96.26           H  
ATOM   1157  NH2 ARG A  77     -20.447  -9.908  12.326  1.00 96.26           N  
ATOM   1158 HH21 ARG A  77     -20.139 -10.498  11.566  1.00 96.26           H  
ATOM   1159 HH22 ARG A  77     -20.558 -10.459  13.166  1.00 96.26           H  
ATOM   1160  CZ  ARG A  77     -19.815  -8.780  12.373  1.00 96.26           C  
ATOM   1161  N   SER A  78     -18.665  -1.395  10.572  1.00 94.24           N  
ATOM   1162  H   SER A  78     -19.367  -1.672  11.244  1.00 94.24           H  
ATOM   1163  CA  SER A  78     -17.902  -0.219  10.937  1.00 94.24           C  
ATOM   1164  HA  SER A  78     -16.970  -0.219  10.371  1.00 94.24           H  
ATOM   1165  C   SER A  78     -17.527  -0.290  12.419  1.00 94.24           C  
ATOM   1166  CB  SER A  78     -18.687   1.039  10.548  1.00 94.24           C  
ATOM   1167  HB2 SER A  78     -19.129   0.891   9.563  1.00 94.24           H  
ATOM   1168  HB3 SER A  78     -17.984   1.869  10.466  1.00 94.24           H  
ATOM   1169  O   SER A  78     -18.141  -0.996  13.216  1.00 94.24           O  
ATOM   1170  OG  SER A  78     -19.704   1.392  11.458  1.00 94.24           O  
ATOM   1171  HG  SER A  78     -20.405   0.741  11.385  1.00 94.24           H  
ATOM   1172  N   TYR A  79     -16.450   0.396  12.782  1.00 93.88           N  
ATOM   1173  H   TYR A  79     -15.922   0.880  12.069  1.00 93.88           H  
ATOM   1174  CA  TYR A  79     -15.891   0.351  14.135  1.00 93.88           C  
ATOM   1175  HA  TYR A  79     -16.507  -0.281  14.776  1.00 93.88           H  
ATOM   1176  C   TYR A  79     -15.925   1.750  14.761  1.00 93.88           C  
ATOM   1177  CB  TYR A  79     -14.502  -0.308  14.067  1.00 93.88           C  
ATOM   1178  HB2 TYR A  79     -14.049  -0.313  15.059  1.00 93.88           H  
ATOM   1179  HB3 TYR A  79     -13.868   0.278  13.402  1.00 93.88           H  
ATOM   1180  O   TYR A  79     -16.721   2.600  14.345  1.00 93.88           O  
ATOM   1181  CG  TYR A  79     -14.553  -1.741  13.570  1.00 93.88           C  
ATOM   1182  CD1 TYR A  79     -14.653  -2.809  14.484  1.00 93.88           C  
ATOM   1183  HD1 TYR A  79     -14.608  -2.621  15.546  1.00 93.88           H  
ATOM   1184  CD2 TYR A  79     -14.584  -1.998  12.188  1.00 93.88           C  
ATOM   1185  HD2 TYR A  79     -14.484  -1.183  11.486  1.00 93.88           H  
ATOM   1186  CE1 TYR A  79     -14.842  -4.122  14.014  1.00 93.88           C  
ATOM   1187  HE1 TYR A  79     -14.941  -4.943  14.709  1.00 93.88           H  
ATOM   1188  CE2 TYR A  79     -14.814  -3.298  11.715  1.00 93.88           C  
ATOM   1189  HE2 TYR A  79     -14.913  -3.489  10.657  1.00 93.88           H  
ATOM   1190  OH  TYR A  79     -15.305  -5.586  12.179  1.00 93.88           O  
ATOM   1191  HH  TYR A  79     -15.335  -6.231  12.889  1.00 93.88           H  
ATOM   1192  CZ  TYR A  79     -14.965  -4.355  12.630  1.00 93.88           C  
ATOM   1193  N   GLN A  80     -15.080   2.021  15.760  1.00 89.75           N  
ATOM   1194  H   GLN A  80     -14.335   1.369  15.959  1.00 89.75           H  
ATOM   1195  CA  GLN A  80     -15.088   3.296  16.483  1.00 89.75           C  
ATOM   1196  HA  GLN A  80     -16.050   3.410  16.983  1.00 89.75           H  
ATOM   1197  C   GLN A  80     -14.922   4.491  15.536  1.00 89.75           C  
ATOM   1198  CB  GLN A  80     -13.975   3.314  17.540  1.00 89.75           C  
ATOM   1199  HB2 GLN A  80     -13.981   4.294  18.016  1.00 89.75           H  
ATOM   1200  HB3 GLN A  80     -13.007   3.175  17.058  1.00 89.75           H  
ATOM   1201  O   GLN A  80     -15.666   5.469  15.634  1.00 89.75           O  
ATOM   1202  CG  GLN A  80     -14.157   2.244  18.625  1.00 89.75           C  
ATOM   1203  HG2 GLN A  80     -14.016   1.255  18.188  1.00 89.75           H  
ATOM   1204  HG3 GLN A  80     -15.171   2.304  19.022  1.00 89.75           H  
ATOM   1205  CD  GLN A  80     -13.176   2.402  19.784  1.00 89.75           C  
ATOM   1206  NE2 GLN A  80     -13.313   1.607  20.822  1.00 89.75           N  
ATOM   1207 HE21 GLN A  80     -12.586   1.683  21.519  1.00 89.75           H  
ATOM   1208 HE22 GLN A  80     -13.958   0.830  20.782  1.00 89.75           H  
ATOM   1209  OE1 GLN A  80     -12.301   3.252  19.821  1.00 89.75           O  
ATOM   1210  N   LEU A  81     -14.002   4.397  14.571  1.00 84.39           N  
ATOM   1211  H   LEU A  81     -13.403   3.584  14.560  1.00 84.39           H  
ATOM   1212  CA  LEU A  81     -13.786   5.451  13.573  1.00 84.39           C  
ATOM   1213  HA  LEU A  81     -13.735   6.416  14.077  1.00 84.39           H  
ATOM   1214  C   LEU A  81     -14.895   5.569  12.527  1.00 84.39           C  
ATOM   1215  CB  LEU A  81     -12.479   5.165  12.833  1.00 84.39           C  
ATOM   1216  HB2 LEU A  81     -12.423   4.099  12.614  1.00 84.39           H  
ATOM   1217  HB3 LEU A  81     -12.492   5.690  11.878  1.00 84.39           H  
ATOM   1218  O   LEU A  81     -15.100   6.641  11.953  1.00 84.39           O  
ATOM   1219  CG  LEU A  81     -11.218   5.598  13.583  1.00 84.39           C  
ATOM   1220  HG  LEU A  81     -11.152   5.103  14.552  1.00 84.39           H  
ATOM   1221  CD1 LEU A  81     -10.056   5.172  12.702  1.00 84.39           C  
ATOM   1222 HD11 LEU A  81      -9.103   5.486  13.127  1.00 84.39           H  
ATOM   1223 HD12 LEU A  81     -10.075   4.087  12.600  1.00 84.39           H  
ATOM   1224 HD13 LEU A  81     -10.153   5.613  11.709  1.00 84.39           H  
ATOM   1225  CD2 LEU A  81     -11.137   7.114  13.759  1.00 84.39           C  
ATOM   1226 HD21 LEU A  81     -10.160   7.360  14.176  1.00 84.39           H  
ATOM   1227 HD22 LEU A  81     -11.904   7.462  14.451  1.00 84.39           H  
ATOM   1228 HD23 LEU A  81     -11.240   7.611  12.794  1.00 84.39           H  
ATOM   1229  N   GLY A  82     -15.599   4.477  12.243  1.00 83.01           N  
ATOM   1230  H   GLY A  82     -15.438   3.648  12.797  1.00 83.01           H  
ATOM   1231  CA  GLY A  82     -16.651   4.455  11.233  1.00 83.01           C  
ATOM   1232  HA2 GLY A  82     -16.975   3.421  11.117  1.00 83.01           H  
ATOM   1233  HA3 GLY A  82     -16.255   4.813  10.282  1.00 83.01           H  
ATOM   1234  C   GLY A  82     -17.873   5.295  11.606  1.00 83.01           C  
ATOM   1235  O   GLY A  82     -18.672   5.617  10.726  1.00 83.01           O  
ATOM   1236  N   ASN A  83     -17.997   5.671  12.887  1.00 81.28           N  
ATOM   1237  H   ASN A  83     -17.278   5.364  13.527  1.00 81.28           H  
ATOM   1238  CA  ASN A  83     -19.130   6.400  13.458  1.00 81.28           C  
ATOM   1239  HA  ASN A  83     -19.042   6.301  14.540  1.00 81.28           H  
ATOM   1240  C   ASN A  83     -20.479   5.754  13.089  1.00 81.28           C  
ATOM   1241  CB  ASN A  83     -19.013   7.897  13.121  1.00 81.28           C  
ATOM   1242  HB2 ASN A  83     -17.986   8.226  13.280  1.00 81.28           H  
ATOM   1243  HB3 ASN A  83     -19.269   8.045  12.072  1.00 81.28           H  
ATOM   1244  O   ASN A  83     -21.432   6.431  12.701  1.00 81.28           O  
ATOM   1245  CG  ASN A  83     -19.913   8.759  13.989  1.00 81.28           C  
ATOM   1246  ND2 ASN A  83     -20.259   9.939  13.532  1.00 81.28           N  
ATOM   1247 HD21 ASN A  83     -20.879  10.469  14.128  1.00 81.28           H  
ATOM   1248 HD22 ASN A  83     -19.987  10.220  12.601  1.00 81.28           H  
ATOM   1249  OD1 ASN A  83     -20.282   8.425  15.102  1.00 81.28           O  
ATOM   1250  N   GLY A  84     -20.517   4.419  13.144  1.00 85.29           N  
ATOM   1251  H   GLY A  84     -19.684   3.923  13.427  1.00 85.29           H  
ATOM   1252  CA  GLY A  84     -21.697   3.613  12.850  1.00 85.29           C  
ATOM   1253  HA2 GLY A  84     -21.490   2.579  13.127  1.00 85.29           H  
ATOM   1254  HA3 GLY A  84     -22.535   3.969  13.449  1.00 85.29           H  
ATOM   1255  C   GLY A  84     -22.120   3.616  11.384  1.00 85.29           C  
ATOM   1256  O   GLY A  84     -23.288   3.378  11.122  1.00 85.29           O  
ATOM   1257  N   SER A  85     -21.252   3.952  10.426  1.00 91.34           N  
ATOM   1258  H   SER A  85     -20.303   4.175  10.692  1.00 91.34           H  
ATOM   1259  CA  SER A  85     -21.591   3.893   9.002  1.00 91.34           C  
ATOM   1260  HA  SER A  85     -22.488   3.287   8.881  1.00 91.34           H  
ATOM   1261  C   SER A  85     -20.452   3.295   8.172  1.00 91.34           C  
ATOM   1262  CB  SER A  85     -21.936   5.289   8.493  1.00 91.34           C  
ATOM   1263  HB2 SER A  85     -21.084   5.951   8.648  1.00 91.34           H  
ATOM   1264  HB3 SER A  85     -22.786   5.672   9.058  1.00 91.34           H  
ATOM   1265  O   SER A  85     -19.382   3.910   8.081  1.00 91.34           O  
ATOM   1266  OG  SER A  85     -22.265   5.253   7.113  1.00 91.34           O  
ATOM   1267  HG  SER A  85     -22.505   6.148   6.861  1.00 91.34           H  
ATOM   1268  N   PRO A  86     -20.678   2.166   7.470  1.00 93.97           N  
ATOM   1269  CA  PRO A  86     -19.688   1.555   6.583  1.00 93.97           C  
ATOM   1270  HA  PRO A  86     -18.706   1.589   7.055  1.00 93.97           H  
ATOM   1271  C   PRO A  86     -19.573   2.268   5.220  1.00 93.97           C  
ATOM   1272  CB  PRO A  86     -20.115   0.088   6.469  1.00 93.97           C  
ATOM   1273  HB2 PRO A  86     -19.799  -0.373   5.533  1.00 93.97           H  
ATOM   1274  HB3 PRO A  86     -19.717  -0.471   7.316  1.00 93.97           H  
ATOM   1275  O   PRO A  86     -18.861   1.793   4.339  1.00 93.97           O  
ATOM   1276  CG  PRO A  86     -21.634   0.157   6.587  1.00 93.97           C  
ATOM   1277  HG2 PRO A  86     -22.057  -0.770   6.974  1.00 93.97           H  
ATOM   1278  HG3 PRO A  86     -22.051   0.393   5.607  1.00 93.97           H  
ATOM   1279  CD  PRO A  86     -21.869   1.322   7.545  1.00 93.97           C  
ATOM   1280  HD2 PRO A  86     -22.766   1.868   7.252  1.00 93.97           H  
ATOM   1281  HD3 PRO A  86     -21.980   0.941   8.560  1.00 93.97           H  
ATOM   1282  N   ILE A  87     -20.250   3.409   5.028  1.00 94.96           N  
ATOM   1283  H   ILE A  87     -20.793   3.766   5.801  1.00 94.96           H  
ATOM   1284  CA  ILE A  87     -20.184   4.212   3.798  1.00 94.96           C  
ATOM   1285  HA  ILE A  87     -20.418   3.562   2.954  1.00 94.96           H  
ATOM   1286  C   ILE A  87     -18.769   4.757   3.583  1.00 94.96           C  
ATOM   1287  CB  ILE A  87     -21.221   5.358   3.844  1.00 94.96           C  
ATOM   1288  HB  ILE A  87     -21.100   5.868   4.800  1.00 94.96           H  
ATOM   1289  O   ILE A  87     -18.200   5.384   4.482  1.00 94.96           O  
ATOM   1290  CG1 ILE A  87     -22.672   4.826   3.778  1.00 94.96           C  
ATOM   1291 HG12 ILE A  87     -22.790   4.003   4.483  1.00 94.96           H  
ATOM   1292 HG13 ILE A  87     -23.344   5.622   4.100  1.00 94.96           H  
ATOM   1293  CG2 ILE A  87     -21.001   6.420   2.752  1.00 94.96           C  
ATOM   1294 HG21 ILE A  87     -20.927   5.947   1.773  1.00 94.96           H  
ATOM   1295 HG22 ILE A  87     -20.077   6.968   2.935  1.00 94.96           H  
ATOM   1296 HG23 ILE A  87     -21.820   7.139   2.749  1.00 94.96           H  
ATOM   1297  CD1 ILE A  87     -23.123   4.363   2.383  1.00 94.96           C  
ATOM   1298 HD11 ILE A  87     -22.405   3.663   1.956  1.00 94.96           H  
ATOM   1299 HD12 ILE A  87     -23.215   5.218   1.713  1.00 94.96           H  
ATOM   1300 HD13 ILE A  87     -24.101   3.887   2.453  1.00 94.96           H  
ATOM   1301  N   ASP A  88     -18.231   4.570   2.379  1.00 95.70           N  
ATOM   1302  H   ASP A  88     -18.747   4.033   1.696  1.00 95.70           H  
ATOM   1303  CA  ASP A  88     -16.934   5.121   1.988  1.00 95.70           C  
ATOM   1304  HA  ASP A  88     -16.229   4.960   2.803  1.00 95.70           H  
ATOM   1305  C   ASP A  88     -17.024   6.619   1.687  1.00 95.70           C  
ATOM   1306  CB  ASP A  88     -16.404   4.401   0.751  1.00 95.70           C  
ATOM   1307  HB2 ASP A  88     -16.944   4.738  -0.134  1.00 95.70           H  
ATOM   1308  HB3 ASP A  88     -16.580   3.329   0.839  1.00 95.70           H  
ATOM   1309  O   ASP A  88     -17.682   7.036   0.737  1.00 95.70           O  
ATOM   1310  CG  ASP A  88     -14.916   4.599   0.525  1.00 95.70           C  
ATOM   1311  OD1 ASP A  88     -14.428   3.987  -0.445  1.00 95.70           O  
ATOM   1312  OD2 ASP A  88     -14.263   5.374   1.268  1.00 95.70           O  
ATOM   1313  N   SER A  89     -16.340   7.436   2.481  1.00 88.87           N  
ATOM   1314  H   SER A  89     -15.813   7.035   3.243  1.00 88.87           H  
ATOM   1315  CA  SER A  89     -16.217   8.876   2.232  1.00 88.87           C  
ATOM   1316  HA  SER A  89     -16.972   9.181   1.507  1.00 88.87           H  
ATOM   1317  C   SER A  89     -14.869   9.270   1.623  1.00 88.87           C  
ATOM   1318  CB  SER A  89     -16.504   9.651   3.519  1.00 88.87           C  
ATOM   1319  HB2 SER A  89     -17.501   9.388   3.873  1.00 88.87           H  
ATOM   1320  HB3 SER A  89     -16.480  10.722   3.316  1.00 88.87           H  
ATOM   1321  O   SER A  89     -14.668  10.448   1.345  1.00 88.87           O  
ATOM   1322  OG  SER A  89     -15.557   9.337   4.526  1.00 88.87           O  
ATOM   1323  HG  SER A  89     -14.788   9.890   4.368  1.00 88.87           H  
ATOM   1324  N   ILE A  90     -13.944   8.317   1.447  1.00 90.22           N  
ATOM   1325  H   ILE A  90     -14.201   7.360   1.641  1.00 90.22           H  
ATOM   1326  CA  ILE A  90     -12.617   8.550   0.850  1.00 90.22           C  
ATOM   1327  HA  ILE A  90     -12.411   9.620   0.814  1.00 90.22           H  
ATOM   1328  C   ILE A  90     -12.587   8.051  -0.595  1.00 90.22           C  
ATOM   1329  CB  ILE A  90     -11.507   7.875   1.693  1.00 90.22           C  
ATOM   1330  HB  ILE A  90     -11.732   6.813   1.787  1.00 90.22           H  
ATOM   1331  O   ILE A  90     -12.002   8.695  -1.455  1.00 90.22           O  
ATOM   1332  CG1 ILE A  90     -11.456   8.509   3.098  1.00 90.22           C  
ATOM   1333 HG12 ILE A  90     -11.159   9.553   2.991  1.00 90.22           H  
ATOM   1334 HG13 ILE A  90     -12.443   8.494   3.561  1.00 90.22           H  
ATOM   1335  CG2 ILE A  90     -10.138   8.035   0.991  1.00 90.22           C  
ATOM   1336 HG21 ILE A  90      -9.900   9.092   0.869  1.00 90.22           H  
ATOM   1337 HG22 ILE A  90     -10.144   7.568   0.006  1.00 90.22           H  
ATOM   1338 HG23 ILE A  90      -9.329   7.553   1.541  1.00 90.22           H  
ATOM   1339  CD1 ILE A  90     -10.484   7.823   4.059  1.00 90.22           C  
ATOM   1340 HD11 ILE A  90     -11.021   7.112   4.686  1.00 90.22           H  
ATOM   1341 HD12 ILE A  90      -9.678   7.293   3.551  1.00 90.22           H  
ATOM   1342 HD13 ILE A  90      -9.998   8.593   4.658  1.00 90.22           H  
ATOM   1343  N   GLY A  91     -13.211   6.903  -0.847  1.00 94.31           N  
ATOM   1344  H   GLY A  91     -13.633   6.417  -0.069  1.00 94.31           H  
ATOM   1345  CA  GLY A  91     -13.225   6.198  -2.126  1.00 94.31           C  
ATOM   1346  HA2 GLY A  91     -14.212   5.754  -2.256  1.00 94.31           H  
ATOM   1347  HA3 GLY A  91     -13.025   6.895  -2.940  1.00 94.31           H  
ATOM   1348  C   GLY A  91     -12.237   5.045  -2.227  1.00 94.31           C  
ATOM   1349  O   GLY A  91     -12.387   4.202  -3.110  1.00 94.31           O  
ATOM   1350  N   HIS A  92     -11.258   4.967  -1.322  1.00 95.41           N  
ATOM   1351  H   HIS A  92     -11.245   5.648  -0.576  1.00 95.41           H  
ATOM   1352  CA  HIS A  92     -10.208   3.953  -1.370  1.00 95.41           C  
ATOM   1353  HA  HIS A  92      -9.723   4.011  -2.345  1.00 95.41           H  
ATOM   1354  C   HIS A  92     -10.778   2.531  -1.244  1.00 95.41           C  
ATOM   1355  CB  HIS A  92      -9.158   4.273  -0.302  1.00 95.41           C  
ATOM   1356  HB2 HIS A  92      -8.848   5.313  -0.405  1.00 95.41           H  
ATOM   1357  HB3 HIS A  92      -9.598   4.147   0.687  1.00 95.41           H  
ATOM   1358  O   HIS A  92     -10.531   1.711  -2.123  1.00 95.41           O  
ATOM   1359  CG  HIS A  92      -7.932   3.405  -0.394  1.00 95.41           C  
ATOM   1360  CD2 HIS A  92      -6.759   3.691  -1.040  1.00 95.41           C  
ATOM   1361  HD2 HIS A  92      -6.552   4.587  -1.606  1.00 95.41           H  
ATOM   1362  ND1 HIS A  92      -7.763   2.191   0.218  1.00 95.41           N  
ATOM   1363  HD1 HIS A  92      -8.434   1.707   0.798  1.00 95.41           H  
ATOM   1364  CE1 HIS A  92      -6.525   1.758  -0.033  1.00 95.41           C  
ATOM   1365  HE1 HIS A  92      -6.114   0.842   0.364  1.00 95.41           H  
ATOM   1366  NE2 HIS A  92      -5.858   2.648  -0.792  1.00 95.41           N  
ATOM   1367  N   GLY A  93     -11.622   2.262  -0.244  1.00 96.56           N  
ATOM   1368  H   GLY A  93     -11.791   2.979   0.447  1.00 96.56           H  
ATOM   1369  CA  GLY A  93     -12.283   0.967  -0.060  1.00 96.56           C  
ATOM   1370  HA2 GLY A  93     -11.528   0.186   0.029  1.00 96.56           H  
ATOM   1371  HA3 GLY A  93     -12.858   0.999   0.865  1.00 96.56           H  
ATOM   1372  C   GLY A  93     -13.225   0.588  -1.205  1.00 96.56           C  
ATOM   1373  O   GLY A  93     -13.279  -0.569  -1.619  1.00 96.56           O  
ATOM   1374  N   THR A  94     -13.909   1.567  -1.799  1.00 97.34           N  
ATOM   1375  H   THR A  94     -13.844   2.488  -1.389  1.00 97.34           H  
ATOM   1376  CA  THR A  94     -14.718   1.379  -3.015  1.00 97.34           C  
ATOM   1377  HA  THR A  94     -15.432   0.576  -2.837  1.00 97.34           H  
ATOM   1378  C   THR A  94     -13.848   0.967  -4.212  1.00 97.34           C  
ATOM   1379  CB  THR A  94     -15.501   2.667  -3.313  1.00 97.34           C  
ATOM   1380  HB  THR A  94     -14.808   3.502  -3.423  1.00 97.34           H  
ATOM   1381  O   THR A  94     -14.202   0.050  -4.965  1.00 97.34           O  
ATOM   1382  CG2 THR A  94     -16.352   2.589  -4.575  1.00 97.34           C  
ATOM   1383 HG21 THR A  94     -17.087   3.394  -4.583  1.00 97.34           H  
ATOM   1384 HG22 THR A  94     -16.849   1.620  -4.627  1.00 97.34           H  
ATOM   1385 HG23 THR A  94     -15.705   2.699  -5.446  1.00 97.34           H  
ATOM   1386  OG1 THR A  94     -16.357   2.947  -2.229  1.00 97.34           O  
ATOM   1387  HG1 THR A  94     -15.768   3.256  -1.537  1.00 97.34           H  
ATOM   1388  N   HIS A  95     -12.678   1.590  -4.371  1.00 96.97           N  
ATOM   1389  H   HIS A  95     -12.438   2.329  -3.725  1.00 96.97           H  
ATOM   1390  CA  HIS A  95     -11.717   1.276  -5.431  1.00 96.97           C  
ATOM   1391  HA  HIS A  95     -12.241   1.266  -6.387  1.00 96.97           H  
ATOM   1392  C   HIS A  95     -11.090  -0.112  -5.237  1.00 96.97           C  
ATOM   1393  CB  HIS A  95     -10.662   2.391  -5.493  1.00 96.97           C  
ATOM   1394  HB2 HIS A  95     -11.171   3.354  -5.452  1.00 96.97           H  
ATOM   1395  HB3 HIS A  95     -10.002   2.325  -4.628  1.00 96.97           H  
ATOM   1396  O   HIS A  95     -11.098  -0.927  -6.164  1.00 96.97           O  
ATOM   1397  CG  HIS A  95      -9.823   2.361  -6.743  1.00 96.97           C  
ATOM   1398  CD2 HIS A  95      -9.968   3.181  -7.826  1.00 96.97           C  
ATOM   1399  HD2 HIS A  95     -10.705   3.963  -7.938  1.00 96.97           H  
ATOM   1400  ND1 HIS A  95      -8.781   1.468  -6.991  1.00 96.97           N  
ATOM   1401  CE1 HIS A  95      -8.322   1.766  -8.214  1.00 96.97           C  
ATOM   1402  HE1 HIS A  95      -7.504   1.257  -8.703  1.00 96.97           H  
ATOM   1403  NE2 HIS A  95      -9.013   2.791  -8.741  1.00 96.97           N  
ATOM   1404  HE2 HIS A  95      -8.821   3.223  -9.634  1.00 96.97           H  
ATOM   1405  N   THR A  96     -10.643  -0.443  -4.022  1.00 97.60           N  
ATOM   1406  H   THR A  96     -10.687   0.242  -3.282  1.00 97.60           H  
ATOM   1407  CA  THR A  96     -10.009  -1.737  -3.714  1.00 97.60           C  
ATOM   1408  HA  THR A  96      -9.258  -1.929  -4.480  1.00 97.60           H  
ATOM   1409  C   THR A  96     -11.004  -2.898  -3.775  1.00 97.60           C  
ATOM   1410  CB  THR A  96      -9.279  -1.717  -2.358  1.00 97.60           C  
ATOM   1411  HB  THR A  96      -8.843  -2.701  -2.184  1.00 97.60           H  
ATOM   1412  O   THR A  96     -10.711  -3.918  -4.404  1.00 97.60           O  
ATOM   1413  CG2 THR A  96      -8.152  -0.690  -2.334  1.00 97.60           C  
ATOM   1414 HG21 THR A  96      -7.598  -0.777  -1.399  1.00 97.60           H  
ATOM   1415 HG22 THR A  96      -8.537   0.326  -2.421  1.00 97.60           H  
ATOM   1416 HG23 THR A  96      -7.476  -0.880  -3.169  1.00 97.60           H  
ATOM   1417  OG1 THR A  96     -10.166  -1.430  -1.308  1.00 97.60           O  
ATOM   1418  HG1 THR A  96      -9.659  -1.108  -0.560  1.00 97.60           H  
ATOM   1419  N   ALA A  97     -12.218  -2.740  -3.234  1.00 97.61           N  
ATOM   1420  H   ALA A  97     -12.385  -1.914  -2.677  1.00 97.61           H  
ATOM   1421  CA  ALA A  97     -13.258  -3.770  -3.283  1.00 97.61           C  
ATOM   1422  HA  ALA A  97     -12.848  -4.692  -2.870  1.00 97.61           H  
ATOM   1423  C   ALA A  97     -13.713  -4.075  -4.721  1.00 97.61           C  
ATOM   1424  CB  ALA A  97     -14.440  -3.330  -2.410  1.00 97.61           C  
ATOM   1425  HB1 ALA A  97     -15.196  -4.114  -2.387  1.00 97.61           H  
ATOM   1426  HB2 ALA A  97     -14.882  -2.415  -2.804  1.00 97.61           H  
ATOM   1427  HB3 ALA A  97     -14.099  -3.147  -1.390  1.00 97.61           H  
ATOM   1428  O   ALA A  97     -13.874  -5.241  -5.095  1.00 97.61           O  
ATOM   1429  N   SER A  98     -13.887  -3.041  -5.556  1.00 97.94           N  
ATOM   1430  H   SER A  98     -13.728  -2.107  -5.205  1.00 97.94           H  
ATOM   1431  CA  SER A  98     -14.251  -3.232  -6.968  1.00 97.94           C  
ATOM   1432  HA  SER A  98     -15.066  -3.955  -7.003  1.00 97.94           H  
ATOM   1433  C   SER A  98     -13.107  -3.821  -7.799  1.00 97.94           C  
ATOM   1434  CB  SER A  98     -14.779  -1.942  -7.596  1.00 97.94           C  
ATOM   1435  HB2 SER A  98     -15.079  -2.147  -8.624  1.00 97.94           H  
ATOM   1436  HB3 SER A  98     -15.652  -1.599  -7.041  1.00 97.94           H  
ATOM   1437  O   SER A  98     -13.376  -4.616  -8.698  1.00 97.94           O  
ATOM   1438  OG  SER A  98     -13.801  -0.927  -7.599  1.00 97.94           O  
ATOM   1439  HG  SER A  98     -13.745  -0.563  -6.713  1.00 97.94           H  
ATOM   1440  N   THR A  99     -11.849  -3.520  -7.458  1.00 97.89           N  
ATOM   1441  H   THR A  99     -11.703  -2.804  -6.761  1.00 97.89           H  
ATOM   1442  CA  THR A  99     -10.663  -4.144  -8.070  1.00 97.89           C  
ATOM   1443  HA  THR A  99     -10.728  -4.038  -9.152  1.00 97.89           H  
ATOM   1444  C   THR A  99     -10.588  -5.646  -7.760  1.00 97.89           C  
ATOM   1445  CB  THR A  99      -9.381  -3.434  -7.603  1.00 97.89           C  
ATOM   1446  HB  THR A  99      -9.288  -3.495  -6.519  1.00 97.89           H  
ATOM   1447  O   THR A  99     -10.297  -6.449  -8.649  1.00 97.89           O  
ATOM   1448  CG2 THR A  99      -8.131  -4.024  -8.245  1.00 97.89           C  
ATOM   1449 HG21 THR A  99      -7.939  -5.026  -7.860  1.00 97.89           H  
ATOM   1450 HG22 THR A  99      -7.272  -3.393  -8.019  1.00 97.89           H  
ATOM   1451 HG23 THR A  99      -8.269  -4.073  -9.325  1.00 97.89           H  
ATOM   1452  OG1 THR A  99      -9.403  -2.079  -7.985  1.00 97.89           O  
ATOM   1453  HG1 THR A  99      -9.962  -1.596  -7.371  1.00 97.89           H  
ATOM   1454  N   ALA A 100     -10.911  -6.053  -6.528  1.00 97.90           N  
ATOM   1455  H   ALA A 100     -11.098  -5.358  -5.819  1.00 97.90           H  
ATOM   1456  CA  ALA A 100     -10.899  -7.461  -6.134  1.00 97.90           C  
ATOM   1457  HA  ALA A 100      -9.977  -7.914  -6.499  1.00 97.90           H  
ATOM   1458  C   ALA A 100     -12.060  -8.263  -6.750  1.00 97.90           C  
ATOM   1459  CB  ALA A 100     -10.890  -7.551  -4.602  1.00 97.90           C  
ATOM   1460  HB1 ALA A 100     -10.838  -8.597  -4.300  1.00 97.90           H  
ATOM   1461  HB2 ALA A 100     -10.018  -7.032  -4.202  1.00 97.90           H  
ATOM   1462  HB3 ALA A 100     -11.793  -7.101  -4.189  1.00 97.90           H  
ATOM   1463  O   ALA A 100     -11.824  -9.306  -7.360  1.00 97.90           O  
ATOM   1464  N   ALA A 101     -13.305  -7.782  -6.617  1.00 97.53           N  
ATOM   1465  H   ALA A 101     -13.424  -6.928  -6.091  1.00 97.53           H  
ATOM   1466  CA  ALA A 101     -14.506  -8.577  -6.921  1.00 97.53           C  
ATOM   1467  HA  ALA A 101     -14.238  -9.326  -7.667  1.00 97.53           H  
ATOM   1468  C   ALA A 101     -15.682  -7.796  -7.546  1.00 97.53           C  
ATOM   1469  CB  ALA A 101     -14.916  -9.322  -5.644  1.00 97.53           C  
ATOM   1470  HB1 ALA A 101     -14.128 -10.025  -5.374  1.00 97.53           H  
ATOM   1471  HB2 ALA A 101     -15.066  -8.617  -4.827  1.00 97.53           H  
ATOM   1472  HB3 ALA A 101     -15.830  -9.893  -5.809  1.00 97.53           H  
ATOM   1473  O   ALA A 101     -16.828  -8.263  -7.526  1.00 97.53           O  
ATOM   1474  N   GLY A 102     -15.431  -6.611  -8.110  1.00 98.02           N  
ATOM   1475  H   GLY A 102     -14.482  -6.266  -8.126  1.00 98.02           H  
ATOM   1476  CA  GLY A 102     -16.462  -5.799  -8.758  1.00 98.02           C  
ATOM   1477  HA2 GLY A 102     -16.018  -4.876  -9.131  1.00 98.02           H  
ATOM   1478  HA3 GLY A 102     -17.214  -5.541  -8.012  1.00 98.02           H  
ATOM   1479  C   GLY A 102     -17.143  -6.509  -9.935  1.00 98.02           C  
ATOM   1480  O   GLY A 102     -16.493  -7.191 -10.726  1.00 98.02           O  
ATOM   1481  N   ALA A 103     -18.456  -6.325 -10.065  1.00 97.09           N  
ATOM   1482  H   ALA A 103     -18.924  -5.769  -9.364  1.00 97.09           H  
ATOM   1483  CA  ALA A 103     -19.251  -6.787 -11.199  1.00 97.09           C  
ATOM   1484  HA  ALA A 103     -19.071  -7.853 -11.333  1.00 97.09           H  
ATOM   1485  C   ALA A 103     -18.861  -6.069 -12.506  1.00 97.09           C  
ATOM   1486  CB  ALA A 103     -20.736  -6.582 -10.861  1.00 97.09           C  
ATOM   1487  HB1 ALA A 103     -20.950  -5.521 -10.737  1.00 97.09           H  
ATOM   1488  HB2 ALA A 103     -21.362  -6.977 -11.661  1.00 97.09           H  
ATOM   1489  HB3 ALA A 103     -20.985  -7.104  -9.937  1.00 97.09           H  
ATOM   1490  O   ALA A 103     -18.224  -5.015 -12.493  1.00 97.09           O  
ATOM   1491  N   PHE A 104     -19.277  -6.629 -13.646  1.00 97.71           N  
ATOM   1492  H   PHE A 104     -19.824  -7.476 -13.593  1.00 97.71           H  
ATOM   1493  CA  PHE A 104     -19.038  -6.035 -14.963  1.00 97.71           C  
ATOM   1494  HA  PHE A 104     -17.979  -5.792 -15.049  1.00 97.71           H  
ATOM   1495  C   PHE A 104     -19.844  -4.738 -15.149  1.00 97.71           C  
ATOM   1496  CB  PHE A 104     -19.395  -7.046 -16.066  1.00 97.71           C  
ATOM   1497  HB2 PHE A 104     -20.421  -7.384 -15.921  1.00 97.71           H  
ATOM   1498  HB3 PHE A 104     -19.363  -6.530 -17.025  1.00 97.71           H  
ATOM   1499  O   PHE A 104     -21.071  -4.773 -15.248  1.00 97.71           O  
ATOM   1500  CG  PHE A 104     -18.486  -8.259 -16.156  1.00 97.71           C  
ATOM   1501  CD1 PHE A 104     -17.345  -8.227 -16.981  1.00 97.71           C  
ATOM   1502  HD1 PHE A 104     -17.092  -7.325 -17.519  1.00 97.71           H  
ATOM   1503  CD2 PHE A 104     -18.783  -9.428 -15.428  1.00 97.71           C  
ATOM   1504  HD2 PHE A 104     -19.656  -9.467 -14.792  1.00 97.71           H  
ATOM   1505  CE1 PHE A 104     -16.508  -9.354 -17.078  1.00 97.71           C  
ATOM   1506  HE1 PHE A 104     -15.605  -9.317 -17.668  1.00 97.71           H  
ATOM   1507  CE2 PHE A 104     -17.944 -10.552 -15.523  1.00 97.71           C  
ATOM   1508  HE2 PHE A 104     -18.167 -11.444 -14.955  1.00 97.71           H  
ATOM   1509  CZ  PHE A 104     -16.809 -10.518 -16.350  1.00 97.71           C  
ATOM   1510  HZ  PHE A 104     -16.154 -11.375 -16.400  1.00 97.71           H  
ATOM   1511  N   VAL A 105     -19.156  -3.603 -15.286  1.00 97.52           N  
ATOM   1512  H   VAL A 105     -18.161  -3.639 -15.121  1.00 97.52           H  
ATOM   1513  CA  VAL A 105     -19.757  -2.283 -15.542  1.00 97.52           C  
ATOM   1514  HA  VAL A 105     -20.840  -2.390 -15.611  1.00 97.52           H  
ATOM   1515  C   VAL A 105     -19.242  -1.726 -16.865  1.00 97.52           C  
ATOM   1516  CB  VAL A 105     -19.473  -1.294 -14.399  1.00 97.52           C  
ATOM   1517  HB  VAL A 105     -18.407  -1.071 -14.364  1.00 97.52           H  
ATOM   1518  O   VAL A 105     -18.072  -1.374 -16.988  1.00 97.52           O  
ATOM   1519  CG1 VAL A 105     -20.254   0.009 -14.627  1.00 97.52           C  
ATOM   1520 HG11 VAL A 105     -21.318  -0.200 -14.740  1.00 97.52           H  
ATOM   1521 HG12 VAL A 105     -20.123   0.684 -13.782  1.00 97.52           H  
ATOM   1522 HG13 VAL A 105     -19.893   0.521 -15.518  1.00 97.52           H  
ATOM   1523  CG2 VAL A 105     -19.884  -1.855 -13.038  1.00 97.52           C  
ATOM   1524 HG21 VAL A 105     -19.262  -2.714 -12.786  1.00 97.52           H  
ATOM   1525 HG22 VAL A 105     -20.929  -2.162 -13.052  1.00 97.52           H  
ATOM   1526 HG23 VAL A 105     -19.731  -1.090 -12.276  1.00 97.52           H  
ATOM   1527  N   LYS A 106     -20.112  -1.661 -17.877  1.00 96.53           N  
ATOM   1528  H   LYS A 106     -21.073  -1.894 -17.674  1.00 96.53           H  
ATOM   1529  CA  LYS A 106     -19.777  -1.144 -19.216  1.00 96.53           C  
ATOM   1530  HA  LYS A 106     -18.801  -1.527 -19.512  1.00 96.53           H  
ATOM   1531  C   LYS A 106     -19.688   0.386 -19.218  1.00 96.53           C  
ATOM   1532  CB  LYS A 106     -20.829  -1.596 -20.239  1.00 96.53           C  
ATOM   1533  HB2 LYS A 106     -21.810  -1.255 -19.910  1.00 96.53           H  
ATOM   1534  HB3 LYS A 106     -20.609  -1.123 -21.196  1.00 96.53           H  
ATOM   1535  O   LYS A 106     -20.452   1.036 -18.515  1.00 96.53           O  
ATOM   1536  CG  LYS A 106     -20.856  -3.117 -20.443  1.00 96.53           C  
ATOM   1537  HG2 LYS A 106     -21.061  -3.613 -19.495  1.00 96.53           H  
ATOM   1538  HG3 LYS A 106     -19.886  -3.448 -20.815  1.00 96.53           H  
ATOM   1539  CD  LYS A 106     -21.947  -3.496 -21.452  1.00 96.53           C  
ATOM   1540  HD2 LYS A 106     -22.910  -3.156 -21.071  1.00 96.53           H  
ATOM   1541  HD3 LYS A 106     -21.745  -3.007 -22.405  1.00 96.53           H  
ATOM   1542  CE  LYS A 106     -21.971  -5.016 -21.639  1.00 96.53           C  
ATOM   1543  HE2 LYS A 106     -22.053  -5.478 -20.655  1.00 96.53           H  
ATOM   1544  HE3 LYS A 106     -21.020  -5.330 -22.069  1.00 96.53           H  
ATOM   1545  NZ  LYS A 106     -23.106  -5.446 -22.494  1.00 96.53           N  
ATOM   1546  HZ1 LYS A 106     -23.105  -6.451 -22.596  1.00 96.53           H  
ATOM   1547  HZ2 LYS A 106     -23.056  -5.019 -23.408  1.00 96.53           H  
ATOM   1548  HZ3 LYS A 106     -23.980  -5.183 -22.062  1.00 96.53           H  
ATOM   1549  N   GLY A 107     -18.840   0.942 -20.084  1.00 95.20           N  
ATOM   1550  H   GLY A 107     -18.149   0.357 -20.532  1.00 95.20           H  
ATOM   1551  CA  GLY A 107     -18.699   2.395 -20.254  1.00 95.20           C  
ATOM   1552  HA2 GLY A 107     -19.683   2.856 -20.343  1.00 95.20           H  
ATOM   1553  HA3 GLY A 107     -18.134   2.594 -21.165  1.00 95.20           H  
ATOM   1554  C   GLY A 107     -17.958   3.067 -19.098  1.00 95.20           C  
ATOM   1555  O   GLY A 107     -18.208   4.231 -18.800  1.00 95.20           O  
ATOM   1556  N   ALA A 108     -17.088   2.320 -18.420  1.00 96.75           N  
ATOM   1557  H   ALA A 108     -16.865   1.405 -18.785  1.00 96.75           H  
ATOM   1558  CA  ALA A 108     -16.232   2.827 -17.364  1.00 96.75           C  
ATOM   1559  HA  ALA A 108     -16.798   3.518 -16.738  1.00 96.75           H  
ATOM   1560  C   ALA A 108     -15.038   3.570 -17.973  1.00 96.75           C  
ATOM   1561  CB  ALA A 108     -15.782   1.634 -16.519  1.00 96.75           C  
ATOM   1562  HB1 ALA A 108     -16.652   1.107 -16.128  1.00 96.75           H  
ATOM   1563  HB2 ALA A 108     -15.196   0.949 -17.132  1.00 96.75           H  
ATOM   1564  HB3 ALA A 108     -15.168   1.989 -15.692  1.00 96.75           H  
ATOM   1565  O   ALA A 108     -14.294   2.982 -18.756  1.00 96.75           O  
ATOM   1566  N   ASN A 109     -14.856   4.841 -17.614  1.00 96.56           N  
ATOM   1567  H   ASN A 109     -15.518   5.270 -16.984  1.00 96.56           H  
ATOM   1568  CA  ASN A 109     -13.727   5.679 -18.020  1.00 96.56           C  
ATOM   1569  HA  ASN A 109     -12.817   5.079 -18.007  1.00 96.56           H  
ATOM   1570  C   ASN A 109     -13.540   6.847 -17.033  1.00 96.56           C  
ATOM   1571  CB  ASN A 109     -13.933   6.179 -19.463  1.00 96.56           C  
ATOM   1572  HB2 ASN A 109     -14.064   5.322 -20.123  1.00 96.56           H  
ATOM   1573  HB3 ASN A 109     -13.045   6.716 -19.797  1.00 96.56           H  
ATOM   1574  O   ASN A 109     -14.386   7.068 -16.167  1.00 96.56           O  
ATOM   1575  CG  ASN A 109     -15.121   7.091 -19.651  1.00 96.56           C  
ATOM   1576  ND2 ASN A 109     -16.173   6.600 -20.258  1.00 96.56           N  
ATOM   1577 HD21 ASN A 109     -16.981   7.198 -20.359  1.00 96.56           H  
ATOM   1578 HD22 ASN A 109     -16.089   5.719 -20.745  1.00 96.56           H  
ATOM   1579  OD1 ASN A 109     -15.080   8.265 -19.322  1.00 96.56           O  
ATOM   1580  N   VAL A 110     -12.435   7.583 -17.176  1.00 96.22           N  
ATOM   1581  H   VAL A 110     -11.767   7.287 -17.874  1.00 96.22           H  
ATOM   1582  CA  VAL A 110     -12.186   8.871 -16.501  1.00 96.22           C  
ATOM   1583  HA  VAL A 110     -13.100   9.224 -16.022  1.00 96.22           H  
ATOM   1584  C   VAL A 110     -11.782   9.895 -17.556  1.00 96.22           C  
ATOM   1585  CB  VAL A 110     -11.094   8.717 -15.425  1.00 96.22           C  
ATOM   1586  HB  VAL A 110     -10.218   8.239 -15.863  1.00 96.22           H  
ATOM   1587  O   VAL A 110     -10.768   9.698 -18.226  1.00 96.22           O  
ATOM   1588  CG1 VAL A 110     -10.657  10.061 -14.837  1.00 96.22           C  
ATOM   1589 HG11 VAL A 110     -10.035   9.900 -13.956  1.00 96.22           H  
ATOM   1590 HG12 VAL A 110     -10.064  10.604 -15.574  1.00 96.22           H  
ATOM   1591 HG13 VAL A 110     -11.533  10.648 -14.562  1.00 96.22           H  
ATOM   1592  CG2 VAL A 110     -11.608   7.835 -14.286  1.00 96.22           C  
ATOM   1593 HG21 VAL A 110     -10.874   7.801 -13.481  1.00 96.22           H  
ATOM   1594 HG22 VAL A 110     -11.790   6.820 -14.641  1.00 96.22           H  
ATOM   1595 HG23 VAL A 110     -12.540   8.251 -13.905  1.00 96.22           H  
ATOM   1596  N   TYR A 111     -12.576  10.951 -17.765  1.00 95.51           N  
ATOM   1597  H   TYR A 111     -13.408  11.041 -17.199  1.00 95.51           H  
ATOM   1598  CA  TYR A 111     -12.408  11.897 -18.887  1.00 95.51           C  
ATOM   1599  HA  TYR A 111     -13.307  12.513 -18.912  1.00 95.51           H  
ATOM   1600  C   TYR A 111     -12.329  11.208 -20.275  1.00 95.51           C  
ATOM   1601  CB  TYR A 111     -11.216  12.839 -18.636  1.00 95.51           C  
ATOM   1602  HB2 TYR A 111     -11.018  13.400 -19.550  1.00 95.51           H  
ATOM   1603  HB3 TYR A 111     -10.328  12.235 -18.448  1.00 95.51           H  
ATOM   1604  O   TYR A 111     -11.677  11.697 -21.205  1.00 95.51           O  
ATOM   1605  CG  TYR A 111     -11.379  13.878 -17.547  1.00 95.51           C  
ATOM   1606  CD1 TYR A 111     -12.034  15.089 -17.843  1.00 95.51           C  
ATOM   1607  HD1 TYR A 111     -12.428  15.263 -18.833  1.00 95.51           H  
ATOM   1608  CD2 TYR A 111     -10.834  13.670 -16.266  1.00 95.51           C  
ATOM   1609  HD2 TYR A 111     -10.310  12.751 -16.047  1.00 95.51           H  
ATOM   1610  CE1 TYR A 111     -12.177  16.076 -16.849  1.00 95.51           C  
ATOM   1611  HE1 TYR A 111     -12.690  17.003 -17.058  1.00 95.51           H  
ATOM   1612  CE2 TYR A 111     -10.982  14.651 -15.266  1.00 95.51           C  
ATOM   1613  HE2 TYR A 111     -10.598  14.483 -14.271  1.00 95.51           H  
ATOM   1614  OH  TYR A 111     -11.836  16.785 -14.586  1.00 95.51           O  
ATOM   1615  HH  TYR A 111     -11.536  16.448 -13.739  1.00 95.51           H  
ATOM   1616  CZ  TYR A 111     -11.660  15.852 -15.556  1.00 95.51           C  
ATOM   1617  N   GLY A 112     -12.969  10.043 -20.435  1.00 95.33           N  
ATOM   1618  H   GLY A 112     -13.548   9.704 -19.680  1.00 95.33           H  
ATOM   1619  CA  GLY A 112     -12.867   9.208 -21.638  1.00 95.33           C  
ATOM   1620  HA2 GLY A 112     -12.967   9.839 -22.521  1.00 95.33           H  
ATOM   1621  HA3 GLY A 112     -13.692   8.496 -21.640  1.00 95.33           H  
ATOM   1622  C   GLY A 112     -11.561   8.410 -21.768  1.00 95.33           C  
ATOM   1623  O   GLY A 112     -11.347   7.768 -22.795  1.00 95.33           O  
ATOM   1624  N   ASN A 113     -10.677   8.444 -20.766  1.00 96.12           N  
ATOM   1625  H   ASN A 113     -10.897   8.997 -19.950  1.00 96.12           H  
ATOM   1626  CA  ASN A 113      -9.475   7.614 -20.698  1.00 96.12           C  
ATOM   1627  HA  ASN A 113      -9.134   7.415 -21.714  1.00 96.12           H  
ATOM   1628  C   ASN A 113      -9.767   6.261 -20.036  1.00 96.12           C  
ATOM   1629  CB  ASN A 113      -8.352   8.355 -19.957  1.00 96.12           C  
ATOM   1630  HB2 ASN A 113      -8.662   8.591 -18.939  1.00 96.12           H  
ATOM   1631  HB3 ASN A 113      -7.484   7.699 -19.892  1.00 96.12           H  
ATOM   1632  O   ASN A 113     -10.632   6.156 -19.167  1.00 96.12           O  
ATOM   1633  CG  ASN A 113      -7.910   9.611 -20.676  1.00 96.12           C  
ATOM   1634  ND2 ASN A 113      -7.988  10.759 -20.045  1.00 96.12           N  
ATOM   1635 HD21 ASN A 113      -7.588  11.574 -20.487  1.00 96.12           H  
ATOM   1636 HD22 ASN A 113      -8.386  10.827 -19.120  1.00 96.12           H  
ATOM   1637  OD1 ASN A 113      -7.470   9.552 -21.816  1.00 96.12           O  
ATOM   1638  N   ALA A 114      -9.000   5.241 -20.428  1.00 95.93           N  
ATOM   1639  H   ALA A 114      -8.293   5.428 -21.125  1.00 95.93           H  
ATOM   1640  CA  ALA A 114      -9.145   3.853 -20.002  1.00 95.93           C  
ATOM   1641  HA  ALA A 114      -8.484   3.260 -20.634  1.00 95.93           H  
ATOM   1642  C   ALA A 114     -10.554   3.276 -20.255  1.00 95.93           C  
ATOM   1643  CB  ALA A 114      -8.625   3.720 -18.563  1.00 95.93           C  
ATOM   1644  HB1 ALA A 114      -9.152   4.417 -17.911  1.00 95.93           H  
ATOM   1645  HB2 ALA A 114      -7.559   3.946 -18.528  1.00 95.93           H  
ATOM   1646  HB3 ALA A 114      -8.805   2.711 -18.193  1.00 95.93           H  
ATOM   1647  O   ALA A 114     -11.005   2.420 -19.499  1.00 95.93           O  
ATOM   1648  N   ASP A 115     -11.221   3.737 -21.321  1.00 95.46           N  
ATOM   1649  H   ASP A 115     -10.782   4.434 -21.905  1.00 95.46           H  
ATOM   1650  CA  ASP A 115     -12.600   3.368 -21.647  1.00 95.46           C  
ATOM   1651  HA  ASP A 115     -13.209   3.604 -20.774  1.00 95.46           H  
ATOM   1652  C   ASP A 115     -12.782   1.867 -21.905  1.00 95.46           C  
ATOM   1653  CB  ASP A 115     -13.121   4.217 -22.818  1.00 95.46           C  
ATOM   1654  HB2 ASP A 115     -12.570   3.965 -23.724  1.00 95.46           H  
ATOM   1655  HB3 ASP A 115     -12.947   5.270 -22.598  1.00 95.46           H  
ATOM   1656  O   ASP A 115     -12.050   1.252 -22.685  1.00 95.46           O  
ATOM   1657  CG  ASP A 115     -14.624   4.000 -23.042  1.00 95.46           C  
ATOM   1658  OD1 ASP A 115     -14.980   3.241 -23.972  1.00 95.46           O  
ATOM   1659  OD2 ASP A 115     -15.412   4.577 -22.254  1.00 95.46           O  
ATOM   1660  N   GLY A 116     -13.770   1.272 -21.235  1.00 95.44           N  
ATOM   1661  H   GLY A 116     -14.281   1.822 -20.559  1.00 95.44           H  
ATOM   1662  CA  GLY A 116     -14.091  -0.142 -21.378  1.00 95.44           C  
ATOM   1663  HA2 GLY A 116     -14.463  -0.324 -22.386  1.00 95.44           H  
ATOM   1664  HA3 GLY A 116     -13.175  -0.719 -21.249  1.00 95.44           H  
ATOM   1665  C   GLY A 116     -15.130  -0.638 -20.375  1.00 95.44           C  
ATOM   1666  O   GLY A 116     -16.003   0.096 -19.913  1.00 95.44           O  
ATOM   1667  N   THR A 117     -15.060  -1.929 -20.057  1.00 96.33           N  
ATOM   1668  H   THR A 117     -14.359  -2.484 -20.527  1.00 96.33           H  
ATOM   1669  CA  THR A 117     -15.862  -2.573 -19.010  1.00 96.33           C  
ATOM   1670  HA  THR A 117     -16.714  -1.933 -18.779  1.00 96.33           H  
ATOM   1671  C   THR A 117     -15.019  -2.731 -17.746  1.00 96.33           C  
ATOM   1672  CB  THR A 117     -16.418  -3.925 -19.486  1.00 96.33           C  
ATOM   1673  HB  THR A 117     -15.593  -4.612 -19.672  1.00 96.33           H  
ATOM   1674  O   THR A 117     -14.110  -3.559 -17.716  1.00 96.33           O  
ATOM   1675  CG2 THR A 117     -17.377  -4.564 -18.483  1.00 96.33           C  
ATOM   1676 HG21 THR A 117     -17.756  -5.500 -18.894  1.00 96.33           H  
ATOM   1677 HG22 THR A 117     -18.215  -3.894 -18.291  1.00 96.33           H  
ATOM   1678 HG23 THR A 117     -16.859  -4.770 -17.546  1.00 96.33           H  
ATOM   1679  OG1 THR A 117     -17.140  -3.754 -20.689  1.00 96.33           O  
ATOM   1680  HG1 THR A 117     -16.488  -3.491 -21.342  1.00 96.33           H  
ATOM   1681  N   ALA A 118     -15.295  -1.962 -16.694  1.00 96.97           N  
ATOM   1682  H   ALA A 118     -16.100  -1.353 -16.731  1.00 96.97           H  
ATOM   1683  CA  ALA A 118     -14.659  -2.194 -15.399  1.00 96.97           C  
ATOM   1684  HA  ALA A 118     -13.582  -2.278 -15.541  1.00 96.97           H  
ATOM   1685  C   ALA A 118     -15.169  -3.513 -14.808  1.00 96.97           C  
ATOM   1686  CB  ALA A 118     -14.924  -1.020 -14.454  1.00 96.97           C  
ATOM   1687  HB1 ALA A 118     -14.452  -0.113 -14.833  1.00 96.97           H  
ATOM   1688  HB2 ALA A 118     -14.502  -1.240 -13.473  1.00 96.97           H  
ATOM   1689  HB3 ALA A 118     -15.997  -0.860 -14.354  1.00 96.97           H  
ATOM   1690  O   ALA A 118     -16.370  -3.784 -14.847  1.00 96.97           O  
ATOM   1691  N   VAL A 119     -14.267  -4.339 -14.283  1.00 97.07           N  
ATOM   1692  H   VAL A 119     -13.292  -4.072 -14.282  1.00 97.07           H  
ATOM   1693  CA  VAL A 119     -14.595  -5.604 -13.618  1.00 97.07           C  
ATOM   1694  HA  VAL A 119     -15.489  -5.456 -13.013  1.00 97.07           H  
ATOM   1695  C   VAL A 119     -13.453  -5.994 -12.680  1.00 97.07           C  
ATOM   1696  CB  VAL A 119     -14.901  -6.704 -14.657  1.00 97.07           C  
ATOM   1697  HB  VAL A 119     -15.693  -6.342 -15.313  1.00 97.07           H  
ATOM   1698  O   VAL A 119     -12.288  -5.774 -13.015  1.00 97.07           O  
ATOM   1699  CG1 VAL A 119     -13.720  -7.096 -15.546  1.00 97.07           C  
ATOM   1700 HG11 VAL A 119     -12.969  -7.602 -14.939  1.00 97.07           H  
ATOM   1701 HG12 VAL A 119     -13.294  -6.206 -16.009  1.00 97.07           H  
ATOM   1702 HG13 VAL A 119     -14.061  -7.778 -16.325  1.00 97.07           H  
ATOM   1703  CG2 VAL A 119     -15.423  -7.959 -13.973  1.00 97.07           C  
ATOM   1704 HG21 VAL A 119     -14.645  -8.389 -13.342  1.00 97.07           H  
ATOM   1705 HG22 VAL A 119     -15.700  -8.712 -14.710  1.00 97.07           H  
ATOM   1706 HG23 VAL A 119     -16.299  -7.712 -13.372  1.00 97.07           H  
ATOM   1707  N   GLY A 120     -13.784  -6.552 -11.515  1.00 97.62           N  
ATOM   1708  H   GLY A 120     -14.757  -6.740 -11.321  1.00 97.62           H  
ATOM   1709  CA  GLY A 120     -12.793  -7.081 -10.582  1.00 97.62           C  
ATOM   1710  HA2 GLY A 120     -11.999  -6.344 -10.459  1.00 97.62           H  
ATOM   1711  HA3 GLY A 120     -13.250  -7.255  -9.608  1.00 97.62           H  
ATOM   1712  C   GLY A 120     -12.172  -8.390 -11.067  1.00 97.62           C  
ATOM   1713  O   GLY A 120     -12.656  -9.022 -12.007  1.00 97.62           O  
ATOM   1714  N   VAL A 121     -11.102  -8.826 -10.408  1.00 97.90           N  
ATOM   1715  H   VAL A 121     -10.734  -8.255  -9.662  1.00 97.90           H  
ATOM   1716  CA  VAL A 121     -10.412 -10.077 -10.762  1.00 97.90           C  
ATOM   1717  HA  VAL A 121     -10.221 -10.075 -11.835  1.00 97.90           H  
ATOM   1718  C   VAL A 121     -11.273 -11.317 -10.486  1.00 97.90           C  
ATOM   1719  CB  VAL A 121      -9.055 -10.144 -10.048  1.00 97.90           C  
ATOM   1720  HB  VAL A 121      -9.201  -9.932  -8.989  1.00 97.90           H  
ATOM   1721  O   VAL A 121     -11.269 -12.238 -11.299  1.00 97.90           O  
ATOM   1722  CG1 VAL A 121      -8.376 -11.505 -10.202  1.00 97.90           C  
ATOM   1723 HG11 VAL A 121      -8.290 -11.763 -11.258  1.00 97.90           H  
ATOM   1724 HG12 VAL A 121      -8.952 -12.283  -9.701  1.00 97.90           H  
ATOM   1725 HG13 VAL A 121      -7.381 -11.468  -9.760  1.00 97.90           H  
ATOM   1726  CG2 VAL A 121      -8.112  -9.078 -10.609  1.00 97.90           C  
ATOM   1727 HG21 VAL A 121      -7.135  -9.169 -10.134  1.00 97.90           H  
ATOM   1728 HG22 VAL A 121      -8.513  -8.086 -10.401  1.00 97.90           H  
ATOM   1729 HG23 VAL A 121      -7.997  -9.208 -11.686  1.00 97.90           H  
ATOM   1730  N   ALA A 122     -12.063 -11.329  -9.409  1.00 97.90           N  
ATOM   1731  H   ALA A 122     -11.988 -10.557  -8.760  1.00 97.90           H  
ATOM   1732  CA  ALA A 122     -13.019 -12.390  -9.079  1.00 97.90           C  
ATOM   1733  HA  ALA A 122     -12.966 -13.180  -9.828  1.00 97.90           H  
ATOM   1734  C   ALA A 122     -14.470 -11.865  -9.097  1.00 97.90           C  
ATOM   1735  CB  ALA A 122     -12.608 -13.017  -7.743  1.00 97.90           C  
ATOM   1736  HB1 ALA A 122     -13.298 -13.822  -7.488  1.00 97.90           H  
ATOM   1737  HB2 ALA A 122     -11.604 -13.432  -7.827  1.00 97.90           H  
ATOM   1738  HB3 ALA A 122     -12.624 -12.266  -6.953  1.00 97.90           H  
ATOM   1739  O   ALA A 122     -15.067 -11.630  -8.043  1.00 97.90           O  
ATOM   1740  N   PRO A 123     -15.072 -11.631 -10.279  1.00 97.29           N  
ATOM   1741  CA  PRO A 123     -16.318 -10.876 -10.384  1.00 97.29           C  
ATOM   1742  HA  PRO A 123     -16.226  -9.958  -9.803  1.00 97.29           H  
ATOM   1743  C   PRO A 123     -17.563 -11.606  -9.876  1.00 97.29           C  
ATOM   1744  CB  PRO A 123     -16.440 -10.500 -11.855  1.00 97.29           C  
ATOM   1745  HB2 PRO A 123     -17.473 -10.417 -12.193  1.00 97.29           H  
ATOM   1746  HB3 PRO A 123     -15.918  -9.552 -11.984  1.00 97.29           H  
ATOM   1747  O   PRO A 123     -18.606 -10.964  -9.772  1.00 97.29           O  
ATOM   1748  CG  PRO A 123     -15.681 -11.603 -12.582  1.00 97.29           C  
ATOM   1749  HG2 PRO A 123     -16.353 -12.450 -12.725  1.00 97.29           H  
ATOM   1750  HG3 PRO A 123     -15.286 -11.259 -13.538  1.00 97.29           H  
ATOM   1751  CD  PRO A 123     -14.560 -11.955 -11.604  1.00 97.29           C  
ATOM   1752  HD2 PRO A 123     -13.691 -11.334 -11.822  1.00 97.29           H  
ATOM   1753  HD3 PRO A 123     -14.296 -13.009 -11.686  1.00 97.29           H  
ATOM   1754  N   LEU A 124     -17.490 -12.897  -9.531  1.00 97.80           N  
ATOM   1755  H   LEU A 124     -16.613 -13.383  -9.654  1.00 97.80           H  
ATOM   1756  CA  LEU A 124     -18.569 -13.632  -8.852  1.00 97.80           C  
ATOM   1757  HA  LEU A 124     -19.439 -12.981  -8.772  1.00 97.80           H  
ATOM   1758  C   LEU A 124     -18.244 -13.993  -7.393  1.00 97.80           C  
ATOM   1759  CB  LEU A 124     -19.005 -14.860  -9.671  1.00 97.80           C  
ATOM   1760  HB2 LEU A 124     -19.770 -15.392  -9.104  1.00 97.80           H  
ATOM   1761  HB3 LEU A 124     -18.154 -15.532  -9.778  1.00 97.80           H  
ATOM   1762  O   LEU A 124     -19.045 -14.673  -6.752  1.00 97.80           O  
ATOM   1763  CG  LEU A 124     -19.589 -14.557 -11.064  1.00 97.80           C  
ATOM   1764  HG  LEU A 124     -18.810 -14.147 -11.706  1.00 97.80           H  
ATOM   1765  CD1 LEU A 124     -20.113 -15.857 -11.681  1.00 97.80           C  
ATOM   1766 HD11 LEU A 124     -20.424 -15.674 -12.709  1.00 97.80           H  
ATOM   1767 HD12 LEU A 124     -19.328 -16.613 -11.682  1.00 97.80           H  
ATOM   1768 HD13 LEU A 124     -20.961 -16.227 -11.104  1.00 97.80           H  
ATOM   1769  CD2 LEU A 124     -20.760 -13.571 -11.038  1.00 97.80           C  
ATOM   1770 HD21 LEU A 124     -21.528 -13.915 -10.345  1.00 97.80           H  
ATOM   1771 HD22 LEU A 124     -21.193 -13.481 -12.034  1.00 97.80           H  
ATOM   1772 HD23 LEU A 124     -20.418 -12.583 -10.730  1.00 97.80           H  
ATOM   1773  N   ALA A 125     -17.129 -13.506  -6.841  1.00 98.17           N  
ATOM   1774  H   ALA A 125     -16.486 -12.962  -7.399  1.00 98.17           H  
ATOM   1775  CA  ALA A 125     -16.896 -13.552  -5.401  1.00 98.17           C  
ATOM   1776  HA  ALA A 125     -17.131 -14.554  -5.043  1.00 98.17           H  
ATOM   1777  C   ALA A 125     -17.821 -12.565  -4.665  1.00 98.17           C  
ATOM   1778  CB  ALA A 125     -15.413 -13.300  -5.107  1.00 98.17           C  
ATOM   1779  HB1 ALA A 125     -15.240 -13.361  -4.032  1.00 98.17           H  
ATOM   1780  HB2 ALA A 125     -14.808 -14.062  -5.599  1.00 98.17           H  
ATOM   1781  HB3 ALA A 125     -15.118 -12.312  -5.460  1.00 98.17           H  
ATOM   1782  O   ALA A 125     -18.237 -11.534  -5.217  1.00 98.17           O  
ATOM   1783  N   HIS A 126     -18.147 -12.887  -3.418  1.00 98.01           N  
ATOM   1784  H   HIS A 126     -17.725 -13.717  -3.026  1.00 98.01           H  
ATOM   1785  CA  HIS A 126     -18.863 -12.004  -2.503  1.00 98.01           C  
ATOM   1786  HA  HIS A 126     -19.586 -11.412  -3.064  1.00 98.01           H  
ATOM   1787  C   HIS A 126     -17.889 -11.050  -1.807  1.00 98.01           C  
ATOM   1788  CB  HIS A 126     -19.625 -12.823  -1.461  1.00 98.01           C  
ATOM   1789  HB2 HIS A 126     -18.905 -13.330  -0.819  1.00 98.01           H  
ATOM   1790  HB3 HIS A 126     -20.204 -12.137  -0.843  1.00 98.01           H  
ATOM   1791  O   HIS A 126     -16.718 -11.374  -1.611  1.00 98.01           O  
ATOM   1792  CG  HIS A 126     -20.559 -13.848  -2.043  1.00 98.01           C  
ATOM   1793  CD2 HIS A 126     -20.296 -15.181  -2.211  1.00 98.01           C  
ATOM   1794  HD2 HIS A 126     -19.376 -15.680  -1.946  1.00 98.01           H  
ATOM   1795  ND1 HIS A 126     -21.834 -13.628  -2.502  1.00 98.01           N  
ATOM   1796  HD1 HIS A 126     -22.333 -12.751  -2.547  1.00 98.01           H  
ATOM   1797  CE1 HIS A 126     -22.328 -14.797  -2.926  1.00 98.01           C  
ATOM   1798  HE1 HIS A 126     -23.324 -14.938  -3.319  1.00 98.01           H  
ATOM   1799  NE2 HIS A 126     -21.424 -15.776  -2.785  1.00 98.01           N  
ATOM   1800  N   ILE A 127     -18.389  -9.889  -1.396  1.00 98.04           N  
ATOM   1801  H   ILE A 127     -19.360  -9.692  -1.591  1.00 98.04           H  
ATOM   1802  CA  ILE A 127     -17.638  -8.861  -0.677  1.00 98.04           C  
ATOM   1803  HA  ILE A 127     -16.604  -9.183  -0.552  1.00 98.04           H  
ATOM   1804  C   ILE A 127     -18.251  -8.685   0.713  1.00 98.04           C  
ATOM   1805  CB  ILE A 127     -17.623  -7.539  -1.482  1.00 98.04           C  
ATOM   1806  HB  ILE A 127     -18.655  -7.237  -1.660  1.00 98.04           H  
ATOM   1807  O   ILE A 127     -19.464  -8.507   0.840  1.00 98.04           O  
ATOM   1808  CG1 ILE A 127     -16.926  -7.742  -2.850  1.00 98.04           C  
ATOM   1809 HG12 ILE A 127     -15.868  -7.943  -2.687  1.00 98.04           H  
ATOM   1810 HG13 ILE A 127     -17.358  -8.604  -3.357  1.00 98.04           H  
ATOM   1811  CG2 ILE A 127     -16.925  -6.417  -0.686  1.00 98.04           C  
ATOM   1812 HG21 ILE A 127     -17.449  -6.224   0.250  1.00 98.04           H  
ATOM   1813 HG22 ILE A 127     -16.933  -5.485  -1.251  1.00 98.04           H  
ATOM   1814 HG23 ILE A 127     -15.895  -6.697  -0.466  1.00 98.04           H  
ATOM   1815  CD1 ILE A 127     -17.073  -6.554  -3.810  1.00 98.04           C  
ATOM   1816 HD11 ILE A 127     -18.126  -6.289  -3.905  1.00 98.04           H  
ATOM   1817 HD12 ILE A 127     -16.510  -5.694  -3.449  1.00 98.04           H  
ATOM   1818 HD13 ILE A 127     -16.688  -6.829  -4.792  1.00 98.04           H  
ATOM   1819  N   ALA A 128     -17.406  -8.672   1.741  1.00 98.18           N  
ATOM   1820  H   ALA A 128     -16.434  -8.879   1.559  1.00 98.18           H  
ATOM   1821  CA  ALA A 128     -17.736  -8.147   3.061  1.00 98.18           C  
ATOM   1822  HA  ALA A 128     -18.761  -7.776   3.063  1.00 98.18           H  
ATOM   1823  C   ALA A 128     -16.797  -6.974   3.375  1.00 98.18           C  
ATOM   1824  CB  ALA A 128     -17.642  -9.275   4.091  1.00 98.18           C  
ATOM   1825  HB1 ALA A 128     -17.871  -8.881   5.081  1.00 98.18           H  
ATOM   1826  HB2 ALA A 128     -18.357 -10.058   3.839  1.00 98.18           H  
ATOM   1827  HB3 ALA A 128     -16.637  -9.697   4.096  1.00 98.18           H  
ATOM   1828  O   ALA A 128     -15.580  -7.144   3.337  1.00 98.18           O  
ATOM   1829  N   ILE A 129     -17.339  -5.785   3.644  1.00 97.30           N  
ATOM   1830  H   ILE A 129     -18.344  -5.717   3.711  1.00 97.30           H  
ATOM   1831  CA  ILE A 129     -16.537  -4.586   3.934  1.00 97.30           C  
ATOM   1832  HA  ILE A 129     -15.522  -4.771   3.582  1.00 97.30           H  
ATOM   1833  C   ILE A 129     -16.443  -4.335   5.443  1.00 97.30           C  
ATOM   1834  CB  ILE A 129     -17.054  -3.361   3.144  1.00 97.30           C  
ATOM   1835  HB  ILE A 129     -17.166  -3.653   2.100  1.00 97.30           H  
ATOM   1836  O   ILE A 129     -17.448  -4.378   6.156  1.00 97.30           O  
ATOM   1837  CG1 ILE A 129     -16.091  -2.157   3.197  1.00 97.30           C  
ATOM   1838 HG12 ILE A 129     -16.623  -1.281   2.826  1.00 97.30           H  
ATOM   1839 HG13 ILE A 129     -15.803  -1.942   4.226  1.00 97.30           H  
ATOM   1840  CG2 ILE A 129     -18.430  -2.889   3.639  1.00 97.30           C  
ATOM   1841 HG21 ILE A 129     -18.788  -2.065   3.021  1.00 97.30           H  
ATOM   1842 HG22 ILE A 129     -19.148  -3.707   3.572  1.00 97.30           H  
ATOM   1843 HG23 ILE A 129     -18.371  -2.533   4.667  1.00 97.30           H  
ATOM   1844  CD1 ILE A 129     -14.832  -2.322   2.342  1.00 97.30           C  
ATOM   1845 HD11 ILE A 129     -14.247  -1.403   2.376  1.00 97.30           H  
ATOM   1846 HD12 ILE A 129     -15.104  -2.533   1.308  1.00 97.30           H  
ATOM   1847 HD13 ILE A 129     -14.220  -3.133   2.737  1.00 97.30           H  
ATOM   1848  N   TYR A 130     -15.242  -4.007   5.913  1.00 97.57           N  
ATOM   1849  H   TYR A 130     -14.455  -4.061   5.282  1.00 97.57           H  
ATOM   1850  CA  TYR A 130     -14.950  -3.649   7.298  1.00 97.57           C  
ATOM   1851  HA  TYR A 130     -15.875  -3.587   7.870  1.00 97.57           H  
ATOM   1852  C   TYR A 130     -14.263  -2.280   7.319  1.00 97.57           C  
ATOM   1853  CB  TYR A 130     -14.079  -4.738   7.936  1.00 97.57           C  
ATOM   1854  HB2 TYR A 130     -13.109  -4.744   7.440  1.00 97.57           H  
ATOM   1855  HB3 TYR A 130     -13.908  -4.478   8.981  1.00 97.57           H  
ATOM   1856  O   TYR A 130     -13.114  -2.134   6.894  1.00 97.57           O  
ATOM   1857  CG  TYR A 130     -14.663  -6.137   7.866  1.00 97.57           C  
ATOM   1858  CD1 TYR A 130     -15.470  -6.632   8.909  1.00 97.57           C  
ATOM   1859  HD1 TYR A 130     -15.648  -6.026   9.785  1.00 97.57           H  
ATOM   1860  CD2 TYR A 130     -14.412  -6.936   6.734  1.00 97.57           C  
ATOM   1861  HD2 TYR A 130     -13.789  -6.559   5.937  1.00 97.57           H  
ATOM   1862  CE1 TYR A 130     -16.041  -7.917   8.811  1.00 97.57           C  
ATOM   1863  HE1 TYR A 130     -16.651  -8.333   9.598  1.00 97.57           H  
ATOM   1864  CE2 TYR A 130     -14.990  -8.213   6.628  1.00 97.57           C  
ATOM   1865  HE2 TYR A 130     -14.813  -8.815   5.749  1.00 97.57           H  
ATOM   1866  OH  TYR A 130     -16.395  -9.917   7.544  1.00 97.57           O  
ATOM   1867  HH  TYR A 130     -16.080 -10.411   6.784  1.00 97.57           H  
ATOM   1868  CZ  TYR A 130     -15.813  -8.699   7.663  1.00 97.57           C  
ATOM   1869  N   LYS A 131     -14.984  -1.247   7.768  1.00 96.62           N  
ATOM   1870  H   LYS A 131     -15.923  -1.431   8.090  1.00 96.62           H  
ATOM   1871  CA  LYS A 131     -14.491   0.134   7.762  1.00 96.62           C  
ATOM   1872  HA  LYS A 131     -13.833   0.254   6.901  1.00 96.62           H  
ATOM   1873  C   LYS A 131     -13.678   0.451   9.014  1.00 96.62           C  
ATOM   1874  CB  LYS A 131     -15.654   1.107   7.570  1.00 96.62           C  
ATOM   1875  HB2 LYS A 131     -16.368   0.993   8.386  1.00 96.62           H  
ATOM   1876  HB3 LYS A 131     -16.158   0.872   6.632  1.00 96.62           H  
ATOM   1877  O   LYS A 131     -14.254   0.704  10.072  1.00 96.62           O  
ATOM   1878  CG  LYS A 131     -15.140   2.554   7.529  1.00 96.62           C  
ATOM   1879  HG2 LYS A 131     -14.386   2.657   6.749  1.00 96.62           H  
ATOM   1880  HG3 LYS A 131     -14.698   2.831   8.486  1.00 96.62           H  
ATOM   1881  CD  LYS A 131     -16.314   3.480   7.255  1.00 96.62           C  
ATOM   1882  HD2 LYS A 131     -17.027   3.351   8.069  1.00 96.62           H  
ATOM   1883  HD3 LYS A 131     -16.781   3.206   6.309  1.00 96.62           H  
ATOM   1884  CE  LYS A 131     -15.875   4.939   7.198  1.00 96.62           C  
ATOM   1885  HE2 LYS A 131     -15.388   5.196   8.139  1.00 96.62           H  
ATOM   1886  HE3 LYS A 131     -15.153   5.056   6.390  1.00 96.62           H  
ATOM   1887  NZ  LYS A 131     -17.067   5.784   6.968  1.00 96.62           N  
ATOM   1888  HZ1 LYS A 131     -17.796   5.539   7.622  1.00 96.62           H  
ATOM   1889  HZ2 LYS A 131     -17.431   5.592   6.046  1.00 96.62           H  
ATOM   1890  HZ3 LYS A 131     -16.846   6.768   7.019  1.00 96.62           H  
ATOM   1891  N   VAL A 132     -12.358   0.518   8.858  1.00 95.63           N  
ATOM   1892  H   VAL A 132     -11.995   0.266   7.950  1.00 95.63           H  
ATOM   1893  CA  VAL A 132     -11.392   0.809   9.944  1.00 95.63           C  
ATOM   1894  HA  VAL A 132     -11.929   0.918  10.886  1.00 95.63           H  
ATOM   1895  C   VAL A 132     -10.620   2.110   9.735  1.00 95.63           C  
ATOM   1896  CB  VAL A 132     -10.405  -0.351  10.124  1.00 95.63           C  
ATOM   1897  HB  VAL A 132      -9.786  -0.153  10.998  1.00 95.63           H  
ATOM   1898  O   VAL A 132      -9.903   2.567  10.623  1.00 95.63           O  
ATOM   1899  CG1 VAL A 132     -11.156  -1.659  10.362  1.00 95.63           C  
ATOM   1900 HG11 VAL A 132     -11.819  -1.554  11.221  1.00 95.63           H  
ATOM   1901 HG12 VAL A 132     -10.436  -2.447  10.581  1.00 95.63           H  
ATOM   1902 HG13 VAL A 132     -11.736  -1.952   9.487  1.00 95.63           H  
ATOM   1903  CG2 VAL A 132      -9.487  -0.516   8.910  1.00 95.63           C  
ATOM   1904 HG21 VAL A 132     -10.065  -0.685   8.002  1.00 95.63           H  
ATOM   1905 HG22 VAL A 132      -8.852   0.362   8.787  1.00 95.63           H  
ATOM   1906 HG23 VAL A 132      -8.836  -1.370   9.092  1.00 95.63           H  
ATOM   1907  N   CYS A 133     -10.777   2.708   8.556  1.00 93.53           N  
ATOM   1908  H   CYS A 133     -11.356   2.248   7.868  1.00 93.53           H  
ATOM   1909  CA  CYS A 133     -10.197   3.987   8.186  1.00 93.53           C  
ATOM   1910  HA  CYS A 133      -9.685   4.422   9.045  1.00 93.53           H  
ATOM   1911  C   CYS A 133     -11.297   4.956   7.744  1.00 93.53           C  
ATOM   1912  CB  CYS A 133      -9.169   3.766   7.075  1.00 93.53           C  
ATOM   1913  HB2 CYS A 133      -9.674   3.276   6.242  1.00 93.53           H  
ATOM   1914  HB3 CYS A 133      -8.806   4.734   6.729  1.00 93.53           H  
ATOM   1915  O   CYS A 133     -12.324   4.564   7.186  1.00 93.53           O  
ATOM   1916  SG  CYS A 133      -7.734   2.755   7.504  1.00 93.53           S  
ATOM   1917  N   ASN A 134     -11.088   6.246   7.967  1.00 89.80           N  
ATOM   1918  H   ASN A 134     -10.246   6.517   8.454  1.00 89.80           H  
ATOM   1919  CA  ASN A 134     -11.935   7.316   7.448  1.00 89.80           C  
ATOM   1920  HA  ASN A 134     -12.418   6.976   6.532  1.00 89.80           H  
ATOM   1921  C   ASN A 134     -11.059   8.527   7.073  1.00 89.80           C  
ATOM   1922  CB  ASN A 134     -13.036   7.622   8.487  1.00 89.80           C  
ATOM   1923  HB2 ASN A 134     -13.778   8.292   8.053  1.00 89.80           H  
ATOM   1924  HB3 ASN A 134     -13.536   6.694   8.765  1.00 89.80           H  
ATOM   1925  O   ASN A 134      -9.832   8.435   7.093  1.00 89.80           O  
ATOM   1926  CG  ASN A 134     -12.498   8.270   9.747  1.00 89.80           C  
ATOM   1927  ND2 ASN A 134     -13.300   8.448  10.765  1.00 89.80           N  
ATOM   1928 HD21 ASN A 134     -12.868   8.856  11.582  1.00 89.80           H  
ATOM   1929 HD22 ASN A 134     -14.171   7.943  10.852  1.00 89.80           H  
ATOM   1930  OD1 ASN A 134     -11.350   8.661   9.830  1.00 89.80           O  
ATOM   1931  N   SER A 135     -11.688   9.652   6.723  1.00 86.89           N  
ATOM   1932  H   SER A 135     -12.695   9.692   6.786  1.00 86.89           H  
ATOM   1933  CA  SER A 135     -11.012  10.878   6.271  1.00 86.89           C  
ATOM   1934  HA  SER A 135     -10.321  10.628   5.466  1.00 86.89           H  
ATOM   1935  C   SER A 135     -10.178  11.593   7.337  1.00 86.89           C  
ATOM   1936  CB  SER A 135     -12.061  11.849   5.723  1.00 86.89           C  
ATOM   1937  HB2 SER A 135     -11.579  12.759   5.365  1.00 86.89           H  
ATOM   1938  HB3 SER A 135     -12.577  11.379   4.886  1.00 86.89           H  
ATOM   1939  O   SER A 135      -9.635  12.652   7.048  1.00 86.89           O  
ATOM   1940  OG  SER A 135     -13.002  12.171   6.733  1.00 86.89           O  
ATOM   1941  HG  SER A 135     -12.620  12.881   7.254  1.00 86.89           H  
ATOM   1942  N   VAL A 136     -10.137  11.084   8.569  1.00 86.26           N  
ATOM   1943  H   VAL A 136     -10.586  10.195   8.741  1.00 86.26           H  
ATOM   1944  CA  VAL A 136      -9.288  11.633   9.629  1.00 86.26           C  
ATOM   1945  HA  VAL A 136      -8.765  12.512   9.252  1.00 86.26           H  
ATOM   1946  C   VAL A 136      -8.177  10.661  10.000  1.00 86.26           C  
ATOM   1947  CB  VAL A 136     -10.099  12.115  10.848  1.00 86.26           C  
ATOM   1948  HB  VAL A 136      -9.399  12.466  11.606  1.00 86.26           H  
ATOM   1949  O   VAL A 136      -7.059  11.101  10.194  1.00 86.26           O  
ATOM   1950  CG1 VAL A 136     -11.021  13.281  10.465  1.00 86.26           C  
ATOM   1951 HG11 VAL A 136     -11.538  13.655  11.349  1.00 86.26           H  
ATOM   1952 HG12 VAL A 136     -10.419  14.090  10.051  1.00 86.26           H  
ATOM   1953 HG13 VAL A 136     -11.753  12.968   9.721  1.00 86.26           H  
ATOM   1954  CG2 VAL A 136     -11.005  11.054  11.476  1.00 86.26           C  
ATOM   1955 HG21 VAL A 136     -10.428  10.167  11.737  1.00 86.26           H  
ATOM   1956 HG22 VAL A 136     -11.812  10.817  10.784  1.00 86.26           H  
ATOM   1957 HG23 VAL A 136     -11.467  11.451  12.380  1.00 86.26           H  
ATOM   1958  N   GLY A 137      -8.407   9.346  10.043  1.00 87.10           N  
ATOM   1959  H   GLY A 137      -9.325   8.984   9.825  1.00 87.10           H  
ATOM   1960  CA  GLY A 137      -7.348   8.401  10.406  1.00 87.10           C  
ATOM   1961  HA2 GLY A 137      -7.087   8.548  11.454  1.00 87.10           H  
ATOM   1962  HA3 GLY A 137      -6.456   8.624   9.820  1.00 87.10           H  
ATOM   1963  C   GLY A 137      -7.703   6.931  10.204  1.00 87.10           C  
ATOM   1964  O   GLY A 137      -8.810   6.598   9.779  1.00 87.10           O  
ATOM   1965  N   CYS A 138      -6.755   6.059  10.547  1.00 89.99           N  
ATOM   1966  H   CYS A 138      -5.858   6.435  10.822  1.00 89.99           H  
ATOM   1967  CA  CYS A 138      -6.947   4.615  10.709  1.00 89.99           C  
ATOM   1968  HA  CYS A 138      -7.975   4.351  10.462  1.00 89.99           H  
ATOM   1969  C   CYS A 138      -6.695   4.216  12.172  1.00 89.99           C  
ATOM   1970  CB  CYS A 138      -6.021   3.853   9.755  1.00 89.99           C  
ATOM   1971  HB2 CYS A 138      -6.103   2.785   9.958  1.00 89.99           H  
ATOM   1972  HB3 CYS A 138      -4.990   4.135   9.968  1.00 89.99           H  
ATOM   1973  O   CYS A 138      -5.797   4.753  12.823  1.00 89.99           O  
ATOM   1974  SG  CYS A 138      -6.293   4.109   7.983  1.00 89.99           S  
ATOM   1975  N   SER A 139      -7.501   3.298  12.709  1.00 90.50           N  
ATOM   1976  H   SER A 139      -8.206   2.872  12.125  1.00 90.50           H  
ATOM   1977  CA  SER A 139      -7.401   2.844  14.103  1.00 90.50           C  
ATOM   1978  HA  SER A 139      -6.735   3.500  14.665  1.00 90.50           H  
ATOM   1979  C   SER A 139      -6.817   1.441  14.135  1.00 90.50           C  
ATOM   1980  CB  SER A 139      -8.767   2.908  14.795  1.00 90.50           C  
ATOM   1981  HB2 SER A 139      -9.021   3.949  14.994  1.00 90.50           H  
ATOM   1982  HB3 SER A 139      -9.522   2.496  14.125  1.00 90.50           H  
ATOM   1983  O   SER A 139      -7.424   0.498  13.641  1.00 90.50           O  
ATOM   1984  OG  SER A 139      -8.780   2.194  16.016  1.00 90.50           O  
ATOM   1985  HG  SER A 139      -9.694   2.024  16.257  1.00 90.50           H  
ATOM   1986  N   GLU A 140      -5.644   1.300  14.740  1.00 89.55           N  
ATOM   1987  H   GLU A 140      -5.180   2.127  15.090  1.00 89.55           H  
ATOM   1988  CA  GLU A 140      -4.930   0.027  14.875  1.00 89.55           C  
ATOM   1989  HA  GLU A 140      -4.683  -0.366  13.888  1.00 89.55           H  
ATOM   1990  C   GLU A 140      -5.754  -1.029  15.638  1.00 89.55           C  
ATOM   1991  CB  GLU A 140      -3.641   0.349  15.635  1.00 89.55           C  
ATOM   1992  HB2 GLU A 140      -3.915   0.543  16.672  1.00 89.55           H  
ATOM   1993  HB3 GLU A 140      -3.203   1.263  15.235  1.00 89.55           H  
ATOM   1994  O   GLU A 140      -5.720  -2.215  15.308  1.00 89.55           O  
ATOM   1995  CG  GLU A 140      -2.570  -0.741  15.578  1.00 89.55           C  
ATOM   1996  HG2 GLU A 140      -1.939  -0.575  14.705  1.00 89.55           H  
ATOM   1997  HG3 GLU A 140      -3.047  -1.713  15.451  1.00 89.55           H  
ATOM   1998  CD  GLU A 140      -1.722  -0.697  16.859  1.00 89.55           C  
ATOM   1999  OE1 GLU A 140      -1.469  -1.773  17.439  1.00 89.55           O  
ATOM   2000  OE2 GLU A 140      -1.380   0.418  17.313  1.00 89.55           O  
ATOM   2001  N   SER A 141      -6.539  -0.597  16.633  1.00 91.33           N  
ATOM   2002  H   SER A 141      -6.559   0.390  16.845  1.00 91.33           H  
ATOM   2003  CA  SER A 141      -7.463  -1.475  17.356  1.00 91.33           C  
ATOM   2004  HA  SER A 141      -6.942  -2.399  17.608  1.00 91.33           H  
ATOM   2005  C   SER A 141      -8.676  -1.858  16.512  1.00 91.33           C  
ATOM   2006  CB  SER A 141      -7.922  -0.825  18.666  1.00 91.33           C  
ATOM   2007  HB2 SER A 141      -8.619  -1.494  19.170  1.00 91.33           H  
ATOM   2008  HB3 SER A 141      -7.054  -0.686  19.310  1.00 91.33           H  
ATOM   2009  O   SER A 141      -9.156  -2.983  16.620  1.00 91.33           O  
ATOM   2010  OG  SER A 141      -8.543   0.434  18.460  1.00 91.33           O  
ATOM   2011  HG  SER A 141      -9.322   0.320  17.911  1.00 91.33           H  
ATOM   2012  N   ASP A 142      -9.160  -0.949  15.659  1.00 94.98           N  
ATOM   2013  H   ASP A 142      -8.688  -0.060  15.570  1.00 94.98           H  
ATOM   2014  CA  ASP A 142     -10.269  -1.244  14.744  1.00 94.98           C  
ATOM   2015  HA  ASP A 142     -11.063  -1.739  15.302  1.00 94.98           H  
ATOM   2016  C   ASP A 142      -9.808  -2.214  13.647  1.00 94.98           C  
ATOM   2017  CB  ASP A 142     -10.862   0.032  14.112  1.00 94.98           C  
ATOM   2018  HB2 ASP A 142     -10.078   0.549  13.559  1.00 94.98           H  
ATOM   2019  HB3 ASP A 142     -11.603  -0.280  13.376  1.00 94.98           H  
ATOM   2020  O   ASP A 142     -10.577  -3.085  13.258  1.00 94.98           O  
ATOM   2021  CG  ASP A 142     -11.552   1.009  15.083  1.00 94.98           C  
ATOM   2022  OD1 ASP A 142     -12.138   2.013  14.607  1.00 94.98           O  
ATOM   2023  OD2 ASP A 142     -11.484   0.814  16.316  1.00 94.98           O  
ATOM   2024  N   VAL A 143      -8.551  -2.113  13.188  1.00 94.64           N  
ATOM   2025  H   VAL A 143      -7.991  -1.342  13.522  1.00 94.64           H  
ATOM   2026  CA  VAL A 143      -7.938  -3.072  12.251  1.00 94.64           C  
ATOM   2027  HA  VAL A 143      -8.531  -3.106  11.338  1.00 94.64           H  
ATOM   2028  C   VAL A 143      -7.961  -4.480  12.838  1.00 94.64           C  
ATOM   2029  CB  VAL A 143      -6.501  -2.664  11.862  1.00 94.64           C  
ATOM   2030  HB  VAL A 143      -5.915  -2.495  12.765  1.00 94.64           H  
ATOM   2031  O   VAL A 143      -8.476  -5.385  12.186  1.00 94.64           O  
ATOM   2032  CG1 VAL A 143      -5.797  -3.737  11.020  1.00 94.64           C  
ATOM   2033 HG11 VAL A 143      -5.620  -4.633  11.614  1.00 94.64           H  
ATOM   2034 HG12 VAL A 143      -4.831  -3.364  10.681  1.00 94.64           H  
ATOM   2035 HG13 VAL A 143      -6.411  -3.996  10.156  1.00 94.64           H  
ATOM   2036  CG2 VAL A 143      -6.484  -1.380  11.024  1.00 94.64           C  
ATOM   2037 HG21 VAL A 143      -6.859  -1.592  10.022  1.00 94.64           H  
ATOM   2038 HG22 VAL A 143      -5.462  -1.008  10.948  1.00 94.64           H  
ATOM   2039 HG23 VAL A 143      -7.107  -0.608  11.474  1.00 94.64           H  
ATOM   2040  N   LEU A 144      -7.470  -4.669  14.069  1.00 95.86           N  
ATOM   2041  H   LEU A 144      -7.063  -3.887  14.561  1.00 95.86           H  
ATOM   2042  CA  LEU A 144      -7.477  -5.987  14.711  1.00 95.86           C  
ATOM   2043  HA  LEU A 144      -6.990  -6.688  14.033  1.00 95.86           H  
ATOM   2044  C   LEU A 144      -8.910  -6.498  14.935  1.00 95.86           C  
ATOM   2045  CB  LEU A 144      -6.667  -5.923  16.018  1.00 95.86           C  
ATOM   2046  HB2 LEU A 144      -5.678  -5.523  15.796  1.00 95.86           H  
ATOM   2047  HB3 LEU A 144      -7.161  -5.234  16.703  1.00 95.86           H  
ATOM   2048  O   LEU A 144      -9.224  -7.620  14.549  1.00 95.86           O  
ATOM   2049  CG  LEU A 144      -6.500  -7.286  16.721  1.00 95.86           C  
ATOM   2050  HG  LEU A 144      -7.480  -7.671  17.004  1.00 95.86           H  
ATOM   2051  CD1 LEU A 144      -5.786  -8.320  15.845  1.00 95.86           C  
ATOM   2052 HD11 LEU A 144      -4.839  -7.926  15.478  1.00 95.86           H  
ATOM   2053 HD12 LEU A 144      -6.426  -8.597  15.007  1.00 95.86           H  
ATOM   2054 HD13 LEU A 144      -5.610  -9.227  16.424  1.00 95.86           H  
ATOM   2055  CD2 LEU A 144      -5.674  -7.090  17.994  1.00 95.86           C  
ATOM   2056 HD21 LEU A 144      -5.594  -8.041  18.521  1.00 95.86           H  
ATOM   2057 HD22 LEU A 144      -4.676  -6.728  17.745  1.00 95.86           H  
ATOM   2058 HD23 LEU A 144      -6.170  -6.371  18.645  1.00 95.86           H  
ATOM   2059  N   ALA A 145      -9.808  -5.648  15.444  1.00 96.39           N  
ATOM   2060  H   ALA A 145      -9.500  -4.731  15.735  1.00 96.39           H  
ATOM   2061  CA  ALA A 145     -11.214  -6.006  15.643  1.00 96.39           C  
ATOM   2062  HA  ALA A 145     -11.256  -6.881  16.291  1.00 96.39           H  
ATOM   2063  C   ALA A 145     -11.937  -6.366  14.329  1.00 96.39           C  
ATOM   2064  CB  ALA A 145     -11.912  -4.833  16.343  1.00 96.39           C  
ATOM   2065  HB1 ALA A 145     -11.890  -3.952  15.701  1.00 96.39           H  
ATOM   2066  HB2 ALA A 145     -11.403  -4.610  17.281  1.00 96.39           H  
ATOM   2067  HB3 ALA A 145     -12.947  -5.100  16.554  1.00 96.39           H  
ATOM   2068  O   ALA A 145     -12.841  -7.208  14.322  1.00 96.39           O  
ATOM   2069  N   ALA A 146     -11.553  -5.740  13.214  1.00 97.06           N  
ATOM   2070  H   ALA A 146     -10.871  -4.999  13.288  1.00 97.06           H  
ATOM   2071  CA  ALA A 146     -12.041  -6.077  11.883  1.00 97.06           C  
ATOM   2072  HA  ALA A 146     -13.125  -6.185  11.917  1.00 97.06           H  
ATOM   2073  C   ALA A 146     -11.528  -7.420  11.385  1.00 97.06           C  
ATOM   2074  CB  ALA A 146     -11.697  -4.955  10.909  1.00 97.06           C  
ATOM   2075  HB1 ALA A 146     -12.214  -4.045  11.213  1.00 97.06           H  
ATOM   2076  HB2 ALA A 146     -12.004  -5.239   9.903  1.00 97.06           H  
ATOM   2077  HB3 ALA A 146     -10.621  -4.779  10.907  1.00 97.06           H  
ATOM   2078  O   ALA A 146     -12.311  -8.180  10.817  1.00 97.06           O  
ATOM   2079  N   MET A 147     -10.253  -7.731  11.624  1.00 97.27           N  
ATOM   2080  H   MET A 147      -9.671  -7.064  12.112  1.00 97.27           H  
ATOM   2081  CA  MET A 147      -9.699  -9.048  11.313  1.00 97.27           C  
ATOM   2082  HA  MET A 147      -9.886  -9.266  10.262  1.00 97.27           H  
ATOM   2083  C   MET A 147     -10.413 -10.134  12.119  1.00 97.27           C  
ATOM   2084  CB  MET A 147      -8.183  -9.073  11.545  1.00 97.27           C  
ATOM   2085  HB2 MET A 147      -7.951  -8.778  12.568  1.00 97.27           H  
ATOM   2086  HB3 MET A 147      -7.822 -10.090  11.389  1.00 97.27           H  
ATOM   2087  O   MET A 147     -10.901 -11.085  11.516  1.00 97.27           O  
ATOM   2088  CG  MET A 147      -7.466  -8.138  10.567  1.00 97.27           C  
ATOM   2089  HG2 MET A 147      -7.798  -7.114  10.737  1.00 97.27           H  
ATOM   2090  HG3 MET A 147      -7.751  -8.413   9.551  1.00 97.27           H  
ATOM   2091  SD  MET A 147      -5.665  -8.163  10.673  1.00 97.27           S  
ATOM   2092  CE  MET A 147      -5.383  -9.599   9.612  1.00 97.27           C  
ATOM   2093  HE1 MET A 147      -5.805 -10.493  10.073  1.00 97.27           H  
ATOM   2094  HE2 MET A 147      -5.867  -9.451   8.648  1.00 97.27           H  
ATOM   2095  HE3 MET A 147      -4.311  -9.716   9.453  1.00 97.27           H  
ATOM   2096  N   ASP A 148     -10.582  -9.945  13.431  1.00 97.25           N  
ATOM   2097  H   ASP A 148     -10.095  -9.180  13.875  1.00 97.25           H  
ATOM   2098  CA  ASP A 148     -11.308 -10.880  14.302  1.00 97.25           C  
ATOM   2099  HA  ASP A 148     -10.817 -11.853  14.278  1.00 97.25           H  
ATOM   2100  C   ASP A 148     -12.758 -11.080  13.831  1.00 97.25           C  
ATOM   2101  CB  ASP A 148     -11.290 -10.368  15.754  1.00 97.25           C  
ATOM   2102  HB2 ASP A 148     -11.939 -11.008  16.351  1.00 97.25           H  
ATOM   2103  HB3 ASP A 148     -11.703  -9.360  15.780  1.00 97.25           H  
ATOM   2104  O   ASP A 148     -13.216 -12.209  13.657  1.00 97.25           O  
ATOM   2105  CG  ASP A 148      -9.904 -10.361  16.413  1.00 97.25           C  
ATOM   2106  OD1 ASP A 148      -9.763  -9.623  17.417  1.00 97.25           O  
ATOM   2107  OD2 ASP A 148      -9.005 -11.089  15.934  1.00 97.25           O  
ATOM   2108  N   SER A 149     -13.465  -9.984  13.523  1.00 97.05           N  
ATOM   2109  H   SER A 149     -13.020  -9.088  13.661  1.00 97.05           H  
ATOM   2110  CA  SER A 149     -14.836 -10.056  12.995  1.00 97.05           C  
ATOM   2111  HA  SER A 149     -15.467 -10.582  13.711  1.00 97.05           H  
ATOM   2112  C   SER A 149     -14.899 -10.812  11.671  1.00 97.05           C  
ATOM   2113  CB  SER A 149     -15.417  -8.666  12.736  1.00 97.05           C  
ATOM   2114  HB2 SER A 149     -16.420  -8.774  12.324  1.00 97.05           H  
ATOM   2115  HB3 SER A 149     -14.796  -8.158  11.998  1.00 97.05           H  
ATOM   2116  O   SER A 149     -15.801 -11.616  11.468  1.00 97.05           O  
ATOM   2117  OG  SER A 149     -15.486  -7.874  13.910  1.00 97.05           O  
ATOM   2118  HG  SER A 149     -14.601  -7.860  14.282  1.00 97.05           H  
ATOM   2119  N   ALA A 150     -13.960 -10.561  10.758  1.00 97.65           N  
ATOM   2120  H   ALA A 150     -13.225  -9.902  10.972  1.00 97.65           H  
ATOM   2121  CA  ALA A 150     -13.949 -11.208   9.456  1.00 97.65           C  
ATOM   2122  HA  ALA A 150     -14.946 -11.117   9.024  1.00 97.65           H  
ATOM   2123  C   ALA A 150     -13.647 -12.708   9.550  1.00 97.65           C  
ATOM   2124  CB  ALA A 150     -12.949 -10.470   8.572  1.00 97.65           C  
ATOM   2125  HB1 ALA A 150     -11.945 -10.605   8.974  1.00 97.65           H  
ATOM   2126  HB2 ALA A 150     -13.010 -10.871   7.560  1.00 97.65           H  
ATOM   2127  HB3 ALA A 150     -13.181  -9.405   8.550  1.00 97.65           H  
ATOM   2128  O   ALA A 150     -14.249 -13.501   8.819  1.00 97.65           O  
ATOM   2129  N   ILE A 151     -12.761 -13.095  10.473  1.00 97.40           N  
ATOM   2130  H   ILE A 151     -12.308 -12.382  11.027  1.00 97.40           H  
ATOM   2131  CA  ILE A 151     -12.485 -14.493  10.812  1.00 97.40           C  
ATOM   2132  HA  ILE A 151     -12.166 -15.016   9.910  1.00 97.40           H  
ATOM   2133  C   ILE A 151     -13.768 -15.180  11.298  1.00 97.40           C  
ATOM   2134  CB  ILE A 151     -11.346 -14.573  11.859  1.00 97.40           C  
ATOM   2135  HB  ILE A 151     -11.592 -13.921  12.697  1.00 97.40           H  
ATOM   2136  O   ILE A 151     -14.145 -16.224  10.761  1.00 97.40           O  
ATOM   2137  CG1 ILE A 151      -9.994 -14.121  11.261  1.00 97.40           C  
ATOM   2138 HG12 ILE A 151      -9.606 -14.912  10.619  1.00 97.40           H  
ATOM   2139 HG13 ILE A 151     -10.133 -13.245  10.628  1.00 97.40           H  
ATOM   2140  CG2 ILE A 151     -11.209 -16.008  12.392  1.00 97.40           C  
ATOM   2141 HG21 ILE A 151     -12.091 -16.276  12.975  1.00 97.40           H  
ATOM   2142 HG22 ILE A 151     -10.348 -16.086  13.056  1.00 97.40           H  
ATOM   2143 HG23 ILE A 151     -11.097 -16.696  11.554  1.00 97.40           H  
ATOM   2144  CD1 ILE A 151      -8.938 -13.779  12.323  1.00 97.40           C  
ATOM   2145 HD11 ILE A 151      -9.339 -13.054  13.031  1.00 97.40           H  
ATOM   2146 HD12 ILE A 151      -8.626 -14.675  12.860  1.00 97.40           H  
ATOM   2147 HD13 ILE A 151      -8.065 -13.339  11.841  1.00 97.40           H  
ATOM   2148  N   ASP A 152     -14.467 -14.582  12.266  1.00 97.29           N  
ATOM   2149  H   ASP A 152     -14.085 -13.750  12.693  1.00 97.29           H  
ATOM   2150  CA  ASP A 152     -15.695 -15.146  12.842  1.00 97.29           C  
ATOM   2151  HA  ASP A 152     -15.503 -16.178  13.136  1.00 97.29           H  
ATOM   2152  C   ASP A 152     -16.865 -15.183  11.847  1.00 97.29           C  
ATOM   2153  CB  ASP A 152     -16.088 -14.340  14.090  1.00 97.29           C  
ATOM   2154  HB2 ASP A 152     -17.127 -14.565  14.332  1.00 97.29           H  
ATOM   2155  HB3 ASP A 152     -16.023 -13.274  13.872  1.00 97.29           H  
ATOM   2156  O   ASP A 152     -17.670 -16.124  11.855  1.00 97.29           O  
ATOM   2157  CG  ASP A 152     -15.251 -14.671  15.332  1.00 97.29           C  
ATOM   2158  OD1 ASP A 152     -15.367 -13.892  16.304  1.00 97.29           O  
ATOM   2159  OD2 ASP A 152     -14.622 -15.758  15.360  1.00 97.29           O  
ATOM   2160  N   ASP A 153     -16.933 -14.192  10.958  1.00 97.77           N  
ATOM   2161  H   ASP A 153     -16.294 -13.419  11.078  1.00 97.77           H  
ATOM   2162  CA  ASP A 153     -17.952 -14.079   9.916  1.00 97.77           C  
ATOM   2163  HA  ASP A 153     -18.926 -14.252  10.373  1.00 97.77           H  
ATOM   2164  C   ASP A 153     -17.793 -15.141   8.812  1.00 97.77           C  
ATOM   2165  CB  ASP A 153     -17.945 -12.650   9.342  1.00 97.77           C  
ATOM   2166  HB2 ASP A 153     -16.930 -12.358   9.071  1.00 97.77           H  
ATOM   2167  HB3 ASP A 153     -18.551 -12.662   8.436  1.00 97.77           H  
ATOM   2168  O   ASP A 153     -18.770 -15.470   8.129  1.00 97.77           O  
ATOM   2169  CG  ASP A 153     -18.582 -11.606  10.267  1.00 97.77           C  
ATOM   2170  OD1 ASP A 153     -18.676 -10.408   9.903  1.00 97.77           O  
ATOM   2171  OD2 ASP A 153     -19.203 -11.985  11.282  1.00 97.77           O  
ATOM   2172  N   GLY A 154     -16.597 -15.729   8.671  1.00 96.96           N  
ATOM   2173  H   GLY A 154     -15.863 -15.432   9.297  1.00 96.96           H  
ATOM   2174  CA  GLY A 154     -16.315 -16.837   7.755  1.00 96.96           C  
ATOM   2175  HA2 GLY A 154     -15.518 -17.438   8.193  1.00 96.96           H  
ATOM   2176  HA3 GLY A 154     -17.202 -17.462   7.652  1.00 96.96           H  
ATOM   2177  C   GLY A 154     -15.854 -16.410   6.359  1.00 96.96           C  
ATOM   2178  O   GLY A 154     -16.222 -17.064   5.377  1.00 96.96           O  
ATOM   2179  N   VAL A 155     -15.083 -15.317   6.255  1.00 97.83           N  
ATOM   2180  H   VAL A 155     -14.808 -14.847   7.106  1.00 97.83           H  
ATOM   2181  CA  VAL A 155     -14.436 -14.919   4.988  1.00 97.83           C  
ATOM   2182  HA  VAL A 155     -15.213 -14.894   4.224  1.00 97.83           H  
ATOM   2183  C   VAL A 155     -13.400 -15.959   4.542  1.00 97.83           C  
ATOM   2184  CB  VAL A 155     -13.805 -13.511   5.040  1.00 97.83           C  
ATOM   2185  HB  VAL A 155     -13.511 -13.247   4.024  1.00 97.83           H  
ATOM   2186  O   VAL A 155     -12.872 -16.700   5.362  1.00 97.83           O  
ATOM   2187  CG1 VAL A 155     -14.810 -12.443   5.499  1.00 97.83           C  
ATOM   2188 HG11 VAL A 155     -14.345 -11.459   5.446  1.00 97.83           H  
ATOM   2189 HG12 VAL A 155     -15.120 -12.633   6.527  1.00 97.83           H  
ATOM   2190 HG13 VAL A 155     -15.684 -12.460   4.848  1.00 97.83           H  
ATOM   2191  CG2 VAL A 155     -12.543 -13.435   5.904  1.00 97.83           C  
ATOM   2192 HG21 VAL A 155     -12.184 -12.407   5.952  1.00 97.83           H  
ATOM   2193 HG22 VAL A 155     -11.756 -14.048   5.466  1.00 97.83           H  
ATOM   2194 HG23 VAL A 155     -12.744 -13.800   6.912  1.00 97.83           H  
ATOM   2195  N   ASP A 156     -13.087 -16.010   3.247  1.00 98.07           N  
ATOM   2196  H   ASP A 156     -13.549 -15.378   2.609  1.00 98.07           H  
ATOM   2197  CA  ASP A 156     -12.065 -16.911   2.688  1.00 98.07           C  
ATOM   2198  HA  ASP A 156     -11.886 -17.753   3.356  1.00 98.07           H  
ATOM   2199  C   ASP A 156     -10.725 -16.213   2.450  1.00 98.07           C  
ATOM   2200  CB  ASP A 156     -12.557 -17.442   1.342  1.00 98.07           C  
ATOM   2201  HB2 ASP A 156     -12.855 -16.607   0.709  1.00 98.07           H  
ATOM   2202  HB3 ASP A 156     -11.741 -17.967   0.846  1.00 98.07           H  
ATOM   2203  O   ASP A 156      -9.659 -16.802   2.633  1.00 98.07           O  
ATOM   2204  CG  ASP A 156     -13.713 -18.407   1.507  1.00 98.07           C  
ATOM   2205  OD1 ASP A 156     -14.849 -18.100   1.068  1.00 98.07           O  
ATOM   2206  OD2 ASP A 156     -13.487 -19.504   2.063  1.00 98.07           O  
ATOM   2207  N   ILE A 157     -10.789 -14.954   2.015  1.00 98.01           N  
ATOM   2208  H   ILE A 157     -11.707 -14.549   1.901  1.00 98.01           H  
ATOM   2209  CA  ILE A 157      -9.637 -14.112   1.698  1.00 98.01           C  
ATOM   2210  HA  ILE A 157      -8.724 -14.598   2.041  1.00 98.01           H  
ATOM   2211  C   ILE A 157      -9.799 -12.790   2.444  1.00 98.01           C  
ATOM   2212  CB  ILE A 157      -9.532 -13.873   0.171  1.00 98.01           C  
ATOM   2213  HB  ILE A 157     -10.402 -13.288  -0.126  1.00 98.01           H  
ATOM   2214  O   ILE A 157     -10.871 -12.186   2.394  1.00 98.01           O  
ATOM   2215  CG1 ILE A 157      -9.564 -15.160  -0.689  1.00 98.01           C  
ATOM   2216 HG12 ILE A 157      -9.578 -14.865  -1.738  1.00 98.01           H  
ATOM   2217 HG13 ILE A 157     -10.494 -15.698  -0.503  1.00 98.01           H  
ATOM   2218  CG2 ILE A 157      -8.285 -13.036  -0.173  1.00 98.01           C  
ATOM   2219 HG21 ILE A 157      -7.390 -13.503   0.239  1.00 98.01           H  
ATOM   2220 HG22 ILE A 157      -8.180 -12.954  -1.255  1.00 98.01           H  
ATOM   2221 HG23 ILE A 157      -8.374 -12.031   0.239  1.00 98.01           H  
ATOM   2222  CD1 ILE A 157      -8.393 -16.128  -0.494  1.00 98.01           C  
ATOM   2223 HD11 ILE A 157      -8.533 -16.995  -1.140  1.00 98.01           H  
ATOM   2224 HD12 ILE A 157      -8.342 -16.467   0.541  1.00 98.01           H  
ATOM   2225 HD13 ILE A 157      -7.457 -15.640  -0.765  1.00 98.01           H  
ATOM   2226  N   LEU A 158      -8.737 -12.306   3.081  1.00 98.13           N  
ATOM   2227  H   LEU A 158      -7.892 -12.860   3.073  1.00 98.13           H  
ATOM   2228  CA  LEU A 158      -8.642 -10.937   3.579  1.00 98.13           C  
ATOM   2229  HA  LEU A 158      -9.633 -10.483   3.577  1.00 98.13           H  
ATOM   2230  C   LEU A 158      -7.779 -10.102   2.639  1.00 98.13           C  
ATOM   2231  CB  LEU A 158      -8.097 -10.918   5.016  1.00 98.13           C  
ATOM   2232  HB2 LEU A 158      -7.249 -11.601   5.067  1.00 98.13           H  
ATOM   2233  HB3 LEU A 158      -7.733  -9.917   5.248  1.00 98.13           H  
ATOM   2234  O   LEU A 158      -6.625 -10.432   2.378  1.00 98.13           O  
ATOM   2235  CG  LEU A 158      -9.132 -11.316   6.080  1.00 98.13           C  
ATOM   2236  HG  LEU A 158      -9.542 -12.293   5.828  1.00 98.13           H  
ATOM   2237  CD1 LEU A 158      -8.488 -11.395   7.473  1.00 98.13           C  
ATOM   2238 HD11 LEU A 158      -8.832 -12.301   7.972  1.00 98.13           H  
ATOM   2239 HD12 LEU A 158      -8.763 -10.537   8.087  1.00 98.13           H  
ATOM   2240 HD13 LEU A 158      -7.401 -11.432   7.401  1.00 98.13           H  
ATOM   2241  CD2 LEU A 158     -10.275 -10.302   6.123  1.00 98.13           C  
ATOM   2242 HD21 LEU A 158      -9.879  -9.288   6.182  1.00 98.13           H  
ATOM   2243 HD22 LEU A 158     -10.876 -10.496   7.011  1.00 98.13           H  
ATOM   2244 HD23 LEU A 158     -10.911 -10.405   5.243  1.00 98.13           H  
ATOM   2245  N   SER A 159      -8.345  -9.005   2.148  1.00 97.83           N  
ATOM   2246  H   SER A 159      -9.300  -8.816   2.416  1.00 97.83           H  
ATOM   2247  CA  SER A 159      -7.661  -8.011   1.328  1.00 97.83           C  
ATOM   2248  HA  SER A 159      -6.696  -8.400   1.002  1.00 97.83           H  
ATOM   2249  C   SER A 159      -7.435  -6.753   2.156  1.00 97.83           C  
ATOM   2250  CB  SER A 159      -8.500  -7.716   0.086  1.00 97.83           C  
ATOM   2251  HB2 SER A 159      -8.761  -8.658  -0.396  1.00 97.83           H  
ATOM   2252  HB3 SER A 159      -9.423  -7.210   0.370  1.00 97.83           H  
ATOM   2253  O   SER A 159      -8.388  -6.041   2.483  1.00 97.83           O  
ATOM   2254  OG  SER A 159      -7.768  -6.917  -0.827  1.00 97.83           O  
ATOM   2255  HG  SER A 159      -7.809  -6.009  -0.517  1.00 97.83           H  
ATOM   2256  N   MET A 160      -6.176  -6.466   2.480  1.00 96.79           N  
ATOM   2257  H   MET A 160      -5.450  -7.115   2.212  1.00 96.79           H  
ATOM   2258  CA  MET A 160      -5.791  -5.341   3.330  1.00 96.79           C  
ATOM   2259  HA  MET A 160      -6.673  -4.767   3.613  1.00 96.79           H  
ATOM   2260  C   MET A 160      -4.855  -4.409   2.565  1.00 96.79           C  
ATOM   2261  CB  MET A 160      -5.158  -5.854   4.626  1.00 96.79           C  
ATOM   2262  HB2 MET A 160      -4.259  -6.423   4.388  1.00 96.79           H  
ATOM   2263  HB3 MET A 160      -4.876  -4.996   5.237  1.00 96.79           H  
ATOM   2264  O   MET A 160      -3.652  -4.633   2.442  1.00 96.79           O  
ATOM   2265  CG  MET A 160      -6.113  -6.752   5.417  1.00 96.79           C  
ATOM   2266  HG2 MET A 160      -7.054  -6.226   5.582  1.00 96.79           H  
ATOM   2267  HG3 MET A 160      -6.323  -7.645   4.829  1.00 96.79           H  
ATOM   2268  SD  MET A 160      -5.460  -7.292   7.011  1.00 96.79           S  
ATOM   2269  CE  MET A 160      -5.502  -5.742   7.950  1.00 96.79           C  
ATOM   2270  HE1 MET A 160      -4.808  -5.022   7.516  1.00 96.79           H  
ATOM   2271  HE2 MET A 160      -6.512  -5.332   7.942  1.00 96.79           H  
ATOM   2272  HE3 MET A 160      -5.205  -5.938   8.980  1.00 96.79           H  
ATOM   2273  N   SER A 161      -5.415  -3.322   2.044  1.00 95.33           N  
ATOM   2274  H   SER A 161      -6.397  -3.163   2.216  1.00 95.33           H  
ATOM   2275  CA  SER A 161      -4.651  -2.253   1.382  1.00 95.33           C  
ATOM   2276  HA  SER A 161      -3.718  -2.660   0.992  1.00 95.33           H  
ATOM   2277  C   SER A 161      -4.253  -1.159   2.376  1.00 95.33           C  
ATOM   2278  CB  SER A 161      -5.438  -1.732   0.192  1.00 95.33           C  
ATOM   2279  HB2 SER A 161      -6.426  -1.405   0.514  1.00 95.33           H  
ATOM   2280  HB3 SER A 161      -4.906  -0.894  -0.258  1.00 95.33           H  
ATOM   2281  O   SER A 161      -4.348   0.043   2.111  1.00 95.33           O  
ATOM   2282  OG  SER A 161      -5.552  -2.781  -0.745  1.00 95.33           O  
ATOM   2283  HG  SER A 161      -6.103  -3.462  -0.352  1.00 95.33           H  
ATOM   2284  N   LEU A 162      -3.875  -1.608   3.573  1.00 90.35           N  
ATOM   2285  H   LEU A 162      -3.717  -2.601   3.666  1.00 90.35           H  
ATOM   2286  CA  LEU A 162      -3.528  -0.772   4.707  1.00 90.35           C  
ATOM   2287  HA  LEU A 162      -3.803   0.260   4.490  1.00 90.35           H  
ATOM   2288  C   LEU A 162      -2.024  -0.801   4.921  1.00 90.35           C  
ATOM   2289  CB  LEU A 162      -4.289  -1.210   5.966  1.00 90.35           C  
ATOM   2290  HB2 LEU A 162      -3.983  -2.223   6.229  1.00 90.35           H  
ATOM   2291  HB3 LEU A 162      -4.000  -0.553   6.786  1.00 90.35           H  
ATOM   2292  O   LEU A 162      -1.348  -1.819   4.734  1.00 90.35           O  
ATOM   2293  CG  LEU A 162      -5.820  -1.180   5.824  1.00 90.35           C  
ATOM   2294  HG  LEU A 162      -6.134  -1.933   5.101  1.00 90.35           H  
ATOM   2295  CD1 LEU A 162      -6.440  -1.513   7.174  1.00 90.35           C  
ATOM   2296 HD11 LEU A 162      -7.525  -1.505   7.065  1.00 90.35           H  
ATOM   2297 HD12 LEU A 162      -6.121  -2.503   7.500  1.00 90.35           H  
ATOM   2298 HD13 LEU A 162      -6.148  -0.768   7.914  1.00 90.35           H  
ATOM   2299  CD2 LEU A 162      -6.347   0.187   5.379  1.00 90.35           C  
ATOM   2300 HD21 LEU A 162      -7.435   0.201   5.451  1.00 90.35           H  
ATOM   2301 HD22 LEU A 162      -5.934   0.970   6.016  1.00 90.35           H  
ATOM   2302 HD23 LEU A 162      -6.079   0.373   4.339  1.00 90.35           H  
ATOM   2303  N   SER A 163      -1.503   0.348   5.317  1.00 76.60           N  
ATOM   2304  H   SER A 163      -2.105   1.137   5.503  1.00 76.60           H  
ATOM   2305  CA  SER A 163      -0.081   0.500   5.534  1.00 76.60           C  
ATOM   2306  HA  SER A 163       0.453  -0.116   4.811  1.00 76.60           H  
ATOM   2307  C   SER A 163       0.272   0.003   6.943  1.00 76.60           C  
ATOM   2308  CB  SER A 163       0.335   1.950   5.268  1.00 76.60           C  
ATOM   2309  HB2 SER A 163       1.408   1.902   5.082  1.00 76.60           H  
ATOM   2310  HB3 SER A 163       0.119   2.573   6.136  1.00 76.60           H  
ATOM   2311  O   SER A 163      -0.213   0.560   7.923  1.00 76.60           O  
ATOM   2312  OG  SER A 163      -0.247   2.534   4.104  1.00 76.60           O  
ATOM   2313  HG  SER A 163       0.378   3.127   3.680  1.00 76.60           H  
ATOM   2314  N   GLY A 164       1.098  -1.042   7.041  1.00 76.84           N  
ATOM   2315  H   GLY A 164       1.392  -1.507   6.194  1.00 76.84           H  
ATOM   2316  CA  GLY A 164       1.743  -1.457   8.292  1.00 76.84           C  
ATOM   2317  HA2 GLY A 164       1.958  -2.525   8.256  1.00 76.84           H  
ATOM   2318  HA3 GLY A 164       1.074  -1.277   9.134  1.00 76.84           H  
ATOM   2319  C   GLY A 164       3.049  -0.695   8.524  1.00 76.84           C  
ATOM   2320  O   GLY A 164       3.502   0.027   7.639  1.00 76.84           O  
ATOM   2321  N   GLY A 165       3.674  -0.879   9.687  1.00 76.53           N  
ATOM   2322  H   GLY A 165       3.287  -1.557  10.328  1.00 76.53           H  
ATOM   2323  CA  GLY A 165       4.978  -0.289  10.013  1.00 76.53           C  
ATOM   2324  HA2 GLY A 165       5.187   0.531   9.326  1.00 76.53           H  
ATOM   2325  HA3 GLY A 165       4.943   0.125  11.020  1.00 76.53           H  
ATOM   2326  C   GLY A 165       6.118  -1.315   9.947  1.00 76.53           C  
ATOM   2327  O   GLY A 165       5.874  -2.512  10.097  1.00 76.53           O  
ATOM   2328  N   PRO A 166       7.383  -0.890   9.779  1.00 81.46           N  
ATOM   2329  CA  PRO A 166       8.545  -1.779   9.820  1.00 81.46           C  
ATOM   2330  HA  PRO A 166       8.323  -2.705   9.289  1.00 81.46           H  
ATOM   2331  C   PRO A 166       8.920  -2.138  11.273  1.00 81.46           C  
ATOM   2332  CB  PRO A 166       9.629  -1.014   9.053  1.00 81.46           C  
ATOM   2333  HB2 PRO A 166      10.642  -1.305   9.335  1.00 81.46           H  
ATOM   2334  HB3 PRO A 166       9.486  -1.165   7.983  1.00 81.46           H  
ATOM   2335  O   PRO A 166      10.006  -1.796  11.751  1.00 81.46           O  
ATOM   2336  CG  PRO A 166       9.323   0.443   9.403  1.00 81.46           C  
ATOM   2337  HG2 PRO A 166       9.734   0.683  10.384  1.00 81.46           H  
ATOM   2338  HG3 PRO A 166       9.706   1.130   8.648  1.00 81.46           H  
ATOM   2339  CD  PRO A 166       7.795   0.473   9.465  1.00 81.46           C  
ATOM   2340  HD2 PRO A 166       7.458   1.177  10.225  1.00 81.46           H  
ATOM   2341  HD3 PRO A 166       7.395   0.757   8.491  1.00 81.46           H  
ATOM   2342  N   ILE A 167       8.001  -2.789  11.992  1.00 87.82           N  
ATOM   2343  H   ILE A 167       7.155  -3.072  11.517  1.00 87.82           H  
ATOM   2344  CA  ILE A 167       8.125  -3.158  13.410  1.00 87.82           C  
ATOM   2345  HA  ILE A 167       9.085  -2.787  13.769  1.00 87.82           H  
ATOM   2346  C   ILE A 167       8.137  -4.690  13.600  1.00 87.82           C  
ATOM   2347  CB  ILE A 167       7.027  -2.475  14.256  1.00 87.82           C  
ATOM   2348  HB  ILE A 167       7.186  -2.768  15.294  1.00 87.82           H  
ATOM   2349  O   ILE A 167       7.728  -5.418  12.697  1.00 87.82           O  
ATOM   2350  CG1 ILE A 167       5.611  -2.925  13.853  1.00 87.82           C  
ATOM   2351 HG12 ILE A 167       5.603  -4.003  13.694  1.00 87.82           H  
ATOM   2352 HG13 ILE A 167       5.304  -2.439  12.927  1.00 87.82           H  
ATOM   2353  CG2 ILE A 167       7.165  -0.942  14.198  1.00 87.82           C  
ATOM   2354 HG21 ILE A 167       6.905  -0.577  13.204  1.00 87.82           H  
ATOM   2355 HG22 ILE A 167       6.498  -0.475  14.924  1.00 87.82           H  
ATOM   2356 HG23 ILE A 167       8.190  -0.650  14.428  1.00 87.82           H  
ATOM   2357  CD1 ILE A 167       4.599  -2.620  14.953  1.00 87.82           C  
ATOM   2358 HD11 ILE A 167       4.913  -3.092  15.884  1.00 87.82           H  
ATOM   2359 HD12 ILE A 167       4.507  -1.545  15.114  1.00 87.82           H  
ATOM   2360 HD13 ILE A 167       3.634  -3.033  14.662  1.00 87.82           H  
ATOM   2361  N   PRO A 168       8.611  -5.213  14.750  1.00 92.54           N  
ATOM   2362  CA  PRO A 168       8.567  -6.648  15.036  1.00 92.54           C  
ATOM   2363  HA  PRO A 168       9.177  -7.172  14.301  1.00 92.54           H  
ATOM   2364  C   PRO A 168       7.140  -7.205  15.010  1.00 92.54           C  
ATOM   2365  CB  PRO A 168       9.183  -6.812  16.429  1.00 92.54           C  
ATOM   2366  HB2 PRO A 168       9.750  -7.739  16.517  1.00 92.54           H  
ATOM   2367  HB3 PRO A 168       8.403  -6.770  17.190  1.00 92.54           H  
ATOM   2368  O   PRO A 168       6.220  -6.561  15.516  1.00 92.54           O  
ATOM   2369  CG  PRO A 168      10.079  -5.584  16.570  1.00 92.54           C  
ATOM   2370  HG2 PRO A 168      10.242  -5.321  17.615  1.00 92.54           H  
ATOM   2371  HG3 PRO A 168      11.027  -5.761  16.063  1.00 92.54           H  
ATOM   2372  CD  PRO A 168       9.290  -4.509  15.829  1.00 92.54           C  
ATOM   2373  HD2 PRO A 168       9.970  -3.743  15.455  1.00 92.54           H  
ATOM   2374  HD3 PRO A 168       8.550  -4.073  16.500  1.00 92.54           H  
ATOM   2375  N   PHE A 169       6.966  -8.435  14.519  1.00 95.75           N  
ATOM   2376  H   PHE A 169       7.760  -8.924  14.132  1.00 95.75           H  
ATOM   2377  CA  PHE A 169       5.637  -9.028  14.309  1.00 95.75           C  
ATOM   2378  HA  PHE A 169       5.080  -8.399  13.615  1.00 95.75           H  
ATOM   2379  C   PHE A 169       4.800  -9.122  15.589  1.00 95.75           C  
ATOM   2380  CB  PHE A 169       5.792 -10.426  13.696  1.00 95.75           C  
ATOM   2381  HB2 PHE A 169       6.242 -11.082  14.442  1.00 95.75           H  
ATOM   2382  HB3 PHE A 169       4.798 -10.810  13.469  1.00 95.75           H  
ATOM   2383  O   PHE A 169       3.590  -8.955  15.551  1.00 95.75           O  
ATOM   2384  CG  PHE A 169       6.613 -10.501  12.425  1.00 95.75           C  
ATOM   2385  CD1 PHE A 169       6.427  -9.557  11.395  1.00 95.75           C  
ATOM   2386  HD1 PHE A 169       5.699  -8.766  11.498  1.00 95.75           H  
ATOM   2387  CD2 PHE A 169       7.554 -11.534  12.262  1.00 95.75           C  
ATOM   2388  HD2 PHE A 169       7.707 -12.266  13.042  1.00 95.75           H  
ATOM   2389  CE1 PHE A 169       7.182  -9.644  10.214  1.00 95.75           C  
ATOM   2390  HE1 PHE A 169       7.033  -8.918   9.428  1.00 95.75           H  
ATOM   2391  CE2 PHE A 169       8.302 -11.620  11.078  1.00 95.75           C  
ATOM   2392  HE2 PHE A 169       9.026 -12.414  10.965  1.00 95.75           H  
ATOM   2393  CZ  PHE A 169       8.115 -10.681  10.051  1.00 95.75           C  
ATOM   2394  HZ  PHE A 169       8.679 -10.761   9.133  1.00 95.75           H  
ATOM   2395  N   HIS A 170       5.438  -9.320  16.747  1.00 94.93           N  
ATOM   2396  H   HIS A 170       6.442  -9.429  16.721  1.00 94.93           H  
ATOM   2397  CA  HIS A 170       4.754  -9.404  18.044  1.00 94.93           C  
ATOM   2398  HA  HIS A 170       3.888 -10.055  17.928  1.00 94.93           H  
ATOM   2399  C   HIS A 170       4.208  -8.051  18.553  1.00 94.93           C  
ATOM   2400  CB  HIS A 170       5.709 -10.052  19.058  1.00 94.93           C  
ATOM   2401  HB2 HIS A 170       6.079 -10.998  18.664  1.00 94.93           H  
ATOM   2402  HB3 HIS A 170       5.143 -10.266  19.964  1.00 94.93           H  
ATOM   2403  O   HIS A 170       3.685  -7.974  19.666  1.00 94.93           O  
ATOM   2404  CG  HIS A 170       6.871  -9.167  19.432  1.00 94.93           C  
ATOM   2405  CD2 HIS A 170       8.178  -9.268  19.038  1.00 94.93           C  
ATOM   2406  HD2 HIS A 170       8.596 -10.039  18.409  1.00 94.93           H  
ATOM   2407  ND1 HIS A 170       6.775  -8.058  20.231  1.00 94.93           N  
ATOM   2408  HD1 HIS A 170       5.902  -7.711  20.601  1.00 94.93           H  
ATOM   2409  CE1 HIS A 170       7.984  -7.477  20.283  1.00 94.93           C  
ATOM   2410  HE1 HIS A 170       8.216  -6.559  20.804  1.00 94.93           H  
ATOM   2411  NE2 HIS A 170       8.875  -8.180  19.579  1.00 94.93           N  
ATOM   2412  N   ARG A 171       4.416  -6.965  17.799  1.00 93.02           N  
ATOM   2413  H   ARG A 171       4.912  -7.093  16.929  1.00 93.02           H  
ATOM   2414  CA  ARG A 171       3.816  -5.637  18.012  1.00 93.02           C  
ATOM   2415  HA  ARG A 171       3.113  -5.668  18.844  1.00 93.02           H  
ATOM   2416  C   ARG A 171       2.978  -5.187  16.815  1.00 93.02           C  
ATOM   2417  CB  ARG A 171       4.911  -4.591  18.294  1.00 93.02           C  
ATOM   2418  HB2 ARG A 171       5.661  -4.643  17.505  1.00 93.02           H  
ATOM   2419  HB3 ARG A 171       4.470  -3.595  18.284  1.00 93.02           H  
ATOM   2420  O   ARG A 171       2.459  -4.082  16.857  1.00 93.02           O  
ATOM   2421  CG  ARG A 171       5.582  -4.784  19.650  1.00 93.02           C  
ATOM   2422  HG2 ARG A 171       4.837  -4.700  20.442  1.00 93.02           H  
ATOM   2423  HG3 ARG A 171       6.026  -5.779  19.671  1.00 93.02           H  
ATOM   2424  CD  ARG A 171       6.686  -3.745  19.856  1.00 93.02           C  
ATOM   2425  HD2 ARG A 171       7.378  -3.809  19.017  1.00 93.02           H  
ATOM   2426  HD3 ARG A 171       6.231  -2.754  19.862  1.00 93.02           H  
ATOM   2427  NE  ARG A 171       7.415  -3.970  21.121  1.00 93.02           N  
ATOM   2428  HE  ARG A 171       7.018  -4.653  21.750  1.00 93.02           H  
ATOM   2429  NH1 ARG A 171       8.972  -2.310  20.843  1.00 93.02           N  
ATOM   2430 HH11 ARG A 171       8.493  -2.025  20.001  1.00 93.02           H  
ATOM   2431 HH12 ARG A 171       9.763  -1.777  21.175  1.00 93.02           H  
ATOM   2432  NH2 ARG A 171       9.072  -3.616  22.648  1.00 93.02           N  
ATOM   2433 HH21 ARG A 171       8.692  -4.341  23.240  1.00 93.02           H  
ATOM   2434 HH22 ARG A 171       9.877  -3.085  22.950  1.00 93.02           H  
ATOM   2435  CZ  ARG A 171       8.481  -3.303  21.529  1.00 93.02           C  
ATOM   2436  N   ASP A 172       2.896  -5.993  15.757  1.00 94.77           N  
ATOM   2437  H   ASP A 172       3.237  -6.942  15.820  1.00 94.77           H  
ATOM   2438  CA  ASP A 172       2.197  -5.629  14.532  1.00 94.77           C  
ATOM   2439  HA  ASP A 172       2.086  -4.544  14.520  1.00 94.77           H  
ATOM   2440  C   ASP A 172       0.799  -6.248  14.511  1.00 94.77           C  
ATOM   2441  CB  ASP A 172       3.044  -6.003  13.306  1.00 94.77           C  
ATOM   2442  HB2 ASP A 172       4.015  -5.515  13.389  1.00 94.77           H  
ATOM   2443  HB3 ASP A 172       3.223  -7.078  13.308  1.00 94.77           H  
ATOM   2444  O   ASP A 172       0.661  -7.450  14.292  1.00 94.77           O  
ATOM   2445  CG  ASP A 172       2.412  -5.598  11.966  1.00 94.77           C  
ATOM   2446  OD1 ASP A 172       3.028  -5.915  10.926  1.00 94.77           O  
ATOM   2447  OD2 ASP A 172       1.326  -4.971  11.969  1.00 94.77           O  
ATOM   2448  N   ASN A 173      -0.246  -5.442  14.716  1.00 93.61           N  
ATOM   2449  H   ASN A 173      -0.075  -4.461  14.880  1.00 93.61           H  
ATOM   2450  CA  ASN A 173      -1.622  -5.942  14.754  1.00 93.61           C  
ATOM   2451  HA  ASN A 173      -1.686  -6.722  15.512  1.00 93.61           H  
ATOM   2452  C   ASN A 173      -2.057  -6.589  13.437  1.00 93.61           C  
ATOM   2453  CB  ASN A 173      -2.589  -4.813  15.139  1.00 93.61           C  
ATOM   2454  HB2 ASN A 173      -2.337  -3.904  14.593  1.00 93.61           H  
ATOM   2455  HB3 ASN A 173      -3.603  -5.105  14.866  1.00 93.61           H  
ATOM   2456  O   ASN A 173      -2.849  -7.531  13.473  1.00 93.61           O  
ATOM   2457  CG  ASN A 173      -2.589  -4.517  16.625  1.00 93.61           C  
ATOM   2458  ND2 ASN A 173      -3.412  -3.592  17.042  1.00 93.61           N  
ATOM   2459 HD21 ASN A 173      -3.992  -3.132  16.355  1.00 93.61           H  
ATOM   2460 HD22 ASN A 173      -2.947  -3.024  17.736  1.00 93.61           H  
ATOM   2461  OD1 ASN A 173      -1.875  -5.107  17.420  1.00 93.61           O  
ATOM   2462  N   ILE A 174      -1.519  -6.151  12.291  1.00 96.02           N  
ATOM   2463  H   ILE A 174      -0.792  -5.450  12.330  1.00 96.02           H  
ATOM   2464  CA  ILE A 174      -1.788  -6.815  11.009  1.00 96.02           C  
ATOM   2465  HA  ILE A 174      -2.863  -6.972  10.919  1.00 96.02           H  
ATOM   2466  C   ILE A 174      -1.137  -8.199  11.010  1.00 96.02           C  
ATOM   2467  CB  ILE A 174      -1.329  -5.955   9.807  1.00 96.02           C  
ATOM   2468  HB  ILE A 174      -0.270  -5.723   9.920  1.00 96.02           H  
ATOM   2469  O   ILE A 174      -1.777  -9.172  10.620  1.00 96.02           O  
ATOM   2470  CG1 ILE A 174      -2.129  -4.631   9.772  1.00 96.02           C  
ATOM   2471 HG12 ILE A 174      -1.993  -4.109  10.719  1.00 96.02           H  
ATOM   2472 HG13 ILE A 174      -3.190  -4.858   9.665  1.00 96.02           H  
ATOM   2473  CG2 ILE A 174      -1.514  -6.734   8.488  1.00 96.02           C  
ATOM   2474 HG21 ILE A 174      -2.562  -7.002   8.354  1.00 96.02           H  
ATOM   2475 HG22 ILE A 174      -1.181  -6.132   7.643  1.00 96.02           H  
ATOM   2476 HG23 ILE A 174      -0.910  -7.642   8.491  1.00 96.02           H  
ATOM   2477  CD1 ILE A 174      -1.721  -3.656   8.660  1.00 96.02           C  
ATOM   2478 HD11 ILE A 174      -1.986  -4.052   7.679  1.00 96.02           H  
ATOM   2479 HD12 ILE A 174      -0.647  -3.473   8.706  1.00 96.02           H  
ATOM   2480 HD13 ILE A 174      -2.245  -2.711   8.801  1.00 96.02           H  
ATOM   2481  N   ALA A 175       0.105  -8.326  11.490  1.00 96.66           N  
ATOM   2482  H   ALA A 175       0.572  -7.503  11.842  1.00 96.66           H  
ATOM   2483  CA  ALA A 175       0.770  -9.623  11.600  1.00 96.66           C  
ATOM   2484  HA  ALA A 175       0.741 -10.102  10.621  1.00 96.66           H  
ATOM   2485  C   ALA A 175       0.053 -10.565  12.584  1.00 96.66           C  
ATOM   2486  CB  ALA A 175       2.242  -9.421  11.976  1.00 96.66           C  
ATOM   2487  HB1 ALA A 175       2.701  -8.689  11.312  1.00 96.66           H  
ATOM   2488  HB2 ALA A 175       2.314  -9.081  13.009  1.00 96.66           H  
ATOM   2489  HB3 ALA A 175       2.773 -10.369  11.885  1.00 96.66           H  
ATOM   2490  O   ALA A 175      -0.137 -11.736  12.255  1.00 96.66           O  
ATOM   2491  N   ILE A 176      -0.383 -10.061  13.744  1.00 96.57           N  
ATOM   2492  H   ILE A 176      -0.157  -9.095  13.938  1.00 96.57           H  
ATOM   2493  CA  ILE A 176      -1.108 -10.816  14.785  1.00 96.57           C  
ATOM   2494  HA  ILE A 176      -0.535 -11.707  15.044  1.00 96.57           H  
ATOM   2495  C   ILE A 176      -2.472 -11.292  14.269  1.00 96.57           C  
ATOM   2496  CB  ILE A 176      -1.261  -9.947  16.059  1.00 96.57           C  
ATOM   2497  HB  ILE A 176      -1.723  -9.002  15.776  1.00 96.57           H  
ATOM   2498  O   ILE A 176      -2.788 -12.483  14.331  1.00 96.57           O  
ATOM   2499  CG1 ILE A 176       0.124  -9.651  16.682  1.00 96.57           C  
ATOM   2500 HG12 ILE A 176       0.821  -9.326  15.910  1.00 96.57           H  
ATOM   2501 HG13 ILE A 176       0.529 -10.575  17.095  1.00 96.57           H  
ATOM   2502  CG2 ILE A 176      -2.173 -10.630  17.099  1.00 96.57           C  
ATOM   2503 HG21 ILE A 176      -2.251 -10.021  17.999  1.00 96.57           H  
ATOM   2504 HG22 ILE A 176      -1.774 -11.609  17.364  1.00 96.57           H  
ATOM   2505 HG23 ILE A 176      -3.183 -10.751  16.707  1.00 96.57           H  
ATOM   2506  CD1 ILE A 176       0.118  -8.571  17.771  1.00 96.57           C  
ATOM   2507 HD11 ILE A 176       1.145  -8.351  18.062  1.00 96.57           H  
ATOM   2508 HD12 ILE A 176      -0.426  -8.913  18.652  1.00 96.57           H  
ATOM   2509 HD13 ILE A 176      -0.340  -7.659  17.387  1.00 96.57           H  
ATOM   2510  N   GLY A 177      -3.272 -10.384  13.703  1.00 97.02           N  
ATOM   2511  H   GLY A 177      -2.989  -9.415  13.677  1.00 97.02           H  
ATOM   2512  CA  GLY A 177      -4.562 -10.741  13.118  1.00 97.02           C  
ATOM   2513  HA2 GLY A 177      -5.187 -11.224  13.869  1.00 97.02           H  
ATOM   2514  HA3 GLY A 177      -5.064  -9.833  12.785  1.00 97.02           H  
ATOM   2515  C   GLY A 177      -4.400 -11.688  11.927  1.00 97.02           C  
ATOM   2516  O   GLY A 177      -5.176 -12.630  11.773  1.00 97.02           O  
ATOM   2517  N   ALA A 178      -3.356 -11.507  11.108  1.00 97.37           N  
ATOM   2518  H   ALA A 178      -2.770 -10.694  11.235  1.00 97.37           H  
ATOM   2519  CA  ALA A 178      -3.108 -12.372   9.957  1.00 97.37           C  
ATOM   2520  HA  ALA A 178      -4.054 -12.486   9.428  1.00 97.37           H  
ATOM   2521  C   ALA A 178      -2.656 -13.776  10.363  1.00 97.37           C  
ATOM   2522  CB  ALA A 178      -2.094 -11.723   9.010  1.00 97.37           C  
ATOM   2523  HB1 ALA A 178      -1.139 -11.587   9.519  1.00 97.37           H  
ATOM   2524  HB2 ALA A 178      -1.955 -12.362   8.138  1.00 97.37           H  
ATOM   2525  HB3 ALA A 178      -2.459 -10.753   8.673  1.00 97.37           H  
ATOM   2526  O   ALA A 178      -2.966 -14.733   9.654  1.00 97.37           O  
ATOM   2527  N   TYR A 179      -1.957 -13.914  11.493  1.00 97.66           N  
ATOM   2528  H   TYR A 179      -1.717 -13.089  12.024  1.00 97.66           H  
ATOM   2529  CA  TYR A 179      -1.604 -15.217  12.055  1.00 97.66           C  
ATOM   2530  HA  TYR A 179      -1.066 -15.799  11.306  1.00 97.66           H  
ATOM   2531  C   TYR A 179      -2.875 -15.989  12.424  1.00 97.66           C  
ATOM   2532  CB  TYR A 179      -0.686 -15.024  13.271  1.00 97.66           C  
ATOM   2533  HB2 TYR A 179      -1.199 -14.433  14.031  1.00 97.66           H  
ATOM   2534  HB3 TYR A 179       0.198 -14.463  12.967  1.00 97.66           H  
ATOM   2535  O   TYR A 179      -3.067 -17.117  11.971  1.00 97.66           O  
ATOM   2536  CG  TYR A 179      -0.241 -16.328  13.895  1.00 97.66           C  
ATOM   2537  CD1 TYR A 179      -0.972 -16.891  14.960  1.00 97.66           C  
ATOM   2538  HD1 TYR A 179      -1.845 -16.388  15.349  1.00 97.66           H  
ATOM   2539  CD2 TYR A 179       0.879 -17.001  13.375  1.00 97.66           C  
ATOM   2540  HD2 TYR A 179       1.427 -16.577  12.547  1.00 97.66           H  
ATOM   2541  CE1 TYR A 179      -0.582 -18.129  15.507  1.00 97.66           C  
ATOM   2542  HE1 TYR A 179      -1.165 -18.581  16.296  1.00 97.66           H  
ATOM   2543  CE2 TYR A 179       1.263 -18.242  13.914  1.00 97.66           C  
ATOM   2544  HE2 TYR A 179       2.104 -18.770  13.491  1.00 97.66           H  
ATOM   2545  OH  TYR A 179       0.912 -20.016  15.490  1.00 97.66           O  
ATOM   2546  HH  TYR A 179       1.493 -20.470  14.874  1.00 97.66           H  
ATOM   2547  CZ  TYR A 179       0.538 -18.809  14.984  1.00 97.66           C  
ATOM   2548  N   SER A 180      -3.789 -15.330  13.144  1.00 97.13           N  
ATOM   2549  H   SER A 180      -3.550 -14.410  13.483  1.00 97.13           H  
ATOM   2550  CA  SER A 180      -5.086 -15.894  13.544  1.00 97.13           C  
ATOM   2551  HA  SER A 180      -4.914 -16.818  14.096  1.00 97.13           H  
ATOM   2552  C   SER A 180      -5.971 -16.230  12.336  1.00 97.13           C  
ATOM   2553  CB  SER A 180      -5.816 -14.915  14.474  1.00 97.13           C  
ATOM   2554  HB2 SER A 180      -6.715 -15.395  14.860  1.00 97.13           H  
ATOM   2555  HB3 SER A 180      -6.105 -14.019  13.925  1.00 97.13           H  
ATOM   2556  O   SER A 180      -6.591 -17.290  12.289  1.00 97.13           O  
ATOM   2557  OG  SER A 180      -4.981 -14.552  15.559  1.00 97.13           O  
ATOM   2558  HG  SER A 180      -4.463 -13.779  15.320  1.00 97.13           H  
ATOM   2559  N   ALA A 181      -5.985 -15.371  11.310  1.00 97.82           N  
ATOM   2560  H   ALA A 181      -5.525 -14.480  11.425  1.00 97.82           H  
ATOM   2561  CA  ALA A 181      -6.688 -15.636  10.055  1.00 97.82           C  
ATOM   2562  HA  ALA A 181      -7.731 -15.864  10.279  1.00 97.82           H  
ATOM   2563  C   ALA A 181      -6.111 -16.861   9.325  1.00 97.82           C  
ATOM   2564  CB  ALA A 181      -6.626 -14.369   9.192  1.00 97.82           C  
ATOM   2565  HB1 ALA A 181      -5.589 -14.151   8.935  1.00 97.82           H  
ATOM   2566  HB2 ALA A 181      -7.195 -14.510   8.272  1.00 97.82           H  
ATOM   2567  HB3 ALA A 181      -7.046 -13.523   9.735  1.00 97.82           H  
ATOM   2568  O   ALA A 181      -6.857 -17.742   8.891  1.00 97.82           O  
ATOM   2569  N   THR A 182      -4.782 -16.959   9.257  1.00 97.19           N  
ATOM   2570  H   THR A 182      -4.226 -16.220   9.664  1.00 97.19           H  
ATOM   2571  CA  THR A 182      -4.091 -18.087   8.620  1.00 97.19           C  
ATOM   2572  HA  THR A 182      -4.479 -18.196   7.607  1.00 97.19           H  
ATOM   2573  C   THR A 182      -4.365 -19.400   9.358  1.00 97.19           C  
ATOM   2574  CB  THR A 182      -2.583 -17.822   8.513  1.00 97.19           C  
ATOM   2575  HB  THR A 182      -2.154 -17.724   9.511  1.00 97.19           H  
ATOM   2576  O   THR A 182      -4.610 -20.408   8.697  1.00 97.19           O  
ATOM   2577  CG2 THR A 182      -1.844 -18.923   7.754  1.00 97.19           C  
ATOM   2578 HG21 THR A 182      -1.916 -19.868   8.292  1.00 97.19           H  
ATOM   2579 HG22 THR A 182      -0.790 -18.661   7.658  1.00 97.19           H  
ATOM   2580 HG23 THR A 182      -2.278 -19.038   6.761  1.00 97.19           H  
ATOM   2581  OG1 THR A 182      -2.366 -16.625   7.803  1.00 97.19           O  
ATOM   2582  HG1 THR A 182      -2.645 -15.908   8.378  1.00 97.19           H  
ATOM   2583  N   GLU A 183      -4.426 -19.391  10.699  1.00 97.20           N  
ATOM   2584  H   GLU A 183      -4.177 -18.545  11.192  1.00 97.20           H  
ATOM   2585  CA  GLU A 183      -4.812 -20.563  11.515  1.00 97.20           C  
ATOM   2586  HA  GLU A 183      -4.096 -21.366  11.335  1.00 97.20           H  
ATOM   2587  C   GLU A 183      -6.209 -21.082  11.146  1.00 97.20           C  
ATOM   2588  CB  GLU A 183      -4.800 -20.212  13.020  1.00 97.20           C  
ATOM   2589  HB2 GLU A 183      -5.688 -19.626  13.259  1.00 97.20           H  
ATOM   2590  HB3 GLU A 183      -3.938 -19.584  13.249  1.00 97.20           H  
ATOM   2591  O   GLU A 183      -6.478 -22.282  11.195  1.00 97.20           O  
ATOM   2592  CG  GLU A 183      -4.777 -21.473  13.913  1.00 97.20           C  
ATOM   2593  HG2 GLU A 183      -4.020 -22.161  13.537  1.00 97.20           H  
ATOM   2594  HG3 GLU A 183      -5.740 -21.976  13.828  1.00 97.20           H  
ATOM   2595  CD  GLU A 183      -4.511 -21.183  15.405  1.00 97.20           C  
ATOM   2596  OE1 GLU A 183      -3.807 -21.991  16.071  1.00 97.20           O  
ATOM   2597  OE2 GLU A 183      -5.065 -20.180  15.906  1.00 97.20           O  
ATOM   2598  N   ARG A 184      -7.110 -20.179  10.737  1.00 96.58           N  
ATOM   2599  H   ARG A 184      -6.818 -19.213  10.726  1.00 96.58           H  
ATOM   2600  CA  ARG A 184      -8.480 -20.498  10.305  1.00 96.58           C  
ATOM   2601  HA  ARG A 184      -8.763 -21.448  10.760  1.00 96.58           H  
ATOM   2602  C   ARG A 184      -8.611 -20.773   8.804  1.00 96.58           C  
ATOM   2603  CB  ARG A 184      -9.445 -19.407  10.801  1.00 96.58           C  
ATOM   2604  HB2 ARG A 184      -9.164 -18.451  10.360  1.00 96.58           H  
ATOM   2605  HB3 ARG A 184     -10.455 -19.643  10.465  1.00 96.58           H  
ATOM   2606  O   ARG A 184      -9.729 -20.916   8.315  1.00 96.58           O  
ATOM   2607  CG  ARG A 184      -9.473 -19.258  12.331  1.00 96.58           C  
ATOM   2608  HG2 ARG A 184     -10.240 -18.528  12.589  1.00 96.58           H  
ATOM   2609  HG3 ARG A 184      -8.514 -18.882  12.687  1.00 96.58           H  
ATOM   2610  CD  ARG A 184      -9.794 -20.565  13.063  1.00 96.58           C  
ATOM   2611  HD2 ARG A 184      -8.945 -21.241  12.960  1.00 96.58           H  
ATOM   2612  HD3 ARG A 184     -10.661 -21.033  12.596  1.00 96.58           H  
ATOM   2613  NE  ARG A 184     -10.021 -20.310  14.498  1.00 96.58           N  
ATOM   2614  HE  ARG A 184      -9.210 -19.990  15.007  1.00 96.58           H  
ATOM   2615  NH1 ARG A 184     -12.266 -20.791  14.601  1.00 96.58           N  
ATOM   2616 HH11 ARG A 184     -13.144 -20.689  15.089  1.00 96.58           H  
ATOM   2617 HH12 ARG A 184     -12.231 -21.019  13.618  1.00 96.58           H  
ATOM   2618  NH2 ARG A 184     -11.221 -19.973  16.395  1.00 96.58           N  
ATOM   2619 HH21 ARG A 184     -12.112 -19.850  16.853  1.00 96.58           H  
ATOM   2620 HH22 ARG A 184     -10.395 -19.565  16.809  1.00 96.58           H  
ATOM   2621  CZ  ARG A 184     -11.163 -20.367  15.155  1.00 96.58           C  
ATOM   2622  N   GLY A 185      -7.499 -20.887   8.077  1.00 97.20           N  
ATOM   2623  H   GLY A 185      -6.613 -20.775   8.549  1.00 97.20           H  
ATOM   2624  CA  GLY A 185      -7.488 -21.203   6.646  1.00 97.20           C  
ATOM   2625  HA2 GLY A 185      -8.217 -21.988   6.445  1.00 97.20           H  
ATOM   2626  HA3 GLY A 185      -6.497 -21.579   6.391  1.00 97.20           H  
ATOM   2627  C   GLY A 185      -7.796 -20.016   5.728  1.00 97.20           C  
ATOM   2628  O   GLY A 185      -8.114 -20.231   4.557  1.00 97.20           O  
ATOM   2629  N   ILE A 186      -7.689 -18.785   6.236  1.00 97.89           N  
ATOM   2630  H   ILE A 186      -7.398 -18.688   7.199  1.00 97.89           H  
ATOM   2631  CA  ILE A 186      -7.957 -17.542   5.503  1.00 97.89           C  
ATOM   2632  HA  ILE A 186      -8.611 -17.763   4.659  1.00 97.89           H  
ATOM   2633  C   ILE A 186      -6.639 -16.984   4.966  1.00 97.89           C  
ATOM   2634  CB  ILE A 186      -8.683 -16.526   6.412  1.00 97.89           C  
ATOM   2635  HB  ILE A 186      -8.037 -16.308   7.262  1.00 97.89           H  
ATOM   2636  O   ILE A 186      -5.707 -16.734   5.731  1.00 97.89           O  
ATOM   2637  CG1 ILE A 186      -9.993 -17.141   6.953  1.00 97.89           C  
ATOM   2638 HG12 ILE A 186     -10.653 -17.355   6.113  1.00 97.89           H  
ATOM   2639 HG13 ILE A 186      -9.779 -18.089   7.448  1.00 97.89           H  
ATOM   2640  CG2 ILE A 186      -8.941 -15.192   5.686  1.00 97.89           C  
ATOM   2641 HG21 ILE A 186      -9.639 -15.345   4.863  1.00 97.89           H  
ATOM   2642 HG22 ILE A 186      -8.011 -14.769   5.304  1.00 97.89           H  
ATOM   2643 HG23 ILE A 186      -9.365 -14.474   6.387  1.00 97.89           H  
ATOM   2644  CD1 ILE A 186     -10.723 -16.284   7.989  1.00 97.89           C  
ATOM   2645 HD11 ILE A 186     -10.054 -16.094   8.828  1.00 97.89           H  
ATOM   2646 HD12 ILE A 186     -11.598 -16.826   8.348  1.00 97.89           H  
ATOM   2647 HD13 ILE A 186     -11.054 -15.341   7.555  1.00 97.89           H  
ATOM   2648  N   LEU A 187      -6.548 -16.761   3.652  1.00 98.01           N  
ATOM   2649  H   LEU A 187      -7.369 -16.921   3.085  1.00 98.01           H  
ATOM   2650  CA  LEU A 187      -5.376 -16.108   3.062  1.00 98.01           C  
ATOM   2651  HA  LEU A 187      -4.491 -16.447   3.600  1.00 98.01           H  
ATOM   2652  C   LEU A 187      -5.460 -14.599   3.267  1.00 98.01           C  
ATOM   2653  CB  LEU A 187      -5.208 -16.518   1.588  1.00 98.01           C  
ATOM   2654  HB2 LEU A 187      -6.100 -16.232   1.031  1.00 98.01           H  
ATOM   2655  HB3 LEU A 187      -5.137 -17.606   1.564  1.00 98.01           H  
ATOM   2656  O   LEU A 187      -6.458 -13.976   2.910  1.00 98.01           O  
ATOM   2657  CG  LEU A 187      -3.964 -15.918   0.894  1.00 98.01           C  
ATOM   2658  HG  LEU A 187      -3.150 -15.829   1.613  1.00 98.01           H  
ATOM   2659  CD1 LEU A 187      -3.508 -16.843  -0.231  1.00 98.01           C  
ATOM   2660 HD11 LEU A 187      -2.640 -16.423  -0.738  1.00 98.01           H  
ATOM   2661 HD12 LEU A 187      -3.225 -17.809   0.189  1.00 98.01           H  
ATOM   2662 HD13 LEU A 187      -4.319 -16.983  -0.945  1.00 98.01           H  
ATOM   2663  CD2 LEU A 187      -4.222 -14.551   0.247  1.00 98.01           C  
ATOM   2664 HD21 LEU A 187      -3.313 -14.196  -0.239  1.00 98.01           H  
ATOM   2665 HD22 LEU A 187      -4.515 -13.810   0.991  1.00 98.01           H  
ATOM   2666 HD23 LEU A 187      -5.017 -14.630  -0.494  1.00 98.01           H  
ATOM   2667  N   VAL A 188      -4.383 -14.006   3.780  1.00 98.12           N  
ATOM   2668  H   VAL A 188      -3.611 -14.582   4.084  1.00 98.12           H  
ATOM   2669  CA  VAL A 188      -4.275 -12.556   3.969  1.00 98.12           C  
ATOM   2670  HA  VAL A 188      -5.258 -12.107   3.820  1.00 98.12           H  
ATOM   2671  C   VAL A 188      -3.335 -11.962   2.925  1.00 98.12           C  
ATOM   2672  CB  VAL A 188      -3.850 -12.204   5.404  1.00 98.12           C  
ATOM   2673  HB  VAL A 188      -2.810 -12.488   5.565  1.00 98.12           H  
ATOM   2674  O   VAL A 188      -2.137 -12.250   2.913  1.00 98.12           O  
ATOM   2675  CG1 VAL A 188      -3.992 -10.696   5.637  1.00 98.12           C  
ATOM   2676 HG11 VAL A 188      -5.028 -10.385   5.502  1.00 98.12           H  
ATOM   2677 HG12 VAL A 188      -3.364 -10.149   4.934  1.00 98.12           H  
ATOM   2678 HG13 VAL A 188      -3.675 -10.439   6.648  1.00 98.12           H  
ATOM   2679  CG2 VAL A 188      -4.721 -12.938   6.432  1.00 98.12           C  
ATOM   2680 HG21 VAL A 188      -4.584 -12.491   7.417  1.00 98.12           H  
ATOM   2681 HG22 VAL A 188      -5.775 -12.874   6.162  1.00 98.12           H  
ATOM   2682 HG23 VAL A 188      -4.435 -13.989   6.483  1.00 98.12           H  
ATOM   2683  N   SER A 189      -3.888 -11.136   2.041  1.00 97.81           N  
ATOM   2684  H   SER A 189      -4.872 -10.935   2.147  1.00 97.81           H  
ATOM   2685  CA  SER A 189      -3.162 -10.348   1.045  1.00 97.81           C  
ATOM   2686  HA  SER A 189      -2.171 -10.770   0.880  1.00 97.81           H  
ATOM   2687  C   SER A 189      -3.008  -8.920   1.554  1.00 97.81           C  
ATOM   2688  CB  SER A 189      -3.923 -10.378  -0.280  1.00 97.81           C  
ATOM   2689  HB2 SER A 189      -4.913  -9.955  -0.109  1.00 97.81           H  
ATOM   2690  HB3 SER A 189      -4.038 -11.410  -0.611  1.00 97.81           H  
ATOM   2691  O   SER A 189      -4.001  -8.267   1.890  1.00 97.81           O  
ATOM   2692  OG  SER A 189      -3.258  -9.638  -1.287  1.00 97.81           O  
ATOM   2693  HG  SER A 189      -3.935  -9.260  -1.853  1.00 97.81           H  
ATOM   2694  N   CYS A 190      -1.767  -8.435   1.608  1.00 97.76           N  
ATOM   2695  H   CYS A 190      -1.010  -9.018   1.281  1.00 97.76           H  
ATOM   2696  CA  CYS A 190      -1.447  -7.090   2.068  1.00 97.76           C  
ATOM   2697  HA  CYS A 190      -2.378  -6.536   2.190  1.00 97.76           H  
ATOM   2698  C   CYS A 190      -0.583  -6.332   1.059  1.00 97.76           C  
ATOM   2699  CB  CYS A 190      -0.753  -7.123   3.433  1.00 97.76           C  
ATOM   2700  HB2 CYS A 190       0.150  -7.729   3.357  1.00 97.76           H  
ATOM   2701  HB3 CYS A 190      -0.477  -6.103   3.699  1.00 97.76           H  
ATOM   2702  O   CYS A 190       0.332  -6.884   0.446  1.00 97.76           O  
ATOM   2703  SG  CYS A 190      -1.841  -7.768   4.734  1.00 97.76           S  
ATOM   2704  HG  CYS A 190      -1.069  -7.495   5.790  1.00 97.76           H  
ATOM   2705  N   SER A 191      -0.808  -5.023   0.954  1.00 96.91           N  
ATOM   2706  H   SER A 191      -1.554  -4.615   1.498  1.00 96.91           H  
ATOM   2707  CA  SER A 191       0.072  -4.116   0.211  1.00 96.91           C  
ATOM   2708  HA  SER A 191       0.164  -4.469  -0.816  1.00 96.91           H  
ATOM   2709  C   SER A 191       1.474  -4.062   0.831  1.00 96.91           C  
ATOM   2710  CB  SER A 191      -0.553  -2.716   0.187  1.00 96.91           C  
ATOM   2711  HB2 SER A 191      -1.404  -2.719  -0.494  1.00 96.91           H  
ATOM   2712  HB3 SER A 191       0.182  -1.994  -0.169  1.00 96.91           H  
ATOM   2713  O   SER A 191       1.599  -3.910   2.047  1.00 96.91           O  
ATOM   2714  OG  SER A 191      -1.006  -2.314   1.466  1.00 96.91           O  
ATOM   2715  HG  SER A 191      -0.305  -2.429   2.112  1.00 96.91           H  
ATOM   2716  N   ALA A 192       2.530  -4.122   0.013  1.00 96.93           N  
ATOM   2717  H   ALA A 192       2.378  -4.325  -0.965  1.00 96.93           H  
ATOM   2718  CA  ALA A 192       3.920  -4.026   0.478  1.00 96.93           C  
ATOM   2719  HA  ALA A 192       4.054  -4.712   1.314  1.00 96.93           H  
ATOM   2720  C   ALA A 192       4.314  -2.626   0.985  1.00 96.93           C  
ATOM   2721  CB  ALA A 192       4.849  -4.462  -0.663  1.00 96.93           C  
ATOM   2722  HB1 ALA A 192       4.571  -5.455  -1.016  1.00 96.93           H  
ATOM   2723  HB2 ALA A 192       4.782  -3.756  -1.491  1.00 96.93           H  
ATOM   2724  HB3 ALA A 192       5.879  -4.489  -0.307  1.00 96.93           H  
ATOM   2725  O   ALA A 192       5.356  -2.481   1.624  1.00 96.93           O  
ATOM   2726  N   GLY A 193       3.500  -1.605   0.704  1.00 96.30           N  
ATOM   2727  H   GLY A 193       2.697  -1.797   0.121  1.00 96.30           H  
ATOM   2728  CA  GLY A 193       3.794  -0.199   0.972  1.00 96.30           C  
ATOM   2729  HA2 GLY A 193       2.890   0.282   1.347  1.00 96.30           H  
ATOM   2730  HA3 GLY A 193       4.569  -0.106   1.732  1.00 96.30           H  
ATOM   2731  C   GLY A 193       4.257   0.541  -0.284  1.00 96.30           C  
ATOM   2732  O   GLY A 193       4.650  -0.065  -1.281  1.00 96.30           O  
ATOM   2733  N   ASN A 194       4.185   1.871  -0.244  1.00 95.71           N  
ATOM   2734  H   ASN A 194       3.879   2.317   0.610  1.00 95.71           H  
ATOM   2735  CA  ASN A 194       4.534   2.734  -1.377  1.00 95.71           C  
ATOM   2736  HA  ASN A 194       4.721   2.104  -2.246  1.00 95.71           H  
ATOM   2737  C   ASN A 194       5.825   3.528  -1.124  1.00 95.71           C  
ATOM   2738  CB  ASN A 194       3.343   3.623  -1.735  1.00 95.71           C  
ATOM   2739  HB2 ASN A 194       3.133   4.220  -0.848  1.00 95.71           H  
ATOM   2740  HB3 ASN A 194       3.597   4.295  -2.555  1.00 95.71           H  
ATOM   2741  O   ASN A 194       6.015   4.604  -1.671  1.00 95.71           O  
ATOM   2742  CG  ASN A 194       2.106   2.850  -2.117  1.00 95.71           C  
ATOM   2743  ND2 ASN A 194       0.930   3.337  -1.811  1.00 95.71           N  
ATOM   2744 HD21 ASN A 194       0.098   2.793  -1.991  1.00 95.71           H  
ATOM   2745 HD22 ASN A 194       0.853   4.268  -1.428  1.00 95.71           H  
ATOM   2746  OD1 ASN A 194       2.173   1.781  -2.696  1.00 95.71           O  
ATOM   2747  N   SER A 195       6.714   2.994  -0.292  1.00 94.15           N  
ATOM   2748  H   SER A 195       6.537   2.062   0.055  1.00 94.15           H  
ATOM   2749  CA  SER A 195       7.904   3.673   0.219  1.00 94.15           C  
ATOM   2750  HA  SER A 195       7.724   4.747   0.180  1.00 94.15           H  
ATOM   2751  C   SER A 195       9.170   3.425  -0.610  1.00 94.15           C  
ATOM   2752  CB  SER A 195       8.098   3.267   1.678  1.00 94.15           C  
ATOM   2753  HB2 SER A 195       8.334   2.203   1.693  1.00 94.15           H  
ATOM   2754  HB3 SER A 195       8.918   3.831   2.121  1.00 94.15           H  
ATOM   2755  O   SER A 195      10.282   3.680  -0.142  1.00 94.15           O  
ATOM   2756  OG  SER A 195       6.910   3.427   2.439  1.00 94.15           O  
ATOM   2757  HG  SER A 195       7.051   3.061   3.315  1.00 94.15           H  
ATOM   2758  N   GLY A 196       9.013   2.887  -1.818  1.00 93.74           N  
ATOM   2759  H   GLY A 196       8.071   2.759  -2.158  1.00 93.74           H  
ATOM   2760  CA  GLY A 196      10.106   2.647  -2.753  1.00 93.74           C  
ATOM   2761  HA2 GLY A 196      10.917   2.140  -2.231  1.00 93.74           H  
ATOM   2762  HA3 GLY A 196       9.750   1.991  -3.548  1.00 93.74           H  
ATOM   2763  C   GLY A 196      10.642   3.930  -3.410  1.00 93.74           C  
ATOM   2764  O   GLY A 196      10.084   5.013  -3.226  1.00 93.74           O  
ATOM   2765  N   PRO A 197      11.730   3.836  -4.197  1.00 95.23           N  
ATOM   2766  CA  PRO A 197      12.473   2.619  -4.540  1.00 95.23           C  
ATOM   2767  HA  PRO A 197      11.791   1.773  -4.622  1.00 95.23           H  
ATOM   2768  C   PRO A 197      13.569   2.241  -3.523  1.00 95.23           C  
ATOM   2769  CB  PRO A 197      13.045   2.907  -5.934  1.00 95.23           C  
ATOM   2770  HB2 PRO A 197      12.281   2.733  -6.692  1.00 95.23           H  
ATOM   2771  HB3 PRO A 197      13.938   2.327  -6.165  1.00 95.23           H  
ATOM   2772  O   PRO A 197      14.425   1.415  -3.819  1.00 95.23           O  
ATOM   2773  CG  PRO A 197      13.334   4.401  -5.870  1.00 95.23           C  
ATOM   2774  HG2 PRO A 197      14.254   4.580  -5.314  1.00 95.23           H  
ATOM   2775  HG3 PRO A 197      13.390   4.837  -6.867  1.00 95.23           H  
ATOM   2776  CD  PRO A 197      12.134   4.920  -5.081  1.00 95.23           C  
ATOM   2777  HD2 PRO A 197      12.393   5.810  -4.508  1.00 95.23           H  
ATOM   2778  HD3 PRO A 197      11.318   5.146  -5.767  1.00 95.23           H  
ATOM   2779  N   SER A 198      13.590   2.832  -2.325  1.00 93.37           N  
ATOM   2780  H   SER A 198      12.893   3.530  -2.105  1.00 93.37           H  
ATOM   2781  CA  SER A 198      14.609   2.527  -1.310  1.00 93.37           C  
ATOM   2782  HA  SER A 198      15.590   2.603  -1.778  1.00 93.37           H  
ATOM   2783  C   SER A 198      14.470   1.105  -0.742  1.00 93.37           C  
ATOM   2784  CB  SER A 198      14.541   3.551  -0.171  1.00 93.37           C  
ATOM   2785  HB2 SER A 198      15.289   3.308   0.583  1.00 93.37           H  
ATOM   2786  HB3 SER A 198      13.553   3.508   0.287  1.00 93.37           H  
ATOM   2787  O   SER A 198      13.360   0.660  -0.444  1.00 93.37           O  
ATOM   2788  OG  SER A 198      14.765   4.867  -0.652  1.00 93.37           O  
ATOM   2789  HG  SER A 198      15.681   4.938  -0.930  1.00 93.37           H  
ATOM   2790  N   PHE A 199      15.596   0.417  -0.523  1.00 95.02           N  
ATOM   2791  H   PHE A 199      16.468   0.795  -0.863  1.00 95.02           H  
ATOM   2792  CA  PHE A 199      15.650  -0.880   0.167  1.00 95.02           C  
ATOM   2793  HA  PHE A 199      15.001  -1.587  -0.352  1.00 95.02           H  
ATOM   2794  C   PHE A 199      15.168  -0.797   1.622  1.00 95.02           C  
ATOM   2795  CB  PHE A 199      17.076  -1.448   0.120  1.00 95.02           C  
ATOM   2796  HB2 PHE A 199      17.110  -2.361   0.715  1.00 95.02           H  
ATOM   2797  HB3 PHE A 199      17.761  -0.735   0.579  1.00 95.02           H  
ATOM   2798  O   PHE A 199      15.236   0.258   2.256  1.00 95.02           O  
ATOM   2799  CG  PHE A 199      17.561  -1.806  -1.269  1.00 95.02           C  
ATOM   2800  CD1 PHE A 199      17.013  -2.917  -1.939  1.00 95.02           C  
ATOM   2801  HD1 PHE A 199      16.246  -3.520  -1.475  1.00 95.02           H  
ATOM   2802  CD2 PHE A 199      18.560  -1.037  -1.895  1.00 95.02           C  
ATOM   2803  HD2 PHE A 199      19.000  -0.192  -1.387  1.00 95.02           H  
ATOM   2804  CE1 PHE A 199      17.446  -3.246  -3.234  1.00 95.02           C  
ATOM   2805  HE1 PHE A 199      17.007  -4.075  -3.769  1.00 95.02           H  
ATOM   2806  CE2 PHE A 199      18.999  -1.373  -3.189  1.00 95.02           C  
ATOM   2807  HE2 PHE A 199      19.765  -0.788  -3.675  1.00 95.02           H  
ATOM   2808  CZ  PHE A 199      18.437  -2.474  -3.859  1.00 95.02           C  
ATOM   2809  HZ  PHE A 199      18.749  -2.730  -4.860  1.00 95.02           H  
ATOM   2810  N   ILE A 200      14.747  -1.937   2.178  1.00 94.97           N  
ATOM   2811  H   ILE A 200      14.731  -2.759   1.590  1.00 94.97           H  
ATOM   2812  CA  ILE A 200      14.312  -2.075   3.580  1.00 94.97           C  
ATOM   2813  HA  ILE A 200      13.945  -3.097   3.680  1.00 94.97           H  
ATOM   2814  C   ILE A 200      13.107  -1.162   3.885  1.00 94.97           C  
ATOM   2815  CB  ILE A 200      15.498  -1.919   4.576  1.00 94.97           C  
ATOM   2816  HB  ILE A 200      15.727  -0.857   4.670  1.00 94.97           H  
ATOM   2817  O   ILE A 200      13.029  -0.509   4.932  1.00 94.97           O  
ATOM   2818  CG1 ILE A 200      16.783  -2.642   4.102  1.00 94.97           C  
ATOM   2819 HG12 ILE A 200      16.595  -3.715   4.052  1.00 94.97           H  
ATOM   2820 HG13 ILE A 200      17.056  -2.299   3.104  1.00 94.97           H  
ATOM   2821  CG2 ILE A 200      15.119  -2.465   5.970  1.00 94.97           C  
ATOM   2822 HG21 ILE A 200      14.178  -2.039   6.316  1.00 94.97           H  
ATOM   2823 HG22 ILE A 200      15.897  -2.227   6.696  1.00 94.97           H  
ATOM   2824 HG23 ILE A 200      15.003  -3.547   5.911  1.00 94.97           H  
ATOM   2825  CD1 ILE A 200      18.015  -2.390   4.980  1.00 94.97           C  
ATOM   2826 HD11 ILE A 200      18.165  -1.319   5.111  1.00 94.97           H  
ATOM   2827 HD12 ILE A 200      17.904  -2.872   5.951  1.00 94.97           H  
ATOM   2828 HD13 ILE A 200      18.893  -2.811   4.489  1.00 94.97           H  
ATOM   2829  N   THR A 201      12.162  -1.093   2.945  1.00 95.50           N  
ATOM   2830  H   THR A 201      12.302  -1.617   2.094  1.00 95.50           H  
ATOM   2831  CA  THR A 201      10.944  -0.273   3.050  1.00 95.50           C  
ATOM   2832  HA  THR A 201      10.910   0.199   4.032  1.00 95.50           H  
ATOM   2833  C   THR A 201       9.645  -1.073   2.944  1.00 95.50           C  
ATOM   2834  CB  THR A 201      10.939   0.849   2.010  1.00 95.50           C  
ATOM   2835  HB  THR A 201      10.000   1.390   2.129  1.00 95.50           H  
ATOM   2836  O   THR A 201       8.568  -0.508   3.144  1.00 95.50           O  
ATOM   2837  CG2 THR A 201      12.056   1.863   2.229  1.00 95.50           C  
ATOM   2838 HG21 THR A 201      12.016   2.239   3.251  1.00 95.50           H  
ATOM   2839 HG22 THR A 201      11.924   2.697   1.539  1.00 95.50           H  
ATOM   2840 HG23 THR A 201      13.028   1.402   2.058  1.00 95.50           H  
ATOM   2841  OG1 THR A 201      10.995   0.327   0.703  1.00 95.50           O  
ATOM   2842  HG1 THR A 201      11.868   0.520   0.354  1.00 95.50           H  
ATOM   2843  N   ALA A 202       9.724  -2.374   2.646  1.00 95.97           N  
ATOM   2844  H   ALA A 202      10.624  -2.755   2.394  1.00 95.97           H  
ATOM   2845  CA  ALA A 202       8.575  -3.275   2.637  1.00 95.97           C  
ATOM   2846  HA  ALA A 202       7.803  -2.854   1.993  1.00 95.97           H  
ATOM   2847  C   ALA A 202       7.960  -3.427   4.036  1.00 95.97           C  
ATOM   2848  CB  ALA A 202       8.987  -4.621   2.028  1.00 95.97           C  
ATOM   2849  HB1 ALA A 202       9.339  -4.473   1.007  1.00 95.97           H  
ATOM   2850  HB2 ALA A 202       9.780  -5.073   2.624  1.00 95.97           H  
ATOM   2851  HB3 ALA A 202       8.127  -5.290   2.009  1.00 95.97           H  
ATOM   2852  O   ALA A 202       8.666  -3.657   5.022  1.00 95.97           O  
ATOM   2853  N   VAL A 203       6.632  -3.330   4.096  1.00 94.90           N  
ATOM   2854  H   VAL A 203       6.139  -3.138   3.236  1.00 94.90           H  
ATOM   2855  CA  VAL A 203       5.805  -3.546   5.293  1.00 94.90           C  
ATOM   2856  HA  VAL A 203       6.454  -3.813   6.127  1.00 94.90           H  
ATOM   2857  C   VAL A 203       4.865  -4.736   5.079  1.00 94.90           C  
ATOM   2858  CB  VAL A 203       5.056  -2.261   5.704  1.00 94.90           C  
ATOM   2859  HB  VAL A 203       4.515  -2.468   6.628  1.00 94.90           H  
ATOM   2860  O   VAL A 203       4.820  -5.300   3.985  1.00 94.90           O  
ATOM   2861  CG1 VAL A 203       6.067  -1.141   5.994  1.00 94.90           C  
ATOM   2862 HG11 VAL A 203       6.614  -0.873   5.090  1.00 94.90           H  
ATOM   2863 HG12 VAL A 203       6.775  -1.474   6.754  1.00 94.90           H  
ATOM   2864 HG13 VAL A 203       5.558  -0.248   6.358  1.00 94.90           H  
ATOM   2865  CG2 VAL A 203       4.041  -1.775   4.661  1.00 94.90           C  
ATOM   2866 HG21 VAL A 203       3.352  -2.575   4.391  1.00 94.90           H  
ATOM   2867 HG22 VAL A 203       4.563  -1.425   3.771  1.00 94.90           H  
ATOM   2868 HG23 VAL A 203       3.471  -0.943   5.076  1.00 94.90           H  
ATOM   2869  N   ASN A 204       4.137  -5.149   6.124  1.00 95.98           N  
ATOM   2870  H   ASN A 204       4.181  -4.627   6.988  1.00 95.98           H  
ATOM   2871  CA  ASN A 204       3.283  -6.344   6.106  1.00 95.98           C  
ATOM   2872  HA  ASN A 204       2.923  -6.500   7.123  1.00 95.98           H  
ATOM   2873  C   ASN A 204       4.069  -7.615   5.726  1.00 95.98           C  
ATOM   2874  CB  ASN A 204       2.047  -6.092   5.218  1.00 95.98           C  
ATOM   2875  HB2 ASN A 204       1.399  -6.966   5.272  1.00 95.98           H  
ATOM   2876  HB3 ASN A 204       2.351  -5.962   4.179  1.00 95.98           H  
ATOM   2877  O   ASN A 204       3.639  -8.398   4.882  1.00 95.98           O  
ATOM   2878  CG  ASN A 204       1.224  -4.898   5.659  1.00 95.98           C  
ATOM   2879  ND2 ASN A 204       0.779  -4.063   4.748  1.00 95.98           N  
ATOM   2880 HD21 ASN A 204       1.066  -4.155   3.784  1.00 95.98           H  
ATOM   2881 HD22 ASN A 204       0.108  -3.367   5.041  1.00 95.98           H  
ATOM   2882  OD1 ASN A 204       0.965  -4.706   6.828  1.00 95.98           O  
ATOM   2883  N   THR A 205       5.261  -7.795   6.306  1.00 96.29           N  
ATOM   2884  H   THR A 205       5.560  -7.121   6.997  1.00 96.29           H  
ATOM   2885  CA  THR A 205       6.275  -8.769   5.861  1.00 96.29           C  
ATOM   2886  HA  THR A 205       6.070  -9.017   4.820  1.00 96.29           H  
ATOM   2887  C   THR A 205       6.268 -10.101   6.613  1.00 96.29           C  
ATOM   2888  CB  THR A 205       7.682  -8.157   5.907  1.00 96.29           C  
ATOM   2889  HB  THR A 205       8.413  -8.928   5.663  1.00 96.29           H  
ATOM   2890  O   THR A 205       7.203 -10.887   6.457  1.00 96.29           O  
ATOM   2891  CG2 THR A 205       7.862  -7.007   4.920  1.00 96.29           C  
ATOM   2892 HG21 THR A 205       8.902  -6.681   4.919  1.00 96.29           H  
ATOM   2893 HG22 THR A 205       7.232  -6.166   5.210  1.00 96.29           H  
ATOM   2894 HG23 THR A 205       7.588  -7.330   3.916  1.00 96.29           H  
ATOM   2895  OG1 THR A 205       7.972  -7.675   7.195  1.00 96.29           O  
ATOM   2896  HG1 THR A 205       8.930  -7.659   7.261  1.00 96.29           H  
ATOM   2897  N   ALA A 206       5.238 -10.396   7.409  1.00 97.53           N  
ATOM   2898  H   ALA A 206       4.476  -9.739   7.503  1.00 97.53           H  
ATOM   2899  CA  ALA A 206       5.141 -11.691   8.077  1.00 97.53           C  
ATOM   2900  HA  ALA A 206       6.052 -11.811   8.664  1.00 97.53           H  
ATOM   2901  C   ALA A 206       5.041 -12.846   7.048  1.00 97.53           C  
ATOM   2902  CB  ALA A 206       3.973 -11.680   9.061  1.00 97.53           C  
ATOM   2903  HB1 ALA A 206       4.043 -10.814   9.719  1.00 97.53           H  
ATOM   2904  HB2 ALA A 206       3.022 -11.664   8.528  1.00 97.53           H  
ATOM   2905  HB3 ALA A 206       4.028 -12.583   9.669  1.00 97.53           H  
ATOM   2906  O   ALA A 206       4.433 -12.668   5.984  1.00 97.53           O  
ATOM   2907  N   PRO A 207       5.610 -14.039   7.310  1.00 97.25           N  
ATOM   2908  CA  PRO A 207       5.636 -15.120   6.315  1.00 97.25           C  
ATOM   2909  HA  PRO A 207       6.110 -14.744   5.408  1.00 97.25           H  
ATOM   2910  C   PRO A 207       4.251 -15.672   5.954  1.00 97.25           C  
ATOM   2911  CB  PRO A 207       6.518 -16.217   6.909  1.00 97.25           C  
ATOM   2912  HB2 PRO A 207       7.115 -16.714   6.145  1.00 97.25           H  
ATOM   2913  HB3 PRO A 207       5.908 -16.938   7.453  1.00 97.25           H  
ATOM   2914  O   PRO A 207       4.050 -16.135   4.834  1.00 97.25           O  
ATOM   2915  CG  PRO A 207       7.388 -15.463   7.901  1.00 97.25           C  
ATOM   2916  HG2 PRO A 207       8.206 -14.977   7.368  1.00 97.25           H  
ATOM   2917  HG3 PRO A 207       7.751 -16.128   8.684  1.00 97.25           H  
ATOM   2918  CD  PRO A 207       6.470 -14.377   8.437  1.00 97.25           C  
ATOM   2919  HD2 PRO A 207       5.868 -14.765   9.259  1.00 97.25           H  
ATOM   2920  HD3 PRO A 207       7.079 -13.539   8.776  1.00 97.25           H  
ATOM   2921  N   TRP A 208       3.276 -15.591   6.856  1.00 97.55           N  
ATOM   2922  H   TRP A 208       3.486 -15.227   7.775  1.00 97.55           H  
ATOM   2923  CA  TRP A 208       1.889 -16.001   6.599  1.00 97.55           C  
ATOM   2924  HA  TRP A 208       1.886 -16.918   6.010  1.00 97.55           H  
ATOM   2925  C   TRP A 208       1.075 -14.973   5.790  1.00 97.55           C  
ATOM   2926  CB  TRP A 208       1.229 -16.327   7.939  1.00 97.55           C  
ATOM   2927  HB2 TRP A 208       0.171 -16.523   7.769  1.00 97.55           H  
ATOM   2928  HB3 TRP A 208       1.666 -17.247   8.328  1.00 97.55           H  
ATOM   2929  O   TRP A 208      -0.006 -15.287   5.306  1.00 97.55           O  
ATOM   2930  CG  TRP A 208       1.364 -15.273   8.989  1.00 97.55           C  
ATOM   2931  CD1 TRP A 208       0.521 -14.236   9.175  1.00 97.55           C  
ATOM   2932  HD1 TRP A 208      -0.371 -14.067   8.590  1.00 97.55           H  
ATOM   2933  CD2 TRP A 208       2.384 -15.155  10.023  1.00 97.55           C  
ATOM   2934  CE2 TRP A 208       2.087 -14.008  10.813  1.00 97.55           C  
ATOM   2935  CE3 TRP A 208       3.520 -15.912  10.383  1.00 97.55           C  
ATOM   2936  HE3 TRP A 208       3.746 -16.812   9.832  1.00 97.55           H  
ATOM   2937  NE1 TRP A 208       0.944 -13.487  10.256  1.00 97.55           N  
ATOM   2938  HE1 TRP A 208       0.398 -12.756  10.689  1.00 97.55           H  
ATOM   2939  CH2 TRP A 208       4.011 -14.382  12.220  1.00 97.55           C  
ATOM   2940  HH2 TRP A 208       4.626 -14.092  13.059  1.00 97.55           H  
ATOM   2941  CZ2 TRP A 208       2.876 -13.621  11.902  1.00 97.55           C  
ATOM   2942  HZ2 TRP A 208       2.601 -12.758  12.490  1.00 97.55           H  
ATOM   2943  CZ3 TRP A 208       4.329 -15.529  11.470  1.00 97.55           C  
ATOM   2944  HZ3 TRP A 208       5.185 -16.129  11.742  1.00 97.55           H  
ATOM   2945  N   ILE A 209       1.603 -13.762   5.577  1.00 97.82           N  
ATOM   2946  H   ILE A 209       2.518 -13.565   5.956  1.00 97.82           H  
ATOM   2947  CA  ILE A 209       0.985 -12.730   4.731  1.00 97.82           C  
ATOM   2948  HA  ILE A 209      -0.094 -12.879   4.709  1.00 97.82           H  
ATOM   2949  C   ILE A 209       1.506 -12.861   3.297  1.00 97.82           C  
ATOM   2950  CB  ILE A 209       1.256 -11.326   5.320  1.00 97.82           C  
ATOM   2951  HB  ILE A 209       2.330 -11.209   5.467  1.00 97.82           H  
ATOM   2952  O   ILE A 209       2.715 -13.004   3.094  1.00 97.82           O  
ATOM   2953  CG1 ILE A 209       0.554 -11.175   6.687  1.00 97.82           C  
ATOM   2954 HG12 ILE A 209      -0.525 -11.222   6.540  1.00 97.82           H  
ATOM   2955 HG13 ILE A 209       0.841 -12.002   7.336  1.00 97.82           H  
ATOM   2956  CG2 ILE A 209       0.796 -10.221   4.355  1.00 97.82           C  
ATOM   2957 HG21 ILE A 209       1.377 -10.247   3.434  1.00 97.82           H  
ATOM   2958 HG22 ILE A 209      -0.263 -10.335   4.124  1.00 97.82           H  
ATOM   2959 HG23 ILE A 209       0.968  -9.241   4.800  1.00 97.82           H  
ATOM   2960  CD1 ILE A 209       0.893  -9.878   7.433  1.00 97.82           C  
ATOM   2961 HD11 ILE A 209       0.458  -9.017   6.926  1.00 97.82           H  
ATOM   2962 HD12 ILE A 209       1.974  -9.752   7.502  1.00 97.82           H  
ATOM   2963 HD13 ILE A 209       0.472  -9.923   8.437  1.00 97.82           H  
ATOM   2964  N   LEU A 210       0.625 -12.768   2.299  1.00 98.13           N  
ATOM   2965  H   LEU A 210      -0.349 -12.652   2.541  1.00 98.13           H  
ATOM   2966  CA  LEU A 210       1.002 -12.510   0.907  1.00 98.13           C  
ATOM   2967  HA  LEU A 210       1.908 -13.068   0.671  1.00 98.13           H  
ATOM   2968  C   LEU A 210       1.298 -11.011   0.748  1.00 98.13           C  
ATOM   2969  CB  LEU A 210      -0.130 -12.998  -0.021  1.00 98.13           C  
ATOM   2970  HB2 LEU A 210      -0.276 -14.068   0.128  1.00 98.13           H  
ATOM   2971  HB3 LEU A 210      -1.055 -12.500   0.269  1.00 98.13           H  
ATOM   2972  O   LEU A 210       0.383 -10.189   0.729  1.00 98.13           O  
ATOM   2973  CG  LEU A 210       0.122 -12.727  -1.516  1.00 98.13           C  
ATOM   2974  HG  LEU A 210       0.374 -11.677  -1.669  1.00 98.13           H  
ATOM   2975  CD1 LEU A 210       1.261 -13.591  -2.055  1.00 98.13           C  
ATOM   2976 HD11 LEU A 210       2.198 -13.343  -1.557  1.00 98.13           H  
ATOM   2977 HD12 LEU A 210       1.378 -13.415  -3.125  1.00 98.13           H  
ATOM   2978 HD13 LEU A 210       1.026 -14.644  -1.904  1.00 98.13           H  
ATOM   2979  CD2 LEU A 210      -1.138 -13.034  -2.324  1.00 98.13           C  
ATOM   2980 HD21 LEU A 210      -0.950 -12.846  -3.381  1.00 98.13           H  
ATOM   2981 HD22 LEU A 210      -1.949 -12.386  -1.994  1.00 98.13           H  
ATOM   2982 HD23 LEU A 210      -1.430 -14.076  -2.190  1.00 98.13           H  
ATOM   2983  N   THR A 211       2.578 -10.646   0.669  1.00 98.10           N  
ATOM   2984  H   THR A 211       3.280 -11.371   0.715  1.00 98.10           H  
ATOM   2985  CA  THR A 211       3.019  -9.244   0.578  1.00 98.10           C  
ATOM   2986  HA  THR A 211       2.272  -8.603   1.047  1.00 98.10           H  
ATOM   2987  C   THR A 211       3.174  -8.828  -0.881  1.00 98.10           C  
ATOM   2988  CB  THR A 211       4.346  -9.032   1.311  1.00 98.10           C  
ATOM   2989  HB  THR A 211       5.132  -9.555   0.766  1.00 98.10           H  
ATOM   2990  O   THR A 211       4.047  -9.345  -1.580  1.00 98.10           O  
ATOM   2991  CG2 THR A 211       4.736  -7.564   1.440  1.00 98.10           C  
ATOM   2992 HG21 THR A 211       5.621  -7.467   2.068  1.00 98.10           H  
ATOM   2993 HG22 THR A 211       3.919  -6.999   1.889  1.00 98.10           H  
ATOM   2994 HG23 THR A 211       4.965  -7.159   0.454  1.00 98.10           H  
ATOM   2995  OG1 THR A 211       4.302  -9.569   2.611  1.00 98.10           O  
ATOM   2996  HG1 THR A 211       3.851  -8.962   3.201  1.00 98.10           H  
ATOM   2997  N   VAL A 212       2.356  -7.877  -1.331  1.00 97.98           N  
ATOM   2998  H   VAL A 212       1.659  -7.519  -0.694  1.00 97.98           H  
ATOM   2999  CA  VAL A 212       2.182  -7.562  -2.755  1.00 97.98           C  
ATOM   3000  HA  VAL A 212       2.669  -8.337  -3.346  1.00 97.98           H  
ATOM   3001  C   VAL A 212       2.813  -6.220  -3.132  1.00 97.98           C  
ATOM   3002  CB  VAL A 212       0.687  -7.598  -3.122  1.00 97.98           C  
ATOM   3003  HB  VAL A 212       0.160  -6.806  -2.591  1.00 97.98           H  
ATOM   3004  O   VAL A 212       2.372  -5.164  -2.669  1.00 97.98           O  
ATOM   3005  CG1 VAL A 212       0.512  -7.366  -4.623  1.00 97.98           C  
ATOM   3006 HG11 VAL A 212      -0.517  -7.581  -4.912  1.00 97.98           H  
ATOM   3007 HG12 VAL A 212       1.206  -7.983  -5.196  1.00 97.98           H  
ATOM   3008 HG13 VAL A 212       0.718  -6.319  -4.843  1.00 97.98           H  
ATOM   3009  CG2 VAL A 212       0.045  -8.935  -2.728  1.00 97.98           C  
ATOM   3010 HG21 VAL A 212       0.636  -9.768  -3.110  1.00 97.98           H  
ATOM   3011 HG22 VAL A 212      -0.015  -9.013  -1.642  1.00 97.98           H  
ATOM   3012 HG23 VAL A 212      -0.975  -8.995  -3.108  1.00 97.98           H  
ATOM   3013  N   GLY A 213       3.825  -6.253  -4.003  1.00 97.77           N  
ATOM   3014  H   GLY A 213       4.119  -7.157  -4.344  1.00 97.77           H  
ATOM   3015  CA  GLY A 213       4.389  -5.059  -4.646  1.00 97.77           C  
ATOM   3016  HA2 GLY A 213       5.416  -5.254  -4.954  1.00 97.77           H  
ATOM   3017  HA3 GLY A 213       4.420  -4.239  -3.929  1.00 97.77           H  
ATOM   3018  C   GLY A 213       3.575  -4.605  -5.866  1.00 97.77           C  
ATOM   3019  O   GLY A 213       2.620  -5.267  -6.282  1.00 97.77           O  
ATOM   3020  N   ALA A 214       3.917  -3.452  -6.440  1.00 97.81           N  
ATOM   3021  H   ALA A 214       4.742  -2.978  -6.100  1.00 97.81           H  
ATOM   3022  CA  ALA A 214       3.164  -2.826  -7.528  1.00 97.81           C  
ATOM   3023  HA  ALA A 214       2.273  -3.415  -7.743  1.00 97.81           H  
ATOM   3024  C   ALA A 214       3.971  -2.736  -8.825  1.00 97.81           C  
ATOM   3025  CB  ALA A 214       2.686  -1.443  -7.085  1.00 97.81           C  
ATOM   3026  HB1 ALA A 214       2.218  -0.929  -7.925  1.00 97.81           H  
ATOM   3027  HB2 ALA A 214       3.537  -0.856  -6.740  1.00 97.81           H  
ATOM   3028  HB3 ALA A 214       1.957  -1.544  -6.281  1.00 97.81           H  
ATOM   3029  O   ALA A 214       5.096  -2.235  -8.845  1.00 97.81           O  
ATOM   3030  N   SER A 215       3.342  -3.146  -9.923  1.00 97.34           N  
ATOM   3031  H   SER A 215       2.450  -3.610  -9.827  1.00 97.34           H  
ATOM   3032  CA  SER A 215       3.856  -2.999 -11.279  1.00 97.34           C  
ATOM   3033  HA  SER A 215       4.855  -2.567 -11.223  1.00 97.34           H  
ATOM   3034  C   SER A 215       2.992  -2.073 -12.131  1.00 97.34           C  
ATOM   3035  CB  SER A 215       3.981  -4.370 -11.947  1.00 97.34           C  
ATOM   3036  HB2 SER A 215       4.634  -4.293 -12.816  1.00 97.34           H  
ATOM   3037  HB3 SER A 215       4.413  -5.074 -11.235  1.00 97.34           H  
ATOM   3038  O   SER A 215       1.836  -1.767 -11.810  1.00 97.34           O  
ATOM   3039  OG  SER A 215       2.715  -4.851 -12.348  1.00 97.34           O  
ATOM   3040  HG  SER A 215       2.568  -4.631 -13.271  1.00 97.34           H  
ATOM   3041  N   THR A 216       3.539  -1.661 -13.268  1.00 96.61           N  
ATOM   3042  H   THR A 216       4.505  -1.899 -13.443  1.00 96.61           H  
ATOM   3043  CA  THR A 216       2.764  -1.121 -14.384  1.00 96.61           C  
ATOM   3044  HA  THR A 216       2.007  -0.443 -13.990  1.00 96.61           H  
ATOM   3045  C   THR A 216       2.020  -2.231 -15.133  1.00 96.61           C  
ATOM   3046  CB  THR A 216       3.653  -0.319 -15.348  1.00 96.61           C  
ATOM   3047  HB  THR A 216       3.024   0.118 -16.124  1.00 96.61           H  
ATOM   3048  O   THR A 216       2.337  -3.417 -15.013  1.00 96.61           O  
ATOM   3049  CG2 THR A 216       4.413   0.808 -14.644  1.00 96.61           C  
ATOM   3050 HG21 THR A 216       3.712   1.456 -14.118  1.00 96.61           H  
ATOM   3051 HG22 THR A 216       5.131   0.399 -13.934  1.00 96.61           H  
ATOM   3052 HG23 THR A 216       4.950   1.401 -15.384  1.00 96.61           H  
ATOM   3053  OG1 THR A 216       4.606  -1.157 -15.957  1.00 96.61           O  
ATOM   3054  HG1 THR A 216       5.003  -0.662 -16.677  1.00 96.61           H  
ATOM   3055  N   LEU A 217       1.028  -1.816 -15.918  1.00 93.18           N  
ATOM   3056  H   LEU A 217       0.854  -0.821 -15.949  1.00 93.18           H  
ATOM   3057  CA  LEU A 217       0.447  -2.579 -17.020  1.00 93.18           C  
ATOM   3058  HA  LEU A 217       0.866  -3.585 -17.012  1.00 93.18           H  
ATOM   3059  C   LEU A 217       0.867  -1.937 -18.352  1.00 93.18           C  
ATOM   3060  CB  LEU A 217      -1.080  -2.716 -16.840  1.00 93.18           C  
ATOM   3061  HB2 LEU A 217      -1.420  -3.434 -17.586  1.00 93.18           H  
ATOM   3062  HB3 LEU A 217      -1.276  -3.158 -15.863  1.00 93.18           H  
ATOM   3063  O   LEU A 217       1.375  -0.817 -18.367  1.00 93.18           O  
ATOM   3064  CG  LEU A 217      -1.931  -1.436 -16.992  1.00 93.18           C  
ATOM   3065  HG  LEU A 217      -1.710  -0.978 -17.956  1.00 93.18           H  
ATOM   3066  CD1 LEU A 217      -3.419  -1.795 -16.967  1.00 93.18           C  
ATOM   3067 HD11 LEU A 217      -3.722  -2.032 -15.947  1.00 93.18           H  
ATOM   3068 HD12 LEU A 217      -4.014  -0.958 -17.332  1.00 93.18           H  
ATOM   3069 HD13 LEU A 217      -3.609  -2.682 -17.572  1.00 93.18           H  
ATOM   3070  CD2 LEU A 217      -1.728  -0.403 -15.883  1.00 93.18           C  
ATOM   3071 HD21 LEU A 217      -0.776   0.110 -16.019  1.00 93.18           H  
ATOM   3072 HD22 LEU A 217      -2.508   0.358 -15.918  1.00 93.18           H  
ATOM   3073 HD23 LEU A 217      -1.747  -0.884 -14.905  1.00 93.18           H  
ATOM   3074  N   ASP A 218       0.625  -2.596 -19.481  1.00 96.71           N  
ATOM   3075  H   ASP A 218       0.154  -3.490 -19.453  1.00 96.71           H  
ATOM   3076  CA  ASP A 218       1.015  -2.115 -20.819  1.00 96.71           C  
ATOM   3077  HA  ASP A 218       2.028  -1.721 -20.730  1.00 96.71           H  
ATOM   3078  C   ASP A 218       0.156  -0.953 -21.356  1.00 96.71           C  
ATOM   3079  CB  ASP A 218       1.084  -3.291 -21.810  1.00 96.71           C  
ATOM   3080  HB2 ASP A 218       1.726  -4.067 -21.392  1.00 96.71           H  
ATOM   3081  HB3 ASP A 218       1.520  -2.958 -22.751  1.00 96.71           H  
ATOM   3082  O   ASP A 218       0.266  -0.586 -22.528  1.00 96.71           O  
ATOM   3083  CG  ASP A 218      -0.276  -3.907 -22.069  1.00 96.71           C  
ATOM   3084  OD1 ASP A 218      -0.702  -4.016 -23.237  1.00 96.71           O  
ATOM   3085  OD2 ASP A 218      -0.932  -4.219 -21.059  1.00 96.71           O  
ATOM   3086  N   ARG A 219      -0.689  -0.351 -20.509  1.00 96.57           N  
ATOM   3087  H   ARG A 219      -0.617  -0.638 -19.543  1.00 96.57           H  
ATOM   3088  CA  ARG A 219      -1.485   0.841 -20.815  1.00 96.57           C  
ATOM   3089  HA  ARG A 219      -1.540   0.942 -21.899  1.00 96.57           H  
ATOM   3090  C   ARG A 219      -0.833   2.100 -20.254  1.00 96.57           C  
ATOM   3091  CB  ARG A 219      -2.912   0.688 -20.279  1.00 96.57           C  
ATOM   3092  HB2 ARG A 219      -2.873   0.531 -19.201  1.00 96.57           H  
ATOM   3093  HB3 ARG A 219      -3.369  -0.179 -20.755  1.00 96.57           H  
ATOM   3094  O   ARG A 219      -0.631   2.201 -19.047  1.00 96.57           O  
ATOM   3095  CG  ARG A 219      -3.785   1.914 -20.588  1.00 96.57           C  
ATOM   3096  HG2 ARG A 219      -3.306   2.836 -20.260  1.00 96.57           H  
ATOM   3097  HG3 ARG A 219      -3.929   1.962 -21.668  1.00 96.57           H  
ATOM   3098  CD  ARG A 219      -5.143   1.823 -19.896  1.00 96.57           C  
ATOM   3099  HD2 ARG A 219      -5.785   2.619 -20.272  1.00 96.57           H  
ATOM   3100  HD3 ARG A 219      -5.589   0.864 -20.162  1.00 96.57           H  
ATOM   3101  NE  ARG A 219      -5.035   1.965 -18.427  1.00 96.57           N  
ATOM   3102  HE  ARG A 219      -4.204   2.398 -18.048  1.00 96.57           H  
ATOM   3103  NH1 ARG A 219      -6.978   0.882 -17.978  1.00 96.57           N  
ATOM   3104 HH11 ARG A 219      -7.144   0.820 -18.972  1.00 96.57           H  
ATOM   3105 HH12 ARG A 219      -7.489   0.253 -17.375  1.00 96.57           H  
ATOM   3106  NH2 ARG A 219      -5.751   1.550 -16.286  1.00 96.57           N  
ATOM   3107 HH21 ARG A 219      -6.442   1.129 -15.681  1.00 96.57           H  
ATOM   3108 HH22 ARG A 219      -4.964   2.018 -15.859  1.00 96.57           H  
ATOM   3109  CZ  ARG A 219      -5.907   1.481 -17.566  1.00 96.57           C  
ATOM   3110  N   LYS A 220      -0.676   3.104 -21.115  1.00 95.86           N  
ATOM   3111  H   LYS A 220      -0.923   2.917 -22.076  1.00 95.86           H  
ATOM   3112  CA  LYS A 220      -0.341   4.491 -20.762  1.00 95.86           C  
ATOM   3113  HA  LYS A 220      -0.145   4.564 -19.693  1.00 95.86           H  
ATOM   3114  C   LYS A 220      -1.502   5.425 -21.069  1.00 95.86           C  
ATOM   3115  CB  LYS A 220       0.925   4.935 -21.506  1.00 95.86           C  
ATOM   3116  HB2 LYS A 220       0.800   4.773 -22.577  1.00 95.86           H  
ATOM   3117  HB3 LYS A 220       1.091   5.997 -21.328  1.00 95.86           H  
ATOM   3118  O   LYS A 220      -2.279   5.174 -21.993  1.00 95.86           O  
ATOM   3119  CG  LYS A 220       2.141   4.159 -20.996  1.00 95.86           C  
ATOM   3120  HG2 LYS A 220       1.985   3.091 -21.152  1.00 95.86           H  
ATOM   3121  HG3 LYS A 220       2.254   4.344 -19.928  1.00 95.86           H  
ATOM   3122  CD  LYS A 220       3.422   4.578 -21.720  1.00 95.86           C  
ATOM   3123  HD2 LYS A 220       3.330   4.348 -22.781  1.00 95.86           H  
ATOM   3124  HD3 LYS A 220       3.612   5.642 -21.582  1.00 95.86           H  
ATOM   3125  CE  LYS A 220       4.539   3.754 -21.087  1.00 95.86           C  
ATOM   3126  HE2 LYS A 220       4.742   4.126 -20.083  1.00 95.86           H  
ATOM   3127  HE3 LYS A 220       4.174   2.733 -20.977  1.00 95.86           H  
ATOM   3128  NZ  LYS A 220       5.772   3.722 -21.901  1.00 95.86           N  
ATOM   3129  HZ1 LYS A 220       5.544   3.576 -22.874  1.00 95.86           H  
ATOM   3130  HZ2 LYS A 220       6.278   2.898 -21.608  1.00 95.86           H  
ATOM   3131  HZ3 LYS A 220       6.318   4.565 -21.793  1.00 95.86           H  
ATOM   3132  N   ILE A 221      -1.606   6.523 -20.331  1.00 96.91           N  
ATOM   3133  H   ILE A 221      -0.939   6.650 -19.583  1.00 96.91           H  
ATOM   3134  CA  ILE A 221      -2.541   7.613 -20.633  1.00 96.91           C  
ATOM   3135  HA  ILE A 221      -3.141   7.333 -21.499  1.00 96.91           H  
ATOM   3136  C   ILE A 221      -1.719   8.828 -21.040  1.00 96.91           C  
ATOM   3137  CB  ILE A 221      -3.527   7.890 -19.486  1.00 96.91           C  
ATOM   3138  HB  ILE A 221      -3.018   8.422 -18.683  1.00 96.91           H  
ATOM   3139  O   ILE A 221      -1.357   9.671 -20.222  1.00 96.91           O  
ATOM   3140  CG1 ILE A 221      -4.104   6.572 -18.928  1.00 96.91           C  
ATOM   3141 HG12 ILE A 221      -3.292   5.983 -18.501  1.00 96.91           H  
ATOM   3142 HG13 ILE A 221      -4.554   5.996 -19.736  1.00 96.91           H  
ATOM   3143  CG2 ILE A 221      -4.650   8.768 -20.060  1.00 96.91           C  
ATOM   3144 HG21 ILE A 221      -4.236   9.654 -20.543  1.00 96.91           H  
ATOM   3145 HG22 ILE A 221      -5.306   9.105 -19.258  1.00 96.91           H  
ATOM   3146 HG23 ILE A 221      -5.229   8.209 -20.795  1.00 96.91           H  
ATOM   3147  CD1 ILE A 221      -5.134   6.749 -17.817  1.00 96.91           C  
ATOM   3148 HD11 ILE A 221      -5.326   5.767 -17.384  1.00 96.91           H  
ATOM   3149 HD12 ILE A 221      -4.752   7.411 -17.039  1.00 96.91           H  
ATOM   3150 HD13 ILE A 221      -6.065   7.152 -18.214  1.00 96.91           H  
ATOM   3151  N   LYS A 222      -1.367   8.861 -22.324  1.00 96.59           N  
ATOM   3152  H   LYS A 222      -1.818   8.210 -22.950  1.00 96.59           H  
ATOM   3153  CA  LYS A 222      -0.358   9.756 -22.873  1.00 96.59           C  
ATOM   3154  HA  LYS A 222       0.498   9.742 -22.198  1.00 96.59           H  
ATOM   3155  C   LYS A 222      -0.862  11.196 -22.942  1.00 96.59           C  
ATOM   3156  CB  LYS A 222       0.106   9.210 -24.232  1.00 96.59           C  
ATOM   3157  HB2 LYS A 222      -0.743   9.152 -24.912  1.00 96.59           H  
ATOM   3158  HB3 LYS A 222       0.498   8.204 -24.080  1.00 96.59           H  
ATOM   3159  O   LYS A 222      -1.897  11.489 -23.550  1.00 96.59           O  
ATOM   3160  CG  LYS A 222       1.207  10.083 -24.847  1.00 96.59           C  
ATOM   3161  HG2 LYS A 222       1.999  10.212 -24.109  1.00 96.59           H  
ATOM   3162  HG3 LYS A 222       0.802  11.065 -25.093  1.00 96.59           H  
ATOM   3163  CD  LYS A 222       1.796   9.454 -26.112  1.00 96.59           C  
ATOM   3164  HD2 LYS A 222       2.269   8.512 -25.833  1.00 96.59           H  
ATOM   3165  HD3 LYS A 222       1.003   9.273 -26.837  1.00 96.59           H  
ATOM   3166  CE  LYS A 222       2.834  10.385 -26.744  1.00 96.59           C  
ATOM   3167  HE2 LYS A 222       2.327  11.154 -27.326  1.00 96.59           H  
ATOM   3168  HE3 LYS A 222       3.381  10.881 -25.942  1.00 96.59           H  
ATOM   3169  NZ  LYS A 222       3.801   9.629 -27.571  1.00 96.59           N  
ATOM   3170  HZ1 LYS A 222       4.464  10.247 -28.015  1.00 96.59           H  
ATOM   3171  HZ2 LYS A 222       3.359   9.007 -28.232  1.00 96.59           H  
ATOM   3172  HZ3 LYS A 222       4.351   9.079 -26.926  1.00 96.59           H  
ATOM   3173  N   ALA A 223      -0.055  12.089 -22.388  1.00 97.57           N  
ATOM   3174  H   ALA A 223       0.761  11.740 -21.905  1.00 97.57           H  
ATOM   3175  CA  ALA A 223      -0.087  13.518 -22.648  1.00 97.57           C  
ATOM   3176  HA  ALA A 223      -0.768  13.719 -23.476  1.00 97.57           H  
ATOM   3177  C   ALA A 223       1.315  13.969 -23.085  1.00 97.57           C  
ATOM   3178  CB  ALA A 223      -0.621  14.237 -21.404  1.00 97.57           C  
ATOM   3179  HB1 ALA A 223      -1.627  13.883 -21.182  1.00 97.57           H  
ATOM   3180  HB2 ALA A 223       0.023  14.027 -20.549  1.00 97.57           H  
ATOM   3181  HB3 ALA A 223      -0.658  15.311 -21.583  1.00 97.57           H  
ATOM   3182  O   ALA A 223       2.310  13.280 -22.861  1.00 97.57           O  
ATOM   3183  N   THR A 224       1.441  15.097 -23.772  1.00 97.34           N  
ATOM   3184  H   THR A 224       0.604  15.612 -24.008  1.00 97.34           H  
ATOM   3185  CA  THR A 224       2.734  15.570 -24.283  1.00 97.34           C  
ATOM   3186  HA  THR A 224       3.539  15.131 -23.693  1.00 97.34           H  
ATOM   3187  C   THR A 224       2.851  17.073 -24.137  1.00 97.34           C  
ATOM   3188  CB  THR A 224       2.935  15.121 -25.738  1.00 97.34           C  
ATOM   3189  HB  THR A 224       2.116  15.501 -26.348  1.00 97.34           H  
ATOM   3190  O   THR A 224       1.997  17.815 -24.624  1.00 97.34           O  
ATOM   3191  CG2 THR A 224       4.257  15.554 -26.362  1.00 97.34           C  
ATOM   3192 HG21 THR A 224       4.344  15.132 -27.364  1.00 97.34           H  
ATOM   3193 HG22 THR A 224       4.300  16.640 -26.445  1.00 97.34           H  
ATOM   3194 HG23 THR A 224       5.095  15.203 -25.759  1.00 97.34           H  
ATOM   3195  OG1 THR A 224       2.919  13.707 -25.767  1.00 97.34           O  
ATOM   3196  HG1 THR A 224       2.816  13.430 -24.854  1.00 97.34           H  
ATOM   3197  N   VAL A 225       3.925  17.517 -23.482  1.00 97.56           N  
ATOM   3198  H   VAL A 225       4.604  16.837 -23.172  1.00 97.56           H  
ATOM   3199  CA  VAL A 225       4.344  18.921 -23.508  1.00 97.56           C  
ATOM   3200  HA  VAL A 225       3.475  19.567 -23.386  1.00 97.56           H  
ATOM   3201  C   VAL A 225       4.980  19.183 -24.864  1.00 97.56           C  
ATOM   3202  CB  VAL A 225       5.367  19.247 -22.401  1.00 97.56           C  
ATOM   3203  HB  VAL A 225       6.253  18.624 -22.525  1.00 97.56           H  
ATOM   3204  O   VAL A 225       5.921  18.484 -25.228  1.00 97.56           O  
ATOM   3205  CG1 VAL A 225       5.788  20.719 -22.448  1.00 97.56           C  
ATOM   3206 HG11 VAL A 225       4.916  21.365 -22.346  1.00 97.56           H  
ATOM   3207 HG12 VAL A 225       6.293  20.930 -23.391  1.00 97.56           H  
ATOM   3208 HG13 VAL A 225       6.493  20.929 -21.643  1.00 97.56           H  
ATOM   3209  CG2 VAL A 225       4.803  19.009 -21.005  1.00 97.56           C  
ATOM   3210 HG21 VAL A 225       4.573  17.951 -20.880  1.00 97.56           H  
ATOM   3211 HG22 VAL A 225       3.914  19.625 -20.869  1.00 97.56           H  
ATOM   3212 HG23 VAL A 225       5.547  19.271 -20.254  1.00 97.56           H  
ATOM   3213  N   LYS A 226       4.502  20.194 -25.589  1.00 97.36           N  
ATOM   3214  H   LYS A 226       3.702  20.696 -25.231  1.00 97.36           H  
ATOM   3215  CA  LYS A 226       5.164  20.725 -26.786  1.00 97.36           C  
ATOM   3216  HA  LYS A 226       6.015  20.098 -27.054  1.00 97.36           H  
ATOM   3217  C   LYS A 226       5.692  22.114 -26.474  1.00 97.36           C  
ATOM   3218  CB  LYS A 226       4.208  20.762 -27.981  1.00 97.36           C  
ATOM   3219  HB2 LYS A 226       4.779  21.072 -28.857  1.00 97.36           H  
ATOM   3220  HB3 LYS A 226       3.429  21.502 -27.799  1.00 97.36           H  
ATOM   3221  O   LYS A 226       4.907  22.996 -26.119  1.00 97.36           O  
ATOM   3222  CG  LYS A 226       3.541  19.411 -28.260  1.00 97.36           C  
ATOM   3223  HG2 LYS A 226       4.301  18.631 -28.293  1.00 97.36           H  
ATOM   3224  HG3 LYS A 226       2.830  19.176 -27.467  1.00 97.36           H  
ATOM   3225  CD  LYS A 226       2.805  19.468 -29.599  1.00 97.36           C  
ATOM   3226  HD2 LYS A 226       3.522  19.769 -30.363  1.00 97.36           H  
ATOM   3227  HD3 LYS A 226       2.000  20.202 -29.556  1.00 97.36           H  
ATOM   3228  CE  LYS A 226       2.241  18.083 -29.923  1.00 97.36           C  
ATOM   3229  HE2 LYS A 226       1.183  18.045 -29.662  1.00 97.36           H  
ATOM   3230  HE3 LYS A 226       2.778  17.351 -29.320  1.00 97.36           H  
ATOM   3231  NZ  LYS A 226       2.469  17.756 -31.344  1.00 97.36           N  
ATOM   3232  HZ1 LYS A 226       2.183  16.814 -31.568  1.00 97.36           H  
ATOM   3233  HZ2 LYS A 226       3.471  17.748 -31.468  1.00 97.36           H  
ATOM   3234  HZ3 LYS A 226       2.093  18.447 -31.977  1.00 97.36           H  
ATOM   3235  N   LEU A 227       6.999  22.304 -26.573  1.00 97.82           N  
ATOM   3236  H   LEU A 227       7.573  21.539 -26.899  1.00 97.82           H  
ATOM   3237  CA  LEU A 227       7.659  23.576 -26.299  1.00 97.82           C  
ATOM   3238  HA  LEU A 227       7.103  24.121 -25.536  1.00 97.82           H  
ATOM   3239  C   LEU A 227       7.695  24.468 -27.542  1.00 97.82           C  
ATOM   3240  CB  LEU A 227       9.074  23.302 -25.773  1.00 97.82           C  
ATOM   3241  HB2 LEU A 227       9.606  22.734 -26.535  1.00 97.82           H  
ATOM   3242  HB3 LEU A 227       9.583  24.257 -25.640  1.00 97.82           H  
ATOM   3243  O   LEU A 227       7.640  23.993 -28.675  1.00 97.82           O  
ATOM   3244  CG  LEU A 227       9.165  22.504 -24.464  1.00 97.82           C  
ATOM   3245  HG  LEU A 227       8.861  21.472 -24.634  1.00 97.82           H  
ATOM   3246  CD1 LEU A 227      10.611  22.530 -23.987  1.00 97.82           C  
ATOM   3247 HD11 LEU A 227      10.714  21.976 -23.055  1.00 97.82           H  
ATOM   3248 HD12 LEU A 227      10.929  23.559 -23.813  1.00 97.82           H  
ATOM   3249 HD13 LEU A 227      11.263  22.111 -24.754  1.00 97.82           H  
ATOM   3250  CD2 LEU A 227       8.308  23.095 -23.344  1.00 97.82           C  
ATOM   3251 HD21 LEU A 227       8.453  22.518 -22.431  1.00 97.82           H  
ATOM   3252 HD22 LEU A 227       7.254  23.040 -23.618  1.00 97.82           H  
ATOM   3253 HD23 LEU A 227       8.589  24.134 -23.174  1.00 97.82           H  
ATOM   3254  N   GLY A 228       7.824  25.781 -27.341  1.00 97.18           N  
ATOM   3255  H   GLY A 228       7.793  26.128 -26.393  1.00 97.18           H  
ATOM   3256  CA  GLY A 228       7.902  26.751 -28.437  1.00 97.18           C  
ATOM   3257  HA2 GLY A 228       7.895  27.758 -28.020  1.00 97.18           H  
ATOM   3258  HA3 GLY A 228       7.025  26.637 -29.074  1.00 97.18           H  
ATOM   3259  C   GLY A 228       9.148  26.617 -29.323  1.00 97.18           C  
ATOM   3260  O   GLY A 228       9.167  27.184 -30.409  1.00 97.18           O  
ATOM   3261  N   ASN A 229      10.176  25.874 -28.892  1.00 97.03           N  
ATOM   3262  H   ASN A 229      10.083  25.386 -28.013  1.00 97.03           H  
ATOM   3263  CA  ASN A 229      11.337  25.516 -29.721  1.00 97.03           C  
ATOM   3264  HA  ASN A 229      11.503  26.315 -30.443  1.00 97.03           H  
ATOM   3265  C   ASN A 229      11.126  24.236 -30.558  1.00 97.03           C  
ATOM   3266  CB  ASN A 229      12.600  25.417 -28.840  1.00 97.03           C  
ATOM   3267  HB2 ASN A 229      12.739  26.338 -28.275  1.00 97.03           H  
ATOM   3268  HB3 ASN A 229      13.464  25.294 -29.494  1.00 97.03           H  
ATOM   3269  O   ASN A 229      12.025  23.852 -31.301  1.00 97.03           O  
ATOM   3270  CG  ASN A 229      12.585  24.240 -27.877  1.00 97.03           C  
ATOM   3271  ND2 ASN A 229      13.692  23.977 -27.227  1.00 97.03           N  
ATOM   3272 HD21 ASN A 229      14.555  24.458 -27.436  1.00 97.03           H  
ATOM   3273 HD22 ASN A 229      13.748  23.105 -26.720  1.00 97.03           H  
ATOM   3274  OD1 ASN A 229      11.578  23.575 -27.704  1.00 97.03           O  
ATOM   3275  N   GLY A 230       9.964  23.582 -30.445  1.00 96.11           N  
ATOM   3276  H   GLY A 230       9.277  23.927 -29.790  1.00 96.11           H  
ATOM   3277  CA  GLY A 230       9.623  22.357 -31.169  1.00 96.11           C  
ATOM   3278  HA2 GLY A 230       8.549  22.354 -31.356  1.00 96.11           H  
ATOM   3279  HA3 GLY A 230      10.137  22.347 -32.130  1.00 96.11           H  
ATOM   3280  C   GLY A 230       9.965  21.052 -30.444  1.00 96.11           C  
ATOM   3281  O   GLY A 230       9.591  19.993 -30.943  1.00 96.11           O  
ATOM   3282  N   GLU A 231      10.631  21.088 -29.284  1.00 97.39           N  
ATOM   3283  H   GLU A 231      10.908  21.976 -28.891  1.00 97.39           H  
ATOM   3284  CA  GLU A 231      10.855  19.878 -28.484  1.00 97.39           C  
ATOM   3285  HA  GLU A 231      11.231  19.098 -29.146  1.00 97.39           H  
ATOM   3286  C   GLU A 231       9.542  19.364 -27.875  1.00 97.39           C  
ATOM   3287  CB  GLU A 231      11.907  20.102 -27.387  1.00 97.39           C  
ATOM   3288  HB2 GLU A 231      11.621  20.962 -26.781  1.00 97.39           H  
ATOM   3289  HB3 GLU A 231      11.923  19.222 -26.744  1.00 97.39           H  
ATOM   3290  O   GLU A 231       8.695  20.139 -27.417  1.00 97.39           O  
ATOM   3291  CG  GLU A 231      13.320  20.307 -27.947  1.00 97.39           C  
ATOM   3292  HG2 GLU A 231      13.345  21.214 -28.551  1.00 97.39           H  
ATOM   3293  HG3 GLU A 231      13.573  19.465 -28.591  1.00 97.39           H  
ATOM   3294  CD  GLU A 231      14.339  20.416 -26.805  1.00 97.39           C  
ATOM   3295  OE1 GLU A 231      14.996  19.394 -26.498  1.00 97.39           O  
ATOM   3296  OE2 GLU A 231      14.437  21.524 -26.227  1.00 97.39           O  
ATOM   3297  N   GLU A 232       9.382  18.040 -27.849  1.00 97.12           N  
ATOM   3298  H   GLU A 232      10.128  17.450 -28.189  1.00 97.12           H  
ATOM   3299  CA  GLU A 232       8.217  17.368 -27.277  1.00 97.12           C  
ATOM   3300  HA  GLU A 232       7.576  18.122 -26.820  1.00 97.12           H  
ATOM   3301  C   GLU A 232       8.639  16.390 -26.174  1.00 97.12           C  
ATOM   3302  CB  GLU A 232       7.377  16.656 -28.357  1.00 97.12           C  
ATOM   3303  HB2 GLU A 232       6.529  16.198 -27.848  1.00 97.12           H  
ATOM   3304  HB3 GLU A 232       7.967  15.863 -28.817  1.00 97.12           H  
ATOM   3305  O   GLU A 232       9.575  15.610 -26.352  1.00 97.12           O  
ATOM   3306  CG  GLU A 232       6.847  17.593 -29.461  1.00 97.12           C  
ATOM   3307  HG2 GLU A 232       6.495  18.512 -28.993  1.00 97.12           H  
ATOM   3308  HG3 GLU A 232       7.673  17.855 -30.123  1.00 97.12           H  
ATOM   3309  CD  GLU A 232       5.693  17.004 -30.305  1.00 97.12           C  
ATOM   3310  OE1 GLU A 232       5.158  17.727 -31.183  1.00 97.12           O  
ATOM   3311  OE2 GLU A 232       5.191  15.891 -30.028  1.00 97.12           O  
ATOM   3312  N   PHE A 233       7.923  16.402 -25.047  1.00 97.37           N  
ATOM   3313  H   PHE A 233       7.174  17.075 -24.971  1.00 97.37           H  
ATOM   3314  CA  PHE A 233       8.186  15.528 -23.900  1.00 97.37           C  
ATOM   3315  HA  PHE A 233       8.949  14.800 -24.176  1.00 97.37           H  
ATOM   3316  C   PHE A 233       6.935  14.750 -23.502  1.00 97.37           C  
ATOM   3317  CB  PHE A 233       8.742  16.339 -22.723  1.00 97.37           C  
ATOM   3318  HB2 PHE A 233       8.000  17.073 -22.406  1.00 97.37           H  
ATOM   3319  HB3 PHE A 233       8.914  15.661 -21.887  1.00 97.37           H  
ATOM   3320  O   PHE A 233       5.882  15.334 -23.231  1.00 97.37           O  
ATOM   3321  CG  PHE A 233      10.041  17.041 -23.058  1.00 97.37           C  
ATOM   3322  CD1 PHE A 233      11.205  16.283 -23.277  1.00 97.37           C  
ATOM   3323  HD1 PHE A 233      11.183  15.210 -23.154  1.00 97.37           H  
ATOM   3324  CD2 PHE A 233      10.066  18.432 -23.263  1.00 97.37           C  
ATOM   3325  HD2 PHE A 233       9.170  19.021 -23.138  1.00 97.37           H  
ATOM   3326  CE1 PHE A 233      12.379  16.906 -23.726  1.00 97.37           C  
ATOM   3327  HE1 PHE A 233      13.239  16.302 -23.978  1.00 97.37           H  
ATOM   3328  CE2 PHE A 233      11.256  19.048 -23.686  1.00 97.37           C  
ATOM   3329  HE2 PHE A 233      11.287  20.106 -23.898  1.00 97.37           H  
ATOM   3330  CZ  PHE A 233      12.411  18.293 -23.924  1.00 97.37           C  
ATOM   3331  HZ  PHE A 233      13.297  18.772 -24.314  1.00 97.37           H  
ATOM   3332  N   GLU A 234       7.052  13.422 -23.470  1.00 96.55           N  
ATOM   3333  H   GLU A 234       7.961  13.016 -23.639  1.00 96.55           H  
ATOM   3334  CA  GLU A 234       5.958  12.521 -23.112  1.00 96.55           C  
ATOM   3335  HA  GLU A 234       5.043  12.907 -23.561  1.00 96.55           H  
ATOM   3336  C   GLU A 234       5.751  12.474 -21.592  1.00 96.55           C  
ATOM   3337  CB  GLU A 234       6.203  11.121 -23.704  1.00 96.55           C  
ATOM   3338  HB2 GLU A 234       6.360  11.220 -24.779  1.00 96.55           H  
ATOM   3339  HB3 GLU A 234       7.098  10.685 -23.261  1.00 96.55           H  
ATOM   3340  O   GLU A 234       6.658  12.158 -20.819  1.00 96.55           O  
ATOM   3341  CG  GLU A 234       5.007  10.189 -23.462  1.00 96.55           C  
ATOM   3342  HG2 GLU A 234       4.865  10.050 -22.391  1.00 96.55           H  
ATOM   3343  HG3 GLU A 234       4.118  10.680 -23.858  1.00 96.55           H  
ATOM   3344  CD  GLU A 234       5.173   8.820 -24.139  1.00 96.55           C  
ATOM   3345  OE1 GLU A 234       5.301   7.806 -23.418  1.00 96.55           O  
ATOM   3346  OE2 GLU A 234       5.105   8.787 -25.395  1.00 96.55           O  
ATOM   3347  N   GLY A 235       4.519  12.741 -21.172  1.00 96.73           N  
ATOM   3348  H   GLY A 235       3.808  12.927 -21.865  1.00 96.73           H  
ATOM   3349  CA  GLY A 235       4.049  12.563 -19.809  1.00 96.73           C  
ATOM   3350  HA2 GLY A 235       4.812  12.073 -19.204  1.00 96.73           H  
ATOM   3351  HA3 GLY A 235       3.847  13.541 -19.373  1.00 96.73           H  
ATOM   3352  C   GLY A 235       2.777  11.723 -19.751  1.00 96.73           C  
ATOM   3353  O   GLY A 235       2.298  11.211 -20.766  1.00 96.73           O  
ATOM   3354  N   GLU A 236       2.203  11.610 -18.558  1.00 96.62           N  
ATOM   3355  H   GLU A 236       2.623  12.076 -17.767  1.00 96.62           H  
ATOM   3356  CA  GLU A 236       0.906  10.958 -18.364  1.00 96.62           C  
ATOM   3357  HA  GLU A 236       0.462  10.793 -19.345  1.00 96.62           H  
ATOM   3358  C   GLU A 236      -0.081  11.856 -17.618  1.00 96.62           C  
ATOM   3359  CB  GLU A 236       1.045   9.579 -17.700  1.00 96.62           C  
ATOM   3360  HB2 GLU A 236       1.596   9.664 -16.764  1.00 96.62           H  
ATOM   3361  HB3 GLU A 236       0.042   9.213 -17.478  1.00 96.62           H  
ATOM   3362  O   GLU A 236       0.309  12.701 -16.809  1.00 96.62           O  
ATOM   3363  CG  GLU A 236       1.736   8.569 -18.629  1.00 96.62           C  
ATOM   3364  HG2 GLU A 236       1.324   8.665 -19.633  1.00 96.62           H  
ATOM   3365  HG3 GLU A 236       2.800   8.800 -18.682  1.00 96.62           H  
ATOM   3366  CD  GLU A 236       1.526   7.125 -18.161  1.00 96.62           C  
ATOM   3367  OE1 GLU A 236       2.518   6.507 -17.716  1.00 96.62           O  
ATOM   3368  OE2 GLU A 236       0.381   6.627 -18.301  1.00 96.62           O  
ATOM   3369  N   SER A 237      -1.366  11.705 -17.944  1.00 96.06           N  
ATOM   3370  H   SER A 237      -1.603  11.019 -18.646  1.00 96.06           H  
ATOM   3371  CA  SER A 237      -2.467  12.438 -17.318  1.00 96.06           C  
ATOM   3372  HA  SER A 237      -2.305  12.502 -16.242  1.00 96.06           H  
ATOM   3373  C   SER A 237      -3.798  11.760 -17.601  1.00 96.06           C  
ATOM   3374  CB  SER A 237      -2.542  13.846 -17.894  1.00 96.06           C  
ATOM   3375  HB2 SER A 237      -1.575  14.334 -17.772  1.00 96.06           H  
ATOM   3376  HB3 SER A 237      -2.785  13.805 -18.956  1.00 96.06           H  
ATOM   3377  O   SER A 237      -4.058  11.389 -18.742  1.00 96.06           O  
ATOM   3378  OG  SER A 237      -3.527  14.588 -17.208  1.00 96.06           O  
ATOM   3379  HG  SER A 237      -3.137  15.456 -17.086  1.00 96.06           H  
ATOM   3380  N   ALA A 238      -4.672  11.655 -16.599  1.00 95.47           N  
ATOM   3381  H   ALA A 238      -4.441  12.042 -15.695  1.00 95.47           H  
ATOM   3382  CA  ALA A 238      -6.051  11.228 -16.825  1.00 95.47           C  
ATOM   3383  HA  ALA A 238      -6.071  10.551 -17.680  1.00 95.47           H  
ATOM   3384  C   ALA A 238      -6.978  12.397 -17.193  1.00 95.47           C  
ATOM   3385  CB  ALA A 238      -6.553  10.423 -15.624  1.00 95.47           C  
ATOM   3386  HB1 ALA A 238      -7.564  10.065 -15.817  1.00 95.47           H  
ATOM   3387  HB2 ALA A 238      -5.906   9.562 -15.462  1.00 95.47           H  
ATOM   3388  HB3 ALA A 238      -6.564  11.042 -14.726  1.00 95.47           H  
ATOM   3389  O   ALA A 238      -8.142  12.157 -17.500  1.00 95.47           O  
ATOM   3390  N   TYR A 239      -6.496  13.644 -17.198  1.00 95.03           N  
ATOM   3391  H   TYR A 239      -5.518  13.784 -16.990  1.00 95.03           H  
ATOM   3392  CA  TYR A 239      -7.282  14.800 -17.627  1.00 95.03           C  
ATOM   3393  HA  TYR A 239      -8.261  14.744 -17.151  1.00 95.03           H  
ATOM   3394  C   TYR A 239      -7.491  14.818 -19.148  1.00 95.03           C  
ATOM   3395  CB  TYR A 239      -6.601  16.090 -17.156  1.00 95.03           C  
ATOM   3396  HB2 TYR A 239      -6.482  16.045 -16.074  1.00 95.03           H  
ATOM   3397  HB3 TYR A 239      -5.606  16.151 -17.598  1.00 95.03           H  
ATOM   3398  O   TYR A 239      -6.596  14.472 -19.921  1.00 95.03           O  
ATOM   3399  CG  TYR A 239      -7.366  17.349 -17.507  1.00 95.03           C  
ATOM   3400  CD1 TYR A 239      -6.999  18.120 -18.625  1.00 95.03           C  
ATOM   3401  HD1 TYR A 239      -6.175  17.798 -19.245  1.00 95.03           H  
ATOM   3402  CD2 TYR A 239      -8.483  17.721 -16.743  1.00 95.03           C  
ATOM   3403  HD2 TYR A 239      -8.813  17.083 -15.937  1.00 95.03           H  
ATOM   3404  CE1 TYR A 239      -7.714  19.291 -18.938  1.00 95.03           C  
ATOM   3405  HE1 TYR A 239      -7.439  19.881 -19.800  1.00 95.03           H  
ATOM   3406  CE2 TYR A 239      -9.186  18.904 -17.031  1.00 95.03           C  
ATOM   3407  HE2 TYR A 239     -10.034  19.176 -16.420  1.00 95.03           H  
ATOM   3408  OH  TYR A 239      -9.468  20.841 -18.414  1.00 95.03           O  
ATOM   3409  HH  TYR A 239     -10.187  20.963 -17.789  1.00 95.03           H  
ATOM   3410  CZ  TYR A 239      -8.792  19.699 -18.126  1.00 95.03           C  
ATOM   3411  N   ARG A 240      -8.658  15.294 -19.598  1.00 93.59           N  
ATOM   3412  H   ARG A 240      -9.368  15.524 -18.918  1.00 93.59           H  
ATOM   3413  CA  ARG A 240      -8.904  15.632 -21.005  1.00 93.59           C  
ATOM   3414  HA  ARG A 240      -7.936  15.819 -21.470  1.00 93.59           H  
ATOM   3415  C   ARG A 240      -9.778  16.885 -21.096  1.00 93.59           C  
ATOM   3416  CB  ARG A 240      -9.554  14.439 -21.721  1.00 93.59           C  
ATOM   3417  HB2 ARG A 240     -10.592  14.346 -21.400  1.00 93.59           H  
ATOM   3418  HB3 ARG A 240      -9.019  13.529 -21.449  1.00 93.59           H  
ATOM   3419  O   ARG A 240     -10.894  16.879 -20.576  1.00 93.59           O  
ATOM   3420  CG  ARG A 240      -9.541  14.584 -23.245  1.00 93.59           C  
ATOM   3421  HG2 ARG A 240     -10.130  15.452 -23.541  1.00 93.59           H  
ATOM   3422  HG3 ARG A 240      -8.514  14.703 -23.590  1.00 93.59           H  
ATOM   3423  CD  ARG A 240     -10.144  13.318 -23.859  1.00 93.59           C  
ATOM   3424  HD2 ARG A 240     -11.164  13.199 -23.494  1.00 93.59           H  
ATOM   3425  HD3 ARG A 240      -9.558  12.462 -23.524  1.00 93.59           H  
ATOM   3426  NE  ARG A 240     -10.148  13.378 -25.333  1.00 93.59           N  
ATOM   3427  HE  ARG A 240      -9.966  14.279 -25.751  1.00 93.59           H  
ATOM   3428  NH1 ARG A 240     -10.606  11.158 -25.679  1.00 93.59           N  
ATOM   3429 HH11 ARG A 240     -10.630  11.022 -24.678  1.00 93.59           H  
ATOM   3430 HH12 ARG A 240     -10.741  10.365 -26.289  1.00 93.59           H  
ATOM   3431  NH2 ARG A 240     -10.314  12.512 -27.432  1.00 93.59           N  
ATOM   3432 HH21 ARG A 240     -10.077  13.413 -27.822  1.00 93.59           H  
ATOM   3433 HH22 ARG A 240     -10.434  11.710 -28.034  1.00 93.59           H  
ATOM   3434  CZ  ARG A 240     -10.355  12.353 -26.138  1.00 93.59           C  
ATOM   3435  N   PRO A 241      -9.328  17.956 -21.769  1.00 91.35           N  
ATOM   3436  CA  PRO A 241     -10.159  19.137 -21.950  1.00 91.35           C  
ATOM   3437  HA  PRO A 241     -10.548  19.467 -20.987  1.00 91.35           H  
ATOM   3438  C   PRO A 241     -11.330  18.825 -22.892  1.00 91.35           C  
ATOM   3439  CB  PRO A 241      -9.218  20.206 -22.511  1.00 91.35           C  
ATOM   3440  HB2 PRO A 241      -9.737  20.917 -23.153  1.00 91.35           H  
ATOM   3441  HB3 PRO A 241      -8.734  20.730 -21.687  1.00 91.35           H  
ATOM   3442  O   PRO A 241     -11.178  18.086 -23.866  1.00 91.35           O  
ATOM   3443  CG  PRO A 241      -8.174  19.392 -23.277  1.00 91.35           C  
ATOM   3444  HG2 PRO A 241      -8.554  19.153 -24.271  1.00 91.35           H  
ATOM   3445  HG3 PRO A 241      -7.223  19.919 -23.349  1.00 91.35           H  
ATOM   3446  CD  PRO A 241      -8.051  18.112 -22.452  1.00 91.35           C  
ATOM   3447  HD2 PRO A 241      -7.841  17.267 -23.108  1.00 91.35           H  
ATOM   3448  HD3 PRO A 241      -7.256  18.220 -21.713  1.00 91.35           H  
ATOM   3449  N   LYS A 242     -12.493  19.441 -22.644  1.00 88.34           N  
ATOM   3450  H   LYS A 242     -12.574  19.966 -21.785  1.00 88.34           H  
ATOM   3451  CA  LYS A 242     -13.672  19.322 -23.527  1.00 88.34           C  
ATOM   3452  HA  LYS A 242     -13.937  18.270 -23.630  1.00 88.34           H  
ATOM   3453  C   LYS A 242     -13.403  19.824 -24.946  1.00 88.34           C  
ATOM   3454  CB  LYS A 242     -14.858  20.097 -22.935  1.00 88.34           C  
ATOM   3455  HB2 LYS A 242     -14.535  21.090 -22.625  1.00 88.34           H  
ATOM   3456  HB3 LYS A 242     -15.622  20.210 -23.705  1.00 88.34           H  
ATOM   3457  O   LYS A 242     -13.967  19.302 -25.901  1.00 88.34           O  
ATOM   3458  CG  LYS A 242     -15.484  19.353 -21.754  1.00 88.34           C  
ATOM   3459  HG2 LYS A 242     -14.736  19.192 -20.977  1.00 88.34           H  
ATOM   3460  HG3 LYS A 242     -15.845  18.384 -22.100  1.00 88.34           H  
ATOM   3461  CD  LYS A 242     -16.652  20.151 -21.163  1.00 88.34           C  
ATOM   3462  HD2 LYS A 242     -17.343  20.454 -21.949  1.00 88.34           H  
ATOM   3463  HD3 LYS A 242     -16.251  21.033 -20.664  1.00 88.34           H  
ATOM   3464  CE  LYS A 242     -17.392  19.255 -20.160  1.00 88.34           C  
ATOM   3465  HE2 LYS A 242     -18.141  18.666 -20.688  1.00 88.34           H  
ATOM   3466  HE3 LYS A 242     -16.667  18.567 -19.724  1.00 88.34           H  
ATOM   3467  NZ  LYS A 242     -17.996  20.036 -19.055  1.00 88.34           N  
ATOM   3468  HZ1 LYS A 242     -17.232  20.240 -18.426  1.00 88.34           H  
ATOM   3469  HZ2 LYS A 242     -18.446  20.884 -19.369  1.00 88.34           H  
ATOM   3470  HZ3 LYS A 242     -18.621  19.452 -18.519  1.00 88.34           H  
ATOM   3471  N   ILE A 243     -12.558  20.846 -25.073  1.00 84.75           N  
ATOM   3472  H   ILE A 243     -12.093  21.176 -24.240  1.00 84.75           H  
ATOM   3473  CA  ILE A 243     -12.160  21.436 -26.349  1.00 84.75           C  
ATOM   3474  HA  ILE A 243     -12.663  20.917 -27.165  1.00 84.75           H  
ATOM   3475  C   ILE A 243     -10.660  21.216 -26.495  1.00 84.75           C  
ATOM   3476  CB  ILE A 243     -12.562  22.928 -26.425  1.00 84.75           C  
ATOM   3477  HB  ILE A 243     -12.025  23.472 -25.648  1.00 84.75           H  
ATOM   3478  O   ILE A 243      -9.880  21.676 -25.660  1.00 84.75           O  
ATOM   3479  CG1 ILE A 243     -14.083  23.101 -26.183  1.00 84.75           C  
ATOM   3480 HG12 ILE A 243     -14.354  22.653 -25.227  1.00 84.75           H  
ATOM   3481 HG13 ILE A 243     -14.637  22.582 -26.965  1.00 84.75           H  
ATOM   3482  CG2 ILE A 243     -12.158  23.507 -27.794  1.00 84.75           C  
ATOM   3483 HG21 ILE A 243     -12.707  23.011 -28.595  1.00 84.75           H  
ATOM   3484 HG22 ILE A 243     -11.089  23.384 -27.968  1.00 84.75           H  
ATOM   3485 HG23 ILE A 243     -12.364  24.577 -27.832  1.00 84.75           H  
ATOM   3486  CD1 ILE A 243     -14.552  24.560 -26.125  1.00 84.75           C  
ATOM   3487 HD11 ILE A 243     -15.600  24.589 -25.828  1.00 84.75           H  
ATOM   3488 HD12 ILE A 243     -14.459  25.031 -27.103  1.00 84.75           H  
ATOM   3489 HD13 ILE A 243     -13.961  25.112 -25.394  1.00 84.75           H  
ATOM   3490  N   SER A 244     -10.255  20.513 -27.553  1.00 81.80           N  
ATOM   3491  H   SER A 244     -10.946  20.187 -28.213  1.00 81.80           H  
ATOM   3492  CA  SER A 244      -8.843  20.427 -27.918  1.00 81.80           C  
ATOM   3493  HA  SER A 244      -8.263  20.155 -27.037  1.00 81.80           H  
ATOM   3494  C   SER A 244      -8.404  21.802 -28.405  1.00 81.80           C  
ATOM   3495  CB  SER A 244      -8.614  19.366 -28.996  1.00 81.80           C  
ATOM   3496  HB2 SER A 244      -9.099  19.675 -29.922  1.00 81.80           H  
ATOM   3497  HB3 SER A 244      -9.039  18.416 -28.673  1.00 81.80           H  
ATOM   3498  O   SER A 244      -8.892  22.291 -29.422  1.00 81.80           O  
ATOM   3499  OG  SER A 244      -7.228  19.205 -29.224  1.00 81.80           O  
ATOM   3500  HG  SER A 244      -6.849  18.647 -28.541  1.00 81.80           H  
ATOM   3501  N   ASN A 245      -7.530  22.452 -27.643  1.00 80.10           N  
ATOM   3502  H   ASN A 245      -7.191  22.015 -26.797  1.00 80.10           H  
ATOM   3503  CA  ASN A 245      -6.947  23.724 -28.020  1.00 80.10           C  
ATOM   3504  HA  ASN A 245      -7.278  23.995 -29.023  1.00 80.10           H  
ATOM   3505  C   ASN A 245      -5.425  23.569 -28.062  1.00 80.10           C  
ATOM   3506  CB  ASN A 245      -7.437  24.815 -27.054  1.00 80.10           C  
ATOM   3507  HB2 ASN A 245      -7.056  24.614 -26.053  1.00 80.10           H  
ATOM   3508  HB3 ASN A 245      -8.527  24.809 -27.025  1.00 80.10           H  
ATOM   3509  O   ASN A 245      -4.819  23.166 -27.075  1.00 80.10           O  
ATOM   3510  CG  ASN A 245      -6.982  26.192 -27.488  1.00 80.10           C  
ATOM   3511  ND2 ASN A 245      -7.306  27.222 -26.745  1.00 80.10           N  
ATOM   3512 HD21 ASN A 245      -6.923  28.116 -27.018  1.00 80.10           H  
ATOM   3513 HD22 ASN A 245      -7.860  27.104 -25.908  1.00 80.10           H  
ATOM   3514  OD1 ASN A 245      -6.299  26.359 -28.486  1.00 80.10           O  
ATOM   3515  N   ALA A 246      -4.821  23.910 -29.198  1.00 87.51           N  
ATOM   3516  H   ALA A 246      -5.392  24.270 -29.949  1.00 87.51           H  
ATOM   3517  CA  ALA A 246      -3.373  23.905 -29.399  1.00 87.51           C  
ATOM   3518  HA  ALA A 246      -2.936  23.140 -28.756  1.00 87.51           H  
ATOM   3519  C   ALA A 246      -2.710  25.240 -28.995  1.00 87.51           C  
ATOM   3520  CB  ALA A 246      -3.097  23.509 -30.855  1.00 87.51           C  
ATOM   3521  HB1 ALA A 246      -3.565  22.550 -31.076  1.00 87.51           H  
ATOM   3522  HB2 ALA A 246      -2.022  23.420 -31.010  1.00 87.51           H  
ATOM   3523  HB3 ALA A 246      -3.488  24.270 -31.531  1.00 87.51           H  
ATOM   3524  O   ALA A 246      -1.612  25.554 -29.449  1.00 87.51           O  
ATOM   3525  N   THR A 247      -3.386  26.061 -28.182  1.00 94.69           N  
ATOM   3526  H   THR A 247      -4.292  25.763 -27.851  1.00 94.69           H  
ATOM   3527  CA  THR A 247      -2.859  27.357 -27.738  1.00 94.69           C  
ATOM   3528  HA  THR A 247      -2.588  27.932 -28.623  1.00 94.69           H  
ATOM   3529  C   THR A 247      -1.602  27.157 -26.900  1.00 94.69           C  
ATOM   3530  CB  THR A 247      -3.900  28.179 -26.964  1.00 94.69           C  
ATOM   3531  HB  THR A 247      -4.286  27.602 -26.124  1.00 94.69           H  
ATOM   3532  O   THR A 247      -1.579  26.351 -25.966  1.00 94.69           O  
ATOM   3533  CG2 THR A 247      -3.372  29.524 -26.466  1.00 94.69           C  
ATOM   3534 HG21 THR A 247      -4.189  30.101 -26.036  1.00 94.69           H  
ATOM   3535 HG22 THR A 247      -2.927  30.085 -27.288  1.00 94.69           H  
ATOM   3536 HG23 THR A 247      -2.624  29.370 -25.688  1.00 94.69           H  
ATOM   3537  OG1 THR A 247      -4.958  28.524 -27.828  1.00 94.69           O  
ATOM   3538  HG1 THR A 247      -5.270  27.724 -28.257  1.00 94.69           H  
ATOM   3539  N   PHE A 248      -0.566  27.913 -27.250  1.00 97.24           N  
ATOM   3540  H   PHE A 248      -0.673  28.545 -28.030  1.00 97.24           H  
ATOM   3541  CA  PHE A 248       0.659  28.026 -26.477  1.00 97.24           C  
ATOM   3542  HA  PHE A 248       0.860  27.077 -25.980  1.00 97.24           H  
ATOM   3543  C   PHE A 248       0.494  29.103 -25.404  1.00 97.24           C  
ATOM   3544  CB  PHE A 248       1.833  28.333 -27.413  1.00 97.24           C  
ATOM   3545  HB2 PHE A 248       1.538  29.090 -28.140  1.00 97.24           H  
ATOM   3546  HB3 PHE A 248       2.644  28.762 -26.825  1.00 97.24           H  
ATOM   3547  O   PHE A 248       0.036  30.209 -25.688  1.00 97.24           O  
ATOM   3548  CG  PHE A 248       2.367  27.117 -28.141  1.00 97.24           C  
ATOM   3549  CD1 PHE A 248       3.541  26.488 -27.686  1.00 97.24           C  
ATOM   3550  HD1 PHE A 248       4.065  26.871 -26.823  1.00 97.24           H  
ATOM   3551  CD2 PHE A 248       1.695  26.605 -29.266  1.00 97.24           C  
ATOM   3552  HD2 PHE A 248       0.785  27.068 -29.618  1.00 97.24           H  
ATOM   3553  CE1 PHE A 248       4.045  25.361 -28.357  1.00 97.24           C  
ATOM   3554  HE1 PHE A 248       4.948  24.880 -28.011  1.00 97.24           H  
ATOM   3555  CE2 PHE A 248       2.199  25.478 -29.937  1.00 97.24           C  
ATOM   3556  HE2 PHE A 248       1.679  25.087 -30.800  1.00 97.24           H  
ATOM   3557  CZ  PHE A 248       3.378  24.859 -29.486  1.00 97.24           C  
ATOM   3558  HZ  PHE A 248       3.774  23.997 -30.003  1.00 97.24           H  
ATOM   3559  N   PHE A 249       0.902  28.780 -24.181  1.00 97.40           N  
ATOM   3560  H   PHE A 249       1.277  27.855 -24.033  1.00 97.40           H  
ATOM   3561  CA  PHE A 249       0.885  29.684 -23.035  1.00 97.40           C  
ATOM   3562  HA  PHE A 249       0.512  30.662 -23.339  1.00 97.40           H  
ATOM   3563  C   PHE A 249       2.298  29.861 -22.493  1.00 97.40           C  
ATOM   3564  CB  PHE A 249      -0.047  29.130 -21.956  1.00 97.40           C  
ATOM   3565  HB2 PHE A 249       0.328  28.151 -21.656  1.00 97.40           H  
ATOM   3566  HB3 PHE A 249      -0.009  29.781 -21.082  1.00 97.40           H  
ATOM   3567  O   PHE A 249       3.124  28.951 -22.586  1.00 97.40           O  
ATOM   3568  CG  PHE A 249      -1.489  28.996 -22.395  1.00 97.40           C  
ATOM   3569  CD1 PHE A 249      -2.337  30.119 -22.374  1.00 97.40           C  
ATOM   3570  HD1 PHE A 249      -1.959  31.074 -22.040  1.00 97.40           H  
ATOM   3571  CD2 PHE A 249      -1.986  27.753 -22.831  1.00 97.40           C  
ATOM   3572  HD2 PHE A 249      -1.333  26.894 -22.878  1.00 97.40           H  
ATOM   3573  CE1 PHE A 249      -3.683  29.993 -22.759  1.00 97.40           C  
ATOM   3574  HE1 PHE A 249      -4.332  30.855 -22.733  1.00 97.40           H  
ATOM   3575  CE2 PHE A 249      -3.330  27.628 -23.221  1.00 97.40           C  
ATOM   3576  HE2 PHE A 249      -3.702  26.672 -23.558  1.00 97.40           H  
ATOM   3577  CZ  PHE A 249      -4.181  28.746 -23.178  1.00 97.40           C  
ATOM   3578  HZ  PHE A 249      -5.215  28.651 -23.477  1.00 97.40           H  
ATOM   3579  N   THR A 250       2.581  31.025 -21.910  1.00 97.39           N  
ATOM   3580  H   THR A 250       1.877  31.748 -21.875  1.00 97.39           H  
ATOM   3581  CA  THR A 250       3.869  31.282 -21.259  1.00 97.39           C  
ATOM   3582  HA  THR A 250       4.662  31.109 -21.987  1.00 97.39           H  
ATOM   3583  C   THR A 250       4.080  30.318 -20.091  1.00 97.39           C  
ATOM   3584  CB  THR A 250       3.968  32.737 -20.783  1.00 97.39           C  
ATOM   3585  HB  THR A 250       3.260  32.895 -19.970  1.00 97.39           H  
ATOM   3586  O   THR A 250       3.154  30.065 -19.318  1.00 97.39           O  
ATOM   3587  CG2 THR A 250       5.364  33.135 -20.308  1.00 97.39           C  
ATOM   3588 HG21 THR A 250       5.611  32.599 -19.392  1.00 97.39           H  
ATOM   3589 HG22 THR A 250       6.104  32.892 -21.071  1.00 97.39           H  
ATOM   3590 HG23 THR A 250       5.394  34.206 -20.107  1.00 97.39           H  
ATOM   3591  OG1 THR A 250       3.635  33.621 -21.828  1.00 97.39           O  
ATOM   3592  HG1 THR A 250       4.314  33.551 -22.504  1.00 97.39           H  
ATOM   3593  N   LEU A 251       5.296  29.794 -19.957  1.00 97.73           N  
ATOM   3594  H   LEU A 251       6.000  30.042 -20.638  1.00 97.73           H  
ATOM   3595  CA  LEU A 251       5.706  28.958 -18.833  1.00 97.73           C  
ATOM   3596  HA  LEU A 251       4.872  28.316 -18.551  1.00 97.73           H  
ATOM   3597  C   LEU A 251       6.058  29.821 -17.609  1.00 97.73           C  
ATOM   3598  CB  LEU A 251       6.890  28.062 -19.246  1.00 97.73           C  
ATOM   3599  HB2 LEU A 251       7.251  27.555 -18.351  1.00 97.73           H  
ATOM   3600  HB3 LEU A 251       7.695  28.696 -19.617  1.00 97.73           H  
ATOM   3601  O   LEU A 251       6.647  30.898 -17.735  1.00 97.73           O  
ATOM   3602  CG  LEU A 251       6.576  26.985 -20.301  1.00 97.73           C  
ATOM   3603  HG  LEU A 251       6.220  27.457 -21.216  1.00 97.73           H  
ATOM   3604  CD1 LEU A 251       7.839  26.194 -20.639  1.00 97.73           C  
ATOM   3605 HD11 LEU A 251       8.208  25.682 -19.750  1.00 97.73           H  
ATOM   3606 HD12 LEU A 251       7.621  25.453 -21.408  1.00 97.73           H  
ATOM   3607 HD13 LEU A 251       8.613  26.862 -21.017  1.00 97.73           H  
ATOM   3608  CD2 LEU A 251       5.518  26.004 -19.798  1.00 97.73           C  
ATOM   3609 HD21 LEU A 251       4.536  26.427 -20.010  1.00 97.73           H  
ATOM   3610 HD22 LEU A 251       5.603  25.044 -20.308  1.00 97.73           H  
ATOM   3611 HD23 LEU A 251       5.621  25.838 -18.726  1.00 97.73           H  
ATOM   3612  N   PHE A 252       5.726  29.333 -16.418  1.00 97.24           N  
ATOM   3613  H   PHE A 252       5.200  28.471 -16.390  1.00 97.24           H  
ATOM   3614  CA  PHE A 252       6.107  29.915 -15.132  1.00 97.24           C  
ATOM   3615  HA  PHE A 252       6.844  30.704 -15.284  1.00 97.24           H  
ATOM   3616  C   PHE A 252       6.735  28.833 -14.256  1.00 97.24           C  
ATOM   3617  CB  PHE A 252       4.871  30.526 -14.461  1.00 97.24           C  
ATOM   3618  HB2 PHE A 252       4.142  29.740 -14.267  1.00 97.24           H  
ATOM   3619  HB3 PHE A 252       4.411  31.228 -15.158  1.00 97.24           H  
ATOM   3620  O   PHE A 252       6.121  27.798 -14.032  1.00 97.24           O  
ATOM   3621  CG  PHE A 252       5.175  31.251 -13.164  1.00 97.24           C  
ATOM   3622  CD1 PHE A 252       5.196  30.544 -11.948  1.00 97.24           C  
ATOM   3623  HD1 PHE A 252       4.998  29.482 -11.931  1.00 97.24           H  
ATOM   3624  CD2 PHE A 252       5.466  32.629 -13.172  1.00 97.24           C  
ATOM   3625  HD2 PHE A 252       5.468  33.176 -14.104  1.00 97.24           H  
ATOM   3626  CE1 PHE A 252       5.498  31.210 -10.748  1.00 97.24           C  
ATOM   3627  HE1 PHE A 252       5.521  30.667  -9.815  1.00 97.24           H  
ATOM   3628  CE2 PHE A 252       5.772  33.294 -11.971  1.00 97.24           C  
ATOM   3629  HE2 PHE A 252       6.010  34.348 -11.957  1.00 97.24           H  
ATOM   3630  CZ  PHE A 252       5.788  32.584 -10.760  1.00 97.24           C  
ATOM   3631  HZ  PHE A 252       6.038  33.095  -9.842  1.00 97.24           H  
ATOM   3632  N   ASP A 253       7.946  29.057 -13.759  1.00 96.32           N  
ATOM   3633  H   ASP A 253       8.373  29.965 -13.875  1.00 96.32           H  
ATOM   3634  CA  ASP A 253       8.624  28.118 -12.864  1.00 96.32           C  
ATOM   3635  HA  ASP A 253       8.238  27.109 -13.005  1.00 96.32           H  
ATOM   3636  C   ASP A 253       8.340  28.520 -11.416  1.00 96.32           C  
ATOM   3637  CB  ASP A 253      10.122  28.084 -13.202  1.00 96.32           C  
ATOM   3638  HB2 ASP A 253      10.513  29.102 -13.198  1.00 96.32           H  
ATOM   3639  HB3 ASP A 253      10.244  27.679 -14.207  1.00 96.32           H  
ATOM   3640  O   ASP A 253       8.791  29.579 -10.981  1.00 96.32           O  
ATOM   3641  CG  ASP A 253      10.951  27.226 -12.243  1.00 96.32           C  
ATOM   3642  OD1 ASP A 253      12.192  27.334 -12.332  1.00 96.32           O  
ATOM   3643  OD2 ASP A 253      10.348  26.507 -11.415  1.00 96.32           O  
ATOM   3644  N   ALA A 254       7.597  27.691 -10.675  1.00 95.82           N  
ATOM   3645  H   ALA A 254       7.313  26.799 -11.056  1.00 95.82           H  
ATOM   3646  CA  ALA A 254       7.253  27.980  -9.285  1.00 95.82           C  
ATOM   3647  HA  ALA A 254       6.826  28.982  -9.239  1.00 95.82           H  
ATOM   3648  C   ALA A 254       8.474  27.980  -8.349  1.00 95.82           C  
ATOM   3649  CB  ALA A 254       6.189  26.981  -8.823  1.00 95.82           C  
ATOM   3650  HB1 ALA A 254       5.812  27.281  -7.846  1.00 95.82           H  
ATOM   3651  HB2 ALA A 254       6.618  25.981  -8.750  1.00 95.82           H  
ATOM   3652  HB3 ALA A 254       5.357  26.965  -9.527  1.00 95.82           H  
ATOM   3653  O   ALA A 254       8.411  28.554  -7.261  1.00 95.82           O  
ATOM   3654  N   ALA A 255       9.590  27.366  -8.756  1.00 93.27           N  
ATOM   3655  H   ALA A 255       9.614  26.933  -9.669  1.00 93.27           H  
ATOM   3656  CA  ALA A 255      10.837  27.406  -8.002  1.00 93.27           C  
ATOM   3657  HA  ALA A 255      10.597  27.358  -6.940  1.00 93.27           H  
ATOM   3658  C   ALA A 255      11.620  28.711  -8.221  1.00 93.27           C  
ATOM   3659  CB  ALA A 255      11.666  26.172  -8.371  1.00 93.27           C  
ATOM   3660  HB1 ALA A 255      12.019  26.255  -9.399  1.00 93.27           H  
ATOM   3661  HB2 ALA A 255      12.527  26.098  -7.707  1.00 93.27           H  
ATOM   3662  HB3 ALA A 255      11.060  25.270  -8.281  1.00 93.27           H  
ATOM   3663  O   ALA A 255      12.384  29.135  -7.348  1.00 93.27           O  
ATOM   3664  N   LYS A 256      11.424  29.382  -9.363  1.00 93.06           N  
ATOM   3665  H   LYS A 256      10.726  29.031 -10.003  1.00 93.06           H  
ATOM   3666  CA  LYS A 256      12.152  30.603  -9.717  1.00 93.06           C  
ATOM   3667  HA  LYS A 256      13.197  30.453  -9.443  1.00 93.06           H  
ATOM   3668  C   LYS A 256      11.607  31.786  -8.920  1.00 93.06           C  
ATOM   3669  CB  LYS A 256      12.081  30.803 -11.238  1.00 93.06           C  
ATOM   3670  HB2 LYS A 256      12.332  29.851 -11.705  1.00 93.06           H  
ATOM   3671  HB3 LYS A 256      11.065  31.068 -11.529  1.00 93.06           H  
ATOM   3672  O   LYS A 256      10.463  32.187  -9.092  1.00 93.06           O  
ATOM   3673  CG  LYS A 256      13.066  31.861 -11.759  1.00 93.06           C  
ATOM   3674  HG2 LYS A 256      14.056  31.660 -11.350  1.00 93.06           H  
ATOM   3675  HG3 LYS A 256      12.744  32.854 -11.446  1.00 93.06           H  
ATOM   3676  CD  LYS A 256      13.135  31.789 -13.293  1.00 93.06           C  
ATOM   3677  HD2 LYS A 256      13.378  30.764 -13.572  1.00 93.06           H  
ATOM   3678  HD3 LYS A 256      12.159  32.039 -13.711  1.00 93.06           H  
ATOM   3679  CE  LYS A 256      14.207  32.725 -13.867  1.00 93.06           C  
ATOM   3680  HE2 LYS A 256      13.870  33.755 -13.755  1.00 93.06           H  
ATOM   3681  HE3 LYS A 256      15.117  32.600 -13.281  1.00 93.06           H  
ATOM   3682  NZ  LYS A 256      14.490  32.410 -15.296  1.00 93.06           N  
ATOM   3683  HZ1 LYS A 256      15.185  33.032 -15.684  1.00 93.06           H  
ATOM   3684  HZ2 LYS A 256      13.655  32.449 -15.863  1.00 93.06           H  
ATOM   3685  HZ3 LYS A 256      14.866  31.477 -15.394  1.00 93.06           H  
ATOM   3686  N   ASN A 257      12.449  32.380  -8.073  1.00 86.60           N  
ATOM   3687  H   ASN A 257      13.371  31.979  -7.976  1.00 86.60           H  
ATOM   3688  CA  ASN A 257      12.083  33.485  -7.175  1.00 86.60           C  
ATOM   3689  HA  ASN A 257      12.954  33.684  -6.552  1.00 86.60           H  
ATOM   3690  C   ASN A 257      10.949  33.137  -6.185  1.00 86.60           C  
ATOM   3691  CB  ASN A 257      11.805  34.771  -7.980  1.00 86.60           C  
ATOM   3692  HB2 ASN A 257      10.860  34.658  -8.513  1.00 86.60           H  
ATOM   3693  HB3 ASN A 257      11.690  35.606  -7.289  1.00 86.60           H  
ATOM   3694  O   ASN A 257      10.151  34.003  -5.821  1.00 86.60           O  
ATOM   3695  CG  ASN A 257      12.898  35.131  -8.962  1.00 86.60           C  
ATOM   3696  ND2 ASN A 257      12.535  35.618 -10.126  1.00 86.60           N  
ATOM   3697 HD21 ASN A 257      13.282  35.931 -10.730  1.00 86.60           H  
ATOM   3698 HD22 ASN A 257      11.552  35.733 -10.324  1.00 86.60           H  
ATOM   3699  OD1 ASN A 257      14.083  34.996  -8.714  1.00 86.60           O  
ATOM   3700  N   ALA A 258      10.880  31.876  -5.744  1.00 91.60           N  
ATOM   3701  H   ALA A 258      11.528  31.194  -6.112  1.00 91.60           H  
ATOM   3702  CA  ALA A 258       9.959  31.426  -4.704  1.00 91.60           C  
ATOM   3703  HA  ALA A 258       8.939  31.477  -5.085  1.00 91.60           H  
ATOM   3704  C   ALA A 258      10.068  32.301  -3.441  1.00 91.60           C  
ATOM   3705  CB  ALA A 258      10.295  29.966  -4.379  1.00 91.60           C  
ATOM   3706  HB1 ALA A 258      10.016  29.323  -5.214  1.00 91.60           H  
ATOM   3707  HB2 ALA A 258       9.767  29.656  -3.478  1.00 91.60           H  
ATOM   3708  HB3 ALA A 258      11.364  29.862  -4.189  1.00 91.60           H  
ATOM   3709  O   ALA A 258      11.151  32.431  -2.869  1.00 91.60           O  
ATOM   3710  N   LYS A 259       8.944  32.871  -2.980  1.00 89.66           N  
ATOM   3711  H   LYS A 259       8.092  32.734  -3.505  1.00 89.66           H  
ATOM   3712  CA  LYS A 259       8.901  33.591  -1.692  1.00 89.66           C  
ATOM   3713  HA  LYS A 259       9.682  34.352  -1.675  1.00 89.66           H  
ATOM   3714  C   LYS A 259       9.203  32.660  -0.521  1.00 89.66           C  
ATOM   3715  CB  LYS A 259       7.535  34.241  -1.454  1.00 89.66           C  
ATOM   3716  HB2 LYS A 259       7.481  34.540  -0.406  1.00 89.66           H  
ATOM   3717  HB3 LYS A 259       6.750  33.507  -1.633  1.00 89.66           H  
ATOM   3718  O   LYS A 259       9.856  33.077   0.427  1.00 89.66           O  
ATOM   3719  CG  LYS A 259       7.293  35.487  -2.313  1.00 89.66           C  
ATOM   3720  HG2 LYS A 259       7.255  35.203  -3.364  1.00 89.66           H  
ATOM   3721  HG3 LYS A 259       8.095  36.208  -2.158  1.00 89.66           H  
ATOM   3722  CD  LYS A 259       5.956  36.102  -1.889  1.00 89.66           C  
ATOM   3723  HD2 LYS A 259       6.024  36.450  -0.858  1.00 89.66           H  
ATOM   3724  HD3 LYS A 259       5.195  35.323  -1.943  1.00 89.66           H  
ATOM   3725  CE  LYS A 259       5.556  37.263  -2.800  1.00 89.66           C  
ATOM   3726  HE2 LYS A 259       6.192  38.123  -2.589  1.00 89.66           H  
ATOM   3727  HE3 LYS A 259       5.726  36.958  -3.833  1.00 89.66           H  
ATOM   3728  NZ  LYS A 259       4.122  37.588  -2.607  1.00 89.66           N  
ATOM   3729  HZ1 LYS A 259       3.942  37.891  -1.661  1.00 89.66           H  
ATOM   3730  HZ2 LYS A 259       3.816  38.292  -3.263  1.00 89.66           H  
ATOM   3731  HZ3 LYS A 259       3.573  36.756  -2.773  1.00 89.66           H  
ATOM   3732  N   ASP A 260       8.724  31.422  -0.612  1.00 91.13           N  
ATOM   3733  H   ASP A 260       8.176  31.167  -1.421  1.00 91.13           H  
ATOM   3734  CA  ASP A 260       9.029  30.355   0.329  1.00 91.13           C  
ATOM   3735  HA  ASP A 260       9.768  30.696   1.054  1.00 91.13           H  
ATOM   3736  C   ASP A 260       9.589  29.147  -0.445  1.00 91.13           C  
ATOM   3737  CB  ASP A 260       7.778  30.009   1.140  1.00 91.13           C  
ATOM   3738  HB2 ASP A 260       7.385  30.926   1.581  1.00 91.13           H  
ATOM   3739  HB3 ASP A 260       7.012  29.597   0.483  1.00 91.13           H  
ATOM   3740  O   ASP A 260       8.825  28.399  -1.065  1.00 91.13           O  
ATOM   3741  CG  ASP A 260       8.095  29.021   2.266  1.00 91.13           C  
ATOM   3742  OD1 ASP A 260       7.297  28.991   3.219  1.00 91.13           O  
ATOM   3743  OD2 ASP A 260       9.138  28.324   2.175  1.00 91.13           O  
ATOM   3744  N   PRO A 261      10.918  28.940  -0.438  1.00 90.35           N  
ATOM   3745  CA  PRO A 261      11.557  27.812  -1.115  1.00 90.35           C  
ATOM   3746  HA  PRO A 261      11.338  27.875  -2.181  1.00 90.35           H  
ATOM   3747  C   PRO A 261      11.115  26.435  -0.602  1.00 90.35           C  
ATOM   3748  CB  PRO A 261      13.061  28.009  -0.893  1.00 90.35           C  
ATOM   3749  HB2 PRO A 261      13.382  27.469  -0.002  1.00 90.35           H  
ATOM   3750  HB3 PRO A 261      13.639  27.687  -1.759  1.00 90.35           H  
ATOM   3751  O   PRO A 261      11.334  25.438  -1.288  1.00 90.35           O  
ATOM   3752  CG  PRO A 261      13.204  29.508  -0.645  1.00 90.35           C  
ATOM   3753  HG2 PRO A 261      14.089  29.742  -0.054  1.00 90.35           H  
ATOM   3754  HG3 PRO A 261      13.221  30.039  -1.596  1.00 90.35           H  
ATOM   3755  CD  PRO A 261      11.920  29.845   0.103  1.00 90.35           C  
ATOM   3756  HD2 PRO A 261      11.663  30.890  -0.070  1.00 90.35           H  
ATOM   3757  HD3 PRO A 261      12.044  29.653   1.168  1.00 90.35           H  
ATOM   3758  N   SER A 262      10.503  26.358   0.583  1.00 89.18           N  
ATOM   3759  H   SER A 262      10.289  27.205   1.089  1.00 89.18           H  
ATOM   3760  CA  SER A 262       9.996  25.105   1.146  1.00 89.18           C  
ATOM   3761  HA  SER A 262      10.623  24.289   0.787  1.00 89.18           H  
ATOM   3762  C   SER A 262       8.568  24.772   0.705  1.00 89.18           C  
ATOM   3763  CB  SER A 262      10.140  25.114   2.671  1.00 89.18           C  
ATOM   3764  HB2 SER A 262       9.956  24.106   3.042  1.00 89.18           H  
ATOM   3765  HB3 SER A 262      11.162  25.388   2.930  1.00 89.18           H  
ATOM   3766  O   SER A 262       8.151  23.627   0.836  1.00 89.18           O  
ATOM   3767  OG  SER A 262       9.249  25.988   3.327  1.00 89.18           O  
ATOM   3768  HG  SER A 262       9.222  26.861   2.929  1.00 89.18           H  
ATOM   3769  N   GLU A 263       7.846  25.728   0.109  1.00 91.15           N  
ATOM   3770  H   GLU A 263       8.261  26.649   0.072  1.00 91.15           H  
ATOM   3771  CA  GLU A 263       6.407  25.609  -0.169  1.00 91.15           C  
ATOM   3772  HA  GLU A 263       6.073  24.589   0.022  1.00 91.15           H  
ATOM   3773  C   GLU A 263       6.035  25.955  -1.624  1.00 91.15           C  
ATOM   3774  CB  GLU A 263       5.659  26.538   0.801  1.00 91.15           C  
ATOM   3775  HB2 GLU A 263       6.110  27.529   0.748  1.00 91.15           H  
ATOM   3776  HB3 GLU A 263       4.627  26.648   0.467  1.00 91.15           H  
ATOM   3777  O   GLU A 263       5.252  25.245  -2.269  1.00 91.15           O  
ATOM   3778  CG  GLU A 263       5.673  26.069   2.271  1.00 91.15           C  
ATOM   3779  HG2 GLU A 263       6.697  25.863   2.585  1.00 91.15           H  
ATOM   3780  HG3 GLU A 263       5.289  26.881   2.888  1.00 91.15           H  
ATOM   3781  CD  GLU A 263       4.789  24.838   2.497  1.00 91.15           C  
ATOM   3782  OE1 GLU A 263       5.137  23.922   3.276  1.00 91.15           O  
ATOM   3783  OE2 GLU A 263       3.714  24.800   1.861  1.00 91.15           O  
ATOM   3784  N   THR A 264       6.586  27.045  -2.177  1.00 93.10           N  
ATOM   3785  H   THR A 264       7.246  27.578  -1.630  1.00 93.10           H  
ATOM   3786  CA  THR A 264       6.264  27.531  -3.532  1.00 93.10           C  
ATOM   3787  HA  THR A 264       5.179  27.600  -3.612  1.00 93.10           H  
ATOM   3788  C   THR A 264       6.701  26.559  -4.643  1.00 93.10           C  
ATOM   3789  CB  THR A 264       6.811  28.946  -3.799  1.00 93.10           C  
ATOM   3790  HB  THR A 264       7.886  28.879  -3.969  1.00 93.10           H  
ATOM   3791  O   THR A 264       5.860  26.270  -5.497  1.00 93.10           O  
ATOM   3792  CG2 THR A 264       6.168  29.606  -5.016  1.00 93.10           C  
ATOM   3793 HG21 THR A 264       5.111  29.791  -4.824  1.00 93.10           H  
ATOM   3794 HG22 THR A 264       6.670  30.550  -5.224  1.00 93.10           H  
ATOM   3795 HG23 THR A 264       6.264  28.964  -5.891  1.00 93.10           H  
ATOM   3796  OG1 THR A 264       6.563  29.840  -2.730  1.00 93.10           O  
ATOM   3797  HG1 THR A 264       5.621  29.810  -2.545  1.00 93.10           H  
ATOM   3798  N   PRO A 265       7.917  25.960  -4.638  1.00 93.31           N  
ATOM   3799  CA  PRO A 265       8.346  25.029  -5.697  1.00 93.31           C  
ATOM   3800  HA  PRO A 265       8.358  25.558  -6.650  1.00 93.31           H  
ATOM   3801  C   PRO A 265       7.469  23.777  -5.828  1.00 93.31           C  
ATOM   3802  CB  PRO A 265       9.773  24.611  -5.323  1.00 93.31           C  
ATOM   3803  HB2 PRO A 265      10.400  24.474  -6.205  1.00 93.31           H  
ATOM   3804  HB3 PRO A 265       9.755  23.693  -4.735  1.00 93.31           H  
ATOM   3805  O   PRO A 265       7.397  23.151  -6.888  1.00 93.31           O  
ATOM   3806  CG  PRO A 265      10.279  25.745  -4.439  1.00 93.31           C  
ATOM   3807  HG2 PRO A 265      10.655  26.571  -5.042  1.00 93.31           H  
ATOM   3808  HG3 PRO A 265      11.058  25.397  -3.761  1.00 93.31           H  
ATOM   3809  CD  PRO A 265       9.018  26.184  -3.704  1.00 93.31           C  
ATOM   3810  HD2 PRO A 265       8.880  25.562  -2.819  1.00 93.31           H  
ATOM   3811  HD3 PRO A 265       9.109  27.230  -3.412  1.00 93.31           H  
ATOM   3812  N   TYR A 266       6.801  23.399  -4.740  1.00 92.93           N  
ATOM   3813  H   TYR A 266       6.921  23.940  -3.896  1.00 92.93           H  
ATOM   3814  CA  TYR A 266       5.931  22.229  -4.675  1.00 92.93           C  
ATOM   3815  HA  TYR A 266       6.247  21.516  -5.437  1.00 92.93           H  
ATOM   3816  C   TYR A 266       4.470  22.569  -4.959  1.00 92.93           C  
ATOM   3817  CB  TYR A 266       6.102  21.559  -3.311  1.00 92.93           C  
ATOM   3818  HB2 TYR A 266       5.596  20.593  -3.311  1.00 92.93           H  
ATOM   3819  HB3 TYR A 266       5.624  22.181  -2.554  1.00 92.93           H  
ATOM   3820  O   TYR A 266       3.629  21.675  -4.872  1.00 92.93           O  
ATOM   3821  CG  TYR A 266       7.552  21.346  -2.938  1.00 92.93           C  
ATOM   3822  CD1 TYR A 266       8.365  20.475  -3.686  1.00 92.93           C  
ATOM   3823  HD1 TYR A 266       7.952  19.943  -4.530  1.00 92.93           H  
ATOM   3824  CD2 TYR A 266       8.092  22.049  -1.850  1.00 92.93           C  
ATOM   3825  HD2 TYR A 266       7.467  22.716  -1.275  1.00 92.93           H  
ATOM   3826  CE1 TYR A 266       9.716  20.302  -3.329  1.00 92.93           C  
ATOM   3827  HE1 TYR A 266      10.377  19.664  -3.897  1.00 92.93           H  
ATOM   3828  CE2 TYR A 266       9.439  21.869  -1.487  1.00 92.93           C  
ATOM   3829  HE2 TYR A 266       9.843  22.400  -0.637  1.00 92.93           H  
ATOM   3830  OH  TYR A 266      11.547  20.791  -1.877  1.00 92.93           O  
ATOM   3831  HH  TYR A 266      11.787  21.326  -1.116  1.00 92.93           H  
ATOM   3832  CZ  TYR A 266      10.250  20.985  -2.221  1.00 92.93           C  
ATOM   3833  N   CYS A 267       4.162  23.828  -5.291  1.00 94.43           N  
ATOM   3834  H   CYS A 267       4.909  24.504  -5.367  1.00 94.43           H  
ATOM   3835  CA  CYS A 267       2.807  24.309  -5.544  1.00 94.43           C  
ATOM   3836  HA  CYS A 267       2.849  25.398  -5.552  1.00 94.43           H  
ATOM   3837  C   CYS A 267       1.831  23.936  -4.416  1.00 94.43           C  
ATOM   3838  CB  CYS A 267       2.373  23.855  -6.942  1.00 94.43           C  
ATOM   3839  HB2 CYS A 267       2.403  22.766  -6.982  1.00 94.43           H  
ATOM   3840  HB3 CYS A 267       1.344  24.166  -7.126  1.00 94.43           H  
ATOM   3841  O   CYS A 267       0.694  23.537  -4.673  1.00 94.43           O  
ATOM   3842  SG  CYS A 267       3.431  24.526  -8.250  1.00 94.43           S  
ATOM   3843  N   ARG A 268       2.294  24.028  -3.160  1.00 91.36           N  
ATOM   3844  H   ARG A 268       3.246  24.338  -3.024  1.00 91.36           H  
ATOM   3845  CA  ARG A 268       1.452  23.842  -1.971  1.00 91.36           C  
ATOM   3846  HA  ARG A 268       0.999  22.852  -2.012  1.00 91.36           H  
ATOM   3847  C   ARG A 268       0.309  24.870  -1.966  1.00 91.36           C  
ATOM   3848  CB  ARG A 268       2.300  23.952  -0.689  1.00 91.36           C  
ATOM   3849  HB2 ARG A 268       2.824  24.908  -0.703  1.00 91.36           H  
ATOM   3850  HB3 ARG A 268       1.627  23.987   0.168  1.00 91.36           H  
ATOM   3851  O   ARG A 268       0.443  25.992  -2.462  1.00 91.36           O  
ATOM   3852  CG  ARG A 268       3.343  22.832  -0.464  1.00 91.36           C  
ATOM   3853  HG2 ARG A 268       4.323  23.292  -0.339  1.00 91.36           H  
ATOM   3854  HG3 ARG A 268       3.401  22.177  -1.333  1.00 91.36           H  
ATOM   3855  CD  ARG A 268       3.040  22.020   0.805  1.00 91.36           C  
ATOM   3856  HD2 ARG A 268       2.085  21.512   0.668  1.00 91.36           H  
ATOM   3857  HD3 ARG A 268       2.901  22.691   1.653  1.00 91.36           H  
ATOM   3858  NE  ARG A 268       4.060  21.004   1.139  1.00 91.36           N  
ATOM   3859  HE  ARG A 268       4.351  20.349   0.427  1.00 91.36           H  
ATOM   3860  NH1 ARG A 268       4.062  21.318   3.430  1.00 91.36           N  
ATOM   3861 HH11 ARG A 268       4.215  20.857   4.316  1.00 91.36           H  
ATOM   3862 HH12 ARG A 268       4.214  22.314   3.360  1.00 91.36           H  
ATOM   3863  NH2 ARG A 268       4.764  19.414   2.594  1.00 91.36           N  
ATOM   3864 HH21 ARG A 268       4.858  18.753   1.836  1.00 91.36           H  
ATOM   3865 HH22 ARG A 268       4.787  19.129   3.563  1.00 91.36           H  
ATOM   3866  CZ  ARG A 268       4.304  20.605   2.376  1.00 91.36           C  
ATOM   3867  N   ARG A 269      -0.844  24.501  -1.403  1.00 90.21           N  
ATOM   3868  H   ARG A 269      -0.883  23.598  -0.953  1.00 90.21           H  
ATOM   3869  CA  ARG A 269      -2.019  25.387  -1.342  1.00 90.21           C  
ATOM   3870  HA  ARG A 269      -2.298  25.642  -2.364  1.00 90.21           H  
ATOM   3871  C   ARG A 269      -1.666  26.688  -0.606  1.00 90.21           C  
ATOM   3872  CB  ARG A 269      -3.185  24.632  -0.685  1.00 90.21           C  
ATOM   3873  HB2 ARG A 269      -3.338  23.697  -1.225  1.00 90.21           H  
ATOM   3874  HB3 ARG A 269      -2.926  24.394   0.346  1.00 90.21           H  
ATOM   3875  O   ARG A 269      -1.138  26.654   0.495  1.00 90.21           O  
ATOM   3876  CG  ARG A 269      -4.496  25.431  -0.707  1.00 90.21           C  
ATOM   3877  HG2 ARG A 269      -4.392  26.325  -0.091  1.00 90.21           H  
ATOM   3878  HG3 ARG A 269      -4.728  25.723  -1.731  1.00 90.21           H  
ATOM   3879  CD  ARG A 269      -5.640  24.571  -0.157  1.00 90.21           C  
ATOM   3880  HD2 ARG A 269      -5.375  24.243   0.848  1.00 90.21           H  
ATOM   3881  HD3 ARG A 269      -5.753  23.693  -0.792  1.00 90.21           H  
ATOM   3882  NE  ARG A 269      -6.915  25.313  -0.109  1.00 90.21           N  
ATOM   3883  HE  ARG A 269      -6.911  26.262  -0.455  1.00 90.21           H  
ATOM   3884  NH1 ARG A 269      -8.180  23.612   0.770  1.00 90.21           N  
ATOM   3885 HH11 ARG A 269      -7.391  22.987   0.687  1.00 90.21           H  
ATOM   3886 HH12 ARG A 269      -9.045  23.240   1.133  1.00 90.21           H  
ATOM   3887  NH2 ARG A 269      -9.074  25.647   0.548  1.00 90.21           N  
ATOM   3888 HH21 ARG A 269      -8.970  26.631   0.342  1.00 90.21           H  
ATOM   3889 HH22 ARG A 269      -9.811  25.359   1.175  1.00 90.21           H  
ATOM   3890  CZ  ARG A 269      -8.050  24.854   0.392  1.00 90.21           C  
ATOM   3891  N   GLY A 270      -1.962  27.835  -1.220  1.00 90.73           N  
ATOM   3892  H   GLY A 270      -2.359  27.788  -2.147  1.00 90.73           H  
ATOM   3893  CA  GLY A 270      -1.698  29.162  -0.645  1.00 90.73           C  
ATOM   3894  HA2 GLY A 270      -2.384  29.882  -1.090  1.00 90.73           H  
ATOM   3895  HA3 GLY A 270      -1.896  29.129   0.427  1.00 90.73           H  
ATOM   3896  C   GLY A 270      -0.271  29.699  -0.828  1.00 90.73           C  
ATOM   3897  O   GLY A 270      -0.059  30.891  -0.611  1.00 90.73           O  
ATOM   3898  N   SER A 271       0.694  28.890  -1.285  1.00 92.88           N  
ATOM   3899  H   SER A 271       0.499  27.911  -1.442  1.00 92.88           H  
ATOM   3900  CA  SER A 271       2.078  29.352  -1.499  1.00 92.88           C  
ATOM   3901  HA  SER A 271       2.330  30.048  -0.700  1.00 92.88           H  
ATOM   3902  C   SER A 271       2.270  30.104  -2.827  1.00 92.88           C  
ATOM   3903  CB  SER A 271       3.045  28.170  -1.378  1.00 92.88           C  
ATOM   3904  HB2 SER A 271       4.059  28.549  -1.250  1.00 92.88           H  
ATOM   3905  HB3 SER A 271       2.779  27.583  -0.499  1.00 92.88           H  
ATOM   3906  O   SER A 271       3.170  30.939  -2.959  1.00 92.88           O  
ATOM   3907  OG  SER A 271       3.007  27.348  -2.526  1.00 92.88           O  
ATOM   3908  HG  SER A 271       3.481  26.540  -2.315  1.00 92.88           H  
ATOM   3909  N   LEU A 272       1.393  29.857  -3.805  1.00 95.34           N  
ATOM   3910  H   LEU A 272       0.714  29.132  -3.623  1.00 95.34           H  
ATOM   3911  CA  LEU A 272       1.393  30.479  -5.132  1.00 95.34           C  
ATOM   3912  HA  LEU A 272       2.423  30.610  -5.463  1.00 95.34           H  
ATOM   3913  C   LEU A 272       0.754  31.880  -5.105  1.00 95.34           C  
ATOM   3914  CB  LEU A 272       0.684  29.533  -6.121  1.00 95.34           C  
ATOM   3915  HB2 LEU A 272       0.589  30.046  -7.078  1.00 95.34           H  
ATOM   3916  HB3 LEU A 272      -0.327  29.349  -5.759  1.00 95.34           H  
ATOM   3917  O   LEU A 272      -0.406  32.060  -5.468  1.00 95.34           O  
ATOM   3918  CG  LEU A 272       1.366  28.172  -6.359  1.00 95.34           C  
ATOM   3919  HG  LEU A 272       1.350  27.592  -5.436  1.00 95.34           H  
ATOM   3920  CD1 LEU A 272       0.574  27.412  -7.421  1.00 95.34           C  
ATOM   3921 HD11 LEU A 272       0.580  27.963  -8.362  1.00 95.34           H  
ATOM   3922 HD12 LEU A 272       1.016  26.429  -7.579  1.00 95.34           H  
ATOM   3923 HD13 LEU A 272      -0.454  27.283  -7.083  1.00 95.34           H  
ATOM   3924  CD2 LEU A 272       2.814  28.294  -6.839  1.00 95.34           C  
ATOM   3925 HD21 LEU A 272       3.208  27.307  -7.080  1.00 95.34           H  
ATOM   3926 HD22 LEU A 272       2.873  28.926  -7.725  1.00 95.34           H  
ATOM   3927 HD23 LEU A 272       3.434  28.707  -6.043  1.00 95.34           H  
ATOM   3928  N   THR A 273       1.518  32.884  -4.662  1.00 94.13           N  
ATOM   3929  H   THR A 273       2.432  32.634  -4.312  1.00 94.13           H  
ATOM   3930  CA  THR A 273       1.024  34.270  -4.473  1.00 94.13           C  
ATOM   3931  HA  THR A 273      -0.064  34.256  -4.534  1.00 94.13           H  
ATOM   3932  C   THR A 273       1.472  35.273  -5.540  1.00 94.13           C  
ATOM   3933  CB  THR A 273       1.371  34.818  -3.078  1.00 94.13           C  
ATOM   3934  HB  THR A 273       0.944  35.815  -2.978  1.00 94.13           H  
ATOM   3935  O   THR A 273       1.124  36.451  -5.452  1.00 94.13           O  
ATOM   3936  CG2 THR A 273       0.813  33.954  -1.950  1.00 94.13           C  
ATOM   3937 HG21 THR A 273      -0.265  33.845  -2.068  1.00 94.13           H  
ATOM   3938 HG22 THR A 273       1.265  32.962  -1.958  1.00 94.13           H  
ATOM   3939 HG23 THR A 273       1.012  34.426  -0.988  1.00 94.13           H  
ATOM   3940  OG1 THR A 273       2.771  34.906  -2.885  1.00 94.13           O  
ATOM   3941  HG1 THR A 273       3.043  34.016  -2.649  1.00 94.13           H  
ATOM   3942  N   ASP A 274       2.267  34.854  -6.527  1.00 95.77           N  
ATOM   3943  H   ASP A 274       2.473  33.868  -6.604  1.00 95.77           H  
ATOM   3944  CA  ASP A 274       2.747  35.743  -7.589  1.00 95.77           C  
ATOM   3945  HA  ASP A 274       3.042  36.683  -7.123  1.00 95.77           H  
ATOM   3946  C   ASP A 274       1.629  36.005  -8.624  1.00 95.77           C  
ATOM   3947  CB  ASP A 274       4.019  35.163  -8.234  1.00 95.77           C  
ATOM   3948  HB2 ASP A 274       4.723  34.910  -7.441  1.00 95.77           H  
ATOM   3949  HB3 ASP A 274       3.772  34.246  -8.768  1.00 95.77           H  
ATOM   3950  O   ASP A 274       1.170  35.059  -9.274  1.00 95.77           O  
ATOM   3951  CG  ASP A 274       4.708  36.141  -9.199  1.00 95.77           C  
ATOM   3952  OD1 ASP A 274       5.916  35.963  -9.445  1.00 95.77           O  
ATOM   3953  OD2 ASP A 274       4.030  37.068  -9.700  1.00 95.77           O  
ATOM   3954  N   PRO A 275       1.183  37.263  -8.834  1.00 95.71           N  
ATOM   3955  CA  PRO A 275       0.161  37.577  -9.835  1.00 95.71           C  
ATOM   3956  HA  PRO A 275      -0.753  37.030  -9.604  1.00 95.71           H  
ATOM   3957  C   PRO A 275       0.580  37.210 -11.268  1.00 95.71           C  
ATOM   3958  CB  PRO A 275      -0.092  39.082  -9.693  1.00 95.71           C  
ATOM   3959  HB2 PRO A 275      -0.345  39.553 -10.643  1.00 95.71           H  
ATOM   3960  HB3 PRO A 275      -0.889  39.246  -8.967  1.00 95.71           H  
ATOM   3961  O   PRO A 275      -0.286  37.044 -12.130  1.00 95.71           O  
ATOM   3962  CG  PRO A 275       1.223  39.617  -9.129  1.00 95.71           C  
ATOM   3963  HG2 PRO A 275       1.947  39.743  -9.934  1.00 95.71           H  
ATOM   3964  HG3 PRO A 275       1.084  40.551  -8.584  1.00 95.71           H  
ATOM   3965  CD  PRO A 275       1.671  38.486  -8.210  1.00 95.71           C  
ATOM   3966  HD2 PRO A 275       2.757  38.504  -8.120  1.00 95.71           H  
ATOM   3967  HD3 PRO A 275       1.210  38.598  -7.229  1.00 95.71           H  
ATOM   3968  N   ALA A 276       1.881  37.044 -11.533  1.00 95.98           N  
ATOM   3969  H   ALA A 276       2.549  37.158 -10.785  1.00 95.98           H  
ATOM   3970  CA  ALA A 276       2.407  36.629 -12.827  1.00 95.98           C  
ATOM   3971  HA  ALA A 276       1.974  37.277 -13.588  1.00 95.98           H  
ATOM   3972  C   ALA A 276       2.050  35.182 -13.205  1.00 95.98           C  
ATOM   3973  CB  ALA A 276       3.927  36.834 -12.822  1.00 95.98           C  
ATOM   3974  HB1 ALA A 276       4.393  36.131 -12.131  1.00 95.98           H  
ATOM   3975  HB2 ALA A 276       4.164  37.847 -12.498  1.00 95.98           H  
ATOM   3976  HB3 ALA A 276       4.333  36.677 -13.821  1.00 95.98           H  
ATOM   3977  O   ALA A 276       2.265  34.820 -14.363  1.00 95.98           O  
ATOM   3978  N   ILE A 277       1.521  34.374 -12.278  1.00 96.57           N  
ATOM   3979  H   ILE A 277       1.450  34.721 -11.332  1.00 96.57           H  
ATOM   3980  CA  ILE A 277       1.014  33.014 -12.537  1.00 96.57           C  
ATOM   3981  HA  ILE A 277       1.773  32.445 -13.073  1.00 96.57           H  
ATOM   3982  C   ILE A 277      -0.238  33.041 -13.423  1.00 96.57           C  
ATOM   3983  CB  ILE A 277       0.733  32.308 -11.185  1.00 96.57           C  
ATOM   3984  HB  ILE A 277       0.154  32.980 -10.552  1.00 96.57           H  
ATOM   3985  O   ILE A 277      -0.475  32.115 -14.204  1.00 96.57           O  
ATOM   3986  CG1 ILE A 277       2.082  32.010 -10.493  1.00 96.57           C  
ATOM   3987 HG12 ILE A 277       2.621  31.261 -11.074  1.00 96.57           H  
ATOM   3988 HG13 ILE A 277       2.688  32.916 -10.471  1.00 96.57           H  
ATOM   3989  CG2 ILE A 277      -0.094  31.022 -11.369  1.00 96.57           C  
ATOM   3990 HG21 ILE A 277       0.348  30.405 -12.151  1.00 96.57           H  
ATOM   3991 HG22 ILE A 277      -1.118  31.271 -11.648  1.00 96.57           H  
ATOM   3992 HG23 ILE A 277      -0.147  30.450 -10.442  1.00 96.57           H  
ATOM   3993  CD1 ILE A 277       1.957  31.516  -9.050  1.00 96.57           C  
ATOM   3994 HD11 ILE A 277       1.560  30.501  -9.042  1.00 96.57           H  
ATOM   3995 HD12 ILE A 277       2.944  31.503  -8.588  1.00 96.57           H  
ATOM   3996 HD13 ILE A 277       1.306  32.179  -8.480  1.00 96.57           H  
ATOM   3997  N   ARG A 278      -1.038  34.111 -13.337  1.00 96.98           N  
ATOM   3998  H   ARG A 278      -0.758  34.867 -12.729  1.00 96.98           H  
ATOM   3999  CA  ARG A 278      -2.311  34.205 -14.051  1.00 96.98           C  
ATOM   4000  HA  ARG A 278      -2.918  33.365 -13.713  1.00 96.98           H  
ATOM   4001  C   ARG A 278      -2.105  34.070 -15.562  1.00 96.98           C  
ATOM   4002  CB  ARG A 278      -3.024  35.503 -13.656  1.00 96.98           C  
ATOM   4003  HB2 ARG A 278      -3.076  35.548 -12.568  1.00 96.98           H  
ATOM   4004  HB3 ARG A 278      -2.447  36.357 -14.010  1.00 96.98           H  
ATOM   4005  O   ARG A 278      -1.343  34.825 -16.160  1.00 96.98           O  
ATOM   4006  CG  ARG A 278      -4.445  35.561 -14.236  1.00 96.98           C  
ATOM   4007  HG2 ARG A 278      -4.386  35.593 -15.324  1.00 96.98           H  
ATOM   4008  HG3 ARG A 278      -5.002  34.670 -13.945  1.00 96.98           H  
ATOM   4009  CD  ARG A 278      -5.193  36.810 -13.759  1.00 96.98           C  
ATOM   4010  HD2 ARG A 278      -4.568  37.682 -13.954  1.00 96.98           H  
ATOM   4011  HD3 ARG A 278      -6.112  36.902 -14.338  1.00 96.98           H  
ATOM   4012  NE  ARG A 278      -5.535  36.729 -12.325  1.00 96.98           N  
ATOM   4013  HE  ARG A 278      -5.440  35.822 -11.891  1.00 96.98           H  
ATOM   4014  NH1 ARG A 278      -6.002  38.950 -11.986  1.00 96.98           N  
ATOM   4015 HH11 ARG A 278      -5.747  39.136 -12.946  1.00 96.98           H  
ATOM   4016 HH12 ARG A 278      -6.280  39.700 -11.370  1.00 96.98           H  
ATOM   4017  NH2 ARG A 278      -6.218  37.501 -10.300  1.00 96.98           N  
ATOM   4018 HH21 ARG A 278      -6.131  36.568  -9.922  1.00 96.98           H  
ATOM   4019 HH22 ARG A 278      -6.495  38.256  -9.689  1.00 96.98           H  
ATOM   4020  CZ  ARG A 278      -5.916  37.725 -11.547  1.00 96.98           C  
ATOM   4021  N   GLY A 279      -2.815  33.129 -16.185  1.00 96.92           N  
ATOM   4022  H   GLY A 279      -3.405  32.533 -15.623  1.00 96.92           H  
ATOM   4023  CA  GLY A 279      -2.735  32.890 -17.630  1.00 96.92           C  
ATOM   4024  HA2 GLY A 279      -3.651  32.403 -17.965  1.00 96.92           H  
ATOM   4025  HA3 GLY A 279      -2.669  33.848 -18.145  1.00 96.92           H  
ATOM   4026  C   GLY A 279      -1.541  32.043 -18.092  1.00 96.92           C  
ATOM   4027  O   GLY A 279      -1.337  31.922 -19.299  1.00 96.92           O  
ATOM   4028  N   LYS A 280      -0.754  31.462 -17.175  1.00 97.24           N  
ATOM   4029  H   LYS A 280      -0.951  31.622 -16.197  1.00 97.24           H  
ATOM   4030  CA  LYS A 280       0.462  30.691 -17.496  1.00 97.24           C  
ATOM   4031  HA  LYS A 280       0.654  30.755 -18.567  1.00 97.24           H  
ATOM   4032  C   LYS A 280       0.338  29.200 -17.186  1.00 97.24           C  
ATOM   4033  CB  LYS A 280       1.666  31.313 -16.776  1.00 97.24           C  
ATOM   4034  HB2 LYS A 280       1.503  31.304 -15.699  1.00 97.24           H  
ATOM   4035  HB3 LYS A 280       2.556  30.715 -16.977  1.00 97.24           H  
ATOM   4036  O   LYS A 280      -0.507  28.792 -16.387  1.00 97.24           O  
ATOM   4037  CG  LYS A 280       1.898  32.752 -17.254  1.00 97.24           C  
ATOM   4038  HG2 LYS A 280       1.829  32.796 -18.341  1.00 97.24           H  
ATOM   4039  HG3 LYS A 280       1.133  33.400 -16.826  1.00 97.24           H  
ATOM   4040  CD  LYS A 280       3.276  33.236 -16.814  1.00 97.24           C  
ATOM   4041  HD2 LYS A 280       3.355  33.095 -15.736  1.00 97.24           H  
ATOM   4042  HD3 LYS A 280       4.052  32.649 -17.305  1.00 97.24           H  
ATOM   4043  CE  LYS A 280       3.438  34.716 -17.160  1.00 97.24           C  
ATOM   4044  HE2 LYS A 280       2.496  35.217 -16.936  1.00 97.24           H  
ATOM   4045  HE3 LYS A 280       3.642  34.818 -18.226  1.00 97.24           H  
ATOM   4046  NZ  LYS A 280       4.512  35.310 -16.337  1.00 97.24           N  
ATOM   4047  HZ1 LYS A 280       5.379  34.809 -16.464  1.00 97.24           H  
ATOM   4048  HZ2 LYS A 280       4.637  36.288 -16.558  1.00 97.24           H  
ATOM   4049  HZ3 LYS A 280       4.222  35.232 -15.373  1.00 97.24           H  
ATOM   4050  N   ILE A 281       1.191  28.394 -17.821  1.00 97.64           N  
ATOM   4051  H   ILE A 281       1.876  28.829 -18.422  1.00 97.64           H  
ATOM   4052  CA  ILE A 281       1.415  26.993 -17.438  1.00 97.64           C  
ATOM   4053  HA  ILE A 281       0.494  26.594 -17.015  1.00 97.64           H  
ATOM   4054  C   ILE A 281       2.499  26.971 -16.359  1.00 97.64           C  
ATOM   4055  CB  ILE A 281       1.786  26.121 -18.656  1.00 97.64           C  
ATOM   4056  HB  ILE A 281       2.597  26.625 -19.181  1.00 97.64           H  
ATOM   4057  O   ILE A 281       3.610  27.445 -16.595  1.00 97.64           O  
ATOM   4058  CG1 ILE A 281       0.592  25.990 -19.624  1.00 97.64           C  
ATOM   4059 HG12 ILE A 281       0.154  26.973 -19.792  1.00 97.64           H  
ATOM   4060 HG13 ILE A 281      -0.177  25.362 -19.173  1.00 97.64           H  
ATOM   4061  CG2 ILE A 281       2.264  24.719 -18.223  1.00 97.64           C  
ATOM   4062 HG21 ILE A 281       3.154  24.789 -17.597  1.00 97.64           H  
ATOM   4063 HG22 ILE A 281       2.542  24.124 -19.093  1.00 97.64           H  
ATOM   4064 HG23 ILE A 281       1.479  24.201 -17.672  1.00 97.64           H  
ATOM   4065  CD1 ILE A 281       0.980  25.401 -20.988  1.00 97.64           C  
ATOM   4066 HD11 ILE A 281       1.809  25.970 -21.409  1.00 97.64           H  
ATOM   4067 HD12 ILE A 281       1.268  24.354 -20.892  1.00 97.64           H  
ATOM   4068 HD13 ILE A 281       0.127  25.459 -21.663  1.00 97.64           H  
ATOM   4069  N   VAL A 282       2.180  26.434 -15.184  1.00 97.38           N  
ATOM   4070  H   VAL A 282       1.258  26.038 -15.071  1.00 97.38           H  
ATOM   4071  CA  VAL A 282       3.078  26.432 -14.019  1.00 97.38           C  
ATOM   4072  HA  VAL A 282       3.794  27.246 -14.131  1.00 97.38           H  
ATOM   4073  C   VAL A 282       3.861  25.123 -13.938  1.00 97.38           C  
ATOM   4074  CB  VAL A 282       2.299  26.698 -12.719  1.00 97.38           C  
ATOM   4075  HB  VAL A 282       1.574  25.899 -12.566  1.00 97.38           H  
ATOM   4076  O   VAL A 282       3.275  24.047 -14.023  1.00 97.38           O  
ATOM   4077  CG1 VAL A 282       3.227  26.762 -11.501  1.00 97.38           C  
ATOM   4078 HG11 VAL A 282       3.686  25.789 -11.326  1.00 97.38           H  
ATOM   4079 HG12 VAL A 282       4.017  27.496 -11.662  1.00 97.38           H  
ATOM   4080 HG13 VAL A 282       2.664  27.027 -10.606  1.00 97.38           H  
ATOM   4081  CG2 VAL A 282       1.550  28.034 -12.793  1.00 97.38           C  
ATOM   4082 HG21 VAL A 282       2.250  28.847 -12.985  1.00 97.38           H  
ATOM   4083 HG22 VAL A 282       0.798  28.008 -13.581  1.00 97.38           H  
ATOM   4084 HG23 VAL A 282       1.047  28.214 -11.843  1.00 97.38           H  
ATOM   4085  N   LEU A 283       5.175  25.195 -13.747  1.00 97.17           N  
ATOM   4086  H   LEU A 283       5.603  26.108 -13.698  1.00 97.17           H  
ATOM   4087  CA  LEU A 283       6.004  24.042 -13.411  1.00 97.17           C  
ATOM   4088  HA  LEU A 283       5.569  23.147 -13.857  1.00 97.17           H  
ATOM   4089  C   LEU A 283       6.031  23.862 -11.894  1.00 97.17           C  
ATOM   4090  CB  LEU A 283       7.429  24.187 -13.957  1.00 97.17           C  
ATOM   4091  HB2 LEU A 283       7.806  25.185 -13.737  1.00 97.17           H  
ATOM   4092  HB3 LEU A 283       8.055  23.479 -13.412  1.00 97.17           H  
ATOM   4093  O   LEU A 283       6.372  24.794 -11.166  1.00 97.17           O  
ATOM   4094  CG  LEU A 283       7.595  23.889 -15.452  1.00 97.17           C  
ATOM   4095  HG  LEU A 283       7.196  22.899 -15.675  1.00 97.17           H  
ATOM   4096  CD1 LEU A 283       6.928  24.920 -16.366  1.00 97.17           C  
ATOM   4097 HD11 LEU A 283       7.236  25.925 -16.076  1.00 97.17           H  
ATOM   4098 HD12 LEU A 283       5.844  24.835 -16.294  1.00 97.17           H  
ATOM   4099 HD13 LEU A 283       7.225  24.734 -17.398  1.00 97.17           H  
ATOM   4100  CD2 LEU A 283       9.089  23.879 -15.747  1.00 97.17           C  
ATOM   4101 HD21 LEU A 283       9.587  23.125 -15.138  1.00 97.17           H  
ATOM   4102 HD22 LEU A 283       9.263  23.658 -16.800  1.00 97.17           H  
ATOM   4103 HD23 LEU A 283       9.519  24.849 -15.496  1.00 97.17           H  
ATOM   4104  N   CYS A 284       5.704  22.656 -11.442  1.00 96.31           N  
ATOM   4105  H   CYS A 284       5.459  21.952 -12.124  1.00 96.31           H  
ATOM   4106  CA  CYS A 284       5.704  22.256 -10.039  1.00 96.31           C  
ATOM   4107  HA  CYS A 284       6.098  23.061  -9.419  1.00 96.31           H  
ATOM   4108  C   CYS A 284       6.585  21.015  -9.858  1.00 96.31           C  
ATOM   4109  CB  CYS A 284       4.262  21.957  -9.604  1.00 96.31           C  
ATOM   4110  HB2 CYS A 284       4.263  21.664  -8.554  1.00 96.31           H  
ATOM   4111  HB3 CYS A 284       3.903  21.110 -10.189  1.00 96.31           H  
ATOM   4112  O   CYS A 284       6.565  20.105 -10.687  1.00 96.31           O  
ATOM   4113  SG  CYS A 284       3.077  23.311  -9.821  1.00 96.31           S  
ATOM   4114  N   SER A 285       7.319  20.919  -8.754  1.00 93.85           N  
ATOM   4115  H   SER A 285       7.329  21.693  -8.105  1.00 93.85           H  
ATOM   4116  CA  SER A 285       7.995  19.670  -8.386  1.00 93.85           C  
ATOM   4117  HA  SER A 285       8.450  19.233  -9.275  1.00 93.85           H  
ATOM   4118  C   SER A 285       6.991  18.662  -7.818  1.00 93.85           C  
ATOM   4119  CB  SER A 285       9.120  19.971  -7.399  1.00 93.85           C  
ATOM   4120  HB2 SER A 285       9.847  20.626  -7.881  1.00 93.85           H  
ATOM   4121  HB3 SER A 285       8.718  20.480  -6.523  1.00 93.85           H  
ATOM   4122  O   SER A 285       6.124  19.040  -7.025  1.00 93.85           O  
ATOM   4123  OG  SER A 285       9.755  18.770  -7.012  1.00 93.85           O  
ATOM   4124  HG  SER A 285      10.633  18.993  -6.693  1.00 93.85           H  
ATOM   4125  N   ALA A 286       7.104  17.381  -8.187  1.00 91.97           N  
ATOM   4126  H   ALA A 286       7.799  17.137  -8.878  1.00 91.97           H  
ATOM   4127  CA  ALA A 286       6.296  16.295  -7.613  1.00 91.97           C  
ATOM   4128  HA  ALA A 286       5.243  16.574  -7.659  1.00 91.97           H  
ATOM   4129  C   ALA A 286       6.650  16.005  -6.143  1.00 91.97           C  
ATOM   4130  CB  ALA A 286       6.491  15.027  -8.445  1.00 91.97           C  
ATOM   4131  HB1 ALA A 286       6.409  15.242  -9.511  1.00 91.97           H  
ATOM   4132  HB2 ALA A 286       7.475  14.606  -8.240  1.00 91.97           H  
ATOM   4133  HB3 ALA A 286       5.733  14.292  -8.174  1.00 91.97           H  
ATOM   4134  O   ALA A 286       5.865  15.396  -5.420  1.00 91.97           O  
ATOM   4135  N   LEU A 287       7.826  16.463  -5.701  1.00 85.56           N  
ATOM   4136  H   LEU A 287       8.399  16.977  -6.355  1.00 85.56           H  
ATOM   4137  CA  LEU A 287       8.260  16.425  -4.307  1.00 85.56           C  
ATOM   4138  HA  LEU A 287       8.125  15.418  -3.912  1.00 85.56           H  
ATOM   4139  C   LEU A 287       7.423  17.369  -3.426  1.00 85.56           C  
ATOM   4140  CB  LEU A 287       9.755  16.799  -4.248  1.00 85.56           C  
ATOM   4141  HB2 LEU A 287      10.078  16.870  -3.209  1.00 85.56           H  
ATOM   4142  HB3 LEU A 287       9.865  17.788  -4.694  1.00 85.56           H  
ATOM   4143  O   LEU A 287       6.397  17.928  -3.835  1.00 85.56           O  
ATOM   4144  CG  LEU A 287      10.730  15.853  -4.954  1.00 85.56           C  
ATOM   4145  HG  LEU A 287      10.475  15.761  -6.010  1.00 85.56           H  
ATOM   4146  CD1 LEU A 287      12.148  16.410  -4.830  1.00 85.56           C  
ATOM   4147 HD11 LEU A 287      12.205  17.393  -5.299  1.00 85.56           H  
ATOM   4148 HD12 LEU A 287      12.425  16.497  -3.780  1.00 85.56           H  
ATOM   4149 HD13 LEU A 287      12.855  15.744  -5.324  1.00 85.56           H  
ATOM   4150  CD2 LEU A 287      10.696  14.487  -4.300  1.00 85.56           C  
ATOM   4151 HD21 LEU A 287       9.739  14.005  -4.498  1.00 85.56           H  
ATOM   4152 HD22 LEU A 287      11.499  13.857  -4.681  1.00 85.56           H  
ATOM   4153 HD23 LEU A 287      10.835  14.583  -3.223  1.00 85.56           H  
ATOM   4154  N   GLY A 288       7.862  17.530  -2.177  1.00 81.34           N  
ATOM   4155  H   GLY A 288       8.713  17.059  -1.904  1.00 81.34           H  
ATOM   4156  CA  GLY A 288       7.179  18.337  -1.163  1.00 81.34           C  
ATOM   4157  HA2 GLY A 288       7.824  18.441  -0.291  1.00 81.34           H  
ATOM   4158  HA3 GLY A 288       6.964  19.332  -1.553  1.00 81.34           H  
ATOM   4159  C   GLY A 288       5.868  17.718  -0.716  1.00 81.34           C  
ATOM   4160  O   GLY A 288       5.107  18.359   0.002  1.00 81.34           O  
ATOM   4161  N   HIS A 289       5.626  16.486  -1.164  1.00 77.26           N  
ATOM   4162  H   HIS A 289       6.341  16.054  -1.732  1.00 77.26           H  
ATOM   4163  CA  HIS A 289       4.533  15.647  -0.755  1.00 77.26           C  
ATOM   4164  HA  HIS A 289       4.483  14.807  -1.448  1.00 77.26           H  
ATOM   4165  C   HIS A 289       3.200  16.361  -0.757  1.00 77.26           C  
ATOM   4166  CB  HIS A 289       4.841  15.119   0.599  1.00 77.26           C  
ATOM   4167  HB2 HIS A 289       4.025  14.435   0.828  1.00 77.26           H  
ATOM   4168  HB3 HIS A 289       4.879  15.954   1.299  1.00 77.26           H  
ATOM   4169  O   HIS A 289       2.611  16.663   0.270  1.00 77.26           O  
ATOM   4170  CG  HIS A 289       6.117  14.383   0.664  1.00 77.26           C  
ATOM   4171  CD2 HIS A 289       7.292  14.849   1.162  1.00 77.26           C  
ATOM   4172  HD2 HIS A 289       7.488  15.844   1.534  1.00 77.26           H  
ATOM   4173  ND1 HIS A 289       6.256  13.054   0.393  1.00 77.26           N  
ATOM   4174  HD1 HIS A 289       5.606  12.469  -0.112  1.00 77.26           H  
ATOM   4175  CE1 HIS A 289       7.453  12.676   0.814  1.00 77.26           C  
ATOM   4176  HE1 HIS A 289       7.807  11.655   0.787  1.00 77.26           H  
ATOM   4177  NE2 HIS A 289       8.110  13.735   1.288  1.00 77.26           N  
ATOM   4178  N   VAL A 290       2.753  16.697  -1.949  1.00 85.23           N  
ATOM   4179  H   VAL A 290       3.280  16.399  -2.757  1.00 85.23           H  
ATOM   4180  CA  VAL A 290       1.409  17.205  -2.181  1.00 85.23           C  
ATOM   4181  HA  VAL A 290       0.782  17.068  -1.299  1.00 85.23           H  
ATOM   4182  C   VAL A 290       0.841  16.328  -3.269  1.00 85.23           C  
ATOM   4183  CB  VAL A 290       1.423  18.703  -2.522  1.00 85.23           C  
ATOM   4184  HB  VAL A 290       1.983  18.863  -3.443  1.00 85.23           H  
ATOM   4185  O   VAL A 290       1.564  16.029  -4.224  1.00 85.23           O  
ATOM   4186  CG1 VAL A 290       0.011  19.253  -2.720  1.00 85.23           C  
ATOM   4187 HG11 VAL A 290       0.050  20.313  -2.972  1.00 85.23           H  
ATOM   4188 HG12 VAL A 290      -0.576  19.120  -1.811  1.00 85.23           H  
ATOM   4189 HG13 VAL A 290      -0.485  18.733  -3.538  1.00 85.23           H  
ATOM   4190  CG2 VAL A 290       2.085  19.523  -1.413  1.00 85.23           C  
ATOM   4191 HG21 VAL A 290       1.640  19.279  -0.449  1.00 85.23           H  
ATOM   4192 HG22 VAL A 290       1.935  20.583  -1.621  1.00 85.23           H  
ATOM   4193 HG23 VAL A 290       3.155  19.319  -1.381  1.00 85.23           H  
ATOM   4194  N   ALA A 291      -0.407  15.875  -3.138  1.00 87.87           N  
ATOM   4195  H   ALA A 291      -0.984  16.137  -2.351  1.00 87.87           H  
ATOM   4196  CA  ALA A 291      -1.002  15.116  -4.225  1.00 87.87           C  
ATOM   4197  HA  ALA A 291      -0.383  14.235  -4.395  1.00 87.87           H  
ATOM   4198  C   ALA A 291      -0.989  15.973  -5.497  1.00 87.87           C  
ATOM   4199  CB  ALA A 291      -2.411  14.636  -3.871  1.00 87.87           C  
ATOM   4200  HB1 ALA A 291      -3.096  15.483  -3.838  1.00 87.87           H  
ATOM   4201  HB2 ALA A 291      -2.767  13.938  -4.628  1.00 87.87           H  
ATOM   4202  HB3 ALA A 291      -2.406  14.131  -2.905  1.00 87.87           H  
ATOM   4203  O   ALA A 291      -1.235  17.179  -5.477  1.00 87.87           O  
ATOM   4204  N   ASN A 292      -0.698  15.348  -6.630  1.00 92.73           N  
ATOM   4205  H   ASN A 292      -0.426  14.376  -6.591  1.00 92.73           H  
ATOM   4206  CA  ASN A 292      -0.608  16.046  -7.908  1.00 92.73           C  
ATOM   4207  HA  ASN A 292       0.179  16.798  -7.857  1.00 92.73           H  
ATOM   4208  C   ASN A 292      -1.914  16.786  -8.258  1.00 92.73           C  
ATOM   4209  CB  ASN A 292      -0.235  14.982  -8.945  1.00 92.73           C  
ATOM   4210  HB2 ASN A 292      -0.393  15.343  -9.961  1.00 92.73           H  
ATOM   4211  HB3 ASN A 292      -0.876  14.109  -8.819  1.00 92.73           H  
ATOM   4212  O   ASN A 292      -1.879  17.886  -8.813  1.00 92.73           O  
ATOM   4213  CG  ASN A 292       1.214  14.549  -8.863  1.00 92.73           C  
ATOM   4214  ND2 ASN A 292       1.508  13.426  -9.461  1.00 92.73           N  
ATOM   4215 HD21 ASN A 292       0.772  12.908  -9.919  1.00 92.73           H  
ATOM   4216 HD22 ASN A 292       2.465  13.101  -9.445  1.00 92.73           H  
ATOM   4217  OD1 ASN A 292       2.072  15.214  -8.300  1.00 92.73           O  
ATOM   4218  N   VAL A 293      -3.068  16.220  -7.892  1.00 91.44           N  
ATOM   4219  H   VAL A 293      -3.034  15.324  -7.428  1.00 91.44           H  
ATOM   4220  CA  VAL A 293      -4.385  16.850  -8.080  1.00 91.44           C  
ATOM   4221  HA  VAL A 293      -4.509  17.092  -9.136  1.00 91.44           H  
ATOM   4222  C   VAL A 293      -4.490  18.165  -7.301  1.00 91.44           C  
ATOM   4223  CB  VAL A 293      -5.515  15.875  -7.693  1.00 91.44           C  
ATOM   4224  HB  VAL A 293      -5.407  15.596  -6.645  1.00 91.44           H  
ATOM   4225  O   VAL A 293      -4.934  19.169  -7.859  1.00 91.44           O  
ATOM   4226  CG1 VAL A 293      -6.898  16.501  -7.904  1.00 91.44           C  
ATOM   4227 HG11 VAL A 293      -7.026  16.809  -8.942  1.00 91.44           H  
ATOM   4228 HG12 VAL A 293      -7.032  17.358  -7.244  1.00 91.44           H  
ATOM   4229 HG13 VAL A 293      -7.667  15.771  -7.653  1.00 91.44           H  
ATOM   4230  CG2 VAL A 293      -5.446  14.605  -8.555  1.00 91.44           C  
ATOM   4231 HG21 VAL A 293      -6.271  13.945  -8.289  1.00 91.44           H  
ATOM   4232 HG22 VAL A 293      -4.518  14.064  -8.371  1.00 91.44           H  
ATOM   4233 HG23 VAL A 293      -5.523  14.859  -9.612  1.00 91.44           H  
ATOM   4234  N   ASP A 294      -3.979  18.200  -6.073  1.00 91.73           N  
ATOM   4235  H   ASP A 294      -3.619  17.346  -5.671  1.00 91.73           H  
ATOM   4236  CA  ASP A 294      -3.969  19.387  -5.217  1.00 91.73           C  
ATOM   4237  HA  ASP A 294      -4.971  19.813  -5.167  1.00 91.73           H  
ATOM   4238  C   ASP A 294      -3.036  20.484  -5.695  1.00 91.73           C  
ATOM   4239  CB  ASP A 294      -3.513  18.987  -3.826  1.00 91.73           C  
ATOM   4240  HB2 ASP A 294      -3.022  19.837  -3.351  1.00 91.73           H  
ATOM   4241  HB3 ASP A 294      -2.796  18.167  -3.864  1.00 91.73           H  
ATOM   4242  O   ASP A 294      -3.407  21.658  -5.661  1.00 91.73           O  
ATOM   4243  CG  ASP A 294      -4.665  18.584  -2.954  1.00 91.73           C  
ATOM   4244  OD1 ASP A 294      -4.383  18.602  -1.747  1.00 91.73           O  
ATOM   4245  OD2 ASP A 294      -5.779  18.309  -3.436  1.00 91.73           O  
ATOM   4246  N   LYS A 295      -1.850  20.115  -6.194  1.00 95.31           N  
ATOM   4247  H   LYS A 295      -1.599  19.138  -6.135  1.00 95.31           H  
ATOM   4248  CA  LYS A 295      -0.965  21.067  -6.882  1.00 95.31           C  
ATOM   4249  HA  LYS A 295      -0.677  21.858  -6.190  1.00 95.31           H  
ATOM   4250  C   LYS A 295      -1.723  21.728  -8.035  1.00 95.31           C  
ATOM   4251  CB  LYS A 295       0.297  20.362  -7.404  1.00 95.31           C  
ATOM   4252  HB2 LYS A 295       0.006  19.588  -8.115  1.00 95.31           H  
ATOM   4253  HB3 LYS A 295       0.905  21.094  -7.935  1.00 95.31           H  
ATOM   4254  O   LYS A 295      -1.681  22.944  -8.199  1.00 95.31           O  
ATOM   4255  CG  LYS A 295       1.154  19.728  -6.300  1.00 95.31           C  
ATOM   4256  HG2 LYS A 295       0.557  19.005  -5.746  1.00 95.31           H  
ATOM   4257  HG3 LYS A 295       1.490  20.503  -5.611  1.00 95.31           H  
ATOM   4258  CD  LYS A 295       2.360  18.996  -6.912  1.00 95.31           C  
ATOM   4259  HD2 LYS A 295       1.994  18.294  -7.662  1.00 95.31           H  
ATOM   4260  HD3 LYS A 295       3.025  19.704  -7.405  1.00 95.31           H  
ATOM   4261  CE  LYS A 295       3.125  18.185  -5.860  1.00 95.31           C  
ATOM   4262  HE2 LYS A 295       2.401  17.760  -5.164  1.00 95.31           H  
ATOM   4263  HE3 LYS A 295       3.625  17.352  -6.355  1.00 95.31           H  
ATOM   4264  NZ  LYS A 295       4.125  18.996  -5.135  1.00 95.31           N  
ATOM   4265  HZ1 LYS A 295       3.722  19.839  -4.753  1.00 95.31           H  
ATOM   4266  HZ2 LYS A 295       4.603  18.462  -4.423  1.00 95.31           H  
ATOM   4267  HZ3 LYS A 295       4.856  19.263  -5.779  1.00 95.31           H  
ATOM   4268  N   GLY A 296      -2.494  20.936  -8.784  1.00 95.31           N  
ATOM   4269  H   GLY A 296      -2.498  19.950  -8.565  1.00 95.31           H  
ATOM   4270  CA  GLY A 296      -3.344  21.432  -9.863  1.00 95.31           C  
ATOM   4271  HA2 GLY A 296      -2.726  21.967 -10.585  1.00 95.31           H  
ATOM   4272  HA3 GLY A 296      -3.823  20.585 -10.355  1.00 95.31           H  
ATOM   4273  C   GLY A 296      -4.437  22.383  -9.376  1.00 95.31           C  
ATOM   4274  O   GLY A 296      -4.664  23.420 -10.001  1.00 95.31           O  
ATOM   4275  N   GLN A 297      -5.079  22.075  -8.248  1.00 94.77           N  
ATOM   4276  H   GLN A 297      -4.867  21.200  -7.789  1.00 94.77           H  
ATOM   4277  CA  GLN A 297      -6.061  22.966  -7.630  1.00 94.77           C  
ATOM   4278  HA  GLN A 297      -6.798  23.228  -8.389  1.00 94.77           H  
ATOM   4279  C   GLN A 297      -5.418  24.284  -7.178  1.00 94.77           C  
ATOM   4280  CB  GLN A 297      -6.784  22.228  -6.491  1.00 94.77           C  
ATOM   4281  HB2 GLN A 297      -6.080  22.027  -5.684  1.00 94.77           H  
ATOM   4282  HB3 GLN A 297      -7.153  21.273  -6.864  1.00 94.77           H  
ATOM   4283  O   GLN A 297      -5.947  25.344  -7.499  1.00 94.77           O  
ATOM   4284  CG  GLN A 297      -7.971  23.022  -5.922  1.00 94.77           C  
ATOM   4285  HG2 GLN A 297      -8.423  22.446  -5.114  1.00 94.77           H  
ATOM   4286  HG3 GLN A 297      -7.609  23.957  -5.494  1.00 94.77           H  
ATOM   4287  CD  GLN A 297      -9.055  23.319  -6.958  1.00 94.77           C  
ATOM   4288  NE2 GLN A 297      -9.390  24.564  -7.197  1.00 94.77           N  
ATOM   4289 HE21 GLN A 297     -10.158  24.752  -7.825  1.00 94.77           H  
ATOM   4290 HE22 GLN A 297      -8.940  25.342  -6.735  1.00 94.77           H  
ATOM   4291  OE1 GLN A 297      -9.628  22.445  -7.594  1.00 94.77           O  
ATOM   4292  N   ALA A 298      -4.241  24.246  -6.546  1.00 95.01           N  
ATOM   4293  H   ALA A 298      -3.850  23.346  -6.307  1.00 95.01           H  
ATOM   4294  CA  ALA A 298      -3.502  25.446  -6.152  1.00 95.01           C  
ATOM   4295  HA  ALA A 298      -4.145  26.049  -5.511  1.00 95.01           H  
ATOM   4296  C   ALA A 298      -3.110  26.319  -7.360  1.00 95.01           C  
ATOM   4297  CB  ALA A 298      -2.271  25.016  -5.344  1.00 95.01           C  
ATOM   4298  HB1 ALA A 298      -1.735  25.895  -4.985  1.00 95.01           H  
ATOM   4299  HB2 ALA A 298      -2.577  24.410  -4.492  1.00 95.01           H  
ATOM   4300  HB3 ALA A 298      -1.598  24.426  -5.967  1.00 95.01           H  
ATOM   4301  O   ALA A 298      -3.276  27.539  -7.322  1.00 95.01           O  
ATOM   4302  N   VAL A 299      -2.641  25.710  -8.458  1.00 96.65           N  
ATOM   4303  H   VAL A 299      -2.467  24.716  -8.409  1.00 96.65           H  
ATOM   4304  CA  VAL A 299      -2.326  26.426  -9.709  1.00 96.65           C  
ATOM   4305  HA  VAL A 299      -1.636  27.239  -9.481  1.00 96.65           H  
ATOM   4306  C   VAL A 299      -3.579  27.068 -10.309  1.00 96.65           C  
ATOM   4307  CB  VAL A 299      -1.644  25.486 -10.724  1.00 96.65           C  
ATOM   4308  HB  VAL A 299      -2.223  24.567 -10.818  1.00 96.65           H  
ATOM   4309  O   VAL A 299      -3.533  28.226 -10.732  1.00 96.65           O  
ATOM   4310  CG1 VAL A 299      -1.519  26.123 -12.115  1.00 96.65           C  
ATOM   4311 HG11 VAL A 299      -0.925  25.481 -12.766  1.00 96.65           H  
ATOM   4312 HG12 VAL A 299      -2.502  26.251 -12.567  1.00 96.65           H  
ATOM   4313 HG13 VAL A 299      -1.036  27.096 -12.031  1.00 96.65           H  
ATOM   4314  CG2 VAL A 299      -0.226  25.138 -10.260  1.00 96.65           C  
ATOM   4315 HG21 VAL A 299       0.389  26.037 -10.221  1.00 96.65           H  
ATOM   4316 HG22 VAL A 299       0.227  24.424 -10.949  1.00 96.65           H  
ATOM   4317 HG23 VAL A 299      -0.243  24.689  -9.267  1.00 96.65           H  
ATOM   4318  N   LYS A 300      -4.706  26.348 -10.318  1.00 96.28           N  
ATOM   4319  H   LYS A 300      -4.668  25.410  -9.948  1.00 96.28           H  
ATOM   4320  CA  LYS A 300      -5.994  26.857 -10.806  1.00 96.28           C  
ATOM   4321  HA  LYS A 300      -5.863  27.227 -11.823  1.00 96.28           H  
ATOM   4322  C   LYS A 300      -6.494  28.036  -9.968  1.00 96.28           C  
ATOM   4323  CB  LYS A 300      -6.995  25.698 -10.812  1.00 96.28           C  
ATOM   4324  HB2 LYS A 300      -7.136  25.334  -9.794  1.00 96.28           H  
ATOM   4325  HB3 LYS A 300      -6.577  24.886 -11.408  1.00 96.28           H  
ATOM   4326  O   LYS A 300      -6.911  29.043 -10.538  1.00 96.28           O  
ATOM   4327  CG  LYS A 300      -8.360  26.088 -11.392  1.00 96.28           C  
ATOM   4328  HG2 LYS A 300      -8.838  26.839 -10.762  1.00 96.28           H  
ATOM   4329  HG3 LYS A 300      -8.230  26.483 -12.399  1.00 96.28           H  
ATOM   4330  CD  LYS A 300      -9.228  24.831 -11.437  1.00 96.28           C  
ATOM   4331  HD2 LYS A 300      -9.353  24.444 -10.425  1.00 96.28           H  
ATOM   4332  HD3 LYS A 300      -8.709  24.082 -12.035  1.00 96.28           H  
ATOM   4333  CE  LYS A 300     -10.595  25.101 -12.058  1.00 96.28           C  
ATOM   4334  HE2 LYS A 300     -10.448  25.616 -13.008  1.00 96.28           H  
ATOM   4335  HE3 LYS A 300     -11.165  25.749 -11.393  1.00 96.28           H  
ATOM   4336  NZ  LYS A 300     -11.289  23.808 -12.277  1.00 96.28           N  
ATOM   4337  HZ1 LYS A 300     -12.183  23.930 -12.730  1.00 96.28           H  
ATOM   4338  HZ2 LYS A 300     -11.411  23.324 -11.400  1.00 96.28           H  
ATOM   4339  HZ3 LYS A 300     -10.713  23.212 -12.855  1.00 96.28           H  
ATOM   4340  N   ASP A 301      -6.400  27.940  -8.645  1.00 95.80           N  
ATOM   4341  H   ASP A 301      -6.101  27.059  -8.251  1.00 95.80           H  
ATOM   4342  CA  ASP A 301      -6.813  28.995  -7.711  1.00 95.80           C  
ATOM   4343  HA  ASP A 301      -7.839  29.284  -7.937  1.00 95.80           H  
ATOM   4344  C   ASP A 301      -5.944  30.258  -7.853  1.00 95.80           C  
ATOM   4345  CB  ASP A 301      -6.776  28.455  -6.268  1.00 95.80           C  
ATOM   4346  HB2 ASP A 301      -6.954  29.286  -5.585  1.00 95.80           H  
ATOM   4347  HB3 ASP A 301      -5.782  28.059  -6.059  1.00 95.80           H  
ATOM   4348  O   ASP A 301      -6.451  31.377  -7.760  1.00 95.80           O  
ATOM   4349  CG  ASP A 301      -7.827  27.373  -5.975  1.00 95.80           C  
ATOM   4350  OD1 ASP A 301      -7.689  26.682  -4.940  1.00 95.80           O  
ATOM   4351  OD2 ASP A 301      -8.791  27.226  -6.763  1.00 95.80           O  
ATOM   4352  N   ALA A 302      -4.656  30.100  -8.181  1.00 96.29           N  
ATOM   4353  H   ALA A 302      -4.277  29.163  -8.173  1.00 96.29           H  
ATOM   4354  CA  ALA A 302      -3.749  31.203  -8.515  1.00 96.29           C  
ATOM   4355  HA  ALA A 302      -3.914  32.004  -7.795  1.00 96.29           H  
ATOM   4356  C   ALA A 302      -3.992  31.810  -9.920  1.00 96.29           C  
ATOM   4357  CB  ALA A 302      -2.310  30.706  -8.332  1.00 96.29           C  
ATOM   4358  HB1 ALA A 302      -2.172  30.348  -7.312  1.00 96.29           H  
ATOM   4359  HB2 ALA A 302      -2.105  29.891  -9.026  1.00 96.29           H  
ATOM   4360  HB3 ALA A 302      -1.611  31.522  -8.513  1.00 96.29           H  
ATOM   4361  O   ALA A 302      -3.365  32.804 -10.298  1.00 96.29           O  
ATOM   4362  N   GLY A 303      -4.918  31.250 -10.707  1.00 96.25           N  
ATOM   4363  H   GLY A 303      -5.425  30.457 -10.340  1.00 96.25           H  
ATOM   4364  CA  GLY A 303      -5.265  31.708 -12.054  1.00 96.25           C  
ATOM   4365  HA2 GLY A 303      -6.292  31.404 -12.257  1.00 96.25           H  
ATOM   4366  HA3 GLY A 303      -5.211  32.796 -12.094  1.00 96.25           H  
ATOM   4367  C   GLY A 303      -4.389  31.140 -13.176  1.00 96.25           C  
ATOM   4368  O   GLY A 303      -4.440  31.657 -14.297  1.00 96.25           O  
ATOM   4369  N   GLY A 304      -3.582  30.114 -12.899  1.00 97.15           N  
ATOM   4370  H   GLY A 304      -3.618  29.711 -11.974  1.00 97.15           H  
ATOM   4371  CA  GLY A 304      -2.847  29.367 -13.919  1.00 97.15           C  
ATOM   4372  HA2 GLY A 304      -2.239  30.056 -14.505  1.00 97.15           H  
ATOM   4373  HA3 GLY A 304      -2.179  28.652 -13.438  1.00 97.15           H  
ATOM   4374  C   GLY A 304      -3.789  28.602 -14.856  1.00 97.15           C  
ATOM   4375  O   GLY A 304      -4.896  28.216 -14.478  1.00 97.15           O  
ATOM   4376  N   VAL A 305      -3.358  28.388 -16.100  1.00 96.58           N  
ATOM   4377  H   VAL A 305      -2.420  28.690 -16.325  1.00 96.58           H  
ATOM   4378  CA  VAL A 305      -4.163  27.736 -17.160  1.00 96.58           C  
ATOM   4379  HA  VAL A 305      -5.191  27.643 -16.808  1.00 96.58           H  
ATOM   4380  C   VAL A 305      -3.717  26.308 -17.469  1.00 96.58           C  
ATOM   4381  CB  VAL A 305      -4.215  28.577 -18.446  1.00 96.58           C  
ATOM   4382  HB  VAL A 305      -4.802  28.044 -19.194  1.00 96.58           H  
ATOM   4383  O   VAL A 305      -4.413  25.586 -18.178  1.00 96.58           O  
ATOM   4384  CG1 VAL A 305      -4.918  29.914 -18.185  1.00 96.58           C  
ATOM   4385 HG11 VAL A 305      -5.947  29.726 -17.878  1.00 96.58           H  
ATOM   4386 HG12 VAL A 305      -4.924  30.513 -19.095  1.00 96.58           H  
ATOM   4387 HG13 VAL A 305      -4.411  30.457 -17.387  1.00 96.58           H  
ATOM   4388  CG2 VAL A 305      -2.823  28.828 -19.029  1.00 96.58           C  
ATOM   4389 HG21 VAL A 305      -2.351  27.885 -19.307  1.00 96.58           H  
ATOM   4390 HG22 VAL A 305      -2.917  29.446 -19.922  1.00 96.58           H  
ATOM   4391 HG23 VAL A 305      -2.196  29.355 -18.310  1.00 96.58           H  
ATOM   4392  N   GLY A 306      -2.585  25.881 -16.912  1.00 97.14           N  
ATOM   4393  H   GLY A 306      -2.063  26.520 -16.328  1.00 97.14           H  
ATOM   4394  CA  GLY A 306      -2.121  24.501 -16.955  1.00 97.14           C  
ATOM   4395  HA2 GLY A 306      -1.809  24.235 -17.965  1.00 97.14           H  
ATOM   4396  HA3 GLY A 306      -2.950  23.854 -16.668  1.00 97.14           H  
ATOM   4397  C   GLY A 306      -0.967  24.259 -15.987  1.00 97.14           C  
ATOM   4398  O   GLY A 306      -0.462  25.201 -15.374  1.00 97.14           O  
ATOM   4399  N   MET A 307      -0.546  23.005 -15.840  1.00 97.38           N  
ATOM   4400  H   MET A 307      -1.014  22.276 -16.359  1.00 97.38           H  
ATOM   4401  CA  MET A 307       0.531  22.627 -14.923  1.00 97.38           C  
ATOM   4402  HA  MET A 307       1.170  23.497 -14.774  1.00 97.38           H  
ATOM   4403  C   MET A 307       1.398  21.495 -15.489  1.00 97.38           C  
ATOM   4404  CB  MET A 307      -0.081  22.257 -13.566  1.00 97.38           C  
ATOM   4405  HB2 MET A 307      -0.756  21.414 -13.714  1.00 97.38           H  
ATOM   4406  HB3 MET A 307      -0.666  23.098 -13.194  1.00 97.38           H  
ATOM   4407  O   MET A 307       0.888  20.518 -16.026  1.00 97.38           O  
ATOM   4408  CG  MET A 307       0.958  21.885 -12.504  1.00 97.38           C  
ATOM   4409  HG2 MET A 307       1.573  21.063 -12.870  1.00 97.38           H  
ATOM   4410  HG3 MET A 307       1.607  22.744 -12.336  1.00 97.38           H  
ATOM   4411  SD  MET A 307       0.246  21.382 -10.916  1.00 97.38           S  
ATOM   4412  CE  MET A 307      -0.749  19.962 -11.437  1.00 97.38           C  
ATOM   4413  HE1 MET A 307      -0.176  19.338 -12.122  1.00 97.38           H  
ATOM   4414  HE2 MET A 307      -1.651  20.305 -11.943  1.00 97.38           H  
ATOM   4415  HE3 MET A 307      -1.033  19.380 -10.560  1.00 97.38           H  
ATOM   4416  N   ILE A 308       2.714  21.597 -15.334  1.00 97.31           N  
ATOM   4417  H   ILE A 308       3.072  22.408 -14.850  1.00 97.31           H  
ATOM   4418  CA  ILE A 308       3.661  20.517 -15.628  1.00 97.31           C  
ATOM   4419  HA  ILE A 308       3.138  19.658 -16.047  1.00 97.31           H  
ATOM   4420  C   ILE A 308       4.280  20.090 -14.302  1.00 97.31           C  
ATOM   4421  CB  ILE A 308       4.720  20.971 -16.657  1.00 97.31           C  
ATOM   4422  HB  ILE A 308       5.222  21.854 -16.261  1.00 97.31           H  
ATOM   4423  O   ILE A 308       4.915  20.896 -13.625  1.00 97.31           O  
ATOM   4424  CG1 ILE A 308       4.058  21.345 -18.003  1.00 97.31           C  
ATOM   4425 HG12 ILE A 308       3.690  20.441 -18.490  1.00 97.31           H  
ATOM   4426 HG13 ILE A 308       3.200  21.994 -17.825  1.00 97.31           H  
ATOM   4427  CG2 ILE A 308       5.768  19.859 -16.868  1.00 97.31           C  
ATOM   4428 HG21 ILE A 308       5.290  18.955 -17.244  1.00 97.31           H  
ATOM   4429 HG22 ILE A 308       6.278  19.628 -15.932  1.00 97.31           H  
ATOM   4430 HG23 ILE A 308       6.532  20.182 -17.574  1.00 97.31           H  
ATOM   4431  CD1 ILE A 308       4.990  22.095 -18.964  1.00 97.31           C  
ATOM   4432 HD11 ILE A 308       4.434  22.376 -19.858  1.00 97.31           H  
ATOM   4433 HD12 ILE A 308       5.366  22.998 -18.483  1.00 97.31           H  
ATOM   4434 HD13 ILE A 308       5.831  21.467 -19.260  1.00 97.31           H  
ATOM   4435  N   ILE A 309       4.094  18.829 -13.923  1.00 96.85           N  
ATOM   4436  H   ILE A 309       3.569  18.207 -14.522  1.00 96.85           H  
ATOM   4437  CA  ILE A 309       4.694  18.273 -12.711  1.00 96.85           C  
ATOM   4438  HA  ILE A 309       4.950  19.087 -12.033  1.00 96.85           H  
ATOM   4439  C   ILE A 309       5.976  17.533 -13.086  1.00 96.85           C  
ATOM   4440  CB  ILE A 309       3.695  17.377 -11.966  1.00 96.85           C  
ATOM   4441  HB  ILE A 309       3.342  16.614 -12.661  1.00 96.85           H  
ATOM   4442  O   ILE A 309       5.943  16.611 -13.899  1.00 96.85           O  
ATOM   4443  CG1 ILE A 309       2.487  18.186 -11.456  1.00 96.85           C  
ATOM   4444 HG12 ILE A 309       2.185  18.936 -12.187  1.00 96.85           H  
ATOM   4445 HG13 ILE A 309       2.755  18.701 -10.534  1.00 96.85           H  
ATOM   4446  CG2 ILE A 309       4.394  16.698 -10.776  1.00 96.85           C  
ATOM   4447 HG21 ILE A 309       4.885  17.443 -10.149  1.00 96.85           H  
ATOM   4448 HG22 ILE A 309       5.129  15.984 -11.147  1.00 96.85           H  
ATOM   4449 HG23 ILE A 309       3.685  16.137 -10.165  1.00 96.85           H  
ATOM   4450  CD1 ILE A 309       1.287  17.275 -11.204  1.00 96.85           C  
ATOM   4451 HD11 ILE A 309       1.606  16.321 -10.784  1.00 96.85           H  
ATOM   4452 HD12 ILE A 309       0.611  17.757 -10.499  1.00 96.85           H  
ATOM   4453 HD13 ILE A 309       0.777  17.078 -12.147  1.00 96.85           H  
ATOM   4454  N   ILE A 310       7.101  17.911 -12.482  1.00 96.28           N  
ATOM   4455  H   ILE A 310       7.050  18.675 -11.824  1.00 96.28           H  
ATOM   4456  CA  ILE A 310       8.394  17.251 -12.690  1.00 96.28           C  
ATOM   4457  HA  ILE A 310       8.376  16.715 -13.639  1.00 96.28           H  
ATOM   4458  C   ILE A 310       8.611  16.221 -11.580  1.00 96.28           C  
ATOM   4459  CB  ILE A 310       9.538  18.289 -12.773  1.00 96.28           C  
ATOM   4460  HB  ILE A 310       9.561  18.864 -11.847  1.00 96.28           H  
ATOM   4461  O   ILE A 310       8.738  16.589 -10.409  1.00 96.28           O  
ATOM   4462  CG1 ILE A 310       9.299  19.262 -13.952  1.00 96.28           C  
ATOM   4463 HG12 ILE A 310       9.346  18.705 -14.888  1.00 96.28           H  
ATOM   4464 HG13 ILE A 310       8.302  19.697 -13.877  1.00 96.28           H  
ATOM   4465  CG2 ILE A 310      10.883  17.553 -12.932  1.00 96.28           C  
ATOM   4466 HG21 ILE A 310      10.852  16.893 -13.799  1.00 96.28           H  
ATOM   4467 HG22 ILE A 310      11.091  16.956 -12.044  1.00 96.28           H  
ATOM   4468 HG23 ILE A 310      11.710  18.255 -13.032  1.00 96.28           H  
ATOM   4469  CD1 ILE A 310      10.285  20.434 -14.023  1.00 96.28           C  
ATOM   4470 HD11 ILE A 310      11.315  20.089 -14.112  1.00 96.28           H  
ATOM   4471 HD12 ILE A 310      10.184  21.062 -13.138  1.00 96.28           H  
ATOM   4472 HD13 ILE A 310      10.058  21.019 -14.915  1.00 96.28           H  
ATOM   4473  N   ASN A 311       8.672  14.936 -11.939  1.00 95.20           N  
ATOM   4474  H   ASN A 311       8.529  14.689 -12.908  1.00 95.20           H  
ATOM   4475  CA  ASN A 311       9.035  13.882 -10.992  1.00 95.20           C  
ATOM   4476  HA  ASN A 311       8.415  14.014 -10.105  1.00 95.20           H  
ATOM   4477  C   ASN A 311      10.500  14.013 -10.537  1.00 95.20           C  
ATOM   4478  CB  ASN A 311       8.753  12.489 -11.593  1.00 95.20           C  
ATOM   4479  HB2 ASN A 311       8.973  12.489 -12.661  1.00 95.20           H  
ATOM   4480  HB3 ASN A 311       9.407  11.755 -11.123  1.00 95.20           H  
ATOM   4481  O   ASN A 311      11.345  14.450 -11.317  1.00 95.20           O  
ATOM   4482  CG  ASN A 311       7.329  12.014 -11.369  1.00 95.20           C  
ATOM   4483  ND2 ASN A 311       6.940  10.902 -11.942  1.00 95.20           N  
ATOM   4484 HD21 ASN A 311       5.998  10.607 -11.727  1.00 95.20           H  
ATOM   4485 HD22 ASN A 311       7.559  10.315 -12.484  1.00 95.20           H  
ATOM   4486  OD1 ASN A 311       6.551  12.586 -10.627  1.00 95.20           O  
ATOM   4487  N   PRO A 312      10.845  13.595  -9.308  1.00 93.25           N  
ATOM   4488  CA  PRO A 312      12.233  13.415  -8.899  1.00 93.25           C  
ATOM   4489  HA  PRO A 312      12.793  14.334  -9.073  1.00 93.25           H  
ATOM   4490  C   PRO A 312      12.901  12.271  -9.668  1.00 93.25           C  
ATOM   4491  CB  PRO A 312      12.189  13.123  -7.403  1.00 93.25           C  
ATOM   4492  HB2 PRO A 312      12.151  14.066  -6.858  1.00 93.25           H  
ATOM   4493  HB3 PRO A 312      13.025  12.512  -7.064  1.00 93.25           H  
ATOM   4494  O   PRO A 312      12.247  11.354 -10.173  1.00 93.25           O  
ATOM   4495  CG  PRO A 312      10.865  12.393  -7.282  1.00 93.25           C  
ATOM   4496  HG2 PRO A 312      10.481  12.421  -6.262  1.00 93.25           H  
ATOM   4497  HG3 PRO A 312      11.008  11.371  -7.633  1.00 93.25           H  
ATOM   4498  CD  PRO A 312       9.962  13.153  -8.249  1.00 93.25           C  
ATOM   4499  HD2 PRO A 312       9.166  12.520  -8.639  1.00 93.25           H  
ATOM   4500  HD3 PRO A 312       9.545  14.023  -7.742  1.00 93.25           H  
ATOM   4501  N   SER A 313      14.231  12.313  -9.721  1.00 94.09           N  
ATOM   4502  H   SER A 313      14.717  13.033  -9.205  1.00 94.09           H  
ATOM   4503  CA  SER A 313      15.059  11.385 -10.502  1.00 94.09           C  
ATOM   4504  HA  SER A 313      14.825  11.501 -11.560  1.00 94.09           H  
ATOM   4505  C   SER A 313      14.817   9.915 -10.167  1.00 94.09           C  
ATOM   4506  CB  SER A 313      16.538  11.729 -10.303  1.00 94.09           C  
ATOM   4507  HB2 SER A 313      16.754  12.681 -10.787  1.00 94.09           H  
ATOM   4508  HB3 SER A 313      17.158  10.954 -10.754  1.00 94.09           H  
ATOM   4509  O   SER A 313      14.771   9.090 -11.075  1.00 94.09           O  
ATOM   4510  OG  SER A 313      16.827  11.835  -8.920  1.00 94.09           O  
ATOM   4511  HG  SER A 313      17.778  11.881  -8.795  1.00 94.09           H  
ATOM   4512  N   GLN A 314      14.582   9.585  -8.898  1.00 93.04           N  
ATOM   4513  H   GLN A 314      14.697  10.300  -8.194  1.00 93.04           H  
ATOM   4514  CA  GLN A 314      14.335   8.207  -8.460  1.00 93.04           C  
ATOM   4515  HA  GLN A 314      15.161   7.579  -8.792  1.00 93.04           H  
ATOM   4516  C   GLN A 314      13.046   7.570  -8.983  1.00 93.04           C  
ATOM   4517  CB  GLN A 314      14.288   8.176  -6.943  1.00 93.04           C  
ATOM   4518  HB2 GLN A 314      14.269   7.141  -6.601  1.00 93.04           H  
ATOM   4519  HB3 GLN A 314      15.213   8.618  -6.572  1.00 93.04           H  
ATOM   4520  O   GLN A 314      12.902   6.364  -8.856  1.00 93.04           O  
ATOM   4521  CG  GLN A 314      13.017   8.892  -6.444  1.00 93.04           C  
ATOM   4522  HG2 GLN A 314      12.300   8.149  -6.096  1.00 93.04           H  
ATOM   4523  HG3 GLN A 314      12.529   9.467  -7.231  1.00 93.04           H  
ATOM   4524  CD  GLN A 314      13.296   9.878  -5.356  1.00 93.04           C  
ATOM   4525  NE2 GLN A 314      12.293  10.314  -4.668  1.00 93.04           N  
ATOM   4526 HE21 GLN A 314      12.429  11.137  -4.099  1.00 93.04           H  
ATOM   4527 HE22 GLN A 314      11.363  10.071  -4.977  1.00 93.04           H  
ATOM   4528  OE1 GLN A 314      14.411  10.293  -5.121  1.00 93.04           O  
ATOM   4529  N   TYR A 315      12.089   8.336  -9.522  1.00 93.53           N  
ATOM   4530  H   TYR A 315      12.233   9.331  -9.618  1.00 93.53           H  
ATOM   4531  CA  TYR A 315      10.924   7.716 -10.158  1.00 93.53           C  
ATOM   4532  HA  TYR A 315      10.714   6.778  -9.644  1.00 93.53           H  
ATOM   4533  C   TYR A 315      11.210   7.262 -11.576  1.00 93.53           C  
ATOM   4534  CB  TYR A 315       9.659   8.580 -10.053  1.00 93.53           C  
ATOM   4535  HB2 TYR A 315       9.112   8.520 -10.994  1.00 93.53           H  
ATOM   4536  HB3 TYR A 315       9.941   9.623  -9.907  1.00 93.53           H  
ATOM   4537  O   TYR A 315      10.380   6.545 -12.130  1.00 93.53           O  
ATOM   4538  CG  TYR A 315       8.711   8.159  -8.939  1.00 93.53           C  
ATOM   4539  CD1 TYR A 315       7.333   8.443  -9.044  1.00 93.53           C  
ATOM   4540  HD1 TYR A 315       6.931   8.840  -9.965  1.00 93.53           H  
ATOM   4541  CD2 TYR A 315       9.208   7.618  -7.733  1.00 93.53           C  
ATOM   4542  HD2 TYR A 315      10.259   7.403  -7.606  1.00 93.53           H  
ATOM   4543  CE1 TYR A 315       6.501   8.329  -7.908  1.00 93.53           C  
ATOM   4544  HE1 TYR A 315       5.466   8.637  -7.948  1.00 93.53           H  
ATOM   4545  CE2 TYR A 315       8.362   7.439  -6.620  1.00 93.53           C  
ATOM   4546  HE2 TYR A 315       8.762   7.080  -5.683  1.00 93.53           H  
ATOM   4547  OH  TYR A 315       6.277   7.924  -5.550  1.00 93.53           O  
ATOM   4548  HH  TYR A 315       6.742   7.615  -4.770  1.00 93.53           H  
ATOM   4549  CZ  TYR A 315       7.028   7.875  -6.680  1.00 93.53           C  
ATOM   4550  N   GLY A 316      12.353   7.656 -12.149  1.00 95.48           N  
ATOM   4551  H   GLY A 316      13.009   8.193 -11.599  1.00 95.48           H  
ATOM   4552  CA  GLY A 316      12.763   7.270 -13.488  1.00 95.48           C  
ATOM   4553  HA2 GLY A 316      13.596   7.896 -13.806  1.00 95.48           H  
ATOM   4554  HA3 GLY A 316      13.106   6.235 -13.465  1.00 95.48           H  
ATOM   4555  C   GLY A 316      11.620   7.432 -14.487  1.00 95.48           C  
ATOM   4556  O   GLY A 316      11.140   8.545 -14.724  1.00 95.48           O  
ATOM   4557  N   VAL A 317      11.156   6.316 -15.051  1.00 95.09           N  
ATOM   4558  H   VAL A 317      11.625   5.449 -14.831  1.00 95.09           H  
ATOM   4559  CA  VAL A 317      10.056   6.296 -16.025  1.00 95.09           C  
ATOM   4560  HA  VAL A 317      10.072   7.254 -16.546  1.00 95.09           H  
ATOM   4561  C   VAL A 317       8.651   6.189 -15.422  1.00 95.09           C  
ATOM   4562  CB  VAL A 317      10.266   5.221 -17.107  1.00 95.09           C  
ATOM   4563  HB  VAL A 317       9.483   5.350 -17.855  1.00 95.09           H  
ATOM   4564  O   VAL A 317       7.686   6.380 -16.165  1.00 95.09           O  
ATOM   4565  CG1 VAL A 317      11.605   5.431 -17.822  1.00 95.09           C  
ATOM   4566 HG11 VAL A 317      11.653   4.769 -18.687  1.00 95.09           H  
ATOM   4567 HG12 VAL A 317      11.695   6.463 -18.163  1.00 95.09           H  
ATOM   4568 HG13 VAL A 317      12.434   5.196 -17.155  1.00 95.09           H  
ATOM   4569  CG2 VAL A 317      10.168   3.784 -16.583  1.00 95.09           C  
ATOM   4570 HG21 VAL A 317      10.210   3.086 -17.419  1.00 95.09           H  
ATOM   4571 HG22 VAL A 317      10.996   3.554 -15.912  1.00 95.09           H  
ATOM   4572 HG23 VAL A 317       9.226   3.624 -16.057  1.00 95.09           H  
ATOM   4573  N   THR A 318       8.513   5.934 -14.117  1.00 95.87           N  
ATOM   4574  H   THR A 318       9.351   5.928 -13.553  1.00 95.87           H  
ATOM   4575  CA  THR A 318       7.218   5.826 -13.422  1.00 95.87           C  
ATOM   4576  HA  THR A 318       6.601   5.100 -13.952  1.00 95.87           H  
ATOM   4577  C   THR A 318       6.504   7.178 -13.427  1.00 95.87           C  
ATOM   4578  CB  THR A 318       7.378   5.334 -11.969  1.00 95.87           C  
ATOM   4579  HB  THR A 318       7.977   6.045 -11.398  1.00 95.87           H  
ATOM   4580  O   THR A 318       7.022   8.166 -12.902  1.00 95.87           O  
ATOM   4581  CG2 THR A 318       6.038   5.137 -11.254  1.00 95.87           C  
ATOM   4582 HG21 THR A 318       6.216   4.722 -10.262  1.00 95.87           H  
ATOM   4583 HG22 THR A 318       5.528   6.093 -11.138  1.00 95.87           H  
ATOM   4584 HG23 THR A 318       5.410   4.450 -11.823  1.00 95.87           H  
ATOM   4585  OG1 THR A 318       8.003   4.073 -11.939  1.00 95.87           O  
ATOM   4586  HG1 THR A 318       8.921   4.198 -12.191  1.00 95.87           H  
ATOM   4587  N   LYS A 319       5.296   7.229 -13.999  1.00 95.86           N  
ATOM   4588  H   LYS A 319       4.930   6.394 -14.433  1.00 95.86           H  
ATOM   4589  CA  LYS A 319       4.445   8.428 -14.054  1.00 95.86           C  
ATOM   4590  HA  LYS A 319       4.832   9.182 -13.368  1.00 95.86           H  
ATOM   4591  C   LYS A 319       3.025   8.086 -13.612  1.00 95.86           C  
ATOM   4592  CB  LYS A 319       4.440   9.027 -15.471  1.00 95.86           C  
ATOM   4593  HB2 LYS A 319       3.789   9.901 -15.478  1.00 95.86           H  
ATOM   4594  HB3 LYS A 319       4.029   8.293 -16.163  1.00 95.86           H  
ATOM   4595  O   LYS A 319       2.502   7.026 -13.953  1.00 95.86           O  
ATOM   4596  CG  LYS A 319       5.837   9.449 -15.954  1.00 95.86           C  
ATOM   4597  HG2 LYS A 319       6.264  10.173 -15.260  1.00 95.86           H  
ATOM   4598  HG3 LYS A 319       6.486   8.573 -15.991  1.00 95.86           H  
ATOM   4599  CD  LYS A 319       5.760  10.069 -17.354  1.00 95.86           C  
ATOM   4600  HD2 LYS A 319       5.140   9.453 -18.005  1.00 95.86           H  
ATOM   4601  HD3 LYS A 319       5.280  11.044 -17.259  1.00 95.86           H  
ATOM   4602  CE  LYS A 319       7.144  10.258 -17.985  1.00 95.86           C  
ATOM   4603  HE2 LYS A 319       7.819  10.679 -17.240  1.00 95.86           H  
ATOM   4604  HE3 LYS A 319       7.055  10.974 -18.803  1.00 95.86           H  
ATOM   4605  NZ  LYS A 319       7.670   8.975 -18.511  1.00 95.86           N  
ATOM   4606  HZ1 LYS A 319       7.058   8.637 -19.240  1.00 95.86           H  
ATOM   4607  HZ2 LYS A 319       7.703   8.278 -17.781  1.00 95.86           H  
ATOM   4608  HZ3 LYS A 319       8.589   9.108 -18.908  1.00 95.86           H  
ATOM   4609  N   SER A 320       2.404   8.978 -12.847  1.00 93.26           N  
ATOM   4610  H   SER A 320       2.849   9.858 -12.629  1.00 93.26           H  
ATOM   4611  CA  SER A 320       0.992   8.861 -12.489  1.00 93.26           C  
ATOM   4612  HA  SER A 320       0.715   7.807 -12.491  1.00 93.26           H  
ATOM   4613  C   SER A 320       0.119   9.575 -13.520  1.00 93.26           C  
ATOM   4614  CB  SER A 320       0.732   9.373 -11.069  1.00 93.26           C  
ATOM   4615  HB2 SER A 320      -0.333   9.312 -10.847  1.00 93.26           H  
ATOM   4616  HB3 SER A 320       1.272   8.744 -10.361  1.00 93.26           H  
ATOM   4617  O   SER A 320       0.451  10.660 -13.992  1.00 93.26           O  
ATOM   4618  OG  SER A 320       1.167  10.704 -10.916  1.00 93.26           O  
ATOM   4619  HG  SER A 320       0.379  11.246 -10.843  1.00 93.26           H  
ATOM   4620  N   ALA A 321      -1.009   8.959 -13.864  1.00 96.11           N  
ATOM   4621  H   ALA A 321      -1.184   8.037 -13.490  1.00 96.11           H  
ATOM   4622  CA  ALA A 321      -2.046   9.557 -14.691  1.00 96.11           C  
ATOM   4623  HA  ALA A 321      -1.638  10.413 -15.227  1.00 96.11           H  
ATOM   4624  C   ALA A 321      -3.179  10.059 -13.787  1.00 96.11           C  
ATOM   4625  CB  ALA A 321      -2.503   8.531 -15.732  1.00 96.11           C  
ATOM   4626  HB1 ALA A 321      -1.653   8.189 -16.323  1.00 96.11           H  
ATOM   4627  HB2 ALA A 321      -2.958   7.673 -15.237  1.00 96.11           H  
ATOM   4628  HB3 ALA A 321      -3.234   9.000 -16.390  1.00 96.11           H  
ATOM   4629  O   ALA A 321      -4.169   9.364 -13.569  1.00 96.11           O  
ATOM   4630  N   ASP A 322      -3.013  11.258 -13.230  1.00 93.75           N  
ATOM   4631  H   ASP A 322      -2.152  11.760 -13.397  1.00 93.75           H  
ATOM   4632  CA  ASP A 322      -3.965  11.826 -12.273  1.00 93.75           C  
ATOM   4633  HA  ASP A 322      -4.422  11.007 -11.719  1.00 93.75           H  
ATOM   4634  C   ASP A 322      -5.106  12.592 -12.977  1.00 93.75           C  
ATOM   4635  CB  ASP A 322      -3.215  12.685 -11.242  1.00 93.75           C  
ATOM   4636  HB2 ASP A 322      -3.941  13.122 -10.557  1.00 93.75           H  
ATOM   4637  HB3 ASP A 322      -2.708  13.500 -11.759  1.00 93.75           H  
ATOM   4638  O   ASP A 322      -4.920  13.217 -14.028  1.00 93.75           O  
ATOM   4639  CG  ASP A 322      -2.191  11.879 -10.423  1.00 93.75           C  
ATOM   4640  OD1 ASP A 322      -0.974  12.173 -10.534  1.00 93.75           O  
ATOM   4641  OD2 ASP A 322      -2.608  10.963  -9.671  1.00 93.75           O  
ATOM   4642  N   ALA A 323      -6.311  12.546 -12.398  1.00 94.25           N  
ATOM   4643  H   ALA A 323      -6.413  12.005 -11.551  1.00 94.25           H  
ATOM   4644  CA  ALA A 323      -7.499  13.251 -12.884  1.00 94.25           C  
ATOM   4645  HA  ALA A 323      -7.486  13.255 -13.974  1.00 94.25           H  
ATOM   4646  C   ALA A 323      -7.489  14.720 -12.419  1.00 94.25           C  
ATOM   4647  CB  ALA A 323      -8.745  12.471 -12.441  1.00 94.25           C  
ATOM   4648  HB1 ALA A 323      -8.803  12.444 -11.353  1.00 94.25           H  
ATOM   4649  HB2 ALA A 323      -9.645  12.951 -12.827  1.00 94.25           H  
ATOM   4650  HB3 ALA A 323      -8.694  11.449 -12.817  1.00 94.25           H  
ATOM   4651  O   ALA A 323      -8.205  15.115 -11.502  1.00 94.25           O  
ATOM   4652  N   HIS A 324      -6.617  15.531 -13.019  1.00 95.26           N  
ATOM   4653  H   HIS A 324      -5.991  15.120 -13.697  1.00 95.26           H  
ATOM   4654  CA  HIS A 324      -6.437  16.936 -12.643  1.00 95.26           C  
ATOM   4655  HA  HIS A 324      -6.240  16.970 -11.571  1.00 95.26           H  
ATOM   4656  C   HIS A 324      -7.674  17.820 -12.896  1.00 95.26           C  
ATOM   4657  CB  HIS A 324      -5.213  17.494 -13.374  1.00 95.26           C  
ATOM   4658  HB2 HIS A 324      -5.305  17.307 -14.444  1.00 95.26           H  
ATOM   4659  HB3 HIS A 324      -5.168  18.574 -13.235  1.00 95.26           H  
ATOM   4660  O   HIS A 324      -8.580  17.473 -13.645  1.00 95.26           O  
ATOM   4661  CG  HIS A 324      -3.918  16.924 -12.871  1.00 95.26           C  
ATOM   4662  CD2 HIS A 324      -3.093  16.052 -13.532  1.00 95.26           C  
ATOM   4663  HD2 HIS A 324      -3.283  15.594 -14.491  1.00 95.26           H  
ATOM   4664  ND1 HIS A 324      -3.283  17.292 -11.708  1.00 95.26           N  
ATOM   4665  HD1 HIS A 324      -3.612  17.925 -10.994  1.00 95.26           H  
ATOM   4666  CE1 HIS A 324      -2.095  16.679 -11.689  1.00 95.26           C  
ATOM   4667  HE1 HIS A 324      -1.342  16.838 -10.931  1.00 95.26           H  
ATOM   4668  NE2 HIS A 324      -1.925  15.923 -12.779  1.00 95.26           N  
ATOM   4669  N   VAL A 325      -7.686  19.020 -12.303  1.00 94.52           N  
ATOM   4670  H   VAL A 325      -6.945  19.221 -11.647  1.00 94.52           H  
ATOM   4671  CA  VAL A 325      -8.780  20.012 -12.423  1.00 94.52           C  
ATOM   4672  HA  VAL A 325      -9.688  19.479 -12.704  1.00 94.52           H  
ATOM   4673  C   VAL A 325      -8.562  21.078 -13.512  1.00 94.52           C  
ATOM   4674  CB  VAL A 325      -9.051  20.676 -11.061  1.00 94.52           C  
ATOM   4675  HB  VAL A 325      -9.854  21.404 -11.182  1.00 94.52           H  
ATOM   4676  O   VAL A 325      -9.386  21.991 -13.670  1.00 94.52           O  
ATOM   4677  CG1 VAL A 325      -9.521  19.651 -10.025  1.00 94.52           C  
ATOM   4678 HG11 VAL A 325      -8.733  18.932  -9.804  1.00 94.52           H  
ATOM   4679 HG12 VAL A 325      -9.791  20.159  -9.099  1.00 94.52           H  
ATOM   4680 HG13 VAL A 325     -10.393  19.113 -10.398  1.00 94.52           H  
ATOM   4681  CG2 VAL A 325      -7.819  21.413 -10.522  1.00 94.52           C  
ATOM   4682 HG21 VAL A 325      -8.095  21.925  -9.601  1.00 94.52           H  
ATOM   4683 HG22 VAL A 325      -7.017  20.713 -10.288  1.00 94.52           H  
ATOM   4684 HG23 VAL A 325      -7.463  22.155 -11.236  1.00 94.52           H  
ATOM   4685  N   LEU A 326      -7.439  20.984 -14.225  1.00 95.62           N  
ATOM   4686  H   LEU A 326      -6.870  20.165 -14.059  1.00 95.62           H  
ATOM   4687  CA  LEU A 326      -6.977  21.833 -15.326  1.00 95.62           C  
ATOM   4688  HA  LEU A 326      -7.846  22.120 -15.919  1.00 95.62           H  
ATOM   4689  C   LEU A 326      -6.018  21.019 -16.224  1.00 95.62           C  
ATOM   4690  CB  LEU A 326      -6.304  23.115 -14.772  1.00 95.62           C  
ATOM   4691  HB2 LEU A 326      -6.313  23.861 -15.567  1.00 95.62           H  
ATOM   4692  HB3 LEU A 326      -6.913  23.520 -13.965  1.00 95.62           H  
ATOM   4693  O   LEU A 326      -5.551  19.967 -15.779  1.00 95.62           O  
ATOM   4694  CG  LEU A 326      -4.845  22.983 -14.281  1.00 95.62           C  
ATOM   4695  HG  LEU A 326      -4.225  22.566 -15.075  1.00 95.62           H  
ATOM   4696  CD1 LEU A 326      -4.280  24.360 -13.939  1.00 95.62           C  
ATOM   4697 HD11 LEU A 326      -3.220  24.267 -13.704  1.00 95.62           H  
ATOM   4698 HD12 LEU A 326      -4.393  25.036 -14.786  1.00 95.62           H  
ATOM   4699 HD13 LEU A 326      -4.799  24.780 -13.077  1.00 95.62           H  
ATOM   4700  CD2 LEU A 326      -4.714  22.102 -13.041  1.00 95.62           C  
ATOM   4701 HD21 LEU A 326      -5.393  22.453 -12.264  1.00 95.62           H  
ATOM   4702 HD22 LEU A 326      -4.933  21.065 -13.294  1.00 95.62           H  
ATOM   4703 HD23 LEU A 326      -3.688  22.150 -12.676  1.00 95.62           H  
ATOM   4704  N   PRO A 327      -5.674  21.492 -17.438  1.00 96.74           N  
ATOM   4705  CA  PRO A 327      -4.672  20.849 -18.287  1.00 96.74           C  
ATOM   4706  HA  PRO A 327      -5.061  19.884 -18.609  1.00 96.74           H  
ATOM   4707  C   PRO A 327      -3.341  20.636 -17.557  1.00 96.74           C  
ATOM   4708  CB  PRO A 327      -4.522  21.762 -19.513  1.00 96.74           C  
ATOM   4709  HB2 PRO A 327      -4.323  21.193 -20.421  1.00 96.74           H  
ATOM   4710  HB3 PRO A 327      -3.736  22.500 -19.358  1.00 96.74           H  
ATOM   4711  O   PRO A 327      -2.581  21.578 -17.345  1.00 96.74           O  
ATOM   4712  CG  PRO A 327      -5.858  22.495 -19.590  1.00 96.74           C  
ATOM   4713  HG2 PRO A 327      -5.754  23.468 -20.071  1.00 96.74           H  
ATOM   4714  HG3 PRO A 327      -6.591  21.887 -20.119  1.00 96.74           H  
ATOM   4715  CD  PRO A 327      -6.254  22.639 -18.122  1.00 96.74           C  
ATOM   4716  HD2 PRO A 327      -5.820  23.555 -17.720  1.00 96.74           H  
ATOM   4717  HD3 PRO A 327      -7.339  22.660 -18.029  1.00 96.74           H  
ATOM   4718  N   ALA A 328      -3.052  19.398 -17.163  1.00 97.07           N  
ATOM   4719  H   ALA A 328      -3.740  18.667 -17.271  1.00 97.07           H  
ATOM   4720  CA  ALA A 328      -1.832  19.069 -16.444  1.00 97.07           C  
ATOM   4721  HA  ALA A 328      -1.061  19.755 -16.793  1.00 97.07           H  
ATOM   4722  C   ALA A 328      -1.343  17.656 -16.752  1.00 97.07           C  
ATOM   4723  CB  ALA A 328      -2.072  19.270 -14.945  1.00 97.07           C  
ATOM   4724  HB1 ALA A 328      -2.388  20.296 -14.757  1.00 97.07           H  
ATOM   4725  HB2 ALA A 328      -2.865  18.599 -14.615  1.00 97.07           H  
ATOM   4726  HB3 ALA A 328      -1.159  19.056 -14.389  1.00 97.07           H  
ATOM   4727  O   ALA A 328      -2.145  16.804 -17.132  1.00 97.07           O  
ATOM   4728  N   LEU A 329      -0.041  17.420 -16.598  1.00 97.13           N  
ATOM   4729  H   LEU A 329       0.543  18.177 -16.272  1.00 97.13           H  
ATOM   4730  CA  LEU A 329       0.598  16.112 -16.755  1.00 97.13           C  
ATOM   4731  HA  LEU A 329      -0.092  15.353 -16.385  1.00 97.13           H  
ATOM   4732  C   LEU A 329       1.871  16.003 -15.911  1.00 97.13           C  
ATOM   4733  CB  LEU A 329       0.893  15.805 -18.241  1.00 97.13           C  
ATOM   4734  HB2 LEU A 329      -0.003  16.001 -18.830  1.00 97.13           H  
ATOM   4735  HB3 LEU A 329       1.091  14.735 -18.311  1.00 97.13           H  
ATOM   4736  O   LEU A 329       2.482  17.015 -15.555  1.00 97.13           O  
ATOM   4737  CG  LEU A 329       2.092  16.537 -18.879  1.00 97.13           C  
ATOM   4738  HG  LEU A 329       2.998  16.338 -18.307  1.00 97.13           H  
ATOM   4739  CD1 LEU A 329       2.305  15.996 -20.296  1.00 97.13           C  
ATOM   4740 HD11 LEU A 329       2.299  14.906 -20.284  1.00 97.13           H  
ATOM   4741 HD12 LEU A 329       3.275  16.313 -20.679  1.00 97.13           H  
ATOM   4742 HD13 LEU A 329       1.514  16.351 -20.956  1.00 97.13           H  
ATOM   4743  CD2 LEU A 329       1.856  18.042 -18.957  1.00 97.13           C  
ATOM   4744 HD21 LEU A 329       0.862  18.240 -19.358  1.00 97.13           H  
ATOM   4745 HD22 LEU A 329       1.947  18.485 -17.965  1.00 97.13           H  
ATOM   4746 HD23 LEU A 329       2.606  18.503 -19.600  1.00 97.13           H  
ATOM   4747  N   VAL A 330       2.290  14.767 -15.658  1.00 96.52           N  
ATOM   4748  H   VAL A 330       1.711  13.998 -15.963  1.00 96.52           H  
ATOM   4749  CA  VAL A 330       3.565  14.446 -15.006  1.00 96.52           C  
ATOM   4750  HA  VAL A 330       3.917  15.318 -14.454  1.00 96.52           H  
ATOM   4751  C   VAL A 330       4.613  14.091 -16.061  1.00 96.52           C  
ATOM   4752  CB  VAL A 330       3.375  13.300 -13.996  1.00 96.52           C  
ATOM   4753  HB  VAL A 330       3.026  12.414 -14.525  1.00 96.52           H  
ATOM   4754  O   VAL A 330       4.332  13.291 -16.951  1.00 96.52           O  
ATOM   4755  CG1 VAL A 330       4.689  12.956 -13.290  1.00 96.52           C  
ATOM   4756 HG11 VAL A 330       4.499  12.209 -12.520  1.00 96.52           H  
ATOM   4757 HG12 VAL A 330       5.108  13.846 -12.820  1.00 96.52           H  
ATOM   4758 HG13 VAL A 330       5.411  12.548 -13.998  1.00 96.52           H  
ATOM   4759  CG2 VAL A 330       2.348  13.652 -12.912  1.00 96.52           C  
ATOM   4760 HG21 VAL A 330       2.202  12.792 -12.259  1.00 96.52           H  
ATOM   4761 HG22 VAL A 330       2.692  14.494 -12.311  1.00 96.52           H  
ATOM   4762 HG23 VAL A 330       1.381  13.890 -13.357  1.00 96.52           H  
ATOM   4763  N   VAL A 331       5.825  14.641 -15.952  1.00 96.53           N  
ATOM   4764  H   VAL A 331       5.977  15.279 -15.184  1.00 96.53           H  
ATOM   4765  CA  VAL A 331       6.995  14.315 -16.791  1.00 96.53           C  
ATOM   4766  HA  VAL A 331       6.710  13.539 -17.501  1.00 96.53           H  
ATOM   4767  C   VAL A 331       8.134  13.738 -15.945  1.00 96.53           C  
ATOM   4768  CB  VAL A 331       7.476  15.520 -17.628  1.00 96.53           C  
ATOM   4769  HB  VAL A 331       8.320  15.189 -18.233  1.00 96.53           H  
ATOM   4770  O   VAL A 331       8.167  13.907 -14.724  1.00 96.53           O  
ATOM   4771  CG1 VAL A 331       6.387  15.997 -18.597  1.00 96.53           C  
ATOM   4772 HG11 VAL A 331       5.534  16.391 -18.044  1.00 96.53           H  
ATOM   4773 HG12 VAL A 331       6.787  16.778 -19.242  1.00 96.53           H  
ATOM   4774 HG13 VAL A 331       6.059  15.164 -19.219  1.00 96.53           H  
ATOM   4775  CG2 VAL A 331       7.948  16.703 -16.775  1.00 96.53           C  
ATOM   4776 HG21 VAL A 331       7.123  17.097 -16.182  1.00 96.53           H  
ATOM   4777 HG22 VAL A 331       8.755  16.392 -16.111  1.00 96.53           H  
ATOM   4778 HG23 VAL A 331       8.326  17.493 -17.425  1.00 96.53           H  
ATOM   4779  N   SER A 332       9.074  13.034 -16.584  1.00 96.24           N  
ATOM   4780  H   SER A 332       9.083  13.036 -17.594  1.00 96.24           H  
ATOM   4781  CA  SER A 332      10.257  12.509 -15.887  1.00 96.24           C  
ATOM   4782  HA  SER A 332       9.922  11.959 -15.007  1.00 96.24           H  
ATOM   4783  C   SER A 332      11.177  13.643 -15.411  1.00 96.24           C  
ATOM   4784  CB  SER A 332      11.027  11.527 -16.782  1.00 96.24           C  
ATOM   4785  HB2 SER A 332      11.707  10.949 -16.156  1.00 96.24           H  
ATOM   4786  HB3 SER A 332      10.336  10.836 -17.265  1.00 96.24           H  
ATOM   4787  O   SER A 332      11.124  14.756 -15.937  1.00 96.24           O  
ATOM   4788  OG  SER A 332      11.795  12.208 -17.758  1.00 96.24           O  
ATOM   4789  HG  SER A 332      11.319  12.280 -18.588  1.00 96.24           H  
ATOM   4790  N   ALA A 333      12.068  13.359 -14.457  1.00 95.95           N  
ATOM   4791  H   ALA A 333      12.042  12.456 -14.003  1.00 95.95           H  
ATOM   4792  CA  ALA A 333      13.079  14.326 -14.020  1.00 95.95           C  
ATOM   4793  HA  ALA A 333      12.578  15.191 -13.585  1.00 95.95           H  
ATOM   4794  C   ALA A 333      13.961  14.808 -15.182  1.00 95.95           C  
ATOM   4795  CB  ALA A 333      13.950  13.668 -12.949  1.00 95.95           C  
ATOM   4796  HB1 ALA A 333      14.597  14.418 -12.494  1.00 95.95           H  
ATOM   4797  HB2 ALA A 333      13.316  13.227 -12.180  1.00 95.95           H  
ATOM   4798  HB3 ALA A 333      14.564  12.884 -13.392  1.00 95.95           H  
ATOM   4799  O   ALA A 333      14.213  16.003 -15.318  1.00 95.95           O  
ATOM   4800  N   ALA A 334      14.391  13.877 -16.044  1.00 95.79           N  
ATOM   4801  H   ALA A 334      14.086  12.924 -15.909  1.00 95.79           H  
ATOM   4802  CA  ALA A 334      15.254  14.164 -17.186  1.00 95.79           C  
ATOM   4803  HA  ALA A 334      16.153  14.668 -16.830  1.00 95.79           H  
ATOM   4804  C   ALA A 334      14.574  15.094 -18.202  1.00 95.79           C  
ATOM   4805  CB  ALA A 334      15.652  12.831 -17.831  1.00 95.79           C  
ATOM   4806  HB1 ALA A 334      16.321  13.019 -18.671  1.00 95.79           H  
ATOM   4807  HB2 ALA A 334      14.767  12.308 -18.193  1.00 95.79           H  
ATOM   4808  HB3 ALA A 334      16.169  12.205 -17.103  1.00 95.79           H  
ATOM   4809  O   ALA A 334      15.205  16.016 -18.720  1.00 95.79           O  
ATOM   4810  N   ASP A 335      13.281  14.884 -18.456  1.00 97.16           N  
ATOM   4811  H   ASP A 335      12.819  14.096 -18.025  1.00 97.16           H  
ATOM   4812  CA  ASP A 335      12.498  15.762 -19.328  1.00 97.16           C  
ATOM   4813  HA  ASP A 335      13.059  15.953 -20.243  1.00 97.16           H  
ATOM   4814  C   ASP A 335      12.241  17.116 -18.657  1.00 97.16           C  
ATOM   4815  CB  ASP A 335      11.187  15.076 -19.718  1.00 97.16           C  
ATOM   4816  HB2 ASP A 335      10.605  14.888 -18.816  1.00 97.16           H  
ATOM   4817  HB3 ASP A 335      10.616  15.751 -20.356  1.00 97.16           H  
ATOM   4818  O   ASP A 335      12.375  18.158 -19.294  1.00 97.16           O  
ATOM   4819  CG  ASP A 335      11.417  13.758 -20.462  1.00 97.16           C  
ATOM   4820  OD1 ASP A 335      10.693  12.794 -20.111  1.00 97.16           O  
ATOM   4821  OD2 ASP A 335      12.350  13.693 -21.300  1.00 97.16           O  
ATOM   4822  N   GLY A 336      11.976  17.126 -17.347  1.00 97.01           N  
ATOM   4823  H   GLY A 336      11.872  16.240 -16.874  1.00 97.01           H  
ATOM   4824  CA  GLY A 336      11.858  18.350 -16.557  1.00 97.01           C  
ATOM   4825  HA2 GLY A 336      11.707  18.074 -15.513  1.00 97.01           H  
ATOM   4826  HA3 GLY A 336      10.998  18.925 -16.899  1.00 97.01           H  
ATOM   4827  C   GLY A 336      13.104  19.237 -16.631  1.00 97.01           C  
ATOM   4828  O   GLY A 336      12.985  20.443 -16.842  1.00 97.01           O  
ATOM   4829  N   THR A 337      14.306  18.655 -16.547  1.00 96.62           N  
ATOM   4830  H   THR A 337      14.350  17.672 -16.316  1.00 96.62           H  
ATOM   4831  CA  THR A 337      15.572  19.389 -16.718  1.00 96.62           C  
ATOM   4832  HA  THR A 337      15.613  20.189 -15.980  1.00 96.62           H  
ATOM   4833  C   THR A 337      15.679  20.044 -18.097  1.00 96.62           C  
ATOM   4834  CB  THR A 337      16.779  18.461 -16.496  1.00 96.62           C  
ATOM   4835  HB  THR A 337      16.763  17.661 -17.236  1.00 96.62           H  
ATOM   4836  O   THR A 337      16.133  21.185 -18.191  1.00 96.62           O  
ATOM   4837  CG2 THR A 337      18.122  19.187 -16.584  1.00 96.62           C  
ATOM   4838 HG21 THR A 337      18.922  18.503 -16.302  1.00 96.62           H  
ATOM   4839 HG22 THR A 337      18.130  20.048 -15.916  1.00 96.62           H  
ATOM   4840 HG23 THR A 337      18.302  19.521 -17.606  1.00 96.62           H  
ATOM   4841  OG1 THR A 337      16.728  17.887 -15.212  1.00 96.62           O  
ATOM   4842  HG1 THR A 337      16.615  18.588 -14.566  1.00 96.62           H  
ATOM   4843  N   LYS A 338      15.228  19.374 -19.165  1.00 97.17           N  
ATOM   4844  H   LYS A 338      14.825  18.459 -19.023  1.00 97.17           H  
ATOM   4845  CA  LYS A 338      15.232  19.939 -20.527  1.00 97.17           C  
ATOM   4846  HA  LYS A 338      16.210  20.371 -20.738  1.00 97.17           H  
ATOM   4847  C   LYS A 338      14.221  21.076 -20.679  1.00 97.17           C  
ATOM   4848  CB  LYS A 338      14.952  18.842 -21.558  1.00 97.17           C  
ATOM   4849  HB2 LYS A 338      14.864  19.305 -22.540  1.00 97.17           H  
ATOM   4850  HB3 LYS A 338      13.999  18.369 -21.321  1.00 97.17           H  
ATOM   4851  O   LYS A 338      14.551  22.111 -21.253  1.00 97.17           O  
ATOM   4852  CG  LYS A 338      16.059  17.780 -21.624  1.00 97.17           C  
ATOM   4853  HG2 LYS A 338      16.968  18.219 -22.035  1.00 97.17           H  
ATOM   4854  HG3 LYS A 338      16.271  17.388 -20.629  1.00 97.17           H  
ATOM   4855  CD  LYS A 338      15.575  16.642 -22.521  1.00 97.17           C  
ATOM   4856  HD2 LYS A 338      14.628  16.281 -22.120  1.00 97.17           H  
ATOM   4857  HD3 LYS A 338      15.419  17.028 -23.529  1.00 97.17           H  
ATOM   4858  CE  LYS A 338      16.552  15.471 -22.565  1.00 97.17           C  
ATOM   4859  HE2 LYS A 338      17.462  15.786 -23.077  1.00 97.17           H  
ATOM   4860  HE3 LYS A 338      16.804  15.197 -21.540  1.00 97.17           H  
ATOM   4861  NZ  LYS A 338      15.916  14.324 -23.258  1.00 97.17           N  
ATOM   4862  HZ1 LYS A 338      15.066  14.068 -22.777  1.00 97.17           H  
ATOM   4863  HZ2 LYS A 338      16.527  13.520 -23.278  1.00 97.17           H  
ATOM   4864  HZ3 LYS A 338      15.663  14.581 -24.202  1.00 97.17           H  
ATOM   4865  N   ILE A 339      13.031  20.938 -20.090  1.00 97.63           N  
ATOM   4866  H   ILE A 339      12.811  20.047 -19.667  1.00 97.63           H  
ATOM   4867  CA  ILE A 339      12.026  22.012 -20.070  1.00 97.63           C  
ATOM   4868  HA  ILE A 339      11.838  22.322 -21.098  1.00 97.63           H  
ATOM   4869  C   ILE A 339      12.571  23.244 -19.328  1.00 97.63           C  
ATOM   4870  CB  ILE A 339      10.692  21.510 -19.467  1.00 97.63           C  
ATOM   4871  HB  ILE A 339      10.885  21.145 -18.458  1.00 97.63           H  
ATOM   4872  O   ILE A 339      12.459  24.362 -19.831  1.00 97.63           O  
ATOM   4873  CG1 ILE A 339      10.083  20.365 -20.311  1.00 97.63           C  
ATOM   4874 HG12 ILE A 339       9.696  20.767 -21.248  1.00 97.63           H  
ATOM   4875 HG13 ILE A 339      10.852  19.639 -20.573  1.00 97.63           H  
ATOM   4876  CG2 ILE A 339       9.674  22.665 -19.389  1.00 97.63           C  
ATOM   4877 HG21 ILE A 339      10.074  23.498 -18.810  1.00 97.63           H  
ATOM   4878 HG22 ILE A 339       8.755  22.333 -18.906  1.00 97.63           H  
ATOM   4879 HG23 ILE A 339       9.445  23.031 -20.390  1.00 97.63           H  
ATOM   4880  CD1 ILE A 339       8.959  19.603 -19.599  1.00 97.63           C  
ATOM   4881 HD11 ILE A 339       8.672  18.741 -20.200  1.00 97.63           H  
ATOM   4882 HD12 ILE A 339       8.086  20.242 -19.468  1.00 97.63           H  
ATOM   4883 HD13 ILE A 339       9.311  19.256 -18.627  1.00 97.63           H  
ATOM   4884  N   LEU A 340      13.217  23.057 -18.172  1.00 97.01           N  
ATOM   4885  H   LEU A 340      13.254  22.123 -17.789  1.00 97.01           H  
ATOM   4886  CA  LEU A 340      13.846  24.151 -17.419  1.00 97.01           C  
ATOM   4887  HA  LEU A 340      13.107  24.935 -17.260  1.00 97.01           H  
ATOM   4888  C   LEU A 340      15.010  24.798 -18.189  1.00 97.01           C  
ATOM   4889  CB  LEU A 340      14.325  23.623 -16.054  1.00 97.01           C  
ATOM   4890  HB2 LEU A 340      14.924  22.728 -16.222  1.00 97.01           H  
ATOM   4891  HB3 LEU A 340      14.971  24.372 -15.596  1.00 97.01           H  
ATOM   4892  O   LEU A 340      15.183  26.017 -18.132  1.00 97.01           O  
ATOM   4893  CG  LEU A 340      13.194  23.294 -15.060  1.00 97.01           C  
ATOM   4894  HG  LEU A 340      12.457  22.647 -15.534  1.00 97.01           H  
ATOM   4895  CD1 LEU A 340      13.782  22.560 -13.854  1.00 97.01           C  
ATOM   4896 HD11 LEU A 340      14.520  23.188 -13.356  1.00 97.01           H  
ATOM   4897 HD12 LEU A 340      12.984  22.324 -13.150  1.00 97.01           H  
ATOM   4898 HD13 LEU A 340      14.245  21.630 -14.181  1.00 97.01           H  
ATOM   4899  CD2 LEU A 340      12.483  24.553 -14.560  1.00 97.01           C  
ATOM   4900 HD21 LEU A 340      11.991  25.070 -15.383  1.00 97.01           H  
ATOM   4901 HD22 LEU A 340      13.191  25.231 -14.081  1.00 97.01           H  
ATOM   4902 HD23 LEU A 340      11.723  24.283 -13.826  1.00 97.01           H  
ATOM   4903  N   ALA A 341      15.787  24.017 -18.945  1.00 97.08           N  
ATOM   4904  H   ALA A 341      15.645  23.017 -18.920  1.00 97.08           H  
ATOM   4905  CA  ALA A 341      16.835  24.547 -19.816  1.00 97.08           C  
ATOM   4906  HA  ALA A 341      17.496  25.171 -19.215  1.00 97.08           H  
ATOM   4907  C   ALA A 341      16.253  25.442 -20.927  1.00 97.08           C  
ATOM   4908  CB  ALA A 341      17.666  23.387 -20.374  1.00 97.08           C  
ATOM   4909  HB1 ALA A 341      18.492  23.782 -20.964  1.00 97.08           H  
ATOM   4910  HB2 ALA A 341      18.067  22.790 -19.555  1.00 97.08           H  
ATOM   4911  HB3 ALA A 341      17.051  22.752 -21.012  1.00 97.08           H  
ATOM   4912  O   ALA A 341      16.736  26.559 -21.113  1.00 97.08           O  
ATOM   4913  N   TYR A 342      15.167  25.016 -21.585  1.00 97.22           N  
ATOM   4914  H   TYR A 342      14.837  24.076 -21.414  1.00 97.22           H  
ATOM   4915  CA  TYR A 342      14.430  25.846 -22.547  1.00 97.22           C  
ATOM   4916  HA  TYR A 342      15.105  26.136 -23.352  1.00 97.22           H  
ATOM   4917  C   TYR A 342      13.901  27.141 -21.909  1.00 97.22           C  
ATOM   4918  CB  TYR A 342      13.274  25.037 -23.153  1.00 97.22           C  
ATOM   4919  HB2 TYR A 342      12.762  24.489 -22.362  1.00 97.22           H  
ATOM   4920  HB3 TYR A 342      13.684  24.298 -23.842  1.00 97.22           H  
ATOM   4921  O   TYR A 342      14.034  28.223 -22.479  1.00 97.22           O  
ATOM   4922  CG  TYR A 342      12.254  25.889 -23.893  1.00 97.22           C  
ATOM   4923  CD1 TYR A 342      10.964  26.084 -23.357  1.00 97.22           C  
ATOM   4924  HD1 TYR A 342      10.695  25.611 -22.425  1.00 97.22           H  
ATOM   4925  CD2 TYR A 342      12.613  26.515 -25.100  1.00 97.22           C  
ATOM   4926  HD2 TYR A 342      13.610  26.375 -25.492  1.00 97.22           H  
ATOM   4927  CE1 TYR A 342      10.022  26.868 -24.050  1.00 97.22           C  
ATOM   4928  HE1 TYR A 342       9.022  26.992 -23.661  1.00 97.22           H  
ATOM   4929  CE2 TYR A 342      11.685  27.325 -25.781  1.00 97.22           C  
ATOM   4930  HE2 TYR A 342      11.973  27.820 -26.697  1.00 97.22           H  
ATOM   4931  OH  TYR A 342       9.494  28.284 -25.914  1.00 97.22           O  
ATOM   4932  HH  TYR A 342       9.878  28.650 -26.714  1.00 97.22           H  
ATOM   4933  CZ  TYR A 342      10.386  27.494 -25.260  1.00 97.22           C  
ATOM   4934  N   MET A 343      13.355  27.067 -20.691  1.00 97.29           N  
ATOM   4935  H   MET A 343      13.242  26.155 -20.271  1.00 97.29           H  
ATOM   4936  CA  MET A 343      12.868  28.253 -19.976  1.00 97.29           C  
ATOM   4937  HA  MET A 343      12.138  28.759 -20.608  1.00 97.29           H  
ATOM   4938  C   MET A 343      13.955  29.286 -19.673  1.00 97.29           C
[truncated: 578,350 more chars]
