# Supplementary material for: AlphaFold-Multimer predicts cross-kingdom interactions at the plant-pathogen interface
Source: Nat Commun. 2023 Sep 27;14:6040. doi: 10.1038/s41467-023-41721-9 (PMC10533508; doi:10.1038/s41467-023-41721-9)
Supplement: Supplementary file 6 — Supplementary Data 3 [file 41467_2023_41721_MOESM6_ESM.zip › P69B_XpSsp1.pdb]

ATOM      1  N   SER A   1      -8.332  15.712 -24.869  1.00 47.24           N  
ATOM      2  H   SER A   1      -7.426  15.304 -25.047  1.00 47.24           H  
ATOM      3  H2  SER A   1      -9.052  15.171 -25.328  1.00 47.24           H  
ATOM      4  H3  SER A   1      -8.343  16.646 -25.252  1.00 47.24           H  
ATOM      5  CA  SER A   1      -8.611  15.764 -23.415  1.00 47.24           C  
ATOM      6  HA  SER A   1      -7.836  16.351 -22.921  1.00 47.24           H  
ATOM      7  C   SER A   1      -8.652  14.384 -22.759  1.00 47.24           C  
ATOM      8  CB  SER A   1      -9.963  16.441 -23.169  1.00 47.24           C  
ATOM      9  HB2 SER A   1     -10.011  17.381 -23.718  1.00 47.24           H  
ATOM     10  HB3 SER A   1     -10.083  16.654 -22.106  1.00 47.24           H  
ATOM     11  O   SER A   1      -9.225  14.252 -21.686  1.00 47.24           O  
ATOM     12  OG  SER A   1     -11.000  15.579 -23.599  1.00 47.24           O  
ATOM     13  HG  SER A   1     -11.147  14.919 -22.917  1.00 47.24           H  
ATOM     14  N   LEU A   2      -8.123  13.344 -23.405  1.00 53.88           N  
ATOM     15  H   LEU A   2      -7.559  13.462 -24.234  1.00 53.88           H  
ATOM     16  CA  LEU A   2      -8.301  11.950 -22.979  1.00 53.88           C  
ATOM     17  HA  LEU A   2      -9.232  11.848 -22.421  1.00 53.88           H  
ATOM     18  C   LEU A   2      -7.209  11.470 -22.022  1.00 53.88           C  
ATOM     19  CB  LEU A   2      -8.392  11.081 -24.246  1.00 53.88           C  
ATOM     20  HB2 LEU A   2      -7.715  11.474 -25.004  1.00 53.88           H  
ATOM     21  HB3 LEU A   2      -8.064  10.064 -24.033  1.00 53.88           H  
ATOM     22  O   LEU A   2      -7.155  10.295 -21.684  1.00 53.88           O  
ATOM     23  CG  LEU A   2      -9.829  11.019 -24.788  1.00 53.88           C  
ATOM     24  HG  LEU A   2     -10.332  11.968 -24.602  1.00 53.88           H  
ATOM     25  CD1 LEU A   2      -9.817  10.788 -26.296  1.00 53.88           C  
ATOM     26 HD11 LEU A   2      -9.315   9.847 -26.521  1.00 53.88           H  
ATOM     27 HD12 LEU A   2      -9.300  11.601 -26.804  1.00 53.88           H  
ATOM     28 HD13 LEU A   2     -10.841  10.732 -26.667  1.00 53.88           H  
ATOM     29  CD2 LEU A   2     -10.611   9.893 -24.113  1.00 53.88           C  
ATOM     30 HD21 LEU A   2     -11.639   9.879 -24.476  1.00 53.88           H  
ATOM     31 HD22 LEU A   2     -10.632  10.034 -23.033  1.00 53.88           H  
ATOM     32 HD23 LEU A   2     -10.153   8.928 -24.329  1.00 53.88           H  
ATOM     33  N   HIS A   3      -6.334  12.369 -21.587  1.00 67.53           N  
ATOM     34  H   HIS A   3      -6.439  13.342 -21.835  1.00 67.53           H  
ATOM     35  CA  HIS A   3      -5.299  12.023 -20.636  1.00 67.53           C  
ATOM     36  HA  HIS A   3      -4.879  11.052 -20.897  1.00 67.53           H  
ATOM     37  C   HIS A   3      -5.945  11.902 -19.267  1.00 67.53           C  
ATOM     38  CB  HIS A   3      -4.169  13.053 -20.712  1.00 67.53           C  
ATOM     39  HB2 HIS A   3      -3.392  12.788 -19.995  1.00 67.53           H  
ATOM     40  HB3 HIS A   3      -4.545  14.043 -20.455  1.00 67.53           H  
ATOM     41  O   HIS A   3      -6.473  12.879 -18.738  1.00 67.53           O  
ATOM     42  CG  HIS A   3      -3.574  13.072 -22.096  1.00 67.53           C  
ATOM     43  CD2 HIS A   3      -3.616  14.103 -22.994  1.00 67.53           C  
ATOM     44  HD2 HIS A   3      -4.011  15.090 -22.804  1.00 67.53           H  
ATOM     45  ND1 HIS A   3      -3.001  11.998 -22.740  1.00 67.53           N  
ATOM     46  HD1 HIS A   3      -2.763  11.110 -22.322  1.00 67.53           H  
ATOM     47  CE1 HIS A   3      -2.711  12.371 -23.996  1.00 67.53           C  
ATOM     48  HE1 HIS A   3      -2.229  11.746 -24.733  1.00 67.53           H  
ATOM     49  NE2 HIS A   3      -3.102  13.640 -24.208  1.00 67.53           N  
ATOM     50  N   THR A   4      -5.954  10.693 -18.722  1.00 78.58           N  
ATOM     51  H   THR A   4      -5.600   9.906 -19.246  1.00 78.58           H  
ATOM     52  CA  THR A   4      -6.163  10.487 -17.294  1.00 78.58           C  
ATOM     53  HA  THR A   4      -7.051  11.048 -17.001  1.00 78.58           H  
ATOM     54  C   THR A   4      -4.965  11.039 -16.527  1.00 78.58           C  
ATOM     55  CB  THR A   4      -6.400   9.000 -16.980  1.00 78.58           C  
ATOM     56  HB  THR A   4      -6.334   8.827 -15.906  1.00 78.58           H  
ATOM     57  O   THR A   4      -3.916  11.284 -17.118  1.00 78.58           O  
ATOM     58  CG2 THR A   4      -7.787   8.580 -17.465  1.00 78.58           C  
ATOM     59 HG21 THR A   4      -7.864   8.697 -18.546  1.00 78.58           H  
ATOM     60 HG22 THR A   4      -7.956   7.534 -17.209  1.00 78.58           H  
ATOM     61 HG23 THR A   4      -8.548   9.188 -16.977  1.00 78.58           H  
ATOM     62  OG1 THR A   4      -5.486   8.165 -17.662  1.00 78.58           O  
ATOM     63  HG1 THR A   4      -4.593   8.252 -17.321  1.00 78.58           H  
ATOM     64  N   THR A   5      -5.047  11.150 -15.203  1.00 83.88           N  
ATOM     65  H   THR A   5      -5.932  10.976 -14.747  1.00 83.88           H  
ATOM     66  CA  THR A   5      -3.892  11.452 -14.323  1.00 83.88           C  
ATOM     67  HA  THR A   5      -3.355  12.299 -14.750  1.00 83.88           H  
ATOM     68  C   THR A   5      -2.870  10.299 -14.245  1.00 83.88           C  
ATOM     69  CB  THR A   5      -4.376  11.883 -12.935  1.00 83.88           C  
ATOM     70  HB  THR A   5      -3.532  11.999 -12.256  1.00 83.88           H  
ATOM     71  O   THR A   5      -2.073  10.197 -13.313  1.00 83.88           O  
ATOM     72  CG2 THR A   5      -5.127  13.213 -13.021  1.00 83.88           C  
ATOM     73 HG21 THR A   5      -5.754  13.264 -13.912  1.00 83.88           H  
ATOM     74 HG22 THR A   5      -5.773  13.337 -12.152  1.00 83.88           H  
ATOM     75 HG23 THR A   5      -4.415  14.038 -13.056  1.00 83.88           H  
ATOM     76  OG1 THR A   5      -5.255  10.905 -12.425  1.00 83.88           O  
ATOM     77  HG1 THR A   5      -5.179  10.906 -11.468  1.00 83.88           H  
ATOM     78  N   HIS A   6      -2.854   9.488 -15.305  1.00 87.49           N  
ATOM     79  H   HIS A   6      -3.435   9.818 -16.062  1.00 87.49           H  
ATOM     80  CA  HIS A   6      -1.934   8.437 -15.703  1.00 87.49           C  
ATOM     81  HA  HIS A   6      -2.093   8.313 -16.774  1.00 87.49           H  
ATOM     82  C   HIS A   6      -2.152   7.035 -15.134  1.00 87.49           C  
ATOM     83  CB  HIS A   6      -0.498   8.938 -15.564  1.00 87.49           C  
ATOM     84  HB2 HIS A   6      -0.435   9.982 -15.871  1.00 87.49           H  
ATOM     85  HB3 HIS A   6      -0.168   8.847 -14.529  1.00 87.49           H  
ATOM     86  O   HIS A   6      -1.933   6.066 -15.857  1.00 87.49           O  
ATOM     87  CG  HIS A   6       0.404   8.154 -16.448  1.00 87.49           C  
ATOM     88  CD2 HIS A   6       1.472   7.425 -16.045  1.00 87.49           C  
ATOM     89  HD2 HIS A   6       1.875   7.310 -15.049  1.00 87.49           H  
ATOM     90  ND1 HIS A   6       0.189   7.963 -17.812  1.00 87.49           N  
ATOM     91  CE1 HIS A   6       1.142   7.112 -18.204  1.00 87.49           C  
ATOM     92  HE1 HIS A   6       1.264   6.715 -19.200  1.00 87.49           H  
ATOM     93  NE2 HIS A   6       1.926   6.811 -17.173  1.00 87.49           N  
ATOM     94  HE2 HIS A   6       2.661   6.120 -17.220  1.00 87.49           H  
ATOM     95  N   THR A   7      -2.644   6.876 -13.904  1.00 91.72           N  
ATOM     96  H   THR A   7      -2.737   7.671 -13.288  1.00 91.72           H  
ATOM     97  CA  THR A   7      -2.684   5.525 -13.319  1.00 91.72           C  
ATOM     98  HA  THR A   7      -1.679   5.125 -13.456  1.00 91.72           H  
ATOM     99  C   THR A   7      -3.621   4.537 -14.029  1.00 91.72           C  
ATOM    100  CB  THR A   7      -2.963   5.513 -11.815  1.00 91.72           C  
ATOM    101  HB  THR A   7      -4.030   5.598 -11.613  1.00 91.72           H  
ATOM    102  O   THR A   7      -3.182   3.422 -14.301  1.00 91.72           O  
ATOM    103  CG2 THR A   7      -2.440   4.199 -11.249  1.00 91.72           C  
ATOM    104 HG21 THR A   7      -2.171   4.327 -10.200  1.00 91.72           H  
ATOM    105 HG22 THR A   7      -3.195   3.420 -11.350  1.00 91.72           H  
ATOM    106 HG23 THR A   7      -1.533   3.883 -11.765  1.00 91.72           H  
ATOM    107  OG1 THR A   7      -2.300   6.565 -11.155  1.00 91.72           O  
ATOM    108  HG1 THR A   7      -2.514   6.451 -10.226  1.00 91.72           H  
ATOM    109  N   PRO A   8      -4.863   4.896 -14.413  1.00 92.43           N  
ATOM    110  CA  PRO A   8      -5.722   3.977 -15.161  1.00 92.43           C  
ATOM    111  HA  PRO A   8      -5.881   3.083 -14.558  1.00 92.43           H  
ATOM    112  C   PRO A   8      -5.111   3.562 -16.502  1.00 92.43           C  
ATOM    113  CB  PRO A   8      -7.057   4.701 -15.341  1.00 92.43           C  
ATOM    114  HB2 PRO A   8      -7.893   4.005 -15.275  1.00 92.43           H  
ATOM    115  HB3 PRO A   8      -7.078   5.238 -16.290  1.00 92.43           H  
ATOM    116  O   PRO A   8      -5.088   2.378 -16.823  1.00 92.43           O  
ATOM    117  CG  PRO A   8      -7.071   5.702 -14.190  1.00 92.43           C  
ATOM    118  HG2 PRO A   8      -7.435   5.225 -13.280  1.00 92.43           H  
ATOM    119  HG3 PRO A   8      -7.658   6.587 -14.437  1.00 92.43           H  
ATOM    120  CD  PRO A   8      -5.607   6.085 -14.031  1.00 92.43           C  
ATOM    121  HD2 PRO A   8      -5.363   6.899 -14.714  1.00 92.43           H  
ATOM    122  HD3 PRO A   8      -5.414   6.387 -13.001  1.00 92.43           H  
ATOM    123  N   SER A   9      -4.533   4.509 -17.248  1.00 93.71           N  
ATOM    124  H   SER A   9      -4.538   5.469 -16.932  1.00 93.71           H  
ATOM    125  CA  SER A   9      -3.845   4.207 -18.506  1.00 93.71           C  
ATOM    126  HA  SER A   9      -4.534   3.653 -19.143  1.00 93.71           H  
ATOM    127  C   SER A   9      -2.620   3.314 -18.307  1.00 93.71           C  
ATOM    128  CB  SER A   9      -3.459   5.491 -19.248  1.00 93.71           C  
ATOM    129  HB2 SER A   9      -4.362   5.914 -19.688  1.00 93.71           H  
ATOM    130  HB3 SER A   9      -2.770   5.250 -20.058  1.00 93.71           H  
ATOM    131  O   SER A   9      -2.403   2.415 -19.114  1.00 93.71           O  
ATOM    132  OG  SER A   9      -2.881   6.476 -18.408  1.00 93.71           O  
ATOM    133  HG  SER A   9      -2.073   6.148 -18.008  1.00 93.71           H  
ATOM    134  N   PHE A  10      -1.858   3.511 -17.226  1.00 95.80           N  
ATOM    135  H   PHE A  10      -2.081   4.270 -16.598  1.00 95.80           H  
ATOM    136  CA  PHE A  10      -0.732   2.645 -16.863  1.00 95.80           C  
ATOM    137  HA  PHE A  10      -0.049   2.577 -17.709  1.00 95.80           H  
ATOM    138  C   PHE A  10      -1.184   1.214 -16.534  1.00 95.80           C  
ATOM    139  CB  PHE A  10       0.017   3.276 -15.683  1.00 95.80           C  
ATOM    140  HB2 PHE A  10       0.372   4.263 -15.978  1.00 95.80           H  
ATOM    141  HB3 PHE A  10      -0.670   3.408 -14.846  1.00 95.80           H  
ATOM    142  O   PHE A  10      -0.513   0.253 -16.890  1.00 95.80           O  
ATOM    143  CG  PHE A  10       1.210   2.468 -15.215  1.00 95.80           C  
ATOM    144  CD1 PHE A  10       1.229   1.892 -13.931  1.00 95.80           C  
ATOM    145  HD1 PHE A  10       0.379   2.004 -13.274  1.00 95.80           H  
ATOM    146  CD2 PHE A  10       2.307   2.287 -16.075  1.00 95.80           C  
ATOM    147  HD2 PHE A  10       2.294   2.711 -17.068  1.00 95.80           H  
ATOM    148  CE1 PHE A  10       2.360   1.174 -13.501  1.00 95.80           C  
ATOM    149  HE1 PHE A  10       2.389   0.739 -12.513  1.00 95.80           H  
ATOM    150  CE2 PHE A  10       3.442   1.583 -15.640  1.00 95.80           C  
ATOM    151  HE2 PHE A  10       4.291   1.462 -16.296  1.00 95.80           H  
ATOM    152  CZ  PHE A  10       3.468   1.031 -14.351  1.00 95.80           C  
ATOM    153  HZ  PHE A  10       4.340   0.492 -14.013  1.00 95.80           H  
ATOM    154  N   LEU A  11      -2.369   1.062 -15.938  1.00 96.25           N  
ATOM    155  H   LEU A  11      -2.856   1.896 -15.643  1.00 96.25           H  
ATOM    156  CA  LEU A  11      -3.020  -0.229 -15.695  1.00 96.25           C  
ATOM    157  HA  LEU A  11      -2.254  -0.956 -15.424  1.00 96.25           H  
ATOM    158  C   LEU A  11      -3.712  -0.822 -16.941  1.00 96.25           C  
ATOM    159  CB  LEU A  11      -3.998  -0.064 -14.515  1.00 96.25           C  
ATOM    160  HB2 LEU A  11      -4.701   0.734 -14.753  1.00 96.25           H  
ATOM    161  HB3 LEU A  11      -4.573  -0.984 -14.408  1.00 96.25           H  
ATOM    162  O   LEU A  11      -4.396  -1.840 -16.840  1.00 96.25           O  
ATOM    163  CG  LEU A  11      -3.342   0.235 -13.155  1.00 96.25           C  
ATOM    164  HG  LEU A  11      -2.747   1.147 -13.211  1.00 96.25           H  
ATOM    165  CD1 LEU A  11      -4.427   0.430 -12.095  1.00 96.25           C  
ATOM    166 HD11 LEU A  11      -5.014  -0.482 -11.986  1.00 96.25           H  
ATOM    167 HD12 LEU A  11      -3.965   0.677 -11.139  1.00 96.25           H  
ATOM    168 HD13 LEU A  11      -5.082   1.250 -12.390  1.00 96.25           H  
ATOM    169  CD2 LEU A  11      -2.434  -0.907 -12.711  1.00 96.25           C  
ATOM    170 HD21 LEU A  11      -1.563  -0.954 -13.365  1.00 96.25           H  
ATOM    171 HD22 LEU A  11      -2.975  -1.852 -12.774  1.00 96.25           H  
ATOM    172 HD23 LEU A  11      -2.094  -0.749 -11.687  1.00 96.25           H  
ATOM    173  N   GLY A  12      -3.578  -0.196 -18.116  1.00 95.53           N  
ATOM    174  H   GLY A  12      -2.978   0.616 -18.157  1.00 95.53           H  
ATOM    175  CA  GLY A  12      -4.209  -0.648 -19.360  1.00 95.53           C  
ATOM    176  HA2 GLY A  12      -4.050  -1.720 -19.474  1.00 95.53           H  
ATOM    177  HA3 GLY A  12      -3.728  -0.138 -20.195  1.00 95.53           H  
ATOM    178  C   GLY A  12      -5.716  -0.377 -19.446  1.00 95.53           C  
ATOM    179  O   GLY A  12      -6.389  -0.911 -20.325  1.00 95.53           O  
ATOM    180  N   LEU A  13      -6.266   0.454 -18.559  1.00 96.14           N  
ATOM    181  H   LEU A  13      -5.661   0.906 -17.888  1.00 96.14           H  
ATOM    182  CA  LEU A  13      -7.684   0.801 -18.535  1.00 96.14           C  
ATOM    183  HA  LEU A  13      -8.262  -0.060 -18.871  1.00 96.14           H  
ATOM    184  C   LEU A  13      -7.953   1.957 -19.503  1.00 96.14           C  
ATOM    185  CB  LEU A  13      -8.122   1.129 -17.100  1.00 96.14           C  
ATOM    186  HB2 LEU A  13      -9.189   1.349 -17.115  1.00 96.14           H  
ATOM    187  HB3 LEU A  13      -7.606   2.031 -16.773  1.00 96.14           H  
ATOM    188  O   LEU A  13      -7.476   3.079 -19.317  1.00 96.14           O  
ATOM    189  CG  LEU A  13      -7.870   0.003 -16.083  1.00 96.14           C  
ATOM    190  HG  LEU A  13      -6.828  -0.312 -16.126  1.00 96.14           H  
ATOM    191  CD1 LEU A  13      -8.132   0.511 -14.670  1.00 96.14           C  
ATOM    192 HD11 LEU A  13      -9.190   0.739 -14.537  1.00 96.14           H  
ATOM    193 HD12 LEU A  13      -7.824  -0.267 -13.972  1.00 96.14           H  
ATOM    194 HD13 LEU A  13      -7.536   1.403 -14.478  1.00 96.14           H  
ATOM    195  CD2 LEU A  13      -8.769  -1.210 -16.338  1.00 96.14           C  
ATOM    196 HD21 LEU A  13      -8.618  -1.949 -15.552  1.00 96.14           H  
ATOM    197 HD22 LEU A  13      -9.816  -0.909 -16.348  1.00 96.14           H  
ATOM    198 HD23 LEU A  13      -8.508  -1.669 -17.292  1.00 96.14           H  
ATOM    199  N   GLN A  14      -8.716   1.673 -20.560  1.00 94.30           N  
ATOM    200  H   GLN A  14      -9.068   0.731 -20.653  1.00 94.30           H  
ATOM    201  CA  GLN A  14      -9.009   2.616 -21.639  1.00 94.30           C  
ATOM    202  HA  GLN A  14      -8.587   3.589 -21.386  1.00 94.30           H  
ATOM    203  C   GLN A  14     -10.513   2.804 -21.810  1.00 94.30           C  
ATOM    204  CB  GLN A  14      -8.358   2.160 -22.950  1.00 94.30           C  
ATOM    205  HB2 GLN A  14      -8.728   1.170 -23.217  1.00 94.30           H  
ATOM    206  HB3 GLN A  14      -8.638   2.861 -23.736  1.00 94.30           H  
ATOM    207  O   GLN A  14     -11.300   1.861 -21.731  1.00 94.30           O  
ATOM    208  CG  GLN A  14      -6.824   2.121 -22.847  1.00 94.30           C  
ATOM    209  HG2 GLN A  14      -6.460   3.089 -22.502  1.00 94.30           H  
ATOM    210  HG3 GLN A  14      -6.526   1.366 -22.118  1.00 94.30           H  
ATOM    211  CD  GLN A  14      -6.140   1.793 -24.169  1.00 94.30           C  
ATOM    212  NE2 GLN A  14      -4.832   1.699 -24.194  1.00 94.30           N  
ATOM    213 HE21 GLN A  14      -4.428   1.423 -25.078  1.00 94.30           H  
ATOM    214 HE22 GLN A  14      -4.296   1.750 -23.340  1.00 94.30           H  
ATOM    215  OE1 GLN A  14      -6.747   1.638 -25.211  1.00 94.30           O  
ATOM    216  N   GLN A  15     -10.938   4.050 -22.022  1.00 95.12           N  
ATOM    217  H   GLN A  15     -10.257   4.788 -22.127  1.00 95.12           H  
ATOM    218  CA  GLN A  15     -12.358   4.385 -22.056  1.00 95.12           C  
ATOM    219  HA  GLN A  15     -12.790   4.019 -21.124  1.00 95.12           H  
ATOM    220  C   GLN A  15     -13.068   3.668 -23.221  1.00 95.12           C  
ATOM    221  CB  GLN A  15     -12.517   5.914 -22.089  1.00 95.12           C  
ATOM    222  HB2 GLN A  15     -12.338   6.284 -23.098  1.00 95.12           H  
ATOM    223  HB3 GLN A  15     -11.775   6.356 -21.424  1.00 95.12           H  
ATOM    224  O   GLN A  15     -12.637   3.761 -24.366  1.00 95.12           O  
ATOM    225  CG  GLN A  15     -13.903   6.360 -21.603  1.00 95.12           C  
ATOM    226  HG2 GLN A  15     -14.086   5.917 -20.624  1.00 95.12           H  
ATOM    227  HG3 GLN A  15     -14.669   6.008 -22.293  1.00 95.12           H  
ATOM    228  CD  GLN A  15     -14.036   7.874 -21.449  1.00 95.12           C  
ATOM    229  NE2 GLN A  15     -15.041   8.331 -20.736  1.00 95.12           N  
ATOM    230 HE21 GLN A  15     -15.679   7.698 -20.275  1.00 95.12           H  
ATOM    231 HE22 GLN A  15     -15.068   9.330 -20.589  1.00 95.12           H  
ATOM    232  OE1 GLN A  15     -13.257   8.673 -21.945  1.00 95.12           O  
ATOM    233  N   ASN A  16     -14.175   2.985 -22.918  1.00 93.98           N  
ATOM    234  H   ASN A  16     -14.454   2.949 -21.948  1.00 93.98           H  
ATOM    235  CA  ASN A  16     -15.035   2.222 -23.823  1.00 93.98           C  
ATOM    236  HA  ASN A  16     -15.803   1.768 -23.197  1.00 93.98           H  
ATOM    237  C   ASN A  16     -14.347   1.029 -24.510  1.00 93.98           C  
ATOM    238  CB  ASN A  16     -15.767   3.173 -24.789  1.00 93.98           C  
ATOM    239  HB2 ASN A  16     -15.040   3.642 -25.452  1.00 93.98           H  
ATOM    240  HB3 ASN A  16     -16.456   2.598 -25.408  1.00 93.98           H  
ATOM    241  O   ASN A  16     -14.840   0.550 -25.533  1.00 93.98           O  
ATOM    242  CG  ASN A  16     -16.582   4.235 -24.077  1.00 93.98           C  
ATOM    243  ND2 ASN A  16     -16.473   5.478 -24.486  1.00 93.98           N  
ATOM    244 HD21 ASN A  16     -17.073   6.146 -24.024  1.00 93.98           H  
ATOM    245 HD22 ASN A  16     -15.860   5.703 -25.256  1.00 93.98           H  
ATOM    246  OD1 ASN A  16     -17.333   3.978 -23.156  1.00 93.98           O  
ATOM    247  N   MET A  17     -13.236   0.526 -23.955  1.00 94.61           N  
ATOM    248  H   MET A  17     -12.871   0.941 -23.110  1.00 94.61           H  
ATOM    249  CA  MET A  17     -12.478  -0.604 -24.505  1.00 94.61           C  
ATOM    250  HA  MET A  17     -13.134  -1.200 -25.141  1.00 94.61           H  
ATOM    251  C   MET A  17     -11.943  -1.533 -23.404  1.00 94.61           C  
ATOM    252  CB  MET A  17     -11.320  -0.081 -25.367  1.00 94.61           C  
ATOM    253  HB2 MET A  17     -10.642   0.483 -24.726  1.00 94.61           H  
ATOM    254  HB3 MET A  17     -10.779  -0.928 -25.786  1.00 94.61           H  
ATOM    255  O   MET A  17     -11.756  -1.113 -22.262  1.00 94.61           O  
ATOM    256  CG  MET A  17     -11.796   0.815 -26.522  1.00 94.61           C  
ATOM    257  HG2 MET A  17     -12.187   1.744 -26.107  1.00 94.61           H  
ATOM    258  HG3 MET A  17     -12.609   0.310 -27.043  1.00 94.61           H  
ATOM    259  SD  MET A  17     -10.540   1.248 -27.753  1.00 94.61           S  
ATOM    260  CE  MET A  17      -9.256   1.887 -26.658  1.00 94.61           C  
ATOM    261  HE1 MET A  17      -8.419   2.259 -27.250  1.00 94.61           H  
ATOM    262  HE2 MET A  17      -9.656   2.692 -26.042  1.00 94.61           H  
ATOM    263  HE3 MET A  17      -8.904   1.075 -26.021  1.00 94.61           H  
ATOM    264  N   GLY A  18     -11.691  -2.795 -23.765  1.00 94.08           N  
ATOM    265  H   GLY A  18     -11.907  -3.087 -24.708  1.00 94.08           H  
ATOM    266  CA  GLY A  18     -11.121  -3.812 -22.874  1.00 94.08           C  
ATOM    267  HA2 GLY A  18     -10.088  -3.548 -22.648  1.00 94.08           H  
ATOM    268  HA3 GLY A  18     -11.124  -4.781 -23.373  1.00 94.08           H  
ATOM    269  C   GLY A  18     -11.894  -3.968 -21.563  1.00 94.08           C  
ATOM    270  O   GLY A  18     -13.115  -3.820 -21.533  1.00 94.08           O  
ATOM    271  N   VAL A  19     -11.166  -4.176 -20.461  1.00 94.46           N  
ATOM    272  H   VAL A  19     -10.170  -4.306 -20.569  1.00 94.46           H  
ATOM    273  CA  VAL A  19     -11.754  -4.481 -19.144  1.00 94.46           C  
ATOM    274  HA  VAL A  19     -12.246  -5.452 -19.205  1.00 94.46           H  
ATOM    275  C   VAL A  19     -12.794  -3.466 -18.713  1.00 94.46           C  
ATOM    276  CB  VAL A  19     -10.695  -4.540 -18.035  1.00 94.46           C  
ATOM    277  HB  VAL A  19     -10.230  -3.561 -17.924  1.00 94.46           H  
ATOM    278  O   VAL A  19     -13.820  -3.865 -18.188  1.00 94.46           O  
ATOM    279  CG1 VAL A  19     -11.260  -4.979 -16.675  1.00 94.46           C  
ATOM    280 HG11 VAL A  19     -11.987  -4.257 -16.304  1.00 94.46           H  
ATOM    281 HG12 VAL A  19     -11.747  -5.949 -16.767  1.00 94.46           H  
ATOM    282 HG13 VAL A  19     -10.459  -5.059 -15.941  1.00 94.46           H  
ATOM    283  CG2 VAL A  19      -9.624  -5.542 -18.399  1.00 94.46           C  
ATOM    284 HG21 VAL A  19      -9.101  -5.244 -19.308  1.00 94.46           H  
ATOM    285 HG22 VAL A  19      -8.903  -5.562 -17.582  1.00 94.46           H  
ATOM    286 HG23 VAL A  19     -10.059  -6.533 -18.528  1.00 94.46           H  
ATOM    287  N   TRP A  20     -12.592  -2.165 -18.930  1.00 96.16           N  
ATOM    288  H   TRP A  20     -11.764  -1.871 -19.427  1.00 96.16           H  
ATOM    289  CA  TRP A  20     -13.591  -1.169 -18.528  1.00 96.16           C  
ATOM    290  HA  TRP A  20     -13.845  -1.324 -17.479  1.00 96.16           H  
ATOM    291  C   TRP A  20     -14.917  -1.321 -19.266  1.00 96.16           C  
ATOM    292  CB  TRP A  20     -13.036   0.243 -18.726  1.00 96.16           C  
ATOM    293  HB2 TRP A  20     -13.850   0.887 -19.056  1.00 96.16           H  
ATOM    294  HB3 TRP A  20     -12.303   0.238 -19.533  1.00 96.16           H  
ATOM    295  O   TRP A  20     -15.972  -1.127 -18.664  1.00 96.16           O  
ATOM    296  CG  TRP A  20     -12.431   0.904 -17.527  1.00 96.16           C  
ATOM    297  CD1 TRP A  20     -12.461   0.476 -16.242  1.00 96.16           C  
ATOM    298  HD1 TRP A  20     -12.908  -0.438 -15.881  1.00 96.16           H  
ATOM    299  CD2 TRP A  20     -11.724   2.176 -17.495  1.00 96.16           C  
ATOM    300  CE2 TRP A  20     -11.362   2.471 -16.151  1.00 96.16           C  
ATOM    301  CE3 TRP A  20     -11.351   3.110 -18.480  1.00 96.16           C  
ATOM    302  HE3 TRP A  20     -11.622   2.893 -19.503  1.00 96.16           H  
ATOM    303  NE1 TRP A  20     -11.835   1.399 -15.434  1.00 96.16           N  
ATOM    304  HE1 TRP A  20     -11.726   1.277 -14.437  1.00 96.16           H  
ATOM    305  CH2 TRP A  20     -10.283   4.531 -16.813  1.00 96.16           C  
ATOM    306  HH2 TRP A  20      -9.725   5.420 -16.560  1.00 96.16           H  
ATOM    307  CZ2 TRP A  20     -10.662   3.631 -15.800  1.00 96.16           C  
ATOM    308  HZ2 TRP A  20     -10.413   3.820 -14.766  1.00 96.16           H  
ATOM    309  CZ3 TRP A  20     -10.625   4.269 -18.152  1.00 96.16           C  
ATOM    310  HZ3 TRP A  20     -10.311   4.953 -18.927  1.00 96.16           H  
ATOM    311  N   LYS A  21     -14.871  -1.701 -20.544  1.00 95.58           N  
ATOM    312  H   LYS A  21     -13.975  -1.968 -20.926  1.00 95.58           H  
ATOM    313  CA  LYS A  21     -16.074  -2.034 -21.303  1.00 95.58           C  
ATOM    314  HA  LYS A  21     -16.823  -1.258 -21.149  1.00 95.58           H  
ATOM    315  C   LYS A  21     -16.691  -3.338 -20.791  1.00 95.58           C  
ATOM    316  CB  LYS A  21     -15.711  -2.104 -22.788  1.00 95.58           C  
ATOM    317  HB2 LYS A  21     -14.978  -2.896 -22.942  1.00 95.58           H  
ATOM    318  HB3 LYS A  21     -15.269  -1.155 -23.090  1.00 95.58           H  
ATOM    319  O   LYS A  21     -17.883  -3.355 -20.508  1.00 95.58           O  
ATOM    320  CG  LYS A  21     -16.932  -2.385 -23.667  1.00 95.58           C  
ATOM    321  HG2 LYS A  21     -17.624  -1.544 -23.622  1.00 95.58           H  
ATOM    322  HG3 LYS A  21     -17.438  -3.285 -23.317  1.00 95.58           H  
ATOM    323  CD  LYS A  21     -16.477  -2.617 -25.106  1.00 95.58           C  
ATOM    324  HD2 LYS A  21     -15.716  -3.396 -25.110  1.00 95.58           H  
ATOM    325  HD3 LYS A  21     -16.060  -1.698 -25.517  1.00 95.58           H  
ATOM    326  CE  LYS A  21     -17.670  -3.075 -25.940  1.00 95.58           C  
ATOM    327  HE2 LYS A  21     -18.396  -2.264 -26.000  1.00 95.58           H  
ATOM    328  HE3 LYS A  21     -18.139  -3.913 -25.425  1.00 95.58           H  
ATOM    329  NZ  LYS A  21     -17.226  -3.498 -27.287  1.00 95.58           N  
ATOM    330  HZ1 LYS A  21     -16.570  -4.260 -27.188  1.00 95.58           H  
ATOM    331  HZ2 LYS A  21     -18.009  -3.828 -27.832  1.00 95.58           H  
ATOM    332  HZ3 LYS A  21     -16.766  -2.735 -27.764  1.00 95.58           H  
ATOM    333  N   ASP A  22     -15.886  -4.386 -20.641  1.00 95.02           N  
ATOM    334  H   ASP A  22     -14.927  -4.298 -20.943  1.00 95.02           H  
ATOM    335  CA  ASP A  22     -16.368  -5.734 -20.307  1.00 95.02           C  
ATOM    336  HA  ASP A  22     -17.179  -5.995 -20.986  1.00 95.02           H  
ATOM    337  C   ASP A  22     -16.933  -5.815 -18.876  1.00 95.02           C  
ATOM    338  CB  ASP A  22     -15.229  -6.745 -20.529  1.00 95.02           C  
ATOM    339  HB2 ASP A  22     -14.417  -6.517 -19.838  1.00 95.02           H  
ATOM    340  HB3 ASP A  22     -15.597  -7.744 -20.298  1.00 95.02           H  
ATOM    341  O   ASP A  22     -17.936  -6.480 -18.636  1.00 95.02           O  
ATOM    342  CG  ASP A  22     -14.683  -6.746 -21.968  1.00 95.02           C  
ATOM    343  OD1 ASP A  22     -13.488  -7.081 -22.122  1.00 95.02           O  
ATOM    344  OD2 ASP A  22     -15.429  -6.359 -22.904  1.00 95.02           O  
ATOM    345  N   SER A  23     -16.350  -5.054 -17.947  1.00 95.50           N  
ATOM    346  H   SER A  23     -15.515  -4.562 -18.228  1.00 95.50           H  
ATOM    347  CA  SER A  23     -16.776  -4.940 -16.543  1.00 95.50           C  
ATOM    348  HA  SER A  23     -17.266  -5.870 -16.254  1.00 95.50           H  
ATOM    349  C   SER A  23     -17.774  -3.805 -16.286  1.00 95.50           C  
ATOM    350  CB  SER A  23     -15.560  -4.761 -15.628  1.00 95.50           C  
ATOM    351  HB2 SER A  23     -14.859  -5.582 -15.780  1.00 95.50           H  
ATOM    352  HB3 SER A  23     -15.885  -4.770 -14.588  1.00 95.50           H  
ATOM    353  O   SER A  23     -18.023  -3.461 -15.131  1.00 95.50           O  
ATOM    354  OG  SER A  23     -14.923  -3.529 -15.912  1.00 95.50           O  
ATOM    355  HG  SER A  23     -14.486  -3.660 -16.757  1.00 95.50           H  
ATOM    356  N   ASN A  24     -18.299  -3.141 -17.327  1.00 95.14           N  
ATOM    357  H   ASN A  24     -18.079  -3.470 -18.256  1.00 95.14           H  
ATOM    358  CA  ASN A  24     -19.161  -1.958 -17.191  1.00 95.14           C  
ATOM    359  HA  ASN A  24     -19.162  -1.451 -18.155  1.00 95.14           H  
ATOM    360  C   ASN A  24     -18.628  -0.925 -16.172  1.00 95.14           C  
ATOM    361  CB  ASN A  24     -20.605  -2.402 -16.880  1.00 95.14           C  
ATOM    362  HB2 ASN A  24     -20.602  -3.075 -16.022  1.00 95.14           H  
ATOM    363  HB3 ASN A  24     -21.212  -1.534 -16.624  1.00 95.14           H  
ATOM    364  O   ASN A  24     -19.404  -0.320 -15.430  1.00 95.14           O  
ATOM    365  CG  ASN A  24     -21.285  -3.057 -18.059  1.00 95.14           C  
ATOM    366  ND2 ASN A  24     -21.900  -4.197 -17.859  1.00 95.14           N  
ATOM    367 HD21 ASN A  24     -22.208  -4.677 -18.692  1.00 95.14           H  
ATOM    368 HD22 ASN A  24     -21.733  -4.702 -17.000  1.00 95.14           H  
ATOM    369  OD1 ASN A  24     -21.334  -2.517 -19.150  1.00 95.14           O  
ATOM    370  N   TYR A  25     -17.306  -0.735 -16.103  1.00 96.48           N  
ATOM    371  H   TYR A  25     -16.737  -1.227 -16.777  1.00 96.48           H  
ATOM    372  CA  TYR A  25     -16.632   0.156 -15.151  1.00 96.48           C  
ATOM    373  HA  TYR A  25     -15.560   0.014 -15.288  1.00 96.48           H  
ATOM    374  C   TYR A  25     -16.907  -0.134 -13.657  1.00 96.48           C  
ATOM    375  CB  TYR A  25     -16.954   1.609 -15.514  1.00 96.48           C  
ATOM    376  HB2 TYR A  25     -18.026   1.776 -15.403  1.00 96.48           H  
ATOM    377  HB3 TYR A  25     -16.464   2.261 -14.791  1.00 96.48           H  
ATOM    378  O   TYR A  25     -16.792   0.769 -12.820  1.00 96.48           O  
ATOM    379  CG  TYR A  25     -16.549   2.045 -16.899  1.00 96.48           C  
ATOM    380  CD1 TYR A  25     -15.331   2.725 -17.064  1.00 96.48           C  
ATOM    381  HD1 TYR A  25     -14.657   2.844 -16.229  1.00 96.48           H  
ATOM    382  CD2 TYR A  25     -17.397   1.819 -18.003  1.00 96.48           C  
ATOM    383  HD2 TYR A  25     -18.327   1.287 -17.872  1.00 96.48           H  
ATOM    384  CE1 TYR A  25     -14.987   3.246 -18.316  1.00 96.48           C  
ATOM    385  HE1 TYR A  25     -14.058   3.785 -18.430  1.00 96.48           H  
ATOM    386  CE2 TYR A  25     -17.031   2.294 -19.275  1.00 96.48           C  
ATOM    387  HE2 TYR A  25     -17.672   2.140 -20.131  1.00 96.48           H  
ATOM    388  OH  TYR A  25     -15.517   3.613 -20.581  1.00 96.48           O  
ATOM    389  HH  TYR A  25     -14.798   4.229 -20.425  1.00 96.48           H  
ATOM    390  CZ  TYR A  25     -15.841   3.031 -19.412  1.00 96.48           C  
ATOM    391  N   GLY A  26     -17.278  -1.371 -13.311  1.00 96.72           N  
ATOM    392  H   GLY A  26     -17.358  -2.069 -14.037  1.00 96.72           H  
ATOM    393  CA  GLY A  26     -17.626  -1.785 -11.948  1.00 96.72           C  
ATOM    394  HA2 GLY A  26     -16.950  -1.314 -11.234  1.00 96.72           H  
ATOM    395  HA3 GLY A  26     -17.495  -2.865 -11.873  1.00 96.72           H  
ATOM    396  C   GLY A  26     -19.065  -1.456 -11.534  1.00 96.72           C  
ATOM    397  O   GLY A  26     -19.364  -1.419 -10.341  1.00 96.72           O  
ATOM    398  N   LYS A  27     -19.960  -1.178 -12.492  1.00 97.13           N  
ATOM    399  H   LYS A  27     -19.650  -1.241 -13.451  1.00 97.13           H  
ATOM    400  CA  LYS A  27     -21.347  -0.761 -12.231  1.00 97.13           C  
ATOM    401  HA  LYS A  27     -21.313   0.212 -11.741  1.00 97.13           H  
ATOM    402  C   LYS A  27     -22.079  -1.729 -11.293  1.00 97.13           C  
ATOM    403  CB  LYS A  27     -22.084  -0.606 -13.569  1.00 97.13           C  
ATOM    404  HB2 LYS A  27     -22.135  -1.575 -14.065  1.00 97.13           H  
ATOM    405  HB3 LYS A  27     -21.521   0.084 -14.199  1.00 97.13           H  
ATOM    406  O   LYS A  27     -22.198  -2.915 -11.583  1.00 97.13           O  
ATOM    407  CG  LYS A  27     -23.495  -0.034 -13.397  1.00 97.13           C  
ATOM    408  HG2 LYS A  27     -23.414   0.953 -12.941  1.00 97.13           H  
ATOM    409  HG3 LYS A  27     -24.086  -0.686 -12.754  1.00 97.13           H  
ATOM    410  CD  LYS A  27     -24.193   0.090 -14.754  1.00 97.13           C  
ATOM    411  HD2 LYS A  27     -24.248  -0.897 -15.214  1.00 97.13           H  
ATOM    412  HD3 LYS A  27     -23.612   0.751 -15.396  1.00 97.13           H  
ATOM    413  CE  LYS A  27     -25.604   0.653 -14.561  1.00 97.13           C  
ATOM    414  HE2 LYS A  27     -26.147  -0.003 -13.881  1.00 97.13           H  
ATOM    415  HE3 LYS A  27     -25.523   1.633 -14.091  1.00 97.13           H  
ATOM    416  NZ  LYS A  27     -26.318   0.761 -15.855  1.00 97.13           N  
ATOM    417  HZ1 LYS A  27     -25.814   1.375 -16.479  1.00 97.13           H  
ATOM    418  HZ2 LYS A  27     -27.249   1.127 -15.717  1.00 97.13           H  
ATOM    419  HZ3 LYS A  27     -26.386  -0.148 -16.289  1.00 97.13           H  
ATOM    420  N   GLY A  28     -22.638  -1.194 -10.206  1.00 96.55           N  
ATOM    421  H   GLY A  28     -22.445  -0.224 -10.002  1.00 96.55           H  
ATOM    422  CA  GLY A  28     -23.439  -1.951  -9.236  1.00 96.55           C  
ATOM    423  HA2 GLY A  28     -24.026  -2.703  -9.762  1.00 96.55           H  
ATOM    424  HA3 GLY A  28     -24.130  -1.269  -8.740  1.00 96.55           H  
ATOM    425  C   GLY A  28     -22.635  -2.673  -8.148  1.00 96.55           C  
ATOM    426  O   GLY A  28     -23.237  -3.140  -7.185  1.00 96.55           O  
ATOM    427  N   VAL A  29     -21.303  -2.728  -8.256  1.00 97.67           N  
ATOM    428  H   VAL A  29     -20.857  -2.308  -9.059  1.00 97.67           H  
ATOM    429  CA  VAL A  29     -20.427  -3.251  -7.197  1.00 97.67           C  
ATOM    430  HA  VAL A  29     -20.900  -4.124  -6.747  1.00 97.67           H  
ATOM    431  C   VAL A  29     -20.259  -2.197  -6.106  1.00 97.67           C  
ATOM    432  CB  VAL A  29     -19.066  -3.696  -7.769  1.00 97.67           C  
ATOM    433  HB  VAL A  29     -18.568  -2.847  -8.238  1.00 97.67           H  
ATOM    434  O   VAL A  29     -20.123  -1.010  -6.408  1.00 97.67           O  
ATOM    435  CG1 VAL A  29     -18.139  -4.259  -6.688  1.00 97.67           C  
ATOM    436 HG11 VAL A  29     -18.632  -5.090  -6.185  1.00 97.67           H  
ATOM    437 HG12 VAL A  29     -17.223  -4.630  -7.148  1.00 97.67           H  
ATOM    438 HG13 VAL A  29     -17.872  -3.490  -5.963  1.00 97.67           H  
ATOM    439  CG2 VAL A  29     -19.271  -4.799  -8.817  1.00 97.67           C  
ATOM    440 HG21 VAL A  29     -19.831  -5.628  -8.384  1.00 97.67           H  
ATOM    441 HG22 VAL A  29     -18.306  -5.171  -9.159  1.00 97.67           H  
ATOM    442 HG23 VAL A  29     -19.813  -4.407  -9.677  1.00 97.67           H  
ATOM    443  N   ILE A  30     -20.269  -2.616  -4.840  1.00 97.95           N  
ATOM    444  H   ILE A  30     -20.437  -3.596  -4.660  1.00 97.95           H  
ATOM    445  CA  ILE A  30     -20.111  -1.723  -3.685  1.00 97.95           C  
ATOM    446  HA  ILE A  30     -20.187  -0.687  -4.016  1.00 97.95           H  
ATOM    447  C   ILE A  30     -18.723  -1.910  -3.065  1.00 97.95           C  
ATOM    448  CB  ILE A  30     -21.236  -1.955  -2.655  1.00 97.95           C  
ATOM    449  HB  ILE A  30     -21.150  -2.975  -2.281  1.00 97.95           H  
ATOM    450  O   ILE A  30     -18.405  -2.987  -2.561  1.00 97.95           O  
ATOM    451  CG1 ILE A  30     -22.634  -1.802  -3.302  1.00 97.95           C  
ATOM    452 HG12 ILE A  30     -22.716  -2.452  -4.173  1.00 97.95           H  
ATOM    453 HG13 ILE A  30     -22.779  -0.773  -3.630  1.00 97.95           H  
ATOM    454  CG2 ILE A  30     -21.053  -0.976  -1.475  1.00 97.95           C  
ATOM    455 HG21 ILE A  30     -21.806  -1.150  -0.706  1.00 97.95           H  
ATOM    456 HG22 ILE A  30     -21.124   0.055  -1.822  1.00 97.95           H  
ATOM    457 HG23 ILE A  30     -20.084  -1.121  -0.998  1.00 97.95           H  
ATOM    458  CD1 ILE A  30     -23.774  -2.187  -2.358  1.00 97.95           C  
ATOM    459 HD11 ILE A  30     -23.655  -3.215  -2.018  1.00 97.95           H  
ATOM    460 HD12 ILE A  30     -24.727  -2.079  -2.877  1.00 97.95           H  
ATOM    461 HD13 ILE A  30     -23.797  -1.509  -1.505  1.00 97.95           H  
ATOM    462  N   ILE A  31     -17.915  -0.847  -3.052  1.00 97.95           N  
ATOM    463  H   ILE A  31     -18.243   0.014  -3.465  1.00 97.95           H  
ATOM    464  CA  ILE A  31     -16.630  -0.810  -2.345  1.00 97.95           C  
ATOM    465  HA  ILE A  31     -16.304  -1.833  -2.154  1.00 97.95           H  
ATOM    466  C   ILE A  31     -16.833  -0.122  -0.991  1.00 97.95           C  
ATOM    467  CB  ILE A  31     -15.522  -0.138  -3.190  1.00 97.95           C  
ATOM    468  HB  ILE A  31     -15.777   0.914  -3.323  1.00 97.95           H  
ATOM    469  O   ILE A  31     -17.117   1.077  -0.922  1.00 97.95           O  
ATOM    470  CG1 ILE A  31     -15.418  -0.789  -4.591  1.00 97.95           C  
ATOM    471 HG12 ILE A  31     -15.273  -1.865  -4.488  1.00 97.95           H  
ATOM    472 HG13 ILE A  31     -16.354  -0.626  -5.124  1.00 97.95           H  
ATOM    473  CG2 ILE A  31     -14.176  -0.221  -2.440  1.00 97.95           C  
ATOM    474 HG21 ILE A  31     -13.399   0.316  -2.984  1.00 97.95           H  
ATOM    475 HG22 ILE A  31     -14.258   0.235  -1.454  1.00 97.95           H  
ATOM    476 HG23 ILE A  31     -13.880  -1.264  -2.319  1.00 97.95           H  
ATOM    477  CD1 ILE A  31     -14.292  -0.222  -5.465  1.00 97.95           C  
ATOM    478 HD11 ILE A  31     -13.334  -0.643  -5.160  1.00 97.95           H  
ATOM    479 HD12 ILE A  31     -14.257   0.863  -5.364  1.00 97.95           H  
ATOM    480 HD13 ILE A  31     -14.472  -0.478  -6.509  1.00 97.95           H  
ATOM    481  N   GLY A  32     -16.668  -0.882   0.090  1.00 97.96           N  
ATOM    482  H   GLY A  32     -16.413  -1.849  -0.049  1.00 97.96           H  
ATOM    483  CA  GLY A  32     -16.541  -0.354   1.442  1.00 97.96           C  
ATOM    484  HA2 GLY A  32     -17.258   0.453   1.593  1.00 97.96           H  
ATOM    485  HA3 GLY A  32     -16.755  -1.139   2.166  1.00 97.96           H  
ATOM    486  C   GLY A  32     -15.120   0.152   1.680  1.00 97.96           C  
ATOM    487  O   GLY A  32     -14.152  -0.579   1.476  1.00 97.96           O  
ATOM    488  N   VAL A  33     -14.981   1.403   2.106  1.00 97.62           N  
ATOM    489  H   VAL A  33     -15.818   1.951   2.242  1.00 97.62           H  
ATOM    490  CA  VAL A  33     -13.691   2.034   2.408  1.00 97.62           C  
ATOM    491  HA  VAL A  33     -12.878   1.347   2.170  1.00 97.62           H  
ATOM    492  C   VAL A  33     -13.637   2.315   3.906  1.00 97.62           C  
ATOM    493  CB  VAL A  33     -13.486   3.299   1.550  1.00 97.62           C  
ATOM    494  HB  VAL A  33     -14.287   4.008   1.756  1.00 97.62           H  
ATOM    495  O   VAL A  33     -14.430   3.106   4.417  1.00 97.62           O  
ATOM    496  CG1 VAL A  33     -12.140   3.967   1.854  1.00 97.62           C  
ATOM    497 HG11 VAL A  33     -12.150   4.348   2.875  1.00 97.62           H  
ATOM    498 HG12 VAL A  33     -11.324   3.253   1.742  1.00 97.62           H  
ATOM    499 HG13 VAL A  33     -11.973   4.811   1.185  1.00 97.62           H  
ATOM    500  CG2 VAL A  33     -13.525   2.982   0.048  1.00 97.62           C  
ATOM    501 HG21 VAL A  33     -14.499   2.575  -0.224  1.00 97.62           H  
ATOM    502 HG22 VAL A  33     -13.367   3.896  -0.525  1.00 97.62           H  
ATOM    503 HG23 VAL A  33     -12.749   2.258  -0.202  1.00 97.62           H  
ATOM    504  N   ILE A  34     -12.720   1.654   4.614  1.00 97.63           N  
ATOM    505  H   ILE A  34     -12.080   1.047   4.121  1.00 97.63           H  
ATOM    506  CA  ILE A  34     -12.489   1.857   6.051  1.00 97.63           C  
ATOM    507  HA  ILE A  34     -13.343   2.375   6.490  1.00 97.63           H  
ATOM    508  C   ILE A  34     -11.265   2.761   6.190  1.00 97.63           C  
ATOM    509  CB  ILE A  34     -12.339   0.506   6.788  1.00 97.63           C  
ATOM    510  HB  ILE A  34     -11.496  -0.033   6.357  1.00 97.63           H  
ATOM    511  O   ILE A  34     -10.152   2.339   5.883  1.00 97.63           O  
ATOM    512  CG1 ILE A  34     -13.613  -0.355   6.620  1.00 97.63           C  
ATOM    513 HG12 ILE A  34     -13.787  -0.534   5.559  1.00 97.63           H  
ATOM    514 HG13 ILE A  34     -14.473   0.184   7.015  1.00 97.63           H  
ATOM    515  CG2 ILE A  34     -12.041   0.757   8.275  1.00 97.63           C  
ATOM    516 HG21 ILE A  34     -11.116   1.325   8.376  1.00 97.63           H  
ATOM    517 HG22 ILE A  34     -12.865   1.304   8.734  1.00 97.63           H  
ATOM    518 HG23 ILE A  34     -11.896  -0.185   8.805  1.00 97.63           H  
ATOM    519  CD1 ILE A  34     -13.561  -1.723   7.307  1.00 97.63           C  
ATOM    520 HD11 ILE A  34     -13.562  -1.611   8.391  1.00 97.63           H  
ATOM    521 HD12 ILE A  34     -14.444  -2.296   7.023  1.00 97.63           H  
ATOM    522 HD13 ILE A  34     -12.671  -2.265   6.988  1.00 97.63           H  
ATOM    523  N   ASP A  35     -11.472   4.028   6.560  1.00 96.47           N  
ATOM    524  H   ASP A  35     -12.398   4.295   6.862  1.00 96.47           H  
ATOM    525  CA  ASP A  35     -10.431   5.064   6.449  1.00 96.47           C  
ATOM    526  HA  ASP A  35      -9.493   4.649   6.816  1.00 96.47           H  
ATOM    527  C   ASP A  35     -10.751   6.311   7.319  1.00 96.47           C  
ATOM    528  CB  ASP A  35     -10.253   5.387   4.944  1.00 96.47           C  
ATOM    529  HB2 ASP A  35     -10.921   6.196   4.651  1.00 96.47           H  
ATOM    530  HB3 ASP A  35     -10.518   4.516   4.344  1.00 96.47           H  
ATOM    531  O   ASP A  35     -11.453   6.211   8.331  1.00 96.47           O  
ATOM    532  CG  ASP A  35      -8.807   5.733   4.586  1.00 96.47           C  
ATOM    533  OD1 ASP A  35      -8.268   5.206   3.586  1.00 96.47           O  
ATOM    534  OD2 ASP A  35      -8.235   6.593   5.285  1.00 96.47           O  
ATOM    535  N   THR A  36     -10.240   7.498   6.961  1.00 95.96           N  
ATOM    536  H   THR A  36      -9.571   7.492   6.204  1.00 95.96           H  
ATOM    537  CA  THR A  36     -10.408   8.774   7.691  1.00 95.96           C  
ATOM    538  HA  THR A  36     -10.449   8.538   8.754  1.00 95.96           H  
ATOM    539  C   THR A  36     -11.705   9.537   7.392  1.00 95.96           C  
ATOM    540  CB  THR A  36      -9.208   9.715   7.490  1.00 95.96           C  
ATOM    541  HB  THR A  36      -9.365  10.607   8.096  1.00 95.96           H  
ATOM    542  O   THR A  36     -11.920  10.622   7.938  1.00 95.96           O  
ATOM    543  CG2 THR A  36      -7.889   9.069   7.918  1.00 95.96           C  
ATOM    544 HG21 THR A  36      -7.923   8.838   8.983  1.00 95.96           H  
ATOM    545 HG22 THR A  36      -7.066   9.759   7.731  1.00 95.96           H  
ATOM    546 HG23 THR A  36      -7.714   8.156   7.349  1.00 95.96           H  
ATOM    547  OG1 THR A  36      -9.068  10.127   6.151  1.00 95.96           O  
ATOM    548  HG1 THR A  36      -9.492  10.984   6.060  1.00 95.96           H  
ATOM    549  N   GLY A  37     -12.598   8.977   6.571  1.00 96.40           N  
ATOM    550  H   GLY A  37     -12.333   8.109   6.129  1.00 96.40           H  
ATOM    551  CA  GLY A  37     -13.853   9.605   6.138  1.00 96.40           C  
ATOM    552  HA2 GLY A  37     -14.049  10.498   6.732  1.00 96.40           H  
ATOM    553  HA3 GLY A  37     -14.679   8.911   6.292  1.00 96.40           H  
ATOM    554  C   GLY A  37     -13.837  10.010   4.664  1.00 96.40           C  
ATOM    555  O   GLY A  37     -12.969   9.579   3.909  1.00 96.40           O  
ATOM    556  N   ILE A  38     -14.789  10.849   4.237  1.00 96.19           N  
ATOM    557  H   ILE A  38     -15.483  11.165   4.901  1.00 96.19           H  
ATOM    558  CA  ILE A  38     -14.830  11.383   2.860  1.00 96.19           C  
ATOM    559  HA  ILE A  38     -13.821  11.342   2.451  1.00 96.19           H  
ATOM    560  C   ILE A  38     -15.279  12.855   2.802  1.00 96.19           C  
ATOM    561  CB  ILE A  38     -15.717  10.451   2.011  1.00 96.19           C  
ATOM    562  HB  ILE A  38     -15.500   9.430   2.324  1.00 96.19           H  
ATOM    563  O   ILE A  38     -16.080  13.291   3.630  1.00 96.19           O  
ATOM    564  CG1 ILE A  38     -15.362  10.517   0.516  1.00 96.19           C  
ATOM    565 HG12 ILE A  38     -15.639  11.487   0.103  1.00 96.19           H  
ATOM    566 HG13 ILE A  38     -14.286  10.382   0.405  1.00 96.19           H  
ATOM    567  CG2 ILE A  38     -17.214  10.705   2.256  1.00 96.19           C  
ATOM    568 HG21 ILE A  38     -17.792   9.866   1.869  1.00 96.19           H  
ATOM    569 HG22 ILE A  38     -17.411  10.799   3.324  1.00 96.19           H  
ATOM    570 HG23 ILE A  38     -17.534  11.618   1.755  1.00 96.19           H  
ATOM    571  CD1 ILE A  38     -16.063   9.404  -0.272  1.00 96.19           C  
ATOM    572 HD11 ILE A  38     -15.961   8.450   0.245  1.00 96.19           H  
ATOM    573 HD12 ILE A  38     -17.118   9.646  -0.398  1.00 96.19           H  
ATOM    574 HD13 ILE A  38     -15.610   9.303  -1.258  1.00 96.19           H  
ATOM    575  N   ILE A  39     -14.813  13.637   1.818  1.00 95.96           N  
ATOM    576  H   ILE A  39     -14.053  13.289   1.252  1.00 95.96           H  
ATOM    577  CA  ILE A  39     -15.445  14.917   1.442  1.00 95.96           C  
ATOM    578  HA  ILE A  39     -15.935  15.333   2.322  1.00 95.96           H  
ATOM    579  C   ILE A  39     -16.502  14.665   0.359  1.00 95.96           C  
ATOM    580  CB  ILE A  39     -14.418  15.971   0.972  1.00 95.96           C  
ATOM    581  HB  ILE A  39     -13.813  15.541   0.174  1.00 95.96           H  
ATOM    582  O   ILE A  39     -16.134  14.517  -0.803  1.00 95.96           O  
ATOM    583  CG1 ILE A  39     -13.468  16.395   2.101  1.00 95.96           C  
ATOM    584 HG12 ILE A  39     -12.819  15.558   2.361  1.00 95.96           H  
ATOM    585 HG13 ILE A  39     -12.845  17.205   1.721  1.00 95.96           H  
ATOM    586  CG2 ILE A  39     -15.106  17.238   0.412  1.00 95.96           C  
ATOM    587 HG21 ILE A  39     -15.583  17.021  -0.544  1.00 95.96           H  
ATOM    588 HG22 ILE A  39     -15.858  17.618   1.104  1.00 95.96           H  
ATOM    589 HG23 ILE A  39     -14.363  18.015   0.228  1.00 95.96           H  
ATOM    590  CD1 ILE A  39     -14.142  16.906   3.374  1.00 95.96           C  
ATOM    591 HD11 ILE A  39     -14.997  17.545   3.154  1.00 95.96           H  
ATOM    592 HD12 ILE A  39     -14.459  16.036   3.949  1.00 95.96           H  
ATOM    593 HD13 ILE A  39     -13.426  17.487   3.956  1.00 95.96           H  
ATOM    594  N   PRO A  40     -17.806  14.651   0.686  1.00 94.89           N  
ATOM    595  CA  PRO A  40     -18.859  14.254  -0.257  1.00 94.89           C  
ATOM    596  HA  PRO A  40     -18.645  13.266  -0.664  1.00 94.89           H  
ATOM    597  C   PRO A  40     -19.028  15.227  -1.433  1.00 94.89           C  
ATOM    598  CB  PRO A  40     -20.134  14.188   0.586  1.00 94.89           C  
ATOM    599  HB2 PRO A  40     -21.019  14.458   0.010  1.00 94.89           H  
ATOM    600  HB3 PRO A  40     -20.246  13.186   1.001  1.00 94.89           H  
ATOM    601  O   PRO A  40     -19.372  14.815  -2.533  1.00 94.89           O  
ATOM    602  CG  PRO A  40     -19.861  15.183   1.711  1.00 94.89           C  
ATOM    603  HG2 PRO A  40     -20.450  14.965   2.602  1.00 94.89           H  
ATOM    604  HG3 PRO A  40     -20.053  16.196   1.357  1.00 94.89           H  
ATOM    605  CD  PRO A  40     -18.375  15.005   1.973  1.00 94.89           C  
ATOM    606  HD2 PRO A  40     -17.957  15.935   2.360  1.00 94.89           H  
ATOM    607  HD3 PRO A  40     -18.216  14.190   2.679  1.00 94.89           H  
ATOM    608  N   ASP A  41     -18.738  16.513  -1.223  1.00 94.67           N  
ATOM    609  H   ASP A  41     -18.526  16.797  -0.277  1.00 94.67           H  
ATOM    610  CA  ASP A  41     -18.896  17.563  -2.235  1.00 94.67           C  
ATOM    611  HA  ASP A  41     -19.843  17.415  -2.755  1.00 94.67           H  
ATOM    612  C   ASP A  41     -17.785  17.569  -3.302  1.00 94.67           C  
ATOM    613  CB  ASP A  41     -18.916  18.932  -1.540  1.00 94.67           C  
ATOM    614  HB2 ASP A  41     -18.729  19.702  -2.289  1.00 94.67           H  
ATOM    615  HB3 ASP A  41     -18.099  18.985  -0.821  1.00 94.67           H  
ATOM    616  O   ASP A  41     -17.830  18.387  -4.228  1.00 94.67           O  
ATOM    617  CG  ASP A  41     -20.221  19.316  -0.848  1.00 94.67           C  
ATOM    618  OD1 ASP A  41     -20.403  20.554  -0.752  1.00 94.67           O  
ATOM    619  OD2 ASP A  41     -20.992  18.436  -0.416  1.00 94.67           O  
ATOM    620  N   HIS A  42     -16.758  16.722  -3.169  1.00 96.21           N  
ATOM    621  H   HIS A  42     -16.795  16.019  -2.445  1.00 96.21           H  
ATOM    622  CA  HIS A  42     -15.680  16.666  -4.149  1.00 96.21           C  
ATOM    623  HA  HIS A  42     -15.335  17.689  -4.302  1.00 96.21           H  
ATOM    624  C   HIS A  42     -16.208  16.084  -5.477  1.00 96.21           C  
ATOM    625  CB  HIS A  42     -14.484  15.871  -3.607  1.00 96.21           C  
ATOM    626  HB2 HIS A  42     -14.763  14.824  -3.490  1.00 96.21           H  
ATOM    627  HB3 HIS A  42     -14.204  16.263  -2.629  1.00 96.21           H  
ATOM    628  O   HIS A  42     -16.885  15.053  -5.455  1.00 96.21           O  
ATOM    629  CG  HIS A  42     -13.293  15.969  -4.524  1.00 96.21           C  
ATOM    630  CD2 HIS A  42     -12.350  16.962  -4.530  1.00 96.21           C  
ATOM    631  HD2 HIS A  42     -12.293  17.795  -3.845  1.00 96.21           H  
ATOM    632  ND1 HIS A  42     -13.018  15.147  -5.593  1.00 96.21           N  
ATOM    633  HD1 HIS A  42     -13.378  14.212  -5.724  1.00 96.21           H  
ATOM    634  CE1 HIS A  42     -11.955  15.645  -6.243  1.00 96.21           C  
ATOM    635  HE1 HIS A  42     -11.460  15.183  -7.085  1.00 96.21           H  
ATOM    636  NE2 HIS A  42     -11.528  16.756  -5.641  1.00 96.21           N  
ATOM    637  N   PRO A  43     -15.874  16.658  -6.652  1.00 96.68           N  
ATOM    638  CA  PRO A  43     -16.392  16.189  -7.942  1.00 96.68           C  
ATOM    639  HA  PRO A  43     -17.465  16.380  -7.965  1.00 96.68           H  
ATOM    640  C   PRO A  43     -16.165  14.694  -8.236  1.00 96.68           C  
ATOM    641  CB  PRO A  43     -15.707  17.074  -8.986  1.00 96.68           C  
ATOM    642  HB2 PRO A  43     -14.746  16.642  -9.268  1.00 96.68           H  
ATOM    643  HB3 PRO A  43     -16.333  17.223  -9.865  1.00 96.68           H  
ATOM    644  O   PRO A  43     -16.960  14.087  -8.948  1.00 96.68           O  
ATOM    645  CG  PRO A  43     -15.454  18.379  -8.238  1.00 96.68           C  
ATOM    646  HG2 PRO A  43     -16.365  18.977  -8.225  1.00 96.68           H  
ATOM    647  HG3 PRO A  43     -14.627  18.942  -8.671  1.00 96.68           H  
ATOM    648  CD  PRO A  43     -15.135  17.902  -6.826  1.00 96.68           C  
ATOM    649  HD2 PRO A  43     -15.448  18.665  -6.113  1.00 96.68           H  
ATOM    650  HD3 PRO A  43     -14.065  17.713  -6.732  1.00 96.68           H  
ATOM    651  N   SER A  44     -15.130  14.074  -7.654  1.00 96.94           N  
ATOM    652  H   SER A  44     -14.489  14.643  -7.121  1.00 96.94           H  
ATOM    653  CA  SER A  44     -14.878  12.622  -7.763  1.00 96.94           C  
ATOM    654  HA  SER A  44     -14.835  12.359  -8.820  1.00 96.94           H  
ATOM    655  C   SER A  44     -15.971  11.751  -7.139  1.00 96.94           C  
ATOM    656  CB  SER A  44     -13.548  12.223  -7.115  1.00 96.94           C  
ATOM    657  HB2 SER A  44     -13.385  11.154  -7.247  1.00 96.94           H  
ATOM    658  HB3 SER A  44     -13.582  12.435  -6.046  1.00 96.94           H  
ATOM    659  O   SER A  44     -16.003  10.553  -7.410  1.00 96.94           O  
ATOM    660  OG  SER A  44     -12.481  12.927  -7.713  1.00 96.94           O  
ATOM    661  HG  SER A  44     -12.366  12.592  -8.606  1.00 96.94           H  
ATOM    662  N   PHE A  45     -16.860  12.319  -6.325  1.00 97.09           N  
ATOM    663  H   PHE A  45     -16.766  13.298  -6.098  1.00 97.09           H  
ATOM    664  CA  PHE A  45     -17.997  11.618  -5.724  1.00 97.09           C  
ATOM    665  HA  PHE A  45     -17.950  10.569  -6.015  1.00 97.09           H  
ATOM    666  C   PHE A  45     -19.343  12.135  -6.244  1.00 97.09           C  
ATOM    667  CB  PHE A  45     -17.891  11.647  -4.200  1.00 97.09           C  
ATOM    668  HB2 PHE A  45     -18.200  12.633  -3.852  1.00 97.09           H  
ATOM    669  HB3 PHE A  45     -18.585  10.919  -3.780  1.00 97.09           H  
ATOM    670  O   PHE A  45     -20.390  11.876  -5.652  1.00 97.09           O  
ATOM    671  CG  PHE A  45     -16.499  11.343  -3.690  1.00 97.09           C  
ATOM    672  CD1 PHE A  45     -15.855  10.128  -3.987  1.00 97.09           C  
ATOM    673  HD1 PHE A  45     -16.366   9.374  -4.569  1.00 97.09           H  
ATOM    674  CD2 PHE A  45     -15.826  12.324  -2.957  1.00 97.09           C  
ATOM    675  HD2 PHE A  45     -16.324  13.263  -2.767  1.00 97.09           H  
ATOM    676  CE1 PHE A  45     -14.545   9.896  -3.530  1.00 97.09           C  
ATOM    677  HE1 PHE A  45     -14.061   8.953  -3.738  1.00 97.09           H  
ATOM    678  CE2 PHE A  45     -14.534  12.088  -2.473  1.00 97.09           C  
ATOM    679  HE2 PHE A  45     -14.064  12.849  -1.868  1.00 97.09           H  
ATOM    680  CZ  PHE A  45     -13.890  10.871  -2.756  1.00 97.09           C  
ATOM    681  HZ  PHE A  45     -12.901  10.678  -2.367  1.00 97.09           H  
ATOM    682  N   SER A  46     -19.325  12.847  -7.375  1.00 96.37           N  
ATOM    683  H   SER A  46     -18.433  13.026  -7.815  1.00 96.37           H  
ATOM    684  CA  SER A  46     -20.534  13.149  -8.133  1.00 96.37           C  
ATOM    685  HA  SER A  46     -21.234  13.664  -7.476  1.00 96.37           H  
ATOM    686  C   SER A  46     -21.186  11.859  -8.630  1.00 96.37           C  
ATOM    687  CB  SER A  46     -20.200  14.061  -9.314  1.00 96.37           C  
ATOM    688  HB2 SER A  46     -19.503  13.551  -9.979  1.00 96.37           H  
ATOM    689  HB3 SER A  46     -19.732  14.973  -8.944  1.00 96.37           H  
ATOM    690  O   SER A  46     -20.508  10.916  -9.041  1.00 96.37           O  
ATOM    691  OG  SER A  46     -21.371  14.393 -10.034  1.00 96.37           O  
ATOM    692  HG  SER A  46     -21.998  14.815  -9.442  1.00 96.37           H  
ATOM    693  N   ASP A  47     -22.512  11.834  -8.619  1.00 96.35           N  
ATOM    694  H   ASP A  47     -23.038  12.629  -8.284  1.00 96.35           H  
ATOM    695  CA  ASP A  47     -23.323  10.702  -9.043  1.00 96.35           C  
ATOM    696  HA  ASP A  47     -22.701   9.807  -9.026  1.00 96.35           H  
ATOM    697  C   ASP A  47     -23.852  10.813 -10.478  1.00 96.35           C  
ATOM    698  CB  ASP A  47     -24.435  10.498  -8.022  1.00 96.35           C  
ATOM    699  HB2 ASP A  47     -24.894   9.535  -8.250  1.00 96.35           H  
ATOM    700  HB3 ASP A  47     -23.997  10.423  -7.027  1.00 96.35           H  
ATOM    701  O   ASP A  47     -24.695  10.022 -10.903  1.00 96.35           O  
ATOM    702  CG  ASP A  47     -25.507  11.590  -8.032  1.00 96.35           C  
ATOM    703  OD1 ASP A  47     -26.617  11.265  -7.558  1.00 96.35           O  
ATOM    704  OD2 ASP A  47     -25.192  12.732  -8.448  1.00 96.35           O  
ATOM    705  N   VAL A  48     -23.334  11.760 -11.263  1.00 96.12           N  
ATOM    706  H   VAL A  48     -22.645  12.378 -10.860  1.00 96.12           H  
ATOM    707  CA  VAL A  48     -23.692  11.908 -12.677  1.00 96.12           C  
ATOM    708  HA  VAL A  48     -24.764  12.097 -12.732  1.00 96.12           H  
ATOM    709  C   VAL A  48     -23.395  10.607 -13.431  1.00 96.12           C  
ATOM    710  CB  VAL A  48     -22.965  13.111 -13.304  1.00 96.12           C  
ATOM    711  HB  VAL A  48     -21.895  13.029 -13.115  1.00 96.12           H  
ATOM    712  O   VAL A  48     -22.246  10.192 -13.565  1.00 96.12           O  
ATOM    713  CG1 VAL A  48     -23.193  13.200 -14.820  1.00 96.12           C  
ATOM    714 HG11 VAL A  48     -22.732  14.110 -15.206  1.00 96.12           H  
ATOM    715 HG12 VAL A  48     -24.260  13.216 -15.040  1.00 96.12           H  
ATOM    716 HG13 VAL A  48     -22.730  12.350 -15.321  1.00 96.12           H  
ATOM    717  CG2 VAL A  48     -23.479  14.424 -12.699  1.00 96.12           C  
ATOM    718 HG21 VAL A  48     -23.406  14.397 -11.611  1.00 96.12           H  
ATOM    719 HG22 VAL A  48     -24.526  14.576 -12.963  1.00 96.12           H  
ATOM    720 HG23 VAL A  48     -22.884  15.260 -13.066  1.00 96.12           H  
ATOM    721  N   GLY A  49     -24.451   9.972 -13.948  1.00 94.82           N  
ATOM    722  H   GLY A  49     -25.365  10.324 -13.703  1.00 94.82           H  
ATOM    723  CA  GLY A  49     -24.374   8.700 -14.674  1.00 94.82           C  
ATOM    724  HA2 GLY A  49     -25.220   8.634 -15.358  1.00 94.82           H  
ATOM    725  HA3 GLY A  49     -23.456   8.677 -15.262  1.00 94.82           H  
ATOM    726  C   GLY A  49     -24.390   7.445 -13.791  1.00 94.82           C  
ATOM    727  O   GLY A  49     -24.362   6.338 -14.330  1.00 94.82           O  
ATOM    728  N   MET A  50     -24.471   7.589 -12.465  1.00 96.70           N  
ATOM    729  H   MET A  50     -24.533   8.515 -12.068  1.00 96.70           H  
ATOM    730  CA  MET A  50     -24.564   6.453 -11.548  1.00 96.70           C  
ATOM    731  HA  MET A  50     -23.866   5.693 -11.899  1.00 96.70           H  
ATOM    732  C   MET A  50     -25.984   5.864 -11.531  1.00 96.70           C  
ATOM    733  CB  MET A  50     -24.146   6.853 -10.128  1.00 96.70           C  
ATOM    734  HB2 MET A  50     -24.368   6.033  -9.445  1.00 96.70           H  
ATOM    735  HB3 MET A  50     -24.735   7.712  -9.805  1.00 96.70           H  
ATOM    736  O   MET A  50     -26.960   6.617 -11.466  1.00 96.70           O  
ATOM    737  CG  MET A  50     -22.655   7.188 -10.025  1.00 96.70           C  
ATOM    738  HG2 MET A  50     -22.424   7.998 -10.717  1.00 96.70           H  
ATOM    739  HG3 MET A  50     -22.467   7.550  -9.014  1.00 96.70           H  
ATOM    740  SD  MET A  50     -21.512   5.813 -10.342  1.00 96.70           S  
ATOM    741  CE  MET A  50     -21.942   4.703  -8.972  1.00 96.70           C  
ATOM    742  HE1 MET A  50     -21.989   5.258  -8.035  1.00 96.70           H  
ATOM    743  HE2 MET A  50     -22.911   4.238  -9.155  1.00 96.70           H  
ATOM    744  HE3 MET A  50     -21.190   3.919  -8.876  1.00 96.70           H  
ATOM    745  N   PRO A  51     -26.135   4.525 -11.564  1.00 94.72           N  
ATOM    746  CA  PRO A  51     -27.414   3.888 -11.253  1.00 94.72           C  
ATOM    747  HA  PRO A  51     -28.212   4.315 -11.860  1.00 94.72           H  
ATOM    748  C   PRO A  51     -27.752   4.061  -9.761  1.00 94.72           C  
ATOM    749  CB  PRO A  51     -27.206   2.413 -11.604  1.00 94.72           C  
ATOM    750  HB2 PRO A  51     -27.354   2.267 -12.674  1.00 94.72           H  
ATOM    751  HB3 PRO A  51     -27.854   1.749 -11.032  1.00 94.72           H  
ATOM    752  O   PRO A  51     -26.852   4.350  -8.976  1.00 94.72           O  
ATOM    753  CG  PRO A  51     -25.737   2.198 -11.245  1.00 94.72           C  
ATOM    754  HG2 PRO A  51     -25.640   2.067 -10.167  1.00 94.72           H  
ATOM    755  HG3 PRO A  51     -25.315   1.337 -11.762  1.00 94.72           H  
ATOM    756  CD  PRO A  51     -25.082   3.516 -11.661  1.00 94.72           C  
ATOM    757  HD2 PRO A  51     -24.252   3.736 -10.990  1.00 94.72           H  
ATOM    758  HD3 PRO A  51     -24.730   3.454 -12.691  1.00 94.72           H  
ATOM    759  N   PRO A  52     -29.007   3.839  -9.332  1.00 95.52           N  
ATOM    760  CA  PRO A  52     -29.310   3.721  -7.908  1.00 95.52           C  
ATOM    761  HA  PRO A  52     -29.048   4.656  -7.411  1.00 95.52           H  
ATOM    762  C   PRO A  52     -28.530   2.557  -7.265  1.00 95.52           C  
ATOM    763  CB  PRO A  52     -30.824   3.508  -7.830  1.00 95.52           C  
ATOM    764  HB2 PRO A  52     -31.322   4.477  -7.784  1.00 95.52           H  
ATOM    765  HB3 PRO A  52     -31.116   2.890  -6.981  1.00 95.52           H  
ATOM    766  O   PRO A  52     -28.138   1.626  -7.980  1.00 95.52           O  
ATOM    767  CG  PRO A  52     -31.147   2.829  -9.161  1.00 95.52           C  
ATOM    768  HG2 PRO A  52     -30.928   1.763  -9.089  1.00 95.52           H  
ATOM    769  HG3 PRO A  52     -32.183   2.989  -9.456  1.00 95.52           H  
ATOM    770  CD  PRO A  52     -30.170   3.489 -10.132  1.00 95.52           C  
ATOM    771  HD2 PRO A  52     -30.611   4.400 -10.538  1.00 95.52           H  
ATOM    772  HD3 PRO A  52     -29.923   2.798 -10.938  1.00 95.52           H  
ATOM    773  N   PRO A  53     -28.330   2.572  -5.933  1.00 95.52           N  
ATOM    774  CA  PRO A  53     -27.718   1.457  -5.215  1.00 95.52           C  
ATOM    775  HA  PRO A  53     -26.673   1.391  -5.517  1.00 95.52           H  
ATOM    776  C   PRO A  53     -28.446   0.133  -5.509  1.00 95.52           C  
ATOM    777  CB  PRO A  53     -27.806   1.805  -3.724  1.00 95.52           C  
ATOM    778  HB2 PRO A  53     -26.889   1.536  -3.199  1.00 95.52           H  
ATOM    779  HB3 PRO A  53     -28.658   1.300  -3.269  1.00 95.52           H  
ATOM    780  O   PRO A  53     -29.670   0.134  -5.689  1.00 95.52           O  
ATOM    781  CG  PRO A  53     -28.051   3.313  -3.691  1.00 95.52           C  
ATOM    782  HG2 PRO A  53     -27.101   3.847  -3.673  1.00 95.52           H  
ATOM    783  HG3 PRO A  53     -28.662   3.606  -2.837  1.00 95.52           H  
ATOM    784  CD  PRO A  53     -28.750   3.614  -5.009  1.00 95.52           C  
ATOM    785  HD2 PRO A  53     -29.831   3.566  -4.873  1.00 95.52           H  
ATOM    786  HD3 PRO A  53     -28.451   4.603  -5.356  1.00 95.52           H  
ATOM    787  N   PRO A  54     -27.740  -1.010  -5.542  1.00 96.32           N  
ATOM    788  CA  PRO A  54     -28.382  -2.299  -5.763  1.00 96.32           C  
ATOM    789  HA  PRO A  54     -28.964  -2.265  -6.685  1.00 96.32           H  
ATOM    790  C   PRO A  54     -29.312  -2.652  -4.594  1.00 96.32           C  
ATOM    791  CB  PRO A  54     -27.234  -3.299  -5.925  1.00 96.32           C  
ATOM    792  HB2 PRO A  54     -26.902  -3.311  -6.963  1.00 96.32           H  
ATOM    793  HB3 PRO A  54     -27.507  -4.303  -5.599  1.00 96.32           H  
ATOM    794  O   PRO A  54     -29.030  -2.333  -3.441  1.00 96.32           O  
ATOM    795  CG  PRO A  54     -26.141  -2.690  -5.052  1.00 96.32           C  
ATOM    796  HG2 PRO A  54     -26.354  -2.943  -4.013  1.00 96.32           H  
ATOM    797  HG3 PRO A  54     -25.146  -3.031  -5.338  1.00 96.32           H  
ATOM    798  CD  PRO A  54     -26.320  -1.187  -5.268  1.00 96.32           C  
ATOM    799  HD2 PRO A  54     -26.011  -0.639  -4.378  1.00 96.32           H  
ATOM    800  HD3 PRO A  54     -25.739  -0.865  -6.132  1.00 96.32           H  
ATOM    801  N   ALA A  55     -30.388  -3.394  -4.873  1.00 96.37           N  
ATOM    802  H   ALA A  55     -30.579  -3.606  -5.842  1.00 96.37           H  
ATOM    803  CA  ALA A  55     -31.429  -3.722  -3.888  1.00 96.37           C  
ATOM    804  HA  ALA A  55     -31.863  -2.789  -3.526  1.00 96.37           H  
ATOM    805  C   ALA A  55     -30.930  -4.490  -2.646  1.00 96.37           C  
ATOM    806  CB  ALA A  55     -32.522  -4.521  -4.611  1.00 96.37           C  
ATOM    807  HB1 ALA A  55     -33.334  -4.732  -3.915  1.00 96.37           H  
ATOM    808  HB2 ALA A  55     -32.921  -3.941  -5.443  1.00 96.37           H  
ATOM    809  HB3 ALA A  55     -32.118  -5.463  -4.981  1.00 96.37           H  
ATOM    810  O   ALA A  55     -31.615  -4.524  -1.629  1.00 96.37           O  
ATOM    811  N   LYS A  56     -29.745  -5.110  -2.720  1.00 95.69           N  
ATOM    812  H   LYS A  56     -29.221  -5.006  -3.577  1.00 95.69           H  
ATOM    813  CA  LYS A  56     -29.112  -5.806  -1.589  1.00 95.69           C  
ATOM    814  HA  LYS A  56     -29.876  -6.394  -1.082  1.00 95.69           H  
ATOM    815  C   LYS A  56     -28.545  -4.862  -0.522  1.00 95.69           C  
ATOM    816  CB  LYS A  56     -28.024  -6.767  -2.102  1.00 95.69           C  
ATOM    817  HB2 LYS A  56     -27.731  -7.424  -1.284  1.00 95.69           H  
ATOM    818  HB3 LYS A  56     -28.434  -7.385  -2.901  1.00 95.69           H  
ATOM    819  O   LYS A  56     -28.255  -5.332   0.572  1.00 95.69           O  
ATOM    820  CG  LYS A  56     -26.772  -6.029  -2.607  1.00 95.69           C  
ATOM    821  HG2 LYS A  56     -27.050  -5.357  -3.419  1.00 95.69           H  
ATOM    822  HG3 LYS A  56     -26.344  -5.439  -1.796  1.00 95.69           H  
ATOM    823  CD  LYS A  56     -25.694  -6.994  -3.103  1.00 95.69           C  
ATOM    824  HD2 LYS A  56     -26.061  -7.535  -3.976  1.00 95.69           H  
ATOM    825  HD3 LYS A  56     -25.434  -7.699  -2.314  1.00 95.69           H  
ATOM    826  CE  LYS A  56     -24.463  -6.162  -3.469  1.00 95.69           C  
ATOM    827  HE2 LYS A  56     -24.046  -5.723  -2.562  1.00 95.69           H  
ATOM    828  HE3 LYS A  56     -24.762  -5.345  -4.125  1.00 95.69           H  
ATOM    829  NZ  LYS A  56     -23.429  -6.967  -4.139  1.00 95.69           N  
ATOM    830  HZ1 LYS A  56     -23.732  -7.458  -4.968  1.00 95.69           H  
ATOM    831  HZ2 LYS A  56     -22.937  -7.597  -3.522  1.00 95.69           H  
ATOM    832  HZ3 LYS A  56     -22.646  -6.382  -4.397  1.00 95.69           H  
ATOM    833  N   TRP A  57     -28.335  -3.585  -0.853  1.00 97.20           N  
ATOM    834  H   TRP A  57     -28.664  -3.251  -1.748  1.00 97.20           H  
ATOM    835  CA  TRP A  57     -27.709  -2.611   0.034  1.00 97.20           C  
ATOM    836  HA  TRP A  57     -26.774  -3.026   0.411  1.00 97.20           H  
ATOM    837  C   TRP A  57     -28.610  -2.305   1.230  1.00 97.20           C  
ATOM    838  CB  TRP A  57     -27.394  -1.332  -0.749  1.00 97.20           C  
ATOM    839  HB2 TRP A  57     -28.317  -0.949  -1.184  1.00 97.20           H  
ATOM    840  HB3 TRP A  57     -26.718  -1.577  -1.568  1.00 97.20           H  
ATOM    841  O   TRP A  57     -29.770  -1.928   1.062  1.00 97.20           O  
ATOM    842  CG  TRP A  57     -26.769  -0.243   0.065  1.00 97.20           C  
ATOM    843  CD1 TRP A  57     -27.318   0.966   0.323  1.00 97.20           C  
ATOM    844  HD1 TRP A  57     -28.287   1.292  -0.025  1.00 97.20           H  
ATOM    845  CD2 TRP A  57     -25.499  -0.265   0.784  1.00 97.20           C  
ATOM    846  CE2 TRP A  57     -25.331   0.993   1.432  1.00 97.20           C  
ATOM    847  CE3 TRP A  57     -24.487  -1.228   0.984  1.00 97.20           C  
ATOM    848  HE3 TRP A  57     -24.590  -2.213   0.554  1.00 97.20           H  
ATOM    849  NE1 TRP A  57     -26.461   1.708   1.111  1.00 97.20           N  
ATOM    850  HE1 TRP A  57     -26.671   2.635   1.453  1.00 97.20           H  
ATOM    851  CH2 TRP A  57     -23.231   0.303   2.407  1.00 97.20           C  
ATOM    852  HH2 TRP A  57     -22.392   0.484   3.062  1.00 97.20           H  
ATOM    853  CZ2 TRP A  57     -24.221   1.282   2.230  1.00 97.20           C  
ATOM    854  HZ2 TRP A  57     -24.167   2.228   2.748  1.00 97.20           H  
ATOM    855  CZ3 TRP A  57     -23.362  -0.945   1.777  1.00 97.20           C  
ATOM    856  HZ3 TRP A  57     -22.623  -1.713   1.951  1.00 97.20           H  
ATOM    857  N   LYS A  58     -28.063  -2.464   2.435  1.00 96.69           N  
ATOM    858  H   LYS A  58     -27.126  -2.838   2.479  1.00 96.69           H  
ATOM    859  CA  LYS A  58     -28.759  -2.209   3.706  1.00 96.69           C  
ATOM    860  HA  LYS A  58     -29.789  -1.907   3.513  1.00 96.69           H  
ATOM    861  C   LYS A  58     -28.136  -1.073   4.507  1.00 96.69           C  
ATOM    862  CB  LYS A  58     -28.766  -3.488   4.546  1.00 96.69           C  
ATOM    863  HB2 LYS A  58     -27.734  -3.787   4.728  1.00 96.69           H  
ATOM    864  HB3 LYS A  58     -29.235  -3.285   5.509  1.00 96.69           H  
ATOM    865  O   LYS A  58     -28.720  -0.653   5.504  1.00 96.69           O  
ATOM    866  CG  LYS A  58     -29.519  -4.636   3.866  1.00 96.69           C  
ATOM    867  HG2 LYS A  58     -29.114  -4.805   2.868  1.00 96.69           H  
ATOM    868  HG3 LYS A  58     -30.580  -4.397   3.788  1.00 96.69           H  
ATOM    869  CD  LYS A  58     -29.319  -5.902   4.692  1.00 96.69           C  
ATOM    870  HD2 LYS A  58     -28.254  -6.018   4.891  1.00 96.69           H  
ATOM    871  HD3 LYS A  58     -29.847  -5.810   5.641  1.00 96.69           H  
ATOM    872  CE  LYS A  58     -29.809  -7.121   3.918  1.00 96.69           C  
ATOM    873  HE2 LYS A  58     -29.381  -7.078   2.917  1.00 96.69           H  
ATOM    874  HE3 LYS A  58     -30.895  -7.083   3.834  1.00 96.69           H  
ATOM    875  NZ  LYS A  58     -29.357  -8.347   4.613  1.00 96.69           N  
ATOM    876  HZ1 LYS A  58     -29.608  -9.177   4.096  1.00 96.69           H  
ATOM    877  HZ2 LYS A  58     -28.352  -8.309   4.703  1.00 96.69           H  
ATOM    878  HZ3 LYS A  58     -29.736  -8.382   5.549  1.00 96.69           H  
ATOM    879  N   GLY A  59     -26.969  -0.592   4.085  1.00 97.08           N  
ATOM    880  H   GLY A  59     -26.540  -0.995   3.264  1.00 97.08           H  
ATOM    881  CA  GLY A  59     -26.276   0.477   4.780  1.00 97.08           C  
ATOM    882  HA2 GLY A  59     -25.251   0.568   4.420  1.00 97.08           H  
ATOM    883  HA3 GLY A  59     -26.226   0.219   5.838  1.00 97.08           H  
ATOM    884  C   GLY A  59     -26.985   1.820   4.672  1.00 97.08           C  
ATOM    885  O   GLY A  59     -27.872   2.051   3.847  1.00 97.08           O  
ATOM    886  N   VAL A  60     -26.570   2.727   5.547  1.00 94.26           N  
ATOM    887  H   VAL A  60     -25.808   2.476   6.161  1.00 94.26           H  
ATOM    888  CA  VAL A  60     -27.193   4.038   5.727  1.00 94.26           C  
ATOM    889  HA  VAL A  60     -27.857   4.231   4.885  1.00 94.26           H  
ATOM    890  C   VAL A  60     -26.146   5.143   5.719  1.00 94.26           C  
ATOM    891  CB  VAL A  60     -28.051   4.083   7.010  1.00 94.26           C  
ATOM    892  HB  VAL A  60     -28.491   5.077   7.086  1.00 94.26           H  
ATOM    893  O   VAL A  60     -24.953   4.915   5.931  1.00 94.26           O  
ATOM    894  CG1 VAL A  60     -29.209   3.078   6.948  1.00 94.26           C  
ATOM    895 HG11 VAL A  60     -29.866   3.215   7.807  1.00 94.26           H  
ATOM    896 HG12 VAL A  60     -28.830   2.056   6.954  1.00 94.26           H  
ATOM    897 HG13 VAL A  60     -29.782   3.229   6.033  1.00 94.26           H  
ATOM    898  CG2 VAL A  60     -27.240   3.829   8.288  1.00 94.26           C  
ATOM    899 HG21 VAL A  60     -27.890   3.921   9.157  1.00 94.26           H  
ATOM    900 HG22 VAL A  60     -26.815   2.825   8.274  1.00 94.26           H  
ATOM    901 HG23 VAL A  60     -26.435   4.559   8.378  1.00 94.26           H  
ATOM    902  N   CYS A  61     -26.612   6.368   5.509  1.00 95.69           N  
ATOM    903  H   CYS A  61     -27.602   6.486   5.345  1.00 95.69           H  
ATOM    904  CA  CYS A  61     -25.843   7.559   5.829  1.00 95.69           C  
ATOM    905  HA  CYS A  61     -24.790   7.301   5.940  1.00 95.69           H  
ATOM    906  C   CYS A  61     -26.315   8.116   7.162  1.00 95.69           C  
ATOM    907  CB  CYS A  61     -25.936   8.557   4.683  1.00 95.69           C  
ATOM    908  HB2 CYS A  61     -25.402   9.465   4.963  1.00 95.69           H  
ATOM    909  HB3 CYS A  61     -26.976   8.801   4.468  1.00 95.69           H  
ATOM    910  O   CYS A  61     -27.521   8.209   7.403  1.00 95.69           O  
ATOM    911  SG  CYS A  61     -25.154   7.838   3.228  1.00 95.69           S  
ATOM    912  N   GLU A  62     -25.368   8.477   8.025  1.00 93.05           N  
ATOM    913  H   GLU A  62     -24.402   8.289   7.802  1.00 93.05           H  
ATOM    914  CA  GLU A  62     -25.674   9.073   9.324  1.00 93.05           C  
ATOM    915  HA  GLU A  62     -26.201   8.329   9.921  1.00 93.05           H  
ATOM    916  C   GLU A  62     -26.609  10.277   9.188  1.00 93.05           C  
ATOM    917  CB  GLU A  62     -24.382   9.456  10.056  1.00 93.05           C  
ATOM    918  HB2 GLU A  62     -24.619  10.127  10.881  1.00 93.05           H  
ATOM    919  HB3 GLU A  62     -23.697   9.953   9.369  1.00 93.05           H  
ATOM    920  O   GLU A  62     -26.589  10.999   8.190  1.00 93.05           O  
ATOM    921  CG  GLU A  62     -23.755   8.185  10.627  1.00 93.05           C  
ATOM    922  HG2 GLU A  62     -24.468   7.736  11.318  1.00 93.05           H  
ATOM    923  HG3 GLU A  62     -23.589   7.469   9.823  1.00 93.05           H  
ATOM    924  CD  GLU A  62     -22.440   8.412  11.368  1.00 93.05           C  
ATOM    925  OE1 GLU A  62     -21.951   7.407  11.910  1.00 93.05           O  
ATOM    926  OE2 GLU A  62     -21.866   9.522  11.365  1.00 93.05           O  
ATOM    927  N   SER A  63     -27.460  10.488  10.193  1.00 89.71           N  
ATOM    928  H   SER A  63     -27.372   9.920  11.024  1.00 89.71           H  
ATOM    929  CA  SER A  63     -28.576  11.443  10.138  1.00 89.71           C  
ATOM    930  HA  SER A  63     -29.293  11.095   9.395  1.00 89.71           H  
ATOM    931  C   SER A  63     -28.143  12.859   9.737  1.00 89.71           C  
ATOM    932  CB  SER A  63     -29.290  11.466  11.494  1.00 89.71           C  
ATOM    933  HB2 SER A  63     -29.756  10.495  11.663  1.00 89.71           H  
ATOM    934  HB3 SER A  63     -30.066  12.231  11.487  1.00 89.71           H  
ATOM    935  O   SER A  63     -28.810  13.505   8.929  1.00 89.71           O  
ATOM    936  OG  SER A  63     -28.368  11.724  12.539  1.00 89.71           O  
ATOM    937  HG  SER A  63     -28.789  11.552  13.384  1.00 89.71           H  
ATOM    938  N   ASN A  64     -26.985  13.304  10.226  1.00 88.10           N  
ATOM    939  H   ASN A  64     -26.465  12.665  10.809  1.00 88.10           H  
ATOM    940  CA  ASN A  64     -26.355  14.594   9.925  1.00 88.10           C  
ATOM    941  HA  ASN A  64     -27.136  15.354   9.909  1.00 88.10           H  
ATOM    942  C   ASN A  64     -25.661  14.664   8.546  1.00 88.10           C  
ATOM    943  CB  ASN A  64     -25.380  14.931  11.073  1.00 88.10           C  
ATOM    944  HB2 ASN A  64     -25.930  14.960  12.014  1.00 88.10           H  
ATOM    945  HB3 ASN A  64     -24.956  15.919  10.898  1.00 88.10           H  
ATOM    946  O   ASN A  64     -25.157  15.719   8.157  1.00 88.10           O  
ATOM    947  CG  ASN A  64     -24.230  13.940  11.228  1.00 88.10           C  
ATOM    948  ND2 ASN A  64     -23.292  14.222  12.101  1.00 88.10           N  
ATOM    949 HD21 ASN A  64     -23.345  15.039  12.693  1.00 88.10           H  
ATOM    950 HD22 ASN A  64     -22.597  13.511  12.279  1.00 88.10           H  
ATOM    951  OD1 ASN A  64     -24.180  12.906  10.588  1.00 88.10           O  
ATOM    952  N   PHE A  65     -25.638  13.560   7.805  1.00 87.53           N  
ATOM    953  H   PHE A  65     -25.993  12.716   8.231  1.00 87.53           H  
ATOM    954  CA  PHE A  65     -24.960  13.398   6.522  1.00 87.53           C  
ATOM    955  HA  PHE A  65     -24.537  14.355   6.216  1.00 87.53           H  
ATOM    956  C   PHE A  65     -25.900  12.939   5.395  1.00 87.53           C  
ATOM    957  CB  PHE A  65     -23.807  12.414   6.735  1.00 87.53           C  
ATOM    958  HB2 PHE A  65     -23.375  12.573   7.723  1.00 87.53           H  
ATOM    959  HB3 PHE A  65     -24.191  11.394   6.717  1.00 87.53           H  
ATOM    960  O   PHE A  65     -25.516  12.961   4.231  1.00 87.53           O  
ATOM    961  CG  PHE A  65     -22.698  12.554   5.720  1.00 87.53           C  
ATOM    962  CD1 PHE A  65     -22.753  11.843   4.511  1.00 87.53           C  
ATOM    963  HD1 PHE A  65     -23.612  11.227   4.289  1.00 87.53           H  
ATOM    964  CD2 PHE A  65     -21.579  13.351   6.012  1.00 87.53           C  
ATOM    965  HD2 PHE A  65     -21.510  13.857   6.963  1.00 87.53           H  
ATOM    966  CE1 PHE A  65     -21.699  11.921   3.591  1.00 87.53           C  
ATOM    967  HE1 PHE A  65     -21.761  11.367   2.666  1.00 87.53           H  
ATOM    968  CE2 PHE A  65     -20.496  13.367   5.120  1.00 87.53           C  
ATOM    969  HE2 PHE A  65     -19.561  13.820   5.412  1.00 87.53           H  
ATOM    970  CZ  PHE A  65     -20.554  12.661   3.909  1.00 87.53           C  
ATOM    971  HZ  PHE A  65     -19.697  12.630   3.252  1.00 87.53           H  
ATOM    972  N   THR A  66     -27.143  12.577   5.716  1.00 88.54           N  
ATOM    973  H   THR A  66     -27.352  12.507   6.702  1.00 88.54           H  
ATOM    974  CA  THR A  66     -28.165  12.076   4.775  1.00 88.54           C  
ATOM    975  HA  THR A  66     -27.916  11.050   4.505  1.00 88.54           H  
ATOM    976  C   THR A  66     -28.253  12.861   3.462  1.00 88.54           C  
ATOM    977  CB  THR A  66     -29.550  12.071   5.441  1.00 88.54           C  
ATOM    978  HB  THR A  66     -30.313  11.935   4.674  1.00 88.54           H  
ATOM    979  O   THR A  66     -28.182  12.264   2.394  1.00 88.54           O  
ATOM    980  CG2 THR A  66     -29.682  10.938   6.454  1.00 88.54           C  
ATOM    981 HG21 THR A  66     -30.662  10.981   6.928  1.00 88.54           H  
ATOM    982 HG22 THR A  66     -28.903  11.012   7.213  1.00 88.54           H  
ATOM    983 HG23 THR A  66     -29.580   9.979   5.945  1.00 88.54           H  
ATOM    984  OG1 THR A  66     -29.790  13.291   6.117  1.00 88.54           O  
ATOM    985  HG1 THR A  66     -29.535  13.192   7.038  1.00 88.54           H  
ATOM    986  N   ASN A  67     -28.301  14.194   3.520  1.00 91.48           N  
ATOM    987  H   ASN A  67     -28.433  14.600   4.435  1.00 91.48           H  
ATOM    988  CA  ASN A  67     -28.394  15.059   2.332  1.00 91.48           C  
ATOM    989  HA  ASN A  67     -29.142  14.639   1.661  1.00 91.48           H  
ATOM    990  C   ASN A  67     -27.096  15.167   1.506  1.00 91.48           C  
ATOM    991  CB  ASN A  67     -28.867  16.454   2.779  1.00 91.48           C  
ATOM    992  HB2 ASN A  67     -28.169  16.851   3.516  1.00 91.48           H  
ATOM    993  HB3 ASN A  67     -28.873  17.123   1.918  1.00 91.48           H  
ATOM    994  O   ASN A  67     -27.070  15.883   0.507  1.00 91.48           O  
ATOM    995  CG  ASN A  67     -30.270  16.458   3.352  1.00 91.48           C  
ATOM    996  ND2 ASN A  67     -30.592  17.434   4.167  1.00 91.48           N  
ATOM    997 HD21 ASN A  67     -29.926  18.154   4.407  1.00 91.48           H  
ATOM    998 HD22 ASN A  67     -31.528  17.383   4.544  1.00 91.48           H  
ATOM    999  OD1 ASN A  67     -31.100  15.613   3.082  1.00 91.48           O  
ATOM   1000  N   LYS A  68     -26.006  14.528   1.944  1.00 92.55           N  
ATOM   1001  H   LYS A  68     -26.100  13.956   2.771  1.00 92.55           H  
ATOM   1002  CA  LYS A  68     -24.701  14.526   1.266  1.00 92.55           C  
ATOM   1003  HA  LYS A  68     -24.705  15.265   0.464  1.00 92.55           H  
ATOM   1004  C   LYS A  68     -24.375  13.195   0.592  1.00 92.55           C  
ATOM   1005  CB  LYS A  68     -23.589  14.890   2.253  1.00 92.55           C  
ATOM   1006  HB2 LYS A  68     -23.480  14.097   2.994  1.00 92.55           H  
ATOM   1007  HB3 LYS A  68     -22.663  14.952   1.682  1.00 92.55           H  
ATOM   1008  O   LYS A  68     -23.429  13.130  -0.188  1.00 92.55           O  
ATOM   1009  CG  LYS A  68     -23.814  16.223   2.973  1.00 92.55           C  
ATOM   1010  HG2 LYS A  68     -24.599  16.111   3.721  1.00 92.55           H  
ATOM   1011  HG3 LYS A  68     -24.107  16.985   2.250  1.00 92.55           H  
ATOM   1012  CD  LYS A  68     -22.510  16.647   3.650  1.00 92.55           C  
ATOM   1013  HD2 LYS A  68     -21.766  16.812   2.870  1.00 92.55           H  
ATOM   1014  HD3 LYS A  68     -22.174  15.856   4.320  1.00 92.55           H  
ATOM   1015  CE  LYS A  68     -22.688  17.948   4.422  1.00 92.55           C  
ATOM   1016  HE2 LYS A  68     -23.388  17.775   5.240  1.00 92.55           H  
ATOM   1017  HE3 LYS A  68     -23.122  18.689   3.750  1.00 92.55           H  
ATOM   1018  NZ  LYS A  68     -21.383  18.423   4.937  1.00 92.55           N  
ATOM   1019  HZ1 LYS A  68     -20.973  17.721   5.537  1.00 92.55           H  
ATOM   1020  HZ2 LYS A  68     -21.499  19.280   5.460  1.00 92.55           H  
ATOM   1021  HZ3 LYS A  68     -20.758  18.593   4.162  1.00 92.55           H  
ATOM   1022  N   CYS A  69     -25.132  12.147   0.896  1.00 96.62           N  
ATOM   1023  H   CYS A  69     -25.924  12.288   1.508  1.00 96.62           H  
ATOM   1024  CA  CYS A  69     -25.068  10.894   0.163  1.00 96.62           C  
ATOM   1025  HA  CYS A  69     -24.034  10.690  -0.116  1.00 96.62           H  
ATOM   1026  C   CYS A  69     -25.878  10.973  -1.128  1.00 96.62           C  
ATOM   1027  CB  CYS A  69     -25.533   9.762   1.062  1.00 96.62           C  
ATOM   1028  HB2 CYS A  69     -26.478  10.027   1.536  1.00 96.62           H  
ATOM   1029  HB3 CYS A  69     -25.687   8.866   0.460  1.00 96.62           H  
ATOM   1030  O   CYS A  69     -26.816  11.759  -1.252  1.00 96.62           O  
ATOM   1031  SG  CYS A  69     -24.295   9.388   2.308  1.00 96.62           S  
ATOM   1032  N   ASN A  70     -25.488  10.163  -2.102  1.00 96.80           N  
ATOM   1033  H   ASN A  70     -24.788   9.465  -1.894  1.00 96.80           H  
ATOM   1034  CA  ASN A  70     -26.050  10.155  -3.445  1.00 96.80           C  
ATOM   1035  HA  ASN A  70     -27.121  10.348  -3.388  1.00 96.80           H  
ATOM   1036  C   ASN A  70     -25.869   8.761  -4.072  1.00 96.80           C  
ATOM   1037  CB  ASN A  70     -25.387  11.310  -4.233  1.00 96.80           C  
ATOM   1038  HB2 ASN A  70     -25.560  12.242  -3.695  1.00 96.80           H  
ATOM   1039  HB3 ASN A  70     -25.873  11.416  -5.203  1.00 96.80           H  
ATOM   1040  O   ASN A  70     -25.492   7.808  -3.392  1.00 96.80           O  
ATOM   1041  CG  ASN A  70     -23.892  11.160  -4.457  1.00 96.80           C  
ATOM   1042  ND2 ASN A  70     -23.199  12.211  -4.815  1.00 96.80           N  
ATOM   1043 HD21 ASN A  70     -22.208  12.082  -4.960  1.00 96.80           H  
ATOM   1044 HD22 ASN A  70     -23.649  13.112  -4.890  1.00 96.80           H  
ATOM   1045  OD1 ASN A  70     -23.328  10.087  -4.359  1.00 96.80           O  
ATOM   1046  N   ASN A  71     -26.102   8.616  -5.377  1.00 97.31           N  
ATOM   1047  H   ASN A  71     -26.419   9.406  -5.921  1.00 97.31           H  
ATOM   1048  CA  ASN A  71     -25.944   7.310  -6.025  1.00 97.31           C  
ATOM   1049  HA  ASN A  71     -26.421   6.557  -5.398  1.00 97.31           H  
ATOM   1050  C   ASN A  71     -24.473   6.861  -6.164  1.00 97.31           C  
ATOM   1051  CB  ASN A  71     -26.683   7.327  -7.367  1.00 97.31           C  
ATOM   1052  HB2 ASN A  71     -26.463   6.403  -7.902  1.00 97.31           H  
ATOM   1053  HB3 ASN A  71     -26.339   8.152  -7.991  1.00 97.31           H  
ATOM   1054  O   ASN A  71     -24.215   5.703  -6.486  1.00 97.31           O  
ATOM   1055  CG  ASN A  71     -28.185   7.439  -7.231  1.00 97.31           C  
ATOM   1056  ND2 ASN A  71     -28.825   8.121  -8.148  1.00 97.31           N  
ATOM   1057 HD21 ASN A  71     -29.812   8.264  -7.990  1.00 97.31           H  
ATOM   1058 HD22 ASN A  71     -28.300   8.631  -8.844  1.00 97.31           H  
ATOM   1059  OD1 ASN A  71     -28.807   6.925  -6.316  1.00 97.31           O  
ATOM   1060  N   LYS A  72     -23.494   7.740  -5.911  1.00 97.56           N  
ATOM   1061  H   LYS A  72     -23.766   8.657  -5.585  1.00 97.56           H  
ATOM   1062  CA  LYS A  72     -22.065   7.409  -5.863  1.00 97.56           C  
ATOM   1063  HA  LYS A  72     -21.908   6.530  -6.488  1.00 97.56           H  
ATOM   1064  C   LYS A  72     -21.609   7.013  -4.462  1.00 97.56           C  
ATOM   1065  CB  LYS A  72     -21.242   8.586  -6.416  1.00 97.56           C  
ATOM   1066  HB2 LYS A  72     -21.385   9.466  -5.788  1.00 97.56           H  
ATOM   1067  HB3 LYS A  72     -21.604   8.837  -7.413  1.00 97.56           H  
ATOM   1068  O   LYS A  72     -21.044   5.936  -4.292  1.00 97.56           O  
ATOM   1069  CG  LYS A  72     -19.738   8.310  -6.502  1.00 97.56           C  
ATOM   1070  HG2 LYS A  72     -19.267   9.166  -6.986  1.00 97.56           H  
ATOM   1071  HG3 LYS A  72     -19.312   8.178  -5.508  1.00 97.56           H  
ATOM   1072  CD  LYS A  72     -19.492   7.072  -7.353  1.00 97.56           C  
ATOM   1073  HD2 LYS A  72     -20.045   7.180  -8.286  1.00 97.56           H  
ATOM   1074  HD3 LYS A  72     -19.830   6.179  -6.828  1.00 97.56           H  
ATOM   1075  CE  LYS A  72     -18.028   6.901  -7.673  1.00 97.56           C  
ATOM   1076  HE2 LYS A  72     -17.478   6.683  -6.757  1.00 97.56           H  
ATOM   1077  HE3 LYS A  72     -17.631   7.815  -8.115  1.00 97.56           H  
ATOM   1078  NZ  LYS A  72     -17.908   5.780  -8.619  1.00 97.56           N  
ATOM   1079  HZ1 LYS A  72     -18.341   4.946  -8.249  1.00 97.56           H  
ATOM   1080  HZ2 LYS A  72     -16.930   5.569  -8.761  1.00 97.56           H  
ATOM   1081  HZ3 LYS A  72     -18.293   5.985  -9.530  1.00 97.56           H  
ATOM   1082  N   LEU A  73     -21.849   7.885  -3.489  1.00 97.15           N  
ATOM   1083  H   LEU A  73     -22.346   8.725  -3.749  1.00 97.15           H  
ATOM   1084  CA  LEU A  73     -21.604   7.691  -2.066  1.00 97.15           C  
ATOM   1085  HA  LEU A  73     -20.862   6.903  -1.932  1.00 97.15           H  
ATOM   1086  C   LEU A  73     -22.913   7.260  -1.400  1.00 97.15           C  
ATOM   1087  CB  LEU A  73     -21.045   9.002  -1.488  1.00 97.15           C  
ATOM   1088  HB2 LEU A  73     -21.758   9.803  -1.683  1.00 97.15           H  
ATOM   1089  HB3 LEU A  73     -20.117   9.246  -2.004  1.00 97.15           H  
ATOM   1090  O   LEU A  73     -23.736   8.100  -1.039  1.00 97.15           O  
ATOM   1091  CG  LEU A  73     -20.777   8.944   0.027  1.00 97.15           C  
ATOM   1092  HG  LEU A  73     -21.693   8.700   0.566  1.00 97.15           H  
ATOM   1093  CD1 LEU A  73     -19.710   7.907   0.379  1.00 97.15           C  
ATOM   1094 HD11 LEU A  73     -18.817   8.053  -0.228  1.00 97.15           H  
ATOM   1095 HD12 LEU A  73     -19.454   7.990   1.436  1.00 97.15           H  
ATOM   1096 HD13 LEU A  73     -20.102   6.903   0.215  1.00 97.15           H  
ATOM   1097  CD2 LEU A  73     -20.310  10.319   0.495  1.00 97.15           C  
ATOM   1098 HD21 LEU A  73     -19.405  10.610  -0.038  1.00 97.15           H  
ATOM   1099 HD22 LEU A  73     -21.095  11.048   0.296  1.00 97.15           H  
ATOM   1100 HD23 LEU A  73     -20.111  10.287   1.566  1.00 97.15           H  
ATOM   1101  N   ILE A  74     -23.100   5.950  -1.266  1.00 97.47           N  
ATOM   1102  H   ILE A  74     -22.334   5.339  -1.514  1.00 97.47           H  
ATOM   1103  CA  ILE A  74     -24.380   5.331  -0.883  1.00 97.47           C  
ATOM   1104  HA  ILE A  74     -25.181   6.033  -1.117  1.00 97.47           H  
ATOM   1105  C   ILE A  74     -24.488   5.047   0.623  1.00 97.47           C  
ATOM   1106  CB  ILE A  74     -24.630   4.060  -1.725  1.00 97.47           C  
ATOM   1107  HB  ILE A  74     -25.636   3.710  -1.494  1.00 97.47           H  
ATOM   1108  O   ILE A  74     -25.562   4.714   1.121  1.00 97.47           O  
ATOM   1109  CG1 ILE A  74     -23.636   2.925  -1.391  1.00 97.47           C  
ATOM   1110 HG12 ILE A  74     -23.565   2.802  -0.310  1.00 97.47           H  
ATOM   1111 HG13 ILE A  74     -22.643   3.175  -1.765  1.00 97.47           H  
ATOM   1112  CG2 ILE A  74     -24.575   4.401  -3.229  1.00 97.47           C  
ATOM   1113 HG21 ILE A  74     -23.567   4.691  -3.526  1.00 97.47           H  
ATOM   1114 HG22 ILE A  74     -24.879   3.540  -3.824  1.00 97.47           H  
ATOM   1115 HG23 ILE A  74     -25.251   5.230  -3.440  1.00 97.47           H  
ATOM   1116  CD1 ILE A  74     -24.059   1.569  -1.963  1.00 97.47           C  
ATOM   1117 HD11 ILE A  74     -25.062   1.319  -1.617  1.00 97.47           H  
ATOM   1118 HD12 ILE A  74     -24.052   1.578  -3.053  1.00 97.47           H  
ATOM   1119 HD13 ILE A  74     -23.367   0.806  -1.608  1.00 97.47           H  
ATOM   1120  N   GLY A  75     -23.368   5.163   1.341  1.00 97.21           N  
ATOM   1121  H   GLY A  75     -22.530   5.444   0.853  1.00 97.21           H  
ATOM   1122  CA  GLY A  75     -23.248   4.915   2.774  1.00 97.21           C  
ATOM   1123  HA2 GLY A  75     -24.198   5.106   3.273  1.00 97.21           H  
ATOM   1124  HA3 GLY A  75     -22.964   3.876   2.942  1.00 97.21           H  
ATOM   1125  C   GLY A  75     -22.156   5.773   3.394  1.00 97.21           C  
ATOM   1126  O   GLY A  75     -21.106   5.982   2.781  1.00 97.21           O  
ATOM   1127  N   ALA A  76     -22.394   6.260   4.608  1.00 97.00           N  
ATOM   1128  H   ALA A  76     -23.255   6.004   5.069  1.00 97.00           H  
ATOM   1129  CA  ALA A  76     -21.424   7.054   5.350  1.00 97.00           C  
ATOM   1130  HA  ALA A  76     -20.424   6.679   5.131  1.00 97.00           H  
ATOM   1131  C   ALA A  76     -21.658   6.911   6.854  1.00 97.00           C  
ATOM   1132  CB  ALA A  76     -21.512   8.517   4.892  1.00 97.00           C  
ATOM   1133  HB1 ALA A  76     -22.502   8.918   5.111  1.00 97.00           H  
ATOM   1134  HB2 ALA A  76     -21.330   8.584   3.819  1.00 97.00           H  
ATOM   1135  HB3 ALA A  76     -20.761   9.113   5.412  1.00 97.00           H  
ATOM   1136  O   ALA A  76     -22.667   7.393   7.373  1.00 97.00           O  
ATOM   1137  N   ARG A  77     -20.717   6.252   7.538  1.00 96.09           N  
ATOM   1138  H   ARG A  77     -19.936   5.878   7.018  1.00 96.09           H  
ATOM   1139  CA  ARG A  77     -20.748   5.988   8.983  1.00 96.09           C  
ATOM   1140  HA  ARG A  77     -21.546   6.572   9.443  1.00 96.09           H  
ATOM   1141  C   ARG A  77     -19.451   6.446   9.644  1.00 96.09           C  
ATOM   1142  CB  ARG A  77     -21.040   4.497   9.243  1.00 96.09           C  
ATOM   1143  HB2 ARG A  77     -20.283   3.890   8.747  1.00 96.09           H  
ATOM   1144  HB3 ARG A  77     -20.984   4.309  10.315  1.00 96.09           H  
ATOM   1145  O   ARG A  77     -18.393   6.460   9.015  1.00 96.09           O  
ATOM   1146  CG  ARG A  77     -22.437   4.090   8.733  1.00 96.09           C  
ATOM   1147  HG2 ARG A  77     -23.198   4.682   9.242  1.00 96.09           H  
ATOM   1148  HG3 ARG A  77     -22.505   4.299   7.665  1.00 96.09           H  
ATOM   1149  CD  ARG A  77     -22.742   2.600   8.918  1.00 96.09           C  
ATOM   1150  HD2 ARG A  77     -23.668   2.373   8.389  1.00 96.09           H  
ATOM   1151  HD3 ARG A  77     -21.943   2.017   8.460  1.00 96.09           H  
ATOM   1152  NE  ARG A  77     -22.887   2.220  10.333  1.00 96.09           N  
ATOM   1153  HE  ARG A  77     -22.627   2.908  11.026  1.00 96.09           H  
ATOM   1154  NH1 ARG A  77     -23.552   0.043   9.951  1.00 96.09           N  
ATOM   1155 HH11 ARG A  77     -23.785  -0.881  10.286  1.00 96.09           H  
ATOM   1156 HH12 ARG A  77     -23.548   0.154   8.947  1.00 96.09           H  
ATOM   1157  NH2 ARG A  77     -23.209   0.756  12.038  1.00 96.09           N  
ATOM   1158 HH21 ARG A  77     -23.224  -0.220  12.299  1.00 96.09           H  
ATOM   1159 HH22 ARG A  77     -22.859   1.445  12.688  1.00 96.09           H  
ATOM   1160  CZ  ARG A  77     -23.219   1.014  10.761  1.00 96.09           C  
ATOM   1161  N   SER A  78     -19.527   6.824  10.909  1.00 94.45           N  
ATOM   1162  H   SER A  78     -20.431   6.807  11.360  1.00 94.45           H  
ATOM   1163  CA  SER A  78     -18.418   7.233  11.757  1.00 94.45           C  
ATOM   1164  HA  SER A  78     -17.488   6.948  11.265  1.00 94.45           H  
ATOM   1165  C   SER A  78     -18.458   6.481  13.087  1.00 94.45           C  
ATOM   1166  CB  SER A  78     -18.398   8.760  11.929  1.00 94.45           C  
ATOM   1167  HB2 SER A  78     -18.418   9.223  10.943  1.00 94.45           H  
ATOM   1168  HB3 SER A  78     -17.460   9.038  12.410  1.00 94.45           H  
ATOM   1169  O   SER A  78     -19.516   6.125  13.600  1.00 94.45           O  
ATOM   1170  OG  SER A  78     -19.460   9.284  12.703  1.00 94.45           O  
ATOM   1171  HG  SER A  78     -20.302   9.121  12.271  1.00 94.45           H  
ATOM   1172  N   TYR A  79     -17.276   6.192  13.626  1.00 94.40           N  
ATOM   1173  H   TYR A  79     -16.442   6.429  13.108  1.00 94.40           H  
ATOM   1174  CA  TYR A  79     -17.103   5.444  14.876  1.00 94.40           C  
ATOM   1175  HA  TYR A  79     -18.073   5.091  15.228  1.00 94.40           H  
ATOM   1176  C   TYR A  79     -16.563   6.364  15.981  1.00 94.40           C  
ATOM   1177  CB  TYR A  79     -16.263   4.191  14.587  1.00 94.40           C  
ATOM   1178  HB2 TYR A  79     -16.051   3.681  15.527  1.00 94.40           H  
ATOM   1179  HB3 TYR A  79     -15.312   4.477  14.137  1.00 94.40           H  
ATOM   1180  O   TYR A  79     -16.474   7.578  15.771  1.00 94.40           O  
ATOM   1181  CG  TYR A  79     -16.986   3.210  13.680  1.00 94.40           C  
ATOM   1182  CD1 TYR A  79     -17.681   2.114  14.231  1.00 94.40           C  
ATOM   1183  HD1 TYR A  79     -17.621   1.915  15.291  1.00 94.40           H  
ATOM   1184  CD2 TYR A  79     -17.030   3.441  12.292  1.00 94.40           C  
ATOM   1185  HD2 TYR A  79     -16.482   4.265  11.861  1.00 94.40           H  
ATOM   1186  CE1 TYR A  79     -18.462   1.284  13.402  1.00 94.40           C  
ATOM   1187  HE1 TYR A  79     -19.004   0.448  13.820  1.00 94.40           H  
ATOM   1188  CE2 TYR A  79     -17.826   2.634  11.467  1.00 94.40           C  
ATOM   1189  HE2 TYR A  79     -17.902   2.837  10.409  1.00 94.40           H  
ATOM   1190  OH  TYR A  79     -19.388   0.869  11.217  1.00 94.40           O  
ATOM   1191  HH  TYR A  79     -19.783   0.105  11.644  1.00 94.40           H  
ATOM   1192  CZ  TYR A  79     -18.558   1.570  12.024  1.00 94.40           C  
ATOM   1193  N   GLN A  80     -16.231   5.835  17.168  1.00 87.29           N  
ATOM   1194  H   GLN A  80     -16.167   4.831  17.258  1.00 87.29           H  
ATOM   1195  CA  GLN A  80     -15.942   6.652  18.362  1.00 87.29           C  
ATOM   1196  HA  GLN A  80     -16.848   7.175  18.666  1.00 87.29           H  
ATOM   1197  C   GLN A  80     -14.868   7.711  18.098  1.00 87.29           C  
ATOM   1198  CB  GLN A  80     -15.467   5.762  19.520  1.00 87.29           C  
ATOM   1199  HB2 GLN A  80     -14.585   5.197  19.215  1.00 87.29           H  
ATOM   1200  HB3 GLN A  80     -15.184   6.411  20.349  1.00 87.29           H  
ATOM   1201  O   GLN A  80     -15.040   8.894  18.400  1.00 87.29           O  
ATOM   1202  CG  GLN A  80     -16.538   4.787  20.018  1.00 87.29           C  
ATOM   1203  HG2 GLN A  80     -16.752   4.052  19.242  1.00 87.29           H  
ATOM   1204  HG3 GLN A  80     -17.453   5.338  20.237  1.00 87.29           H  
ATOM   1205  CD  GLN A  80     -16.107   4.043  21.280  1.00 87.29           C  
ATOM   1206  NE2 GLN A  80     -16.985   3.265  21.871  1.00 87.29           N  
ATOM   1207 HE21 GLN A  80     -16.623   2.740  22.655  1.00 87.29           H  
ATOM   1208 HE22 GLN A  80     -17.869   3.065  21.425  1.00 87.29           H  
ATOM   1209  OE1 GLN A  80     -15.008   4.164  21.794  1.00 87.29           O  
ATOM   1210  N   LEU A  81     -13.782   7.294  17.455  1.00 82.81           N  
ATOM   1211  H   LEU A  81     -13.683   6.302  17.292  1.00 82.81           H  
ATOM   1212  CA  LEU A  81     -12.676   8.167  17.087  1.00 82.81           C  
ATOM   1213  HA  LEU A  81     -12.485   8.853  17.912  1.00 82.81           H  
ATOM   1214  C   LEU A  81     -12.952   9.068  15.870  1.00 82.81           C  
ATOM   1215  CB  LEU A  81     -11.462   7.253  16.882  1.00 82.81           C  
ATOM   1216  HB2 LEU A  81     -10.693   7.763  16.302  1.00 82.81           H  
ATOM   1217  HB3 LEU A  81     -11.767   6.403  16.271  1.00 82.81           H  
ATOM   1218  O   LEU A  81     -12.166   9.979  15.605  1.00 82.81           O  
ATOM   1219  CG  LEU A  81     -10.849   6.721  18.192  1.00 82.81           C  
ATOM   1220  HG  LEU A  81     -11.556   6.053  18.684  1.00 82.81           H  
ATOM   1221  CD1 LEU A  81      -9.604   5.931  17.816  1.00 82.81           C  
ATOM   1222 HD11 LEU A  81      -9.176   5.460  18.701  1.00 82.81           H  
ATOM   1223 HD12 LEU A  81      -9.919   5.159  17.113  1.00 82.81           H  
ATOM   1224 HD13 LEU A  81      -8.861   6.571  17.341  1.00 82.81           H  
ATOM   1225  CD2 LEU A  81     -10.424   7.801  19.195  1.00 82.81           C  
ATOM   1226 HD21 LEU A  81      -9.758   8.526  18.728  1.00 82.81           H  
ATOM   1227 HD22 LEU A  81      -9.907   7.327  20.029  1.00 82.81           H  
ATOM   1228 HD23 LEU A  81     -11.304   8.301  19.601  1.00 82.81           H  
ATOM   1229  N   GLY A  82     -14.052   8.857  15.145  1.00 77.90           N  
ATOM   1230  H   GLY A  82     -14.682   8.133  15.459  1.00 77.90           H  
ATOM   1231  CA  GLY A  82     -14.466   9.639  13.977  1.00 77.90           C  
ATOM   1232  HA2 GLY A  82     -15.192   9.052  13.414  1.00 77.90           H  
ATOM   1233  HA3 GLY A  82     -13.596   9.810  13.343  1.00 77.90           H  
ATOM   1234  C   GLY A  82     -15.105  10.995  14.304  1.00 77.90           C  
ATOM   1235  O   GLY A  82     -15.391  11.765  13.385  1.00 77.90           O  
ATOM   1236  N   ASN A  83     -15.292  11.309  15.592  1.00 79.97           N  
ATOM   1237  H   ASN A  83     -15.006  10.622  16.276  1.00 79.97           H  
ATOM   1238  CA  ASN A  83     -15.907  12.539  16.107  1.00 79.97           C  
ATOM   1239  HA  ASN A  83     -15.966  12.425  17.189  1.00 79.97           H  
ATOM   1240  C   ASN A  83     -17.362  12.774  15.648  1.00 79.97           C  
ATOM   1241  CB  ASN A  83     -15.013  13.760  15.828  1.00 79.97           C  
ATOM   1242  HB2 ASN A  83     -14.909  13.900  14.752  1.00 79.97           H  
ATOM   1243  HB3 ASN A  83     -15.508  14.648  16.222  1.00 79.97           H  
ATOM   1244  O   ASN A  83     -17.785  13.920  15.502  1.00 79.97           O  
ATOM   1245  CG  ASN A  83     -13.643  13.726  16.454  1.00 79.97           C  
ATOM   1246  ND2 ASN A  83     -12.883  14.751  16.206  1.00 79.97           N  
ATOM   1247 HD21 ASN A  83     -12.085  14.856  16.816  1.00 79.97           H  
ATOM   1248 HD22 ASN A  83     -13.273  15.528  15.692  1.00 79.97           H  
ATOM   1249  OD1 ASN A  83     -13.201  12.835  17.153  1.00 79.97           O  
ATOM   1250  N   GLY A  84     -18.132  11.709  15.399  1.00 83.33           N  
ATOM   1251  H   GLY A  84     -17.740  10.785  15.514  1.00 83.33           H  
ATOM   1252  CA  GLY A  84     -19.561  11.806  15.060  1.00 83.33           C  
ATOM   1253  HA2 GLY A  84     -19.980  10.800  15.035  1.00 83.33           H  
ATOM   1254  HA3 GLY A  84     -20.079  12.375  15.832  1.00 83.33           H  
ATOM   1255  C   GLY A  84     -19.864  12.456  13.704  1.00 83.33           C  
ATOM   1256  O   GLY A  84     -20.961  12.977  13.491  1.00 83.33           O  
ATOM   1257  N   SER A  85     -18.883  12.492  12.802  1.00 90.93           N  
ATOM   1258  H   SER A  85     -18.010  12.042  13.036  1.00 90.93           H  
ATOM   1259  CA  SER A  85     -19.058  12.995  11.443  1.00 90.93           C  
ATOM   1260  HA  SER A  85     -20.113  12.940  11.175  1.00 90.93           H  
ATOM   1261  C   SER A  85     -18.211  12.182  10.463  1.00 90.93           C  
ATOM   1262  CB  SER A  85     -18.659  14.467  11.382  1.00 90.93           C  
ATOM   1263  HB2 SER A  85     -19.314  15.039  12.038  1.00 90.93           H  
ATOM   1264  HB3 SER A  85     -17.631  14.579  11.727  1.00 90.93           H  
ATOM   1265  O   SER A  85     -16.987  12.156  10.625  1.00 90.93           O  
ATOM   1266  OG  SER A  85     -18.767  14.960  10.058  1.00 90.93           O  
ATOM   1267  HG  SER A  85     -18.594  15.903  10.099  1.00 90.93           H  
ATOM   1268  N   PRO A  86     -18.800  11.600   9.399  1.00 93.37           N  
ATOM   1269  CA  PRO A  86     -18.062  10.882   8.355  1.00 93.37           C  
ATOM   1270  HA  PRO A  86     -17.435  10.129   8.832  1.00 93.37           H  
ATOM   1271  C   PRO A  86     -17.170  11.777   7.479  1.00 93.37           C  
ATOM   1272  CB  PRO A  86     -19.126  10.175   7.505  1.00 93.37           C  
ATOM   1273  HB2 PRO A  86     -19.361  10.775   6.625  1.00 93.37           H  
ATOM   1274  HB3 PRO A  86     -18.802   9.178   7.206  1.00 93.37           H  
ATOM   1275  O   PRO A  86     -16.498  11.276   6.580  1.00 93.37           O  
ATOM   1276  CG  PRO A  86     -20.356  10.115   8.406  1.00 93.37           C  
ATOM   1277  HG2 PRO A  86     -21.284  10.083   7.835  1.00 93.37           H  
ATOM   1278  HG3 PRO A  86     -20.284   9.257   9.074  1.00 93.37           H  
ATOM   1279  CD  PRO A  86     -20.231  11.404   9.209  1.00 93.37           C  
ATOM   1280  HD2 PRO A  86     -20.763  11.291  10.154  1.00 93.37           H  
ATOM   1281  HD3 PRO A  86     -20.646  12.238   8.643  1.00 93.37           H  
ATOM   1282  N   ILE A  87     -17.171  13.097   7.704  1.00 94.34           N  
ATOM   1283  H   ILE A  87     -17.708  13.444   8.486  1.00 94.34           H  
ATOM   1284  CA  ILE A  87     -16.392  14.054   6.914  1.00 94.34           C  
ATOM   1285  HA  ILE A  87     -16.632  13.890   5.863  1.00 94.34           H  
ATOM   1286  C   ILE A  87     -14.891  13.804   7.100  1.00 94.34           C  
ATOM   1287  CB  ILE A  87     -16.774  15.507   7.271  1.00 94.34           C  
ATOM   1288  HB  ILE A  87     -16.623  15.633   8.343  1.00 94.34           H  
ATOM   1289  O   ILE A  87     -14.403  13.751   8.232  1.00 94.34           O  
ATOM   1290  CG1 ILE A  87     -18.252  15.841   6.959  1.00 94.34           C  
ATOM   1291 HG12 ILE A  87     -18.527  16.733   7.523  1.00 94.34           H  
ATOM   1292 HG13 ILE A  87     -18.893  15.034   7.312  1.00 94.34           H  
ATOM   1293  CG2 ILE A  87     -15.871  16.509   6.534  1.00 94.34           C  
ATOM   1294 HG21 ILE A  87     -15.871  16.274   5.469  1.00 94.34           H  
ATOM   1295 HG22 ILE A  87     -16.239  17.527   6.657  1.00 94.34           H  
ATOM   1296 HG23 ILE A  87     -14.847  16.457   6.905  1.00 94.34           H  
ATOM   1297  CD1 ILE A  87     -18.561  16.110   5.477  1.00 94.34           C  
ATOM   1298 HD11 ILE A  87     -19.640  16.125   5.326  1.00 94.34           H  
ATOM   1299 HD12 ILE A  87     -18.112  15.341   4.848  1.00 94.34           H  
ATOM   1300 HD13 ILE A  87     -18.164  17.081   5.179  1.00 94.34           H  
ATOM   1301  N   ASP A  88     -14.170  13.690   5.986  1.00 95.44           N  
ATOM   1302  H   ASP A  88     -14.649  13.725   5.097  1.00 95.44           H  
ATOM   1303  CA  ASP A  88     -12.712  13.579   5.982  1.00 95.44           C  
ATOM   1304  HA  ASP A  88     -12.411  12.893   6.774  1.00 95.44           H  
ATOM   1305  C   ASP A  88     -12.046  14.927   6.188  1.00 95.44           C  
ATOM   1306  CB  ASP A  88     -12.186  13.044   4.658  1.00 95.44           C  
ATOM   1307  HB2 ASP A  88     -12.285  13.808   3.887  1.00 95.44           H  
ATOM   1308  HB3 ASP A  88     -12.786  12.194   4.331  1.00 95.44           H  
ATOM   1309  O   ASP A  88     -12.220  15.872   5.424  1.00 95.44           O  
ATOM   1310  CG  ASP A  88     -10.746  12.557   4.706  1.00 95.44           C  
ATOM   1311  OD1 ASP A  88     -10.280  12.173   3.616  1.00 95.44           O  
ATOM   1312  OD2 ASP A  88     -10.087  12.580   5.776  1.00 95.44           O  
ATOM   1313  N   SER A  89     -11.208  14.988   7.191  1.00 90.14           N  
ATOM   1314  H   SER A  89     -11.126  14.192   7.807  1.00 90.14           H  
ATOM   1315  CA  SER A  89     -10.432  16.162   7.537  1.00 90.14           C  
ATOM   1316  HA  SER A  89     -10.750  17.039   6.973  1.00 90.14           H  
ATOM   1317  C   SER A  89      -8.935  15.978   7.338  1.00 90.14           C  
ATOM   1318  CB  SER A  89     -10.700  16.386   8.992  1.00 90.14           C  
ATOM   1319  HB2 SER A  89     -11.727  16.725   9.121  1.00 90.14           H  
ATOM   1320  HB3 SER A  89     -10.005  17.158   9.323  1.00 90.14           H  
ATOM   1321  O   SER A  89      -8.179  16.946   7.360  1.00 90.14           O  
ATOM   1322  OG  SER A  89     -10.498  15.166   9.707  1.00 90.14           O  
ATOM   1323  HG  SER A  89     -10.417  15.383  10.638  1.00 90.14           H  
ATOM   1324  N   ILE A  90      -8.510  14.732   7.146  1.00 90.05           N  
ATOM   1325  H   ILE A  90      -9.213  14.010   7.074  1.00 90.05           H  
ATOM   1326  CA  ILE A  90      -7.113  14.340   6.969  1.00 90.05           C  
ATOM   1327  HA  ILE A  90      -6.458  15.095   7.404  1.00 90.05           H  
ATOM   1328  C   ILE A  90      -6.799  14.264   5.480  1.00 90.05           C  
ATOM   1329  CB  ILE A  90      -6.883  13.001   7.695  1.00 90.05           C  
ATOM   1330  HB  ILE A  90      -7.619  12.283   7.334  1.00 90.05           H  
ATOM   1331  O   ILE A  90      -5.684  14.564   5.065  1.00 90.05           O  
ATOM   1332  CG1 ILE A  90      -7.098  13.233   9.202  1.00 90.05           C  
ATOM   1333 HG12 ILE A  90      -8.025  13.779   9.376  1.00 90.05           H  
ATOM   1334 HG13 ILE A  90      -6.283  13.833   9.607  1.00 90.05           H  
ATOM   1335  CG2 ILE A  90      -5.479  12.427   7.439  1.00 90.05           C  
ATOM   1336 HG21 ILE A  90      -5.335  11.503   7.998  1.00 90.05           H  
ATOM   1337 HG22 ILE A  90      -4.720  13.149   7.739  1.00 90.05           H  
ATOM   1338 HG23 ILE A  90      -5.349  12.196   6.382  1.00 90.05           H  
ATOM   1339  CD1 ILE A  90      -7.220  11.951  10.001  1.00 90.05           C  
ATOM   1340 HD11 ILE A  90      -7.658  12.252  10.952  1.00 90.05           H  
ATOM   1341 HD12 ILE A  90      -7.917  11.263   9.522  1.00 90.05           H  
ATOM   1342 HD13 ILE A  90      -6.247  11.479  10.144  1.00 90.05           H  
ATOM   1343  N   GLY A  91      -7.797  13.887   4.682  1.00 93.37           N  
ATOM   1344  H   GLY A  91      -8.656  13.592   5.123  1.00 93.37           H  
ATOM   1345  CA  GLY A  91      -7.739  13.743   3.234  1.00 93.37           C  
ATOM   1346  HA2 GLY A  91      -7.004  14.433   2.821  1.00 93.37           H  
ATOM   1347  HA3 GLY A  91      -8.728  13.969   2.834  1.00 93.37           H  
ATOM   1348  C   GLY A  91      -7.406  12.339   2.757  1.00 93.37           C  
ATOM   1349  O   GLY A  91      -7.604  12.044   1.579  1.00 93.37           O  
ATOM   1350  N   HIS A  92      -6.936  11.467   3.651  1.00 96.06           N  
ATOM   1351  H   HIS A  92      -6.898  11.751   4.620  1.00 96.06           H  
ATOM   1352  CA  HIS A  92      -6.497  10.126   3.292  1.00 96.06           C  
ATOM   1353  HA  HIS A  92      -5.760  10.212   2.494  1.00 96.06           H  
ATOM   1354  C   HIS A  92      -7.652   9.279   2.734  1.00 96.06           C  
ATOM   1355  CB  HIS A  92      -5.805   9.484   4.499  1.00 96.06           C  
ATOM   1356  HB2 HIS A  92      -6.533   9.316   5.292  1.00 96.06           H  
ATOM   1357  HB3 HIS A  92      -5.032  10.155   4.874  1.00 96.06           H  
ATOM   1358  O   HIS A  92      -7.535   8.773   1.622  1.00 96.06           O  
ATOM   1359  CG  HIS A  92      -5.171   8.173   4.140  1.00 96.06           C  
ATOM   1360  CD2 HIS A  92      -3.870   7.949   3.785  1.00 96.06           C  
ATOM   1361  HD2 HIS A  92      -3.088   8.692   3.736  1.00 96.06           H  
ATOM   1362  ND1 HIS A  92      -5.825   6.974   4.059  1.00 96.06           N  
ATOM   1363  HD1 HIS A  92      -6.785   6.789   4.312  1.00 96.06           H  
ATOM   1364  CE1 HIS A  92      -4.958   6.046   3.664  1.00 96.06           C  
ATOM   1365  HE1 HIS A  92      -5.209   5.001   3.561  1.00 96.06           H  
ATOM   1366  NE2 HIS A  92      -3.735   6.587   3.495  1.00 96.06           N  
ATOM   1367  N   GLY A  93      -8.791   9.216   3.427  1.00 96.05           N  
ATOM   1368  H   GLY A  93      -8.823   9.646   4.340  1.00 96.05           H  
ATOM   1369  CA  GLY A  93      -9.983   8.496   2.969  1.00 96.05           C  
ATOM   1370  HA2 GLY A  93     -10.740   8.543   3.752  1.00 96.05           H  
ATOM   1371  HA3 GLY A  93      -9.730   7.450   2.797  1.00 96.05           H  
ATOM   1372  C   GLY A  93     -10.583   9.055   1.677  1.00 96.05           C  
ATOM   1373  O   GLY A  93     -11.001   8.303   0.799  1.00 96.05           O  
ATOM   1374  N   THR A  94     -10.548  10.376   1.492  1.00 96.70           N  
ATOM   1375  H   THR A  94     -10.219  10.941   2.261  1.00 96.70           H  
ATOM   1376  CA  THR A  94     -10.934  11.036   0.234  1.00 96.70           C  
ATOM   1377  HA  THR A  94     -11.949  10.733  -0.025  1.00 96.70           H  
ATOM   1378  C   THR A  94     -10.015  10.620  -0.923  1.00 96.70           C  
ATOM   1379  CB  THR A  94     -10.914  12.560   0.427  1.00 96.70           C  
ATOM   1380  HB  THR A  94      -9.928  12.872   0.773  1.00 96.70           H  
ATOM   1381  O   THR A  94     -10.481  10.331  -2.033  1.00 96.70           O  
ATOM   1382  CG2 THR A  94     -11.244  13.349  -0.836  1.00 96.70           C  
ATOM   1383 HG21 THR A  94     -12.044  12.854  -1.386  1.00 96.70           H  
ATOM   1384 HG22 THR A  94     -10.358  13.387  -1.469  1.00 96.70           H  
ATOM   1385 HG23 THR A  94     -11.534  14.368  -0.578  1.00 96.70           H  
ATOM   1386  OG1 THR A  94     -11.855  12.910   1.413  1.00 96.70           O  
ATOM   1387  HG1 THR A  94     -11.438  12.643   2.236  1.00 96.70           H  
ATOM   1388  N   HIS A  95      -8.709  10.532  -0.670  1.00 96.45           N  
ATOM   1389  H   HIS A  95      -8.382  10.774   0.255  1.00 96.45           H  
ATOM   1390  CA  HIS A  95      -7.713  10.109  -1.654  1.00 96.45           C  
ATOM   1391  HA  HIS A  95      -7.861  10.678  -2.571  1.00 96.45           H  
ATOM   1392  C   HIS A  95      -7.865   8.624  -2.010  1.00 96.45           C  
ATOM   1393  CB  HIS A  95      -6.316  10.449  -1.118  1.00 96.45           C  
ATOM   1394  HB2 HIS A  95      -6.331  11.468  -0.730  1.00 96.45           H  
ATOM   1395  HB3 HIS A  95      -6.061   9.781  -0.296  1.00 96.45           H  
ATOM   1396  O   HIS A  95      -7.945   8.282  -3.193  1.00 96.45           O  
ATOM   1397  CG  HIS A  95      -5.233  10.368  -2.160  1.00 96.45           C  
ATOM   1398  CD2 HIS A  95      -4.639  11.427  -2.787  1.00 96.45           C  
ATOM   1399  HD2 HIS A  95      -4.870  12.470  -2.632  1.00 96.45           H  
ATOM   1400  ND1 HIS A  95      -4.679   9.186  -2.650  1.00 96.45           N  
ATOM   1401  CE1 HIS A  95      -3.763   9.555  -3.555  1.00 96.45           C  
ATOM   1402  HE1 HIS A  95      -3.143   8.869  -4.112  1.00 96.45           H  
ATOM   1403  NE2 HIS A  95      -3.712  10.894  -3.657  1.00 96.45           N  
ATOM   1404  HE2 HIS A  95      -3.062  11.405  -4.237  1.00 96.45           H  
ATOM   1405  N   THR A  96      -8.018   7.741  -1.019  1.00 97.16           N  
ATOM   1406  H   THR A  96      -7.986   8.066  -0.063  1.00 97.16           H  
ATOM   1407  CA  THR A  96      -8.171   6.292  -1.239  1.00 97.16           C  
ATOM   1408  HA  THR A  96      -7.387   5.974  -1.926  1.00 97.16           H  
ATOM   1409  C   THR A  96      -9.502   5.944  -1.907  1.00 97.16           C  
ATOM   1410  CB  THR A  96      -7.996   5.484   0.060  1.00 97.16           C  
ATOM   1411  HB  THR A  96      -8.157   4.429  -0.163  1.00 97.16           H  
ATOM   1412  O   THR A  96      -9.511   5.198  -2.890  1.00 97.16           O  
ATOM   1413  CG2 THR A  96      -6.592   5.638   0.635  1.00 97.16           C  
ATOM   1414 HG21 THR A  96      -5.855   5.404  -0.134  1.00 97.16           H  
ATOM   1415 HG22 THR A  96      -6.473   4.952   1.474  1.00 97.16           H  
ATOM   1416 HG23 THR A  96      -6.422   6.657   0.983  1.00 97.16           H  
ATOM   1417  OG1 THR A  96      -8.922   5.886   1.033  1.00 97.16           O  
ATOM   1418  HG1 THR A  96      -8.616   5.594   1.895  1.00 97.16           H  
ATOM   1419  N   ALA A  97     -10.617   6.545  -1.477  1.00 96.97           N  
ATOM   1420  H   ALA A  97     -10.563   7.094  -0.631  1.00 96.97           H  
ATOM   1421  CA  ALA A  97     -11.933   6.318  -2.077  1.00 96.97           C  
ATOM   1422  HA  ALA A  97     -12.138   5.247  -2.062  1.00 96.97           H  
ATOM   1423  C   ALA A  97     -11.994   6.779  -3.544  1.00 96.97           C  
ATOM   1424  CB  ALA A  97     -12.996   7.026  -1.227  1.00 96.97           C  
ATOM   1425  HB1 ALA A  97     -12.952   6.661  -0.201  1.00 96.97           H  
ATOM   1426  HB2 ALA A  97     -13.989   6.818  -1.627  1.00 96.97           H  
ATOM   1427  HB3 ALA A  97     -12.826   8.103  -1.226  1.00 96.97           H  
ATOM   1428  O   ALA A  97     -12.531   6.074  -4.404  1.00 96.97           O  
ATOM   1429  N   SER A  98     -11.408   7.942  -3.861  1.00 97.32           N  
ATOM   1430  H   SER A  98     -10.973   8.477  -3.124  1.00 97.32           H  
ATOM   1431  CA  SER A  98     -11.344   8.432  -5.246  1.00 97.32           C  
ATOM   1432  HA  SER A  98     -12.336   8.314  -5.683  1.00 97.32           H  
ATOM   1433  C   SER A  98     -10.375   7.629  -6.119  1.00 97.32           C  
ATOM   1434  CB  SER A  98     -11.010   9.922  -5.301  1.00 97.32           C  
ATOM   1435  HB2 SER A  98     -11.754  10.483  -4.736  1.00 97.32           H  
ATOM   1436  HB3 SER A  98     -11.041  10.253  -6.339  1.00 97.32           H  
ATOM   1437  O   SER A  98     -10.635   7.469  -7.309  1.00 97.32           O  
ATOM   1438  OG  SER A  98      -9.728  10.181  -4.776  1.00 97.32           O  
ATOM   1439  HG  SER A  98      -9.787  10.143  -3.819  1.00 97.32           H  
ATOM   1440  N   THR A  99      -9.318   7.055  -5.539  1.00 97.32           N  
ATOM   1441  H   THR A  99      -9.115   7.288  -4.577  1.00 97.32           H  
ATOM   1442  CA  THR A  99      -8.409   6.132  -6.236  1.00 97.32           C  
ATOM   1443  HA  THR A  99      -8.079   6.595  -7.167  1.00 97.32           H  
ATOM   1444  C   THR A  99      -9.108   4.818  -6.601  1.00 97.32           C  
ATOM   1445  CB  THR A  99      -7.161   5.861  -5.381  1.00 97.32           C  
ATOM   1446  HB  THR A  99      -7.446   5.415  -4.427  1.00 97.32           H  
ATOM   1447  O   THR A  99      -8.980   4.336  -7.728  1.00 97.32           O  
ATOM   1448  CG2 THR A  99      -6.175   4.939  -6.086  1.00 97.32           C  
ATOM   1449 HG21 THR A  99      -5.248   4.888  -5.515  1.00 97.32           H  
ATOM   1450 HG22 THR A  99      -6.585   3.933  -6.176  1.00 97.32           H  
ATOM   1451 HG23 THR A  99      -5.965   5.335  -7.079  1.00 97.32           H  
ATOM   1452  OG1 THR A  99      -6.464   7.060  -5.139  1.00 97.32           O  
ATOM   1453  HG1 THR A  99      -6.915   7.541  -4.441  1.00 97.32           H  
ATOM   1454  N   ALA A 100      -9.903   4.253  -5.686  1.00 97.36           N  
ATOM   1455  H   ALA A 100      -9.950   4.659  -4.762  1.00 97.36           H  
ATOM   1456  CA  ALA A 100     -10.631   3.009  -5.936  1.00 97.36           C  
ATOM   1457  HA  ALA A 100      -9.944   2.280  -6.367  1.00 97.36           H  
ATOM   1458  C   ALA A 100     -11.769   3.197  -6.947  1.00 97.36           C  
ATOM   1459  CB  ALA A 100     -11.152   2.453  -4.603  1.00 97.36           C  
ATOM   1460  HB1 ALA A 100     -10.319   2.258  -3.927  1.00 97.36           H  
ATOM   1461  HB2 ALA A 100     -11.832   3.164  -4.135  1.00 97.36           H  
ATOM   1462  HB3 ALA A 100     -11.678   1.516  -4.782  1.00 97.36           H  
ATOM   1463  O   ALA A 100     -11.871   2.440  -7.914  1.00 97.36           O  
ATOM   1464  N   ALA A 101     -12.607   4.218  -6.746  1.00 96.85           N  
ATOM   1465  H   ALA A 101     -12.475   4.784  -5.919  1.00 96.85           H  
ATOM   1466  CA  ALA A 101     -13.859   4.360  -7.482  1.00 96.85           C  
ATOM   1467  HA  ALA A 101     -13.768   3.826  -8.427  1.00 96.85           H  
ATOM   1468  C   ALA A 101     -14.219   5.799  -7.874  1.00 96.85           C  
ATOM   1469  CB  ALA A 101     -14.970   3.673  -6.670  1.00 96.85           C  
ATOM   1470  HB1 ALA A 101     -15.936   3.788  -7.161  1.00 96.85           H  
ATOM   1471  HB2 ALA A 101     -14.756   2.606  -6.607  1.00 96.85           H  
ATOM   1472  HB3 ALA A 101     -15.015   4.090  -5.664  1.00 96.85           H  
ATOM   1473  O   ALA A 101     -15.349   6.034  -8.262  1.00 96.85           O  
ATOM   1474  N   GLY A 102     -13.334   6.793  -7.819  1.00 97.58           N  
ATOM   1475  H   GLY A 102     -12.381   6.597  -7.546  1.00 97.58           H  
ATOM   1476  CA  GLY A 102     -13.682   8.175  -8.180  1.00 97.58           C  
ATOM   1477  HA2 GLY A 102     -14.404   8.548  -7.454  1.00 97.58           H  
ATOM   1478  HA3 GLY A 102     -12.789   8.798  -8.122  1.00 97.58           H  
ATOM   1479  C   GLY A 102     -14.270   8.328  -9.594  1.00 97.58           C  
ATOM   1480  O   GLY A 102     -13.814   7.693 -10.543  1.00 97.58           O  
ATOM   1481  N   ALA A 103     -15.273   9.194  -9.743  1.00 96.38           N  
ATOM   1482  H   ALA A 103     -15.626   9.658  -8.918  1.00 96.38           H  
ATOM   1483  CA  ALA A 103     -15.824   9.600 -11.033  1.00 96.38           C  
ATOM   1484  HA  ALA A 103     -16.100   8.702 -11.586  1.00 96.38           H  
ATOM   1485  C   ALA A 103     -14.792  10.379 -11.873  1.00 96.38           C  
ATOM   1486  CB  ALA A 103     -17.095  10.426 -10.784  1.00 96.38           C  
ATOM   1487  HB1 ALA A 103     -16.848  11.343 -10.248  1.00 96.38           H  
ATOM   1488  HB2 ALA A 103     -17.805   9.851 -10.190  1.00 96.38           H  
ATOM   1489  HB3 ALA A 103     -17.567  10.687 -11.731  1.00 96.38           H  
ATOM   1490  O   ALA A 103     -13.786  10.868 -11.355  1.00 96.38           O  
ATOM   1491  N   PHE A 104     -15.055  10.523 -13.175  1.00 97.07           N  
ATOM   1492  H   PHE A 104     -15.916  10.136 -13.535  1.00 97.07           H  
ATOM   1493  CA  PHE A 104     -14.194  11.278 -14.088  1.00 97.07           C  
ATOM   1494  HA  PHE A 104     -13.167  10.931 -13.966  1.00 97.07           H  
ATOM   1495  C   PHE A 104     -14.230  12.783 -13.776  1.00 97.07           C  
ATOM   1496  CB  PHE A 104     -14.620  11.028 -15.545  1.00 97.07           C  
ATOM   1497  HB2 PHE A 104     -15.682  11.250 -15.648  1.00 97.07           H  
ATOM   1498  HB3 PHE A 104     -14.086  11.734 -16.181  1.00 97.07           H  
ATOM   1499  O   PHE A 104     -15.243  13.445 -14.000  1.00 97.07           O  
ATOM   1500  CG  PHE A 104     -14.356   9.631 -16.075  1.00 97.07           C  
ATOM   1501  CD1 PHE A 104     -13.156   9.352 -16.759  1.00 97.07           C  
ATOM   1502  HD1 PHE A 104     -12.407  10.120 -16.877  1.00 97.07           H  
ATOM   1503  CD2 PHE A 104     -15.314   8.611 -15.910  1.00 97.07           C  
ATOM   1504  HD2 PHE A 104     -16.238   8.812 -15.388  1.00 97.07           H  
ATOM   1505  CE1 PHE A 104     -12.916   8.065 -17.275  1.00 97.07           C  
ATOM   1506  HE1 PHE A 104     -11.986   7.848 -17.779  1.00 97.07           H  
ATOM   1507  CE2 PHE A 104     -15.068   7.321 -16.414  1.00 97.07           C  
ATOM   1508  HE2 PHE A 104     -15.794   6.535 -16.265  1.00 97.07           H  
ATOM   1509  CZ  PHE A 104     -13.869   7.048 -17.095  1.00 97.07           C  
ATOM   1510  HZ  PHE A 104     -13.666   6.049 -17.453  1.00 97.07           H  
ATOM   1511  N   VAL A 105     -13.100  13.346 -13.344  1.00 96.81           N  
ATOM   1512  H   VAL A 105     -12.333  12.731 -13.115  1.00 96.81           H  
ATOM   1513  CA  VAL A 105     -12.929  14.780 -13.067  1.00 96.81           C  
ATOM   1514  HA  VAL A 105     -13.859  15.303 -13.293  1.00 96.81           H  
ATOM   1515  C   VAL A 105     -11.826  15.351 -13.950  1.00 96.81           C  
ATOM   1516  CB  VAL A 105     -12.612  15.042 -11.585  1.00 96.81           C  
ATOM   1517  HB  VAL A 105     -11.633  14.628 -11.342  1.00 96.81           H  
ATOM   1518  O   VAL A 105     -10.653  15.027 -13.784  1.00 96.81           O  
ATOM   1519  CG1 VAL A 105     -12.607  16.552 -11.308  1.00 96.81           C  
ATOM   1520 HG11 VAL A 105     -11.792  17.038 -11.846  1.00 96.81           H  
ATOM   1521 HG12 VAL A 105     -12.462  16.745 -10.245  1.00 96.81           H  
ATOM   1522 HG13 VAL A 105     -13.554  16.998 -11.613  1.00 96.81           H  
ATOM   1523  CG2 VAL A 105     -13.640  14.398 -10.655  1.00 96.81           C  
ATOM   1524 HG21 VAL A 105     -13.410  14.676  -9.626  1.00 96.81           H  
ATOM   1525 HG22 VAL A 105     -13.587  13.313 -10.735  1.00 96.81           H  
ATOM   1526 HG23 VAL A 105     -14.647  14.726 -10.915  1.00 96.81           H  
ATOM   1527  N   LYS A 106     -12.196  16.197 -14.915  1.00 95.52           N  
ATOM   1528  H   LYS A 106     -13.166  16.476 -14.938  1.00 95.52           H  
ATOM   1529  CA  LYS A 106     -11.251  16.847 -15.840  1.00 95.52           C  
ATOM   1530  HA  LYS A 106     -10.518  16.113 -16.175  1.00 95.52           H  
ATOM   1531  C   LYS A 106     -10.483  17.979 -15.149  1.00 95.52           C  
ATOM   1532  CB  LYS A 106     -11.999  17.403 -17.060  1.00 95.52           C  
ATOM   1533  HB2 LYS A 106     -12.763  18.101 -16.717  1.00 95.52           H  
ATOM   1534  HB3 LYS A 106     -11.291  17.953 -17.680  1.00 95.52           H  
ATOM   1535  O   LYS A 106     -11.043  18.658 -14.297  1.00 95.52           O  
ATOM   1536  CG  LYS A 106     -12.652  16.311 -17.918  1.00 95.52           C  
ATOM   1537  HG2 LYS A 106     -11.883  15.628 -18.280  1.00 95.52           H  
ATOM   1538  HG3 LYS A 106     -13.370  15.750 -17.319  1.00 95.52           H  
ATOM   1539  CD  LYS A 106     -13.378  16.942 -19.112  1.00 95.52           C  
ATOM   1540  HD2 LYS A 106     -12.661  17.498 -19.717  1.00 95.52           H  
ATOM   1541  HD3 LYS A 106     -14.139  17.627 -18.738  1.00 95.52           H  
ATOM   1542  CE  LYS A 106     -14.037  15.849 -19.958  1.00 95.52           C  
ATOM   1543  HE2 LYS A 106     -13.260  15.187 -20.340  1.00 95.52           H  
ATOM   1544  HE3 LYS A 106     -14.681  15.256 -19.307  1.00 95.52           H  
ATOM   1545  NZ  LYS A 106     -14.834  16.425 -21.071  1.00 95.52           N  
ATOM   1546  HZ1 LYS A 106     -15.566  17.015 -20.701  1.00 95.52           H  
ATOM   1547  HZ2 LYS A 106     -14.253  16.978 -21.684  1.00 95.52           H  
ATOM   1548  HZ3 LYS A 106     -15.272  15.689 -21.606  1.00 95.52           H  
ATOM   1549  N   GLY A 107      -9.254  18.242 -15.597  1.00 92.84           N  
ATOM   1550  H   GLY A 107      -8.800  17.568 -16.196  1.00 92.84           H  
ATOM   1551  CA  GLY A 107      -8.437  19.360 -15.103  1.00 92.84           C  
ATOM   1552  HA2 GLY A 107      -9.034  20.271 -15.070  1.00 92.84           H  
ATOM   1553  HA3 GLY A 107      -7.599  19.514 -15.783  1.00 92.84           H  
ATOM   1554  C   GLY A 107      -7.856  19.119 -13.709  1.00 92.84           C  
ATOM   1555  O   GLY A 107      -7.649  20.063 -12.954  1.00 92.84           O  
ATOM   1556  N   ALA A 108      -7.642  17.854 -13.352  1.00 94.98           N  
ATOM   1557  H   ALA A 108      -7.745  17.139 -14.058  1.00 94.98           H  
ATOM   1558  CA  ALA A 108      -7.012  17.456 -12.107  1.00 94.98           C  
ATOM   1559  HA  ALA A 108      -7.372  18.095 -11.300  1.00 94.98           H  
ATOM   1560  C   ALA A 108      -5.491  17.605 -12.217  1.00 94.98           C  
ATOM   1561  CB  ALA A 108      -7.420  16.009 -11.829  1.00 94.98           C  
ATOM   1562  HB1 ALA A 108      -7.045  15.363 -12.623  1.00 94.98           H  
ATOM   1563  HB2 ALA A 108      -6.998  15.690 -10.876  1.00 94.98           H  
ATOM   1564  HB3 ALA A 108      -8.507  15.930 -11.793  1.00 94.98           H  
ATOM   1565  O   ALA A 108      -4.882  16.975 -13.079  1.00 94.98           O  
ATOM   1566  N   ASN A 109      -4.886  18.424 -11.355  1.00 94.14           N  
ATOM   1567  H   ASN A 109      -5.447  18.936 -10.689  1.00 94.14           H  
ATOM   1568  CA  ASN A 109      -3.438  18.622 -11.266  1.00 94.14           C  
ATOM   1569  HA  ASN A 109      -2.943  17.664 -11.426  1.00 94.14           H  
ATOM   1570  C   ASN A 109      -3.033  19.134  -9.872  1.00 94.14           C  
ATOM   1571  CB  ASN A 109      -2.974  19.579 -12.379  1.00 94.14           C  
ATOM   1572  HB2 ASN A 109      -3.308  19.190 -13.341  1.00 94.14           H  
ATOM   1573  HB3 ASN A 109      -1.885  19.621 -12.399  1.00 94.14           H  
ATOM   1574  O   ASN A 109      -3.887  19.528  -9.079  1.00 94.14           O  
ATOM   1575  CG  ASN A 109      -3.494  20.991 -12.252  1.00 94.14           C  
ATOM   1576  ND2 ASN A 109      -4.413  21.379 -13.101  1.00 94.14           N  
ATOM   1577 HD21 ASN A 109      -4.806  22.302 -12.986  1.00 94.14           H  
ATOM   1578 HD22 ASN A 109      -4.600  20.805 -13.911  1.00 94.14           H  
ATOM   1579  OD1 ASN A 109      -3.017  21.772 -11.444  1.00 94.14           O  
ATOM   1580  N   VAL A 110      -1.728  19.131  -9.589  1.00 92.74           N  
ATOM   1581  H   VAL A 110      -1.105  18.742 -10.282  1.00 92.74           H  
ATOM   1582  CA  VAL A 110      -1.120  19.757  -8.400  1.00 92.74           C  
ATOM   1583  HA  VAL A 110      -1.860  20.373  -7.889  1.00 92.74           H  
ATOM   1584  C   VAL A 110       0.013  20.667  -8.861  1.00 92.74           C  
ATOM   1585  CB  VAL A 110      -0.624  18.683  -7.413  1.00 92.74           C  
ATOM   1586  HB  VAL A 110      -0.052  17.931  -7.955  1.00 92.74           H  
ATOM   1587  O   VAL A 110       0.978  20.191  -9.458  1.00 92.74           O  
ATOM   1588  CG1 VAL A 110       0.272  19.259  -6.311  1.00 92.74           C  
ATOM   1589 HG11 VAL A 110       1.253  19.485  -6.729  1.00 92.74           H  
ATOM   1590 HG12 VAL A 110      -0.172  20.164  -5.897  1.00 92.74           H  
ATOM   1591 HG13 VAL A 110       0.414  18.528  -5.515  1.00 92.74           H  
ATOM   1592  CG2 VAL A 110      -1.820  17.999  -6.750  1.00 92.74           C  
ATOM   1593 HG21 VAL A 110      -2.441  17.505  -7.496  1.00 92.74           H  
ATOM   1594 HG22 VAL A 110      -2.419  18.742  -6.223  1.00 92.74           H  
ATOM   1595 HG23 VAL A 110      -1.467  17.254  -6.036  1.00 92.74           H  
ATOM   1596  N   TYR A 111      -0.114  21.982  -8.652  1.00 90.75           N  
ATOM   1597  H   TYR A 111      -0.931  22.311  -8.157  1.00 90.75           H  
ATOM   1598  CA  TYR A 111       0.779  22.997  -9.242  1.00 90.75           C  
ATOM   1599  HA  TYR A 111       0.306  23.962  -9.063  1.00 90.75           H  
ATOM   1600  C   TYR A 111       0.903  22.880 -10.780  1.00 90.75           C  
ATOM   1601  CB  TYR A 111       2.137  23.021  -8.514  1.00 90.75           C  
ATOM   1602  HB2 TYR A 111       2.797  23.726  -9.019  1.00 90.75           H  
ATOM   1603  HB3 TYR A 111       2.611  22.042  -8.579  1.00 90.75           H  
ATOM   1604  O   TYR A 111       1.909  23.259 -11.384  1.00 90.75           O  
ATOM   1605  CG  TYR A 111       2.050  23.447  -7.063  1.00 90.75           C  
ATOM   1606  CD1 TYR A 111       1.929  24.814  -6.744  1.00 90.75           C  
ATOM   1607  HD1 TYR A 111       1.876  25.550  -7.533  1.00 90.75           H  
ATOM   1608  CD2 TYR A 111       2.082  22.488  -6.034  1.00 90.75           C  
ATOM   1609  HD2 TYR A 111       2.174  21.439  -6.272  1.00 90.75           H  
ATOM   1610  CE1 TYR A 111       1.883  25.228  -5.399  1.00 90.75           C  
ATOM   1611  HE1 TYR A 111       1.799  26.275  -5.148  1.00 90.75           H  
ATOM   1612  CE2 TYR A 111       1.998  22.897  -4.692  1.00 90.75           C  
ATOM   1613  HE2 TYR A 111       1.967  22.174  -3.890  1.00 90.75           H  
ATOM   1614  OH  TYR A 111       1.961  24.645  -3.067  1.00 90.75           O  
ATOM   1615  HH  TYR A 111       1.638  25.535  -2.911  1.00 90.75           H  
ATOM   1616  CZ  TYR A 111       1.944  24.266  -4.369  1.00 90.75           C  
ATOM   1617  N   GLY A 112      -0.125  22.343 -11.446  1.00 92.00           N  
ATOM   1618  H   GLY A 112      -0.971  22.133 -10.935  1.00 92.00           H  
ATOM   1619  CA  GLY A 112      -0.114  22.009 -12.871  1.00 92.00           C  
ATOM   1620  HA2 GLY A 112      -1.132  21.776 -13.185  1.00 92.00           H  
ATOM   1621  HA3 GLY A 112       0.199  22.882 -13.444  1.00 92.00           H  
ATOM   1622  C   GLY A 112       0.761  20.815 -13.260  1.00 92.00           C  
ATOM   1623  O   GLY A 112       0.965  20.591 -14.451  1.00 92.00           O  
ATOM   1624  N   ASN A 113       1.274  20.055 -12.290  1.00 92.16           N  
ATOM   1625  H   ASN A 113       1.080  20.302 -11.330  1.00 92.16           H  
ATOM   1626  CA  ASN A 113       1.872  18.746 -12.521  1.00 92.16           C  
ATOM   1627  HA  ASN A 113       2.329  18.736 -13.510  1.00 92.16           H  
ATOM   1628  C   ASN A 113       0.805  17.651 -12.487  1.00 92.16           C  
ATOM   1629  CB  ASN A 113       2.965  18.460 -11.488  1.00 92.16           C  
ATOM   1630  HB2 ASN A 113       2.545  18.456 -10.482  1.00 92.16           H  
ATOM   1631  HB3 ASN A 113       3.375  17.471 -11.692  1.00 92.16           H  
ATOM   1632  O   ASN A 113      -0.222  17.790 -11.820  1.00 92.16           O  
ATOM   1633  CG  ASN A 113       4.115  19.436 -11.575  1.00 92.16           C  
ATOM   1634  ND2 ASN A 113       4.370  20.183 -10.529  1.00 92.16           N  
ATOM   1635 HD21 ASN A 113       3.784  20.146  -9.707  1.00 92.16           H  
ATOM   1636 HD22 ASN A 113       5.180  20.786 -10.555  1.00 92.16           H  
ATOM   1637  OD1 ASN A 113       4.792  19.515 -12.590  1.00 92.16           O  
ATOM   1638  N   ALA A 114       1.086  16.544 -13.177  1.00 93.53           N  
ATOM   1639  H   ALA A 114       1.975  16.496 -13.653  1.00 93.53           H  
ATOM   1640  CA  ALA A 114       0.181  15.414 -13.340  1.00 93.53           C  
ATOM   1641  HA  ALA A 114       0.629  14.744 -14.074  1.00 93.53           H  
ATOM   1642  C   ALA A 114      -1.186  15.802 -13.938  1.00 93.53           C  
ATOM   1643  CB  ALA A 114       0.116  14.649 -12.014  1.00 93.53           C  
ATOM   1644  HB1 ALA A 114      -0.639  13.867 -12.089  1.00 93.53           H  
ATOM   1645  HB2 ALA A 114      -0.170  15.319 -11.203  1.00 93.53           H  
ATOM   1646  HB3 ALA A 114       1.092  14.221 -11.786  1.00 93.53           H  
ATOM   1647  O   ALA A 114      -2.193  15.171 -13.624  1.00 93.53           O  
ATOM   1648  N   ASP A 115      -1.206  16.829 -14.795  1.00 93.30           N  
ATOM   1649  H   ASP A 115      -0.338  17.289 -15.029  1.00 93.30           H  
ATOM   1650  CA  ASP A 115      -2.433  17.377 -15.373  1.00 93.30           C  
ATOM   1651  HA  ASP A 115      -3.105  17.598 -14.544  1.00 93.30           H  
ATOM   1652  C   ASP A 115      -3.172  16.373 -16.265  1.00 93.30           C  
ATOM   1653  CB  ASP A 115      -2.139  18.699 -16.101  1.00 93.30           C  
ATOM   1654  HB2 ASP A 115      -1.579  19.354 -15.434  1.00 93.30           H  
ATOM   1655  HB3 ASP A 115      -1.523  18.501 -16.978  1.00 93.30           H  
ATOM   1656  O   ASP A 115      -2.594  15.760 -17.165  1.00 93.30           O  
ATOM   1657  CG  ASP A 115      -3.432  19.412 -16.519  1.00 93.30           C  
ATOM   1658  OD1 ASP A 115      -3.778  19.356 -17.720  1.00 93.30           O  
ATOM   1659  OD2 ASP A 115      -4.078  20.009 -15.624  1.00 93.30           O  
ATOM   1660  N   GLY A 116      -4.465  16.195 -15.995  1.00 93.20           N  
ATOM   1661  H   GLY A 116      -4.849  16.671 -15.191  1.00 93.20           H  
ATOM   1662  CA  GLY A 116      -5.319  15.288 -16.749  1.00 93.20           C  
ATOM   1663  HA2 GLY A 116      -5.396  15.640 -17.777  1.00 93.20           H  
ATOM   1664  HA3 GLY A 116      -4.848  14.306 -16.765  1.00 93.20           H  
ATOM   1665  C   GLY A 116      -6.726  15.153 -16.170  1.00 93.20           C  
ATOM   1666  O   GLY A 116      -7.270  16.056 -15.538  1.00 93.20           O  
ATOM   1667  N   THR A 117      -7.348  14.006 -16.424  1.00 94.92           N  
ATOM   1668  H   THR A 117      -6.864  13.348 -17.018  1.00 94.92           H  
ATOM   1669  CA  THR A 117      -8.641  13.604 -15.862  1.00 94.92           C  
ATOM   1670  HA  THR A 117      -9.141  14.486 -15.463  1.00 94.92           H  
ATOM   1671  C   THR A 117      -8.400  12.622 -14.720  1.00 94.92           C  
ATOM   1672  CB  THR A 117      -9.555  12.998 -16.940  1.00 94.92           C  
ATOM   1673  HB  THR A 117      -9.111  12.078 -17.320  1.00 94.92           H  
ATOM   1674  O   THR A 117      -7.969  11.494 -14.961  1.00 94.92           O  
ATOM   1675  CG2 THR A 117     -10.964  12.693 -16.433  1.00 94.92           C  
ATOM   1676 HG21 THR A 117     -10.923  11.956 -15.631  1.00 94.92           H  
ATOM   1677 HG22 THR A 117     -11.433  13.605 -16.064  1.00 94.92           H  
ATOM   1678 HG23 THR A 117     -11.561  12.293 -17.252  1.00 94.92           H  
ATOM   1679  OG1 THR A 117      -9.690  13.907 -18.014  1.00 94.92           O  
ATOM   1680  HG1 THR A 117      -8.823  13.944 -18.425  1.00 94.92           H  
ATOM   1681  N   ALA A 118      -8.654  13.029 -13.479  1.00 95.60           N  
ATOM   1682  H   ALA A 118      -9.080  13.934 -13.340  1.00 95.60           H  
ATOM   1683  CA  ALA A 118      -8.639  12.097 -12.358  1.00 95.60           C  
ATOM   1684  HA  ALA A 118      -7.733  11.492 -12.406  1.00 95.60           H  
ATOM   1685  C   ALA A 118      -9.845  11.160 -12.465  1.00 95.60           C  
ATOM   1686  CB  ALA A 118      -8.633  12.856 -11.031  1.00 95.60           C  
ATOM   1687  HB1 ALA A 118      -8.703  12.147 -10.205  1.00 95.60           H  
ATOM   1688  HB2 ALA A 118      -7.706  13.418 -10.921  1.00 95.60           H  
ATOM   1689  HB3 ALA A 118      -9.484  13.536 -10.990  1.00 95.60           H  
ATOM   1690  O   ALA A 118     -10.960  11.610 -12.729  1.00 95.60           O  
ATOM   1691  N   VAL A 119      -9.621   9.863 -12.283  1.00 96.52           N  
ATOM   1692  H   VAL A 119      -8.684   9.545 -12.081  1.00 96.52           H  
ATOM   1693  CA  VAL A 119     -10.669   8.840 -12.271  1.00 96.52           C  
ATOM   1694  HA  VAL A 119     -11.541   9.241 -11.756  1.00 96.52           H  
ATOM   1695  C   VAL A 119     -10.165   7.635 -11.480  1.00 96.52           C  
ATOM   1696  CB  VAL A 119     -11.091   8.474 -13.710  1.00 96.52           C  
ATOM   1697  HB  VAL A 119     -11.374   9.392 -14.225  1.00 96.52           H  
ATOM   1698  O   VAL A 119      -8.982   7.300 -11.563  1.00 96.52           O  
ATOM   1699  CG1 VAL A 119     -10.004   7.801 -14.547  1.00 96.52           C  
ATOM   1700 HG11 VAL A 119      -9.812   6.806 -14.147  1.00 96.52           H  
ATOM   1701 HG12 VAL A 119     -10.344   7.705 -15.578  1.00 96.52           H  
ATOM   1702 HG13 VAL A 119      -9.095   8.401 -14.524  1.00 96.52           H  
ATOM   1703  CG2 VAL A 119     -12.315   7.568 -13.704  1.00 96.52           C  
ATOM   1704 HG21 VAL A 119     -12.073   6.616 -13.232  1.00 96.52           H  
ATOM   1705 HG22 VAL A 119     -13.127   8.056 -13.166  1.00 96.52           H  
ATOM   1706 HG23 VAL A 119     -12.637   7.363 -14.725  1.00 96.52           H  
ATOM   1707  N   GLY A 120     -11.045   7.010 -10.701  1.00 96.89           N  
ATOM   1708  H   GLY A 120     -12.009   7.311 -10.711  1.00 96.89           H  
ATOM   1709  CA  GLY A 120     -10.728   5.777  -9.990  1.00 96.89           C  
ATOM   1710  HA2 GLY A 120      -9.756   5.886  -9.510  1.00 96.89           H  
ATOM   1711  HA3 GLY A 120     -11.471   5.585  -9.215  1.00 96.89           H  
ATOM   1712  C   GLY A 120     -10.681   4.569 -10.920  1.00 96.89           C  
ATOM   1713  O   GLY A 120     -11.108   4.625 -12.075  1.00 96.89           O  
ATOM   1714  N   VAL A 121     -10.182   3.448 -10.411  1.00 97.45           N  
ATOM   1715  H   VAL A 121      -9.830   3.467  -9.464  1.00 97.45           H  
ATOM   1716  CA  VAL A 121     -10.080   2.205 -11.189  1.00 97.45           C  
ATOM   1717  HA  VAL A 121      -9.587   2.429 -12.136  1.00 97.45           H  
ATOM   1718  C   VAL A 121     -11.456   1.630 -11.549  1.00 97.45           C  
ATOM   1719  CB  VAL A 121      -9.206   1.193 -10.436  1.00 97.45           C  
ATOM   1720  HB  VAL A 121      -9.565   1.111  -9.410  1.00 97.45           H  
ATOM   1721  O   VAL A 121     -11.631   1.163 -12.671  1.00 97.45           O  
ATOM   1722  CG1 VAL A 121      -9.219  -0.189 -11.088  1.00 97.45           C  
ATOM   1723 HG11 VAL A 121      -8.942  -0.109 -12.139  1.00 97.45           H  
ATOM   1724 HG12 VAL A 121     -10.211  -0.637 -11.024  1.00 97.45           H  
ATOM   1725 HG13 VAL A 121      -8.509  -0.839 -10.577  1.00 97.45           H  
ATOM   1726  CG2 VAL A 121      -7.759   1.685 -10.386  1.00 97.45           C  
ATOM   1727 HG21 VAL A 121      -7.135   0.935  -9.899  1.00 97.45           H  
ATOM   1728 HG22 VAL A 121      -7.708   2.610  -9.812  1.00 97.45           H  
ATOM   1729 HG23 VAL A 121      -7.385   1.858 -11.395  1.00 97.45           H  
ATOM   1730  N   ALA A 122     -12.447   1.723 -10.659  1.00 97.46           N  
ATOM   1731  H   ALA A 122     -12.222   2.071  -9.738  1.00 97.46           H  
ATOM   1732  CA  ALA A 122     -13.834   1.314 -10.902  1.00 97.46           C  
ATOM   1733  HA  ALA A 122     -13.926   0.900 -11.906  1.00 97.46           H  
ATOM   1734  C   ALA A 122     -14.799   2.517 -10.828  1.00 97.46           C  
ATOM   1735  CB  ALA A 122     -14.179   0.184  -9.926  1.00 97.46           C  
ATOM   1736  HB1 ALA A 122     -15.198  -0.158 -10.110  1.00 97.46           H  
ATOM   1737  HB2 ALA A 122     -14.095   0.534  -8.897  1.00 97.46           H  
ATOM   1738  HB3 ALA A 122     -13.498  -0.653 -10.079  1.00 97.46           H  
ATOM   1739  O   ALA A 122     -15.499   2.703  -9.829  1.00 97.46           O  
ATOM   1740  N   PRO A 123     -14.849   3.387 -11.856  1.00 96.67           N  
ATOM   1741  CA  PRO A 123     -15.517   4.683 -11.745  1.00 96.67           C  
ATOM   1742  HA  PRO A 123     -15.171   5.181 -10.839  1.00 96.67           H  
ATOM   1743  C   PRO A 123     -17.046   4.619 -11.668  1.00 96.67           C  
ATOM   1744  CB  PRO A 123     -15.034   5.494 -12.943  1.00 96.67           C  
ATOM   1745  HB2 PRO A 123     -14.137   6.029 -12.631  1.00 96.67           H  
ATOM   1746  HB3 PRO A 123     -15.784   6.193 -13.313  1.00 96.67           H  
ATOM   1747  O   PRO A 123     -17.654   5.625 -11.303  1.00 96.67           O  
ATOM   1748  CG  PRO A 123     -14.662   4.445 -13.982  1.00 96.67           C  
ATOM   1749  HG2 PRO A 123     -15.563   4.184 -14.538  1.00 96.67           H  
ATOM   1750  HG3 PRO A 123     -13.885   4.804 -14.657  1.00 96.67           H  
ATOM   1751  CD  PRO A 123     -14.176   3.264 -13.141  1.00 96.67           C  
ATOM   1752  HD2 PRO A 123     -13.099   3.349 -12.998  1.00 96.67           H  
ATOM   1753  HD3 PRO A 123     -14.414   2.320 -13.630  1.00 96.67           H  
ATOM   1754  N   LEU A 124     -17.677   3.472 -11.952  1.00 97.54           N  
ATOM   1755  H   LEU A 124     -17.128   2.673 -12.235  1.00 97.54           H  
ATOM   1756  CA  LEU A 124     -19.119   3.254 -11.757  1.00 97.54           C  
ATOM   1757  HA  LEU A 124     -19.581   4.205 -11.493  1.00 97.54           H  
ATOM   1758  C   LEU A 124     -19.454   2.338 -10.567  1.00 97.54           C  
ATOM   1759  CB  LEU A 124     -19.787   2.779 -13.061  1.00 97.54           C  
ATOM   1760  HB2 LEU A 124     -19.346   1.826 -13.354  1.00 97.54           H  
ATOM   1761  HB3 LEU A 124     -20.842   2.600 -12.854  1.00 97.54           H  
ATOM   1762  O   LEU A 124     -20.629   2.041 -10.353  1.00 97.54           O  
ATOM   1763  CG  LEU A 124     -19.705   3.759 -14.246  1.00 97.54           C  
ATOM   1764  HG  LEU A 124     -18.670   3.851 -14.574  1.00 97.54           H  
ATOM   1765  CD1 LEU A 124     -20.549   3.218 -15.404  1.00 97.54           C  
ATOM   1766 HD11 LEU A 124     -20.246   2.198 -15.642  1.00 97.54           H  
ATOM   1767 HD12 LEU A 124     -21.603   3.219 -15.127  1.00 97.54           H  
ATOM   1768 HD13 LEU A 124     -20.404   3.842 -16.285  1.00 97.54           H  
ATOM   1769  CD2 LEU A 124     -20.232   5.159 -13.920  1.00 97.54           C  
ATOM   1770 HD21 LEU A 124     -20.244   5.772 -14.821  1.00 97.54           H  
ATOM   1771 HD22 LEU A 124     -19.586   5.645 -13.189  1.00 97.54           H  
ATOM   1772 HD23 LEU A 124     -21.242   5.098 -13.515  1.00 97.54           H  
ATOM   1773  N   ALA A 125     -18.464   1.929  -9.766  1.00 97.81           N  
ATOM   1774  H   ALA A 125     -17.508   2.177  -9.982  1.00 97.81           H  
ATOM   1775  CA  ALA A 125     -18.720   1.282  -8.481  1.00 97.81           C  
ATOM   1776  HA  ALA A 125     -19.472   0.506  -8.623  1.00 97.81           H  
ATOM   1777  C   ALA A 125     -19.276   2.291  -7.461  1.00 97.81           C  
ATOM   1778  CB  ALA A 125     -17.442   0.600  -7.981  1.00 97.81           C  
ATOM   1779  HB1 ALA A 125     -17.121  -0.150  -8.704  1.00 97.81           H  
ATOM   1780  HB2 ALA A 125     -17.645   0.101  -7.033  1.00 97.81           H  
ATOM   1781  HB3 ALA A 125     -16.650   1.335  -7.833  1.00 97.81           H  
ATOM   1782  O   ALA A 125     -18.953   3.485  -7.502  1.00 97.81           O  
ATOM   1783  N   HIS A 126     -20.109   1.817  -6.541  1.00 97.74           N  
ATOM   1784  H   HIS A 126     -20.267   0.820  -6.521  1.00 97.74           H  
ATOM   1785  CA  HIS A 126     -20.597   2.602  -5.411  1.00 97.74           C  
ATOM   1786  HA  HIS A 126     -20.763   3.630  -5.733  1.00 97.74           H  
ATOM   1787  C   HIS A 126     -19.567   2.613  -4.278  1.00 97.74           C  
ATOM   1788  CB  HIS A 126     -21.928   2.043  -4.912  1.00 97.74           C  
ATOM   1789  HB2 HIS A 126     -22.289   2.685  -4.109  1.00 97.74           H  
ATOM   1790  HB3 HIS A 126     -21.760   1.047  -4.501  1.00 97.74           H  
ATOM   1791  O   HIS A 126     -18.784   1.675  -4.128  1.00 97.74           O  
ATOM   1792  CG  HIS A 126     -22.991   1.958  -5.972  1.00 97.74           C  
ATOM   1793  CD2 HIS A 126     -23.328   0.846  -6.695  1.00 97.74           C  
ATOM   1794  HD2 HIS A 126     -22.876  -0.130  -6.596  1.00 97.74           H  
ATOM   1795  ND1 HIS A 126     -23.800   2.979  -6.405  1.00 97.74           N  
ATOM   1796  HD1 HIS A 126     -23.806   3.941  -6.096  1.00 97.74           H  
ATOM   1797  CE1 HIS A 126     -24.607   2.495  -7.356  1.00 97.74           C  
ATOM   1798  HE1 HIS A 126     -25.366   3.068  -7.867  1.00 97.74           H  
ATOM   1799  NE2 HIS A 126     -24.350   1.198  -7.583  1.00 97.74           N  
ATOM   1800  N   ILE A 127     -19.594   3.664  -3.464  1.00 97.72           N  
ATOM   1801  H   ILE A 127     -20.267   4.395  -3.646  1.00 97.72           H  
ATOM   1802  CA  ILE A 127     -18.721   3.840  -2.304  1.00 97.72           C  
ATOM   1803  HA  ILE A 127     -18.037   2.994  -2.229  1.00 97.72           H  
ATOM   1804  C   ILE A 127     -19.581   3.865  -1.041  1.00 97.72           C  
ATOM   1805  CB  ILE A 127     -17.866   5.120  -2.459  1.00 97.72           C  
ATOM   1806  HB  ILE A 127     -18.541   5.966  -2.590  1.00 97.72           H  
ATOM   1807  O   ILE A 127     -20.558   4.613  -0.969  1.00 97.72           O  
ATOM   1808  CG1 ILE A 127     -16.952   5.022  -3.707  1.00 97.72           C  
ATOM   1809 HG12 ILE A 127     -17.541   4.718  -4.572  1.00 97.72           H  
ATOM   1810 HG13 ILE A 127     -16.191   4.260  -3.538  1.00 97.72           H  
ATOM   1811  CG2 ILE A 127     -17.019   5.373  -1.195  1.00 97.72           C  
ATOM   1812 HG21 ILE A 127     -16.424   6.279  -1.304  1.00 97.72           H  
ATOM   1813 HG22 ILE A 127     -16.356   4.527  -1.011  1.00 97.72           H  
ATOM   1814 HG23 ILE A 127     -17.660   5.517  -0.324  1.00 97.72           H  
ATOM   1815  CD1 ILE A 127     -16.272   6.344  -4.086  1.00 97.72           C  
ATOM   1816 HD11 ILE A 127     -15.533   6.627  -3.337  1.00 97.72           H  
ATOM   1817 HD12 ILE A 127     -17.024   7.128  -4.174  1.00 97.72           H  
ATOM   1818 HD13 ILE A 127     -15.765   6.235  -5.045  1.00 97.72           H  
ATOM   1819  N   ALA A 128     -19.177   3.097  -0.033  1.00 97.92           N  
ATOM   1820  H   ALA A 128     -18.401   2.471  -0.191  1.00 97.92           H  
ATOM   1821  CA  ALA A 128     -19.628   3.255   1.345  1.00 97.92           C  
ATOM   1822  HA  ALA A 128     -20.332   4.084   1.410  1.00 97.92           H  
ATOM   1823  C   ALA A 128     -18.416   3.580   2.226  1.00 97.92           C  
ATOM   1824  CB  ALA A 128     -20.359   1.984   1.781  1.00 97.92           C  
ATOM   1825  HB1 ALA A 128     -19.699   1.121   1.697  1.00 97.92           H  
ATOM   1826  HB2 ALA A 128     -20.680   2.087   2.818  1.00 97.92           H  
ATOM   1827  HB3 ALA A 128     -21.231   1.829   1.146  1.00 97.92           H  
ATOM   1828  O   ALA A 128     -17.448   2.821   2.243  1.00 97.92           O  
ATOM   1829  N   ILE A 129     -18.437   4.719   2.923  1.00 97.20           N  
ATOM   1830  H   ILE A 129     -19.277   5.278   2.910  1.00 97.20           H  
ATOM   1831  CA  ILE A 129     -17.322   5.149   3.778  1.00 97.20           C  
ATOM   1832  HA  ILE A 129     -16.440   4.582   3.481  1.00 97.20           H  
ATOM   1833  C   ILE A 129     -17.590   4.808   5.247  1.00 97.20           C  
ATOM   1834  CB  ILE A 129     -16.977   6.638   3.548  1.00 97.20           C  
ATOM   1835  HB  ILE A 129     -16.898   6.806   2.474  1.00 97.20           H  
ATOM   1836  O   ILE A 129     -18.666   5.090   5.780  1.00 97.20           O  
ATOM   1837  CG1 ILE A 129     -15.635   7.047   4.187  1.00 97.20           C  
ATOM   1838 HG12 ILE A 129     -15.599   6.735   5.231  1.00 97.20           H  
ATOM   1839 HG13 ILE A 129     -15.575   8.135   4.173  1.00 97.20           H  
ATOM   1840  CG2 ILE A 129     -18.066   7.581   4.082  1.00 97.20           C  
ATOM   1841 HG21 ILE A 129     -19.019   7.346   3.608  1.00 97.20           H  
ATOM   1842 HG22 ILE A 129     -17.813   8.616   3.848  1.00 97.20           H  
ATOM   1843 HG23 ILE A 129     -18.157   7.497   5.164  1.00 97.20           H  
ATOM   1844  CD1 ILE A 129     -14.402   6.513   3.453  1.00 97.20           C  
ATOM   1845 HD11 ILE A 129     -13.500   6.901   3.928  1.00 97.20           H  
ATOM   1846 HD12 ILE A 129     -14.377   5.425   3.511  1.00 97.20           H  
ATOM   1847 HD13 ILE A 129     -14.419   6.827   2.410  1.00 97.20           H  
ATOM   1848  N   TYR A 130     -16.578   4.261   5.913  1.00 97.49           N  
ATOM   1849  H   TYR A 130     -15.754   3.995   5.392  1.00 97.49           H  
ATOM   1850  CA  TYR A 130     -16.581   3.955   7.339  1.00 97.49           C  
ATOM   1851  HA  TYR A 130     -17.503   4.313   7.796  1.00 97.49           H  
ATOM   1852  C   TYR A 130     -15.398   4.675   7.993  1.00 97.49           C  
ATOM   1853  CB  TYR A 130     -16.522   2.435   7.538  1.00 97.49           C  
ATOM   1854  HB2 TYR A 130     -15.585   2.068   7.120  1.00 97.49           H  
ATOM   1855  HB3 TYR A 130     -16.511   2.233   8.608  1.00 97.49           H  
ATOM   1856  O   TYR A 130     -14.242   4.270   7.853  1.00 97.49           O  
ATOM   1857  CG  TYR A 130     -17.666   1.668   6.898  1.00 97.49           C  
ATOM   1858  CD1 TYR A 130     -18.804   1.321   7.654  1.00 97.49           C  
ATOM   1859  HD1 TYR A 130     -18.848   1.549   8.709  1.00 97.49           H  
ATOM   1860  CD2 TYR A 130     -17.597   1.312   5.535  1.00 97.49           C  
ATOM   1861  HD2 TYR A 130     -16.720   1.562   4.955  1.00 97.49           H  
ATOM   1862  CE1 TYR A 130     -19.884   0.658   7.041  1.00 97.49           C  
ATOM   1863  HE1 TYR A 130     -20.755   0.371   7.611  1.00 97.49           H  
ATOM   1864  CE2 TYR A 130     -18.682   0.661   4.918  1.00 97.49           C  
ATOM   1865  HE2 TYR A 130     -18.650   0.407   3.869  1.00 97.49           H  
ATOM   1866  OH  TYR A 130     -20.911  -0.210   5.061  1.00 97.49           O  
ATOM   1867  HH  TYR A 130     -21.642  -0.330   5.672  1.00 97.49           H  
ATOM   1868  CZ  TYR A 130     -19.836   0.353   5.667  1.00 97.49           C  
ATOM   1869  N   LYS A 131     -15.675   5.788   8.679  1.00 96.91           N  
ATOM   1870  H   LYS A 131     -16.643   6.069   8.752  1.00 96.91           H  
ATOM   1871  CA  LYS A 131     -14.651   6.606   9.334  1.00 96.91           C  
ATOM   1872  HA  LYS A 131     -13.759   6.594   8.708  1.00 96.91           H  
ATOM   1873  C   LYS A 131     -14.278   6.026  10.693  1.00 96.91           C  
ATOM   1874  CB  LYS A 131     -15.107   8.063   9.438  1.00 96.91           C  
ATOM   1875  HB2 LYS A 131     -16.019   8.125  10.033  1.00 96.91           H  
ATOM   1876  HB3 LYS A 131     -15.324   8.438   8.438  1.00 96.91           H  
ATOM   1877  O   LYS A 131     -15.001   6.220  11.671  1.00 96.91           O  
ATOM   1878  CG  LYS A 131     -14.010   8.924  10.086  1.00 96.91           C  
ATOM   1879  HG2 LYS A 131     -13.812   8.591  11.104  1.00 96.91           H  
ATOM   1880  HG3 LYS A 131     -13.088   8.841   9.511  1.00 96.91           H  
ATOM   1881  CD  LYS A 131     -14.479  10.371  10.137  1.00 96.91           C  
ATOM   1882  HD2 LYS A 131     -15.346  10.401  10.797  1.00 96.91           H  
ATOM   1883  HD3 LYS A 131     -14.766  10.699   9.137  1.00 96.91           H  
ATOM   1884  CE  LYS A 131     -13.404  11.309  10.682  1.00 96.91           C  
ATOM   1885  HE2 LYS A 131     -13.093  10.961  11.667  1.00 96.91           H  
ATOM   1886  HE3 LYS A 131     -12.540  11.283  10.018  1.00 96.91           H  
ATOM   1887  NZ  LYS A 131     -13.949  12.681  10.763  1.00 96.91           N  
ATOM   1888  HZ1 LYS A 131     -13.275  13.328  11.147  1.00 96.91           H  
ATOM   1889  HZ2 LYS A 131     -14.798  12.674  11.310  1.00 96.91           H  
ATOM   1890  HZ3 LYS A 131     -14.184  13.004   9.836  1.00 96.91           H  
ATOM   1891  N   VAL A 132     -13.119   5.382  10.750  1.00 96.05           N  
ATOM   1892  H   VAL A 132     -12.628   5.248   9.878  1.00 96.05           H  
ATOM   1893  CA  VAL A 132     -12.553   4.799  11.982  1.00 96.05           C  
ATOM   1894  HA  VAL A 132     -13.262   4.912  12.802  1.00 96.05           H  
ATOM   1895  C   VAL A 132     -11.274   5.496  12.421  1.00 96.05           C  
ATOM   1896  CB  VAL A 132     -12.293   3.294  11.818  1.00 96.05           C  
ATOM   1897  HB  VAL A 132     -11.922   2.901  12.764  1.00 96.05           H  
ATOM   1898  O   VAL A 132     -10.939   5.491  13.604  1.00 96.05           O  
ATOM   1899  CG1 VAL A 132     -13.584   2.560  11.479  1.00 96.05           C  
ATOM   1900 HG11 VAL A 132     -13.380   1.490  11.456  1.00 96.05           H  
ATOM   1901 HG12 VAL A 132     -13.976   2.868  10.510  1.00 96.05           H  
ATOM   1902 HG13 VAL A 132     -14.325   2.744  12.257  1.00 96.05           H  
ATOM   1903  CG2 VAL A 132     -11.263   2.974  10.733  1.00 96.05           C  
ATOM   1904 HG21 VAL A 132     -11.195   1.891  10.623  1.00 96.05           H  
ATOM   1905 HG22 VAL A 132     -11.544   3.413   9.775  1.00 96.05           H  
ATOM   1906 HG23 VAL A 132     -10.280   3.331  11.040  1.00 96.05           H  
ATOM   1907  N   CYS A 133     -10.556   6.105  11.476  1.00 94.48           N  
ATOM   1908  H   CYS A 133     -10.893   6.091  10.523  1.00 94.48           H  
ATOM   1909  CA  CYS A 133      -9.283   6.755  11.741  1.00 94.48           C  
ATOM   1910  HA  CYS A 133      -8.897   6.394  12.695  1.00 94.48           H  
ATOM   1911  C   CYS A 133      -9.454   8.271  11.858  1.00 94.48           C  
ATOM   1912  CB  CYS A 133      -8.253   6.367  10.672  1.00 94.48           C  
ATOM   1913  HB2 CYS A 133      -7.297   6.831  10.916  1.00 94.48           H  
ATOM   1914  HB3 CYS A 133      -8.592   6.780   9.722  1.00 94.48           H  
ATOM   1915  O   CYS A 133     -10.290   8.900  11.203  1.00 94.48           O  
ATOM   1916  SG  CYS A 133      -7.974   4.588  10.401  1.00 94.48           S  
ATOM   1917  N   ASN A 134      -8.602   8.867  12.677  1.00 89.71           N  
ATOM   1918  H   ASN A 134      -7.961   8.283  13.195  1.00 89.71           H  
ATOM   1919  CA  ASN A 134      -8.457  10.301  12.821  1.00 89.71           C  
ATOM   1920  HA  ASN A 134      -8.900  10.790  11.954  1.00 89.71           H  
ATOM   1921  C   ASN A 134      -6.969  10.693  12.873  1.00 89.71           C  
ATOM   1922  CB  ASN A 134      -9.259  10.702  14.049  1.00 89.71           C  
ATOM   1923  HB2 ASN A 134      -9.348  11.788  14.023  1.00 89.71           H  
ATOM   1924  HB3 ASN A 134     -10.264  10.290  13.958  1.00 89.71           H  
ATOM   1925  O   ASN A 134      -6.106   9.863  12.604  1.00 89.71           O  
ATOM   1926  CG  ASN A 134      -8.639  10.244  15.365  1.00 89.71           C  
ATOM   1927  ND2 ASN A 134      -9.413   9.840  16.333  1.00 89.71           N  
ATOM   1928 HD21 ASN A 134     -10.378   9.647  16.104  1.00 89.71           H  
ATOM   1929 HD22 ASN A 134      -8.951   9.344  17.082  1.00 89.71           H  
ATOM   1930  OD1 ASN A 134      -7.468  10.391  15.633  1.00 89.71           O  
ATOM   1931  N   SER A 135      -6.654  11.948  13.214  1.00 86.80           N  
ATOM   1932  H   SER A 135      -7.393  12.601  13.432  1.00 86.80           H  
ATOM   1933  CA  SER A 135      -5.278  12.466  13.179  1.00 86.80           C  
ATOM   1934  HA  SER A 135      -4.889  12.340  12.169  1.00 86.80           H  
ATOM   1935  C   SER A 135      -4.300  11.744  14.116  1.00 86.80           C  
ATOM   1936  CB  SER A 135      -5.286  13.965  13.500  1.00 86.80           C  
ATOM   1937  HB2 SER A 135      -5.839  14.493  12.723  1.00 86.80           H  
ATOM   1938  HB3 SER A 135      -4.260  14.332  13.499  1.00 86.80           H  
ATOM   1939  O   SER A 135      -3.095  11.828  13.914  1.00 86.80           O  
ATOM   1940  OG  SER A 135      -5.887  14.232  14.763  1.00 86.80           O  
ATOM   1941  HG  SER A 135      -5.346  14.906  15.182  1.00 86.80           H  
ATOM   1942  N   VAL A 136      -4.811  11.043  15.129  1.00 85.69           N  
ATOM   1943  H   VAL A 136      -5.818  10.998  15.196  1.00 85.69           H  
ATOM   1944  CA  VAL A 136      -4.052  10.247  16.105  1.00 85.69           C  
ATOM   1945  HA  VAL A 136      -3.042  10.650  16.189  1.00 85.69           H  
ATOM   1946  C   VAL A 136      -3.916   8.783  15.660  1.00 85.69           C  
ATOM   1947  CB  VAL A 136      -4.731  10.340  17.493  1.00 85.69           C  
ATOM   1948  HB  VAL A 136      -5.715   9.875  17.442  1.00 85.69           H  
ATOM   1949  O   VAL A 136      -3.003   8.093  16.096  1.00 85.69           O  
ATOM   1950  CG1 VAL A 136      -3.941   9.630  18.598  1.00 85.69           C  
ATOM   1951 HG11 VAL A 136      -3.922   8.555  18.419  1.00 85.69           H  
ATOM   1952 HG12 VAL A 136      -2.918  10.004  18.627  1.00 85.69           H  
ATOM   1953 HG13 VAL A 136      -4.414   9.796  19.566  1.00 85.69           H  
ATOM   1954  CG2 VAL A 136      -4.916  11.802  17.938  1.00 85.69           C  
ATOM   1955 HG21 VAL A 136      -5.374  11.834  18.926  1.00 85.69           H  
ATOM   1956 HG22 VAL A 136      -5.563  12.337  17.243  1.00 85.69           H  
ATOM   1957 HG23 VAL A 136      -3.946  12.298  17.978  1.00 85.69           H  
ATOM   1958  N   GLY A 137      -4.810   8.300  14.795  1.00 88.22           N  
ATOM   1959  H   GLY A 137      -5.492   8.937  14.409  1.00 88.22           H  
ATOM   1960  CA  GLY A 137      -4.908   6.898  14.387  1.00 88.22           C  
ATOM   1961  HA2 GLY A 137      -4.259   6.278  15.005  1.00 88.22           H  
ATOM   1962  HA3 GLY A 137      -4.583   6.797  13.351  1.00 88.22           H  
ATOM   1963  C   GLY A 137      -6.336   6.366  14.503  1.00 88.22           C  
ATOM   1964  O   GLY A 137      -7.300   7.134  14.534  1.00 88.22           O  
ATOM   1965  N   CYS A 138      -6.468   5.047  14.561  1.00 91.86           N  
ATOM   1966  H   CYS A 138      -5.630   4.485  14.517  1.00 91.86           H  
ATOM   1967  CA  CYS A 138      -7.731   4.314  14.662  1.00 91.86           C  
ATOM   1968  HA  CYS A 138      -8.538   5.001  14.916  1.00 91.86           H  
ATOM   1969  C   CYS A 138      -7.616   3.277  15.782  1.00 91.86           C  
ATOM   1970  CB  CYS A 138      -8.075   3.636  13.320  1.00 91.86           C  
ATOM   1971  HB2 CYS A 138      -8.203   2.567  13.487  1.00 91.86           H  
ATOM   1972  HB3 CYS A 138      -9.042   4.010  12.985  1.00 91.86           H  
ATOM   1973  O   CYS A 138      -6.557   2.673  15.940  1.00 91.86           O  
ATOM   1974  SG  CYS A 138      -6.884   3.838  11.961  1.00 91.86           S  
ATOM   1975  N   SER A 139      -8.688   3.055  16.540  1.00 92.46           N  
ATOM   1976  H   SER A 139      -9.562   3.501  16.304  1.00 92.46           H  
ATOM   1977  CA  SER A 139      -8.738   1.968  17.516  1.00 92.46           C  
ATOM   1978  HA  SER A 139      -7.757   1.860  17.980  1.00 92.46           H  
ATOM   1979  C   SER A 139      -9.059   0.672  16.786  1.00 92.46           C  
ATOM   1980  CB  SER A 139      -9.745   2.241  18.644  1.00 92.46           C  
ATOM   1981  HB2 SER A 139      -9.590   1.497  19.425  1.00 92.46           H  
ATOM   1982  HB3 SER A 139      -9.563   3.226  19.076  1.00 92.46           H  
ATOM   1983  O   SER A 139      -9.874   0.656  15.861  1.00 92.46           O  
ATOM   1984  OG  SER A 139     -11.089   2.144  18.206  1.00 92.46           O  
ATOM   1985  HG  SER A 139     -11.484   3.010  18.076  1.00 92.46           H  
ATOM   1986  N   GLU A 140      -8.444  -0.427  17.198  1.00 93.49           N  
ATOM   1987  H   GLU A 140      -7.719  -0.366  17.899  1.00 93.49           H  
ATOM   1988  CA  GLU A 140      -8.739  -1.738  16.628  1.00 93.49           C  
ATOM   1989  HA  GLU A 140      -8.521  -1.738  15.560  1.00 93.49           H  
ATOM   1990  C   GLU A 140     -10.212  -2.136  16.790  1.00 93.49           C  
ATOM   1991  CB  GLU A 140      -7.866  -2.774  17.322  1.00 93.49           C  
ATOM   1992  HB2 GLU A 140      -8.338  -3.739  17.137  1.00 93.49           H  
ATOM   1993  HB3 GLU A 140      -7.833  -2.592  18.396  1.00 93.49           H  
ATOM   1994  O   GLU A 140     -10.784  -2.761  15.898  1.00 93.49           O  
ATOM   1995  CG  GLU A 140      -6.458  -2.832  16.732  1.00 93.49           C  
ATOM   1996  HG2 GLU A 140      -6.582  -3.089  15.680  1.00 93.49           H  
ATOM   1997  HG3 GLU A 140      -5.980  -1.853  16.778  1.00 93.49           H  
ATOM   1998  CD  GLU A 140      -5.581  -3.896  17.400  1.00 93.49           C  
ATOM   1999  OE1 GLU A 140      -4.349  -3.839  17.197  1.00 93.49           O  
ATOM   2000  OE2 GLU A 140      -6.152  -4.774  18.088  1.00 93.49           O  
ATOM   2001  N   SER A 141     -10.849  -1.729  17.893  1.00 93.44           N  
ATOM   2002  H   SER A 141     -10.338  -1.192  18.578  1.00 93.44           H  
ATOM   2003  CA  SER A 141     -12.275  -1.964  18.128  1.00 93.44           C  
ATOM   2004  HA  SER A 141     -12.478  -3.027  17.996  1.00 93.44           H  
ATOM   2005  C   SER A 141     -13.169  -1.213  17.142  1.00 93.44           C  
ATOM   2006  CB  SER A 141     -12.650  -1.582  19.562  1.00 93.44           C  
ATOM   2007  HB2 SER A 141     -13.732  -1.634  19.681  1.00 93.44           H  
ATOM   2008  HB3 SER A 141     -12.194  -2.300  20.244  1.00 93.44           H  
ATOM   2009  O   SER A 141     -14.150  -1.784  16.673  1.00 93.44           O  
ATOM   2010  OG  SER A 141     -12.193  -0.284  19.906  1.00 93.44           O  
ATOM   2011  HG  SER A 141     -12.595   0.372  19.333  1.00 93.44           H  
ATOM   2012  N   ASP A 142     -12.837   0.039  16.797  1.00 95.67           N  
ATOM   2013  H   ASP A 142     -11.991   0.450  17.165  1.00 95.67           H  
ATOM   2014  CA  ASP A 142     -13.591   0.793  15.788  1.00 95.67           C  
ATOM   2015  HA  ASP A 142     -14.656   0.735  16.015  1.00 95.67           H  
ATOM   2016  C   ASP A 142     -13.387   0.187  14.392  1.00 95.67           C  
ATOM   2017  CB  ASP A 142     -13.179   2.278  15.765  1.00 95.67           C  
ATOM   2018  HB2 ASP A 142     -12.095   2.349  15.684  1.00 95.67           H  
ATOM   2019  HB3 ASP A 142     -13.594   2.729  14.864  1.00 95.67           H  
ATOM   2020  O   ASP A 142     -14.337   0.107  13.616  1.00 95.67           O  
ATOM   2021  CG  ASP A 142     -13.668   3.120  16.953  1.00 95.67           C  
ATOM   2022  OD1 ASP A 142     -12.985   4.131  17.256  1.00 95.67           O  
ATOM   2023  OD2 ASP A 142     -14.746   2.833  17.518  1.00 95.67           O  
ATOM   2024  N   VAL A 143     -12.169  -0.276  14.078  1.00 95.83           N  
ATOM   2025  H   VAL A 143     -11.435  -0.179  14.765  1.00 95.83           H  
ATOM   2026  CA  VAL A 143     -11.865  -0.965  12.812  1.00 95.83           C  
ATOM   2027  HA  VAL A 143     -12.155  -0.319  11.983  1.00 95.83           H  
ATOM   2028  C   VAL A 143     -12.694  -2.240  12.681  1.00 95.83           C  
ATOM   2029  CB  VAL A 143     -10.359  -1.264  12.675  1.00 95.83           C  
ATOM   2030  HB  VAL A 143     -10.016  -1.800  13.561  1.00 95.83           H  
ATOM   2031  O   VAL A 143     -13.362  -2.413  11.664  1.00 95.83           O  
ATOM   2032  CG1 VAL A 143     -10.041  -2.119  11.440  1.00 95.83           C  
ATOM   2033 HG11 VAL A 143     -10.486  -3.109  11.537  1.00 95.83           H  
ATOM   2034 HG12 VAL A 143      -8.962  -2.250  11.354  1.00 95.83           H  
ATOM   2035 HG13 VAL A 143     -10.428  -1.639  10.541  1.00 95.83           H  
ATOM   2036  CG2 VAL A 143      -9.551   0.035  12.548  1.00 95.83           C  
ATOM   2037 HG21 VAL A 143      -9.741   0.500  11.580  1.00 95.83           H  
ATOM   2038 HG22 VAL A 143      -9.820   0.733  13.340  1.00 95.83           H  
ATOM   2039 HG23 VAL A 143      -8.487  -0.190  12.630  1.00 95.83           H  
ATOM   2040  N   LEU A 144     -12.712  -3.099  13.706  1.00 96.55           N  
ATOM   2041  H   LEU A 144     -12.136  -2.910  14.513  1.00 96.55           H  
ATOM   2042  CA  LEU A 144     -13.504  -4.331  13.684  1.00 96.55           C  
ATOM   2043  HA  LEU A 144     -13.221  -4.893  12.794  1.00 96.55           H  
ATOM   2044  C   LEU A 144     -15.008  -4.032  13.577  1.00 96.55           C  
ATOM   2045  CB  LEU A 144     -13.163  -5.174  14.925  1.00 96.55           C  
ATOM   2046  HB2 LEU A 144     -13.431  -4.607  15.817  1.00 96.55           H  
ATOM   2047  HB3 LEU A 144     -12.087  -5.344  14.946  1.00 96.55           H  
ATOM   2048  O   LEU A 144     -15.684  -4.601  12.725  1.00 96.55           O  
ATOM   2049  CG  LEU A 144     -13.880  -6.539  14.973  1.00 96.55           C  
ATOM   2050  HG  LEU A 144     -14.958  -6.381  15.000  1.00 96.55           H  
ATOM   2051  CD1 LEU A 144     -13.534  -7.432  13.779  1.00 96.55           C  
ATOM   2052 HD11 LEU A 144     -13.939  -6.999  12.864  1.00 96.55           H  
ATOM   2053 HD12 LEU A 144     -14.005  -8.407  13.906  1.00 96.55           H  
ATOM   2054 HD13 LEU A 144     -12.455  -7.553  13.688  1.00 96.55           H  
ATOM   2055  CD2 LEU A 144     -13.473  -7.272  16.252  1.00 96.55           C  
ATOM   2056 HD21 LEU A 144     -12.403  -7.478  16.243  1.00 96.55           H  
ATOM   2057 HD22 LEU A 144     -14.023  -8.211  16.318  1.00 96.55           H  
ATOM   2058 HD23 LEU A 144     -13.720  -6.659  17.119  1.00 96.55           H  
ATOM   2059  N   ALA A 145     -15.519  -3.067  14.349  1.00 96.64           N  
ATOM   2060  H   ALA A 145     -14.922  -2.624  15.032  1.00 96.64           H  
ATOM   2061  CA  ALA A 145     -16.926  -2.661  14.286  1.00 96.64           C  
ATOM   2062  HA  ALA A 145     -17.545  -3.538  14.475  1.00 96.64           H  
ATOM   2063  C   ALA A 145     -17.330  -2.096  12.910  1.00 96.64           C  
ATOM   2064  CB  ALA A 145     -17.174  -1.625  15.387  1.00 96.64           C  
ATOM   2065  HB1 ALA A 145     -16.565  -0.739  15.208  1.00 96.64           H  
ATOM   2066  HB2 ALA A 145     -18.227  -1.346  15.396  1.00 96.64           H  
ATOM   2067  HB3 ALA A 145     -16.912  -2.050  16.356  1.00 96.64           H  
ATOM   2068  O   ALA A 145     -18.479  -2.256  12.478  1.00 96.64           O  
ATOM   2069  N   ALA A 146     -16.404  -1.431  12.214  1.00 97.16           N  
ATOM   2070  H   ALA A 146     -15.514  -1.243  12.653  1.00 97.16           H  
ATOM   2071  CA  ALA A 146     -16.595  -0.994  10.837  1.00 97.16           C  
ATOM   2072  HA  ALA A 146     -17.569  -0.514  10.745  1.00 97.16           H  
ATOM   2073  C   ALA A 146     -16.615  -2.149   9.842  1.00 97.16           C  
ATOM   2074  CB  ALA A 146     -15.529   0.034  10.480  1.00 97.16           C  
ATOM   2075  HB1 ALA A 146     -15.643   0.326   9.436  1.00 97.16           H  
ATOM   2076  HB2 ALA A 146     -14.536  -0.392  10.619  1.00 97.16           H  
ATOM   2077  HB3 ALA A 146     -15.655   0.903  11.125  1.00 97.16           H  
ATOM   2078  O   ALA A 146     -17.453  -2.139   8.941  1.00 97.16           O  
ATOM   2079  N   MET A 147     -15.749  -3.149  10.015  1.00 97.36           N  
ATOM   2080  H   MET A 147     -15.097  -3.101  10.785  1.00 97.36           H  
ATOM   2081  CA  MET A 147     -15.777  -4.361   9.196  1.00 97.36           C  
ATOM   2082  HA  MET A 147     -15.712  -4.077   8.146  1.00 97.36           H  
ATOM   2083  C   MET A 147     -17.102  -5.105   9.369  1.00 97.36           C  
ATOM   2084  CB  MET A 147     -14.592  -5.279   9.519  1.00 97.36           C  
ATOM   2085  HB2 MET A 147     -14.578  -5.522  10.582  1.00 97.36           H  
ATOM   2086  HB3 MET A 147     -14.708  -6.206   8.959  1.00 97.36           H  
ATOM   2087  O   MET A 147     -17.764  -5.371   8.370  1.00 97.36           O  
ATOM   2088  CG  MET A 147     -13.263  -4.631   9.128  1.00 97.36           C  
ATOM   2089  HG2 MET A 147     -13.124  -3.717   9.706  1.00 97.36           H  
ATOM   2090  HG3 MET A 147     -13.302  -4.358   8.074  1.00 97.36           H  
ATOM   2091  SD  MET A 147     -11.818  -5.681   9.390  1.00 97.36           S  
ATOM   2092  CE  MET A 147     -11.938  -6.654   7.871  1.00 97.36           C  
ATOM   2093  HE1 MET A 147     -11.980  -5.992   7.007  1.00 97.36           H  
ATOM   2094  HE2 MET A 147     -12.845  -7.258   7.885  1.00 97.36           H  
ATOM   2095  HE3 MET A 147     -11.055  -7.288   7.787  1.00 97.36           H  
ATOM   2096  N   ASP A 148     -17.534  -5.345  10.610  1.00 97.46           N  
ATOM   2097  H   ASP A 148     -16.909  -5.160  11.382  1.00 97.46           H  
ATOM   2098  CA  ASP A 148     -18.810  -6.008  10.916  1.00 97.46           C  
ATOM   2099  HA  ASP A 148     -18.804  -7.021  10.515  1.00 97.46           H  
ATOM   2100  C   ASP A 148     -19.993  -5.259  10.285  1.00 97.46           C  
ATOM   2101  CB  ASP A 148     -19.001  -6.088  12.441  1.00 97.46           C  
ATOM   2102  HB2 ASP A 148     -18.908  -5.087  12.864  1.00 97.46           H  
ATOM   2103  HB3 ASP A 148     -20.013  -6.439  12.641  1.00 97.46           H  
ATOM   2104  O   ASP A 148     -20.844  -5.844   9.616  1.00 97.46           O  
ATOM   2105  CG  ASP A 148     -18.029  -7.032  13.160  1.00 97.46           C  
ATOM   2106  OD1 ASP A 148     -17.886  -6.859  14.393  1.00 97.46           O  
ATOM   2107  OD2 ASP A 148     -17.461  -7.931  12.498  1.00 97.46           O  
ATOM   2108  N   SER A 149     -19.996  -3.930  10.414  1.00 97.04           N  
ATOM   2109  H   SER A 149     -19.239  -3.517  10.941  1.00 97.04           H  
ATOM   2110  CA  SER A 149     -21.010  -3.072   9.801  1.00 97.04           C  
ATOM   2111  HA  SER A 149     -21.998  -3.372  10.152  1.00 97.04           H  
ATOM   2112  C   SER A 149     -21.015  -3.166   8.277  1.00 97.04           C  
ATOM   2113  CB  SER A 149     -20.745  -1.626  10.190  1.00 97.04           C  
ATOM   2114  HB2 SER A 149     -19.703  -1.390   9.974  1.00 97.04           H  
ATOM   2115  HB3 SER A 149     -21.361  -0.967   9.578  1.00 97.04           H  
ATOM   2116  O   SER A 149     -22.077  -3.285   7.679  1.00 97.04           O  
ATOM   2117  OG  SER A 149     -20.998  -1.417  11.574  1.00 97.04           O  
ATOM   2118  HG  SER A 149     -20.364  -1.971  12.036  1.00 97.04           H  
ATOM   2119  N   ALA A 150     -19.847  -3.125   7.637  1.00 97.54           N  
ATOM   2120  H   ALA A 150     -18.992  -3.048   8.170  1.00 97.54           H  
ATOM   2121  CA  ALA A 150     -19.748  -3.210   6.187  1.00 97.54           C  
ATOM   2122  HA  ALA A 150     -20.416  -2.470   5.747  1.00 97.54           H  
ATOM   2123  C   ALA A 150     -20.196  -4.577   5.648  1.00 97.54           C  
ATOM   2124  CB  ALA A 150     -18.312  -2.869   5.800  1.00 97.54           C  
ATOM   2125  HB1 ALA A 150     -18.241  -2.822   4.714  1.00 97.54           H  
ATOM   2126  HB2 ALA A 150     -18.033  -1.900   6.215  1.00 97.54           H  
ATOM   2127  HB3 ALA A 150     -17.640  -3.632   6.195  1.00 97.54           H  
ATOM   2128  O   ALA A 150     -20.856  -4.642   4.607  1.00 97.54           O  
ATOM   2129  N   ILE A 151     -19.893  -5.654   6.382  1.00 97.27           N  
ATOM   2130  H   ILE A 151     -19.350  -5.519   7.223  1.00 97.27           H  
ATOM   2131  CA  ILE A 151     -20.377  -7.007   6.091  1.00 97.27           C  
ATOM   2132  HA  ILE A 151     -20.070  -7.277   5.081  1.00 97.27           H  
ATOM   2133  C   ILE A 151     -21.913  -7.040   6.116  1.00 97.27           C  
ATOM   2134  CB  ILE A 151     -19.755  -8.021   7.084  1.00 97.27           C  
ATOM   2135  HB  ILE A 151     -19.935  -7.670   8.100  1.00 97.27           H  
ATOM   2136  O   ILE A 151     -22.531  -7.516   5.161  1.00 97.27           O  
ATOM   2137  CG1 ILE A 151     -18.228  -8.160   6.873  1.00 97.27           C  
ATOM   2138 HG12 ILE A 151     -17.779  -7.181   6.704  1.00 97.27           H  
ATOM   2139 HG13 ILE A 151     -18.038  -8.749   5.976  1.00 97.27           H  
ATOM   2140  CG2 ILE A 151     -20.414  -9.403   6.931  1.00 97.27           C  
ATOM   2141 HG21 ILE A 151     -21.460  -9.354   7.233  1.00 97.27           H  
ATOM   2142 HG22 ILE A 151     -19.925 -10.131   7.578  1.00 97.27           H  
ATOM   2143 HG23 ILE A 151     -20.343  -9.726   5.892  1.00 97.27           H  
ATOM   2144  CD1 ILE A 151     -17.504  -8.814   8.059  1.00 97.27           C  
ATOM   2145 HD11 ILE A 151     -17.785  -9.863   8.153  1.00 97.27           H  
ATOM   2146 HD12 ILE A 151     -17.748  -8.290   8.983  1.00 97.27           H  
ATOM   2147 HD13 ILE A 151     -16.426  -8.753   7.907  1.00 97.27           H  
ATOM   2148  N   ASP A 152     -22.535  -6.505   7.168  1.00 97.18           N  
ATOM   2149  H   ASP A 152     -21.976  -6.173   7.942  1.00 97.18           H  
ATOM   2150  CA  ASP A 152     -23.996  -6.500   7.326  1.00 97.18           C  
ATOM   2151  HA  ASP A 152     -24.373  -7.503   7.126  1.00 97.18           H  
ATOM   2152  C   ASP A 152     -24.711  -5.562   6.340  1.00 97.18           C  
ATOM   2153  CB  ASP A 152     -24.350  -6.123   8.772  1.00 97.18           C  
ATOM   2154  HB2 ASP A 152     -23.764  -5.256   9.077  1.00 97.18           H  
ATOM   2155  HB3 ASP A 152     -25.402  -5.839   8.807  1.00 97.18           H  
ATOM   2156  O   ASP A 152     -25.805  -5.879   5.853  1.00 97.18           O  
ATOM   2157  CG  ASP A 152     -24.154  -7.265   9.778  1.00 97.18           C  
ATOM   2158  OD1 ASP A 152     -24.171  -6.950  10.988  1.00 97.18           O  
ATOM   2159  OD2 ASP A 152     -24.135  -8.448   9.351  1.00 97.18           O  
ATOM   2160  N   ASP A 153     -24.080  -4.432   6.006  1.00 97.48           N  
ATOM   2161  H   ASP A 153     -23.233  -4.212   6.509  1.00 97.48           H  
ATOM   2162  CA  ASP A 153     -24.586  -3.444   5.052  1.00 97.48           C  
ATOM   2163  HA  ASP A 153     -25.611  -3.192   5.325  1.00 97.48           H  
ATOM   2164  C   ASP A 153     -24.611  -3.997   3.607  1.00 97.48           C  
ATOM   2165  CB  ASP A 153     -23.743  -2.155   5.136  1.00 97.48           C  
ATOM   2166  HB2 ASP A 153     -22.692  -2.407   4.996  1.00 97.48           H  
ATOM   2167  HB3 ASP A 153     -24.042  -1.516   4.305  1.00 97.48           H  
ATOM   2168  O   ASP A 153     -25.414  -3.544   2.784  1.00 97.48           O  
ATOM   2169  CG  ASP A 153     -23.908  -1.312   6.418  1.00 97.48           C  
ATOM   2170  OD1 ASP A 153     -23.046  -0.428   6.663  1.00 97.48           O  
ATOM   2171  OD2 ASP A 153     -24.940  -1.423   7.114  1.00 97.48           O  
ATOM   2172  N   GLY A 154     -23.787  -5.012   3.307  1.00 96.69           N  
ATOM   2173  H   GLY A 154     -23.182  -5.342   4.045  1.00 96.69           H  
ATOM   2174  CA  GLY A 154     -23.782  -5.741   2.034  1.00 96.69           C  
ATOM   2175  HA2 GLY A 154     -23.535  -6.781   2.249  1.00 96.69           H  
ATOM   2176  HA3 GLY A 154     -24.777  -5.710   1.589  1.00 96.69           H  
ATOM   2177  C   GLY A 154     -22.771  -5.235   1.002  1.00 96.69           C  
ATOM   2178  O   GLY A 154     -23.078  -5.237  -0.195  1.00 96.69           O  
ATOM   2179  N   VAL A 155     -21.590  -4.781   1.446  1.00 97.63           N  
ATOM   2180  H   VAL A 155     -21.406  -4.818   2.439  1.00 97.63           H  
ATOM   2181  CA  VAL A 155     -20.477  -4.425   0.542  1.00 97.63           C  
ATOM   2182  HA  VAL A 155     -20.873  -3.735  -0.203  1.00 97.63           H  
ATOM   2183  C   VAL A 155     -19.951  -5.653  -0.212  1.00 97.63           C  
ATOM   2184  CB  VAL A 155     -19.319  -3.700   1.262  1.00 97.63           C  
ATOM   2185  HB  VAL A 155     -18.632  -3.340   0.497  1.00 97.63           H  
ATOM   2186  O   VAL A 155     -20.094  -6.777   0.253  1.00 97.63           O  
ATOM   2187  CG1 VAL A 155     -19.806  -2.465   2.032  1.00 97.63           C  
ATOM   2188 HG11 VAL A 155     -18.955  -1.934   2.458  1.00 97.63           H  
ATOM   2189 HG12 VAL A 155     -20.334  -1.792   1.356  1.00 97.63           H  
ATOM   2190 HG13 VAL A 155     -20.473  -2.754   2.844  1.00 97.63           H  
ATOM   2191  CG2 VAL A 155     -18.514  -4.612   2.193  1.00 97.63           C  
ATOM   2192 HG21 VAL A 155     -17.982  -5.361   1.607  1.00 97.63           H  
ATOM   2193 HG22 VAL A 155     -17.778  -4.026   2.745  1.00 97.63           H  
ATOM   2194 HG23 VAL A 155     -19.173  -5.124   2.894  1.00 97.63           H  
ATOM   2195  N   ASP A 156     -19.320  -5.447  -1.369  1.00 97.89           N  
ATOM   2196  H   ASP A 156     -19.225  -4.501  -1.711  1.00 97.89           H  
ATOM   2197  CA  ASP A 156     -18.708  -6.523  -2.168  1.00 97.89           C  
ATOM   2198  HA  ASP A 156     -19.140  -7.488  -1.904  1.00 97.89           H  
ATOM   2199  C   ASP A 156     -17.194  -6.622  -1.969  1.00 97.89           C  
ATOM   2200  CB  ASP A 156     -18.975  -6.254  -3.650  1.00 97.89           C  
ATOM   2201  HB2 ASP A 156     -18.394  -6.954  -4.250  1.00 97.89           H  
ATOM   2202  HB3 ASP A 156     -18.649  -5.245  -3.900  1.00 97.89           H  
ATOM   2203  O   ASP A 156     -16.623  -7.713  -1.975  1.00 97.89           O  
ATOM   2204  CG  ASP A 156     -20.440  -6.429  -4.002  1.00 97.89           C  
ATOM   2205  OD1 ASP A 156     -21.107  -5.444  -4.406  1.00 97.89           O  
ATOM   2206  OD2 ASP A 156     -20.934  -7.574  -3.915  1.00 97.89           O  
ATOM   2207  N   ILE A 157     -16.543  -5.469  -1.813  1.00 97.85           N  
ATOM   2208  H   ILE A 157     -17.094  -4.622  -1.810  1.00 97.85           H  
ATOM   2209  CA  ILE A 157     -15.099  -5.331  -1.631  1.00 97.85           C  
ATOM   2210  HA  ILE A 157     -14.661  -6.312  -1.445  1.00 97.85           H  
ATOM   2211  C   ILE A 157     -14.856  -4.446  -0.410  1.00 97.85           C  
ATOM   2212  CB  ILE A 157     -14.439  -4.717  -2.891  1.00 97.85           C  
ATOM   2213  HB  ILE A 157     -14.812  -3.698  -2.987  1.00 97.85           H  
ATOM   2214  O   ILE A 157     -15.473  -3.388  -0.290  1.00 97.85           O  
ATOM   2215  CG1 ILE A 157     -14.790  -5.430  -4.219  1.00 97.85           C  
ATOM   2216 HG12 ILE A 157     -14.357  -4.855  -5.037  1.00 97.85           H  
ATOM   2217 HG13 ILE A 157     -15.870  -5.417  -4.366  1.00 97.85           H  
ATOM   2218  CG2 ILE A 157     -12.910  -4.625  -2.727  1.00 97.85           C  
ATOM   2219 HG21 ILE A 157     -12.653  -3.917  -1.939  1.00 97.85           H  
ATOM   2220 HG22 ILE A 157     -12.456  -4.281  -3.656  1.00 97.85           H  
ATOM   2221 HG23 ILE A 157     -12.498  -5.600  -2.466  1.00 97.85           H  
ATOM   2222  CD1 ILE A 157     -14.297  -6.875  -4.356  1.00 97.85           C  
ATOM   2223 HD11 ILE A 157     -14.709  -7.497  -3.561  1.00 97.85           H  
ATOM   2224 HD12 ILE A 157     -13.209  -6.903  -4.315  1.00 97.85           H  
ATOM   2225 HD13 ILE A 157     -14.620  -7.275  -5.317  1.00 97.85           H  
ATOM   2226  N   LEU A 158     -13.925  -4.833   0.458  1.00 98.01           N  
ATOM   2227  H   LEU A 158     -13.463  -5.715   0.290  1.00 98.01           H  
ATOM   2228  CA  LEU A 158     -13.380  -3.973   1.506  1.00 98.01           C  
ATOM   2229  HA  LEU A 158     -14.006  -3.087   1.609  1.00 98.01           H  
ATOM   2230  C   LEU A 158     -11.990  -3.482   1.109  1.00 98.01           C  
ATOM   2231  CB  LEU A 158     -13.359  -4.717   2.852  1.00 98.01           C  
ATOM   2232  HB2 LEU A 158     -12.963  -5.719   2.689  1.00 98.01           H  
ATOM   2233  HB3 LEU A 158     -12.680  -4.200   3.530  1.00 98.01           H  
ATOM   2234  O   LEU A 158     -11.086  -4.278   0.865  1.00 98.01           O  
ATOM   2235  CG  LEU A 158     -14.733  -4.818   3.531  1.00 98.01           C  
ATOM   2236  HG  LEU A 158     -15.443  -5.300   2.859  1.00 98.01           H  
ATOM   2237  CD1 LEU A 158     -14.626  -5.643   4.815  1.00 98.01           C  
ATOM   2238 HD11 LEU A 158     -15.608  -5.738   5.278  1.00 98.01           H  
ATOM   2239 HD12 LEU A 158     -14.260  -6.642   4.582  1.00 98.01           H  
ATOM   2240 HD13 LEU A 158     -13.944  -5.162   5.517  1.00 98.01           H  
ATOM   2241  CD2 LEU A 158     -15.258  -3.433   3.903  1.00 98.01           C  
ATOM   2242 HD21 LEU A 158     -16.120  -3.551   4.560  1.00 98.01           H  
ATOM   2243 HD22 LEU A 158     -14.492  -2.864   4.430  1.00 98.01           H  
ATOM   2244 HD23 LEU A 158     -15.577  -2.895   3.010  1.00 98.01           H  
ATOM   2245  N   SER A 159     -11.820  -2.162   1.064  1.00 97.61           N  
ATOM   2246  H   SER A 159     -12.619  -1.583   1.280  1.00 97.61           H  
ATOM   2247  CA  SER A 159     -10.536  -1.500   0.850  1.00 97.61           C  
ATOM   2248  HA  SER A 159      -9.811  -2.219   0.469  1.00 97.61           H  
ATOM   2249  C   SER A 159     -10.032  -0.945   2.177  1.00 97.61           C  
ATOM   2250  CB  SER A 159     -10.688  -0.385  -0.185  1.00 97.61           C  
ATOM   2251  HB2 SER A 159     -11.232  -0.775  -1.046  1.00 97.61           H  
ATOM   2252  HB3 SER A 159     -11.259   0.442   0.236  1.00 97.61           H  
ATOM   2253  O   SER A 159     -10.623  -0.013   2.727  1.00 97.61           O  
ATOM   2254  OG  SER A 159      -9.414   0.066  -0.614  1.00 97.61           O  
ATOM   2255  HG  SER A 159      -9.001   0.543   0.109  1.00 97.61           H  
ATOM   2256  N   MET A 160      -8.935  -1.507   2.680  1.00 96.99           N  
ATOM   2257  H   MET A 160      -8.534  -2.296   2.194  1.00 96.99           H  
ATOM   2258  CA  MET A 160      -8.374  -1.170   3.986  1.00 96.99           C  
ATOM   2259  HA  MET A 160      -8.933  -0.347   4.432  1.00 96.99           H  
ATOM   2260  C   MET A 160      -6.924  -0.717   3.841  1.00 96.99           C  
ATOM   2261  CB  MET A 160      -8.503  -2.364   4.930  1.00 96.99           C  
ATOM   2262  HB2 MET A 160      -7.988  -3.221   4.496  1.00 96.99           H  
ATOM   2263  HB3 MET A 160      -8.029  -2.111   5.879  1.00 96.99           H  
ATOM   2264  O   MET A 160      -5.981  -1.504   3.778  1.00 96.99           O  
ATOM   2265  CG  MET A 160      -9.965  -2.742   5.170  1.00 96.99           C  
ATOM   2266  HG2 MET A 160     -10.390  -3.114   4.238  1.00 96.99           H  
ATOM   2267  HG3 MET A 160     -10.525  -1.858   5.473  1.00 96.99           H  
ATOM   2268  SD  MET A 160     -10.176  -4.021   6.425  1.00 96.99           S  
ATOM   2269  CE  MET A 160      -9.790  -3.075   7.922  1.00 96.99           C  
ATOM   2270  HE1 MET A 160      -9.978  -3.693   8.800  1.00 96.99           H  
ATOM   2271  HE2 MET A 160     -10.420  -2.187   7.973  1.00 96.99           H  
ATOM   2272  HE3 MET A 160      -8.740  -2.784   7.916  1.00 96.99           H  
ATOM   2273  N   SER A 161      -6.745   0.593   3.792  1.00 96.66           N  
ATOM   2274  H   SER A 161      -7.561   1.186   3.833  1.00 96.66           H  
ATOM   2275  CA  SER A 161      -5.443   1.243   3.659  1.00 96.66           C  
ATOM   2276  HA  SER A 161      -4.749   0.568   3.159  1.00 96.66           H  
ATOM   2277  C   SER A 161      -4.825   1.558   5.033  1.00 96.66           C  
ATOM   2278  CB  SER A 161      -5.626   2.458   2.754  1.00 96.66           C  
ATOM   2279  HB2 SER A 161      -6.476   3.052   3.092  1.00 96.66           H  
ATOM   2280  HB3 SER A 161      -4.732   3.079   2.793  1.00 96.66           H  
ATOM   2281  O   SER A 161      -4.365   2.672   5.287  1.00 96.66           O  
ATOM   2282  OG  SER A 161      -5.817   2.045   1.413  1.00 96.66           O  
ATOM   2283  HG  SER A 161      -5.615   2.787   0.839  1.00 96.66           H  
ATOM   2284  N   LEU A 162      -4.874   0.584   5.949  1.00 92.92           N  
ATOM   2285  H   LEU A 162      -5.173  -0.330   5.640  1.00 92.92           H  
ATOM   2286  CA  LEU A 162      -4.480   0.716   7.355  1.00 92.92           C  
ATOM   2287  HA  LEU A 162      -3.760   1.532   7.428  1.00 92.92           H  
ATOM   2288  C   LEU A 162      -3.774  -0.537   7.893  1.00 92.92           C  
ATOM   2289  CB  LEU A 162      -5.704   1.087   8.218  1.00 92.92           C  
ATOM   2290  HB2 LEU A 162      -6.039   2.084   7.932  1.00 92.92           H  
ATOM   2291  HB3 LEU A 162      -5.376   1.161   9.254  1.00 92.92           H  
ATOM   2292  O   LEU A 162      -3.923  -1.633   7.352  1.00 92.92           O  
ATOM   2293  CG  LEU A 162      -6.889   0.096   8.119  1.00 92.92           C  
ATOM   2294  HG  LEU A 162      -6.583  -0.814   7.603  1.00 92.92           H  
ATOM   2295  CD1 LEU A 162      -7.401  -0.292   9.502  1.00 92.92           C  
ATOM   2296 HD11 LEU A 162      -8.189  -1.039   9.408  1.00 92.92           H  
ATOM   2297 HD12 LEU A 162      -6.587  -0.708  10.095  1.00 92.92           H  
ATOM   2298 HD13 LEU A 162      -7.794   0.585  10.016  1.00 92.92           H  
ATOM   2299  CD2 LEU A 162      -8.062   0.721   7.370  1.00 92.92           C  
ATOM   2300 HD21 LEU A 162      -7.745   1.041   6.378  1.00 92.92           H  
ATOM   2301 HD22 LEU A 162      -8.436   1.591   7.910  1.00 92.92           H  
ATOM   2302 HD23 LEU A 162      -8.870  -0.003   7.267  1.00 92.92           H  
ATOM   2303  N   SER A 163      -3.000  -0.373   8.970  1.00 90.51           N  
ATOM   2304  H   SER A 163      -2.887   0.558   9.344  1.00 90.51           H  
ATOM   2305  CA  SER A 163      -2.428  -1.491   9.735  1.00 90.51           C  
ATOM   2306  HA  SER A 163      -3.182  -2.275   9.814  1.00 90.51           H  
ATOM   2307  C   SER A 163      -2.008  -1.099  11.159  1.00 90.51           C  
ATOM   2308  CB  SER A 163      -1.225  -2.073   8.996  1.00 90.51           C  
ATOM   2309  HB2 SER A 163      -0.950  -3.020   9.461  1.00 90.51           H  
ATOM   2310  HB3 SER A 163      -1.477  -2.265   7.953  1.00 90.51           H  
ATOM   2311  O   SER A 163      -1.925   0.090  11.484  1.00 90.51           O  
ATOM   2312  OG  SER A 163      -0.131  -1.192   9.068  1.00 90.51           O  
ATOM   2313  HG  SER A 163      -0.338  -0.418   8.538  1.00 90.51           H  
ATOM   2314  N   GLY A 164      -1.746  -2.110  11.997  1.00 89.46           N  
ATOM   2315  H   GLY A 164      -1.919  -3.049  11.667  1.00 89.46           H  
ATOM   2316  CA  GLY A 164      -1.240  -1.985  13.375  1.00 89.46           C  
ATOM   2317  HA2 GLY A 164      -1.934  -2.483  14.052  1.00 89.46           H  
ATOM   2318  HA3 GLY A 164      -1.201  -0.933  13.661  1.00 89.46           H  
ATOM   2319  C   GLY A 164       0.154  -2.593  13.610  1.00 89.46           C  
ATOM   2320  O   GLY A 164       0.589  -2.738  14.751  1.00 89.46           O  
ATOM   2321  N   GLY A 165       0.859  -2.989  12.546  1.00 89.35           N  
ATOM   2322  H   GLY A 165       0.493  -2.755  11.634  1.00 89.35           H  
ATOM   2323  CA  GLY A 165       2.119  -3.735  12.627  1.00 89.35           C  
ATOM   2324  HA2 GLY A 165       2.766  -3.406  11.814  1.00 89.35           H  
ATOM   2325  HA3 GLY A 165       2.628  -3.490  13.559  1.00 89.35           H  
ATOM   2326  C   GLY A 165       1.948  -5.266  12.554  1.00 89.35           C  
ATOM   2327  O   GLY A 165       0.830  -5.775  12.531  1.00 89.35           O  
ATOM   2328  N   PRO A 166       3.056  -6.030  12.486  1.00 91.57           N  
ATOM   2329  CA  PRO A 166       3.005  -7.481  12.300  1.00 91.57           C  
ATOM   2330  HA  PRO A 166       2.214  -7.739  11.595  1.00 91.57           H  
ATOM   2331  C   PRO A 166       2.745  -8.217  13.625  1.00 91.57           C  
ATOM   2332  CB  PRO A 166       4.356  -7.840  11.669  1.00 91.57           C  
ATOM   2333  HB2 PRO A 166       4.288  -7.729  10.587  1.00 91.57           H  
ATOM   2334  HB3 PRO A 166       4.677  -8.850  11.924  1.00 91.57           H  
ATOM   2335  O   PRO A 166       3.625  -8.278  14.489  1.00 91.57           O  
ATOM   2336  CG  PRO A 166       5.308  -6.779  12.226  1.00 91.57           C  
ATOM   2337  HG2 PRO A 166       6.146  -6.600  11.553  1.00 91.57           H  
ATOM   2338  HG3 PRO A 166       5.668  -7.085  13.209  1.00 91.57           H  
ATOM   2339  CD  PRO A 166       4.423  -5.540  12.366  1.00 91.57           C  
ATOM   2340  HD2 PRO A 166       4.514  -4.930  11.468  1.00 91.57           H  
ATOM   2341  HD3 PRO A 166       4.714  -4.962  13.243  1.00 91.57           H  
ATOM   2342  N   ILE A 167       1.560  -8.817  13.763  1.00 92.93           N  
ATOM   2343  H   ILE A 167       0.881  -8.702  13.023  1.00 92.93           H  
ATOM   2344  CA  ILE A 167       1.110  -9.579  14.942  1.00 92.93           C  
ATOM   2345  HA  ILE A 167       1.988  -9.816  15.542  1.00 92.93           H  
ATOM   2346  C   ILE A 167       0.461 -10.924  14.535  1.00 92.93           C  
ATOM   2347  CB  ILE A 167       0.162  -8.719  15.817  1.00 92.93           C  
ATOM   2348  HB  ILE A 167      -0.221  -9.350  16.619  1.00 92.93           H  
ATOM   2349  O   ILE A 167       0.099 -11.093  13.371  1.00 92.93           O  
ATOM   2350  CG1 ILE A 167      -1.044  -8.183  15.018  1.00 92.93           C  
ATOM   2351 HG12 ILE A 167      -0.710  -7.444  14.290  1.00 92.93           H  
ATOM   2352 HG13 ILE A 167      -1.497  -9.011  14.472  1.00 92.93           H  
ATOM   2353  CG2 ILE A 167       0.945  -7.567  16.473  1.00 92.93           C  
ATOM   2354 HG21 ILE A 167       1.206  -6.819  15.725  1.00 92.93           H  
ATOM   2355 HG22 ILE A 167       1.858  -7.942  16.936  1.00 92.93           H  
ATOM   2356 HG23 ILE A 167       0.339  -7.090  17.243  1.00 92.93           H  
ATOM   2357  CD1 ILE A 167      -2.124  -7.541  15.895  1.00 92.93           C  
ATOM   2358 HD11 ILE A 167      -2.507  -8.272  16.608  1.00 92.93           H  
ATOM   2359 HD12 ILE A 167      -1.726  -6.681  16.433  1.00 92.93           H  
ATOM   2360 HD13 ILE A 167      -2.934  -7.185  15.260  1.00 92.93           H  
ATOM   2361  N   PRO A 168       0.339 -11.918  15.442  1.00 94.43           N  
ATOM   2362  CA  PRO A 168      -0.330 -13.189  15.140  1.00 94.43           C  
ATOM   2363  HA  PRO A 168       0.189 -13.671  14.312  1.00 94.43           H  
ATOM   2364  C   PRO A 168      -1.808 -13.006  14.778  1.00 94.43           C  
ATOM   2365  CB  PRO A 168      -0.194 -14.050  16.402  1.00 94.43           C  
ATOM   2366  HB2 PRO A 168      -1.071 -13.929  17.037  1.00 94.43           H  
ATOM   2367  HB3 PRO A 168      -0.045 -15.102  16.160  1.00 94.43           H  
ATOM   2368  O   PRO A 168      -2.497 -12.210  15.416  1.00 94.43           O  
ATOM   2369  CG  PRO A 168       1.019 -13.453  17.112  1.00 94.43           C  
ATOM   2370  HG2 PRO A 168       1.933 -13.860  16.679  1.00 94.43           H  
ATOM   2371  HG3 PRO A 168       0.987 -13.633  18.187  1.00 94.43           H  
ATOM   2372  CD  PRO A 168       0.911 -11.967  16.779  1.00 94.43           C  
ATOM   2373  HD2 PRO A 168       1.898 -11.506  16.821  1.00 94.43           H  
ATOM   2374  HD3 PRO A 168       0.232 -11.480  17.479  1.00 94.43           H  
ATOM   2375  N   PHE A 169      -2.325 -13.808  13.841  1.00 96.20           N  
ATOM   2376  H   PHE A 169      -1.718 -14.458  13.363  1.00 96.20           H  
ATOM   2377  CA  PHE A 169      -3.678 -13.621  13.295  1.00 96.20           C  
ATOM   2378  HA  PHE A 169      -3.732 -12.633  12.836  1.00 96.20           H  
ATOM   2379  C   PHE A 169      -4.784 -13.677  14.355  1.00 96.20           C  
ATOM   2380  CB  PHE A 169      -3.957 -14.677  12.218  1.00 96.20           C  
ATOM   2381  HB2 PHE A 169      -4.912 -14.436  11.753  1.00 96.20           H  
ATOM   2382  HB3 PHE A 169      -4.056 -15.649  12.702  1.00 96.20           H  
ATOM   2383  O   PHE A 169      -5.745 -12.925  14.287  1.00 96.20           O  
ATOM   2384  CG  PHE A 169      -2.930 -14.786  11.111  1.00 96.20           C  
ATOM   2385  CD1 PHE A 169      -2.424 -13.627  10.492  1.00 96.20           C  
ATOM   2386  HD1 PHE A 169      -2.754 -12.647  10.803  1.00 96.20           H  
ATOM   2387  CD2 PHE A 169      -2.495 -16.054  10.681  1.00 96.20           C  
ATOM   2388  HD2 PHE A 169      -2.868 -16.949  11.155  1.00 96.20           H  
ATOM   2389  CE1 PHE A 169      -1.491 -13.736   9.448  1.00 96.20           C  
ATOM   2390  HE1 PHE A 169      -1.109 -12.842   8.978  1.00 96.20           H  
ATOM   2391  CE2 PHE A 169      -1.563 -16.160   9.637  1.00 96.20           C  
ATOM   2392  HE2 PHE A 169      -1.213 -17.136   9.337  1.00 96.20           H  
ATOM   2393  CZ  PHE A 169      -1.069 -15.002   9.011  1.00 96.20           C  
ATOM   2394  HZ  PHE A 169      -0.365 -15.080   8.196  1.00 96.20           H  
ATOM   2395  N   HIS A 170      -4.632 -14.517  15.384  1.00 95.19           N  
ATOM   2396  H   HIS A 170      -3.808 -15.100  15.402  1.00 95.19           H  
ATOM   2397  CA  HIS A 170      -5.614 -14.650  16.469  1.00 95.19           C  
ATOM   2398  HA  HIS A 170      -6.605 -14.714  16.020  1.00 95.19           H  
ATOM   2399  C   HIS A 170      -5.657 -13.437  17.430  1.00 95.19           C  
ATOM   2400  CB  HIS A 170      -5.343 -15.968  17.213  1.00 95.19           C  
ATOM   2401  HB2 HIS A 170      -5.320 -16.793  16.501  1.00 95.19           H  
ATOM   2402  HB3 HIS A 170      -6.168 -16.147  17.902  1.00 95.19           H  
ATOM   2403  O   HIS A 170      -6.373 -13.468  18.432  1.00 95.19           O  
ATOM   2404  CG  HIS A 170      -4.062 -15.947  18.009  1.00 95.19           C  
ATOM   2405  CD2 HIS A 170      -2.879 -16.579  17.733  1.00 95.19           C  
ATOM   2406  HD2 HIS A 170      -2.690 -17.243  16.903  1.00 95.19           H  
ATOM   2407  ND1 HIS A 170      -3.871 -15.213  19.149  1.00 95.19           N  
ATOM   2408  HD1 HIS A 170      -4.568 -14.591  19.534  1.00 95.19           H  
ATOM   2409  CE1 HIS A 170      -2.592 -15.355  19.528  1.00 95.19           C  
ATOM   2410  HE1 HIS A 170      -2.129 -14.857  20.368  1.00 95.19           H  
ATOM   2411  NE2 HIS A 170      -1.947 -16.184  18.703  1.00 95.19           N  
ATOM   2412  N   ARG A 171      -4.821 -12.416  17.201  1.00 93.97           N  
ATOM   2413  H   ARG A 171      -4.215 -12.490  16.396  1.00 93.97           H  
ATOM   2414  CA  ARG A 171      -4.832 -11.105  17.877  1.00 93.97           C  
ATOM   2415  HA  ARG A 171      -5.695 -11.030  18.539  1.00 93.97           H  
ATOM   2416  C   ARG A 171      -5.000  -9.946  16.890  1.00 93.97           C  
ATOM   2417  CB  ARG A 171      -3.535 -10.907  18.682  1.00 93.97           C  
ATOM   2418  HB2 ARG A 171      -3.446  -9.863  18.982  1.00 93.97           H  
ATOM   2419  HB3 ARG A 171      -2.683 -11.147  18.046  1.00 93.97           H  
ATOM   2420  O   ARG A 171      -5.032  -8.807  17.327  1.00 93.97           O  
ATOM   2421  CG  ARG A 171      -3.499 -11.756  19.952  1.00 93.97           C  
ATOM   2422  HG2 ARG A 171      -3.655 -12.801  19.682  1.00 93.97           H  
ATOM   2423  HG3 ARG A 171      -4.298 -11.441  20.622  1.00 93.97           H  
ATOM   2424  CD  ARG A 171      -2.146 -11.611  20.653  1.00 93.97           C  
ATOM   2425  HD2 ARG A 171      -2.047 -10.583  21.000  1.00 93.97           H  
ATOM   2426  HD3 ARG A 171      -1.360 -11.815  19.926  1.00 93.97           H  
ATOM   2427  NE  ARG A 171      -2.019 -12.545  21.791  1.00 93.97           N  
ATOM   2428  HE  ARG A 171      -2.855 -13.048  22.053  1.00 93.97           H  
ATOM   2429  NH1 ARG A 171       0.138 -12.005  22.342  1.00 93.97           N  
ATOM   2430 HH11 ARG A 171       0.962 -12.133  22.911  1.00 93.97           H  
ATOM   2431 HH12 ARG A 171       0.103 -11.270  21.650  1.00 93.97           H  
ATOM   2432  NH2 ARG A 171      -0.908 -13.629  23.462  1.00 93.97           N  
ATOM   2433 HH21 ARG A 171      -1.738 -14.166  23.668  1.00 93.97           H  
ATOM   2434 HH22 ARG A 171      -0.077 -13.749  24.023  1.00 93.97           H  
ATOM   2435  CZ  ARG A 171      -0.934 -12.724  22.524  1.00 93.97           C  
ATOM   2436  N   ASP A 172      -5.067 -10.225  15.592  1.00 95.71           N  
ATOM   2437  H   ASP A 172      -5.166 -11.185  15.294  1.00 95.71           H  
ATOM   2438  CA  ASP A 172      -5.153  -9.212  14.548  1.00 95.71           C  
ATOM   2439  HA  ASP A 172      -4.743  -8.269  14.909  1.00 95.71           H  
ATOM   2440  C   ASP A 172      -6.617  -8.972  14.187  1.00 95.71           C  
ATOM   2441  CB  ASP A 172      -4.305  -9.659  13.348  1.00 95.71           C  
ATOM   2442  HB2 ASP A 172      -4.699 -10.601  12.965  1.00 95.71           H  
ATOM   2443  HB3 ASP A 172      -3.290  -9.863  13.686  1.00 95.71           H  
ATOM   2444  O   ASP A 172      -7.250  -9.791  13.522  1.00 95.71           O  
ATOM   2445  CG  ASP A 172      -4.256  -8.637  12.205  1.00 95.71           C  
ATOM   2446  OD1 ASP A 172      -3.386  -8.815  11.325  1.00 95.71           O  
ATOM   2447  OD2 ASP A 172      -5.111  -7.722  12.184  1.00 95.71           O  
ATOM   2448  N   ASN A 173      -7.158  -7.836  14.622  1.00 94.60           N  
ATOM   2449  H   ASN A 173      -6.593  -7.220  15.190  1.00 94.60           H  
ATOM   2450  CA  ASN A 173      -8.554  -7.489  14.378  1.00 94.60           C  
ATOM   2451  HA  ASN A 173      -9.172  -8.331  14.689  1.00 94.60           H  
ATOM   2452  C   ASN A 173      -8.881  -7.290  12.885  1.00 94.60           C  
ATOM   2453  CB  ASN A 173      -8.910  -6.284  15.267  1.00 94.60           C  
ATOM   2454  HB2 ASN A 173      -9.835  -5.830  14.912  1.00 94.60           H  
ATOM   2455  HB3 ASN A 173      -8.124  -5.530  15.227  1.00 94.60           H  
ATOM   2456  O   ASN A 173     -10.011  -7.569  12.486  1.00 94.60           O  
ATOM   2457  CG  ASN A 173      -9.146  -6.723  16.706  1.00 94.60           C  
ATOM   2458  ND2 ASN A 173      -8.594  -6.083  17.703  1.00 94.60           N  
ATOM   2459 HD21 ASN A 173      -8.751  -6.486  18.615  1.00 94.60           H  
ATOM   2460 HD22 ASN A 173      -7.803  -5.465  17.585  1.00 94.60           H  
ATOM   2461  OD1 ASN A 173      -9.823  -7.696  16.981  1.00 94.60           O  
ATOM   2462  N   ILE A 174      -7.907  -6.917  12.038  1.00 96.58           N  
ATOM   2463  H   ILE A 174      -6.958  -6.867  12.381  1.00 96.58           H  
ATOM   2464  CA  ILE A 174      -8.102  -6.914  10.578  1.00 96.58           C  
ATOM   2465  HA  ILE A 174      -9.056  -6.439  10.352  1.00 96.58           H  
ATOM   2466  C   ILE A 174      -8.189  -8.353  10.074  1.00 96.58           C  
ATOM   2467  CB  ILE A 174      -6.989  -6.133   9.835  1.00 96.58           C  
ATOM   2468  HB  ILE A 174      -6.018  -6.526  10.135  1.00 96.58           H  
ATOM   2469  O   ILE A 174      -9.073  -8.664   9.281  1.00 96.58           O  
ATOM   2470  CG1 ILE A 174      -7.055  -4.635  10.195  1.00 96.58           C  
ATOM   2471 HG12 ILE A 174      -7.086  -4.533  11.280  1.00 96.58           H  
ATOM   2472 HG13 ILE A 174      -7.977  -4.205   9.804  1.00 96.58           H  
ATOM   2473  CG2 ILE A 174      -7.118  -6.298   8.306  1.00 96.58           C  
ATOM   2474 HG21 ILE A 174      -8.085  -5.927   7.966  1.00 96.58           H  
ATOM   2475 HG22 ILE A 174      -7.018  -7.346   8.022  1.00 96.58           H  
ATOM   2476 HG23 ILE A 174      -6.321  -5.760   7.792  1.00 96.58           H  
ATOM   2477  CD1 ILE A 174      -5.860  -3.824   9.674  1.00 96.58           C  
ATOM   2478 HD11 ILE A 174      -5.879  -3.756   8.586  1.00 96.58           H  
ATOM   2479 HD12 ILE A 174      -4.929  -4.287  10.002  1.00 96.58           H  
ATOM   2480 HD13 ILE A 174      -5.903  -2.812  10.075  1.00 96.58           H  
ATOM   2481  N   ALA A 175      -7.316  -9.253  10.538  1.00 96.85           N  
ATOM   2482  H   ALA A 175      -6.615  -8.945  11.197  1.00 96.85           H  
ATOM   2483  CA  ALA A 175      -7.372 -10.661  10.140  1.00 96.85           C  
ATOM   2484  HA  ALA A 175      -7.327 -10.705   9.052  1.00 96.85           H  
ATOM   2485  C   ALA A 175      -8.692 -11.330  10.560  1.00 96.85           C  
ATOM   2486  CB  ALA A 175      -6.160 -11.418  10.689  1.00 96.85           C  
ATOM   2487  HB1 ALA A 175      -6.263 -11.537  11.767  1.00 96.85           H  
ATOM   2488  HB2 ALA A 175      -6.115 -12.408  10.235  1.00 96.85           H  
ATOM   2489  HB3 ALA A 175      -5.244 -10.876  10.457  1.00 96.85           H  
ATOM   2490  O   ALA A 175      -9.270 -12.060   9.754  1.00 96.85           O  
ATOM   2491  N   ILE A 176      -9.176 -11.050  11.776  1.00 96.82           N  
ATOM   2492  H   ILE A 176      -8.608 -10.467  12.373  1.00 96.82           H  
ATOM   2493  CA  ILE A 176     -10.448 -11.556  12.319  1.00 96.82           C  
ATOM   2494  HA  ILE A 176     -10.461 -12.643  12.240  1.00 96.82           H  
ATOM   2495  C   ILE A 176     -11.628 -11.038  11.493  1.00 96.82           C  
ATOM   2496  CB  ILE A 176     -10.584 -11.178  13.815  1.00 96.82           C  
ATOM   2497  HB  ILE A 176     -10.444 -10.101  13.914  1.00 96.82           H  
ATOM   2498  O   ILE A 176     -12.392 -11.834  10.950  1.00 96.82           O  
ATOM   2499  CG1 ILE A 176      -9.496 -11.899  14.642  1.00 96.82           C  
ATOM   2500 HG12 ILE A 176      -8.522 -11.796  14.162  1.00 96.82           H  
ATOM   2501 HG13 ILE A 176      -9.722 -12.965  14.649  1.00 96.82           H  
ATOM   2502  CG2 ILE A 176     -11.981 -11.535  14.362  1.00 96.82           C  
ATOM   2503 HG21 ILE A 176     -12.756 -10.976  13.837  1.00 96.82           H  
ATOM   2504 HG22 ILE A 176     -12.171 -12.601  14.241  1.00 96.82           H  
ATOM   2505 HG23 ILE A 176     -12.056 -11.273  15.417  1.00 96.82           H  
ATOM   2506  CD1 ILE A 176      -9.347 -11.406  16.087  1.00 96.82           C  
ATOM   2507 HD11 ILE A 176     -10.239 -11.638  16.667  1.00 96.82           H  
ATOM   2508 HD12 ILE A 176      -8.494 -11.904  16.548  1.00 96.82           H  
ATOM   2509 HD13 ILE A 176      -9.172 -10.330  16.094  1.00 96.82           H  
ATOM   2510  N   GLY A 177     -11.750  -9.717  11.318  1.00 97.09           N  
ATOM   2511  H   GLY A 177     -11.101  -9.088  11.769  1.00 97.09           H  
ATOM   2512  CA  GLY A 177     -12.832  -9.145  10.515  1.00 97.09           C  
ATOM   2513  HA2 GLY A 177     -12.767  -8.058  10.556  1.00 97.09           H  
ATOM   2514  HA3 GLY A 177     -13.794  -9.448  10.930  1.00 97.09           H  
ATOM   2515  C   GLY A 177     -12.769  -9.590   9.051  1.00 97.09           C  
ATOM   2516  O   GLY A 177     -13.798  -9.840   8.426  1.00 97.09           O  
ATOM   2517  N   ALA A 178     -11.564  -9.750   8.490  1.00 97.38           N  
ATOM   2518  H   ALA A 178     -10.744  -9.489   9.019  1.00 97.38           H  
ATOM   2519  CA  ALA A 178     -11.390 -10.190   7.109  1.00 97.38           C  
ATOM   2520  HA  ALA A 178     -12.074  -9.608   6.492  1.00 97.38           H  
ATOM   2521  C   ALA A 178     -11.756 -11.662   6.915  1.00 97.38           C  
ATOM   2522  CB  ALA A 178      -9.956  -9.917   6.643  1.00 97.38           C  
ATOM   2523  HB1 ALA A 178      -9.728  -8.855   6.736  1.00 97.38           H  
ATOM   2524  HB2 ALA A 178      -9.252 -10.488   7.248  1.00 97.38           H  
ATOM   2525  HB3 ALA A 178      -9.855 -10.205   5.597  1.00 97.38           H  
ATOM   2526  O   ALA A 178     -12.206 -12.031   5.830  1.00 97.38           O  
ATOM   2527  N   TYR A 179     -11.588 -12.495   7.945  1.00 97.62           N  
ATOM   2528  H   TYR A 179     -11.230 -12.131   8.816  1.00 97.62           H  
ATOM   2529  CA  TYR A 179     -12.042 -13.882   7.926  1.00 97.62           C  
ATOM   2530  HA  TYR A 179     -11.624 -14.383   7.052  1.00 97.62           H  
ATOM   2531  C   TYR A 179     -13.571 -13.928   7.799  1.00 97.62           C  
ATOM   2532  CB  TYR A 179     -11.533 -14.605   9.181  1.00 97.62           C  
ATOM   2533  HB2 TYR A 179     -10.446 -14.538   9.216  1.00 97.62           H  
ATOM   2534  HB3 TYR A 179     -11.918 -14.113  10.074  1.00 97.62           H  
ATOM   2535  O   TYR A 179     -14.087 -14.553   6.872  1.00 97.62           O  
ATOM   2536  CG  TYR A 179     -11.932 -16.061   9.238  1.00 97.62           C  
ATOM   2537  CD1 TYR A 179     -13.166 -16.422   9.812  1.00 97.62           C  
ATOM   2538  HD1 TYR A 179     -13.815 -15.663  10.224  1.00 97.62           H  
ATOM   2539  CD2 TYR A 179     -11.089 -17.048   8.691  1.00 97.62           C  
ATOM   2540  HD2 TYR A 179     -10.148 -16.768   8.241  1.00 97.62           H  
ATOM   2541  CE1 TYR A 179     -13.574 -17.767   9.821  1.00 97.62           C  
ATOM   2542  HE1 TYR A 179     -14.539 -18.025  10.232  1.00 97.62           H  
ATOM   2543  CE2 TYR A 179     -11.486 -18.398   8.719  1.00 97.62           C  
ATOM   2544  HE2 TYR A 179     -10.860 -19.165   8.289  1.00 97.62           H  
ATOM   2545  OH  TYR A 179     -13.133 -20.055   9.280  1.00 97.62           O  
ATOM   2546  HH  TYR A 179     -14.070 -20.090   9.486  1.00 97.62           H  
ATOM   2547  CZ  TYR A 179     -12.732 -18.757   9.271  1.00 97.62           C  
ATOM   2548  N   SER A 180     -14.284 -13.172   8.643  1.00 97.12           N  
ATOM   2549  H   SER A 180     -13.811 -12.719   9.412  1.00 97.12           H  
ATOM   2550  CA  SER A 180     -15.750 -13.054   8.592  1.00 97.12           C  
ATOM   2551  HA  SER A 180     -16.183 -14.051   8.672  1.00 97.12           H  
ATOM   2552  C   SER A 180     -16.247 -12.437   7.277  1.00 97.12           C  
ATOM   2553  CB  SER A 180     -16.254 -12.224   9.780  1.00 97.12           C  
ATOM   2554  HB2 SER A 180     -15.859 -11.210   9.721  1.00 97.12           H  
ATOM   2555  HB3 SER A 180     -17.343 -12.183   9.751  1.00 97.12           H  
ATOM   2556  O   SER A 180     -17.233 -12.900   6.706  1.00 97.12           O  
ATOM   2557  OG  SER A 180     -15.839 -12.824  10.994  1.00 97.12           O  
ATOM   2558  HG  SER A 180     -16.364 -12.479  11.720  1.00 97.12           H  
ATOM   2559  N   ALA A 181     -15.545 -11.431   6.742  1.00 97.70           N  
ATOM   2560  H   ALA A 181     -14.796 -11.027   7.286  1.00 97.70           H  
ATOM   2561  CA  ALA A 181     -15.858 -10.849   5.435  1.00 97.70           C  
ATOM   2562  HA  ALA A 181     -16.898 -10.524   5.437  1.00 97.70           H  
ATOM   2563  C   ALA A 181     -15.707 -11.881   4.305  1.00 97.70           C  
ATOM   2564  CB  ALA A 181     -14.954  -9.629   5.214  1.00 97.70           C  
ATOM   2565  HB1 ALA A 181     -15.075  -8.918   6.031  1.00 97.70           H  
ATOM   2566  HB2 ALA A 181     -13.913  -9.946   5.166  1.00 97.70           H  
ATOM   2567  HB3 ALA A 181     -15.215  -9.132   4.279  1.00 97.70           H  
ATOM   2568  O   ALA A 181     -16.598 -12.029   3.465  1.00 97.70           O  
ATOM   2569  N   THR A 182     -14.616 -12.647   4.326  1.00 97.03           N  
ATOM   2570  H   THR A 182     -13.943 -12.501   5.064  1.00 97.03           H  
ATOM   2571  CA  THR A 182     -14.347 -13.692   3.331  1.00 97.03           C  
ATOM   2572  HA  THR A 182     -14.409 -13.243   2.339  1.00 97.03           H  
ATOM   2573  C   THR A 182     -15.396 -14.805   3.397  1.00 97.03           C  
ATOM   2574  CB  THR A 182     -12.931 -14.260   3.496  1.00 97.03           C  
ATOM   2575  HB  THR A 182     -12.839 -14.743   4.469  1.00 97.03           H  
ATOM   2576  O   THR A 182     -15.853 -15.252   2.346  1.00 97.03           O  
ATOM   2577  CG2 THR A 182     -12.570 -15.263   2.400  1.00 97.03           C  
ATOM   2578 HG21 THR A 182     -12.654 -14.785   1.424  1.00 97.03           H  
ATOM   2579 HG22 THR A 182     -11.547 -15.612   2.543  1.00 97.03           H  
ATOM   2580 HG23 THR A 182     -13.237 -16.124   2.439  1.00 97.03           H  
ATOM   2581  OG1 THR A 182     -11.989 -13.216   3.412  1.00 97.03           O  
ATOM   2582  HG1 THR A 182     -12.072 -12.706   4.221  1.00 97.03           H  
ATOM   2583  N   GLU A 183     -15.857 -15.191   4.597  1.00 97.19           N  
ATOM   2584  H   GLU A 183     -15.419 -14.818   5.428  1.00 97.19           H  
ATOM   2585  CA  GLU A 183     -16.957 -16.158   4.786  1.00 97.19           C  
ATOM   2586  HA  GLU A 183     -16.663 -17.113   4.351  1.00 97.19           H  
ATOM   2587  C   GLU A 183     -18.253 -15.700   4.098  1.00 97.19           C  
ATOM   2588  CB  GLU A 183     -17.240 -16.365   6.291  1.00 97.19           C  
ATOM   2589  HB2 GLU A 183     -16.299 -16.433   6.837  1.00 97.19           H  
ATOM   2590  HB3 GLU A 183     -17.773 -15.497   6.680  1.00 97.19           H  
ATOM   2591  O   GLU A 183     -19.023 -16.511   3.586  1.00 97.19           O  
ATOM   2592  CG  GLU A 183     -18.083 -17.630   6.559  1.00 97.19           C  
ATOM   2593  HG2 GLU A 183     -17.664 -18.461   5.992  1.00 97.19           H  
ATOM   2594  HG3 GLU A 183     -19.095 -17.461   6.191  1.00 97.19           H  
ATOM   2595  CD  GLU A 183     -18.161 -18.016   8.050  1.00 97.19           C  
ATOM   2596  OE1 GLU A 183     -18.148 -19.236   8.364  1.00 97.19           O  
ATOM   2597  OE2 GLU A 183     -18.277 -17.095   8.886  1.00 97.19           O  
ATOM   2598  N   ARG A 184     -18.491 -14.383   4.048  1.00 96.43           N  
ATOM   2599  H   ARG A 184     -17.815 -13.778   4.494  1.00 96.43           H  
ATOM   2600  CA  ARG A 184     -19.649 -13.766   3.383  1.00 96.43           C  
ATOM   2601  HA  ARG A 184     -20.456 -14.498   3.360  1.00 96.43           H  
ATOM   2602  C   ARG A 184     -19.416 -13.441   1.903  1.00 96.43           C  
ATOM   2603  CB  ARG A 184     -20.117 -12.543   4.192  1.00 96.43           C  
ATOM   2604  HB2 ARG A 184     -19.304 -11.819   4.252  1.00 96.43           H  
ATOM   2605  HB3 ARG A 184     -20.948 -12.065   3.672  1.00 96.43           H  
ATOM   2606  O   ARG A 184     -20.277 -12.821   1.283  1.00 96.43           O  
ATOM   2607  CG  ARG A 184     -20.579 -12.879   5.619  1.00 96.43           C  
ATOM   2608  HG2 ARG A 184     -20.928 -11.957   6.083  1.00 96.43           H  
ATOM   2609  HG3 ARG A 184     -19.740 -13.256   6.204  1.00 96.43           H  
ATOM   2610  CD  ARG A 184     -21.719 -13.903   5.664  1.00 96.43           C  
ATOM   2611  HD2 ARG A 184     -21.315 -14.882   5.405  1.00 96.43           H  
ATOM   2612  HD3 ARG A 184     -22.472 -13.641   4.922  1.00 96.43           H  
ATOM   2613  NE  ARG A 184     -22.307 -13.973   7.016  1.00 96.43           N  
ATOM   2614  HE  ARG A 184     -21.753 -14.468   7.700  1.00 96.43           H  
ATOM   2615  NH1 ARG A 184     -24.167 -12.669   6.655  1.00 96.43           N  
ATOM   2616 HH11 ARG A 184     -23.859 -12.557   5.699  1.00 96.43           H  
ATOM   2617 HH12 ARG A 184     -24.832 -12.022   7.054  1.00 96.43           H  
ATOM   2618  NH2 ARG A 184     -23.689 -13.359   8.718  1.00 96.43           N  
ATOM   2619 HH21 ARG A 184     -24.382 -12.717   9.074  1.00 96.43           H  
ATOM   2620 HH22 ARG A 184     -23.038 -13.779   9.366  1.00 96.43           H  
ATOM   2621  CZ  ARG A 184     -23.387 -13.346   7.451  1.00 96.43           C  
ATOM   2622  N   GLY A 185     -18.295 -13.871   1.322  1.00 96.93           N  
ATOM   2623  H   GLY A 185     -17.641 -14.394   1.886  1.00 96.93           H  
ATOM   2624  CA  GLY A 185     -17.978 -13.664  -0.093  1.00 96.93           C  
ATOM   2625  HA2 GLY A 185     -18.871 -13.835  -0.693  1.00 96.93           H  
ATOM   2626  HA3 GLY A 185     -17.224 -14.399  -0.378  1.00 96.93           H  
ATOM   2627  C   GLY A 185     -17.433 -12.272  -0.431  1.00 96.93           C  
ATOM   2628  O   GLY A 185     -17.422 -11.900  -1.606  1.00 96.93           O  
ATOM   2629  N   ILE A 186     -16.971 -11.518   0.572  1.00 97.69           N  
ATOM   2630  H   ILE A 186     -16.982 -11.904   1.505  1.00 97.69           H  
ATOM   2631  CA  ILE A 186     -16.416 -10.166   0.428  1.00 97.69           C  
ATOM   2632  HA  ILE A 186     -16.807  -9.717  -0.485  1.00 97.69           H  
ATOM   2633  C   ILE A 186     -14.895 -10.262   0.314  1.00 97.69           C  
ATOM   2634  CB  ILE A 186     -16.849  -9.278   1.617  1.00 97.69           C  
ATOM   2635  HB  ILE A 186     -16.471  -9.732   2.533  1.00 97.69           H  
ATOM   2636  O   ILE A 186     -14.237 -10.835   1.182  1.00 97.69           O  
ATOM   2637  CG1 ILE A 186     -18.392  -9.233   1.709  1.00 97.69           C  
ATOM   2638 HG12 ILE A 186     -18.786  -8.776   0.801  1.00 97.69           H  
ATOM   2639 HG13 ILE A 186     -18.788 -10.247   1.762  1.00 97.69           H  
ATOM   2640  CG2 ILE A 186     -16.245  -7.864   1.526  1.00 97.69           C  
ATOM   2641 HG21 ILE A 186     -16.656  -7.339   0.664  1.00 97.69           H  
ATOM   2642 HG22 ILE A 186     -16.485  -7.307   2.431  1.00 97.69           H  
ATOM   2643 HG23 ILE A 186     -15.159  -7.907   1.446  1.00 97.69           H  
ATOM   2644  CD1 ILE A 186     -18.938  -8.505   2.939  1.00 97.69           C  
ATOM   2645 HD11 ILE A 186     -18.663  -7.450   2.923  1.00 97.69           H  
ATOM   2646 HD12 ILE A 186     -18.545  -8.979   3.838  1.00 97.69           H  
ATOM   2647 HD13 ILE A 186     -20.025  -8.579   2.946  1.00 97.69           H  
ATOM   2648  N   LEU A 187     -14.314  -9.688  -0.744  1.00 97.77           N  
ATOM   2649  H   LEU A 187     -14.899  -9.172  -1.386  1.00 97.77           H  
ATOM   2650  CA  LEU A 187     -12.856  -9.624  -0.881  1.00 97.77           C  
ATOM   2651  HA  LEU A 187     -12.436 -10.539  -0.465  1.00 97.77           H  
ATOM   2652  C   LEU A 187     -12.300  -8.470  -0.053  1.00 97.77           C  
ATOM   2653  CB  LEU A 187     -12.451  -9.564  -2.364  1.00 97.77           C  
ATOM   2654  HB2 LEU A 187     -12.897  -8.681  -2.823  1.00 97.77           H  
ATOM   2655  HB3 LEU A 187     -12.879 -10.441  -2.849  1.00 97.77           H  
ATOM   2656  O   LEU A 187     -12.743  -7.331  -0.193  1.00 97.77           O  
ATOM   2657  CG  LEU A 187     -10.925  -9.545  -2.610  1.00 97.77           C  
ATOM   2658  HG  LEU A 187     -10.422 -10.138  -1.846  1.00 97.77           H  
ATOM   2659  CD1 LEU A 187     -10.619 -10.164  -3.971  1.00 97.77           C  
ATOM   2660 HD11 LEU A 187      -9.548 -10.136  -4.167  1.00 97.77           H  
ATOM   2661 HD12 LEU A 187     -10.942 -11.205  -3.975  1.00 97.77           H  
ATOM   2662 HD13 LEU A 187     -11.150  -9.617  -4.751  1.00 97.77           H  
ATOM   2663  CD2 LEU A 187     -10.325  -8.133  -2.634  1.00 97.77           C  
ATOM   2664 HD21 LEU A 187     -10.465  -7.630  -1.677  1.00 97.77           H  
ATOM   2665 HD22 LEU A 187     -10.802  -7.535  -3.411  1.00 97.77           H  
ATOM   2666 HD23 LEU A 187      -9.255  -8.190  -2.829  1.00 97.77           H  
ATOM   2667  N   VAL A 188     -11.280  -8.754   0.756  1.00 98.01           N  
ATOM   2668  H   VAL A 188     -10.989  -9.717   0.849  1.00 98.01           H  
ATOM   2669  CA  VAL A 188     -10.581  -7.745   1.559  1.00 98.01           C  
ATOM   2670  HA  VAL A 188     -11.153  -6.818   1.534  1.00 98.01           H  
ATOM   2671  C   VAL A 188      -9.209  -7.456   0.957  1.00 98.01           C  
ATOM   2672  CB  VAL A 188     -10.494  -8.162   3.037  1.00 98.01           C  
ATOM   2673  HB  VAL A 188      -9.803  -8.997   3.149  1.00 98.01           H  
ATOM   2674  O   VAL A 188      -8.336  -8.324   0.918  1.00 98.01           O  
ATOM   2675  CG1 VAL A 188      -9.992  -6.987   3.884  1.00 98.01           C  
ATOM   2676 HG11 VAL A 188      -9.008  -6.671   3.537  1.00 98.01           H  
ATOM   2677 HG12 VAL A 188      -9.904  -7.286   4.928  1.00 98.01           H  
ATOM   2678 HG13 VAL A 188     -10.680  -6.145   3.813  1.00 98.01           H  
ATOM   2679  CG2 VAL A 188     -11.869  -8.589   3.568  1.00 98.01           C  
ATOM   2680 HG21 VAL A 188     -11.849  -8.625   4.657  1.00 98.01           H  
ATOM   2681 HG22 VAL A 188     -12.126  -9.578   3.189  1.00 98.01           H  
ATOM   2682 HG23 VAL A 188     -12.637  -7.881   3.255  1.00 98.01           H  
ATOM   2683  N   SER A 189      -9.031  -6.228   0.478  1.00 97.54           N  
ATOM   2684  H   SER A 189      -9.792  -5.573   0.585  1.00 97.54           H  
ATOM   2685  CA  SER A 189      -7.766  -5.686  -0.017  1.00 97.54           C  
ATOM   2686  HA  SER A 189      -7.077  -6.495  -0.260  1.00 97.54           H  
ATOM   2687  C   SER A 189      -7.136  -4.819   1.066  1.00 97.54           C  
ATOM   2688  CB  SER A 189      -8.020  -4.874  -1.286  1.00 97.54           C  
ATOM   2689  HB2 SER A 189      -8.491  -5.511  -2.036  1.00 97.54           H  
ATOM   2690  HB3 SER A 189      -8.706  -4.064  -1.037  1.00 97.54           H  
ATOM   2691  O   SER A 189      -7.779  -3.904   1.589  1.00 97.54           O  
ATOM   2692  OG  SER A 189      -6.823  -4.337  -1.818  1.00 97.54           O  
ATOM   2693  HG  SER A 189      -7.044  -3.484  -2.199  1.00 97.54           H  
ATOM   2694  N   CYS A 190      -5.880  -5.105   1.404  1.00 97.68           N  
ATOM   2695  H   CYS A 190      -5.408  -5.852   0.915  1.00 97.68           H  
ATOM   2696  CA  CYS A 190      -5.148  -4.400   2.445  1.00 97.68           C  
ATOM   2697  HA  CYS A 190      -5.719  -3.519   2.736  1.00 97.68           H  
ATOM   2698  C   CYS A 190      -3.775  -3.928   1.967  1.00 97.68           C  
ATOM   2699  CB  CYS A 190      -4.985  -5.286   3.680  1.00 97.68           C  
ATOM   2700  HB2 CYS A 190      -4.344  -4.766   4.392  1.00 97.68           H  
ATOM   2701  HB3 CYS A 190      -4.501  -6.216   3.384  1.00 97.68           H  
ATOM   2702  O   CYS A 190      -3.057  -4.634   1.258  1.00 97.68           O  
ATOM   2703  SG  CYS A 190      -6.560  -5.644   4.503  1.00 97.68           S  
ATOM   2704  HG  CYS A 190      -6.837  -4.398   4.898  1.00 97.68           H  
ATOM   2705  N   SER A 191      -3.353  -2.762   2.447  1.00 96.89           N  
ATOM   2706  H   SER A 191      -3.973  -2.235   3.045  1.00 96.89           H  
ATOM   2707  CA  SER A 191      -1.982  -2.269   2.287  1.00 96.89           C  
ATOM   2708  HA  SER A 191      -1.735  -2.233   1.226  1.00 96.89           H  
ATOM   2709  C   SER A 191      -0.965  -3.178   2.992  1.00 96.89           C  
ATOM   2710  CB  SER A 191      -1.901  -0.849   2.853  1.00 96.89           C  
ATOM   2711  HB2 SER A 191      -2.398  -0.163   2.167  1.00 96.89           H  
ATOM   2712  HB3 SER A 191      -0.859  -0.551   2.963  1.00 96.89           H  
ATOM   2713  O   SER A 191      -1.178  -3.558   4.143  1.00 96.89           O  
ATOM   2714  OG  SER A 191      -2.539  -0.766   4.111  1.00 96.89           O  
ATOM   2715  HG  SER A 191      -2.160  -1.420   4.702  1.00 96.89           H  
ATOM   2716  N   ALA A 192       0.160  -3.482   2.338  1.00 96.74           N  
ATOM   2717  H   ALA A 192       0.242  -3.219   1.367  1.00 96.74           H  
ATOM   2718  CA  ALA A 192       1.221  -4.327   2.899  1.00 96.74           C  
ATOM   2719  HA  ALA A 192       0.757  -5.198   3.361  1.00 96.74           H  
ATOM   2720  C   ALA A 192       2.069  -3.653   3.991  1.00 96.74           C  
ATOM   2721  CB  ALA A 192       2.123  -4.812   1.758  1.00 96.74           C  
ATOM   2722  HB1 ALA A 192       1.528  -5.322   1.000  1.00 96.74           H  
ATOM   2723  HB2 ALA A 192       2.867  -5.507   2.147  1.00 96.74           H  
ATOM   2724  HB3 ALA A 192       2.638  -3.965   1.304  1.00 96.74           H  
ATOM   2725  O   ALA A 192       2.844  -4.347   4.649  1.00 96.74           O  
ATOM   2726  N   GLY A 193       1.939  -2.336   4.186  1.00 96.07           N  
ATOM   2727  H   GLY A 193       1.330  -1.825   3.564  1.00 96.07           H  
ATOM   2728  CA  GLY A 193       2.714  -1.551   5.149  1.00 96.07           C  
ATOM   2729  HA2 GLY A 193       2.029  -0.886   5.675  1.00 96.07           H  
ATOM   2730  HA3 GLY A 193       3.177  -2.201   5.892  1.00 96.07           H  
ATOM   2731  C   GLY A 193       3.814  -0.704   4.502  1.00 96.07           C  
ATOM   2732  O   GLY A 193       4.215  -0.946   3.362  1.00 96.07           O  
ATOM   2733  N   ASN A 194       4.298   0.304   5.234  1.00 95.58           N  
ATOM   2734  H   ASN A 194       3.953   0.426   6.175  1.00 95.58           H  
ATOM   2735  CA  ASN A 194       5.314   1.253   4.757  1.00 95.58           C  
ATOM   2736  HA  ASN A 194       5.542   1.016   3.718  1.00 95.58           H  
ATOM   2737  C   ASN A 194       6.641   1.152   5.537  1.00 95.58           C  
ATOM   2738  CB  ASN A 194       4.749   2.678   4.768  1.00 95.58           C  
ATOM   2739  HB2 ASN A 194       5.535   3.380   4.490  1.00 95.58           H  
ATOM   2740  HB3 ASN A 194       4.426   2.919   5.780  1.00 95.58           H  
ATOM   2741  O   ASN A 194       7.307   2.162   5.780  1.00 95.58           O  
ATOM   2742  CG  ASN A 194       3.605   2.915   3.812  1.00 95.58           C  
ATOM   2743  ND2 ASN A 194       2.931   4.014   4.018  1.00 95.58           N  
ATOM   2744 HD21 ASN A 194       3.184   4.621   4.785  1.00 95.58           H  
ATOM   2745 HD22 ASN A 194       2.115   4.173   3.445  1.00 95.58           H  
ATOM   2746  OD1 ASN A 194       3.314   2.179   2.877  1.00 95.58           O  
ATOM   2747  N   SER A 195       7.001  -0.049   5.989  1.00 94.11           N  
ATOM   2748  H   SER A 195       6.416  -0.838   5.752  1.00 94.11           H  
ATOM   2749  CA  SER A 195       8.199  -0.317   6.800  1.00 94.11           C  
ATOM   2750  HA  SER A 195       8.612   0.632   7.143  1.00 94.11           H  
ATOM   2751  C   SER A 195       9.330  -0.987   6.010  1.00 94.11           C  
ATOM   2752  CB  SER A 195       7.816  -1.121   8.046  1.00 94.11           C  
ATOM   2753  HB2 SER A 195       7.224  -1.986   7.748  1.00 94.11           H  
ATOM   2754  HB3 SER A 195       8.711  -1.464   8.565  1.00 94.11           H  
ATOM   2755  O   SER A 195      10.269  -1.515   6.605  1.00 94.11           O  
ATOM   2756  OG  SER A 195       7.053  -0.328   8.933  1.00 94.11           O  
ATOM   2757  HG  SER A 195       7.651   0.258   9.403  1.00 94.11           H  
ATOM   2758  N   GLY A 196       9.262  -0.963   4.678  1.00 93.54           N  
ATOM   2759  H   GLY A 196       8.483  -0.489   4.244  1.00 93.54           H  
ATOM   2760  CA  GLY A 196      10.356  -1.401   3.813  1.00 93.54           C  
ATOM   2761  HA2 GLY A 196      10.009  -1.413   2.779  1.00 93.54           H  
ATOM   2762  HA3 GLY A 196      10.643  -2.415   4.090  1.00 93.54           H  
ATOM   2763  C   GLY A 196      11.591  -0.482   3.878  1.00 93.54           C  
ATOM   2764  O   GLY A 196      11.530   0.599   4.471  1.00 93.54           O  
ATOM   2765  N   PRO A 197      12.725  -0.884   3.270  1.00 94.82           N  
ATOM   2766  CA  PRO A 197      12.913  -2.102   2.470  1.00 94.82           C  
ATOM   2767  HA  PRO A 197      11.993  -2.353   1.943  1.00 94.82           H  
ATOM   2768  C   PRO A 197      13.331  -3.332   3.300  1.00 94.82           C  
ATOM   2769  CB  PRO A 197      13.966  -1.710   1.427  1.00 94.82           C  
ATOM   2770  HB2 PRO A 197      13.493  -1.162   0.612  1.00 94.82           H  
ATOM   2771  HB3 PRO A 197      14.520  -2.561   1.032  1.00 94.82           H  
ATOM   2772  O   PRO A 197      13.758  -4.339   2.747  1.00 94.82           O  
ATOM   2773  CG  PRO A 197      14.865  -0.755   2.207  1.00 94.82           C  
ATOM   2774  HG2 PRO A 197      15.557  -1.326   2.827  1.00 94.82           H  
ATOM   2775  HG3 PRO A 197      15.409  -0.084   1.542  1.00 94.82           H  
ATOM   2776  CD  PRO A 197      13.874  -0.002   3.096  1.00 94.82           C  
ATOM   2777  HD2 PRO A 197      14.330   0.244   4.054  1.00 94.82           H  
ATOM   2778  HD3 PRO A 197      13.553   0.908   2.589  1.00 94.82           H  
ATOM   2779  N   SER A 198      13.231  -3.279   4.630  1.00 93.20           N  
ATOM   2780  H   SER A 198      12.925  -2.419   5.064  1.00 93.20           H  
ATOM   2781  CA  SER A 198      13.615  -4.392   5.508  1.00 93.20           C  
ATOM   2782  HA  SER A 198      14.628  -4.701   5.251  1.00 93.20           H  
ATOM   2783  C   SER A 198      12.687  -5.604   5.363  1.00 93.20           C  
ATOM   2784  CB  SER A 198      13.614  -3.926   6.965  1.00 93.20           C  
ATOM   2785  HB2 SER A 198      12.622  -3.552   7.219  1.00 93.20           H  
ATOM   2786  HB3 SER A 198      13.859  -4.763   7.618  1.00 93.20           H  
ATOM   2787  O   SER A 198      11.465  -5.451   5.333  1.00 93.20           O  
ATOM   2788  OG  SER A 198      14.562  -2.891   7.145  1.00 93.20           O  
ATOM   2789  HG  SER A 198      14.345  -2.414   7.949  1.00 93.20           H  
ATOM   2790  N   PHE A 199      13.254  -6.814   5.352  1.00 95.05           N  
ATOM   2791  H   PHE A 199      14.261  -6.874   5.300  1.00 95.05           H  
ATOM   2792  CA  PHE A 199      12.499  -8.074   5.397  1.00 95.05           C  
ATOM   2793  HA  PHE A 199      11.802  -8.100   4.560  1.00 95.05           H  
ATOM   2794  C   PHE A 199      11.672  -8.219   6.682  1.00 95.05           C  
ATOM   2795  CB  PHE A 199      13.450  -9.270   5.242  1.00 95.05           C  
ATOM   2796  HB2 PHE A 199      14.193  -9.242   6.039  1.00 95.05           H  
ATOM   2797  HB3 PHE A 199      12.878 -10.190   5.362  1.00 95.05           H  
ATOM   2798  O   PHE A 199      11.997  -7.639   7.721  1.00 95.05           O  
ATOM   2799  CG  PHE A 199      14.141  -9.353   3.896  1.00 95.05           C  
ATOM   2800  CD1 PHE A 199      13.390  -9.613   2.733  1.00 95.05           C  
ATOM   2801  HD1 PHE A 199      12.319  -9.746   2.783  1.00 95.05           H  
ATOM   2802  CD2 PHE A 199      15.536  -9.183   3.799  1.00 95.05           C  
ATOM   2803  HD2 PHE A 199      16.126  -8.995   4.684  1.00 95.05           H  
ATOM   2804  CE1 PHE A 199      14.022  -9.690   1.482  1.00 95.05           C  
ATOM   2805  HE1 PHE A 199      13.447  -9.863   0.584  1.00 95.05           H  
ATOM   2806  CE2 PHE A 199      16.169  -9.268   2.546  1.00 95.05           C  
ATOM   2807  HE2 PHE A 199      17.239  -9.142   2.466  1.00 95.05           H  
ATOM   2808  CZ  PHE A 199      15.411  -9.519   1.388  1.00 95.05           C  
ATOM   2809  HZ  PHE A 199      15.886  -9.573   0.419  1.00 95.05           H  
ATOM   2810  N   ILE A 200      10.634  -9.059   6.632  1.00 95.09           N  
ATOM   2811  H   ILE A 200      10.436  -9.496   5.743  1.00 95.09           H  
ATOM   2812  CA  ILE A 200       9.767  -9.386   7.779  1.00 95.09           C  
ATOM   2813  HA  ILE A 200       8.977 -10.024   7.382  1.00 95.09           H  
ATOM   2814  C   ILE A 200       9.057  -8.130   8.330  1.00 95.09           C  
ATOM   2815  CB  ILE A 200      10.522 -10.217   8.857  1.00 95.09           C  
ATOM   2816  HB  ILE A 200      11.138  -9.535   9.443  1.00 95.09           H  
ATOM   2817  O   ILE A 200       8.909  -7.945   9.545  1.00 95.09           O  
ATOM   2818  CG1 ILE A 200      11.454 -11.295   8.249  1.00 95.09           C  
ATOM   2819 HG12 ILE A 200      12.173 -10.823   7.579  1.00 95.09           H  
ATOM   2820 HG13 ILE A 200      10.861 -12.000   7.666  1.00 95.09           H  
ATOM   2821  CG2 ILE A 200       9.527 -10.915   9.808  1.00 95.09           C  
ATOM   2822 HG21 ILE A 200       8.790 -10.208  10.190  1.00 95.09           H  
ATOM   2823 HG22 ILE A 200      10.055 -11.358  10.653  1.00 95.09           H  
ATOM   2824 HG23 ILE A 200       8.999 -11.697   9.264  1.00 95.09           H  
ATOM   2825  CD1 ILE A 200      12.288 -12.071   9.276  1.00 95.09           C  
ATOM   2826 HD11 ILE A 200      13.021 -12.682   8.750  1.00 95.09           H  
ATOM   2827 HD12 ILE A 200      11.654 -12.733   9.866  1.00 95.09           H  
ATOM   2828 HD13 ILE A 200      12.812 -11.376   9.932  1.00 95.09           H  
ATOM   2829  N   THR A 201       8.627  -7.247   7.426  1.00 95.61           N  
ATOM   2830  H   THR A 201       8.816  -7.438   6.453  1.00 95.61           H  
ATOM   2831  CA  THR A 201       7.907  -6.000   7.745  1.00 95.61           C  
ATOM   2832  HA  THR A 201       7.765  -5.931   8.823  1.00 95.61           H  
ATOM   2833  C   THR A 201       6.505  -5.933   7.143  1.00 95.61           C  
ATOM   2834  CB  THR A 201       8.705  -4.763   7.315  1.00 95.61           C  
ATOM   2835  HB  THR A 201       8.099  -3.879   7.515  1.00 95.61           H  
ATOM   2836  O   THR A 201       5.759  -5.003   7.455  1.00 95.61           O  
ATOM   2837  CG2 THR A 201      10.003  -4.626   8.105  1.00 95.61           C  
ATOM   2838 HG21 THR A 201      10.497  -3.694   7.831  1.00 95.61           H  
ATOM   2839 HG22 THR A 201      10.669  -5.464   7.896  1.00 95.61           H  
ATOM   2840 HG23 THR A 201       9.782  -4.603   9.172  1.00 95.61           H  
ATOM   2841  OG1 THR A 201       8.982  -4.806   5.935  1.00 95.61           O  
ATOM   2842  HG1 THR A 201       9.911  -5.024   5.831  1.00 95.61           H  
ATOM   2843  N   ALA A 202       6.126  -6.898   6.298  1.00 96.22           N  
ATOM   2844  H   ALA A 202       6.814  -7.574   5.999  1.00 96.22           H  
ATOM   2845  CA  ALA A 202       4.782  -6.997   5.737  1.00 96.22           C  
ATOM   2846  HA  ALA A 202       4.544  -6.055   5.242  1.00 96.22           H  
ATOM   2847  C   ALA A 202       3.722  -7.218   6.828  1.00 96.22           C  
ATOM   2848  CB  ALA A 202       4.751  -8.093   4.664  1.00 96.22           C  
ATOM   2849  HB1 ALA A 202       5.018  -9.054   5.104  1.00 96.22           H  
ATOM   2850  HB2 ALA A 202       3.750  -8.158   4.238  1.00 96.22           H  
ATOM   2851  HB3 ALA A 202       5.455  -7.849   3.868  1.00 96.22           H  
ATOM   2852  O   ALA A 202       3.884  -8.055   7.720  1.00 96.22           O  
ATOM   2853  N   VAL A 203       2.622  -6.475   6.719  1.00 95.71           N  
ATOM   2854  H   VAL A 203       2.580  -5.817   5.954  1.00 95.71           H  
ATOM   2855  CA  VAL A 203       1.440  -6.543   7.595  1.00 95.71           C  
ATOM   2856  HA  VAL A 203       1.596  -7.318   8.345  1.00 95.71           H  
ATOM   2857  C   VAL A 203       0.202  -6.947   6.793  1.00 95.71           C  
ATOM   2858  CB  VAL A 203       1.223  -5.217   8.347  1.00 95.71           C  
ATOM   2859  HB  VAL A 203       0.390  -5.335   9.039  1.00 95.71           H  
ATOM   2860  O   VAL A 203       0.270  -7.057   5.568  1.00 95.71           O  
ATOM   2861  CG1 VAL A 203       2.460  -4.839   9.165  1.00 95.71           C  
ATOM   2862 HG11 VAL A 203       2.746  -5.679   9.798  1.00 95.71           H  
ATOM   2863 HG12 VAL A 203       2.230  -3.965   9.774  1.00 95.71           H  
ATOM   2864 HG13 VAL A 203       3.292  -4.591   8.507  1.00 95.71           H  
ATOM   2865  CG2 VAL A 203       0.915  -4.053   7.408  1.00 95.71           C  
ATOM   2866 HG21 VAL A 203       1.701  -3.966   6.658  1.00 95.71           H  
ATOM   2867 HG22 VAL A 203       0.932  -3.118   7.967  1.00 95.71           H  
ATOM   2868 HG23 VAL A 203      -0.053  -4.186   6.924  1.00 95.71           H  
ATOM   2869  N   ASN A 204      -0.924  -7.196   7.474  1.00 96.40           N  
ATOM   2870  H   ASN A 204      -0.944  -7.034   8.471  1.00 96.40           H  
ATOM   2871  CA  ASN A 204      -2.165  -7.680   6.857  1.00 96.40           C  
ATOM   2872  HA  ASN A 204      -2.856  -7.926   7.663  1.00 96.40           H  
ATOM   2873  C   ASN A 204      -1.948  -8.980   6.061  1.00 96.40           C  
ATOM   2874  CB  ASN A 204      -2.808  -6.548   6.033  1.00 96.40           C  
ATOM   2875  HB2 ASN A 204      -3.761  -6.904   5.641  1.00 96.40           H  
ATOM   2876  HB3 ASN A 204      -2.168  -6.282   5.192  1.00 96.40           H  
ATOM   2877  O   ASN A 204      -2.395  -9.113   4.924  1.00 96.40           O  
ATOM   2878  CG  ASN A 204      -3.108  -5.315   6.859  1.00 96.40           C  
ATOM   2879  ND2 ASN A 204      -2.866  -4.135   6.342  1.00 96.40           N  
ATOM   2880 HD21 ASN A 204      -3.230  -3.338   6.844  1.00 96.40           H  
ATOM   2881 HD22 ASN A 204      -2.370  -4.045   5.467  1.00 96.40           H  
ATOM   2882  OD1 ASN A 204      -3.557  -5.396   7.983  1.00 96.40           O  
ATOM   2883  N   THR A 205      -1.195  -9.923   6.633  1.00 96.47           N  
ATOM   2884  H   THR A 205      -0.866  -9.761   7.574  1.00 96.47           H  
ATOM   2885  CA  THR A 205      -0.613 -11.075   5.924  1.00 96.47           C  
ATOM   2886  HA  THR A 205      -0.564 -10.830   4.863  1.00 96.47           H  
ATOM   2887  C   THR A 205      -1.430 -12.365   6.014  1.00 96.47           C  
ATOM   2888  CB  THR A 205       0.825 -11.335   6.394  1.00 96.47           C  
ATOM   2889  HB  THR A 205       1.184 -12.263   5.950  1.00 96.47           H  
ATOM   2890  O   THR A 205      -0.927 -13.427   5.646  1.00 96.47           O  
ATOM   2891  CG2 THR A 205       1.790 -10.220   5.999  1.00 96.47           C  
ATOM   2892 HG21 THR A 205       2.810 -10.507   6.254  1.00 96.47           H  
ATOM   2893 HG22 THR A 205       1.728 -10.035   4.927  1.00 96.47           H  
ATOM   2894 HG23 THR A 205       1.538  -9.305   6.535  1.00 96.47           H  
ATOM   2895  OG1 THR A 205       0.874 -11.464   7.794  1.00 96.47           O  
ATOM   2896  HG1 THR A 205       1.727 -11.852   8.000  1.00 96.47           H  
ATOM   2897  N   ALA A 206      -2.682 -12.312   6.473  1.00 97.52           N  
ATOM   2898  H   ALA A 206      -3.076 -11.423   6.744  1.00 97.52           H  
ATOM   2899  CA  ALA A 206      -3.534 -13.498   6.487  1.00 97.52           C  
ATOM   2900  HA  ALA A 206      -2.994 -14.263   7.046  1.00 97.52           H  
ATOM   2901  C   ALA A 206      -3.805 -14.009   5.049  1.00 97.52           C  
ATOM   2902  CB  ALA A 206      -4.820 -13.204   7.257  1.00 97.52           C  
ATOM   2903  HB1 ALA A 206      -4.586 -12.777   8.232  1.00 97.52           H  
ATOM   2904  HB2 ALA A 206      -5.454 -12.518   6.695  1.00 97.52           H  
ATOM   2905  HB3 ALA A 206      -5.353 -14.143   7.407  1.00 97.52           H  
ATOM   2906  O   ALA A 206      -3.897 -13.200   4.116  1.00 97.52           O  
ATOM   2907  N   PRO A 207      -3.945 -15.329   4.817  1.00 97.15           N  
ATOM   2908  CA  PRO A 207      -4.112 -15.864   3.460  1.00 97.15           C  
ATOM   2909  HA  PRO A 207      -3.265 -15.546   2.853  1.00 97.15           H  
ATOM   2910  C   PRO A 207      -5.408 -15.423   2.767  1.00 97.15           C  
ATOM   2911  CB  PRO A 207      -4.068 -17.385   3.602  1.00 97.15           C  
ATOM   2912  HB2 PRO A 207      -5.075 -17.780   3.731  1.00 97.15           H  
ATOM   2913  HB3 PRO A 207      -3.572 -17.857   2.754  1.00 97.15           H  
ATOM   2914  O   PRO A 207      -5.438 -15.292   1.547  1.00 97.15           O  
ATOM   2915  CG  PRO A 207      -3.293 -17.591   4.893  1.00 97.15           C  
ATOM   2916  HG2 PRO A 207      -2.226 -17.496   4.692  1.00 97.15           H  
ATOM   2917  HG3 PRO A 207      -3.539 -18.553   5.343  1.00 97.15           H  
ATOM   2918  CD  PRO A 207      -3.720 -16.416   5.759  1.00 97.15           C  
ATOM   2919  HD2 PRO A 207      -4.649 -16.652   6.280  1.00 97.15           H  
ATOM   2920  HD3 PRO A 207      -2.926 -16.198   6.473  1.00 97.15           H  
ATOM   2921  N   TRP A 208      -6.471 -15.141   3.517  1.00 97.47           N  
ATOM   2922  H   TRP A 208      -6.423 -15.280   4.516  1.00 97.47           H  
ATOM   2923  CA  TRP A 208      -7.737 -14.634   2.971  1.00 97.47           C  
ATOM   2924  HA  TRP A 208      -7.969 -15.160   2.045  1.00 97.47           H  
ATOM   2925  C   TRP A 208      -7.703 -13.136   2.611  1.00 97.47           C  
ATOM   2926  CB  TRP A 208      -8.855 -14.957   3.961  1.00 97.47           C  
ATOM   2927  HB2 TRP A 208      -9.773 -14.478   3.621  1.00 97.47           H  
ATOM   2928  HB3 TRP A 208      -9.033 -16.032   3.947  1.00 97.47           H  
ATOM   2929  O   TRP A 208      -8.583 -12.654   1.907  1.00 97.47           O  
ATOM   2930  CG  TRP A 208      -8.594 -14.554   5.377  1.00 97.47           C  
ATOM   2931  CD1 TRP A 208      -8.910 -13.363   5.930  1.00 97.47           C  
ATOM   2932  HD1 TRP A 208      -9.416 -12.565   5.407  1.00 97.47           H  
ATOM   2933  CD2 TRP A 208      -7.998 -15.349   6.443  1.00 97.47           C  
ATOM   2934  CE2 TRP A 208      -7.985 -14.562   7.631  1.00 97.47           C  
ATOM   2935  CE3 TRP A 208      -7.490 -16.663   6.530  1.00 97.47           C  
ATOM   2936  HE3 TRP A 208      -7.535 -17.300   5.660  1.00 97.47           H  
ATOM   2937  NE1 TRP A 208      -8.554 -13.366   7.266  1.00 97.47           N  
ATOM   2938  HE1 TRP A 208      -8.834 -12.657   7.929  1.00 97.47           H  
ATOM   2939  CH2 TRP A 208      -6.972 -16.352   8.893  1.00 97.47           C  
ATOM   2940  HH2 TRP A 208      -6.601 -16.739   9.831  1.00 97.47           H  
ATOM   2941  CZ2 TRP A 208      -7.485 -15.047   8.844  1.00 97.47           C  
ATOM   2942  HZ2 TRP A 208      -7.521 -14.427   9.727  1.00 97.47           H  
ATOM   2943  CZ3 TRP A 208      -6.980 -17.162   7.744  1.00 97.47           C  
ATOM   2944  HZ3 TRP A 208      -6.624 -18.180   7.800  1.00 97.47           H  
ATOM   2945  N   ILE A 209      -6.665 -12.401   3.023  1.00 97.77           N  
ATOM   2946  H   ILE A 209      -5.938 -12.854   3.558  1.00 97.77           H  
ATOM   2947  CA  ILE A 209      -6.467 -10.988   2.672  1.00 97.77           C  
ATOM   2948  HA  ILE A 209      -7.434 -10.522   2.484  1.00 97.77           H  
ATOM   2949  C   ILE A 209      -5.637 -10.883   1.392  1.00 97.77           C  
ATOM   2950  CB  ILE A 209      -5.802 -10.236   3.847  1.00 97.77           C  
ATOM   2951  HB  ILE A 209      -4.889 -10.761   4.130  1.00 97.77           H  
ATOM   2952  O   ILE A 209      -4.614 -11.559   1.268  1.00 97.77           O  
ATOM   2953  CG1 ILE A 209      -6.749 -10.203   5.066  1.00 97.77           C  
ATOM   2954 HG12 ILE A 209      -7.079 -11.216   5.298  1.00 97.77           H  
ATOM   2955 HG13 ILE A 209      -7.629  -9.610   4.817  1.00 97.77           H  
ATOM   2956  CG2 ILE A 209      -5.411  -8.810   3.427  1.00 97.77           C  
ATOM   2957 HG21 ILE A 209      -6.283  -8.273   3.053  1.00 97.77           H  
ATOM   2958 HG22 ILE A 209      -4.635  -8.830   2.663  1.00 97.77           H  
ATOM   2959 HG23 ILE A 209      -4.995  -8.270   4.277  1.00 97.77           H  
ATOM   2960  CD1 ILE A 209      -6.113  -9.633   6.339  1.00 97.77           C  
ATOM   2961 HD11 ILE A 209      -6.804  -9.767   7.172  1.00 97.77           H  
ATOM   2962 HD12 ILE A 209      -5.924  -8.565   6.230  1.00 97.77           H  
ATOM   2963 HD13 ILE A 209      -5.177 -10.147   6.560  1.00 97.77           H  
ATOM   2964  N   LEU A 210      -6.028 -10.012   0.457  1.00 97.94           N  
ATOM   2965  H   LEU A 210      -6.873  -9.485   0.628  1.00 97.94           H  
ATOM   2966  CA  LEU A 210      -5.168  -9.561  -0.639  1.00 97.94           C  
ATOM   2967  HA  LEU A 210      -4.582 -10.405  -1.005  1.00 97.94           H  
ATOM   2968  C   LEU A 210      -4.199  -8.493  -0.107  1.00 97.94           C  
ATOM   2969  CB  LEU A 210      -6.055  -9.046  -1.790  1.00 97.94           C  
ATOM   2970  HB2 LEU A 210      -6.703  -8.260  -1.404  1.00 97.94           H  
ATOM   2971  HB3 LEU A 210      -6.697  -9.857  -2.134  1.00 97.94           H  
ATOM   2972  O   LEU A 210      -4.593  -7.354   0.134  1.00 97.94           O  
ATOM   2973  CG  LEU A 210      -5.269  -8.484  -2.989  1.00 97.94           C  
ATOM   2974  HG  LEU A 210      -4.548  -7.740  -2.650  1.00 97.94           H  
ATOM   2975  CD1 LEU A 210      -4.523  -9.591  -3.734  1.00 97.94           C  
ATOM   2976 HD11 LEU A 210      -4.028  -9.171  -4.610  1.00 97.94           H  
ATOM   2977 HD12 LEU A 210      -3.768 -10.042  -3.089  1.00 97.94           H  
ATOM   2978 HD13 LEU A 210      -5.230 -10.350  -4.068  1.00 97.94           H  
ATOM   2979  CD2 LEU A 210      -6.227  -7.807  -3.967  1.00 97.94           C  
ATOM   2980 HD21 LEU A 210      -6.727  -6.976  -3.470  1.00 97.94           H  
ATOM   2981 HD22 LEU A 210      -6.973  -8.518  -4.322  1.00 97.94           H  
ATOM   2982 HD23 LEU A 210      -5.669  -7.417  -4.818  1.00 97.94           H  
ATOM   2983  N   THR A 211      -2.936  -8.863   0.102  1.00 97.93           N  
ATOM   2984  H   THR A 211      -2.686  -9.822  -0.094  1.00 97.93           H  
ATOM   2985  CA  THR A 211      -1.908  -7.973   0.668  1.00 97.93           C  
ATOM   2986  HA  THR A 211      -2.391  -7.221   1.292  1.00 97.93           H  
ATOM   2987  C   THR A 211      -1.139  -7.266  -0.443  1.00 97.93           C  
ATOM   2988  CB  THR A 211      -0.923  -8.750   1.545  1.00 97.93           C  
ATOM   2989  HB  THR A 211      -0.324  -9.398   0.905  1.00 97.93           H  
ATOM   2990  O   THR A 211      -0.425  -7.914  -1.210  1.00 97.93           O  
ATOM   2991  CG2 THR A 211       0.014  -7.853   2.343  1.00 97.93           C  
ATOM   2992 HG21 THR A 211      -0.562  -7.120   2.908  1.00 97.93           H  
ATOM   2993 HG22 THR A 211       0.602  -8.454   3.037  1.00 97.93           H  
ATOM   2994 HG23 THR A 211       0.696  -7.341   1.664  1.00 97.93           H  
ATOM   2995  OG1 THR A 211      -1.599  -9.573   2.462  1.00 97.93           O  
ATOM   2996  HG1 THR A 211      -1.909  -9.053   3.207  1.00 97.93           H  
ATOM   2997  N   VAL A 212      -1.253  -5.940  -0.510  1.00 97.75           N  
ATOM   2998  H   VAL A 212      -1.873  -5.491   0.149  1.00 97.75           H  
ATOM   2999  CA  VAL A 212      -0.818  -5.139  -1.661  1.00 97.75           C  
ATOM   3000  HA  VAL A 212      -0.567  -5.813  -2.479  1.00 97.75           H  
ATOM   3001  C   VAL A 212       0.421  -4.299  -1.346  1.00 97.75           C  
ATOM   3002  CB  VAL A 212      -1.976  -4.253  -2.154  1.00 97.75           C  
ATOM   3003  HB  VAL A 212      -2.226  -3.516  -1.390  1.00 97.75           H  
ATOM   3004  O   VAL A 212       0.368  -3.375  -0.530  1.00 97.75           O  
ATOM   3005  CG1 VAL A 212      -1.553  -3.503  -3.419  1.00 97.75           C  
ATOM   3006 HG11 VAL A 212      -2.422  -3.020  -3.866  1.00 97.75           H  
ATOM   3007 HG12 VAL A 212      -1.082  -4.179  -4.133  1.00 97.75           H  
ATOM   3008 HG13 VAL A 212      -0.833  -2.730  -3.149  1.00 97.75           H  
ATOM   3009  CG2 VAL A 212      -3.236  -5.082  -2.435  1.00 97.75           C  
ATOM   3010 HG21 VAL A 212      -3.998  -4.467  -2.915  1.00 97.75           H  
ATOM   3011 HG22 VAL A 212      -3.661  -5.440  -1.497  1.00 97.75           H  
ATOM   3012 HG23 VAL A 212      -2.996  -5.940  -3.063  1.00 97.75           H  
ATOM   3013  N   GLY A 213       1.537  -4.593  -2.019  1.00 97.23           N  
ATOM   3014  H   GLY A 213       1.496  -5.352  -2.685  1.00 97.23           H  
ATOM   3015  CA  GLY A 213       2.745  -3.760  -1.996  1.00 97.23           C  
ATOM   3016  HA2 GLY A 213       2.910  -3.386  -0.986  1.00 97.23           H  
ATOM   3017  HA3 GLY A 213       3.616  -4.361  -2.261  1.00 97.23           H  
ATOM   3018  C   GLY A 213       2.654  -2.558  -2.945  1.00 97.23           C  
ATOM   3019  O   GLY A 213       1.716  -2.438  -3.738  1.00 97.23           O  
ATOM   3020  N   ALA A 214       3.611  -1.635  -2.856  1.00 97.21           N  
ATOM   3021  H   ALA A 214       4.388  -1.808  -2.235  1.00 97.21           H  
ATOM   3022  CA  ALA A 214       3.606  -0.386  -3.619  1.00 97.21           C  
ATOM   3023  HA  ALA A 214       2.666  -0.291  -4.162  1.00 97.21           H  
ATOM   3024  C   ALA A 214       4.733  -0.330  -4.652  1.00 97.21           C  
ATOM   3025  CB  ALA A 214       3.683   0.801  -2.657  1.00 97.21           C  
ATOM   3026  HB1 ALA A 214       4.561   0.696  -2.020  1.00 97.21           H  
ATOM   3027  HB2 ALA A 214       2.783   0.836  -2.043  1.00 97.21           H  
ATOM   3028  HB3 ALA A 214       3.760   1.729  -3.222  1.00 97.21           H  
ATOM   3029  O   ALA A 214       5.907  -0.517  -4.329  1.00 97.21           O  
ATOM   3030  N   SER A 215       4.365   0.019  -5.881  1.00 96.46           N  
ATOM   3031  H   SER A 215       3.381   0.088  -6.094  1.00 96.46           H  
ATOM   3032  CA  SER A 215       5.287   0.300  -6.972  1.00 96.46           C  
ATOM   3033  HA  SER A 215       6.303   0.128  -6.616  1.00 96.46           H  
ATOM   3034  C   SER A 215       5.201   1.749  -7.443  1.00 96.46           C  
ATOM   3035  CB  SER A 215       5.035  -0.661  -8.135  1.00 96.46           C  
ATOM   3036  HB2 SER A 215       5.900  -0.665  -8.798  1.00 96.46           H  
ATOM   3037  HB3 SER A 215       4.889  -1.663  -7.730  1.00 96.46           H  
ATOM   3038  O   SER A 215       4.249   2.481  -7.152  1.00 96.46           O  
ATOM   3039  OG  SER A 215       3.881  -0.297  -8.865  1.00 96.46           O  
ATOM   3040  HG  SER A 215       4.123   0.312  -9.567  1.00 96.46           H  
ATOM   3041  N   THR A 216       6.189   2.161  -8.225  1.00 95.12           N  
ATOM   3042  H   THR A 216       6.970   1.539  -8.377  1.00 95.12           H  
ATOM   3043  CA  THR A 216       6.103   3.356  -9.062  1.00 95.12           C  
ATOM   3044  HA  THR A 216       5.650   4.161  -8.483  1.00 95.12           H  
ATOM   3045  C   THR A 216       5.202   3.117 -10.275  1.00 95.12           C  
ATOM   3046  CB  THR A 216       7.496   3.828  -9.506  1.00 95.12           C  
ATOM   3047  HB  THR A 216       7.390   4.750 -10.077  1.00 95.12           H  
ATOM   3048  O   THR A 216       4.904   1.977 -10.644  1.00 95.12           O  
ATOM   3049  CG2 THR A 216       8.428   4.092  -8.321  1.00 95.12           C  
ATOM   3050 HG21 THR A 216       7.970   4.811  -7.642  1.00 95.12           H  
ATOM   3051 HG22 THR A 216       9.369   4.507  -8.684  1.00 95.12           H  
ATOM   3052 HG23 THR A 216       8.637   3.167  -7.783  1.00 95.12           H  
ATOM   3053  OG1 THR A 216       8.112   2.858 -10.320  1.00 95.12           O  
ATOM   3054  HG1 THR A 216       8.849   3.287 -10.761  1.00 95.12           H  
ATOM   3055  N   LEU A 217       4.783   4.218 -10.896  1.00 91.33           N  
ATOM   3056  H   LEU A 217       5.088   5.104 -10.520  1.00 91.33           H  
ATOM   3057  CA  LEU A 217       4.280   4.265 -12.267  1.00 91.33           C  
ATOM   3058  HA  LEU A 217       4.189   3.247 -12.646  1.00 91.33           H  
ATOM   3059  C   LEU A 217       5.310   4.974 -13.159  1.00 91.33           C  
ATOM   3060  CB  LEU A 217       2.872   4.895 -12.316  1.00 91.33           C  
ATOM   3061  HB2 LEU A 217       2.500   4.740 -13.329  1.00 91.33           H  
ATOM   3062  HB3 LEU A 217       2.214   4.337 -11.650  1.00 91.33           H  
ATOM   3063  O   LEU A 217       6.225   5.627 -12.662  1.00 91.33           O  
ATOM   3064  CG  LEU A 217       2.762   6.402 -11.995  1.00 91.33           C  
ATOM   3065  HG  LEU A 217       3.490   6.948 -12.595  1.00 91.33           H  
ATOM   3066  CD1 LEU A 217       1.368   6.917 -12.358  1.00 91.33           C  
ATOM   3067 HD11 LEU A 217       0.646   6.578 -11.615  1.00 91.33           H  
ATOM   3068 HD12 LEU A 217       1.048   6.516 -13.320  1.00 91.33           H  
ATOM   3069 HD13 LEU A 217       1.367   8.006 -12.386  1.00 91.33           H  
ATOM   3070  CD2 LEU A 217       2.968   6.738 -10.517  1.00 91.33           C  
ATOM   3071 HD21 LEU A 217       2.643   7.757 -10.304  1.00 91.33           H  
ATOM   3072 HD22 LEU A 217       4.027   6.679 -10.264  1.00 91.33           H  
ATOM   3073 HD23 LEU A 217       2.410   6.044  -9.889  1.00 91.33           H  
ATOM   3074  N   ASP A 218       5.149   4.895 -14.474  1.00 95.50           N  
ATOM   3075  H   ASP A 218       4.347   4.411 -14.851  1.00 95.50           H  
ATOM   3076  CA  ASP A 218       6.063   5.472 -15.475  1.00 95.50           C  
ATOM   3077  HA  ASP A 218       7.079   5.260 -15.142  1.00 95.50           H  
ATOM   3078  C   ASP A 218       5.965   7.003 -15.621  1.00 95.50           C  
ATOM   3079  CB  ASP A 218       5.866   4.761 -16.824  1.00 95.50           C  
ATOM   3080  HB2 ASP A 218       5.957   3.685 -16.676  1.00 95.50           H  
ATOM   3081  HB3 ASP A 218       6.633   5.078 -17.530  1.00 95.50           H  
ATOM   3082  O   ASP A 218       6.550   7.583 -16.538  1.00 95.50           O  
ATOM   3083  CG  ASP A 218       4.492   5.031 -17.403  1.00 95.50           C  
ATOM   3084  OD1 ASP A 218       4.372   5.507 -18.550  1.00 95.50           O  
ATOM   3085  OD2 ASP A 218       3.529   4.833 -16.640  1.00 95.50           O  
ATOM   3086  N   ARG A 219       5.240   7.669 -14.715  1.00 93.86           N  
ATOM   3087  H   ARG A 219       4.887   7.117 -13.947  1.00 93.86           H  
ATOM   3088  CA  ARG A 219       5.158   9.128 -14.615  1.00 93.86           C  
ATOM   3089  HA  ARG A 219       5.426   9.556 -15.580  1.00 93.86           H  
ATOM   3090  C   ARG A 219       6.134   9.641 -13.564  1.00 93.86           C  
ATOM   3091  CB  ARG A 219       3.725   9.547 -14.282  1.00 93.86           C  
ATOM   3092  HB2 ARG A 219       3.061   9.151 -15.051  1.00 93.86           H  
ATOM   3093  HB3 ARG A 219       3.448   9.122 -13.317  1.00 93.86           H  
ATOM   3094  O   ARG A 219       5.974   9.346 -12.383  1.00 93.86           O  
ATOM   3095  CG  ARG A 219       3.531  11.067 -14.253  1.00 93.86           C  
ATOM   3096  HG2 ARG A 219       3.546  11.436 -15.279  1.00 93.86           H  
ATOM   3097  HG3 ARG A 219       4.328  11.558 -13.694  1.00 93.86           H  
ATOM   3098  CD  ARG A 219       2.187  11.411 -13.606  1.00 93.86           C  
ATOM   3099  HD2 ARG A 219       1.412  10.776 -14.034  1.00 93.86           H  
ATOM   3100  HD3 ARG A 219       1.948  12.450 -13.837  1.00 93.86           H  
ATOM   3101  NE  ARG A 219       2.238  11.250 -12.141  1.00 93.86           N  
ATOM   3102  HE  ARG A 219       3.147  11.126 -11.719  1.00 93.86           H  
ATOM   3103  NH1 ARG A 219      -0.016  11.461 -11.721  1.00 93.86           N  
ATOM   3104 HH11 ARG A 219      -0.769  11.567 -11.056  1.00 93.86           H  
ATOM   3105 HH12 ARG A 219      -0.258  11.156 -12.653  1.00 93.86           H  
ATOM   3106  NH2 ARG A 219       1.409  11.561 -10.051  1.00 93.86           N  
ATOM   3107 HH21 ARG A 219       0.623  11.658  -9.425  1.00 93.86           H  
ATOM   3108 HH22 ARG A 219       2.244  11.186  -9.624  1.00 93.86           H  
ATOM   3109  CZ  ARG A 219       1.220  11.418 -11.320  1.00 93.86           C  
ATOM   3110  N   LYS A 220       7.040  10.518 -13.985  1.00 92.35           N  
ATOM   3111  H   LYS A 220       7.048  10.726 -14.973  1.00 92.35           H  
ATOM   3112  CA  LYS A 220       7.948  11.278 -13.118  1.00 92.35           C  
ATOM   3113  HA  LYS A 220       7.846  10.950 -12.083  1.00 92.35           H  
ATOM   3114  C   LYS A 220       7.620  12.759 -13.159  1.00 92.35           C  
ATOM   3115  CB  LYS A 220       9.395  11.038 -13.555  1.00 92.35           C  
ATOM   3116  HB2 LYS A 220       9.479  11.171 -14.633  1.00 92.35           H  
ATOM   3117  HB3 LYS A 220      10.038  11.766 -13.061  1.00 92.35           H  
ATOM   3118  O   LYS A 220       7.250  13.279 -14.212  1.00 92.35           O  
ATOM   3119  CG  LYS A 220       9.865   9.636 -13.157  1.00 92.35           C  
ATOM   3120  HG2 LYS A 220       9.856   9.560 -12.070  1.00 92.35           H  
ATOM   3121  HG3 LYS A 220       9.205   8.875 -13.573  1.00 92.35           H  
ATOM   3122  CD  LYS A 220      11.283   9.410 -13.679  1.00 92.35           C  
ATOM   3123  HD2 LYS A 220      11.899  10.289 -13.489  1.00 92.35           H  
ATOM   3124  HD3 LYS A 220      11.241   9.225 -14.753  1.00 92.35           H  
ATOM   3125  CE  LYS A 220      11.904   8.220 -12.962  1.00 92.35           C  
ATOM   3126  HE2 LYS A 220      11.198   7.390 -12.967  1.00 92.35           H  
ATOM   3127  HE3 LYS A 220      12.079   8.498 -11.923  1.00 92.35           H  
ATOM   3128  NZ  LYS A 220      13.170   7.823 -13.616  1.00 92.35           N  
ATOM   3129  HZ1 LYS A 220      13.762   8.625 -13.779  1.00 92.35           H  
ATOM   3130  HZ2 LYS A 220      12.944   7.353 -14.481  1.00 92.35           H  
ATOM   3131  HZ3 LYS A 220      13.646   7.135 -13.050  1.00 92.35           H  
ATOM   3132  N   ILE A 221       7.804  13.462 -12.047  1.00 93.00           N  
ATOM   3133  H   ILE A 221       8.143  12.972 -11.232  1.00 93.00           H  
ATOM   3134  CA  ILE A 221       7.789  14.931 -12.037  1.00 93.00           C  
ATOM   3135  HA  ILE A 221       7.354  15.285 -12.971  1.00 93.00           H  
ATOM   3136  C   ILE A 221       9.240  15.400 -12.020  1.00 93.00           C  
ATOM   3137  CB  ILE A 221       6.925  15.525 -10.909  1.00 93.00           C  
ATOM   3138  HB  ILE A 221       7.469  15.480  -9.965  1.00 93.00           H  
ATOM   3139  O   ILE A 221       9.832  15.641 -10.970  1.00 93.00           O  
ATOM   3140  CG1 ILE A 221       5.595  14.758 -10.748  1.00 93.00           C  
ATOM   3141 HG12 ILE A 221       5.080  14.704 -11.707  1.00 93.00           H  
ATOM   3142 HG13 ILE A 221       5.821  13.742 -10.423  1.00 93.00           H  
ATOM   3143  CG2 ILE A 221       6.655  16.993 -11.276  1.00 93.00           C  
ATOM   3144 HG21 ILE A 221       7.590  17.514 -11.485  1.00 93.00           H  
ATOM   3145 HG22 ILE A 221       6.167  17.502 -10.444  1.00 93.00           H  
ATOM   3146 HG23 ILE A 221       6.017  17.053 -12.157  1.00 93.00           H  
ATOM   3147  CD1 ILE A 221       4.639  15.346  -9.706  1.00 93.00           C  
ATOM   3148 HD11 ILE A 221       3.918  14.576  -9.434  1.00 93.00           H  
ATOM   3149 HD12 ILE A 221       5.177  15.660  -8.812  1.00 93.00           H  
ATOM   3150 HD13 ILE A 221       4.107  16.206 -10.111  1.00 93.00           H  
ATOM   3151  N   LYS A 222       9.842  15.434 -13.210  1.00 93.74           N  
ATOM   3152  H   LYS A 222       9.258  15.360 -14.031  1.00 93.74           H  
ATOM   3153  CA  LYS A 222      11.285  15.552 -13.391  1.00 93.74           C  
ATOM   3154  HA  LYS A 222      11.756  14.867 -12.686  1.00 93.74           H  
ATOM   3155  C   LYS A 222      11.778  16.959 -13.058  1.00 93.74           C  
ATOM   3156  CB  LYS A 222      11.665  15.102 -14.810  1.00 93.74           C  
ATOM   3157  HB2 LYS A 222      11.187  15.755 -15.539  1.00 93.74           H  
ATOM   3158  HB3 LYS A 222      11.295  14.088 -14.963  1.00 93.74           H  
ATOM   3159  O   LYS A 222      11.317  17.958 -13.618  1.00 93.74           O  
ATOM   3160  CG  LYS A 222      13.189  15.110 -15.015  1.00 93.74           C  
ATOM   3161  HG2 LYS A 222      13.570  16.127 -14.924  1.00 93.74           H  
ATOM   3162  HG3 LYS A 222      13.645  14.500 -14.236  1.00 93.74           H  
ATOM   3163  CD  LYS A 222      13.587  14.551 -16.384  1.00 93.74           C  
ATOM   3164  HD2 LYS A 222      13.227  13.524 -16.447  1.00 93.74           H  
ATOM   3165  HD3 LYS A 222      13.138  15.159 -17.169  1.00 93.74           H  
ATOM   3166  CE  LYS A 222      15.105  14.583 -16.563  1.00 93.74           C  
ATOM   3167  HE2 LYS A 222      15.570  14.440 -15.588  1.00 93.74           H  
ATOM   3168  HE3 LYS A 222      15.406  15.563 -16.933  1.00 93.74           H  
ATOM   3169  NZ  LYS A 222      15.561  13.499 -17.461  1.00 93.74           N  
ATOM   3170  HZ1 LYS A 222      15.448  12.634 -16.952  1.00 93.74           H  
ATOM   3171  HZ2 LYS A 222      16.552  13.570 -17.642  1.00 93.74           H  
ATOM   3172  HZ3 LYS A 222      15.029  13.447 -18.318  1.00 93.74           H  
ATOM   3173  N   ALA A 223      12.793  16.996 -12.205  1.00 95.29           N  
ATOM   3174  H   ALA A 223      13.079  16.123 -11.787  1.00 95.29           H  
ATOM   3175  CA  ALA A 223      13.693  18.123 -12.033  1.00 95.29           C  
ATOM   3176  HA  ALA A 223      13.483  18.871 -12.797  1.00 95.29           H  
ATOM   3177  C   ALA A 223      15.136  17.638 -12.249  1.00 95.29           C  
ATOM   3178  CB  ALA A 223      13.438  18.755 -10.661  1.00 95.29           C  
ATOM   3179  HB1 ALA A 223      13.607  18.018  -9.876  1.00 95.29           H  
ATOM   3180  HB2 ALA A 223      14.096  19.612 -10.517  1.00 95.29           H  
ATOM   3181  HB3 ALA A 223      12.404  19.095 -10.607  1.00 95.29           H  
ATOM   3182  O   ALA A 223      15.429  16.445 -12.182  1.00 95.29           O  
ATOM   3183  N   THR A 224      16.070  18.520 -12.579  1.00 95.43           N  
ATOM   3184  H   THR A 224      15.794  19.483 -12.706  1.00 95.43           H  
ATOM   3185  CA  THR A 224      17.462  18.137 -12.851  1.00 95.43           C  
ATOM   3186  HA  THR A 224      17.682  17.195 -12.348  1.00 95.43           H  
ATOM   3187  C   THR A 224      18.418  19.170 -12.289  1.00 95.43           C  
ATOM   3188  CB  THR A 224      17.679  17.919 -14.354  1.00 95.43           C  
ATOM   3189  HB  THR A 224      17.432  18.836 -14.890  1.00 95.43           H  
ATOM   3190  O   THR A 224      18.307  20.357 -12.600  1.00 95.43           O  
ATOM   3191  CG2 THR A 224      19.093  17.490 -14.733  1.00 95.43           C  
ATOM   3192 HG21 THR A 224      19.806  18.281 -14.500  1.00 95.43           H  
ATOM   3193 HG22 THR A 224      19.141  17.294 -15.804  1.00 95.43           H  
ATOM   3194 HG23 THR A 224      19.372  16.583 -14.196  1.00 95.43           H  
ATOM   3195  OG1 THR A 224      16.813  16.886 -14.780  1.00 95.43           O  
ATOM   3196  HG1 THR A 224      16.311  16.635 -14.002  1.00 95.43           H  
ATOM   3197  N   VAL A 225      19.374  18.710 -11.481  1.00 96.17           N  
ATOM   3198  H   VAL A 225      19.424  17.714 -11.323  1.00 96.17           H  
ATOM   3199  CA  VAL A 225      20.540  19.512 -11.099  1.00 96.17           C  
ATOM   3200  HA  VAL A 225      20.230  20.537 -10.891  1.00 96.17           H  
ATOM   3201  C   VAL A 225      21.507  19.505 -12.273  1.00 96.17           C  
ATOM   3202  CB  VAL A 225      21.257  18.949  -9.854  1.00 96.17           C  
ATOM   3203  HB  VAL A 225      21.601  17.935 -10.055  1.00 96.17           H  
ATOM   3204  O   VAL A 225      21.909  18.430 -12.706  1.00 96.17           O  
ATOM   3205  CG1 VAL A 225      22.463  19.813  -9.471  1.00 96.17           C  
ATOM   3206 HG11 VAL A 225      22.147  20.838  -9.280  1.00 96.17           H  
ATOM   3207 HG12 VAL A 225      23.200  19.800 -10.274  1.00 96.17           H  
ATOM   3208 HG13 VAL A 225      22.941  19.409  -8.579  1.00 96.17           H  
ATOM   3209  CG2 VAL A 225      20.353  18.917  -8.627  1.00 96.17           C  
ATOM   3210 HG21 VAL A 225      19.532  18.221  -8.799  1.00 96.17           H  
ATOM   3211 HG22 VAL A 225      20.910  18.551  -7.765  1.00 96.17           H  
ATOM   3212 HG23 VAL A 225      19.987  19.923  -8.426  1.00 96.17           H  
ATOM   3213  N   LYS A 226      21.908  20.680 -12.760  1.00 96.32           N  
ATOM   3214  H   LYS A 226      21.502  21.518 -12.370  1.00 96.32           H  
ATOM   3215  CA  LYS A 226      23.025  20.832 -13.701  1.00 96.32           C  
ATOM   3216  HA  LYS A 226      23.368  19.852 -14.035  1.00 96.32           H  
ATOM   3217  C   LYS A 226      24.182  21.507 -12.982  1.00 96.32           C  
ATOM   3218  CB  LYS A 226      22.613  21.631 -14.940  1.00 96.32           C  
ATOM   3219  HB2 LYS A 226      23.443  21.602 -15.646  1.00 96.32           H  
ATOM   3220  HB3 LYS A 226      22.437  22.670 -14.661  1.00 96.32           H  
ATOM   3221  O   LYS A 226      24.017  22.619 -12.476  1.00 96.32           O  
ATOM   3222  CG  LYS A 226      21.350  21.089 -15.617  1.00 96.32           C  
ATOM   3223  HG2 LYS A 226      21.445  20.013 -15.759  1.00 96.32           H  
ATOM   3224  HG3 LYS A 226      20.480  21.285 -14.990  1.00 96.32           H  
ATOM   3225  CD  LYS A 226      21.160  21.769 -16.973  1.00 96.32           C  
ATOM   3226  HD2 LYS A 226      21.016  22.842 -16.843  1.00 96.32           H  
ATOM   3227  HD3 LYS A 226      22.061  21.600 -17.562  1.00 96.32           H  
ATOM   3228  CE  LYS A 226      19.950  21.154 -17.679  1.00 96.32           C  
ATOM   3229  HE2 LYS A 226      19.795  20.155 -17.271  1.00 96.32           H  
ATOM   3230  HE3 LYS A 226      19.062  21.754 -17.481  1.00 96.32           H  
ATOM   3231  NZ  LYS A 226      20.213  21.016 -19.124  1.00 96.32           N  
ATOM   3232  HZ1 LYS A 226      19.456  20.549 -19.603  1.00 96.32           H  
ATOM   3233  HZ2 LYS A 226      20.481  21.885 -19.564  1.00 96.32           H  
ATOM   3234  HZ3 LYS A 226      20.993  20.379 -19.199  1.00 96.32           H  
ATOM   3235  N   LEU A 227      25.326  20.842 -12.911  1.00 97.08           N  
ATOM   3236  H   LEU A 227      25.391  19.949 -13.379  1.00 97.08           H  
ATOM   3237  CA  LEU A 227      26.526  21.353 -12.253  1.00 97.08           C  
ATOM   3238  HA  LEU A 227      26.242  21.991 -11.416  1.00 97.08           H  
ATOM   3239  C   LEU A 227      27.363  22.214 -13.204  1.00 97.08           C  
ATOM   3240  CB  LEU A 227      27.340  20.169 -11.715  1.00 97.08           C  
ATOM   3241  HB2 LEU A 227      27.586  19.527 -12.560  1.00 97.08           H  
ATOM   3242  HB3 LEU A 227      28.269  20.551 -11.292  1.00 97.08           H  
ATOM   3243  O   LEU A 227      27.285  22.083 -14.424  1.00 97.08           O  
ATOM   3244  CG  LEU A 227      26.643  19.287 -10.666  1.00 97.08           C  
ATOM   3245  HG  LEU A 227      25.841  18.716 -11.134  1.00 97.08           H  
ATOM   3246  CD1 LEU A 227      27.673  18.324 -10.086  1.00 97.08           C  
ATOM   3247 HD11 LEU A 227      27.212  17.682  -9.335  1.00 97.08           H  
ATOM   3248 HD12 LEU A 227      28.480  18.883  -9.613  1.00 97.08           H  
ATOM   3249 HD13 LEU A 227      28.112  17.722 -10.881  1.00 97.08           H  
ATOM   3250  CD2 LEU A 227      26.065  20.089  -9.500  1.00 97.08           C  
ATOM   3251 HD21 LEU A 227      25.620  19.408  -8.775  1.00 97.08           H  
ATOM   3252 HD22 LEU A 227      26.855  20.671  -9.025  1.00 97.08           H  
ATOM   3253 HD23 LEU A 227      25.283  20.757  -9.862  1.00 97.08           H  
ATOM   3254  N   GLY A 228      28.205  23.087 -12.649  1.00 96.33           N  
ATOM   3255  H   GLY A 228      28.178  23.208 -11.647  1.00 96.33           H  
ATOM   3256  CA  GLY A 228      29.091  23.956 -13.431  1.00 96.33           C  
ATOM   3257  HA2 GLY A 228      29.592  24.650 -12.756  1.00 96.33           H  
ATOM   3258  HA3 GLY A 228      28.490  24.535 -14.132  1.00 96.33           H  
ATOM   3259  C   GLY A 228      30.171  23.217 -14.233  1.00 96.33           C  
ATOM   3260  O   GLY A 228      30.769  23.817 -15.118  1.00 96.33           O  
ATOM   3261  N   ASN A 229      30.421  21.932 -13.953  1.00 96.23           N  
ATOM   3262  H   ASN A 229      29.863  21.476 -13.245  1.00 96.23           H  
ATOM   3263  CA  ASN A 229      31.278  21.062 -14.772  1.00 96.23           C  
ATOM   3264  HA  ASN A 229      32.045  21.677 -15.242  1.00 96.23           H  
ATOM   3265  C   ASN A 229      30.528  20.370 -15.931  1.00 96.23           C  
ATOM   3266  CB  ASN A 229      31.993  20.031 -13.872  1.00 96.23           C  
ATOM   3267  HB2 ASN A 229      32.717  19.490 -14.481  1.00 96.23           H  
ATOM   3268  HB3 ASN A 229      32.542  20.541 -13.080  1.00 96.23           H  
ATOM   3269  O   ASN A 229      31.155  19.648 -16.701  1.00 96.23           O  
ATOM   3270  CG  ASN A 229      31.057  19.003 -13.252  1.00 96.23           C  
ATOM   3271  ND2 ASN A 229      31.597  18.006 -12.596  1.00 96.23           N  
ATOM   3272 HD21 ASN A 229      30.999  17.236 -12.331  1.00 96.23           H  
ATOM   3273 HD22 ASN A 229      32.595  17.851 -12.595  1.00 96.23           H  
ATOM   3274  OD1 ASN A 229      29.846  19.108 -13.352  1.00 96.23           O  
ATOM   3275  N   GLY A 230      29.212  20.578 -16.056  1.00 95.19           N  
ATOM   3276  H   GLY A 230      28.747  21.159 -15.373  1.00 95.19           H  
ATOM   3277  CA  GLY A 230      28.369  19.987 -17.096  1.00 95.19           C  
ATOM   3278  HA2 GLY A 230      28.966  19.806 -17.990  1.00 95.19           H  
ATOM   3279  HA3 GLY A 230      27.583  20.699 -17.348  1.00 95.19           H  
ATOM   3280  C   GLY A 230      27.687  18.668 -16.721  1.00 95.19           C  
ATOM   3281  O   GLY A 230      26.871  18.191 -17.505  1.00 95.19           O  
ATOM   3282  N   GLU A 231      27.964  18.081 -15.551  1.00 96.62           N  
ATOM   3283  H   GLU A 231      28.628  18.505 -14.919  1.00 96.62           H  
ATOM   3284  CA  GLU A 231      27.239  16.887 -15.098  1.00 96.62           C  
ATOM   3285  HA  GLU A 231      27.221  16.168 -15.917  1.00 96.62           H  
ATOM   3286  C   GLU A 231      25.778  17.216 -14.750  1.00 96.62           C  
ATOM   3287  CB  GLU A 231      27.937  16.218 -13.905  1.00 96.62           C  
ATOM   3288  HB2 GLU A 231      28.089  16.955 -13.116  1.00 96.62           H  
ATOM   3289  HB3 GLU A 231      27.280  15.437 -13.521  1.00 96.62           H  
ATOM   3290  O   GLU A 231      25.478  18.263 -14.166  1.00 96.62           O  
ATOM   3291  CG  GLU A 231      29.276  15.571 -14.279  1.00 96.62           C  
ATOM   3292  HG2 GLU A 231      29.971  16.337 -14.622  1.00 96.62           H  
ATOM   3293  HG3 GLU A 231      29.113  14.872 -15.100  1.00 96.62           H  
ATOM   3294  CD  GLU A 231      29.872  14.830 -13.075  1.00 96.62           C  
ATOM   3295  OE1 GLU A 231      29.732  13.586 -13.018  1.00 96.62           O  
ATOM   3296  OE2 GLU A 231      30.447  15.523 -12.203  1.00 96.62           O  
ATOM   3297  N   GLU A 232      24.865  16.302 -15.087  1.00 95.71           N  
ATOM   3298  H   GLU A 232      25.171  15.440 -15.516  1.00 95.71           H  
ATOM   3299  CA  GLU A 232      23.434  16.432 -14.812  1.00 95.71           C  
ATOM   3300  HA  GLU A 232      23.279  17.345 -14.237  1.00 95.71           H  
ATOM   3301  C   GLU A 232      22.929  15.259 -13.961  1.00 95.71           C  
ATOM   3302  CB  GLU A 232      22.608  16.570 -16.106  1.00 95.71           C  
ATOM   3303  HB2 GLU A 232      22.700  15.659 -16.699  1.00 95.71           H  
ATOM   3304  HB3 GLU A 232      21.565  16.676 -15.808  1.00 95.71           H  
ATOM   3305  O   GLU A 232      23.200  14.098 -14.266  1.00 95.71           O  
ATOM   3306  CG  GLU A 232      23.002  17.779 -16.978  1.00 95.71           C  
ATOM   3307  HG2 GLU A 232      23.168  18.636 -16.325  1.00 95.71           H  
ATOM   3308  HG3 GLU A 232      23.946  17.557 -17.475  1.00 95.71           H  
ATOM   3309  CD  GLU A 232      21.952  18.170 -18.042  1.00 95.71           C  
ATOM   3310  OE1 GLU A 232      22.156  19.195 -18.742  1.00 95.71           O  
ATOM   3311  OE2 GLU A 232      20.856  17.570 -18.116  1.00 95.71           O  
ATOM   3312  N   PHE A 233      22.151  15.560 -12.918  1.00 95.87           N  
ATOM   3313  H   PHE A 233      21.978  16.536 -12.725  1.00 95.87           H  
ATOM   3314  CA  PHE A 233      21.556  14.563 -12.024  1.00 95.87           C  
ATOM   3315  HA  PHE A 233      21.776  13.566 -12.406  1.00 95.87           H  
ATOM   3316  C   PHE A 233      20.039  14.715 -11.979  1.00 95.87           C  
ATOM   3317  CB  PHE A 233      22.180  14.652 -10.625  1.00 95.87           C  
ATOM   3318  HB2 PHE A 233      21.714  13.900  -9.989  1.00 95.87           H  
ATOM   3319  HB3 PHE A 233      21.966  15.630 -10.194  1.00 95.87           H  
ATOM   3320  O   PHE A 233      19.513  15.777 -11.635  1.00 95.87           O  
ATOM   3321  CG  PHE A 233      23.675  14.419 -10.640  1.00 95.87           C  
ATOM   3322  CD1 PHE A 233      24.178  13.130 -10.894  1.00 95.87           C  
ATOM   3323  HD1 PHE A 233      23.499  12.300 -11.023  1.00 95.87           H  
ATOM   3324  CD2 PHE A 233      24.564  15.503 -10.527  1.00 95.87           C  
ATOM   3325  HD2 PHE A 233      24.189  16.505 -10.381  1.00 95.87           H  
ATOM   3326  CE1 PHE A 233      25.557  12.930 -11.058  1.00 95.87           C  
ATOM   3327  HE1 PHE A 233      25.921  11.955 -11.347  1.00 95.87           H  
ATOM   3328  CE2 PHE A 233      25.943  15.287 -10.676  1.00 95.87           C  
ATOM   3329  HE2 PHE A 233      26.635  16.116 -10.667  1.00 95.87           H  
ATOM   3330  CZ  PHE A 233      26.447  14.007 -10.941  1.00 95.87           C  
ATOM   3331  HZ  PHE A 233      27.503  13.870 -11.120  1.00 95.87           H  
ATOM   3332  N   GLU A 234      19.329  13.645 -12.335  1.00 94.41           N  
ATOM   3333  H   GLU A 234      19.827  12.798 -12.571  1.00 94.41           H  
ATOM   3334  CA  GLU A 234      17.867  13.604 -12.326  1.00 94.41           C  
ATOM   3335  HA  GLU A 234      17.495  14.534 -12.755  1.00 94.41           H  
ATOM   3336  C   GLU A 234      17.339  13.504 -10.891  1.00 94.41           C  
ATOM   3337  CB  GLU A 234      17.364  12.445 -13.213  1.00 94.41           C  
ATOM   3338  HB2 GLU A 234      17.753  11.501 -12.832  1.00 94.41           H  
ATOM   3339  HB3 GLU A 234      17.749  12.595 -14.221  1.00 94.41           H  
ATOM   3340  O   GLU A 234      17.738  12.631 -10.119  1.00 94.41           O  
ATOM   3341  CG  GLU A 234      15.829  12.362 -13.276  1.00 94.41           C  
ATOM   3342  HG2 GLU A 234      15.443  12.113 -12.287  1.00 94.41           H  
ATOM   3343  HG3 GLU A 234      15.447  13.346 -13.547  1.00 94.41           H  
ATOM   3344  CD  GLU A 234      15.327  11.326 -14.299  1.00 94.41           C  
ATOM   3345  OE1 GLU A 234      14.766  10.278 -13.884  1.00 94.41           O  
ATOM   3346  OE2 GLU A 234      15.470  11.616 -15.515  1.00 94.41           O  
ATOM   3347  N   GLY A 235      16.385  14.361 -10.550  1.00 93.14           N  
ATOM   3348  H   GLY A 235      16.063  15.022 -11.242  1.00 93.14           H  
ATOM   3349  CA  GLY A 235      15.604  14.300  -9.324  1.00 93.14           C  
ATOM   3350  HA2 GLY A 235      15.913  15.104  -8.656  1.00 93.14           H  
ATOM   3351  HA3 GLY A 235      15.772  13.352  -8.813  1.00 93.14           H  
ATOM   3352  C   GLY A 235      14.111  14.435  -9.603  1.00 93.14           C  
ATOM   3353  O   GLY A 235      13.687  14.534 -10.758  1.00 93.14           O  
ATOM   3354  N   GLU A 236      13.314  14.469  -8.540  1.00 92.52           N  
ATOM   3355  H   GLU A 236      13.717  14.400  -7.617  1.00 92.52           H  
ATOM   3356  CA  GLU A 236      11.879  14.752  -8.632  1.00 92.52           C  
ATOM   3357  HA  GLU A 236      11.663  15.073  -9.651  1.00 92.52           H  
ATOM   3358  C   GLU A 236      11.476  15.927  -7.744  1.00 92.52           C  
ATOM   3359  CB  GLU A 236      11.022  13.503  -8.374  1.00 92.52           C  
ATOM   3360  HB2 GLU A 236      11.270  13.066  -7.406  1.00 92.52           H  
ATOM   3361  HB3 GLU A 236       9.975  13.808  -8.357  1.00 92.52           H  
ATOM   3362  O   GLU A 236      12.103  16.193  -6.715  1.00 92.52           O  
ATOM   3363  CG  GLU A 236      11.216  12.464  -9.488  1.00 92.52           C  
ATOM   3364  HG2 GLU A 236      11.249  12.973 -10.452  1.00 92.52           H  
ATOM   3365  HG3 GLU A 236      12.173  11.961  -9.347  1.00 92.52           H  
ATOM   3366  CD  GLU A 236      10.075  11.444  -9.533  1.00 92.52           C  
ATOM   3367  OE1 GLU A 236      10.343  10.263  -9.224  1.00 92.52           O  
ATOM   3368  OE2 GLU A 236       8.959  11.845  -9.952  1.00 92.52           O  
ATOM   3369  N   SER A 237      10.468  16.675  -8.197  1.00 91.64           N  
ATOM   3370  H   SER A 237      10.039  16.418  -9.075  1.00 91.64           H  
ATOM   3371  CA  SER A 237       9.912  17.825  -7.484  1.00 91.64           C  
ATOM   3372  HA  SER A 237       9.803  17.584  -6.426  1.00 91.64           H  
ATOM   3373  C   SER A 237       8.566  18.233  -8.065  1.00 91.64           C  
ATOM   3374  CB  SER A 237      10.852  19.016  -7.628  1.00 91.64           C  
ATOM   3375  HB2 SER A 237      11.844  18.730  -7.279  1.00 91.64           H  
ATOM   3376  HB3 SER A 237      10.917  19.310  -8.675  1.00 91.64           H  
ATOM   3377  O   SER A 237       8.436  18.359  -9.280  1.00 91.64           O  
ATOM   3378  OG  SER A 237      10.384  20.100  -6.855  1.00 91.64           O  
ATOM   3379  HG  SER A 237      11.159  20.427  -6.392  1.00 91.64           H  
ATOM   3380  N   ALA A 238       7.585  18.527  -7.211  1.00 90.85           N  
ATOM   3381  H   ALA A 238       7.772  18.471  -6.220  1.00 90.85           H  
ATOM   3382  CA  ALA A 238       6.332  19.154  -7.632  1.00 90.85           C  
ATOM   3383  HA  ALA A 238       6.106  18.829  -8.648  1.00 90.85           H  
ATOM   3384  C   ALA A 238       6.421  20.691  -7.691  1.00 90.85           C  
ATOM   3385  CB  ALA A 238       5.191  18.653  -6.742  1.00 90.85           C  
ATOM   3386  HB1 ALA A 238       5.097  17.571  -6.840  1.00 90.85           H  
ATOM   3387  HB2 ALA A 238       4.250  19.112  -7.048  1.00 90.85           H  
ATOM   3388  HB3 ALA A 238       5.387  18.903  -5.700  1.00 90.85           H  
ATOM   3389  O   ALA A 238       5.437  21.352  -8.030  1.00 90.85           O  
ATOM   3390  N   TYR A 239       7.583  21.283  -7.393  1.00 90.53           N  
ATOM   3391  H   TYR A 239       8.374  20.706  -7.146  1.00 90.53           H  
ATOM   3392  CA  TYR A 239       7.782  22.725  -7.502  1.00 90.53           C  
ATOM   3393  HA  TYR A 239       7.017  23.216  -6.901  1.00 90.53           H  
ATOM   3394  C   TYR A 239       7.649  23.208  -8.952  1.00 90.53           C  
ATOM   3395  CB  TYR A 239       9.153  23.118  -6.946  1.00 90.53           C  
ATOM   3396  HB2 TYR A 239       9.231  22.773  -5.916  1.00 90.53           H  
ATOM   3397  HB3 TYR A 239       9.927  22.617  -7.527  1.00 90.53           H  
ATOM   3398  O   TYR A 239       8.302  22.691  -9.860  1.00 90.53           O  
ATOM   3399  CG  TYR A 239       9.403  24.612  -6.983  1.00 90.53           C  
ATOM   3400  CD1 TYR A 239      10.217  25.192  -7.972  1.00 90.53           C  
ATOM   3401  HD1 TYR A 239      10.660  24.568  -8.734  1.00 90.53           H  
ATOM   3402  CD2 TYR A 239       8.771  25.431  -6.039  1.00 90.53           C  
ATOM   3403  HD2 TYR A 239       8.090  24.973  -5.336  1.00 90.53           H  
ATOM   3404  CE1 TYR A 239      10.443  26.581  -7.969  1.00 90.53           C  
ATOM   3405  HE1 TYR A 239      11.084  27.027  -8.715  1.00 90.53           H  
ATOM   3406  CE2 TYR A 239       8.996  26.817  -6.017  1.00 90.53           C  
ATOM   3407  HE2 TYR A 239       8.507  27.421  -5.267  1.00 90.53           H  
ATOM   3408  OH  TYR A 239      10.061  28.735  -6.972  1.00 90.53           O  
ATOM   3409  HH  TYR A 239       9.601  29.134  -6.230  1.00 90.53           H  
ATOM   3410  CZ  TYR A 239       9.843  27.394  -6.984  1.00 90.53           C  
ATOM   3411  N   ARG A 240       6.855  24.265  -9.163  1.00 87.62           N  
ATOM   3412  H   ARG A 240       6.332  24.625  -8.377  1.00 87.62           H  
ATOM   3413  CA  ARG A 240       6.743  24.945 -10.456  1.00 87.62           C  
ATOM   3414  HA  ARG A 240       7.314  24.367 -11.183  1.00 87.62           H  
ATOM   3415  C   ARG A 240       7.327  26.358 -10.368  1.00 87.62           C  
ATOM   3416  CB  ARG A 240       5.291  24.908 -10.941  1.00 87.62           C  
ATOM   3417  HB2 ARG A 240       4.939  23.878 -10.890  1.00 87.62           H  
ATOM   3418  HB3 ARG A 240       4.661  25.520 -10.297  1.00 87.62           H  
ATOM   3419  O   ARG A 240       6.712  27.229  -9.747  1.00 87.62           O  
ATOM   3420  CG  ARG A 240       5.192  25.397 -12.394  1.00 87.62           C  
ATOM   3421  HG2 ARG A 240       5.930  24.881 -13.008  1.00 87.62           H  
ATOM   3422  HG3 ARG A 240       5.372  26.471 -12.437  1.00 87.62           H  
ATOM   3423  CD  ARG A 240       3.798  25.081 -12.925  1.00 87.62           C  
ATOM   3424  HD2 ARG A 240       3.670  24.000 -12.876  1.00 87.62           H  
ATOM   3425  HD3 ARG A 240       3.054  25.555 -12.285  1.00 87.62           H  
ATOM   3426  NE  ARG A 240       3.609  25.516 -14.321  1.00 87.62           N  
ATOM   3427  HE  ARG A 240       4.345  26.065 -14.741  1.00 87.62           H  
ATOM   3428  NH1 ARG A 240       1.605  24.458 -14.583  1.00 87.62           N  
ATOM   3429 HH11 ARG A 240       0.858  24.109 -15.167  1.00 87.62           H  
ATOM   3430 HH12 ARG A 240       1.688  24.137 -13.629  1.00 87.62           H  
ATOM   3431  NH2 ARG A 240       2.502  25.528 -16.319  1.00 87.62           N  
ATOM   3432 HH21 ARG A 240       3.258  26.046 -16.745  1.00 87.62           H  
ATOM   3433 HH22 ARG A 240       1.716  25.220 -16.874  1.00 87.62           H  
ATOM   3434  CZ  ARG A 240       2.577  25.171 -15.068  1.00 87.62           C  
ATOM   3435  N   PRO A 241       8.491  26.627 -10.986  1.00 88.32           N  
ATOM   3436  CA  PRO A 241       9.060  27.967 -10.986  1.00 88.32           C  
ATOM   3437  HA  PRO A 241       9.187  28.314  -9.961  1.00 88.32           H  
ATOM   3438  C   PRO A 241       8.140  28.933 -11.740  1.00 88.32           C  
ATOM   3439  CB  PRO A 241      10.433  27.831 -11.651  1.00 88.32           C  
ATOM   3440  HB2 PRO A 241      11.192  27.614 -10.899  1.00 88.32           H  
ATOM   3441  HB3 PRO A 241      10.707  28.725 -12.212  1.00 88.32           H  
ATOM   3442  O   PRO A 241       7.631  28.619 -12.815  1.00 88.32           O  
ATOM   3443  CG  PRO A 241      10.269  26.620 -12.566  1.00 88.32           C  
ATOM   3444  HG2 PRO A 241      11.222  26.127 -12.761  1.00 88.32           H  
ATOM   3445  HG3 PRO A 241       9.803  26.928 -13.502  1.00 88.32           H  
ATOM   3446  CD  PRO A 241       9.310  25.724 -11.786  1.00 88.32           C  
ATOM   3447  HD2 PRO A 241       8.713  25.143 -12.489  1.00 88.32           H  
ATOM   3448  HD3 PRO A 241       9.868  25.061 -11.126  1.00 88.32           H  
ATOM   3449  N   LYS A 242       7.956  30.142 -11.199  1.00 85.46           N  
ATOM   3450  H   LYS A 242       8.345  30.314 -10.283  1.00 85.46           H  
ATOM   3451  CA  LYS A 242       7.212  31.211 -11.893  1.00 85.46           C  
ATOM   3452  HA  LYS A 242       6.274  30.803 -12.268  1.00 85.46           H  
ATOM   3453  C   LYS A 242       7.955  31.732 -13.125  1.00 85.46           C  
ATOM   3454  CB  LYS A 242       6.910  32.376 -10.938  1.00 85.46           C  
ATOM   3455  HB2 LYS A 242       6.482  33.192 -11.520  1.00 85.46           H  
ATOM   3456  HB3 LYS A 242       7.837  32.730 -10.486  1.00 85.46           H  
ATOM   3457  O   LYS A 242       7.325  32.226 -14.052  1.00 85.46           O  
ATOM   3458  CG  LYS A 242       5.910  31.991  -9.840  1.00 85.46           C  
ATOM   3459  HG2 LYS A 242       5.015  31.576 -10.302  1.00 85.46           H  
ATOM   3460  HG3 LYS A 242       6.353  31.235  -9.192  1.00 85.46           H  
ATOM   3461  CD  LYS A 242       5.520  33.216  -9.001  1.00 85.46           C  
ATOM   3462  HD2 LYS A 242       5.071  33.965  -9.652  1.00 85.46           H  
ATOM   3463  HD3 LYS A 242       6.411  33.632  -8.532  1.00 85.46           H  
ATOM   3464  CE  LYS A 242       4.511  32.796  -7.924  1.00 85.46           C  
ATOM   3465  HE2 LYS A 242       3.661  32.321  -8.413  1.00 85.46           H  
ATOM   3466  HE3 LYS A 242       4.975  32.046  -7.284  1.00 85.46           H  
ATOM   3467  NZ  LYS A 242       4.046  33.947  -7.109  1.00 85.46           N  
ATOM   3468  HZ1 LYS A 242       3.581  34.628  -7.692  1.00 85.46           H  
ATOM   3469  HZ2 LYS A 242       3.383  33.630  -6.416  1.00 85.46           H  
ATOM   3470  HZ3 LYS A 242       4.818  34.391  -6.633  1.00 85.46           H  
ATOM   3471  N   ILE A 243       9.285  31.654 -13.112  1.00 80.79           N  
ATOM   3472  H   ILE A 243       9.725  31.174 -12.339  1.00 80.79           H  
ATOM   3473  CA  ILE A 243      10.159  32.153 -14.173  1.00 80.79           C  
ATOM   3474  HA  ILE A 243       9.562  32.371 -15.058  1.00 80.79           H  
ATOM   3475  C   ILE A 243      11.152  31.046 -14.521  1.00 80.79           C  
ATOM   3476  CB  ILE A 243      10.880  33.455 -13.746  1.00 80.79           C  
ATOM   3477  HB  ILE A 243      11.578  33.216 -12.943  1.00 80.79           H  
ATOM   3478  O   ILE A 243      11.831  30.520 -13.640  1.00 80.79           O  
ATOM   3479  CG1 ILE A 243       9.890  34.527 -13.227  1.00 80.79           C  
ATOM   3480 HG12 ILE A 243       9.203  34.805 -14.026  1.00 80.79           H  
ATOM   3481 HG13 ILE A 243       9.302  34.114 -12.407  1.00 80.79           H  
ATOM   3482  CG2 ILE A 243      11.679  34.005 -14.941  1.00 80.79           C  
ATOM   3483 HG21 ILE A 243      11.005  34.318 -15.739  1.00 80.79           H  
ATOM   3484 HG22 ILE A 243      12.361  33.251 -15.333  1.00 80.79           H  
ATOM   3485 HG23 ILE A 243      12.287  34.857 -14.636  1.00 80.79           H  
ATOM   3486  CD1 ILE A 243      10.559  35.792 -12.678  1.00 80.79           C  
ATOM   3487 HD11 ILE A 243       9.802  36.428 -12.218  1.00 80.79           H  
ATOM   3488 HD12 ILE A 243      11.036  36.353 -13.481  1.00 80.79           H  
ATOM   3489 HD13 ILE A 243      11.302  35.525 -11.926  1.00 80.79           H  
ATOM   3490  N   SER A 244      11.246  30.707 -15.806  1.00 76.29           N  
ATOM   3491  H   SER A 244      10.665  31.192 -16.474  1.00 76.29           H  
ATOM   3492  CA  SER A 244      12.235  29.760 -16.322  1.00 76.29           C  
ATOM   3493  HA  SER A 244      12.364  28.946 -15.608  1.00 76.29           H  
ATOM   3494  C   SER A 244      13.588  30.458 -16.492  1.00 76.29           C  
ATOM   3495  CB  SER A 244      11.731  29.146 -17.634  1.00 76.29           C  
ATOM   3496  HB2 SER A 244      11.505  29.935 -18.351  1.00 76.29           H  
ATOM   3497  HB3 SER A 244      10.823  28.575 -17.438  1.00 76.29           H  
ATOM   3498  O   SER A 244      13.960  30.826 -17.603  1.00 76.29           O  
ATOM   3499  OG  SER A 244      12.710  28.289 -18.178  1.00 76.29           O  
ATOM   3500  HG  SER A 244      13.421  28.845 -18.506  1.00 76.29           H  
ATOM   3501  N   ASN A 245      14.321  30.657 -15.396  1.00 73.95           N  
ATOM   3502  H   ASN A 245      13.953  30.347 -14.508  1.00 73.95           H  
ATOM   3503  CA  ASN A 245      15.682  31.194 -15.440  1.00 73.95           C  
ATOM   3504  HA  ASN A 245      15.895  31.573 -16.439  1.00 73.95           H  
ATOM   3505  C   ASN A 245      16.701  30.087 -15.159  1.00 73.95           C  
ATOM   3506  CB  ASN A 245      15.825  32.374 -14.464  1.00 73.95           C  
ATOM   3507  HB2 ASN A 245      15.356  32.126 -13.512  1.00 73.95           H  
ATOM   3508  HB3 ASN A 245      16.884  32.553 -14.280  1.00 73.95           H  
ATOM   3509  O   ASN A 245      16.675  29.468 -14.101  1.00 73.95           O  
ATOM   3510  CG  ASN A 245      15.240  33.672 -14.992  1.00 73.95           C  
ATOM   3511  ND2 ASN A 245      15.263  34.715 -14.199  1.00 73.95           N  
ATOM   3512 HD21 ASN A 245      14.918  35.577 -14.597  1.00 73.95           H  
ATOM   3513 HD22 ASN A 245      15.697  34.655 -13.289  1.00 73.95           H  
ATOM   3514  OD1 ASN A 245      14.778  33.791 -16.111  1.00 73.95           O  
ATOM   3515  N   ALA A 246      17.641  29.887 -16.080  1.00 82.67           N  
ATOM   3516  H   ALA A 246      17.593  30.424 -16.934  1.00 82.67           H  
ATOM   3517  CA  ALA A 246      18.746  28.934 -15.950  1.00 82.67           C  
ATOM   3518  HA  ALA A 246      18.396  28.073 -15.382  1.00 82.67           H  
ATOM   3519  C   ALA A 246      19.942  29.517 -15.167  1.00 82.67           C  
ATOM   3520  CB  ALA A 246      19.118  28.447 -17.357  1.00 82.67           C  
ATOM   3521  HB1 ALA A 246      18.243  28.022 -17.848  1.00 82.67           H  
ATOM   3522  HB2 ALA A 246      19.886  27.676 -17.284  1.00 82.67           H  
ATOM   3523  HB3 ALA A 246      19.505  29.274 -17.952  1.00 82.67           H  
ATOM   3524  O   ALA A 246      21.101  29.304 -15.520  1.00 82.67           O  
ATOM   3525  N   THR A 247      19.681  30.329 -14.139  1.00 93.06           N  
ATOM   3526  H   THR A 247      18.723  30.428 -13.834  1.00 93.06           H  
ATOM   3527  CA  THR A 247      20.740  31.003 -13.380  1.00 93.06           C  
ATOM   3528  HA  THR A 247      21.441  31.439 -14.093  1.00 93.06           H  
ATOM   3529  C   THR A 247      21.501  29.988 -12.530  1.00 93.06           C  
ATOM   3530  CB  THR A 247      20.181  32.141 -12.516  1.00 93.06           C  
ATOM   3531  HB  THR A 247      19.545  31.725 -11.734  1.00 93.06           H  
ATOM   3532  O   THR A 247      20.894  29.199 -11.804  1.00 93.06           O  
ATOM   3533  CG2 THR A 247      21.282  32.992 -11.883  1.00 93.06           C  
ATOM   3534 HG21 THR A 247      21.973  33.357 -12.643  1.00 93.06           H  
ATOM   3535 HG22 THR A 247      21.833  32.399 -11.153  1.00 93.06           H  
ATOM   3536 HG23 THR A 247      20.836  33.837 -11.359  1.00 93.06           H  
ATOM   3537  OG1 THR A 247      19.408  33.013 -13.314  1.00 93.06           O  
ATOM   3538  HG1 THR A 247      20.018  33.535 -13.840  1.00 93.06           H  
ATOM   3539  N   PHE A 248      22.830  30.011 -12.628  1.00 96.32           N  
ATOM   3540  H   PHE A 248      23.263  30.673 -13.257  1.00 96.32           H  
ATOM   3541  CA  PHE A 248      23.716  29.227 -11.774  1.00 96.32           C  
ATOM   3542  HA  PHE A 248      23.232  28.279 -11.537  1.00 96.32           H  
ATOM   3543  C   PHE A 248      23.974  29.965 -10.459  1.00 96.32           C  
ATOM   3544  CB  PHE A 248      25.024  28.915 -12.512  1.00 96.32           C  
ATOM   3545  HB2 PHE A 248      25.376  29.807 -13.030  1.00 96.32           H  
ATOM   3546  HB3 PHE A 248      25.785  28.658 -11.774  1.00 96.32           H  
ATOM   3547  O   PHE A 248      24.284  31.156 -10.461  1.00 96.32           O  
ATOM   3548  CG  PHE A 248      24.918  27.766 -13.495  1.00 96.32           C  
ATOM   3549  CD1 PHE A 248      25.335  26.476 -13.115  1.00 96.32           C  
ATOM   3550  HD1 PHE A 248      25.738  26.305 -12.127  1.00 96.32           H  
ATOM   3551  CD2 PHE A 248      24.402  27.978 -14.788  1.00 96.32           C  
ATOM   3552  HD2 PHE A 248      24.067  28.959 -15.088  1.00 96.32           H  
ATOM   3553  CE1 PHE A 248      25.241  25.406 -14.020  1.00 96.32           C  
ATOM   3554  HE1 PHE A 248      25.565  24.418 -13.731  1.00 96.32           H  
ATOM   3555  CE2 PHE A 248      24.313  26.908 -15.695  1.00 96.32           C  
ATOM   3556  HE2 PHE A 248      23.917  27.074 -16.686  1.00 96.32           H  
ATOM   3557  CZ  PHE A 248      24.736  25.623 -15.313  1.00 96.32           C  
ATOM   3558  HZ  PHE A 248      24.675  24.799 -16.009  1.00 96.32           H  
ATOM   3559  N   PHE A 249      23.884  29.240  -9.347  1.00 96.73           N  
ATOM   3560  H   PHE A 249      23.632  28.266  -9.432  1.00 96.73           H  
ATOM   3561  CA  PHE A 249      24.156  29.738  -8.000  1.00 96.73           C  
ATOM   3562  HA  PHE A 249      24.527  30.761  -8.053  1.00 96.73           H  
ATOM   3563  C   PHE A 249      25.223  28.881  -7.325  1.00 96.73           C  
ATOM   3564  CB  PHE A 249      22.868  29.735  -7.173  1.00 96.73           C  
ATOM   3565  HB2 PHE A 249      23.095  30.057  -6.156  1.00 96.73           H  
ATOM   3566  HB3 PHE A 249      22.502  28.710  -7.121  1.00 96.73           H  
ATOM   3567  O   PHE A 249      25.346  27.689  -7.610  1.00 96.73           O  
ATOM   3568  CG  PHE A 249      21.775  30.624  -7.725  1.00 96.73           C  
ATOM   3569  CD1 PHE A 249      21.811  32.010  -7.488  1.00 96.73           C  
ATOM   3570  HD1 PHE A 249      22.614  32.438  -6.907  1.00 96.73           H  
ATOM   3571  CD2 PHE A 249      20.724  30.069  -8.479  1.00 96.73           C  
ATOM   3572  HD2 PHE A 249      20.705  29.009  -8.686  1.00 96.73           H  
ATOM   3573  CE1 PHE A 249      20.790  32.837  -7.990  1.00 96.73           C  
ATOM   3574  HE1 PHE A 249      20.818  33.900  -7.802  1.00 96.73           H  
ATOM   3575  CE2 PHE A 249      19.704  30.895  -8.980  1.00 96.73           C  
ATOM   3576  HE2 PHE A 249      18.902  30.462  -9.560  1.00 96.73           H  
ATOM   3577  CZ  PHE A 249      19.735  32.278  -8.733  1.00 96.73           C  
ATOM   3578  HZ  PHE A 249      18.950  32.912  -9.119  1.00 96.73           H  
ATOM   3579  N   THR A 250      25.987  29.480  -6.413  1.00 96.63           N  
ATOM   3580  H   THR A 250      25.863  30.465  -6.228  1.00 96.63           H  
ATOM   3581  CA  THR A 250      26.982  28.751  -5.619  1.00 96.63           C  
ATOM   3582  HA  THR A 250      27.652  28.233  -6.305  1.00 96.63           H  
ATOM   3583  C   THR A 250      26.302  27.703  -4.736  1.00 96.63           C  
ATOM   3584  CB  THR A 250      27.821  29.713  -4.768  1.00 96.63           C  
ATOM   3585  HB  THR A 250      27.185  30.160  -4.004  1.00 96.63           H  
ATOM   3586  O   THR A 250      25.245  27.965  -4.158  1.00 96.63           O  
ATOM   3587  CG2 THR A 250      29.019  29.053  -4.092  1.00 96.63           C  
ATOM   3588 HG21 THR A 250      29.627  28.529  -4.830  1.00 96.63           H  
ATOM   3589 HG22 THR A 250      28.680  28.340  -3.341  1.00 96.63           H  
ATOM   3590 HG23 THR A 250      29.628  29.812  -3.601  1.00 96.63           H  
ATOM   3591  OG1 THR A 250      28.338  30.751  -5.568  1.00 96.63           O  
ATOM   3592  HG1 THR A 250      29.023  30.377  -6.128  1.00 96.63           H  
ATOM   3593  N   LEU A 251      26.918  26.528  -4.619  1.00 97.25           N  
ATOM   3594  H   LEU A 251      27.772  26.385  -5.139  1.00 97.25           H  
ATOM   3595  CA  LEU A 251      26.476  25.450  -3.738  1.00 97.25           C  
ATOM   3596  HA  LEU A 251      25.386  25.444  -3.713  1.00 97.25           H  
ATOM   3597  C   LEU A 251      26.969  25.670  -2.298  1.00 97.25           C  
ATOM   3598  CB  LEU A 251      26.953  24.095  -4.295  1.00 97.25           C  
ATOM   3599  HB2 LEU A 251      28.038  24.122  -4.396  1.00 97.25           H  
ATOM   3600  HB3 LEU A 251      26.706  23.326  -3.564  1.00 97.25           H  
ATOM   3601  O   LEU A 251      28.083  26.148  -2.071  1.00 97.25           O  
ATOM   3602  CG  LEU A 251      26.339  23.676  -5.645  1.00 97.25           C  
ATOM   3603  HG  LEU A 251      26.582  24.418  -6.407  1.00 97.25           H  
ATOM   3604  CD1 LEU A 251      26.918  22.337  -6.098  1.00 97.25           C  
ATOM   3605 HD11 LEU A 251      26.504  22.060  -7.067  1.00 97.25           H  
ATOM   3606 HD12 LEU A 251      28.001  22.410  -6.198  1.00 97.25           H  
ATOM   3607 HD13 LEU A 251      26.674  21.561  -5.373  1.00 97.25           H  
ATOM   3608  CD2 LEU A 251      24.819  23.541  -5.550  1.00 97.25           C  
ATOM   3609 HD21 LEU A 251      24.380  24.517  -5.754  1.00 97.25           H  
ATOM   3610 HD22 LEU A 251      24.521  23.205  -4.557  1.00 97.25           H  
ATOM   3611 HD23 LEU A 251      24.445  22.827  -6.284  1.00 97.25           H  
ATOM   3612  N   PHE A 252      26.153  25.289  -1.318  1.00 96.33           N  
ATOM   3613  H   PHE A 252      25.233  24.958  -1.570  1.00 96.33           H  
ATOM   3614  CA  PHE A 252      26.497  25.262   0.104  1.00 96.33           C  
ATOM   3615  HA  PHE A 252      27.570  25.407   0.229  1.00 96.33           H  
ATOM   3616  C   PHE A 252      26.129  23.899   0.690  1.00 96.33           C  
ATOM   3617  CB  PHE A 252      25.766  26.395   0.834  1.00 96.33           C  
ATOM   3618  HB2 PHE A 252      24.690  26.245   0.741  1.00 96.33           H  
ATOM   3619  HB3 PHE A 252      26.005  27.337   0.338  1.00 96.33           H  
ATOM   3620  O   PHE A 252      24.988  23.473   0.573  1.00 96.33           O  
ATOM   3621  CG  PHE A 252      26.124  26.510   2.304  1.00 96.33           C  
ATOM   3622  CD1 PHE A 252      25.428  25.751   3.264  1.00 96.33           C  
ATOM   3623  HD1 PHE A 252      24.640  25.079   2.959  1.00 96.33           H  
ATOM   3624  CD2 PHE A 252      27.173  27.356   2.715  1.00 96.33           C  
ATOM   3625  HD2 PHE A 252      27.722  27.931   1.984  1.00 96.33           H  
ATOM   3626  CE1 PHE A 252      25.772  25.843   4.623  1.00 96.33           C  
ATOM   3627  HE1 PHE A 252      25.245  25.253   5.358  1.00 96.33           H  
ATOM   3628  CE2 PHE A 252      27.518  27.445   4.076  1.00 96.33           C  
ATOM   3629  HE2 PHE A 252      28.323  28.083   4.409  1.00 96.33           H  
ATOM   3630  CZ  PHE A 252      26.818  26.688   5.029  1.00 96.33           C  
ATOM   3631  HZ  PHE A 252      27.097  26.747   6.070  1.00 96.33           H  
ATOM   3632  N   ASP A 253      27.079  23.216   1.320  1.00 95.66           N  
ATOM   3633  H   ASP A 253      27.975  23.650   1.491  1.00 95.66           H  
ATOM   3634  CA  ASP A 253      26.839  21.924   1.963  1.00 95.66           C  
ATOM   3635  HA  ASP A 253      25.978  21.428   1.514  1.00 95.66           H  
ATOM   3636  C   ASP A 253      26.521  22.150   3.442  1.00 95.66           C  
ATOM   3637  CB  ASP A 253      28.055  21.013   1.737  1.00 95.66           C  
ATOM   3638  HB2 ASP A 253      28.958  21.539   2.050  1.00 95.66           H  
ATOM   3639  HB3 ASP A 253      28.139  20.801   0.671  1.00 95.66           H  
ATOM   3640  O   ASP A 253      27.387  22.604   4.189  1.00 95.66           O  
ATOM   3641  CG  ASP A 253      27.972  19.677   2.480  1.00 95.66           C  
ATOM   3642  OD1 ASP A 253      29.020  19.000   2.526  1.00 95.66           O  
ATOM   3643  OD2 ASP A 253      26.892  19.368   3.029  1.00 95.66           O  
ATOM   3644  N   ALA A 254      25.292  21.838   3.865  1.00 94.91           N  
ATOM   3645  H   ALA A 254      24.640  21.402   3.229  1.00 94.91           H  
ATOM   3646  CA  ALA A 254      24.872  22.022   5.251  1.00 94.91           C  
ATOM   3647  HA  ALA A 254      25.137  23.034   5.557  1.00 94.91           H  
ATOM   3648  C   ALA A 254      25.577  21.066   6.229  1.00 94.91           C  
ATOM   3649  CB  ALA A 254      23.350  21.882   5.320  1.00 94.91           C  
ATOM   3650  HB1 ALA A 254      23.005  22.191   6.307  1.00 94.91           H  
ATOM   3651  HB2 ALA A 254      22.880  22.521   4.573  1.00 94.91           H  
ATOM   3652  HB3 ALA A 254      23.057  20.847   5.144  1.00 94.91           H  
ATOM   3653  O   ALA A 254      25.605  21.331   7.432  1.00 94.91           O  
ATOM   3654  N   ALA A 255      26.163  19.970   5.738  1.00 92.92           N  
ATOM   3655  H   ALA A 255      26.144  19.801   4.742  1.00 92.92           H  
ATOM   3656  CA  ALA A 255      26.959  19.065   6.556  1.00 92.92           C  
ATOM   3657  HA  ALA A 255      26.491  18.992   7.538  1.00 92.92           H  
ATOM   3658  C   ALA A 255      28.388  19.579   6.784  1.00 92.92           C  
ATOM   3659  CB  ALA A 255      26.946  17.680   5.901  1.00 92.92           C  
ATOM   3660  HB1 ALA A 255      25.924  17.379   5.673  1.00 92.92           H  
ATOM   3661  HB2 ALA A 255      27.398  16.951   6.574  1.00 92.92           H  
ATOM   3662  HB3 ALA A 255      27.516  17.703   4.972  1.00 92.92           H  
ATOM   3663  O   ALA A 255      29.011  19.268   7.804  1.00 92.92           O  
ATOM   3664  N   LYS A 256      28.910  20.400   5.865  1.00 93.35           N  
ATOM   3665  H   LYS A 256      28.327  20.666   5.085  1.00 93.35           H  
ATOM   3666  CA  LYS A 256      30.271  20.933   5.942  1.00 93.35           C  
ATOM   3667  HA  LYS A 256      30.931  20.107   6.209  1.00 93.35           H  
ATOM   3668  C   LYS A 256      30.353  21.994   7.037  1.00 93.35           C  
ATOM   3669  CB  LYS A 256      30.684  21.450   4.558  1.00 93.35           C  
ATOM   3670  HB2 LYS A 256      30.121  22.351   4.314  1.00 93.35           H  
ATOM   3671  HB3 LYS A 256      30.427  20.679   3.832  1.00 93.35           H  
ATOM   3672  O   LYS A 256      29.725  23.041   6.949  1.00 93.35           O  
ATOM   3673  CG  LYS A 256      32.190  21.726   4.440  1.00 93.35           C  
ATOM   3674  HG2 LYS A 256      32.452  22.611   5.020  1.00 93.35           H  
ATOM   3675  HG3 LYS A 256      32.743  20.869   4.823  1.00 93.35           H  
ATOM   3676  CD  LYS A 256      32.556  21.937   2.963  1.00 93.35           C  
ATOM   3677  HD2 LYS A 256      32.051  22.826   2.587  1.00 93.35           H  
ATOM   3678  HD3 LYS A 256      32.200  21.074   2.399  1.00 93.35           H  
ATOM   3679  CE  LYS A 256      34.070  22.068   2.759  1.00 93.35           C  
ATOM   3680  HE2 LYS A 256      34.396  23.030   3.154  1.00 93.35           H  
ATOM   3681  HE3 LYS A 256      34.562  21.282   3.332  1.00 93.35           H  
ATOM   3682  NZ  LYS A 256      34.435  21.933   1.320  1.00 93.35           N  
ATOM   3683  HZ1 LYS A 256      33.936  22.594   0.743  1.00 93.35           H  
ATOM   3684  HZ2 LYS A 256      34.206  21.013   0.973  1.00 93.35           H  
ATOM   3685  HZ3 LYS A 256      35.428  22.048   1.173  1.00 93.35           H  
ATOM   3686  N   ASN A 257      31.166  21.737   8.061  1.00 86.62           N  
ATOM   3687  H   ASN A 257      31.638  20.844   8.069  1.00 86.62           H  
ATOM   3688  CA  ASN A 257      31.318  22.606   9.236  1.00 86.62           C  
ATOM   3689  HA  ASN A 257      31.966  22.078   9.935  1.00 86.62           H  
ATOM   3690  C   ASN A 257      30.001  22.846  10.007  1.00 86.62           C  
ATOM   3691  CB  ASN A 257      32.042  23.911   8.852  1.00 86.62           C  
ATOM   3692  HB2 ASN A 257      31.371  24.527   8.252  1.00 86.62           H  
ATOM   3693  HB3 ASN A 257      32.276  24.471   9.757  1.00 86.62           H  
ATOM   3694  O   ASN A 257      29.803  23.912  10.593  1.00 86.62           O  
ATOM   3695  CG  ASN A 257      33.335  23.689   8.097  1.00 86.62           C  
ATOM   3696  ND2 ASN A 257      33.623  24.521   7.124  1.00 86.62           N  
ATOM   3697 HD21 ASN A 257      32.980  25.270   6.910  1.00 86.62           H  
ATOM   3698 HD22 ASN A 257      34.526  24.401   6.687  1.00 86.62           H  
ATOM   3699  OD1 ASN A 257      34.107  22.784   8.361  1.00 86.62           O  
ATOM   3700  N   ALA A 258      29.108  21.850  10.016  1.00 90.86           N  
ATOM   3701  H   ALA A 258      29.298  21.020   9.473  1.00 90.86           H  
ATOM   3702  CA  ALA A 258      27.886  21.862  10.810  1.00 90.86           C  
ATOM   3703  HA  ALA A 258      27.216  22.630  10.422  1.00 90.86           H  
ATOM   3704  C   ALA A 258      28.185  22.151  12.291  1.00 90.86           C  
ATOM   3705  CB  ALA A 258      27.212  20.493  10.654  1.00 90.86           C  
ATOM   3706  HB1 ALA A 258      26.807  20.387   9.647  1.00 90.86           H  
ATOM   3707  HB2 ALA A 258      26.416  20.384  11.390  1.00 90.86           H  
ATOM   3708  HB3 ALA A 258      27.938  19.699  10.832  1.00 90.86           H  
ATOM   3709  O   ALA A 258      28.931  21.411  12.932  1.00 90.86           O  
ATOM   3710  N   LYS A 259      27.570  23.201  12.854  1.00 88.75           N  
ATOM   3711  H   LYS A 259      26.990  23.783  12.265  1.00 88.75           H  
ATOM   3712  CA  LYS A 259      27.656  23.483  14.300  1.00 88.75           C  
ATOM   3713  HA  LYS A 259      28.703  23.534  14.599  1.00 88.75           H  
ATOM   3714  C   LYS A 259      27.039  22.359  15.127  1.00 88.75           C  
ATOM   3715  CB  LYS A 259      26.948  24.796  14.651  1.00 88.75           C  
ATOM   3716  HB2 LYS A 259      25.948  24.793  14.218  1.00 88.75           H  
ATOM   3717  HB3 LYS A 259      26.846  24.850  15.735  1.00 88.75           H  
ATOM   3718  O   LYS A 259      27.550  22.033  16.191  1.00 88.75           O  
ATOM   3719  CG  LYS A 259      27.716  26.037  14.182  1.00 88.75           C  
ATOM   3720  HG2 LYS A 259      28.714  26.040  14.619  1.00 88.75           H  
ATOM   3721  HG3 LYS A 259      27.797  26.028  13.095  1.00 88.75           H  
ATOM   3722  CD  LYS A 259      26.949  27.284  14.633  1.00 88.75           C  
ATOM   3723  HD2 LYS A 259      25.935  27.221  14.239  1.00 88.75           H  
ATOM   3724  HD3 LYS A 259      26.901  27.310  15.722  1.00 88.75           H  
ATOM   3725  CE  LYS A 259      27.614  28.559  14.116  1.00 88.75           C  
ATOM   3726  HE2 LYS A 259      27.842  28.421  13.059  1.00 88.75           H  
ATOM   3727  HE3 LYS A 259      28.553  28.715  14.647  1.00 88.75           H  
ATOM   3728  NZ  LYS A 259      26.703  29.718  14.281  1.00 88.75           N  
ATOM   3729  HZ1 LYS A 259      26.481  29.870  15.254  1.00 88.75           H  
ATOM   3730  HZ2 LYS A 259      25.839  29.535  13.791  1.00 88.75           H  
ATOM   3731  HZ3 LYS A 259      27.105  30.555  13.883  1.00 88.75           H  
ATOM   3732  N   ASP A 260      25.955  21.784  14.616  1.00 90.51           N  
ATOM   3733  H   ASP A 260      25.602  22.132  13.736  1.00 90.51           H  
ATOM   3734  CA  ASP A 260      25.313  20.603  15.173  1.00 90.51           C  
ATOM   3735  HA  ASP A 260      25.890  20.225  16.017  1.00 90.51           H  
ATOM   3736  C   ASP A 260      25.224  19.525  14.081  1.00 90.51           C  
ATOM   3737  CB  ASP A 260      23.940  20.977  15.735  1.00 90.51           C  
ATOM   3738  HB2 ASP A 260      23.274  21.280  14.927  1.00 90.51           H  
ATOM   3739  HB3 ASP A 260      24.059  21.825  16.409  1.00 90.51           H  
ATOM   3740  O   ASP A 260      24.376  19.641  13.188  1.00 90.51           O  
ATOM   3741  CG  ASP A 260      23.321  19.813  16.512  1.00 90.51           C  
ATOM   3742  OD1 ASP A 260      22.510  20.111  17.403  1.00 90.51           O  
ATOM   3743  OD2 ASP A 260      23.666  18.643  16.208  1.00 90.51           O  
ATOM   3744  N   PRO A 261      26.086  18.492  14.117  1.00 90.52           N  
ATOM   3745  CA  PRO A 261      26.079  17.398  13.146  1.00 90.52           C  
ATOM   3746  HA  PRO A 261      26.226  17.812  12.149  1.00 90.52           H  
ATOM   3747  C   PRO A 261      24.793  16.563  13.151  1.00 90.52           C  
ATOM   3748  CB  PRO A 261      27.279  16.518  13.513  1.00 90.52           C  
ATOM   3749  HB2 PRO A 261      27.760  16.105  12.627  1.00 90.52           H  
ATOM   3750  HB3 PRO A 261      26.966  15.715  14.181  1.00 90.52           H  
ATOM   3751  O   PRO A 261      24.542  15.831  12.198  1.00 90.52           O  
ATOM   3752  CG  PRO A 261      28.209  17.460  14.272  1.00 90.52           C  
ATOM   3753  HG2 PRO A 261      28.858  16.923  14.964  1.00 90.52           H  
ATOM   3754  HG3 PRO A 261      28.797  18.044  13.565  1.00 90.52           H  
ATOM   3755  CD  PRO A 261      27.234  18.374  15.003  1.00 90.52           C  
ATOM   3756  HD2 PRO A 261      26.924  17.918  15.944  1.00 90.52           H  
ATOM   3757  HD3 PRO A 261      27.711  19.337  15.187  1.00 90.52           H  
ATOM   3758  N   SER A 262      23.983  16.648  14.207  1.00 88.93           N  
ATOM   3759  H   SER A 262      24.194  17.298  14.950  1.00 88.93           H  
ATOM   3760  CA  SER A 262      22.709  15.935  14.288  1.00 88.93           C  
ATOM   3761  HA  SER A 262      22.794  15.010  13.716  1.00 88.93           H  
ATOM   3762  C   SER A 262      21.546  16.711  13.669  1.00 88.93           C  
ATOM   3763  CB  SER A 262      22.428  15.520  15.733  1.00 88.93           C  
ATOM   3764  HB2 SER A 262      21.601  14.810  15.735  1.00 88.93           H  
ATOM   3765  HB3 SER A 262      23.307  15.015  16.134  1.00 88.93           H  
ATOM   3766  O   SER A 262      20.551  16.093  13.304  1.00 88.93           O  
ATOM   3767  OG  SER A 262      22.087  16.592  16.583  1.00 88.93           O  
ATOM   3768  HG  SER A 262      22.680  17.341  16.492  1.00 88.93           H  
ATOM   3769  N   GLU A 263      21.694  18.027  13.470  1.00 90.94           N  
ATOM   3770  H   GLU A 263      22.527  18.449  13.855  1.00 90.94           H  
ATOM   3771  CA  GLU A 263      20.602  18.908  13.025  1.00 90.94           C  
ATOM   3772  HA  GLU A 263      19.713  18.313  12.819  1.00 90.94           H  
ATOM   3773  C   GLU A 263      20.917  19.670  11.731  1.00 90.94           C  
ATOM   3774  CB  GLU A 263      20.264  19.918  14.142  1.00 90.94           C  
ATOM   3775  HB2 GLU A 263      21.109  20.596  14.261  1.00 90.94           H  
ATOM   3776  HB3 GLU A 263      19.414  20.522  13.822  1.00 90.94           H  
ATOM   3777  O   GLU A 263      20.104  19.709  10.802  1.00 90.94           O  
ATOM   3778  CG  GLU A 263      19.948  19.317  15.523  1.00 90.94           C  
ATOM   3779  HG2 GLU A 263      20.806  18.741  15.870  1.00 90.94           H  
ATOM   3780  HG3 GLU A 263      19.798  20.145  16.215  1.00 90.94           H  
ATOM   3781  CD  GLU A 263      18.707  18.427  15.560  1.00 90.94           C  
ATOM   3782  OE1 GLU A 263      18.244  18.027  16.648  1.00 90.94           O  
ATOM   3783  OE2 GLU A 263      18.068  18.210  14.512  1.00 90.94           O  
ATOM   3784  N   THR A 264      22.112  20.264  11.635  1.00 92.13           N  
ATOM   3785  H   THR A 264      22.795  20.053  12.348  1.00 92.13           H  
ATOM   3786  CA  THR A 264      22.496  21.138  10.510  1.00 92.13           C  
ATOM   3787  HA  THR A 264      21.711  21.886  10.396  1.00 92.13           H  
ATOM   3788  C   THR A 264      22.550  20.394   9.172  1.00 92.13           C  
ATOM   3789  CB  THR A 264      23.803  21.906  10.762  1.00 92.13           C  
ATOM   3790  HB  THR A 264      24.642  21.217  10.656  1.00 92.13           H  
ATOM   3791  O   THR A 264      21.967  20.916   8.221  1.00 92.13           O  
ATOM   3792  CG2 THR A 264      24.001  23.076   9.797  1.00 92.13           C  
ATOM   3793 HG21 THR A 264      24.991  23.507   9.942  1.00 92.13           H  
ATOM   3794 HG22 THR A 264      23.246  23.841   9.978  1.00 92.13           H  
ATOM   3795 HG23 THR A 264      23.922  22.738   8.763  1.00 92.13           H  
ATOM   3796  OG1 THR A 264      23.817  22.457  12.064  1.00 92.13           O  
ATOM   3797  HG1 THR A 264      23.433  21.796  12.644  1.00 92.13           H  
ATOM   3798  N   PRO A 265      23.115  19.167   9.067  1.00 92.32           N  
ATOM   3799  CA  PRO A 265      23.108  18.410   7.810  1.00 92.32           C  
ATOM   3800  HA  PRO A 265      23.671  18.960   7.057  1.00 92.32           H  
ATOM   3801  C   PRO A 265      21.702  18.124   7.281  1.00 92.32           C  
ATOM   3802  CB  PRO A 265      23.815  17.086   8.119  1.00 92.32           C  
ATOM   3803  HB2 PRO A 265      23.089  16.329   8.415  1.00 92.32           H  
ATOM   3804  HB3 PRO A 265      24.399  16.730   7.270  1.00 92.32           H  
ATOM   3805  O   PRO A 265      21.493  18.016   6.077  1.00 92.32           O  
ATOM   3806  CG  PRO A 265      24.697  17.410   9.317  1.00 92.32           C  
ATOM   3807  HG2 PRO A 265      25.634  17.868   9.001  1.00 92.32           H  
ATOM   3808  HG3 PRO A 265      24.908  16.512   9.899  1.00 92.32           H  
ATOM   3809  CD  PRO A 265      23.861  18.429  10.083  1.00 92.32           C  
ATOM   3810  HD2 PRO A 265      23.167  17.906  10.740  1.00 92.32           H  
ATOM   3811  HD3 PRO A 265      24.515  19.078  10.665  1.00 92.32           H  
ATOM   3812  N   TYR A 266      20.721  18.017   8.177  1.00 91.74           N  
ATOM   3813  H   TYR A 266      20.941  18.148   9.154  1.00 91.74           H  
ATOM   3814  CA  TYR A 266      19.330  17.753   7.829  1.00 91.74           C  
ATOM   3815  HA  TYR A 266      19.311  17.191   6.895  1.00 91.74           H  
ATOM   3816  C   TYR A 266      18.531  19.031   7.579  1.00 91.74           C  
ATOM   3817  CB  TYR A 266      18.704  16.872   8.909  1.00 91.74           C  
ATOM   3818  HB2 TYR A 266      17.670  16.643   8.653  1.00 91.74           H  
ATOM   3819  HB3 TYR A 266      18.689  17.418   9.853  1.00 91.74           H  
ATOM   3820  O   TYR A 266      17.318  18.939   7.393  1.00 91.74           O  
ATOM   3821  CG  TYR A 266      19.450  15.570   9.083  1.00 91.74           C  
ATOM   3822  CD1 TYR A 266      19.314  14.536   8.138  1.00 91.74           C  
ATOM   3823  HD1 TYR A 266      18.684  14.665   7.270  1.00 91.74           H  
ATOM   3824  CD2 TYR A 266      20.277  15.394  10.203  1.00 91.74           C  
ATOM   3825  HD2 TYR A 266      20.381  16.194  10.922  1.00 91.74           H  
ATOM   3826  CE1 TYR A 266      19.983  13.314   8.334  1.00 91.74           C  
ATOM   3827  HE1 TYR A 266      19.878  12.510   7.620  1.00 91.74           H  
ATOM   3828  CE2 TYR A 266      20.950  14.177  10.405  1.00 91.74           C  
ATOM   3829  HE2 TYR A 266      21.570  14.052  11.280  1.00 91.74           H  
ATOM   3830  OH  TYR A 266      21.423  11.944   9.668  1.00 91.74           O  
ATOM   3831  HH  TYR A 266      21.951  11.959  10.470  1.00 91.74           H  
ATOM   3832  CZ  TYR A 266      20.795  13.130   9.472  1.00 91.74           C  
ATOM   3833  N   CYS A 267      19.189  20.195   7.550  1.00 93.81           N  
ATOM   3834  H   CYS A 267      20.188  20.183   7.695  1.00 93.81           H  
ATOM   3835  CA  CYS A 267      18.572  21.501   7.331  1.00 93.81           C  
ATOM   3836  HA  CYS A 267      19.309  22.257   7.602  1.00 93.81           H  
ATOM   3837  C   CYS A 267      17.370  21.743   8.239  1.00 93.81           C  
ATOM   3838  CB  CYS A 267      18.260  21.667   5.848  1.00 93.81           C  
ATOM   3839  HB2 CYS A 267      17.680  22.576   5.686  1.00 93.81           H  
ATOM   3840  HB3 CYS A 267      17.653  20.822   5.524  1.00 93.81           H  
ATOM   3841  O   CYS A 267      16.332  22.249   7.811  1.00 93.81           O  
ATOM   3842  SG  CYS A 267      19.750  21.745   4.841  1.00 93.81           S  
ATOM   3843  N   ARG A 268      17.502  21.343   9.504  1.00 91.38           N  
ATOM   3844  H   ARG A 268      18.380  20.949   9.808  1.00 91.38           H  
ATOM   3845  CA  ARG A 268      16.449  21.543  10.482  1.00 91.38           C  
ATOM   3846  HA  ARG A 268      15.535  21.103  10.084  1.00 91.38           H  
ATOM   3847  C   ARG A 268      16.198  23.029  10.712  1.00 91.38           C  
ATOM   3848  CB  ARG A 268      16.837  20.818  11.759  1.00 91.38           C  
ATOM   3849  HB2 ARG A 268      17.096  19.789  11.510  1.00 91.38           H  
ATOM   3850  HB3 ARG A 268      17.706  21.298  12.210  1.00 91.38           H  
ATOM   3851  O   ARG A 268      17.101  23.868  10.660  1.00 91.38           O  
ATOM   3852  CG  ARG A 268      15.665  20.835  12.736  1.00 91.38           C  
ATOM   3853  HG2 ARG A 268      14.762  20.466  12.250  1.00 91.38           H  
ATOM   3854  HG3 ARG A 268      15.503  21.834  13.140  1.00 91.38           H  
ATOM   3855  CD  ARG A 268      16.058  19.907  13.849  1.00 91.38           C  
ATOM   3856  HD2 ARG A 268      16.262  18.942  13.385  1.00 91.38           H  
ATOM   3857  HD3 ARG A 268      16.939  20.303  14.354  1.00 91.38           H  
ATOM   3858  NE  ARG A 268      14.985  19.729  14.795  1.00 91.38           N  
ATOM   3859  HE  ARG A 268      14.215  20.379  14.736  1.00 91.38           H  
ATOM   3860  NH1 ARG A 268      15.762  17.822  15.904  1.00 91.38           N  
ATOM   3861 HH11 ARG A 268      16.375  18.097  16.657  1.00 91.38           H  
ATOM   3862 HH12 ARG A 268      16.513  17.756  15.231  1.00 91.38           H  
ATOM   3863  NH2 ARG A 268      13.696  18.438  16.030  1.00 91.38           N  
ATOM   3864 HH21 ARG A 268      12.903  18.948  15.667  1.00 91.38           H  
ATOM   3865 HH22 ARG A 268      13.727  18.160  17.001  1.00 91.38           H  
ATOM   3866  CZ  ARG A 268      14.862  18.693  15.578  1.00 91.38           C  
ATOM   3867  N   ARG A 269      14.947  23.372  11.006  1.00 91.30           N  
ATOM   3868  H   ARG A 269      14.240  22.651  11.026  1.00 91.30           H  
ATOM   3869  CA  ARG A 269      14.589  24.742  11.362  1.00 91.30           C  
ATOM   3870  HA  ARG A 269      14.810  25.365  10.495  1.00 91.30           H  
ATOM   3871  C   ARG A 269      15.439  25.237  12.539  1.00 91.30           C  
ATOM   3872  CB  ARG A 269      13.090  24.800  11.646  1.00 91.30           C  
ATOM   3873  HB2 ARG A 269      12.564  24.254  10.863  1.00 91.30           H  
ATOM   3874  HB3 ARG A 269      12.863  24.340  12.608  1.00 91.30           H  
ATOM   3875  O   ARG A 269      15.584  24.545  13.540  1.00 91.30           O  
ATOM   3876  CG  ARG A 269      12.624  26.254  11.633  1.00 91.30           C  
ATOM   3877  HG2 ARG A 269      12.995  26.745  10.734  1.00 91.30           H  
ATOM   3878  HG3 ARG A 269      12.993  26.778  12.515  1.00 91.30           H  
ATOM   3879  CD  ARG A 269      11.104  26.285  11.612  1.00 91.30           C  
ATOM   3880  HD2 ARG A 269      10.747  25.622  10.825  1.00 91.30           H  
ATOM   3881  HD3 ARG A 269      10.721  25.920  12.565  1.00 91.30           H  
ATOM   3882  NE  ARG A 269      10.624  27.650  11.342  1.00 91.30           N  
ATOM   3883  HE  ARG A 269      11.311  28.378  11.207  1.00 91.30           H  
ATOM   3884  NH1 ARG A 269       8.437  27.053  11.169  1.00 91.30           N  
ATOM   3885 HH11 ARG A 269       7.461  27.233  10.982  1.00 91.30           H  
ATOM   3886 HH12 ARG A 269       8.681  26.159  11.571  1.00 91.30           H  
ATOM   3887  NH2 ARG A 269       9.044  29.208  10.907  1.00 91.30           N  
ATOM   3888 HH21 ARG A 269       8.069  29.460  10.829  1.00 91.30           H  
ATOM   3889 HH22 ARG A 269       9.770  29.856  10.634  1.00 91.30           H  
ATOM   3890  CZ  ARG A 269       9.365  27.969  11.148  1.00 91.30           C  
ATOM   3891  N   GLY A 270      16.034  26.419  12.384  1.00 90.40           N  
ATOM   3892  H   GLY A 270      15.892  26.907  11.511  1.00 90.40           H  
ATOM   3893  CA  GLY A 270      16.905  27.040  13.387  1.00 90.40           C  
ATOM   3894  HA2 GLY A 270      16.505  26.830  14.379  1.00 90.40           H  
ATOM   3895  HA3 GLY A 270      16.893  28.121  13.245  1.00 90.40           H  
ATOM   3896  C   GLY A 270      18.371  26.582  13.379  1.00 90.40           C  
ATOM   3897  O   GLY A 270      19.208  27.297  13.923  1.00 90.40           O  
ATOM   3898  N   SER A 271      18.729  25.466  12.729  1.00 92.23           N  
ATOM   3899  H   SER A 271      18.028  24.885  12.293  1.00 92.23           H  
ATOM   3900  CA  SER A 271      20.132  25.010  12.685  1.00 92.23           C  
ATOM   3901  HA  SER A 271      20.592  25.220  13.651  1.00 92.23           H  
ATOM   3902  C   SER A 271      20.969  25.737  11.624  1.00 92.23           C  
ATOM   3903  CB  SER A 271      20.198  23.492  12.488  1.00 92.23           C  
ATOM   3904  HB2 SER A 271      19.572  23.005  13.235  1.00 92.23           H  
ATOM   3905  HB3 SER A 271      21.226  23.156  12.629  1.00 92.23           H  
ATOM   3906  O   SER A 271      22.185  25.880  11.763  1.00 92.23           O  
ATOM   3907  OG  SER A 271      19.759  23.118  11.199  1.00 92.23           O  
ATOM   3908  HG  SER A 271      20.354  23.470  10.532  1.00 92.23           H  
ATOM   3909  N   LEU A 272      20.327  26.227  10.559  1.00 94.47           N  
ATOM   3910  H   LEU A 272      19.328  26.078  10.518  1.00 94.47           H  
ATOM   3911  CA  LEU A 272      20.963  26.937   9.446  1.00 94.47           C  
ATOM   3912  HA  LEU A 272      21.909  26.450   9.208  1.00 94.47           H  
ATOM   3913  C   LEU A 272      21.302  28.390   9.822  1.00 94.47           C  
ATOM   3914  CB  LEU A 272      20.051  26.850   8.208  1.00 94.47           C  
ATOM   3915  HB2 LEU A 272      19.081  27.278   8.462  1.00 94.47           H  
ATOM   3916  HB3 LEU A 272      20.478  27.475   7.423  1.00 94.47           H  
ATOM   3917  O   LEU A 272      20.602  29.327   9.451  1.00 94.47           O  
ATOM   3918  CG  LEU A 272      19.826  25.436   7.642  1.00 94.47           C  
ATOM   3919  HG  LEU A 272      19.303  24.829   8.380  1.00 94.47           H  
ATOM   3920  CD1 LEU A 272      18.948  25.551   6.398  1.00 94.47           C  
ATOM   3921 HD11 LEU A 272      17.997  26.015   6.661  1.00 94.47           H  
ATOM   3922 HD12 LEU A 272      18.750  24.560   5.991  1.00 94.47           H  
ATOM   3923 HD13 LEU A 272      19.447  26.154   5.639  1.00 94.47           H  
ATOM   3924  CD2 LEU A 272      21.126  24.724   7.255  1.00 94.47           C  
ATOM   3925 HD21 LEU A 272      21.699  25.331   6.554  1.00 94.47           H  
ATOM   3926 HD22 LEU A 272      20.898  23.770   6.781  1.00 94.47           H  
ATOM   3927 HD23 LEU A 272      21.728  24.519   8.140  1.00 94.47           H  
ATOM   3928  N   THR A 273      22.380  28.572  10.589  1.00 93.37           N  
ATOM   3929  H   THR A 273      22.850  27.738  10.910  1.00 93.37           H  
ATOM   3930  CA  THR A 273      22.788  29.885  11.135  1.00 93.37           C  
ATOM   3931  HA  THR A 273      21.953  30.577  11.022  1.00 93.37           H  
ATOM   3932  C   THR A 273      23.956  30.552  10.404  1.00 93.37           C  
ATOM   3933  CB  THR A 273      23.089  29.811  12.642  1.00 93.37           C  
ATOM   3934  HB  THR A 273      23.364  30.805  12.994  1.00 93.37           H  
ATOM   3935  O   THR A 273      24.367  31.646  10.789  1.00 93.37           O  
ATOM   3936  CG2 THR A 273      21.879  29.345  13.448  1.00 93.37           C  
ATOM   3937 HG21 THR A 273      21.651  28.301  13.235  1.00 93.37           H  
ATOM   3938 HG22 THR A 273      21.009  29.950  13.193  1.00 93.37           H  
ATOM   3939 HG23 THR A 273      22.080  29.453  14.513  1.00 93.37           H  
ATOM   3940  OG1 THR A 273      24.149  28.913  12.931  1.00 93.37           O  
ATOM   3941  HG1 THR A 273      23.763  28.038  12.845  1.00 93.37           H  
ATOM   3942  N   ASP A 274      24.525  29.910   9.382  1.00 94.96           N  
ATOM   3943  H   ASP A 274      24.111  29.051   9.051  1.00 94.96           H  
ATOM   3944  CA  ASP A 274      25.653  30.463   8.629  1.00 94.96           C  
ATOM   3945  HA  ASP A 274      26.346  30.899   9.348  1.00 94.96           H  
ATOM   3946  C   ASP A 274      25.169  31.553   7.645  1.00 94.96           C  
ATOM   3947  CB  ASP A 274      26.419  29.332   7.921  1.00 94.96           C  
ATOM   3948  HB2 ASP A 274      25.794  28.901   7.139  1.00 94.96           H  
ATOM   3949  HB3 ASP A 274      26.630  28.549   8.651  1.00 94.96           H  
ATOM   3950  O   ASP A 274      24.390  31.248   6.735  1.00 94.96           O  
ATOM   3951  CG  ASP A 274      27.749  29.796   7.308  1.00 94.96           C  
ATOM   3952  OD1 ASP A 274      28.635  28.939   7.124  1.00 94.96           O  
ATOM   3953  OD2 ASP A 274      27.886  31.007   7.019  1.00 94.96           O  
ATOM   3954  N   PRO A 275      25.622  32.820   7.766  1.00 94.76           N  
ATOM   3955  CA  PRO A 275      25.231  33.887   6.842  1.00 94.76           C  
ATOM   3956  HA  PRO A 275      24.148  34.005   6.860  1.00 94.76           H  
ATOM   3957  C   PRO A 275      25.655  33.617   5.390  1.00 94.76           C  
ATOM   3958  CB  PRO A 275      25.895  35.154   7.392  1.00 94.76           C  
ATOM   3959  HB2 PRO A 275      26.177  35.852   6.604  1.00 94.76           H  
ATOM   3960  HB3 PRO A 275      25.220  35.636   8.099  1.00 94.76           H  
ATOM   3961  O   PRO A 275      25.081  34.202   4.469  1.00 94.76           O  
ATOM   3962  CG  PRO A 275      27.117  34.624   8.141  1.00 94.76           C  
ATOM   3963  HG2 PRO A 275      27.923  34.418   7.436  1.00 94.76           H  
ATOM   3964  HG3 PRO A 275      27.450  35.312   8.919  1.00 94.76           H  
ATOM   3965  CD  PRO A 275      26.601  33.315   8.726  1.00 94.76           C  
ATOM   3966  HD2 PRO A 275      27.435  32.627   8.863  1.00 94.76           H  
ATOM   3967  HD3 PRO A 275      26.106  33.502   9.680  1.00 94.76           H  
ATOM   3968  N   ALA A 276      26.623  32.724   5.160  1.00 95.20           N  
ATOM   3969  H   ALA A 276      27.038  32.242   5.944  1.00 95.20           H  
ATOM   3970  CA  ALA A 276      27.074  32.332   3.833  1.00 95.20           C  
ATOM   3971  HA  ALA A 276      27.276  33.240   3.265  1.00 95.20           H  
ATOM   3972  C   ALA A 276      26.033  31.524   3.041  1.00 95.20           C  
ATOM   3973  CB  ALA A 276      28.384  31.548   3.977  1.00 95.20           C  
ATOM   3974  HB1 ALA A 276      28.190  30.583   4.446  1.00 95.20           H  
ATOM   3975  HB2 ALA A 276      28.838  31.388   2.999  1.00 95.20           H  
ATOM   3976  HB3 ALA A 276      29.082  32.104   4.603  1.00 95.20           H  
ATOM   3977  O   ALA A 276      26.243  31.334   1.843  1.00 95.20           O  
ATOM   3978  N   ILE A 277      24.944  31.060   3.670  1.00 95.72           N  
ATOM   3979  H   ILE A 277      24.882  31.193   4.669  1.00 95.72           H  
ATOM   3980  CA  ILE A 277      23.811  30.388   3.008  1.00 95.72           C  
ATOM   3981  HA  ILE A 277      24.188  29.571   2.393  1.00 95.72           H  
ATOM   3982  C   ILE A 277      23.059  31.344   2.075  1.00 95.72           C  
ATOM   3983  CB  ILE A 277      22.867  29.799   4.087  1.00 95.72           C  
ATOM   3984  HB  ILE A 277      22.678  30.564   4.840  1.00 95.72           H  
ATOM   3985  O   ILE A 277      22.505  30.927   1.053  1.00 95.72           O  
ATOM   3986  CG1 ILE A 277      23.570  28.600   4.759  1.00 95.72           C  
ATOM   3987 HG12 ILE A 277      24.574  28.892   5.069  1.00 95.72           H  
ATOM   3988 HG13 ILE A 277      23.666  27.792   4.034  1.00 95.72           H  
ATOM   3989  CG2 ILE A 277      21.503  29.387   3.500  1.00 95.72           C  
ATOM   3990 HG21 ILE A 277      20.910  28.833   4.229  1.00 95.72           H  
ATOM   3991 HG22 ILE A 277      20.928  30.273   3.231  1.00 95.72           H  
ATOM   3992 HG23 ILE A 277      21.652  28.775   2.611  1.00 95.72           H  
ATOM   3993  CD1 ILE A 277      22.854  28.061   6.001  1.00 95.72           C  
ATOM   3994 HD11 ILE A 277      23.496  27.336   6.500  1.00 95.72           H  
ATOM   3995 HD12 ILE A 277      21.932  27.561   5.707  1.00 95.72           H  
ATOM   3996 HD13 ILE A 277      22.634  28.876   6.691  1.00 95.72           H  
ATOM   3997  N   ARG A 278      23.050  32.641   2.400  1.00 96.33           N  
ATOM   3998  H   ARG A 278      23.569  32.930   3.217  1.00 96.33           H  
ATOM   3999  CA  ARG A 278      22.281  33.640   1.662  1.00 96.33           C  
ATOM   4000  HA  ARG A 278      21.235  33.339   1.729  1.00 96.33           H  
ATOM   4001  C   ARG A 278      22.689  33.670   0.187  1.00 96.33           C  
ATOM   4002  CB  ARG A 278      22.449  35.000   2.341  1.00 96.33           C  
ATOM   4003  HB2 ARG A 278      22.353  34.863   3.418  1.00 96.33           H  
ATOM   4004  HB3 ARG A 278      23.440  35.401   2.130  1.00 96.33           H  
ATOM   4005  O   ARG A 278      23.858  33.862  -0.134  1.00 96.33           O  
ATOM   4006  CG  ARG A 278      21.369  35.985   1.879  1.00 96.33           C  
ATOM   4007  HG2 ARG A 278      20.394  35.549   2.096  1.00 96.33           H  
ATOM   4008  HG3 ARG A 278      21.448  36.166   0.807  1.00 96.33           H  
ATOM   4009  CD  ARG A 278      21.520  37.306   2.638  1.00 96.33           C  
ATOM   4010  HD2 ARG A 278      21.929  37.086   3.624  1.00 96.33           H  
ATOM   4011  HD3 ARG A 278      22.225  37.946   2.108  1.00 96.33           H  
ATOM   4012  NE  ARG A 278      20.220  37.986   2.791  1.00 96.33           N  
ATOM   4013  HE  ARG A 278      19.524  37.795   2.085  1.00 96.33           H  
ATOM   4014  NH1 ARG A 278      20.671  39.033   4.788  1.00 96.33           N  
ATOM   4015 HH11 ARG A 278      20.357  39.562   5.589  1.00 96.33           H  
ATOM   4016 HH12 ARG A 278      21.614  38.675   4.753  1.00 96.33           H  
ATOM   4017  NH2 ARG A 278      18.626  39.165   3.910  1.00 96.33           N  
ATOM   4018 HH21 ARG A 278      17.943  38.900   3.215  1.00 96.33           H  
ATOM   4019 HH22 ARG A 278      18.336  39.692   4.721  1.00 96.33           H  
ATOM   4020  CZ  ARG A 278      19.849  38.723   3.823  1.00 96.33           C  
ATOM   4021  N   GLY A 279      21.718  33.515  -0.713  1.00 95.77           N  
ATOM   4022  H   GLY A 279      20.786  33.323  -0.376  1.00 95.77           H  
ATOM   4023  CA  GLY A 279      21.962  33.538  -2.159  1.00 95.77           C  
ATOM   4024  HA2 GLY A 279      22.689  34.319  -2.384  1.00 95.77           H  
ATOM   4025  HA3 GLY A 279      21.039  33.796  -2.677  1.00 95.77           H  
ATOM   4026  C   GLY A 279      22.501  32.231  -2.755  1.00 95.77           C  
ATOM   4027  O   GLY A 279      22.857  32.222  -3.932  1.00 95.77           O  
ATOM   4028  N   LYS A 280      22.570  31.138  -1.981  1.00 96.76           N  
ATOM   4029  H   LYS A 280      22.293  31.212  -1.012  1.00 96.76           H  
ATOM   4030  CA  LYS A 280      23.128  29.846  -2.420  1.00 96.76           C  
ATOM   4031  HA  LYS A 280      23.549  29.957  -3.420  1.00 96.76           H  
ATOM   4032  C   LYS A 280      22.082  28.740  -2.531  1.00 96.76           C  
ATOM   4033  CB  LYS A 280      24.271  29.437  -1.482  1.00 96.76           C  
ATOM   4034  HB2 LYS A 280      23.901  29.346  -0.461  1.00 96.76           H  
ATOM   4035  HB3 LYS A 280      24.652  28.459  -1.779  1.00 96.76           H  
ATOM   4036  O   LYS A 280      21.003  28.832  -1.943  1.00 96.76           O  
ATOM   4037  CG  LYS A 280      25.410  30.463  -1.533  1.00 96.76           C  
ATOM   4038  HG2 LYS A 280      25.102  31.368  -1.009  1.00 96.76           H  
ATOM   4039  HG3 LYS A 280      25.635  30.715  -2.569  1.00 96.76           H  
ATOM   4040  CD  LYS A 280      26.658  29.892  -0.867  1.00 96.76           C  
ATOM   4041  HD2 LYS A 280      26.384  29.553   0.132  1.00 96.76           H  
ATOM   4042  HD3 LYS A 280      27.029  29.041  -1.437  1.00 96.76           H  
ATOM   4043  CE  LYS A 280      27.732  30.975  -0.778  1.00 96.76           C  
ATOM   4044  HE2 LYS A 280      28.207  31.094  -1.751  1.00 96.76           H  
ATOM   4045  HE3 LYS A 280      27.243  31.912  -0.512  1.00 96.76           H  
ATOM   4046  NZ  LYS A 280      28.713  30.625   0.271  1.00 96.76           N  
ATOM   4047  HZ1 LYS A 280      28.209  30.595   1.146  1.00 96.76           H  
ATOM   4048  HZ2 LYS A 280      29.437  31.326   0.339  1.00 96.76           H  
ATOM   4049  HZ3 LYS A 280      29.120  29.718   0.092  1.00 96.76           H  
ATOM   4050  N   ILE A 281      22.413  27.693  -3.287  1.00 96.68           N  
ATOM   4051  H   ILE A 281      23.338  27.691  -3.694  1.00 96.68           H  
ATOM   4052  CA  ILE A 281      21.670  26.426  -3.286  1.00 96.68           C  
ATOM   4053  HA  ILE A 281      20.622  26.633  -3.066  1.00 96.68           H  
ATOM   4054  C   ILE A 281      22.241  25.549  -2.172  1.00 96.68           C  
ATOM   4055  CB  ILE A 281      21.730  25.729  -4.661  1.00 96.68           C  
ATOM   4056  HB  ILE A 281      22.780  25.666  -4.947  1.00 96.68           H  
ATOM   4057  O   ILE A 281      23.436  25.256  -2.171  1.00 96.68           O  
ATOM   4058  CG1 ILE A 281      20.984  26.552  -5.732  1.00 96.68           C  
ATOM   4059 HG12 ILE A 281      21.269  27.600  -5.648  1.00 96.68           H  
ATOM   4060 HG13 ILE A 281      19.910  26.491  -5.557  1.00 96.68           H  
ATOM   4061  CG2 ILE A 281      21.144  24.303  -4.595  1.00 96.68           C  
ATOM   4062 HG21 ILE A 281      21.209  23.817  -5.569  1.00 96.68           H  
ATOM   4063 HG22 ILE A 281      21.709  23.684  -3.899  1.00 96.68           H  
ATOM   4064 HG23 ILE A 281      20.101  24.333  -4.280  1.00 96.68           H  
ATOM   4065  CD1 ILE A 281      21.285  26.093  -7.166  1.00 96.68           C  
ATOM   4066 HD11 ILE A 281      20.815  26.777  -7.872  1.00 96.68           H  
ATOM   4067 HD12 ILE A 281      20.891  25.093  -7.346  1.00 96.68           H  
ATOM   4068 HD13 ILE A 281      22.362  26.094  -7.333  1.00 96.68           H  
ATOM   4069  N   VAL A 282      21.400  25.140  -1.225  1.00 96.24           N  
ATOM   4070  H   VAL A 282      20.425  25.392  -1.306  1.00 96.24           H  
ATOM   4071  CA  VAL A 282      21.819  24.377  -0.041  1.00 96.24           C  
ATOM   4072  HA  VAL A 282      22.880  24.557   0.134  1.00 96.24           H  
ATOM   4073  C   VAL A 282      21.627  22.880  -0.267  1.00 96.24           C  
ATOM   4074  CB  VAL A 282      21.070  24.850   1.217  1.00 96.24           C  
ATOM   4075  HB  VAL A 282      20.003  24.669   1.089  1.00 96.24           H  
ATOM   4076  O   VAL A 282      20.561  22.453  -0.701  1.00 96.24           O  
ATOM   4077  CG1 VAL A 282      21.547  24.117   2.475  1.00 96.24           C  
ATOM   4078 HG11 VAL A 282      22.626  24.223   2.591  1.00 96.24           H  
ATOM   4079 HG12 VAL A 282      21.047  24.514   3.358  1.00 96.24           H  
ATOM   4080 HG13 VAL A 282      21.308  23.056   2.406  1.00 96.24           H  
ATOM   4081  CG2 VAL A 282      21.291  26.350   1.451  1.00 96.24           C  
ATOM   4082 HG21 VAL A 282      20.795  26.643   2.377  1.00 96.24           H  
ATOM   4083 HG22 VAL A 282      20.867  26.932   0.633  1.00 96.24           H  
ATOM   4084 HG23 VAL A 282      22.357  26.563   1.535  1.00 96.24           H  
ATOM   4085  N   LEU A 283      22.635  22.070   0.044  1.00 96.26           N  
ATOM   4086  H   LEU A 283      23.493  22.480   0.386  1.00 96.26           H  
ATOM   4087  CA  LEU A 283      22.518  20.617   0.090  1.00 96.26           C  
ATOM   4088  HA  LEU A 283      21.748  20.296  -0.612  1.00 96.26           H  
ATOM   4089  C   LEU A 283      22.099  20.190   1.496  1.00 96.26           C  
ATOM   4090  CB  LEU A 283      23.827  19.928  -0.313  1.00 96.26           C  
ATOM   4091  HB2 LEU A 283      24.659  20.389   0.220  1.00 96.26           H  
ATOM   4092  HB3 LEU A 283      23.765  18.892   0.020  1.00 96.26           H  
ATOM   4093  O   LEU A 283      22.746  20.562   2.474  1.00 96.26           O  
ATOM   4094  CG  LEU A 283      24.125  19.910  -1.818  1.00 96.26           C  
ATOM   4095  HG  LEU A 283      23.289  19.460  -2.354  1.00 96.26           H  
ATOM   4096  CD1 LEU A 283      24.421  21.287  -2.416  1.00 96.26           C  
ATOM   4097 HD11 LEU A 283      25.183  21.792  -1.821  1.00 96.26           H  
ATOM   4098 HD12 LEU A 283      23.513  21.889  -2.434  1.00 96.26           H  
ATOM   4099 HD13 LEU A 283      24.779  21.170  -3.438  1.00 96.26           H  
ATOM   4100  CD2 LEU A 283      25.353  19.034  -2.028  1.00 96.26           C  
ATOM   4101 HD21 LEU A 283      26.176  19.402  -1.415  1.00 96.26           H  
ATOM   4102 HD22 LEU A 283      25.139  18.007  -1.731  1.00 96.26           H  
ATOM   4103 HD23 LEU A 283      25.644  19.045  -3.078  1.00 96.26           H  
ATOM   4104  N   CYS A 284      21.037  19.394   1.570  1.00 95.29           N  
ATOM   4105  H   CYS A 284      20.587  19.130   0.705  1.00 95.29           H  
ATOM   4106  CA  CYS A 284      20.468  18.867   2.803  1.00 95.29           C  
ATOM   4107  HA  CYS A 284      21.102  19.124   3.652  1.00 95.29           H  
ATOM   4108  C   CYS A 284      20.354  17.345   2.707  1.00 95.29           C  
ATOM   4109  CB  CYS A 284      19.079  19.483   3.007  1.00 95.29           C  
ATOM   4110  HB2 CYS A 284      18.668  19.117   3.948  1.00 95.29           H  
ATOM   4111  HB3 CYS A 284      18.435  19.142   2.197  1.00 95.29           H  
ATOM   4112  O   CYS A 284      19.930  16.817   1.682  1.00 95.29           O  
ATOM   4113  SG  CYS A 284      19.032  21.291   3.020  1.00 95.29           S  
ATOM   4114  N   SER A 285      20.645  16.620   3.777  1.00 92.96           N  
ATOM   4115  H   SER A 285      21.047  17.074   4.585  1.00 92.96           H  
ATOM   4116  CA  SER A 285      20.329  15.193   3.861  1.00 92.96           C  
ATOM   4117  HA  SER A 285      20.604  14.704   2.927  1.00 92.96           H  
ATOM   4118  C   SER A 285      18.831  15.003   4.093  1.00 92.96           C  
ATOM   4119  CB  SER A 285      21.131  14.538   4.985  1.00 92.96           C  
ATOM   4120  HB2 SER A 285      20.839  13.491   5.079  1.00 92.96           H  
ATOM   4121  HB3 SER A 285      20.928  15.053   5.925  1.00 92.96           H  
ATOM   4122  O   SER A 285      18.241  15.689   4.934  1.00 92.96           O  
ATOM   4123  OG  SER A 285      22.511  14.619   4.690  1.00 92.96           O  
ATOM   4124  HG  SER A 285      23.011  14.294   5.442  1.00 92.96           H  
ATOM   4125  N   ALA A 286      18.205  14.055   3.395  1.00 89.42           N  
ATOM   4126  H   ALA A 286      18.721  13.551   2.688  1.00 89.42           H  
ATOM   4127  CA  ALA A 286      16.880  13.558   3.762  1.00 89.42           C  
ATOM   4128  HA  ALA A 286      16.194  14.400   3.854  1.00 89.42           H  
ATOM   4129  C   ALA A 286      16.940  12.827   5.116  1.00 89.42           C  
ATOM   4130  CB  ALA A 286      16.350  12.648   2.656  1.00 89.42           C  
ATOM   4131  HB1 ALA A 286      16.995  11.772   2.588  1.00 89.42           H  
ATOM   4132  HB2 ALA A 286      15.328  12.334   2.872  1.00 89.42           H  
ATOM   4133  HB3 ALA A 286      16.354  13.164   1.696  1.00 89.42           H  
ATOM   4134  O   ALA A 286      18.017  12.603   5.671  1.00 89.42           O  
ATOM   4135  N   LEU A 287      15.783  12.439   5.658  1.00 83.21           N  
ATOM   4136  H   LEU A 287      14.936  12.636   5.146  1.00 83.21           H  
ATOM   4137  CA  LEU A 287      15.656  11.953   7.037  1.00 83.21           C  
ATOM   4138  HA  LEU A 287      14.600  11.746   7.208  1.00 83.21           H  
ATOM   4139  C   LEU A 287      16.046  13.041   8.056  1.00 83.21           C  
ATOM   4140  CB  LEU A 287      16.427  10.626   7.258  1.00 83.21           C  
ATOM   4141  HB2 LEU A 287      16.144  10.236   8.236  1.00 83.21           H  
ATOM   4142  HB3 LEU A 287      17.496  10.838   7.299  1.00 83.21           H  
ATOM   4143  O   LEU A 287      15.593  14.183   7.949  1.00 83.21           O  
ATOM   4144  CG  LEU A 287      16.231   9.498   6.242  1.00 83.21           C  
ATOM   4145  HG  LEU A 287      16.505   9.834   5.242  1.00 83.21           H  
ATOM   4146  CD1 LEU A 287      17.160   8.353   6.660  1.00 83.21           C  
ATOM   4147 HD11 LEU A 287      16.985   8.085   7.702  1.00 83.21           H  
ATOM   4148 HD12 LEU A 287      18.199   8.664   6.546  1.00 83.21           H  
ATOM   4149 HD13 LEU A 287      16.987   7.465   6.053  1.00 83.21           H  
ATOM   4150  CD2 LEU A 287      14.790   8.995   6.235  1.00 83.21           C  
ATOM   4151 HD21 LEU A 287      14.697   8.175   5.522  1.00 83.21           H  
ATOM   4152 HD22 LEU A 287      14.501   8.650   7.228  1.00 83.21           H  
ATOM   4153 HD23 LEU A 287      14.120   9.793   5.913  1.00 83.21           H  
ATOM   4154  N   GLY A 288      16.803  12.668   9.095  1.00 83.87           N  
ATOM   4155  H   GLY A 288      17.239  11.757   9.064  1.00 83.87           H  
ATOM   4156  CA  GLY A 288      17.053  13.493  10.281  1.00 83.87           C  
ATOM   4157  HA2 GLY A 288      17.800  13.015  10.916  1.00 83.87           H  
ATOM   4158  HA3 GLY A 288      17.420  14.474   9.980  1.00 83.87           H  
ATOM   4159  C   GLY A 288      15.800  13.741  11.097  1.00 83.87           C  
ATOM   4160  O   GLY A 288      15.770  14.635  11.933  1.00 83.87           O  
ATOM   4161  N   HIS A 289      14.742  12.986  10.798  1.00 80.57           N  
ATOM   4162  H   HIS A 289      14.869  12.225  10.145  1.00 80.57           H  
ATOM   4163  CA  HIS A 289      13.407  13.321  11.232  1.00 80.57           C  
ATOM   4164  HA  HIS A 289      12.719  12.673  10.690  1.00 80.57           H  
ATOM   4165  C   HIS A 289      13.073  14.776  10.824  1.00 80.57           C  
ATOM   4166  CB  HIS A 289      13.288  12.996  12.732  1.00 80.57           C  
ATOM   4167  HB2 HIS A 289      13.735  13.797  13.321  1.00 80.57           H  
ATOM   4168  HB3 HIS A 289      12.227  12.934  12.972  1.00 80.57           H  
ATOM   4169  O   HIS A 289      12.691  15.591  11.642  1.00 80.57           O  
ATOM   4170  CG  HIS A 289      13.910  11.690  13.157  1.00 80.57           C  
ATOM   4171  CD2 HIS A 289      15.168  11.522  13.673  1.00 80.57           C  
ATOM   4172  HD2 HIS A 289      15.897  12.301  13.836  1.00 80.57           H  
ATOM   4173  ND1 HIS A 289      13.306  10.450  13.126  1.00 80.57           N  
ATOM   4174  HD1 HIS A 289      12.317  10.268  13.031  1.00 80.57           H  
ATOM   4175  CE1 HIS A 289      14.188   9.559  13.612  1.00 80.57           C  
ATOM   4176  HE1 HIS A 289      13.981   8.513  13.782  1.00 80.57           H  
ATOM   4177  NE2 HIS A 289      15.337  10.163  13.948  1.00 80.57           N  
ATOM   4178  N   VAL A 290      13.277  15.152   9.563  1.00 85.01           N  
ATOM   4179  H   VAL A 290      13.721  14.519   8.914  1.00 85.01           H  
ATOM   4180  CA  VAL A 290      12.795  16.434   9.024  1.00 85.01           C  
ATOM   4181  HA  VAL A 290      12.063  16.889   9.690  1.00 85.01           H  
ATOM   4182  C   VAL A 290      12.149  16.142   7.668  1.00 85.01           C  
ATOM   4183  CB  VAL A 290      13.880  17.517   8.984  1.00 85.01           C  
ATOM   4184  HB  VAL A 290      14.658  17.227   8.278  1.00 85.01           H  
ATOM   4185  O   VAL A 290      12.832  15.577   6.812  1.00 85.01           O  
ATOM   4186  CG1 VAL A 290      13.273  18.852   8.544  1.00 85.01           C  
ATOM   4187 HG11 VAL A 290      12.482  19.151   9.232  1.00 85.01           H  
ATOM   4188 HG12 VAL A 290      12.837  18.762   7.549  1.00 85.01           H  
ATOM   4189 HG13 VAL A 290      14.039  19.627   8.519  1.00 85.01           H  
ATOM   4190  CG2 VAL A 290      14.544  17.755  10.347  1.00 85.01           C  
ATOM   4191 HG21 VAL A 290      15.280  18.555  10.265  1.00 85.01           H  
ATOM   4192 HG22 VAL A 290      15.062  16.855  10.679  1.00 85.01           H  
ATOM   4193 HG23 VAL A 290      13.792  18.028  11.087  1.00 85.01           H  
ATOM   4194  N   ALA A 291      10.870  16.474   7.451  1.00 86.41           N  
ATOM   4195  H   ALA A 291      10.331  16.855   8.217  1.00 86.41           H  
ATOM   4196  CA  ALA A 291      10.255  16.344   6.123  1.00 86.41           C  
ATOM   4197  HA  ALA A 291      10.440  15.331   5.766  1.00 86.41           H  
ATOM   4198  C   ALA A 291      10.911  17.295   5.133  1.00 86.41           C  
ATOM   4199  CB  ALA A 291       8.740  16.547   6.105  1.00 86.41           C  
ATOM   4200  HB1 ALA A 291       8.274  15.715   6.632  1.00 86.41           H  
ATOM   4201  HB2 ALA A 291       8.383  16.505   5.076  1.00 86.41           H  
ATOM   4202  HB3 ALA A 291       8.468  17.520   6.512  1.00 86.41           H  
ATOM   4203  O   ALA A 291      11.341  18.398   5.473  1.00 86.41           O  
ATOM   4204  N   ASN A 292      10.976  16.859   3.885  1.00 89.99           N  
ATOM   4205  H   ASN A 292      10.506  15.996   3.654  1.00 89.99           H  
ATOM   4206  CA  ASN A 292      11.767  17.509   2.850  1.00 89.99           C  
ATOM   4207  HA  ASN A 292      12.820  17.520   3.133  1.00 89.99           H  
ATOM   4208  C   ASN A 292      11.346  18.957   2.611  1.00 89.99           C  
ATOM   4209  CB  ASN A 292      11.567  16.654   1.599  1.00 89.99           C  
ATOM   4210  HB2 ASN A 292      10.520  16.365   1.511  1.00 89.99           H  
ATOM   4211  HB3 ASN A 292      11.809  17.210   0.693  1.00 89.99           H  
ATOM   4212  O   ASN A 292      12.152  19.882   2.540  1.00 89.99           O  
ATOM   4213  CG  ASN A 292      12.405  15.395   1.620  1.00 89.99           C  
ATOM   4214  ND2 ASN A 292      12.125  14.518   0.694  1.00 89.99           N  
ATOM   4215 HD21 ASN A 292      11.331  14.705   0.100  1.00 89.99           H  
ATOM   4216 HD22 ASN A 292      12.570  13.612   0.714  1.00 89.99           H  
ATOM   4217  OD1 ASN A 292      13.320  15.221   2.421  1.00 89.99           O  
ATOM   4218  N   VAL A 293      10.053  19.161   2.494  1.00 88.06           N  
ATOM   4219  H   VAL A 293       9.456  18.349   2.548  1.00 88.06           H  
ATOM   4220  CA  VAL A 293       9.421  20.462   2.307  1.00 88.06           C  
ATOM   4221  HA  VAL A 293       9.807  20.938   1.406  1.00 88.06           H  
ATOM   4222  C   VAL A 293       9.701  21.446   3.452  1.00 88.06           C  
ATOM   4223  CB  VAL A 293       7.934  20.244   2.096  1.00 88.06           C  
ATOM   4224  HB  VAL A 293       7.503  21.219   2.323  1.00 88.06           H  
ATOM   4225  O   VAL A 293       9.995  22.617   3.197  1.00 88.06           O  
ATOM   4226  CG1 VAL A 293       7.521  19.911   0.671  1.00 88.06           C  
ATOM   4227 HG11 VAL A 293       8.007  20.584  -0.035  1.00 88.06           H  
ATOM   4228 HG12 VAL A 293       7.794  18.880   0.448  1.00 88.06           H  
ATOM   4229 HG13 VAL A 293       6.440  20.013   0.569  1.00 88.06           H  
ATOM   4230  CG2 VAL A 293       7.411  19.059   2.929  1.00 88.06           C  
ATOM   4231 HG21 VAL A 293       7.756  18.105   2.530  1.00 88.06           H  
ATOM   4232 HG22 VAL A 293       7.795  19.130   3.946  1.00 88.06           H  
ATOM   4233 HG23 VAL A 293       6.325  18.989   2.870  1.00 88.06           H  
ATOM   4234  N   ASP A 294       9.768  20.935   4.675  1.00 91.00           N  
ATOM   4235  H   ASP A 294       9.534  19.959   4.784  1.00 91.00           H  
ATOM   4236  CA  ASP A 294      10.088  21.663   5.899  1.00 91.00           C  
ATOM   4237  HA  ASP A 294       9.419  22.520   5.982  1.00 91.00           H  
ATOM   4238  C   ASP A 294      11.549  22.157   5.896  1.00 91.00           C  
ATOM   4239  CB  ASP A 294       9.817  20.671   7.039  1.00 91.00           C  
ATOM   4240  HB2 ASP A 294      10.753  20.199   7.340  1.00 91.00           H  
ATOM   4241  HB3 ASP A 294       9.156  19.875   6.696  1.00 91.00           H  
ATOM   4242  O   ASP A 294      11.834  23.312   6.232  1.00 91.00           O  
ATOM   4243  CG  ASP A 294       9.147  21.275   8.249  1.00 91.00           C  
ATOM   4244  OD1 ASP A 294       9.562  20.872   9.355  1.00 91.00           O  
ATOM   4245  OD2 ASP A 294       8.214  22.088   8.111  1.00 91.00           O  
ATOM   4246  N   LYS A 295      12.478  21.323   5.392  1.00 93.75           N  
ATOM   4247  H   LYS A 295      12.173  20.390   5.154  1.00 93.75           H  
ATOM   4248  CA  LYS A 295      13.867  21.731   5.087  1.00 93.75           C  
ATOM   4249  HA  LYS A 295      14.346  22.083   6.000  1.00 93.75           H  
ATOM   4250  C   LYS A 295      13.882  22.877   4.084  1.00 93.75           C  
ATOM   4251  CB  LYS A 295      14.701  20.583   4.489  1.00 93.75           C  
ATOM   4252  HB2 LYS A 295      14.335  20.347   3.490  1.00 93.75           H  
ATOM   4253  HB3 LYS A 295      15.728  20.929   4.376  1.00 93.75           H  
ATOM   4254  O   LYS A 295      14.650  23.823   4.227  1.00 93.75           O  
ATOM   4255  CG  LYS A 295      14.708  19.304   5.322  1.00 93.75           C  
ATOM   4256  HG2 LYS A 295      15.163  19.502   6.293  1.00 93.75           H  
ATOM   4257  HG3 LYS A 295      13.678  18.984   5.477  1.00 93.75           H  
ATOM   4258  CD  LYS A 295      15.442  18.173   4.593  1.00 93.75           C  
ATOM   4259  HD2 LYS A 295      16.509  18.382   4.529  1.00 93.75           H  
ATOM   4260  HD3 LYS A 295      15.043  18.087   3.582  1.00 93.75           H  
ATOM   4261  CE  LYS A 295      15.185  16.850   5.312  1.00 93.75           C  
ATOM   4262  HE2 LYS A 295      15.254  16.037   4.589  1.00 93.75           H  
ATOM   4263  HE3 LYS A 295      14.160  16.865   5.684  1.00 93.75           H  
ATOM   4264  NZ  LYS A 295      16.136  16.623   6.418  1.00 93.75           N  
ATOM   4265  HZ1 LYS A 295      16.247  17.461   6.970  1.00 93.75           H  
ATOM   4266  HZ2 LYS A 295      15.819  15.865   7.006  1.00 93.75           H  
ATOM   4267  HZ3 LYS A 295      17.037  16.375   6.036  1.00 93.75           H  
ATOM   4268  N   GLY A 296      12.999  22.820   3.087  1.00 92.60           N  
ATOM   4269  H   GLY A 296      12.391  22.015   3.053  1.00 92.60           H  
ATOM   4270  CA  GLY A 296      12.856  23.879   2.094  1.00 92.60           C  
ATOM   4271  HA2 GLY A 296      12.095  23.590   1.369  1.00 92.60           H  
ATOM   4272  HA3 GLY A 296      13.811  24.021   1.590  1.00 92.60           H  
ATOM   4273  C   GLY A 296      12.447  25.206   2.726  1.00 92.60           C  
ATOM   4274  O   GLY A 296      13.031  26.244   2.409  1.00 92.60           O  
ATOM   4275  N   GLN A 297      11.500  25.180   3.666  1.00 92.91           N  
ATOM   4276  H   GLN A 297      11.051  24.301   3.883  1.00 92.91           H  
ATOM   4277  CA  GLN A 297      11.133  26.367   4.434  1.00 92.91           C  
ATOM   4278  HA  GLN A 297      10.883  27.157   3.726  1.00 92.91           H  
ATOM   4279  C   GLN A 297      12.312  26.885   5.270  1.00 92.91           C  
ATOM   4280  CB  GLN A 297       9.888  26.070   5.284  1.00 92.91           C  
ATOM   4281  HB2 GLN A 297       9.110  25.652   4.645  1.00 92.91           H  
ATOM   4282  HB3 GLN A 297      10.134  25.328   6.044  1.00 92.91           H  
ATOM   4283  O   GLN A 297      12.588  28.082   5.234  1.00 92.91           O  
ATOM   4284  CG  GLN A 297       9.334  27.321   5.982  1.00 92.91           C  
ATOM   4285  HG2 GLN A 297       8.481  27.027   6.595  1.00 92.91           H  
ATOM   4286  HG3 GLN A 297      10.089  27.735   6.650  1.00 92.91           H  
ATOM   4287  CD  GLN A 297       8.867  28.399   5.006  1.00 92.91           C  
ATOM   4288  NE2 GLN A 297       9.454  29.572   5.003  1.00 92.91           N  
ATOM   4289 HE21 GLN A 297      10.215  29.801   5.627  1.00 92.91           H  
ATOM   4290 HE22 GLN A 297       9.081  30.300   4.410  1.00 92.91           H  
ATOM   4291  OE1 GLN A 297       7.937  28.233   4.231  1.00 92.91           O  
ATOM   4292  N   ALA A 298      13.063  26.007   5.942  1.00 93.53           N  
ATOM   4293  H   ALA A 298      12.782  25.037   5.953  1.00 93.53           H  
ATOM   4294  CA  ALA A 298      14.247  26.399   6.709  1.00 93.53           C  
ATOM   4295  HA  ALA A 298      13.947  27.153   7.438  1.00 93.53           H  
ATOM   4296  C   ALA A 298      15.350  27.028   5.833  1.00 93.53           C  
ATOM   4297  CB  ALA A 298      14.761  25.171   7.470  1.00 93.53           C  
ATOM   4298  HB1 ALA A 298      15.082  24.402   6.768  1.00 93.53           H  
ATOM   4299  HB2 ALA A 298      13.970  24.763   8.099  1.00 93.53           H  
ATOM   4300  HB3 ALA A 298      15.610  25.450   8.094  1.00 93.53           H  
ATOM   4301  O   ALA A 298      15.917  28.059   6.198  1.00 93.53           O  
ATOM   4302  N   VAL A 299      15.632  26.458   4.655  1.00 94.92           N  
ATOM   4303  H   VAL A 299      15.175  25.584   4.436  1.00 94.92           H  
ATOM   4304  CA  VAL A 299      16.602  27.006   3.690  1.00 94.92           C  
ATOM   4305  HA  VAL A 299      17.555  27.157   4.197  1.00 94.92           H  
ATOM   4306  C   VAL A 299      16.152  28.374   3.180  1.00 94.92           C  
ATOM   4307  CB  VAL A 299      16.826  26.027   2.519  1.00 94.92           C  
ATOM   4308  HB  VAL A 299      15.864  25.703   2.122  1.00 94.92           H  
ATOM   4309  O   VAL A 299      16.964  29.298   3.096  1.00 94.92           O  
ATOM   4310  CG1 VAL A 299      17.633  26.660   1.377  1.00 94.92           C  
ATOM   4311 HG11 VAL A 299      18.555  27.088   1.772  1.00 94.92           H  
ATOM   4312 HG12 VAL A 299      17.056  27.446   0.889  1.00 94.92           H  
ATOM   4313 HG13 VAL A 299      17.878  25.906   0.629  1.00 94.92           H  
ATOM   4314  CG2 VAL A 299      17.611  24.800   2.996  1.00 94.92           C  
ATOM   4315 HG21 VAL A 299      17.084  24.295   3.805  1.00 94.92           H  
ATOM   4316 HG22 VAL A 299      18.596  25.098   3.355  1.00 94.92           H  
ATOM   4317 HG23 VAL A 299      17.732  24.093   2.175  1.00 94.92           H  
ATOM   4318  N   LYS A 300      14.859  28.530   2.880  1.00 94.73           N  
ATOM   4319  H   LYS A 300      14.251  27.729   2.973  1.00 94.73           H  
ATOM   4320  CA  LYS A 300      14.278  29.810   2.460  1.00 94.73           C  
ATOM   4321  HA  LYS A 300      14.837  30.183   1.602  1.00 94.73           H  
ATOM   4322  C   LYS A 300      14.392  30.871   3.556  1.00 94.73           C  
ATOM   4323  CB  LYS A 300      12.824  29.565   2.049  1.00 94.73           C  
ATOM   4324  HB2 LYS A 300      12.266  29.181   2.903  1.00 94.73           H  
ATOM   4325  HB3 LYS A 300      12.809  28.808   1.265  1.00 94.73           H  
ATOM   4326  O   LYS A 300      14.798  31.994   3.261  1.00 94.73           O  
ATOM   4327  CG  LYS A 300      12.134  30.833   1.533  1.00 94.73           C  
ATOM   4328  HG2 LYS A 300      12.698  31.242   0.695  1.00 94.73           H  
ATOM   4329  HG3 LYS A 300      12.068  31.576   2.328  1.00 94.73           H  
ATOM   4330  CD  LYS A 300      10.728  30.453   1.076  1.00 94.73           C  
ATOM   4331  HD2 LYS A 300      10.815  29.707   0.286  1.00 94.73           H  
ATOM   4332  HD3 LYS A 300      10.186  30.016   1.915  1.00 94.73           H  
ATOM   4333  CE  LYS A 300       9.959  31.657   0.542  1.00 94.73           C  
ATOM   4334  HE2 LYS A 300      10.563  32.143  -0.224  1.00 94.73           H  
ATOM   4335  HE3 LYS A 300       9.799  32.362   1.358  1.00 94.73           H  
ATOM   4336  NZ  LYS A 300       8.672  31.194  -0.027  1.00 94.73           N  
ATOM   4337  HZ1 LYS A 300       8.848  30.513  -0.752  1.00 94.73           H  
ATOM   4338  HZ2 LYS A 300       8.126  30.726   0.683  1.00 94.73           H  
ATOM   4339  HZ3 LYS A 300       8.135  31.959  -0.410  1.00 94.73           H  
ATOM   4340  N   ASP A 301      14.089  30.515   4.803  1.00 94.73           N  
ATOM   4341  H   ASP A 301      13.708  29.592   4.957  1.00 94.73           H  
ATOM   4342  CA  ASP A 301      14.183  31.414   5.961  1.00 94.73           C  
ATOM   4343  HA  ASP A 301      13.609  32.317   5.754  1.00 94.73           H  
ATOM   4344  C   ASP A 301      15.638  31.853   6.223  1.00 94.73           C  
ATOM   4345  CB  ASP A 301      13.574  30.736   7.207  1.00 94.73           C  
ATOM   4346  HB2 ASP A 301      13.813  31.348   8.077  1.00 94.73           H  
ATOM   4347  HB3 ASP A 301      14.044  29.763   7.351  1.00 94.73           H  
ATOM   4348  O   ASP A 301      15.883  33.005   6.580  1.00 94.73           O  
ATOM   4349  CG  ASP A 301      12.046  30.558   7.170  1.00 94.73           C  
ATOM   4350  OD1 ASP A 301      11.504  29.905   8.096  1.00 94.73           O  
ATOM   4351  OD2 ASP A 301      11.389  31.088   6.243  1.00 94.73           O  
ATOM   4352  N   ALA A 302      16.617  30.978   5.959  1.00 94.99           N  
ATOM   4353  H   ALA A 302      16.353  30.029   5.736  1.00 94.99           H  
ATOM   4354  CA  ALA A 302      18.050  31.292   6.013  1.00 94.99           C  
ATOM   4355  HA  ALA A 302      18.229  31.894   6.904  1.00 94.99           H  
ATOM   4356  C   ALA A 302      18.561  32.120   4.808  1.00 94.99           C  
ATOM   4357  CB  ALA A 302      18.818  29.975   6.181  1.00 94.99           C  
ATOM   4358  HB1 ALA A 302      18.666  29.339   5.309  1.00 94.99           H  
ATOM   4359  HB2 ALA A 302      18.465  29.453   7.070  1.00 94.99           H  
ATOM   4360  HB3 ALA A 302      19.882  30.180   6.297  1.00 94.99           H  
ATOM   4361  O   ALA A 302      19.735  32.492   4.749  1.00 94.99           O  
ATOM   4362  N   GLY A 303      17.697  32.437   3.838  1.00 95.42           N  
ATOM   4363  H   GLY A 303      16.742  32.123   3.939  1.00 95.42           H  
ATOM   4364  CA  GLY A 303      18.031  33.226   2.650  1.00 95.42           C  
ATOM   4365  HA2 GLY A 303      17.115  33.693   2.289  1.00 95.42           H  
ATOM   4366  HA3 GLY A 303      18.737  34.010   2.926  1.00 95.42           H  
ATOM   4367  C   GLY A 303      18.629  32.427   1.489  1.00 95.42           C  
ATOM   4368  O   GLY A 303      19.167  33.034   0.557  1.00 95.42           O  
ATOM   4369  N   GLY A 304      18.554  31.095   1.526  1.00 95.99           N  
ATOM   4370  H   GLY A 304      18.070  30.663   2.300  1.00 95.99           H  
ATOM   4371  CA  GLY A 304      18.909  30.234   0.400  1.00 95.99           C  
ATOM   4372  HA2 GLY A 304      18.871  29.190   0.710  1.00 95.99           H  
ATOM   4373  HA3 GLY A 304      19.929  30.455   0.085  1.00 95.99           H  
ATOM   4374  C   GLY A 304      17.959  30.426  -0.787  1.00 95.99           C  
ATOM   4375  O   GLY A 304      16.780  30.740  -0.622  1.00 95.99           O  
ATOM   4376  N   VAL A 305      18.480  30.250  -2.004  1.00 95.52           N  
ATOM   4377  H   VAL A 305      19.441  29.946  -2.059  1.00 95.52           H  
ATOM   4378  CA  VAL A 305      17.725  30.442  -3.263  1.00 95.52           C  
ATOM   4379  HA  VAL A 305      16.800  30.972  -3.036  1.00 95.52           H  
ATOM   4380  C   VAL A 305      17.284  29.130  -3.909  1.00 95.52           C  
ATOM   4381  CB  VAL A 305      18.491  31.314  -4.273  1.00 95.52           C  
ATOM   4382  HB  VAL A 305      17.898  31.402  -5.183  1.00 95.52           H  
ATOM   4383  O   VAL A 305      16.470  29.142  -4.829  1.00 95.52           O  
ATOM   4384  CG1 VAL A 305      18.684  32.729  -3.717  1.00 95.52           C  
ATOM   4385 HG11 VAL A 305      19.262  33.327  -4.420  1.00 95.52           H  
ATOM   4386 HG12 VAL A 305      19.196  32.688  -2.755  1.00 95.52           H  
ATOM   4387 HG13 VAL A 305      17.709  33.195  -3.571  1.00 95.52           H  
ATOM   4388  CG2 VAL A 305      19.847  30.715  -4.651  1.00 95.52           C  
ATOM   4389 HG21 VAL A 305      19.717  29.736  -5.111  1.00 95.52           H  
ATOM   4390 HG22 VAL A 305      20.341  31.372  -5.367  1.00 95.52           H  
ATOM   4391 HG23 VAL A 305      20.482  30.626  -3.769  1.00 95.52           H  
ATOM   4392  N   GLY A 306      17.781  28.000  -3.410  1.00 96.06           N  
ATOM   4393  H   GLY A 306      18.437  28.058  -2.644  1.00 96.06           H  
ATOM   4394  CA  GLY A 306      17.332  26.667  -3.789  1.00 96.06           C  
ATOM   4395  HA2 GLY A 306      17.656  26.430  -4.803  1.00 96.06           H  
ATOM   4396  HA3 GLY A 306      16.242  26.651  -3.762  1.00 96.06           H  
ATOM   4397  C   GLY A 306      17.852  25.600  -2.830  1.00 96.06           C  
ATOM   4398  O   GLY A 306      18.665  25.896  -1.953  1.00 96.06           O  
ATOM   4399  N   MET A 307      17.389  24.364  -2.988  1.00 95.75           N  
ATOM   4400  H   MET A 307      16.708  24.191  -3.714  1.00 95.75           H  
ATOM   4401  CA  MET A 307      17.781  23.247  -2.127  1.00 95.75           C  
ATOM   4402  HA  MET A 307      18.757  23.477  -1.698  1.00 95.75           H  
ATOM   4403  C   MET A 307      17.905  21.936  -2.910  1.00 95.75           C  
ATOM   4404  CB  MET A 307      16.778  23.134  -0.974  1.00 95.75           C  
ATOM   4405  HB2 MET A 307      15.792  22.940  -1.395  1.00 95.75           H  
ATOM   4406  HB3 MET A 307      16.738  24.082  -0.437  1.00 95.75           H  
ATOM   4407  O   MET A 307      17.059  21.610  -3.735  1.00 95.75           O  
ATOM   4408  CG  MET A 307      17.118  22.028   0.028  1.00 95.75           C  
ATOM   4409  HG2 MET A 307      18.096  22.239   0.460  1.00 95.75           H  
ATOM   4410  HG3 MET A 307      17.176  21.071  -0.491  1.00 95.75           H  
ATOM   4411  SD  MET A 307      15.914  21.865   1.370  1.00 95.75           S  
ATOM   4412  CE  MET A 307      14.427  21.471   0.415  1.00 95.75           C  
ATOM   4413  HE1 MET A 307      14.050  22.366  -0.078  1.00 95.75           H  
ATOM   4414  HE2 MET A 307      13.659  21.081   1.084  1.00 95.75           H  
ATOM   4415  HE3 MET A 307      14.661  20.724  -0.344  1.00 95.75           H  
ATOM   4416  N   ILE A 308      18.943  21.156  -2.633  1.00 95.77           N  
ATOM   4417  H   ILE A 308      19.588  21.462  -1.918  1.00 95.77           H  
ATOM   4418  CA  ILE A 308      19.105  19.794  -3.147  1.00 95.77           C  
ATOM   4419  HA  ILE A 308      18.289  19.543  -3.824  1.00 95.77           H  
ATOM   4420  C   ILE A 308      19.028  18.857  -1.949  1.00 95.77           C  
ATOM   4421  CB  ILE A 308      20.429  19.650  -3.926  1.00 95.77           C  
ATOM   4422  HB  ILE A 308      21.245  19.936  -3.262  1.00 95.77           H  
ATOM   4423  O   ILE A 308      19.837  18.963  -1.029  1.00 95.77           O  
ATOM   4424  CG1 ILE A 308      20.452  20.583  -5.160  1.00 95.77           C  
ATOM   4425 HG12 ILE A 308      20.114  21.580  -4.877  1.00 95.77           H  
ATOM   4426 HG13 ILE A 308      19.763  20.203  -5.913  1.00 95.77           H  
ATOM   4427  CG2 ILE A 308      20.633  18.185  -4.359  1.00 95.77           C  
ATOM   4428 HG21 ILE A 308      21.573  18.072  -4.901  1.00 95.77           H  
ATOM   4429 HG22 ILE A 308      19.810  17.862  -4.996  1.00 95.77           H  
ATOM   4430 HG23 ILE A 308      20.687  17.532  -3.488  1.00 95.77           H  
ATOM   4431  CD1 ILE A 308      21.845  20.746  -5.782  1.00 95.77           C  
ATOM   4432 HD11 ILE A 308      22.219  19.794  -6.159  1.00 95.77           H  
ATOM   4433 HD12 ILE A 308      21.789  21.450  -6.612  1.00 95.77           H  
ATOM   4434 HD13 ILE A 308      22.539  21.135  -5.037  1.00 95.77           H  
ATOM   4435  N   ILE A 309      18.059  17.947  -1.949  1.00 95.06           N  
ATOM   4436  H   ILE A 309      17.428  17.895  -2.736  1.00 95.06           H  
ATOM   4437  CA  ILE A 309      17.918  16.951  -0.889  1.00 95.06           C  
ATOM   4438  HA  ILE A 309      18.434  17.310   0.002  1.00 95.06           H  
ATOM   4439  C   ILE A 309      18.571  15.648  -1.338  1.00 95.06           C  
ATOM   4440  CB  ILE A 309      16.449  16.764  -0.492  1.00 95.06           C  
ATOM   4441  HB  ILE A 309      15.884  16.497  -1.385  1.00 95.06           H  
ATOM   4442  O   ILE A 309      18.196  15.091  -2.367  1.00 95.06           O  
ATOM   4443  CG1 ILE A 309      15.873  18.063   0.105  1.00 95.06           C  
ATOM   4444 HG12 ILE A 309      16.183  18.157   1.145  1.00 95.06           H  
ATOM   4445 HG13 ILE A 309      16.235  18.937  -0.436  1.00 95.06           H  
ATOM   4446  CG2 ILE A 309      16.339  15.629   0.541  1.00 95.06           C  
ATOM   4447 HG21 ILE A 309      15.312  15.513   0.884  1.00 95.06           H  
ATOM   4448 HG22 ILE A 309      16.982  15.829   1.398  1.00 95.06           H  
ATOM   4449 HG23 ILE A 309      16.623  14.683   0.081  1.00 95.06           H  
ATOM   4450  CD1 ILE A 309      14.350  18.069   0.022  1.00 95.06           C  
ATOM   4451 HD11 ILE A 309      13.951  18.760   0.764  1.00 95.06           H  
ATOM   4452 HD12 ILE A 309      14.039  18.369  -0.979  1.00 95.06           H  
ATOM   4453 HD13 ILE A 309      13.957  17.071   0.218  1.00 95.06           H  
ATOM   4454  N   ILE A 310      19.528  15.148  -0.563  1.00 93.99           N  
ATOM   4455  H   ILE A 310      19.776  15.660   0.271  1.00 93.99           H  
ATOM   4456  CA  ILE A 310      20.190  13.866  -0.811  1.00 93.99           C  
ATOM   4457  HA  ILE A 310      20.116  13.623  -1.871  1.00 93.99           H  
ATOM   4458  C   ILE A 310      19.458  12.781  -0.025  1.00 93.99           C  
ATOM   4459  CB  ILE A 310      21.691  13.934  -0.453  1.00 93.99           C  
ATOM   4460  HB  ILE A 310      21.789  14.154   0.610  1.00 93.99           H  
ATOM   4461  O   ILE A 310      19.487  12.778   1.208  1.00 93.99           O  
ATOM   4462  CG1 ILE A 310      22.396  15.057  -1.249  1.00 93.99           C  
ATOM   4463 HG12 ILE A 310      21.884  16.004  -1.080  1.00 93.99           H  
ATOM   4464 HG13 ILE A 310      22.346  14.833  -2.315  1.00 93.99           H  
ATOM   4465  CG2 ILE A 310      22.333  12.561  -0.735  1.00 93.99           C  
ATOM   4466 HG21 ILE A 310      21.899  11.804  -0.081  1.00 93.99           H  
ATOM   4467 HG22 ILE A 310      22.161  12.269  -1.771  1.00 93.99           H  
ATOM   4468 HG23 ILE A 310      23.402  12.575  -0.525  1.00 93.99           H  
ATOM   4469  CD1 ILE A 310      23.859  15.271  -0.847  1.00 93.99           C  
ATOM   4470 HD11 ILE A 310      24.258  16.109  -1.418  1.00 93.99           H  
ATOM   4471 HD12 ILE A 310      24.466  14.395  -1.078  1.00 93.99           H  
ATOM   4472 HD13 ILE A 310      23.926  15.494   0.218  1.00 93.99           H  
ATOM   4473  N   ASN A 311      18.819  11.846  -0.728  1.00 92.28           N  
ATOM   4474  H   ASN A 311      18.790  11.918  -1.735  1.00 92.28           H  
ATOM   4475  CA  ASN A 311      18.199  10.692  -0.084  1.00 92.28           C  
ATOM   4476  HA  ASN A 311      17.580  11.080   0.725  1.00 92.28           H  
ATOM   4477  C   ASN A 311      19.243   9.776   0.577  1.00 92.28           C  
ATOM   4478  CB  ASN A 311      17.293   9.935  -1.076  1.00 92.28           C  
ATOM   4479  HB2 ASN A 311      17.685  10.015  -2.090  1.00 92.28           H  
ATOM   4480  HB3 ASN A 311      17.276   8.878  -0.814  1.00 92.28           H  
ATOM   4481  O   ASN A 311      20.366   9.666   0.083  1.00 92.28           O  
ATOM   4482  CG  ASN A 311      15.855  10.425  -1.051  1.00 92.28           C  
ATOM   4483  ND2 ASN A 311      14.994   9.889  -1.881  1.00 92.28           N  
ATOM   4484 HD21 ASN A 311      15.218   9.118  -2.493  1.00 92.28           H  
ATOM   4485 HD22 ASN A 311      14.040  10.203  -1.776  1.00 92.28           H  
ATOM   4486  OD1 ASN A 311      15.460  11.260  -0.256  1.00 92.28           O  
ATOM   4487  N   PRO A 312      18.892   9.075   1.670  1.00 90.39           N  
ATOM   4488  CA  PRO A 312      19.733   8.018   2.224  1.00 90.39           C  
ATOM   4489  HA  PRO A 312      20.726   8.405   2.454  1.00 90.39           H  
ATOM   4490  C   PRO A 312      19.854   6.853   1.230  1.00 90.39           C  
ATOM   4491  CB  PRO A 312      19.028   7.581   3.511  1.00 90.39           C  
ATOM   4492  HB2 PRO A 312      19.280   8.261   4.325  1.00 90.39           H  
ATOM   4493  HB3 PRO A 312      19.251   6.549   3.783  1.00 90.39           H  
ATOM   4494  O   PRO A 312      18.964   6.615   0.411  1.00 90.39           O  
ATOM   4495  CG  PRO A 312      17.569   7.767   3.105  1.00 90.39           C  
ATOM   4496  HG2 PRO A 312      16.871   7.792   3.941  1.00 90.39           H  
ATOM   4497  HG3 PRO A 312      17.307   6.973   2.405  1.00 90.39           H  
ATOM   4498  CD  PRO A 312      17.609   9.085   2.355  1.00 90.39           C  
ATOM   4499  HD2 PRO A 312      16.764   9.157   1.670  1.00 90.39           H  
ATOM   4500  HD3 PRO A 312      17.598   9.892   3.088  1.00 90.39           H  
ATOM   4501  N   SER A 313      20.923   6.066   1.345  1.00 91.66           N  
ATOM   4502  H   SER A 313      21.603   6.254   2.068  1.00 91.66           H  
ATOM   4503  CA  SER A 313      21.177   4.919   0.459  1.00 91.66           C  
ATOM   4504  HA  SER A 313      21.299   5.281  -0.562  1.00 91.66           H  
ATOM   4505  C   SER A 313      20.030   3.904   0.430  1.00 91.66           C  
ATOM   4506  CB  SER A 313      22.473   4.223   0.875  1.00 91.66           C  
ATOM   4507  HB2 SER A 313      23.318   4.879   0.663  1.00 91.66           H  
ATOM   4508  HB3 SER A 313      22.590   3.301   0.305  1.00 91.66           H  
ATOM   4509  O   SER A 313      19.734   3.367  -0.631  1.00 91.66           O  
ATOM   4510  OG  SER A 313      22.443   3.935   2.262  1.00 91.66           O  
ATOM   4511  HG  SER A 313      23.169   3.342   2.471  1.00 91.66           H  
ATOM   4512  N   GLN A 314      19.330   3.705   1.554  1.00 89.26           N  
ATOM   4513  H   GLN A 314      19.681   4.133   2.399  1.00 89.26           H  
ATOM   4514  CA  GLN A 314      18.203   2.768   1.662  1.00 89.26           C  
ATOM   4515  HA  GLN A 314      18.544   1.796   1.306  1.00 89.26           H  
ATOM   4516  C   GLN A 314      16.984   3.142   0.795  1.00 89.26           C  
ATOM   4517  CB  GLN A 314      17.814   2.609   3.146  1.00 89.26           C  
ATOM   4518  HB2 GLN A 314      17.218   1.703   3.257  1.00 89.26           H  
ATOM   4519  HB3 GLN A 314      18.720   2.490   3.740  1.00 89.26           H  
ATOM   4520  O   GLN A 314      16.121   2.305   0.575  1.00 89.26           O  
ATOM   4521  CG  GLN A 314      16.996   3.795   3.682  1.00 89.26           C  
ATOM   4522  HG2 GLN A 314      16.008   3.748   3.223  1.00 89.26           H  
ATOM   4523  HG3 GLN A 314      17.491   4.728   3.413  1.00 89.26           H  
ATOM   4524  CD  GLN A 314      16.766   3.799   5.186  1.00 89.26           C  
ATOM   4525  NE2 GLN A 314      16.113   4.812   5.711  1.00 89.26           N  
ATOM   4526 HE21 GLN A 314      15.956   4.740   6.706  1.00 89.26           H  
ATOM   4527 HE22 GLN A 314      15.764   5.562   5.131  1.00 89.26           H  
ATOM   4528  OE1 GLN A 314      17.173   2.928   5.926  1.00 89.26           O  
ATOM   4529  N   TYR A 315      16.880   4.392   0.322  1.00 88.17           N  
ATOM   4530  H   TYR A 315      17.633   5.044   0.487  1.00 88.17           H  
ATOM   4531  CA  TYR A 315      15.796   4.804  -0.582  1.00 88.17           C  
ATOM   4532  HA  TYR A 315      14.897   4.230  -0.360  1.00 88.17           H  
ATOM   4533  C   TYR A 315      16.147   4.511  -2.044  1.00 88.17           C  
ATOM   4534  CB  TYR A 315      15.456   6.294  -0.390  1.00 88.17           C  
ATOM   4535  HB2 TYR A 315      14.963   6.652  -1.294  1.00 88.17           H  
ATOM   4536  HB3 TYR A 315      16.382   6.861  -0.286  1.00 88.17           H  
ATOM   4537  O   TYR A 315      15.259   4.540  -2.896  1.00 88.17           O  
ATOM   4538  CG  TYR A 315      14.549   6.616   0.788  1.00 88.17           C  
ATOM   4539  CD1 TYR A 315      13.369   7.361   0.605  1.00 88.17           C  
ATOM   4540  HD1 TYR A 315      13.096   7.712  -0.380  1.00 88.17           H  
ATOM   4541  CD2 TYR A 315      14.878   6.172   2.078  1.00 88.17           C  
ATOM   4542  HD2 TYR A 315      15.763   5.566   2.209  1.00 88.17           H  
ATOM   4543  CE1 TYR A 315      12.548   7.670   1.710  1.00 88.17           C  
ATOM   4544  HE1 TYR A 315      11.648   8.252   1.580  1.00 88.17           H  
ATOM   4545  CE2 TYR A 315      14.066   6.467   3.184  1.00 88.17           C  
ATOM   4546  HE2 TYR A 315      14.300   6.080   4.166  1.00 88.17           H  
ATOM   4547  OH  TYR A 315      12.107   7.507   4.067  1.00 88.17           O  
ATOM   4548  HH  TYR A 315      12.379   7.046   4.865  1.00 88.17           H  
ATOM   4549  CZ  TYR A 315      12.898   7.226   3.001  1.00 88.17           C  
ATOM   4550  N   GLY A 316      17.428   4.258  -2.341  1.00 91.82           N  
ATOM   4551  H   GLY A 316      18.088   4.159  -1.583  1.00 91.82           H  
ATOM   4552  CA  GLY A 316      17.924   4.029  -3.690  1.00 91.82           C  
ATOM   4553  HA2 GLY A 316      17.572   3.050  -4.013  1.00 91.82           H  
ATOM   4554  HA3 GLY A 316      19.014   4.011  -3.680  1.00 91.82           H  
ATOM   4555  C   GLY A 316      17.463   5.119  -4.664  1.00 91.82           C  
ATOM   4556  O   GLY A 316      17.772   6.300  -4.479  1.00 91.82           O  
ATOM   4557  N   VAL A 317      16.706   4.727  -5.691  1.00 91.66           N  
ATOM   4558  H   VAL A 317      16.561   3.734  -5.803  1.00 91.66           H  
ATOM   4559  CA  VAL A 317      16.110   5.627  -6.691  1.00 91.66           C  
ATOM   4560  HA  VAL A 317      16.692   6.548  -6.691  1.00 91.66           H  
ATOM   4561  C   VAL A 317      14.676   6.061  -6.379  1.00 91.66           C  
ATOM   4562  CB  VAL A 317      16.204   5.055  -8.118  1.00 91.66           C  
ATOM   4563  HB  VAL A 317      15.849   5.824  -8.804  1.00 91.66           H  
ATOM   4564  O   VAL A 317      14.108   6.830  -7.153  1.00 91.66           O  
ATOM   4565  CG1 VAL A 317      17.663   4.777  -8.491  1.00 91.66           C  
ATOM   4566 HG11 VAL A 317      18.046   3.931  -7.919  1.00 91.66           H  
ATOM   4567 HG12 VAL A 317      18.278   5.655  -8.294  1.00 91.66           H  
ATOM   4568 HG13 VAL A 317      17.714   4.540  -9.554  1.00 91.66           H  
ATOM   4569  CG2 VAL A 317      15.349   3.803  -8.351  1.00 91.66           C  
ATOM   4570 HG21 VAL A 317      15.297   3.593  -9.419  1.00 91.66           H  
ATOM   4571 HG22 VAL A 317      14.330   3.953  -7.993  1.00 91.66           H  
ATOM   4572 HG23 VAL A 317      15.780   2.933  -7.857  1.00 91.66           H  
ATOM   4573  N   THR A 318      14.092   5.620  -5.261  1.00 91.31           N  
ATOM   4574  H   THR A 318      14.644   5.074  -4.615  1.00 91.31           H  
ATOM   4575  CA  THR A 318      12.763   6.075  -4.825  1.00 91.31           C  
ATOM   4576  HA  THR A 318      12.073   5.987  -5.664  1.00 91.31           H  
ATOM   4577  C   THR A 318      12.850   7.542  -4.406  1.00 91.31           C  
ATOM   4578  CB  THR A 318      12.204   5.228  -3.668  1.00 91.31           C  
ATOM   4579  HB  THR A 318      12.824   5.353  -2.780  1.00 91.31           H  
ATOM   4580  O   THR A 318      13.576   7.883  -3.469  1.00 91.31           O  
ATOM   4581  CG2 THR A 318      10.762   5.603  -3.322  1.00 91.31           C  
ATOM   4582 HG21 THR A 318      10.394   4.940  -2.539  1.00 91.31           H  
ATOM   4583 HG22 THR A 318      10.128   5.501  -4.204  1.00 91.31           H  
ATOM   4584 HG23 THR A 318      10.715   6.628  -2.956  1.00 91.31           H  
ATOM   4585  OG1 THR A 318      12.167   3.864  -4.017  1.00 91.31           O  
ATOM   4586  HG1 THR A 318      13.077   3.568  -4.101  1.00 91.31           H  
ATOM   4587  N   LYS A 319      12.119   8.418  -5.104  1.00 91.47           N  
ATOM   4588  H   LYS A 319      11.557   8.074  -5.869  1.00 91.47           H  
ATOM   4589  CA  LYS A 319      12.119   9.873  -4.888  1.00 91.47           C  
ATOM   4590  HA  LYS A 319      12.673  10.113  -3.981  1.00 91.47           H  
ATOM   4591  C   LYS A 319      10.686  10.375  -4.698  1.00 91.47           C  
ATOM   4592  CB  LYS A 319      12.808  10.576  -6.074  1.00 91.47           C  
ATOM   4593  HB2 LYS A 319      12.289  10.293  -6.989  1.00 91.47           H  
ATOM   4594  HB3 LYS A 319      12.713  11.656  -5.954  1.00 91.47           H  
ATOM   4595  O   LYS A 319       9.779   9.983  -5.431  1.00 91.47           O  
ATOM   4596  CG  LYS A 319      14.303  10.225  -6.195  1.00 91.47           C  
ATOM   4597  HG2 LYS A 319      14.856  10.712  -5.392  1.00 91.47           H  
ATOM   4598  HG3 LYS A 319      14.440   9.148  -6.097  1.00 91.47           H  
ATOM   4599  CD  LYS A 319      14.875  10.657  -7.552  1.00 91.47           C  
ATOM   4600  HD2 LYS A 319      14.229  10.278  -8.343  1.00 91.47           H  
ATOM   4601  HD3 LYS A 319      14.901  11.745  -7.600  1.00 91.47           H  
ATOM   4602  CE  LYS A 319      16.282  10.069  -7.724  1.00 91.47           C  
ATOM   4603  HE2 LYS A 319      16.934  10.501  -6.966  1.00 91.47           H  
ATOM   4604  HE3 LYS A 319      16.218   8.996  -7.542  1.00 91.47           H  
ATOM   4605  NZ  LYS A 319      16.834  10.310  -9.080  1.00 91.47           N  
ATOM   4606  HZ1 LYS A 319      16.965  11.295  -9.260  1.00 91.47           H  
ATOM   4607  HZ2 LYS A 319      16.222   9.947  -9.797  1.00 91.47           H  
ATOM   4608  HZ3 LYS A 319      17.752   9.903  -9.190  1.00 91.47           H  
ATOM   4609  N   SER A 320      10.483  11.235  -3.704  1.00 88.46           N  
ATOM   4610  H   SER A 320      11.257  11.556  -3.142  1.00 88.46           H  
ATOM   4611  CA  SER A 320       9.224  11.955  -3.502  1.00 88.46           C  
ATOM   4612  HA  SER A 320       8.389  11.303  -3.758  1.00 88.46           H  
ATOM   4613  C   SER A 320       9.172  13.179  -4.417  1.00 88.46           C  
ATOM   4614  CB  SER A 320       9.065  12.359  -2.029  1.00 88.46           C  
ATOM   4615  HB2 SER A 320       8.210  13.026  -1.918  1.00 88.46           H  
ATOM   4616  HB3 SER A 320       8.889  11.466  -1.430  1.00 88.46           H  
ATOM   4617  O   SER A 320      10.178  13.861  -4.625  1.00 88.46           O  
ATOM   4618  OG  SER A 320      10.237  12.996  -1.562  1.00 88.46           O  
ATOM   4619  HG  SER A 320       9.998  13.880  -1.276  1.00 88.46           H  
ATOM   4620  N   ALA A 321       7.998  13.463  -4.981  1.00 89.83           N  
ATOM   4621  H   ALA A 321       7.212  12.852  -4.809  1.00 89.83           H  
ATOM   4622  CA  ALA A 321       7.769  14.671  -5.767  1.00 89.83           C  
ATOM   4623  HA  ALA A 321       8.727  15.055  -6.117  1.00 89.83           H  
ATOM   4624  C   ALA A 321       7.142  15.765  -4.891  1.00 89.83           C  
ATOM   4625  CB  ALA A 321       6.964  14.321  -7.016  1.00 89.83           C  
ATOM   4626  HB1 ALA A 321       7.463  13.525  -7.569  1.00 89.83           H  
ATOM   4627  HB2 ALA A 321       6.916  15.212  -7.643  1.00 89.83           H  
ATOM   4628  HB3 ALA A 321       5.960  14.000  -6.742  1.00 89.83           H  
ATOM   4629  O   ALA A 321       5.941  16.028  -4.933  1.00 89.83           O  
ATOM   4630  N   ASP A 322       7.989  16.388  -4.081  1.00 87.85           N  
ATOM   4631  H   ASP A 322       8.945  16.062  -4.066  1.00 87.85           H  
ATOM   4632  CA  ASP A 322       7.588  17.310  -3.023  1.00 87.85           C  
ATOM   4633  HA  ASP A 322       6.682  16.927  -2.553  1.00 87.85           H  
ATOM   4634  C   ASP A 322       7.272  18.723  -3.538  1.00 87.85           C  
ATOM   4635  CB  ASP A 322       8.712  17.313  -1.980  1.00 87.85           C  
ATOM   4636  HB2 ASP A 322       9.659  17.463  -2.498  1.00 87.85           H  
ATOM   4637  HB3 ASP A 322       8.577  18.149  -1.294  1.00 87.85           H  
ATOM   4638  O   ASP A 322       7.957  19.265  -4.412  1.00 87.85           O  
ATOM   4639  CG  ASP A 322       8.777  15.998  -1.202  1.00 87.85           C  
ATOM   4640  OD1 ASP A 322       9.898  15.541  -0.875  1.00 87.85           O  
ATOM   4641  OD2 ASP A 322       7.702  15.407  -0.998  1.00 87.85           O  
ATOM   4642  N   ALA A 323       6.234  19.350  -2.981  1.00 88.43           N  
ATOM   4643  H   ALA A 323       5.710  18.862  -2.269  1.00 88.43           H  
ATOM   4644  CA  ALA A 323       5.833  20.718  -3.310  1.00 88.43           C  
ATOM   4645  HA  ALA A 323       6.111  20.936  -4.341  1.00 88.43           H  
ATOM   4646  C   ALA A 323       6.551  21.740  -2.414  1.00 88.43           C  
ATOM   4647  CB  ALA A 323       4.313  20.826  -3.223  1.00 88.43           C  
ATOM   4648  HB1 ALA A 323       4.046  21.872  -3.371  1.00 88.43           H  
ATOM   4649  HB2 ALA A 323       3.967  20.516  -2.237  1.00 88.43           H  
ATOM   4650  HB3 ALA A 323       3.844  20.207  -3.988  1.00 88.43           H  
ATOM   4651  O   ALA A 323       6.031  22.193  -1.396  1.00 88.43           O  
ATOM   4652  N   HIS A 324       7.782  22.092  -2.779  1.00 90.62           N  
ATOM   4653  H   HIS A 324       8.188  21.621  -3.575  1.00 90.62           H  
ATOM   4654  CA  HIS A 324       8.610  23.008  -1.990  1.00 90.62           C  
ATOM   4655  HA  HIS A 324       8.488  22.748  -0.939  1.00 90.62           H  
ATOM   4656  C   HIS A 324       8.220  24.491  -2.128  1.00 90.62           C  
ATOM   4657  CB  HIS A 324      10.075  22.784  -2.359  1.00 90.62           C  
ATOM   4658  HB2 HIS A 324      10.687  23.556  -1.890  1.00 90.62           H  
ATOM   4659  HB3 HIS A 324      10.198  22.872  -3.438  1.00 90.62           H  
ATOM   4660  O   HIS A 324       7.639  24.926  -3.115  1.00 90.62           O  
ATOM   4661  CG  HIS A 324      10.592  21.451  -1.899  1.00 90.62           C  
ATOM   4662  CD2 HIS A 324      10.795  20.338  -2.671  1.00 90.62           C  
ATOM   4663  HD2 HIS A 324      10.570  20.234  -3.722  1.00 90.62           H  
ATOM   4664  ND1 HIS A 324      11.039  21.157  -0.634  1.00 90.62           N  
ATOM   4665  HD1 HIS A 324      11.013  21.753   0.181  1.00 90.62           H  
ATOM   4666  CE1 HIS A 324      11.482  19.893  -0.641  1.00 90.62           C  
ATOM   4667  HE1 HIS A 324      11.909  19.370   0.202  1.00 90.62           H  
ATOM   4668  NE2 HIS A 324      11.390  19.370  -1.865  1.00 90.62           N  
ATOM   4669  N   VAL A 325       8.622  25.317  -1.155  1.00 91.28           N  
ATOM   4670  H   VAL A 325       9.026  24.901  -0.328  1.00 91.28           H  
ATOM   4671  CA  VAL A 325       8.397  26.783  -1.155  1.00 91.28           C  
ATOM   4672  HA  VAL A 325       7.453  26.972  -1.666  1.00 91.28           H  
ATOM   4673  C   VAL A 325       9.462  27.596  -1.912  1.00 91.28           C  
ATOM   4674  CB  VAL A 325       8.248  27.309   0.283  1.00 91.28           C  
ATOM   4675  HB  VAL A 325       8.116  28.391   0.245  1.00 91.28           H  
ATOM   4676  O   VAL A 325       9.381  28.832  -1.969  1.00 91.28           O  
ATOM   4677  CG1 VAL A 325       7.005  26.732   0.962  1.00 91.28           C  
ATOM   4678 HG11 VAL A 325       6.117  26.941   0.367  1.00 91.28           H  
ATOM   4679 HG12 VAL A 325       7.096  25.653   1.085  1.00 91.28           H  
ATOM   4680 HG13 VAL A 325       6.879  27.176   1.950  1.00 91.28           H  
ATOM   4681  CG2 VAL A 325       9.483  27.015   1.143  1.00 91.28           C  
ATOM   4682 HG21 VAL A 325       9.367  27.508   2.108  1.00 91.28           H  
ATOM   4683 HG22 VAL A 325       9.580  25.944   1.324  1.00 91.28           H  
ATOM   4684 HG23 VAL A 325      10.392  27.384   0.667  1.00 91.28           H  
ATOM   4685  N   LEU A 326      10.472  26.913  -2.453  1.00 93.26           N  
ATOM   4686  H   LEU A 326      10.407  25.906  -2.409  1.00 93.26           H  
ATOM   4687  CA  LEU A 326      11.597  27.421  -3.241  1.00 93.26           C  
ATOM   4688  HA  LEU A 326      11.253  28.294  -3.796  1.00 93.26           H  
ATOM   4689  C   LEU A 326      12.038  26.342  -4.253  1.00 93.26           C  
ATOM   4690  CB  LEU A 326      12.760  27.853  -2.312  1.00 93.26           C  
ATOM   4691  HB2 LEU A 326      13.393  28.541  -2.873  1.00 93.26           H  
ATOM   4692  HB3 LEU A 326      12.358  28.420  -1.472  1.00 93.26           H  
ATOM   4693  O   LEU A 326      11.658  25.183  -4.075  1.00 93.26           O  
ATOM   4694  CG  LEU A 326      13.670  26.727  -1.771  1.00 93.26           C  
ATOM   4695  HG  LEU A 326      14.049  26.126  -2.597  1.00 93.26           H  
ATOM   4696  CD1 LEU A 326      14.880  27.321  -1.054  1.00 93.26           C  
ATOM   4697 HD11 LEU A 326      14.567  27.854  -0.156  1.00 93.26           H  
ATOM   4698 HD12 LEU A 326      15.563  26.519  -0.772  1.00 93.26           H  
ATOM   4699 HD13 LEU A 326      15.407  28.012  -1.712  1.00 93.26           H  
ATOM   4700  CD2 LEU A 326      12.940  25.819  -0.789  1.00 93.26           C  
ATOM   4701 HD21 LEU A 326      12.204  25.215  -1.320  1.00 93.26           H  
ATOM   4702 HD22 LEU A 326      12.452  26.418  -0.021  1.00 93.26           H  
ATOM   4703 HD23 LEU A 326      13.661  25.142  -0.331  1.00 93.26           H  
ATOM   4704  N   PRO A 327      12.856  26.679  -5.268  1.00 95.12           N  
ATOM   4705  CA  PRO A 327      13.436  25.701  -6.185  1.00 95.12           C  
ATOM   4706  HA  PRO A 327      12.635  25.274  -6.789  1.00 95.12           H  
ATOM   4707  C   PRO A 327      14.171  24.580  -5.442  1.00 95.12           C  
ATOM   4708  CB  PRO A 327      14.382  26.508  -7.088  1.00 95.12           C  
ATOM   4709  HB2 PRO A 327      14.428  26.105  -8.100  1.00 95.12           H  
ATOM   4710  HB3 PRO A 327      15.386  26.555  -6.665  1.00 95.12           H  
ATOM   4711  O   PRO A 327      15.271  24.784  -4.930  1.00 95.12           O  
ATOM   4712  CG  PRO A 327      13.792  27.913  -7.070  1.00 95.12           C  
ATOM   4713  HG2 PRO A 327      14.547  28.670  -7.283  1.00 95.12           H  
ATOM   4714  HG3 PRO A 327      12.966  27.982  -7.778  1.00 95.12           H  
ATOM   4715  CD  PRO A 327      13.271  28.024  -5.642  1.00 95.12           C  
ATOM   4716  HD2 PRO A 327      12.445  28.734  -5.600  1.00 95.12           H  
ATOM   4717  HD3 PRO A 327      14.081  28.346  -4.987  1.00 95.12           H  
ATOM   4718  N   ALA A 328      13.572  23.394  -5.370  1.00 94.63           N  
ATOM   4719  H   ALA A 328      12.634  23.283  -5.726  1.00 94.63           H  
ATOM   4720  CA  ALA A 328      14.174  22.257  -4.692  1.00 94.63           C  
ATOM   4721  HA  ALA A 328      15.254  22.359  -4.798  1.00 94.63           H  
ATOM   4722  C   ALA A 328      13.793  20.926  -5.333  1.00 94.63           C  
ATOM   4723  CB  ALA A 328      13.787  22.304  -3.214  1.00 94.63           C  
ATOM   4724  HB1 ALA A 328      14.099  23.255  -2.781  1.00 94.63           H  
ATOM   4725  HB2 ALA A 328      12.703  22.226  -3.132  1.00 94.63           H  
ATOM   4726  HB3 ALA A 328      14.254  21.477  -2.678  1.00 94.63           H  
ATOM   4727  O   ALA A 328      12.733  20.827  -5.948  1.00 94.63           O  
ATOM   4728  N   LEU A 329      14.661  19.925  -5.199  1.00 94.40           N  
ATOM   4729  H   LEU A 329      15.498  20.089  -4.658  1.00 94.40           H  
ATOM   4730  CA  LEU A 329      14.442  18.563  -5.689  1.00 94.40           C  
ATOM   4731  HA  LEU A 329      13.379  18.342  -5.602  1.00 94.40           H  
ATOM   4732  C   LEU A 329      15.178  17.526  -4.838  1.00 94.40           C  
ATOM   4733  CB  LEU A 329      14.833  18.433  -7.176  1.00 94.40           C  
ATOM   4734  HB2 LEU A 329      14.392  17.503  -7.535  1.00 94.40           H  
ATOM   4735  HB3 LEU A 329      14.368  19.244  -7.737  1.00 94.40           H  
ATOM   4736  O   LEU A 329      16.178  17.839  -4.184  1.00 94.40           O  
ATOM   4737  CG  LEU A 329      16.341  18.388  -7.500  1.00 94.40           C  
ATOM   4738  HG  LEU A 329      16.817  17.574  -6.953  1.00 94.40           H  
ATOM   4739  CD1 LEU A 329      16.514  18.106  -8.994  1.00 94.40           C  
ATOM   4740 HD11 LEU A 329      16.252  18.990  -9.576  1.00 94.40           H  
ATOM   4741 HD12 LEU A 329      15.873  17.277  -9.293  1.00 94.40           H  
ATOM   4742 HD13 LEU A 329      17.541  17.813  -9.211  1.00 94.40           H  
ATOM   4743  CD2 LEU A 329      17.032  19.706  -7.155  1.00 94.40           C  
ATOM   4744 HD21 LEU A 329      16.415  20.542  -7.485  1.00 94.40           H  
ATOM   4745 HD22 LEU A 329      17.183  19.770  -6.078  1.00 94.40           H  
ATOM   4746 HD23 LEU A 329      18.006  19.760  -7.642  1.00 94.40           H  
ATOM   4747  N   VAL A 330      14.707  16.283  -4.914  1.00 93.45           N  
ATOM   4748  H   VAL A 330      13.857  16.129  -5.438  1.00 93.45           H  
ATOM   4749  CA  VAL A 330      15.326  15.122  -4.266  1.00 93.45           C  
ATOM   4750  HA  VAL A 330      15.966  15.467  -3.454  1.00 93.45           H  
ATOM   4751  C   VAL A 330      16.195  14.356  -5.267  1.00 93.45           C  
ATOM   4752  CB  VAL A 330      14.250  14.211  -3.647  1.00 93.45           C  
ATOM   4753  HB  VAL A 330      13.619  13.812  -4.442  1.00 93.45           H  
ATOM   4754  O   VAL A 330      15.733  14.007  -6.354  1.00 93.45           O  
ATOM   4755  CG1 VAL A 330      14.892  13.042  -2.899  1.00 93.45           C  
ATOM   4756 HG11 VAL A 330      15.575  13.414  -2.135  1.00 93.45           H  
ATOM   4757 HG12 VAL A 330      14.109  12.460  -2.414  1.00 93.45           H  
ATOM   4758 HG13 VAL A 330      15.434  12.392  -3.586  1.00 93.45           H  
ATOM   4759  CG2 VAL A 330      13.357  14.964  -2.651  1.00 93.45           C  
ATOM   4760 HG21 VAL A 330      12.599  14.288  -2.255  1.00 93.45           H  
ATOM   4761 HG22 VAL A 330      12.830  15.782  -3.143  1.00 93.45           H  
ATOM   4762 HG23 VAL A 330      13.945  15.355  -1.821  1.00 93.45           H  
ATOM   4763  N   VAL A 331      17.443  14.058  -4.900  1.00 94.02           N  
ATOM   4764  H   VAL A 331      17.738  14.350  -3.980  1.00 94.02           H  
ATOM   4765  CA  VAL A 331      18.382  13.222  -5.669  1.00 94.02           C  
ATOM   4766  HA  VAL A 331      17.900  12.921  -6.599  1.00 94.02           H  
ATOM   4767  C   VAL A 331      18.712  11.936  -4.909  1.00 94.02           C  
ATOM   4768  CB  VAL A 331      19.661  13.986  -6.069  1.00 94.02           C  
ATOM   4769  HB  VAL A 331      20.279  13.310  -6.660  1.00 94.02           H  
ATOM   4770  O   VAL A 331      18.559  11.864  -3.689  1.00 94.02           O  
ATOM   4771  CG1 VAL A 331      19.335  15.190  -6.962  1.00 94.02           C  
ATOM   4772 HG11 VAL A 331      20.259  15.650  -7.309  1.00 94.02           H  
ATOM   4773 HG12 VAL A 331      18.761  14.861  -7.828  1.00 94.02           H  
ATOM   4774 HG13 VAL A 331      18.756  15.927  -6.405  1.00 94.02           H  
ATOM   4775  CG2 VAL A 331      20.495  14.453  -4.870  1.00 94.02           C  
ATOM   4776 HG21 VAL A 331      20.774  13.601  -4.250  1.00 94.02           H  
ATOM   4777 HG22 VAL A 331      21.408  14.932  -5.225  1.00 94.02           H  
ATOM   4778 HG23 VAL A 331      19.930  15.168  -4.272  1.00 94.02           H  
ATOM   4779  N   SER A 332      19.157  10.898  -5.624  1.00 93.74           N  
ATOM   4780  H   SER A 332      19.413  11.043  -6.590  1.00 93.74           H  
ATOM   4781  CA  SER A 332      19.570   9.642  -4.981  1.00 93.74           C  
ATOM   4782  HA  SER A 332      18.770   9.312  -4.319  1.00 93.74           H  
ATOM   4783  C   SER A 332      20.834   9.845  -4.132  1.00 93.74           C  
ATOM   4784  CB  SER A 332      19.791   8.540  -6.026  1.00 93.74           C  
ATOM   4785  HB2 SER A 332      19.859   7.582  -5.511  1.00 93.74           H  
ATOM   4786  HB3 SER A 332      18.946   8.499  -6.713  1.00 93.74           H  
ATOM   4787  O   SER A 332      21.595  10.788  -4.356  1.00 93.74           O  
ATOM   4788  OG  SER A 332      20.994   8.744  -6.743  1.00 93.74           O  
ATOM   4789  HG  SER A 332      20.833   9.240  -7.549  1.00 93.74           H  
ATOM   4790  N   ALA A 333      21.110   8.932  -3.197  1.00 93.73           N  
ATOM   4791  H   ALA A 333      20.431   8.212  -2.995  1.00 93.73           H  
ATOM   4792  CA  ALA A 333      22.356   8.954  -2.420  1.00 93.73           C  
ATOM   4793  HA  ALA A 333      22.376   9.856  -1.808  1.00 93.73           H  
ATOM   4794  C   ALA A 333      23.611   8.935  -3.316  1.00 93.73           C  
ATOM   4795  CB  ALA A 333      22.364   7.729  -1.500  1.00 93.73           C  
ATOM   4796  HB1 ALA A 333      23.206   7.797  -0.810  1.00 93.73           H  
ATOM   4797  HB2 ALA A 333      21.437   7.686  -0.928  1.00 93.73           H  
ATOM   4798  HB3 ALA A 333      22.453   6.816  -2.089  1.00 93.73           H  
ATOM   4799  O   ALA A 333      24.588   9.649  -3.066  1.00 93.73           O  
ATOM   4800  N   ALA A 334      23.567   8.124  -4.380  1.00 94.42           N  
ATOM   4801  H   ALA A 334      22.718   7.604  -4.548  1.00 94.42           H  
ATOM   4802  CA  ALA A 334      24.657   7.976  -5.340  1.00 94.42           C  
ATOM   4803  HA  ALA A 334      25.572   7.733  -4.800  1.00 94.42           H  
ATOM   4804  C   ALA A 334      24.909   9.274  -6.119  1.00 94.42           C  
ATOM   4805  CB  ALA A 334      24.316   6.812  -6.279  1.00 94.42           C  
ATOM   4806  HB1 ALA A 334      23.403   7.028  -6.833  1.00 94.42           H  
ATOM   4807  HB2 ALA A 334      24.180   5.897  -5.703  1.00 94.42           H  
ATOM   4808  HB3 ALA A 334      25.133   6.664  -6.986  1.00 94.42           H  
ATOM   4809  O   ALA A 334      26.059   9.685  -6.278  1.00 94.42           O  
ATOM   4810  N   ASP A 335      23.845   9.953  -6.548  1.00 95.91           N  
ATOM   4811  H   ASP A 335      22.925   9.560  -6.405  1.00 95.91           H  
ATOM   4812  CA  ASP A 335      23.952  11.252  -7.217  1.00 95.91           C  
ATOM   4813  HA  ASP A 335      24.689  11.186  -8.016  1.00 95.91           H  
ATOM   4814  C   ASP A 335      24.424  12.335  -6.239  1.00 95.91           C  
ATOM   4815  CB  ASP A 335      22.606  11.633  -7.843  1.00 95.91           C  
ATOM   4816  HB2 ASP A 335      22.699  12.616  -8.303  1.00 95.91           H  
ATOM   4817  HB3 ASP A 335      21.861  11.698  -7.050  1.00 95.91           H  
ATOM   4818  O   ASP A 335      25.306  13.124  -6.567  1.00 95.91           O  
ATOM   4819  CG  ASP A 335      22.132  10.630  -8.898  1.00 95.91           C  
ATOM   4820  OD1 ASP A 335      20.908  10.340  -8.876  1.00 95.91           O  
ATOM   4821  OD2 ASP A 335      22.985  10.109  -9.655  1.00 95.91           O  
ATOM   4822  N   GLY A 336      23.925  12.321  -4.999  1.00 95.44           N  
ATOM   4823  H   GLY A 336      23.192  11.659  -4.786  1.00 95.44           H  
ATOM   4824  CA  GLY A 336      24.381  13.218  -3.937  1.00 95.44           C  
ATOM   4825  HA2 GLY A 336      23.860  12.961  -3.015  1.00 95.44           H  
ATOM   4826  HA3 GLY A 336      24.149  14.249  -4.201  1.00 95.44           H  
ATOM   4827  C   GLY A 336      25.883  13.109  -3.670  1.00 95.44           C  
ATOM   4828  O   GLY A 336      26.562  14.125  -3.547  1.00 95.44           O  
ATOM   4829  N   THR A 337      26.432  11.891  -3.673  1.00 95.76           N  
ATOM   4830  H   THR A 337      25.820  11.097  -3.792  1.00 95.76           H  
ATOM   4831  CA  THR A 337      27.881  11.666  -3.519  1.00 95.76           C  
ATOM   4832  HA  THR A 337      28.217  12.146  -2.599  1.00 95.76           H  
ATOM   4833  C   THR A 337      28.681  12.289  -4.664  1.00 95.76           C  
ATOM   4834  CB  THR A 337      28.182  10.166  -3.403  1.00 95.76           C  
ATOM   4835  HB  THR A 337      27.799   9.645  -4.280  1.00 95.76           H  
ATOM   4836  O   THR A 337      29.730  12.887  -4.423  1.00 95.76           O  
ATOM   4837  CG2 THR A 337      29.676   9.854  -3.256  1.00 95.76           C  
ATOM   4838 HG21 THR A 337      30.091  10.384  -2.399  1.00 95.76           H  
ATOM   4839 HG22 THR A 337      29.812   8.782  -3.115  1.00 95.76           H  
ATOM   4840 HG23 THR A 337      30.218  10.149  -4.155  1.00 95.76           H  
ATOM   4841  OG1 THR A 337      27.526   9.669  -2.260  1.00 95.76           O  
ATOM   4842  HG1 THR A 337      26.588   9.849  -2.350  1.00 95.76           H  
ATOM   4843  N   LYS A 338      28.181  12.218  -5.904  1.00 96.41           N  
ATOM   4844  H   LYS A 338      27.293  11.757  -6.039  1.00 96.41           H  
ATOM   4845  CA  LYS A 338      28.833  12.847  -7.064  1.00 96.41           C  
ATOM   4846  HA  LYS A 338      29.890  12.582  -7.075  1.00 96.41           H  
ATOM   4847  C   LYS A 338      28.779  14.374  -6.993  1.00 96.41           C  
ATOM   4848  CB  LYS A 338      28.192  12.351  -8.362  1.00 96.41           C  
ATOM   4849  HB2 LYS A 338      27.122  12.556  -8.333  1.00 96.41           H  
ATOM   4850  HB3 LYS A 338      28.621  12.909  -9.195  1.00 96.41           H  
ATOM   4851  O   LYS A 338      29.785  15.032  -7.245  1.00 96.41           O  
ATOM   4852  CG  LYS A 338      28.432  10.855  -8.610  1.00 96.41           C  
ATOM   4853  HG2 LYS A 338      29.489  10.680  -8.808  1.00 96.41           H  
ATOM   4854  HG3 LYS A 338      28.130  10.270  -7.741  1.00 96.41           H  
ATOM   4855  CD  LYS A 338      27.597  10.429  -9.816  1.00 96.41           C  
ATOM   4856  HD2 LYS A 338      27.923  10.996 -10.688  1.00 96.41           H  
ATOM   4857  HD3 LYS A 338      26.554  10.659  -9.599  1.00 96.41           H  
ATOM   4858  CE  LYS A 338      27.710   8.936 -10.109  1.00 96.41           C  
ATOM   4859  HE2 LYS A 338      27.486   8.388  -9.194  1.00 96.41           H  
ATOM   4860  HE3 LYS A 338      28.733   8.710 -10.408  1.00 96.41           H  
ATOM   4861  NZ  LYS A 338      26.750   8.565 -11.177  1.00 96.41           N  
ATOM   4862  HZ1 LYS A 338      26.785   7.575 -11.375  1.00 96.41           H  
ATOM   4863  HZ2 LYS A 338      26.947   9.084 -12.020  1.00 96.41           H  
ATOM   4864  HZ3 LYS A 338      25.811   8.800 -10.887  1.00 96.41           H  
ATOM   4865  N   ILE A 339      27.650  14.940  -6.562  1.00 96.68           N  
ATOM   4866  H   ILE A 339      26.849  14.344  -6.408  1.00 96.68           H  
ATOM   4867  CA  ILE A 339      27.520  16.389  -6.350  1.00 96.68           C  
ATOM   4868  HA  ILE A 339      27.800  16.896  -7.273  1.00 96.68           H  
ATOM   4869  C   ILE A 339      28.505  16.863  -5.268  1.00 96.68           C  
ATOM   4870  CB  ILE A 339      26.059  16.769  -6.014  1.00 96.68           C  
ATOM   4871  HB  ILE A 339      25.757  16.225  -5.120  1.00 96.68           H  
ATOM   4872  O   ILE A 339      29.210  17.852  -5.469  1.00 96.68           O  
ATOM   4873  CG1 ILE A 339      25.099  16.411  -7.174  1.00 96.68           C  
ATOM   4874 HG12 ILE A 339      25.309  15.406  -7.541  1.00 96.68           H  
ATOM   4875 HG13 ILE A 339      25.264  17.093  -8.008  1.00 96.68           H  
ATOM   4876  CG2 ILE A 339      25.955  18.280  -5.732  1.00 96.68           C  
ATOM   4877 HG21 ILE A 339      26.635  18.573  -4.932  1.00 96.68           H  
ATOM   4878 HG22 ILE A 339      26.224  18.848  -6.623  1.00 96.68           H  
ATOM   4879 HG23 ILE A 339      24.943  18.544  -5.426  1.00 96.68           H  
ATOM   4880  CD1 ILE A 339      23.617  16.455  -6.784  1.00 96.68           C  
ATOM   4881 HD11 ILE A 339      23.307  17.478  -6.574  1.00 96.68           H  
ATOM   4882 HD12 ILE A 339      23.452  15.832  -5.905  1.00 96.68           H  
ATOM   4883 HD13 ILE A 339      23.017  16.071  -7.609  1.00 96.68           H  
ATOM   4884  N   LEU A 340      28.611  16.141  -4.148  1.00 96.06           N  
ATOM   4885  H   LEU A 340      27.988  15.357  -4.021  1.00 96.06           H  
ATOM   4886  CA  LEU A 340      29.569  16.454  -3.081  1.00 96.06           C  
ATOM   4887  HA  LEU A 340      29.433  17.494  -2.782  1.00 96.06           H  
ATOM   4888  C   LEU A 340      31.028  16.320  -3.550  1.00 96.06           C  
ATOM   4889  CB  LEU A 340      29.299  15.543  -1.870  1.00 96.06           C  
ATOM   4890  HB2 LEU A 340      29.273  14.510  -2.216  1.00 96.06           H  
ATOM   4891  HB3 LEU A 340      30.129  15.635  -1.170  1.00 96.06           H  
ATOM   4892  O   LEU A 340      31.877  17.123  -3.158  1.00 96.06           O  
ATOM   4893  CG  LEU A 340      27.995  15.851  -1.109  1.00 96.06           C  
ATOM   4894  HG  LEU A 340      27.156  15.895  -1.804  1.00 96.06           H  
ATOM   4895  CD1 LEU A 340      27.729  14.739  -0.094  1.00 96.06           C  
ATOM   4896 HD11 LEU A 340      27.618  13.786  -0.612  1.00 96.06           H  
ATOM   4897 HD12 LEU A 340      28.551  14.677   0.620  1.00 96.06           H  
ATOM   4898 HD13 LEU A 340      26.806  14.952   0.446  1.00 96.06           H  
ATOM   4899  CD2 LEU A 340      28.065  17.183  -0.360  1.00 96.06           C  
ATOM   4900 HD21 LEU A 340      28.188  18.011  -1.058  1.00 96.06           H  
ATOM   4901 HD22 LEU A 340      27.142  17.342   0.198  1.00 96.06           H  
ATOM   4902 HD23 LEU A 340      28.894  17.181   0.348  1.00 96.06           H  
ATOM   4903  N   ALA A 341      31.332  15.350  -4.417  1.00 96.26           N  
ATOM   4904  H   ALA A 341      30.620  14.680  -4.667  1.00 96.26           H  
ATOM   4905  CA  ALA A 341      32.656  15.212  -5.021  1.00 96.26           C  
ATOM   4906  HA  ALA A 341      33.395  15.169  -4.221  1.00 96.26           H  
ATOM   4907  C   ALA A 341      33.011  16.426  -5.899  1.00 96.26           C  
ATOM   4908  CB  ALA A 341      32.726  13.891  -5.795  1.00 96.26           C  
ATOM   4909  HB1 ALA A 341      32.027  13.902  -6.631  1.00 96.26           H  
ATOM   4910  HB2 ALA A 341      32.480  13.060  -5.133  1.00 96.26           H  
ATOM   4911  HB3 ALA A 341      33.735  13.750  -6.182  1.00 96.26           H  
ATOM   4912  O   ALA A 341      34.094  16.989  -5.737  1.00 96.26           O  
ATOM   4913  N   TYR A 342      32.082  16.897  -6.741  1.00 96.45           N  
ATOM   4914  H   TYR A 342      31.225  16.374  -6.855  1.00 96.45           H  
ATOM   4915  CA  TYR A 342      32.247  18.140  -7.507  1.00 96.45           C  
ATOM   4916  HA  TYR A 342      33.131  18.051  -8.138  1.00 96.45           H  
ATOM   4917  C   TYR A 342      32.461  19.357  -6.594  1.00 96.45           C  
ATOM   4918  CB  TYR A 342      31.027  18.359  -8.413  1.00 96.45           C  
ATOM   4919  HB2 TYR A 342      30.117  18.161  -7.847  1.00 96.45           H  
ATOM   4920  HB3 TYR A 342      31.060  17.639  -9.230  1.00 96.45           H  
ATOM   4921  O   TYR A 342      33.349  20.174  -6.834  1.00 96.45           O  
ATOM   4922  CG  TYR A 342      30.943  19.763  -8.993  1.00 96.45           C  
ATOM   4923  CD1 TYR A 342      29.964  20.667  -8.532  1.00 96.45           C  
ATOM   4924  HD1 TYR A 342      29.259  20.353  -7.776  1.00 96.45           H  
ATOM   4925  CD2 TYR A 342      31.873  20.174  -9.965  1.00 96.45           C  
ATOM   4926  HD2 TYR A 342      32.634  19.482 -10.293  1.00 96.45           H  
ATOM   4927  CE1 TYR A 342      29.884  21.963  -9.077  1.00 96.45           C  
ATOM   4928  HE1 TYR A 342      29.114  22.647  -8.752  1.00 96.45           H  
ATOM   4929  CE2 TYR A 342      31.819  21.479 -10.488  1.00 96.45           C  
ATOM   4930  HE2 TYR A 342      32.552  21.799 -11.215  1.00 96.45           H  
ATOM   4931  OH  TYR A 342      30.767  23.634 -10.552  1.00 96.45           O  
ATOM   4932  HH  TYR A 342      31.465  23.780 -11.194  1.00 96.45           H  
ATOM   4933  CZ  TYR A 342      30.817  22.371 -10.052  1.00 96.45           C  
ATOM   4934  N   MET A 343      31.701  19.468  -5.499  1.00 96.71           N  
ATOM   4935  H   MET A 343      30.969  18.787  -5.353  1.00 96.71           H  
ATOM   4936  CA  MET A 343      31.860  20.569  -4.542  1.00 96.71           C  
ATOM   4937  HA  MET A 343      31.744  21.512  -5.077  1.00 96.71           H  
ATOM   4938  C   MET A 343      33.239  20.619  -3.883  1.00 96.71           C
[truncated: 475,642 more chars]
