# Supplementary material for: AlphaFold-Multimer predicts cross-kingdom interactions at the plant-pathogen interface
Source: Nat Commun. 2023 Sep 27;14:6040. doi: 10.1038/s41467-023-41721-9 (PMC10533508; doi:10.1038/s41467-023-41721-9)
Supplement: Supplementary file 6 — Supplementary Data 3 [file 41467_2023_41721_MOESM6_ESM.zip › P69B-Epi1.pdb]

ATOM      1  N   LEU A   1      22.437  18.494  15.887  1.00 36.29           N  
ATOM      2  H   LEU A   1      22.952  18.446  16.754  1.00 36.29           H  
ATOM      3  H2  LEU A   1      21.445  18.530  16.077  1.00 36.29           H  
ATOM      4  H3  LEU A   1      22.680  19.338  15.387  1.00 36.29           H  
ATOM      5  CA  LEU A   1      22.705  17.310  15.040  1.00 36.29           C  
ATOM      6  HA  LEU A   1      23.729  17.322  14.667  1.00 36.29           H  
ATOM      7  C   LEU A   1      21.751  17.390  13.865  1.00 36.29           C  
ATOM      8  CB  LEU A   1      22.427  15.970  15.764  1.00 36.29           C  
ATOM      9  HB2 LEU A   1      22.431  15.190  15.003  1.00 36.29           H  
ATOM     10  HB3 LEU A   1      21.423  15.997  16.186  1.00 36.29           H  
ATOM     11  O   LEU A   1      20.598  17.727  14.107  1.00 36.29           O  
ATOM     12  CG  LEU A   1      23.414  15.523  16.860  1.00 36.29           C  
ATOM     13  HG  LEU A   1      24.425  15.526  16.454  1.00 36.29           H  
ATOM     14  CD1 LEU A   1      23.372  16.417  18.104  1.00 36.29           C  
ATOM     15 HD11 LEU A   1      23.845  17.379  17.906  1.00 36.29           H  
ATOM     16 HD12 LEU A   1      22.347  16.550  18.451  1.00 36.29           H  
ATOM     17 HD13 LEU A   1      23.948  15.949  18.902  1.00 36.29           H  
ATOM     18  CD2 LEU A   1      23.062  14.100  17.301  1.00 36.29           C  
ATOM     19 HD21 LEU A   1      23.781  13.754  18.044  1.00 36.29           H  
ATOM     20 HD22 LEU A   1      23.116  13.427  16.445  1.00 36.29           H  
ATOM     21 HD23 LEU A   1      22.056  14.069  17.719  1.00 36.29           H  
ATOM     22  N   SER A   2      22.168  17.009  12.661  1.00 39.30           N  
ATOM     23  H   SER A   2      23.133  16.771  12.481  1.00 39.30           H  
ATOM     24  CA  SER A   2      21.229  16.334  11.769  1.00 39.30           C  
ATOM     25  HA  SER A   2      20.335  16.940  11.623  1.00 39.30           H  
ATOM     26  C   SER A   2      20.846  15.024  12.457  1.00 39.30           C  
ATOM     27  CB  SER A   2      21.869  16.075  10.394  1.00 39.30           C  
ATOM     28  HB2 SER A   2      21.303  15.308   9.865  1.00 39.30           H  
ATOM     29  HB3 SER A   2      21.839  16.994   9.809  1.00 39.30           H  
ATOM     30  O   SER A   2      21.668  14.117  12.589  1.00 39.30           O  
ATOM     31  OG  SER A   2      23.222  15.672  10.534  1.00 39.30           O  
ATOM     32  HG  SER A   2      23.359  14.914   9.960  1.00 39.30           H  
ATOM     33  N   LEU A   3      19.616  14.925  12.966  1.00 45.96           N  
ATOM     34  H   LEU A   3      18.981  15.704  12.875  1.00 45.96           H  
ATOM     35  CA  LEU A   3      19.032  13.599  13.097  1.00 45.96           C  
ATOM     36  HA  LEU A   3      19.765  12.897  13.494  1.00 45.96           H  
ATOM     37  C   LEU A   3      18.727  13.181  11.667  1.00 45.96           C  
ATOM     38  CB  LEU A   3      17.795  13.552  14.013  1.00 45.96           C  
ATOM     39  HB2 LEU A   3      17.119  14.377  13.791  1.00 45.96           H  
ATOM     40  HB3 LEU A   3      17.266  12.627  13.782  1.00 45.96           H  
ATOM     41  O   LEU A   3      17.719  13.584  11.097  1.00 45.96           O  
ATOM     42  CG  LEU A   3      18.153  13.530  15.510  1.00 45.96           C  
ATOM     43  HG  LEU A   3      19.073  12.965  15.662  1.00 45.96           H  
ATOM     44  CD1 LEU A   3      18.350  14.935  16.082  1.00 45.96           C  
ATOM     45 HD11 LEU A   3      17.429  15.506  15.964  1.00 45.96           H  
ATOM     46 HD12 LEU A   3      18.605  14.882  17.141  1.00 45.96           H  
ATOM     47 HD13 LEU A   3      19.146  15.448  15.543  1.00 45.96           H  
ATOM     48  CD2 LEU A   3      17.054  12.841  16.317  1.00 45.96           C  
ATOM     49 HD21 LEU A   3      17.252  12.915  17.386  1.00 45.96           H  
ATOM     50 HD22 LEU A   3      16.095  13.311  16.099  1.00 45.96           H  
ATOM     51 HD23 LEU A   3      17.007  11.791  16.028  1.00 45.96           H  
ATOM     52  N   HIS A   4      19.648  12.416  11.087  1.00 54.82           N  
ATOM     53  H   HIS A   4      20.505  12.225  11.586  1.00 54.82           H  
ATOM     54  CA  HIS A   4      19.323  11.572   9.954  1.00 54.82           C  
ATOM     55  HA  HIS A   4      18.922  12.175   9.139  1.00 54.82           H  
ATOM     56  C   HIS A   4      18.238  10.633  10.464  1.00 54.82           C  
ATOM     57  CB  HIS A   4      20.583  10.843   9.469  1.00 54.82           C  
ATOM     58  HB2 HIS A   4      20.311  10.162   8.663  1.00 54.82           H  
ATOM     59  HB3 HIS A   4      21.007  10.251  10.280  1.00 54.82           H  
ATOM     60  O   HIS A   4      18.510   9.723  11.249  1.00 54.82           O  
ATOM     61  CG  HIS A   4      21.620  11.814   8.964  1.00 54.82           C  
ATOM     62  CD2 HIS A   4      22.637  12.375   9.689  1.00 54.82           C  
ATOM     63  HD2 HIS A   4      22.873  12.157  10.720  1.00 54.82           H  
ATOM     64  ND1 HIS A   4      21.634  12.405   7.722  1.00 54.82           N  
ATOM     65  HD1 HIS A   4      21.026  12.173   6.950  1.00 54.82           H  
ATOM     66  CE1 HIS A   4      22.636  13.298   7.697  1.00 54.82           C  
ATOM     67  HE1 HIS A   4      22.902  13.904   6.843  1.00 54.82           H  
ATOM     68  NE2 HIS A   4      23.265  13.335   8.885  1.00 54.82           N  
ATOM     69  N   THR A   5      16.989  10.938  10.132  1.00 68.26           N  
ATOM     70  H   THR A   5      16.804  11.755   9.567  1.00 68.26           H  
ATOM     71  CA  THR A   5      15.895   9.992  10.282  1.00 68.26           C  
ATOM     72  HA  THR A   5      15.884   9.619  11.306  1.00 68.26           H  
ATOM     73  C   THR A   5      16.155   8.809   9.357  1.00 68.26           C  
ATOM     74  CB  THR A   5      14.534  10.655  10.003  1.00 68.26           C  
ATOM     75  HB  THR A   5      13.763   9.891   9.892  1.00 68.26           H  
ATOM     76  O   THR A   5      16.919   8.913   8.396  1.00 68.26           O  
ATOM     77  CG2 THR A   5      14.136  11.579  11.157  1.00 68.26           C  
ATOM     78 HG21 THR A   5      14.878  12.367  11.282  1.00 68.26           H  
ATOM     79 HG22 THR A   5      14.051  11.001  12.077  1.00 68.26           H  
ATOM     80 HG23 THR A   5      13.169  12.031  10.934  1.00 68.26           H  
ATOM     81  OG1 THR A   5      14.591  11.451   8.841  1.00 68.26           O  
ATOM     82  HG1 THR A   5      14.558  10.875   8.074  1.00 68.26           H  
ATOM     83  N   THR A   6      15.500   7.679   9.604  1.00 72.39           N  
ATOM     84  H   THR A   6      14.880   7.636  10.401  1.00 72.39           H  
ATOM     85  CA  THR A   6      15.222   6.750   8.504  1.00 72.39           C  
ATOM     86  HA  THR A   6      16.156   6.309   8.156  1.00 72.39           H  
ATOM     87  C   THR A   6      14.589   7.543   7.369  1.00 72.39           C  
ATOM     88  CB  THR A   6      14.263   5.641   8.933  1.00 72.39           C  
ATOM     89  HB  THR A   6      13.901   5.104   8.056  1.00 72.39           H  
ATOM     90  O   THR A   6      13.868   8.504   7.619  1.00 72.39           O  
ATOM     91  CG2 THR A   6      14.985   4.654   9.843  1.00 72.39           C  
ATOM     92 HG21 THR A   6      15.765   4.137   9.283  1.00 72.39           H  
ATOM     93 HG22 THR A   6      15.445   5.170  10.686  1.00 72.39           H  
ATOM     94 HG23 THR A   6      14.263   3.928  10.216  1.00 72.39           H  
ATOM     95  OG1 THR A   6      13.166   6.185   9.633  1.00 72.39           O  
ATOM     96  HG1 THR A   6      12.601   6.663   9.021  1.00 72.39           H  
ATOM     97  N   HIS A   7      14.891   7.198   6.125  1.00 87.55           N  
ATOM     98  H   HIS A   7      15.517   6.418   5.984  1.00 87.55           H  
ATOM     99  CA  HIS A   7      14.795   8.186   5.049  1.00 87.55           C  
ATOM    100  HA  HIS A   7      15.361   9.067   5.352  1.00 87.55           H  
ATOM    101  C   HIS A   7      13.376   8.696   4.728  1.00 87.55           C  
ATOM    102  CB  HIS A   7      15.493   7.598   3.825  1.00 87.55           C  
ATOM    103  HB2 HIS A   7      16.436   7.147   4.131  1.00 87.55           H  
ATOM    104  HB3 HIS A   7      14.864   6.832   3.369  1.00 87.55           H  
ATOM    105  O   HIS A   7      13.230   9.797   4.196  1.00 87.55           O  
ATOM    106  CG  HIS A   7      15.819   8.655   2.820  1.00 87.55           C  
ATOM    107  CD2 HIS A   7      15.346   8.707   1.550  1.00 87.55           C  
ATOM    108  HD2 HIS A   7      14.678   8.017   1.058  1.00 87.55           H  
ATOM    109  ND1 HIS A   7      16.627   9.766   3.067  1.00 87.55           N  
ATOM    110  CE1 HIS A   7      16.614  10.472   1.926  1.00 87.55           C  
ATOM    111  HE1 HIS A   7      17.149  11.395   1.758  1.00 87.55           H  
ATOM    112  NE2 HIS A   7      15.868   9.849   1.005  1.00 87.55           N  
ATOM    113  HE2 HIS A   7      15.725  10.128   0.045  1.00 87.55           H  
ATOM    114  N   THR A   8      12.324   7.947   5.077  1.00 92.46           N  
ATOM    115  H   THR A   8      12.474   7.043   5.501  1.00 92.46           H  
ATOM    116  CA  THR A   8      10.967   8.242   4.602  1.00 92.46           C  
ATOM    117  HA  THR A   8      11.049   8.293   3.516  1.00 92.46           H  
ATOM    118  C   THR A   8      10.380   9.584   5.047  1.00 92.46           C  
ATOM    119  CB  THR A   8       9.956   7.137   4.926  1.00 92.46           C  
ATOM    120  HB  THR A   8       9.583   7.249   5.944  1.00 92.46           H  
ATOM    121  O   THR A   8       9.889  10.294   4.175  1.00 92.46           O  
ATOM    122  CG2 THR A   8       8.776   7.249   3.965  1.00 92.46           C  
ATOM    123 HG21 THR A   8       7.968   7.796   4.450  1.00 92.46           H  
ATOM    124 HG22 THR A   8       8.424   6.255   3.691  1.00 92.46           H  
ATOM    125 HG23 THR A   8       9.046   7.784   3.055  1.00 92.46           H  
ATOM    126  OG1 THR A   8      10.524   5.851   4.830  1.00 92.46           O  
ATOM    127  HG1 THR A   8       9.794   5.253   5.005  1.00 92.46           H  
ATOM    128  N   PRO A   9      10.424  10.010   6.328  1.00 92.19           N  
ATOM    129  CA  PRO A   9       9.889  11.315   6.711  1.00 92.19           C  
ATOM    130  HA  PRO A   9       8.832  11.339   6.444  1.00 92.19           H  
ATOM    131  C   PRO A   9      10.597  12.466   5.988  1.00 92.19           C  
ATOM    132  CB  PRO A   9      10.009  11.390   8.238  1.00 92.19           C  
ATOM    133  HB2 PRO A   9       9.180  11.942   8.681  1.00 92.19           H  
ATOM    134  HB3 PRO A   9      10.963  11.834   8.524  1.00 92.19           H  
ATOM    135  O   PRO A   9       9.928  13.363   5.488  1.00 92.19           O  
ATOM    136  CG  PRO A   9       9.982   9.918   8.646  1.00 92.19           C  
ATOM    137  HG2 PRO A   9      10.455   9.754   9.615  1.00 92.19           H  
ATOM    138  HG3 PRO A   9       8.962   9.537   8.634  1.00 92.19           H  
ATOM    139  CD  PRO A   9      10.798   9.286   7.528  1.00 92.19           C  
ATOM    140  HD2 PRO A   9      10.614   8.213   7.469  1.00 92.19           H  
ATOM    141  HD3 PRO A   9      11.848   9.495   7.734  1.00 92.19           H  
ATOM    142  N   SER A  10      11.923  12.396   5.816  1.00 92.64           N  
ATOM    143  H   SER A  10      12.435  11.619   6.207  1.00 92.64           H  
ATOM    144  CA  SER A  10      12.676  13.386   5.034  1.00 92.64           C  
ATOM    145  HA  SER A  10      12.415  14.374   5.412  1.00 92.64           H  
ATOM    146  C   SER A  10      12.310  13.390   3.543  1.00 92.64           C  
ATOM    147  CB  SER A  10      14.190  13.210   5.228  1.00 92.64           C  
ATOM    148  HB2 SER A  10      14.480  13.756   6.126  1.00 92.64           H  
ATOM    149  HB3 SER A  10      14.722  13.647   4.383  1.00 92.64           H  
ATOM    150  O   SER A  10      12.220  14.468   2.959  1.00 92.64           O  
ATOM    151  OG  SER A  10      14.589  11.859   5.400  1.00 92.64           O  
ATOM    152  HG  SER A  10      14.313  11.334   4.645  1.00 92.64           H  
ATOM    153  N   PHE A  11      12.039  12.226   2.943  1.00 95.99           N  
ATOM    154  H   PHE A  11      12.148  11.372   3.471  1.00 95.99           H  
ATOM    155  CA  PHE A  11      11.522  12.106   1.570  1.00 95.99           C  
ATOM    156  HA  PHE A  11      12.161  12.675   0.894  1.00 95.99           H  
ATOM    157  C   PHE A  11      10.097  12.674   1.434  1.00 95.99           C  
ATOM    158  CB  PHE A  11      11.585  10.627   1.166  1.00 95.99           C  
ATOM    159  HB2 PHE A  11      12.619  10.292   1.245  1.00 95.99           H  
ATOM    160  HB3 PHE A  11      11.002  10.039   1.875  1.00 95.99           H  
ATOM    161  O   PHE A  11       9.786  13.350   0.460  1.00 95.99           O  
ATOM    162  CG  PHE A  11      11.099  10.310  -0.234  1.00 95.99           C  
ATOM    163  CD1 PHE A  11       9.887   9.620  -0.428  1.00 95.99           C  
ATOM    164  HD1 PHE A  11       9.260   9.373   0.416  1.00 95.99           H  
ATOM    165  CD2 PHE A  11      11.896  10.641  -1.345  1.00 95.99           C  
ATOM    166  HD2 PHE A  11      12.822  11.179  -1.205  1.00 95.99           H  
ATOM    167  CE1 PHE A  11       9.511   9.206  -1.719  1.00 95.99           C  
ATOM    168  HE1 PHE A  11       8.601   8.645  -1.874  1.00 95.99           H  
ATOM    169  CE2 PHE A  11      11.521  10.228  -2.635  1.00 95.99           C  
ATOM    170  HE2 PHE A  11      12.151  10.453  -3.483  1.00 95.99           H  
ATOM    171  CZ  PHE A  11      10.340   9.492  -2.815  1.00 95.99           C  
ATOM    172  HZ  PHE A  11      10.071   9.135  -3.798  1.00 95.99           H  
ATOM    173  N   LEU A  12       9.262  12.500   2.462  1.00 96.30           N  
ATOM    174  H   LEU A  12       9.579  11.909   3.218  1.00 96.30           H  
ATOM    175  CA  LEU A  12       7.931  13.107   2.597  1.00 96.30           C  
ATOM    176  HA  LEU A  12       7.442  13.078   1.624  1.00 96.30           H  
ATOM    177  C   LEU A  12       7.967  14.603   2.992  1.00 96.30           C  
ATOM    178  CB  LEU A  12       7.111  12.266   3.600  1.00 96.30           C  
ATOM    179  HB2 LEU A  12       7.672  12.199   4.532  1.00 96.30           H  
ATOM    180  HB3 LEU A  12       6.180  12.788   3.822  1.00 96.30           H  
ATOM    181  O   LEU A  12       6.927  15.184   3.300  1.00 96.30           O  
ATOM    182  CG  LEU A  12       6.749  10.844   3.130  1.00 96.30           C  
ATOM    183  HG  LEU A  12       7.646  10.302   2.832  1.00 96.30           H  
ATOM    184  CD1 LEU A  12       6.076  10.082   4.274  1.00 96.30           C  
ATOM    185 HD11 LEU A  12       5.828   9.072   3.947  1.00 96.30           H  
ATOM    186 HD12 LEU A  12       6.759  10.019   5.121  1.00 96.30           H  
ATOM    187 HD13 LEU A  12       5.164  10.594   4.581  1.00 96.30           H  
ATOM    188  CD2 LEU A  12       5.779  10.873   1.950  1.00 96.30           C  
ATOM    189 HD21 LEU A  12       5.472   9.860   1.691  1.00 96.30           H  
ATOM    190 HD22 LEU A  12       4.899  11.460   2.214  1.00 96.30           H  
ATOM    191 HD23 LEU A  12       6.259  11.324   1.081  1.00 96.30           H  
ATOM    192  N   GLY A  13       9.145  15.239   3.019  1.00 95.29           N  
ATOM    193  H   GLY A  13       9.965  14.721   2.739  1.00 95.29           H  
ATOM    194  CA  GLY A  13       9.313  16.657   3.364  1.00 95.29           C  
ATOM    195  HA2 GLY A  13       8.595  17.245   2.793  1.00 95.29           H  
ATOM    196  HA3 GLY A  13      10.318  16.963   3.073  1.00 95.29           H  
ATOM    197  C   GLY A  13       9.127  16.999   4.850  1.00 95.29           C  
ATOM    198  O   GLY A  13       9.135  18.176   5.212  1.00 95.29           O  
ATOM    199  N   LEU A  14       8.983  16.000   5.722  1.00 95.92           N  
ATOM    200  H   LEU A  14       9.075  15.057   5.372  1.00 95.92           H  
ATOM    201  CA  LEU A  14       8.779  16.162   7.160  1.00 95.92           C  
ATOM    202  HA  LEU A  14       8.132  17.024   7.325  1.00 95.92           H  
ATOM    203  C   LEU A  14      10.125  16.431   7.847  1.00 95.92           C  
ATOM    204  CB  LEU A  14       8.077  14.916   7.732  1.00 95.92           C  
ATOM    205  HB2 LEU A  14       7.880  15.086   8.790  1.00 95.92           H  
ATOM    206  HB3 LEU A  14       8.761  14.071   7.660  1.00 95.92           H  
ATOM    207  O   LEU A  14      11.024  15.588   7.854  1.00 95.92           O  
ATOM    208  CG  LEU A  14       6.753  14.540   7.040  1.00 95.92           C  
ATOM    209  HG  LEU A  14       6.908  14.446   5.965  1.00 95.92           H  
ATOM    210  CD1 LEU A  14       6.257  13.188   7.544  1.00 95.92           C  
ATOM    211 HD11 LEU A  14       7.028  12.431   7.397  1.00 95.92           H  
ATOM    212 HD12 LEU A  14       5.998  13.248   8.601  1.00 95.92           H  
ATOM    213 HD13 LEU A  14       5.382  12.902   6.960  1.00 95.92           H  
ATOM    214  CD2 LEU A  14       5.660  15.580   7.298  1.00 95.92           C  
ATOM    215 HD21 LEU A  14       5.932  16.523   6.825  1.00 95.92           H  
ATOM    216 HD22 LEU A  14       5.525  15.726   8.370  1.00 95.92           H  
ATOM    217 HD23 LEU A  14       4.721  15.238   6.863  1.00 95.92           H  
ATOM    218  N   GLN A  15      10.278  17.627   8.420  1.00 93.27           N  
ATOM    219  H   GLN A  15       9.507  18.279   8.380  1.00 93.27           H  
ATOM    220  CA  GLN A  15      11.531  18.090   9.022  1.00 93.27           C  
ATOM    221  HA  GLN A  15      12.246  17.267   9.029  1.00 93.27           H  
ATOM    222  C   GLN A  15      11.323  18.512  10.477  1.00 93.27           C  
ATOM    223  CB  GLN A  15      12.148  19.221   8.186  1.00 93.27           C  
ATOM    224  HB2 GLN A  15      13.058  19.554   8.686  1.00 93.27           H  
ATOM    225  HB3 GLN A  15      11.452  20.058   8.132  1.00 93.27           H  
ATOM    226  O   GLN A  15      10.317  19.124  10.835  1.00 93.27           O  
ATOM    227  CG  GLN A  15      12.503  18.760   6.761  1.00 93.27           C  
ATOM    228  HG2 GLN A  15      13.109  17.856   6.812  1.00 93.27           H  
ATOM    229  HG3 GLN A  15      11.587  18.522   6.220  1.00 93.27           H  
ATOM    230  CD  GLN A  15      13.272  19.803   5.956  1.00 93.27           C  
ATOM    231  NE2 GLN A  15      13.431  19.601   4.668  1.00 93.27           N  
ATOM    232 HE21 GLN A  15      13.912  20.326   4.155  1.00 93.27           H  
ATOM    233 HE22 GLN A  15      12.994  18.809   4.217  1.00 93.27           H  
ATOM    234  OE1 GLN A  15      13.771  20.797   6.459  1.00 93.27           O  
ATOM    235  N   GLN A  16      12.270  18.163  11.351  1.00 94.46           N  
ATOM    236  H   GLN A  16      13.093  17.684  11.016  1.00 94.46           H  
ATOM    237  CA  GLN A  16      12.084  18.335  12.792  1.00 94.46           C  
ATOM    238  HA  GLN A  16      11.143  17.847  13.046  1.00 94.46           H  
ATOM    239  C   GLN A  16      11.950  19.822  13.166  1.00 94.46           C  
ATOM    240  CB  GLN A  16      13.201  17.609  13.561  1.00 94.46           C  
ATOM    241  HB2 GLN A  16      14.117  18.199  13.537  1.00 94.46           H  
ATOM    242  HB3 GLN A  16      13.391  16.646  13.087  1.00 94.46           H  
ATOM    243  O   GLN A  16      12.838  20.629  12.895  1.00 94.46           O  
ATOM    244  CG  GLN A  16      12.775  17.348  15.013  1.00 94.46           C  
ATOM    245  HG2 GLN A  16      11.821  16.820  15.001  1.00 94.46           H  
ATOM    246  HG3 GLN A  16      12.634  18.295  15.535  1.00 94.46           H  
ATOM    247  CD  GLN A  16      13.764  16.500  15.808  1.00 94.46           C  
ATOM    248  NE2 GLN A  16      13.292  15.776  16.799  1.00 94.46           N  
ATOM    249 HE21 GLN A  16      12.296  15.722  16.953  1.00 94.46           H  
ATOM    250 HE22 GLN A  16      13.943  15.157  17.260  1.00 94.46           H  
ATOM    251  OE1 GLN A  16      14.964  16.472  15.581  1.00 94.46           O  
ATOM    252  N   ASN A  17      10.839  20.159  13.825  1.00 93.99           N  
ATOM    253  H   ASN A  17      10.188  19.413  14.022  1.00 93.99           H  
ATOM    254  CA  ASN A  17      10.430  21.506  14.242  1.00 93.99           C  
ATOM    255  HA  ASN A  17       9.448  21.389  14.700  1.00 93.99           H  
ATOM    256  C   ASN A  17      10.193  22.510  13.093  1.00 93.99           C  
ATOM    257  CB  ASN A  17      11.368  22.030  15.349  1.00 93.99           C  
ATOM    258  HB2 ASN A  17      12.348  22.233  14.916  1.00 93.99           H  
ATOM    259  HB3 ASN A  17      10.976  22.969  15.740  1.00 93.99           H  
ATOM    260  O   ASN A  17      10.223  23.718  13.332  1.00 93.99           O  
ATOM    261  CG  ASN A  17      11.513  21.071  16.515  1.00 93.99           C  
ATOM    262  ND2 ASN A  17      12.708  20.898  17.028  1.00 93.99           N  
ATOM    263 HD21 ASN A  17      12.773  20.263  17.811  1.00 93.99           H  
ATOM    264 HD22 ASN A  17      13.499  21.378  16.624  1.00 93.99           H  
ATOM    265  OD1 ASN A  17      10.568  20.452  16.979  1.00 93.99           O  
ATOM    266  N   MET A  18       9.918  22.041  11.869  1.00 94.61           N  
ATOM    267  H   MET A  18       9.891  21.043  11.715  1.00 94.61           H  
ATOM    268  CA  MET A  18       9.620  22.887  10.703  1.00 94.61           C  
ATOM    269  HA  MET A  18       9.311  23.874  11.046  1.00 94.61           H  
ATOM    270  C   MET A  18       8.462  22.317   9.864  1.00 94.61           C  
ATOM    271  CB  MET A  18      10.884  23.052   9.843  1.00 94.61           C  
ATOM    272  HB2 MET A  18      10.643  23.657   8.969  1.00 94.61           H  
ATOM    273  HB3 MET A  18      11.212  22.070   9.504  1.00 94.61           H  
ATOM    274  O   MET A  18       8.231  21.109   9.856  1.00 94.61           O  
ATOM    275  CG  MET A  18      12.026  23.739  10.609  1.00 94.61           C  
ATOM    276  HG2 MET A  18      12.342  23.095  11.430  1.00 94.61           H  
ATOM    277  HG3 MET A  18      11.642  24.665  11.038  1.00 94.61           H  
ATOM    278  SD  MET A  18      13.493  24.150   9.627  1.00 94.61           S  
ATOM    279  CE  MET A  18      14.063  22.483   9.203  1.00 94.61           C  
ATOM    280  HE1 MET A  18      14.245  21.911  10.113  1.00 94.61           H  
ATOM    281  HE2 MET A  18      13.303  21.982   8.605  1.00 94.61           H  
ATOM    282  HE3 MET A  18      14.981  22.547   8.619  1.00 94.61           H  
ATOM    283  N   GLY A  19       7.741  23.194   9.155  1.00 93.39           N  
ATOM    284  H   GLY A  19       7.953  24.178   9.233  1.00 93.39           H  
ATOM    285  CA  GLY A  19       6.601  22.827   8.303  1.00 93.39           C  
ATOM    286  HA2 GLY A  19       6.967  22.263   7.445  1.00 93.39           H  
ATOM    287  HA3 GLY A  19       6.112  23.730   7.937  1.00 93.39           H  
ATOM    288  C   GLY A  19       5.539  21.992   9.028  1.00 93.39           C  
ATOM    289  O   GLY A  19       5.345  22.135  10.236  1.00 93.39           O  
ATOM    290  N   VAL A  20       4.907  21.060   8.305  1.00 94.19           N  
ATOM    291  H   VAL A  20       5.116  21.009   7.318  1.00 94.19           H  
ATOM    292  CA  VAL A  20       3.775  20.246   8.794  1.00 94.19           C  
ATOM    293  HA  VAL A  20       2.900  20.892   8.859  1.00 94.19           H  
ATOM    294  C   VAL A  20       4.017  19.654  10.176  1.00 94.19           C  
ATOM    295  CB  VAL A  20       3.444  19.074   7.852  1.00 94.19           C  
ATOM    296  HB  VAL A  20       4.231  18.323   7.919  1.00 94.19           H  
ATOM    297  O   VAL A  20       3.138  19.737  11.019  1.00 94.19           O  
ATOM    298  CG1 VAL A  20       2.101  18.417   8.204  1.00 94.19           C  
ATOM    299 HG11 VAL A  20       1.887  17.606   7.509  1.00 94.19           H  
ATOM    300 HG12 VAL A  20       2.123  18.002   9.212  1.00 94.19           H  
ATOM    301 HG13 VAL A  20       1.295  19.149   8.144  1.00 94.19           H  
ATOM    302  CG2 VAL A  20       3.352  19.528   6.405  1.00 94.19           C  
ATOM    303 HG21 VAL A  20       4.314  19.889   6.043  1.00 94.19           H  
ATOM    304 HG22 VAL A  20       3.072  18.672   5.791  1.00 94.19           H  
ATOM    305 HG23 VAL A  20       2.595  20.307   6.304  1.00 94.19           H  
ATOM    306  N   TRP A  21       5.190  19.087  10.465  1.00 96.14           N  
ATOM    307  H   TRP A  21       5.918  19.090   9.764  1.00 96.14           H  
ATOM    308  CA  TRP A  21       5.459  18.483  11.777  1.00 96.14           C  
ATOM    309  HA  TRP A  21       4.676  17.756  11.996  1.00 96.14           H  
ATOM    310  C   TRP A  21       5.395  19.479  12.938  1.00 96.14           C  
ATOM    311  CB  TRP A  21       6.822  17.780  11.746  1.00 96.14           C  
ATOM    312  HB2 TRP A  21       7.455  18.237  10.986  1.00 96.14           H  
ATOM    313  HB3 TRP A  21       7.321  17.960  12.699  1.00 96.14           H  
ATOM    314  O   TRP A  21       4.971  19.116  14.033  1.00 96.14           O  
ATOM    315  CG  TRP A  21       6.827  16.295  11.543  1.00 96.14           C  
ATOM    316  CD1 TRP A  21       5.759  15.470  11.414  1.00 96.14           C  
ATOM    317  HD1 TRP A  21       4.720  15.765  11.404  1.00 96.14           H  
ATOM    318  CD2 TRP A  21       7.997  15.424  11.490  1.00 96.14           C  
ATOM    319  CE2 TRP A  21       7.563  14.073  11.366  1.00 96.14           C  
ATOM    320  CE3 TRP A  21       9.388  15.652  11.528  1.00 96.14           C  
ATOM    321  HE3 TRP A  21       9.736  16.672  11.601  1.00 96.14           H  
ATOM    322  NE1 TRP A  21       6.192  14.165  11.319  1.00 96.14           N  
ATOM    323  HE1 TRP A  21       5.562  13.384  11.209  1.00 96.14           H  
ATOM    324  CH2 TRP A  21       9.841  13.263  11.328  1.00 96.14           C  
ATOM    325  HH2 TRP A  21      10.544  12.448  11.242  1.00 96.14           H  
ATOM    326  CZ2 TRP A  21       8.460  12.999  11.300  1.00 96.14           C  
ATOM    327  HZ2 TRP A  21       8.090  11.989  11.210  1.00 96.14           H  
ATOM    328  CZ3 TRP A  21      10.304  14.587  11.439  1.00 96.14           C  
ATOM    329  HZ3 TRP A  21      11.366  14.783  11.430  1.00 96.14           H  
ATOM    330  N   LYS A  22       5.766  20.739  12.706  1.00 95.20           N  
ATOM    331  H   LYS A  22       5.997  20.988  11.755  1.00 95.20           H  
ATOM    332  CA  LYS A  22       5.578  21.821  13.673  1.00 95.20           C  
ATOM    333  HA  LYS A  22       5.850  21.476  14.671  1.00 95.20           H  
ATOM    334  C   LYS A  22       4.111  22.246  13.736  1.00 95.20           C  
ATOM    335  CB  LYS A  22       6.492  22.977  13.259  1.00 95.20           C  
ATOM    336  HB2 LYS A  22       7.524  22.626  13.252  1.00 95.20           H  
ATOM    337  HB3 LYS A  22       6.227  23.274  12.244  1.00 95.20           H  
ATOM    338  O   LYS A  22       3.557  22.347  14.827  1.00 95.20           O  
ATOM    339  CG  LYS A  22       6.392  24.205  14.170  1.00 95.20           C  
ATOM    340  HG2 LYS A  22       6.873  24.004  15.127  1.00 95.20           H  
ATOM    341  HG3 LYS A  22       5.344  24.451  14.340  1.00 95.20           H  
ATOM    342  CD  LYS A  22       7.064  25.392  13.475  1.00 95.20           C  
ATOM    343  HD2 LYS A  22       6.767  25.395  12.426  1.00 95.20           H  
ATOM    344  HD3 LYS A  22       8.148  25.294  13.525  1.00 95.20           H  
ATOM    345  CE  LYS A  22       6.616  26.697  14.132  1.00 95.20           C  
ATOM    346  HE2 LYS A  22       5.858  26.465  14.880  1.00 95.20           H  
ATOM    347  HE3 LYS A  22       7.464  27.164  14.633  1.00 95.20           H  
ATOM    348  NZ  LYS A  22       6.025  27.587  13.105  1.00 95.20           N  
ATOM    349  HZ1 LYS A  22       5.624  28.420  13.510  1.00 95.20           H  
ATOM    350  HZ2 LYS A  22       6.702  27.834  12.397  1.00 95.20           H  
ATOM    351  HZ3 LYS A  22       5.284  27.090  12.632  1.00 95.20           H  
ATOM    352  N   ASP A  23       3.500  22.483  12.580  1.00 94.99           N  
ATOM    353  H   ASP A  23       4.037  22.376  11.731  1.00 94.99           H  
ATOM    354  CA  ASP A  23       2.200  23.152  12.482  1.00 94.99           C  
ATOM    355  HA  ASP A  23       2.177  23.962  13.210  1.00 94.99           H  
ATOM    356  C   ASP A  23       1.026  22.209  12.850  1.00 94.99           C  
ATOM    357  CB  ASP A  23       2.101  23.805  11.089  1.00 94.99           C  
ATOM    358  HB2 ASP A  23       2.046  23.015  10.340  1.00 94.99           H  
ATOM    359  HB3 ASP A  23       1.178  24.383  11.037  1.00 94.99           H  
ATOM    360  O   ASP A  23       0.065  22.640  13.476  1.00 94.99           O  
ATOM    361  CG  ASP A  23       3.295  24.739  10.759  1.00 94.99           C  
ATOM    362  OD1 ASP A  23       3.735  24.715   9.588  1.00 94.99           O  
ATOM    363  OD2 ASP A  23       3.819  25.452  11.664  1.00 94.99           O  
ATOM    364  N   SER A  24       1.177  20.901  12.602  1.00 95.26           N  
ATOM    365  H   SER A  24       1.988  20.642  12.059  1.00 95.26           H  
ATOM    366  CA  SER A  24       0.312  19.801  13.081  1.00 95.26           C  
ATOM    367  HA  SER A  24      -0.699  20.189  13.208  1.00 95.26           H  
ATOM    368  C   SER A  24       0.749  19.203  14.429  1.00 95.26           C  
ATOM    369  CB  SER A  24       0.244  18.669  12.048  1.00 95.26           C  
ATOM    370  HB2 SER A  24      -0.524  17.959  12.355  1.00 95.26           H  
ATOM    371  HB3 SER A  24      -0.013  19.067  11.067  1.00 95.26           H  
ATOM    372  O   SER A  24       0.249  18.155  14.838  1.00 95.26           O  
ATOM    373  OG  SER A  24       1.489  17.994  11.978  1.00 95.26           O  
ATOM    374  HG  SER A  24       2.100  18.619  11.582  1.00 95.26           H  
ATOM    375  N   ASN A  25       1.734  19.805  15.110  1.00 95.07           N  
ATOM    376  H   ASN A  25       2.097  20.671  14.737  1.00 95.07           H  
ATOM    377  CA  ASN A  25       2.248  19.346  16.408  1.00 95.07           C  
ATOM    378  HA  ASN A  25       3.185  19.877  16.579  1.00 95.07           H  
ATOM    379  C   ASN A  25       2.593  17.834  16.440  1.00 95.07           C  
ATOM    380  CB  ASN A  25       1.238  19.792  17.481  1.00 95.07           C  
ATOM    381  HB2 ASN A  25       0.390  19.107  17.477  1.00 95.07           H  
ATOM    382  HB3 ASN A  25       0.862  20.781  17.218  1.00 95.07           H  
ATOM    383  O   ASN A  25       2.294  17.135  17.407  1.00 95.07           O  
ATOM    384  CG  ASN A  25       1.783  19.890  18.892  1.00 95.07           C  
ATOM    385  ND2 ASN A  25       0.937  20.294  19.810  1.00 95.07           N  
ATOM    386 HD21 ASN A  25      -0.008  20.504  19.523  1.00 95.07           H  
ATOM    387 HD22 ASN A  25       1.342  20.580  20.690  1.00 95.07           H  
ATOM    388  OD1 ASN A  25       2.947  19.697  19.209  1.00 95.07           O  
ATOM    389  N   TYR A  26       3.175  17.311  15.355  1.00 96.63           N  
ATOM    390  H   TYR A  26       3.450  17.963  14.634  1.00 96.63           H  
ATOM    391  CA  TYR A  26       3.498  15.891  15.138  1.00 96.63           C  
ATOM    392  HA  TYR A  26       3.812  15.801  14.098  1.00 96.63           H  
ATOM    393  C   TYR A  26       2.316  14.898  15.298  1.00 96.63           C  
ATOM    394  CB  TYR A  26       4.702  15.496  16.007  1.00 96.63           C  
ATOM    395  HB2 TYR A  26       4.937  14.449  15.812  1.00 96.63           H  
ATOM    396  HB3 TYR A  26       4.399  15.558  17.052  1.00 96.63           H  
ATOM    397  O   TYR A  26       2.543  13.715  15.574  1.00 96.63           O  
ATOM    398  CG  TYR A  26       5.979  16.299  15.837  1.00 96.63           C  
ATOM    399  CD1 TYR A  26       6.976  15.854  14.948  1.00 96.63           C  
ATOM    400  HD1 TYR A  26       6.797  14.992  14.323  1.00 96.63           H  
ATOM    401  CD2 TYR A  26       6.206  17.441  16.632  1.00 96.63           C  
ATOM    402  HD2 TYR A  26       5.437  17.782  17.309  1.00 96.63           H  
ATOM    403  CE1 TYR A  26       8.208  16.529  14.876  1.00 96.63           C  
ATOM    404  HE1 TYR A  26       8.978  16.182  14.203  1.00 96.63           H  
ATOM    405  CE2 TYR A  26       7.430  18.132  16.549  1.00 96.63           C  
ATOM    406  HE2 TYR A  26       7.599  19.008  17.158  1.00 96.63           H  
ATOM    407  OH  TYR A  26       9.645  18.283  15.630  1.00 96.63           O  
ATOM    408  HH  TYR A  26       9.709  19.007  16.257  1.00 96.63           H  
ATOM    409  CZ  TYR A  26       8.437  17.665  15.679  1.00 96.63           C  
ATOM    410  N   GLY A  27       1.065  15.353  15.144  1.00 96.97           N  
ATOM    411  H   GLY A  27       0.931  16.327  14.912  1.00 96.97           H  
ATOM    412  CA  GLY A  27      -0.146  14.539  15.331  1.00 96.97           C  
ATOM    413  HA2 GLY A  27      -0.955  14.988  14.755  1.00 96.97           H  
ATOM    414  HA3 GLY A  27       0.021  13.534  14.942  1.00 96.97           H  
ATOM    415  C   GLY A  27      -0.616  14.415  16.789  1.00 96.97           C  
ATOM    416  O   GLY A  27      -1.363  13.494  17.120  1.00 96.97           O  
ATOM    417  N   LYS A  28      -0.143  15.291  17.687  1.00 97.42           N  
ATOM    418  H   LYS A  28       0.452  16.031  17.343  1.00 97.42           H  
ATOM    419  CA  LYS A  28      -0.365  15.195  19.138  1.00 97.42           C  
ATOM    420  HA  LYS A  28       0.108  14.276  19.485  1.00 97.42           H  
ATOM    421  C   LYS A  28      -1.848  15.118  19.525  1.00 97.42           C  
ATOM    422  CB  LYS A  28       0.329  16.372  19.835  1.00 97.42           C  
ATOM    423  HB2 LYS A  28      -0.121  17.306  19.500  1.00 97.42           H  
ATOM    424  HB3 LYS A  28       1.386  16.370  19.569  1.00 97.42           H  
ATOM    425  O   LYS A  28      -2.574  16.100  19.418  1.00 97.42           O  
ATOM    426  CG  LYS A  28       0.228  16.257  21.359  1.00 97.42           C  
ATOM    427  HG2 LYS A  28       0.758  15.359  21.679  1.00 97.42           H  
ATOM    428  HG3 LYS A  28      -0.816  16.185  21.664  1.00 97.42           H  
ATOM    429  CD  LYS A  28       0.840  17.481  22.033  1.00 97.42           C  
ATOM    430  HD2 LYS A  28       0.286  18.368  21.724  1.00 97.42           H  
ATOM    431  HD3 LYS A  28       1.883  17.578  21.731  1.00 97.42           H  
ATOM    432  CE  LYS A  28       0.735  17.301  23.548  1.00 97.42           C  
ATOM    433  HE2 LYS A  28      -0.313  17.154  23.806  1.00 97.42           H  
ATOM    434  HE3 LYS A  28       1.278  16.398  23.825  1.00 97.42           H  
ATOM    435  NZ  LYS A  28       1.287  18.472  24.266  1.00 97.42           N  
ATOM    436  HZ1 LYS A  28       0.766  19.302  24.022  1.00 97.42           H  
ATOM    437  HZ2 LYS A  28       2.254  18.603  24.008  1.00 97.42           H  
ATOM    438  HZ3 LYS A  28       1.231  18.328  25.264  1.00 97.42           H  
ATOM    439  N   GLY A  29      -2.246  13.994  20.121  1.00 97.00           N  
ATOM    440  H   GLY A  29      -1.598  13.220  20.150  1.00 97.00           H  
ATOM    441  CA  GLY A  29      -3.602  13.780  20.646  1.00 97.00           C  
ATOM    442  HA2 GLY A  29      -3.543  13.195  21.564  1.00 97.00           H  
ATOM    443  HA3 GLY A  29      -4.054  14.740  20.893  1.00 97.00           H  
ATOM    444  C   GLY A  29      -4.554  13.062  19.686  1.00 97.00           C  
ATOM    445  O   GLY A  29      -5.605  12.606  20.126  1.00 97.00           O  
ATOM    446  N   VAL A  30      -4.178  12.904  18.414  1.00 98.11           N  
ATOM    447  H   VAL A  30      -3.288  13.281  18.119  1.00 98.11           H  
ATOM    448  CA  VAL A  30      -4.913  12.085  17.438  1.00 98.11           C  
ATOM    449  HA  VAL A  30      -5.982  12.265  17.558  1.00 98.11           H  
ATOM    450  C   VAL A  30      -4.651  10.604  17.718  1.00 98.11           C  
ATOM    451  CB  VAL A  30      -4.521  12.480  15.999  1.00 98.11           C  
ATOM    452  HB  VAL A  30      -3.457  12.294  15.846  1.00 98.11           H  
ATOM    453  O   VAL A  30      -3.539  10.232  18.099  1.00 98.11           O  
ATOM    454  CG1 VAL A  30      -5.303  11.701  14.939  1.00 98.11           C  
ATOM    455 HG11 VAL A  30      -6.368  11.893  15.067  1.00 98.11           H  
ATOM    456 HG12 VAL A  30      -5.100  10.632  15.010  1.00 98.11           H  
ATOM    457 HG13 VAL A  30      -5.008  12.040  13.946  1.00 98.11           H  
ATOM    458  CG2 VAL A  30      -4.811  13.967  15.754  1.00 98.11           C  
ATOM    459 HG21 VAL A  30      -4.164  14.588  16.374  1.00 98.11           H  
ATOM    460 HG22 VAL A  30      -4.624  14.214  14.709  1.00 98.11           H  
ATOM    461 HG23 VAL A  30      -5.852  14.191  15.984  1.00 98.11           H  
ATOM    462  N   ILE A  31      -5.660   9.748  17.551  1.00 98.43           N  
ATOM    463  H   ILE A  31      -6.561  10.122  17.292  1.00 98.43           H  
ATOM    464  CA  ILE A  31      -5.570   8.305  17.810  1.00 98.43           C  
ATOM    465  HA  ILE A  31      -4.618   8.082  18.293  1.00 98.43           H  
ATOM    466  C   ILE A  31      -5.618   7.527  16.491  1.00 98.43           C  
ATOM    467  CB  ILE A  31      -6.691   7.854  18.774  1.00 98.43           C  
ATOM    468  HB  ILE A  31      -7.644   8.020  18.273  1.00 98.43           H  
ATOM    469  O   ILE A  31      -6.621   7.571  15.776  1.00 98.43           O  
ATOM    470  CG1 ILE A  31      -6.705   8.681  20.083  1.00 98.43           C  
ATOM    471 HG12 ILE A  31      -5.774   8.528  20.628  1.00 98.43           H  
ATOM    472 HG13 ILE A  31      -6.785   9.742  19.845  1.00 98.43           H  
ATOM    473  CG2 ILE A  31      -6.535   6.345  19.065  1.00 98.43           C  
ATOM    474 HG21 ILE A  31      -5.578   6.151  19.548  1.00 98.43           H  
ATOM    475 HG22 ILE A  31      -6.584   5.766  18.143  1.00 98.43           H  
ATOM    476 HG23 ILE A  31      -7.341   5.989  19.707  1.00 98.43           H  
ATOM    477  CD1 ILE A  31      -7.883   8.345  21.003  1.00 98.43           C  
ATOM    478 HD11 ILE A  31      -7.777   7.336  21.401  1.00 98.43           H  
ATOM    479 HD12 ILE A  31      -8.823   8.431  20.457  1.00 98.43           H  
ATOM    480 HD13 ILE A  31      -7.893   9.034  21.847  1.00 98.43           H  
ATOM    481  N   ILE A  32      -4.568   6.755  16.203  1.00 98.44           N  
ATOM    482  H   ILE A  32      -3.785   6.747  16.841  1.00 98.44           H  
ATOM    483  CA  ILE A  32      -4.545   5.793  15.096  1.00 98.44           C  
ATOM    484  HA  ILE A  32      -5.323   6.063  14.382  1.00 98.44           H  
ATOM    485  C   ILE A  32      -4.874   4.399  15.643  1.00 98.44           C  
ATOM    486  CB  ILE A  32      -3.204   5.825  14.322  1.00 98.44           C  
ATOM    487  HB  ILE A  32      -2.418   5.438  14.970  1.00 98.44           H  
ATOM    488  O   ILE A  32      -4.112   3.823  16.425  1.00 98.44           O  
ATOM    489  CG1 ILE A  32      -2.824   7.271  13.916  1.00 98.44           C  
ATOM    490 HG12 ILE A  32      -2.647   7.854  14.820  1.00 98.44           H  
ATOM    491 HG13 ILE A  32      -3.654   7.730  13.378  1.00 98.44           H  
ATOM    492  CG2 ILE A  32      -3.309   4.912  13.082  1.00 98.44           C  
ATOM    493 HG21 ILE A  32      -4.059   5.298  12.392  1.00 98.44           H  
ATOM    494 HG22 ILE A  32      -3.591   3.900  13.373  1.00 98.44           H  
ATOM    495 HG23 ILE A  32      -2.348   4.845  12.572  1.00 98.44           H  
ATOM    496  CD1 ILE A  32      -1.562   7.379  13.050  1.00 98.44           C  
ATOM    497 HD11 ILE A  32      -1.779   7.064  12.029  1.00 98.44           H  
ATOM    498 HD12 ILE A  32      -0.774   6.750  13.465  1.00 98.44           H  
ATOM    499 HD13 ILE A  32      -1.219   8.413  13.031  1.00 98.44           H  
ATOM    500  N   GLY A  33      -6.010   3.850  15.218  1.00 98.39           N  
ATOM    501  H   GLY A  33      -6.563   4.376  14.557  1.00 98.39           H  
ATOM    502  CA  GLY A  33      -6.317   2.431  15.348  1.00 98.39           C  
ATOM    503  HA2 GLY A  33      -6.022   2.077  16.336  1.00 98.39           H  
ATOM    504  HA3 GLY A  33      -7.389   2.272  15.225  1.00 98.39           H  
ATOM    505  C   GLY A  33      -5.591   1.637  14.267  1.00 98.39           C  
ATOM    506  O   GLY A  33      -5.682   1.970  13.088  1.00 98.39           O  
ATOM    507  N   VAL A  34      -4.866   0.593  14.659  1.00 98.29           N  
ATOM    508  H   VAL A  34      -4.818   0.393  15.648  1.00 98.29           H  
ATOM    509  CA  VAL A  34      -4.130  -0.296  13.752  1.00 98.29           C  
ATOM    510  HA  VAL A  34      -4.261   0.035  12.721  1.00 98.29           H  
ATOM    511  C   VAL A  34      -4.729  -1.695  13.873  1.00 98.29           C  
ATOM    512  CB  VAL A  34      -2.619  -0.260  14.062  1.00 98.29           C  
ATOM    513  HB  VAL A  34      -2.454  -0.581  15.090  1.00 98.29           H  
ATOM    514  O   VAL A  34      -4.723  -2.274  14.961  1.00 98.29           O  
ATOM    515  CG1 VAL A  34      -1.833  -1.183  13.126  1.00 98.29           C  
ATOM    516 HG11 VAL A  34      -2.047  -0.945  12.084  1.00 98.29           H  
ATOM    517 HG12 VAL A  34      -2.109  -2.219  13.321  1.00 98.29           H  
ATOM    518 HG13 VAL A  34      -0.761  -1.086  13.300  1.00 98.29           H  
ATOM    519  CG2 VAL A  34      -2.042   1.157  13.914  1.00 98.29           C  
ATOM    520 HG21 VAL A  34      -2.214   1.525  12.902  1.00 98.29           H  
ATOM    521 HG22 VAL A  34      -0.970   1.141  14.114  1.00 98.29           H  
ATOM    522 HG23 VAL A  34      -2.513   1.832  14.628  1.00 98.29           H  
ATOM    523  N   ILE A  35      -5.278  -2.217  12.776  1.00 98.12           N  
ATOM    524  H   ILE A  35      -5.211  -1.699  11.911  1.00 98.12           H  
ATOM    525  CA  ILE A  35      -5.896  -3.551  12.711  1.00 98.12           C  
ATOM    526  HA  ILE A  35      -6.040  -3.936  13.721  1.00 98.12           H  
ATOM    527  C   ILE A  35      -4.908  -4.472  11.988  1.00 98.12           C  
ATOM    528  CB  ILE A  35      -7.288  -3.478  12.038  1.00 98.12           C  
ATOM    529  HB  ILE A  35      -7.164  -3.112  11.019  1.00 98.12           H  
ATOM    530  O   ILE A  35      -4.635  -4.254  10.811  1.00 98.12           O  
ATOM    531  CG1 ILE A  35      -8.222  -2.505  12.801  1.00 98.12           C  
ATOM    532 HG12 ILE A  35      -8.312  -2.826  13.839  1.00 98.12           H  
ATOM    533 HG13 ILE A  35      -7.781  -1.508  12.795  1.00 98.12           H  
ATOM    534  CG2 ILE A  35      -7.903  -4.884  11.974  1.00 98.12           C  
ATOM    535 HG21 ILE A  35      -7.236  -5.550  11.427  1.00 98.12           H  
ATOM    536 HG22 ILE A  35      -8.851  -4.869  11.435  1.00 98.12           H  
ATOM    537 HG23 ILE A  35      -8.064  -5.274  12.979  1.00 98.12           H  
ATOM    538  CD1 ILE A  35      -9.635  -2.375  12.224  1.00 98.12           C  
ATOM    539 HD11 ILE A  35     -10.183  -3.311  12.334  1.00 98.12           H  
ATOM    540 HD12 ILE A  35     -10.176  -1.602  12.769  1.00 98.12           H  
ATOM    541 HD13 ILE A  35      -9.581  -2.099  11.171  1.00 98.12           H  
ATOM    542  N   ASP A  36      -4.287  -5.412  12.714  1.00 97.26           N  
ATOM    543  H   ASP A  36      -4.604  -5.575  13.658  1.00 97.26           H  
ATOM    544  CA  ASP A  36      -3.064  -6.101  12.250  1.00 97.26           C  
ATOM    545  HA  ASP A  36      -3.218  -6.418  11.219  1.00 97.26           H  
ATOM    546  C   ASP A  36      -2.722  -7.374  13.087  1.00 97.26           C  
ATOM    547  CB  ASP A  36      -1.921  -5.052  12.267  1.00 97.26           C  
ATOM    548  HB2 ASP A  36      -2.328  -4.051  12.128  1.00 97.26           H  
ATOM    549  HB3 ASP A  36      -1.420  -5.063  13.236  1.00 97.26           H  
ATOM    550  O   ASP A  36      -3.593  -7.977  13.719  1.00 97.26           O  
ATOM    551  CG  ASP A  36      -0.904  -5.268  11.148  1.00 97.26           C  
ATOM    552  OD1 ASP A  36      -0.479  -4.283  10.504  1.00 97.26           O  
ATOM    553  OD2 ASP A  36      -0.483  -6.431  10.977  1.00 97.26           O  
ATOM    554  N   THR A  37      -1.452  -7.806  13.121  1.00 96.39           N  
ATOM    555  H   THR A  37      -0.813  -7.354  12.483  1.00 96.39           H  
ATOM    556  CA  THR A  37      -0.930  -8.990  13.845  1.00 96.39           C  
ATOM    557  HA  THR A  37      -1.689  -9.771  13.799  1.00 96.39           H  
ATOM    558  C   THR A  37      -0.627  -8.773  15.333  1.00 96.39           C  
ATOM    559  CB  THR A  37       0.339  -9.548  13.173  1.00 96.39           C  
ATOM    560  HB  THR A  37       0.669 -10.435  13.714  1.00 96.39           H  
ATOM    561  O   THR A  37      -0.191  -9.706  16.015  1.00 96.39           O  
ATOM    562  CG2 THR A  37       0.083  -9.956  11.729  1.00 96.39           C  
ATOM    563 HG21 THR A  37       1.009 -10.308  11.274  1.00 96.39           H  
ATOM    564 HG22 THR A  37      -0.278  -9.106  11.149  1.00 96.39           H  
ATOM    565 HG23 THR A  37      -0.652 -10.761  11.696  1.00 96.39           H  
ATOM    566  OG1 THR A  37       1.393  -8.611  13.176  1.00 96.39           O  
ATOM    567  HG1 THR A  37       2.015  -8.850  13.867  1.00 96.39           H  
ATOM    568  N   GLY A  38      -0.863  -7.572  15.867  1.00 96.83           N  
ATOM    569  H   GLY A  38      -1.171  -6.847  15.235  1.00 96.83           H  
ATOM    570  CA  GLY A  38      -0.511  -7.182  17.239  1.00 96.83           C  
ATOM    571  HA2 GLY A  38      -1.362  -6.685  17.704  1.00 96.83           H  
ATOM    572  HA3 GLY A  38      -0.278  -8.067  17.832  1.00 96.83           H  
ATOM    573  C   GLY A  38       0.697  -6.244  17.305  1.00 96.83           C  
ATOM    574  O   GLY A  38       1.124  -5.701  16.294  1.00 96.83           O  
ATOM    575  N   ILE A  39       1.252  -6.030  18.502  1.00 97.17           N  
ATOM    576  H   ILE A  39       0.858  -6.502  19.303  1.00 97.17           H  
ATOM    577  CA  ILE A  39       2.405  -5.132  18.708  1.00 97.17           C  
ATOM    578  HA  ILE A  39       2.927  -5.027  17.757  1.00 97.17           H  
ATOM    579  C   ILE A  39       3.413  -5.709  19.713  1.00 97.17           C  
ATOM    580  CB  ILE A  39       1.882  -3.734  19.106  1.00 97.17           C  
ATOM    581  HB  ILE A  39       0.971  -3.558  18.535  1.00 97.17           H  
ATOM    582  O   ILE A  39       3.033  -6.438  20.631  1.00 97.17           O  
ATOM    583  CG1 ILE A  39       2.851  -2.610  18.699  1.00 97.17           C  
ATOM    584 HG12 ILE A  39       3.088  -2.720  17.640  1.00 97.17           H  
ATOM    585 HG13 ILE A  39       3.776  -2.681  19.272  1.00 97.17           H  
ATOM    586  CG2 ILE A  39       1.513  -3.658  20.597  1.00 97.17           C  
ATOM    587 HG21 ILE A  39       0.932  -4.535  20.882  1.00 97.17           H  
ATOM    588 HG22 ILE A  39       2.411  -3.597  21.212  1.00 97.17           H  
ATOM    589 HG23 ILE A  39       0.902  -2.772  20.768  1.00 97.17           H  
ATOM    590  CD1 ILE A  39       2.233  -1.220  18.902  1.00 97.17           C  
ATOM    591 HD11 ILE A  39       1.216  -1.196  18.510  1.00 97.17           H  
ATOM    592 HD12 ILE A  39       2.228  -0.964  19.962  1.00 97.17           H  
ATOM    593 HD13 ILE A  39       2.821  -0.475  18.366  1.00 97.17           H  
ATOM    594  N   ILE A  40       4.701  -5.372  19.586  1.00 96.68           N  
ATOM    595  H   ILE A  40       4.990  -4.900  18.741  1.00 96.68           H  
ATOM    596  CA  ILE A  40       5.683  -5.552  20.670  1.00 96.68           C  
ATOM    597  HA  ILE A  40       5.327  -6.335  21.339  1.00 96.68           H  
ATOM    598  C   ILE A  40       5.798  -4.246  21.470  1.00 96.68           C  
ATOM    599  CB  ILE A  40       7.049  -6.040  20.143  1.00 96.68           C  
ATOM    600  HB  ILE A  40       7.428  -5.315  19.422  1.00 96.68           H  
ATOM    601  O   ILE A  40       6.566  -3.369  21.081  1.00 96.68           O  
ATOM    602  CG1 ILE A  40       6.932  -7.394  19.421  1.00 96.68           C  
ATOM    603 HG12 ILE A  40       7.941  -7.722  19.173  1.00 96.68           H  
ATOM    604 HG13 ILE A  40       6.395  -7.241  18.485  1.00 96.68           H  
ATOM    605  CG2 ILE A  40       8.085  -6.162  21.281  1.00 96.68           C  
ATOM    606 HG21 ILE A  40       8.333  -5.178  21.678  1.00 96.68           H  
ATOM    607 HG22 ILE A  40       9.006  -6.597  20.893  1.00 96.68           H  
ATOM    608 HG23 ILE A  40       7.703  -6.792  22.085  1.00 96.68           H  
ATOM    609  CD1 ILE A  40       6.257  -8.538  20.189  1.00 96.68           C  
ATOM    610 HD11 ILE A  40       5.196  -8.325  20.323  1.00 96.68           H  
ATOM    611 HD12 ILE A  40       6.732  -8.687  21.159  1.00 96.68           H  
ATOM    612 HD13 ILE A  40       6.353  -9.457  19.610  1.00 96.68           H  
ATOM    613  N   PRO A  41       5.093  -4.098  22.608  1.00 96.02           N  
ATOM    614  CA  PRO A  41       5.060  -2.843  23.375  1.00 96.02           C  
ATOM    615  HA  PRO A  41       4.750  -2.013  22.740  1.00 96.02           H  
ATOM    616  C   PRO A  41       6.415  -2.495  24.008  1.00 96.02           C  
ATOM    617  CB  PRO A  41       4.010  -3.085  24.460  1.00 96.02           C  
ATOM    618  HB2 PRO A  41       4.207  -2.506  25.363  1.00 96.02           H  
ATOM    619  HB3 PRO A  41       3.018  -2.859  24.068  1.00 96.02           H  
ATOM    620  O   PRO A  41       6.710  -1.342  24.291  1.00 96.02           O  
ATOM    621  CG  PRO A  41       4.116  -4.586  24.702  1.00 96.02           C  
ATOM    622  HG2 PRO A  41       3.208  -4.991  25.148  1.00 96.02           H  
ATOM    623  HG3 PRO A  41       4.992  -4.793  25.318  1.00 96.02           H  
ATOM    624  CD  PRO A  41       4.340  -5.131  23.302  1.00 96.02           C  
ATOM    625  HD2 PRO A  41       4.890  -6.070  23.360  1.00 96.02           H  
ATOM    626  HD3 PRO A  41       3.380  -5.280  22.806  1.00 96.02           H  
ATOM    627  N   ASP A  42       7.260  -3.508  24.206  1.00 95.81           N  
ATOM    628  H   ASP A  42       6.935  -4.429  23.948  1.00 95.81           H  
ATOM    629  CA  ASP A  42       8.615  -3.396  24.737  1.00 95.81           C  
ATOM    630  HA  ASP A  42       8.595  -2.765  25.626  1.00 95.81           H  
ATOM    631  C   ASP A  42       9.616  -2.744  23.752  1.00 95.81           C  
ATOM    632  CB  ASP A  42       9.060  -4.817  25.137  1.00 95.81           C  
ATOM    633  HB2 ASP A  42       8.705  -5.539  24.402  1.00 95.81           H  
ATOM    634  HB3 ASP A  42      10.149  -4.865  25.121  1.00 95.81           H  
ATOM    635  O   ASP A  42      10.756  -2.480  24.146  1.00 95.81           O  
ATOM    636  CG  ASP A  42       8.600  -5.232  26.541  1.00 95.81           C  
ATOM    637  OD1 ASP A  42       7.597  -5.985  26.679  1.00 95.81           O  
ATOM    638  OD2 ASP A  42       9.357  -4.870  27.472  1.00 95.81           O  
ATOM    639  N   HIS A  43       9.235  -2.507  22.488  1.00 96.86           N  
ATOM    640  H   HIS A  43       8.274  -2.682  22.231  1.00 96.86           H  
ATOM    641  CA  HIS A  43      10.107  -1.913  21.470  1.00 96.86           C  
ATOM    642  HA  HIS A  43      11.090  -2.371  21.585  1.00 96.86           H  
ATOM    643  C   HIS A  43      10.224  -0.379  21.638  1.00 96.86           C  
ATOM    644  CB  HIS A  43       9.609  -2.284  20.063  1.00 96.86           C  
ATOM    645  HB2 HIS A  43       8.640  -1.817  19.884  1.00 96.86           H  
ATOM    646  HB3 HIS A  43       9.484  -3.365  19.997  1.00 96.86           H  
ATOM    647  O   HIS A  43       9.202   0.288  21.820  1.00 96.86           O  
ATOM    648  CG  HIS A  43      10.575  -1.845  18.993  1.00 96.86           C  
ATOM    649  CD2 HIS A  43      11.690  -2.526  18.586  1.00 96.86           C  
ATOM    650  HD2 HIS A  43      11.998  -3.505  18.924  1.00 96.86           H  
ATOM    651  ND1 HIS A  43      10.577  -0.635  18.334  1.00 96.86           N  
ATOM    652  HD1 HIS A  43       9.785  -0.016  18.234  1.00 96.86           H  
ATOM    653  CE1 HIS A  43      11.684  -0.576  17.575  1.00 96.86           C  
ATOM    654  HE1 HIS A  43      11.931   0.219  16.888  1.00 96.86           H  
ATOM    655  NE2 HIS A  43      12.404  -1.692  17.724  1.00 96.86           N  
ATOM    656  N   PRO A  44      11.422   0.235  21.507  1.00 97.40           N  
ATOM    657  CA  PRO A  44      11.619   1.675  21.724  1.00 97.40           C  
ATOM    658  HA  PRO A  44      11.441   1.878  22.780  1.00 97.40           H  
ATOM    659  C   PRO A  44      10.712   2.615  20.909  1.00 97.40           C  
ATOM    660  CB  PRO A  44      13.100   1.922  21.421  1.00 97.40           C  
ATOM    661  HB2 PRO A  44      13.499   2.759  21.995  1.00 97.40           H  
ATOM    662  HB3 PRO A  44      13.240   2.084  20.352  1.00 97.40           H  
ATOM    663  O   PRO A  44      10.411   3.711  21.375  1.00 97.40           O  
ATOM    664  CG  PRO A  44      13.760   0.602  21.800  1.00 97.40           C  
ATOM    665  HG2 PRO A  44      14.710   0.459  21.284  1.00 97.40           H  
ATOM    666  HG3 PRO A  44      13.890   0.549  22.881  1.00 97.40           H  
ATOM    667  CD  PRO A  44      12.717  -0.418  21.355  1.00 97.40           C  
ATOM    668  HD2 PRO A  44      12.800  -1.308  21.980  1.00 97.40           H  
ATOM    669  HD3 PRO A  44      12.879  -0.673  20.307  1.00 97.40           H  
ATOM    670  N   SER A  45      10.221   2.197  19.735  1.00 97.51           N  
ATOM    671  H   SER A  45      10.548   1.310  19.379  1.00 97.51           H  
ATOM    672  CA  SER A  45       9.269   2.982  18.922  1.00 97.51           C  
ATOM    673  HA  SER A  45       9.689   3.977  18.777  1.00 97.51           H  
ATOM    674  C   SER A  45       7.894   3.181  19.575  1.00 97.51           C  
ATOM    675  CB  SER A  45       9.061   2.358  17.538  1.00 97.51           C  
ATOM    676  HB2 SER A  45       8.612   1.370  17.646  1.00 97.51           H  
ATOM    677  HB3 SER A  45       8.386   2.982  16.953  1.00 97.51           H  
ATOM    678  O   SER A  45       7.128   4.014  19.095  1.00 97.51           O  
ATOM    679  OG  SER A  45      10.296   2.250  16.861  1.00 97.51           O  
ATOM    680  HG  SER A  45      10.550   3.125  16.558  1.00 97.51           H  
ATOM    681  N   PHE A  46       7.580   2.467  20.659  1.00 97.64           N  
ATOM    682  H   PHE A  46       8.221   1.756  20.980  1.00 97.64           H  
ATOM    683  CA  PHE A  46       6.352   2.653  21.447  1.00 97.64           C  
ATOM    684  HA  PHE A  46       5.758   3.434  20.971  1.00 97.64           H  
ATOM    685  C   PHE A  46       6.640   3.168  22.865  1.00 97.64           C  
ATOM    686  CB  PHE A  46       5.495   1.385  21.412  1.00 97.64           C  
ATOM    687  HB2 PHE A  46       5.898   0.673  22.132  1.00 97.64           H  
ATOM    688  HB3 PHE A  46       4.479   1.629  21.721  1.00 97.64           H  
ATOM    689  O   PHE A  46       5.786   3.110  23.749  1.00 97.64           O  
ATOM    690  CG  PHE A  46       5.454   0.742  20.040  1.00 97.64           C  
ATOM    691  CD1 PHE A  46       4.920   1.425  18.930  1.00 97.64           C  
ATOM    692  HD1 PHE A  46       4.478   2.402  19.059  1.00 97.64           H  
ATOM    693  CD2 PHE A  46       6.061  -0.506  19.860  1.00 97.64           C  
ATOM    694  HD2 PHE A  46       6.506  -1.004  20.709  1.00 97.64           H  
ATOM    695  CE1 PHE A  46       4.978   0.845  17.650  1.00 97.64           C  
ATOM    696  HE1 PHE A  46       4.550   1.360  16.803  1.00 97.64           H  
ATOM    697  CE2 PHE A  46       6.105  -1.097  18.590  1.00 97.64           C  
ATOM    698  HE2 PHE A  46       6.552  -2.074  18.483  1.00 97.64           H  
ATOM    699  CZ  PHE A  46       5.559  -0.426  17.482  1.00 97.64           C  
ATOM    700  HZ  PHE A  46       5.574  -0.889  16.507  1.00 97.64           H  
ATOM    701  N   SER A  47       7.843   3.711  23.081  1.00 96.62           N  
ATOM    702  H   SER A  47       8.500   3.732  22.315  1.00 96.62           H  
ATOM    703  CA  SER A  47       8.137   4.534  24.251  1.00 96.62           C  
ATOM    704  HA  SER A  47       7.929   3.951  25.148  1.00 96.62           H  
ATOM    705  C   SER A  47       7.251   5.782  24.255  1.00 96.62           C  
ATOM    706  CB  SER A  47       9.613   4.935  24.246  1.00 96.62           C  
ATOM    707  HB2 SER A  47       9.811   5.588  23.395  1.00 96.62           H  
ATOM    708  HB3 SER A  47      10.229   4.041  24.153  1.00 96.62           H  
ATOM    709  O   SER A  47       7.033   6.405  23.216  1.00 96.62           O  
ATOM    710  OG  SER A  47       9.949   5.607  25.444  1.00 96.62           O  
ATOM    711  HG  SER A  47       9.769   5.025  26.186  1.00 96.62           H  
ATOM    712  N   ASP A  48       6.761   6.163  25.432  1.00 97.03           N  
ATOM    713  H   ASP A  48       6.939   5.614  26.261  1.00 97.03           H  
ATOM    714  CA  ASP A  48       5.870   7.303  25.632  1.00 97.03           C  
ATOM    715  HA  ASP A  48       5.480   7.600  24.658  1.00 97.03           H  
ATOM    716  C   ASP A  48       6.573   8.555  26.180  1.00 97.03           C  
ATOM    717  CB  ASP A  48       4.670   6.853  26.466  1.00 97.03           C  
ATOM    718  HB2 ASP A  48       3.914   7.634  26.393  1.00 97.03           H  
ATOM    719  HB3 ASP A  48       4.247   5.954  26.015  1.00 97.03           H  
ATOM    720  O   ASP A  48       5.926   9.506  26.621  1.00 97.03           O  
ATOM    721  CG  ASP A  48       4.983   6.564  27.936  1.00 97.03           C  
ATOM    722  OD1 ASP A  48       4.052   6.769  28.750  1.00 97.03           O  
ATOM    723  OD2 ASP A  48       6.101   6.066  28.213  1.00 97.03           O  
ATOM    724  N   VAL A  49       7.907   8.596  26.108  1.00 96.42           N  
ATOM    725  H   VAL A  49       8.373   7.790  25.717  1.00 96.42           H  
ATOM    726  CA  VAL A  49       8.714   9.760  26.498  1.00 96.42           C  
ATOM    727  HA  VAL A  49       8.502   9.980  27.544  1.00 96.42           H  
ATOM    728  C   VAL A  49       8.317  10.985  25.665  1.00 96.42           C  
ATOM    729  CB  VAL A  49      10.220   9.446  26.377  1.00 96.42           C  
ATOM    730  HB  VAL A  49      10.433   9.065  25.378  1.00 96.42           H  
ATOM    731  O   VAL A  49       8.641  11.089  24.484  1.00 96.42           O  
ATOM    732  CG1 VAL A  49      11.105  10.675  26.633  1.00 96.42           C  
ATOM    733 HG11 VAL A  49      10.946  11.421  25.854  1.00 96.42           H  
ATOM    734 HG12 VAL A  49      12.155  10.383  26.609  1.00 96.42           H  
ATOM    735 HG13 VAL A  49      10.873  11.109  27.606  1.00 96.42           H  
ATOM    736  CG2 VAL A  49      10.630   8.386  27.410  1.00 96.42           C  
ATOM    737 HG21 VAL A  49      10.020   7.490  27.294  1.00 96.42           H  
ATOM    738 HG22 VAL A  49      11.675   8.112  27.265  1.00 96.42           H  
ATOM    739 HG23 VAL A  49      10.489   8.770  28.421  1.00 96.42           H  
ATOM    740  N   GLY A  50       7.630  11.933  26.309  1.00 95.11           N  
ATOM    741  H   GLY A  50       7.309  11.708  27.240  1.00 95.11           H  
ATOM    742  CA  GLY A  50       7.123  13.165  25.693  1.00 95.11           C  
ATOM    743  HA2 GLY A  50       7.741  13.422  24.833  1.00 95.11           H  
ATOM    744  HA3 GLY A  50       7.198  13.974  26.419  1.00 95.11           H  
ATOM    745  C   GLY A  50       5.666  13.105  25.213  1.00 95.11           C  
ATOM    746  O   GLY A  50       5.146  14.128  24.767  1.00 95.11           O  
ATOM    747  N   MET A  51       4.989  11.959  25.332  1.00 97.06           N  
ATOM    748  H   MET A  51       5.439  11.160  25.756  1.00 97.06           H  
ATOM    749  CA  MET A  51       3.565  11.840  25.007  1.00 97.06           C  
ATOM    750  HA  MET A  51       3.410  12.310  24.035  1.00 97.06           H  
ATOM    751  C   MET A  51       2.682  12.547  26.053  1.00 97.06           C  
ATOM    752  CB  MET A  51       3.150  10.365  24.900  1.00 97.06           C  
ATOM    753  HB2 MET A  51       2.065  10.302  24.818  1.00 97.06           H  
ATOM    754  HB3 MET A  51       3.439   9.848  25.815  1.00 97.06           H  
ATOM    755  O   MET A  51       2.971  12.475  27.250  1.00 97.06           O  
ATOM    756  CG  MET A  51       3.772   9.654  23.695  1.00 97.06           C  
ATOM    757  HG2 MET A  51       3.490   8.602  23.747  1.00 97.06           H  
ATOM    758  HG3 MET A  51       4.858   9.712  23.775  1.00 97.06           H  
ATOM    759  SD  MET A  51       3.285  10.287  22.064  1.00 97.06           S  
ATOM    760  CE  MET A  51       1.511   9.897  22.071  1.00 97.06           C  
ATOM    761  HE1 MET A  51       0.985  10.528  22.787  1.00 97.06           H  
ATOM    762  HE2 MET A  51       1.355   8.853  22.342  1.00 97.06           H  
ATOM    763  HE3 MET A  51       1.088  10.063  21.080  1.00 97.06           H  
ATOM    764  N   PRO A  52       1.581  13.208  25.642  1.00 95.42           N  
ATOM    765  CA  PRO A  52       0.497  13.554  26.561  1.00 95.42           C  
ATOM    766  HA  PRO A  52       0.885  14.072  27.439  1.00 95.42           H  
ATOM    767  C   PRO A  52      -0.263  12.286  26.996  1.00 95.42           C  
ATOM    768  CB  PRO A  52      -0.411  14.479  25.745  1.00 95.42           C  
ATOM    769  HB2 PRO A  52      -0.006  15.491  25.755  1.00 95.42           H  
ATOM    770  HB3 PRO A  52      -1.441  14.476  26.099  1.00 95.42           H  
ATOM    771  O   PRO A  52      -0.153  11.266  26.318  1.00 95.42           O  
ATOM    772  CG  PRO A  52      -0.302  13.887  24.340  1.00 95.42           C  
ATOM    773  HG2 PRO A  52      -0.551  14.617  23.570  1.00 95.42           H  
ATOM    774  HG3 PRO A  52      -0.960  13.022  24.255  1.00 95.42           H  
ATOM    775  CD  PRO A  52       1.158  13.437  24.264  1.00 95.42           C  
ATOM    776  HD2 PRO A  52       1.772  14.222  23.821  1.00 95.42           H  
ATOM    777  HD3 PRO A  52       1.227  12.527  23.668  1.00 95.42           H  
ATOM    778  N   PRO A  53      -1.095  12.332  28.053  1.00 96.08           N  
ATOM    779  CA  PRO A  53      -2.121  11.307  28.251  1.00 96.08           C  
ATOM    780  HA  PRO A  53      -1.647  10.333  28.366  1.00 96.08           H  
ATOM    781  C   PRO A  53      -3.095  11.249  27.056  1.00 96.08           C  
ATOM    782  CB  PRO A  53      -2.833  11.696  29.551  1.00 96.08           C  
ATOM    783  HB2 PRO A  53      -2.303  11.262  30.398  1.00 96.08           H  
ATOM    784  HB3 PRO A  53      -3.879  11.391  29.558  1.00 96.08           H  
ATOM    785  O   PRO A  53      -3.228  12.251  26.344  1.00 96.08           O  
ATOM    786  CG  PRO A  53      -2.687  13.217  29.577  1.00 96.08           C  
ATOM    787  HG2 PRO A  53      -3.443  13.668  28.934  1.00 96.08           H  
ATOM    788  HG3 PRO A  53      -2.757  13.614  30.590  1.00 96.08           H  
ATOM    789  CD  PRO A  53      -1.299  13.438  28.975  1.00 96.08           C  
ATOM    790  HD2 PRO A  53      -1.264  14.405  28.472  1.00 96.08           H  
ATOM    791  HD3 PRO A  53      -0.545  13.392  29.760  1.00 96.08           H  
ATOM    792  N   PRO A  54      -3.795  10.117  26.834  1.00 96.16           N  
ATOM    793  CA  PRO A  54      -4.839  10.018  25.813  1.00 96.16           C  
ATOM    794  HA  PRO A  54      -4.381  10.127  24.830  1.00 96.16           H  
ATOM    795  C   PRO A  54      -5.927  11.095  25.989  1.00 96.16           C  
ATOM    796  CB  PRO A  54      -5.429   8.609  25.945  1.00 96.16           C  
ATOM    797  HB2 PRO A  54      -6.506   8.591  25.779  1.00 96.16           H  
ATOM    798  HB3 PRO A  54      -4.935   7.943  25.238  1.00 96.16           H  
ATOM    799  O   PRO A  54      -6.215  11.506  27.119  1.00 96.16           O  
ATOM    800  CG  PRO A  54      -5.074   8.191  27.371  1.00 96.16           C  
ATOM    801  HG2 PRO A  54      -4.993   7.108  27.467  1.00 96.16           H  
ATOM    802  HG3 PRO A  54      -5.817   8.586  28.064  1.00 96.16           H  
ATOM    803  CD  PRO A  54      -3.734   8.884  27.607  1.00 96.16           C  
ATOM    804  HD2 PRO A  54      -3.597   9.072  28.672  1.00 96.16           H  
ATOM    805  HD3 PRO A  54      -2.922   8.262  27.230  1.00 96.16           H  
ATOM    806  N   PRO A  55      -6.567  11.551  24.897  1.00 96.87           N  
ATOM    807  CA  PRO A  55      -7.631  12.546  24.972  1.00 96.87           C  
ATOM    808  HA  PRO A  55      -7.279  13.421  25.518  1.00 96.87           H  
ATOM    809  C   PRO A  55      -8.868  11.972  25.677  1.00 96.87           C  
ATOM    810  CB  PRO A  55      -7.922  12.931  23.518  1.00 96.87           C  
ATOM    811  HB2 PRO A  55      -8.950  13.262  23.372  1.00 96.87           H  
ATOM    812  HB3 PRO A  55      -7.224  13.703  23.195  1.00 96.87           H  
ATOM    813  O   PRO A  55      -9.214  10.806  25.504  1.00 96.87           O  
ATOM    814  CG  PRO A  55      -7.625  11.632  22.773  1.00 96.87           C  
ATOM    815  HG2 PRO A  55      -7.422  11.801  21.715  1.00 96.87           H  
ATOM    816  HG3 PRO A  55      -8.465  10.948  22.893  1.00 96.87           H  
ATOM    817  CD  PRO A  55      -6.403  11.097  23.521  1.00 96.87           C  
ATOM    818  HD2 PRO A  55      -6.367  10.009  23.457  1.00 96.87           H  
ATOM    819  HD3 PRO A  55      -5.496  11.530  23.100  1.00 96.87           H  
ATOM    820  N   ALA A  56      -9.600  12.816  26.408  1.00 96.72           N  
ATOM    821  H   ALA A  56      -9.265  13.764  26.509  1.00 96.72           H  
ATOM    822  CA  ALA A  56     -10.729  12.407  27.257  1.00 96.72           C  
ATOM    823  HA  ALA A  56     -10.364  11.652  27.953  1.00 96.72           H  
ATOM    824  C   ALA A  56     -11.931  11.765  26.520  1.00 96.72           C  
ATOM    825  CB  ALA A  56     -11.163  13.633  28.072  1.00 96.72           C  
ATOM    826  HB1 ALA A  56     -11.546  14.408  27.408  1.00 96.72           H  
ATOM    827  HB2 ALA A  56     -11.950  13.345  28.769  1.00 96.72           H  
ATOM    828  HB3 ALA A  56     -10.319  14.021  28.641  1.00 96.72           H  
ATOM    829  O   ALA A  56     -12.861  11.298  27.171  1.00 96.72           O  
ATOM    830  N   LYS A  57     -11.924  11.733  25.178  1.00 95.85           N  
ATOM    831  H   LYS A  57     -11.105  12.107  24.720  1.00 95.85           H  
ATOM    832  CA  LYS A  57     -12.893  10.985  24.356  1.00 95.85           C  
ATOM    833  HA  LYS A  57     -13.880  11.088  24.807  1.00 95.85           H  
ATOM    834  C   LYS A  57     -12.625   9.472  24.298  1.00 95.85           C  
ATOM    835  CB  LYS A  57     -12.954  11.573  22.931  1.00 95.85           C  
ATOM    836  HB2 LYS A  57     -13.732  11.040  22.386  1.00 95.85           H  
ATOM    837  HB3 LYS A  57     -13.248  12.622  22.981  1.00 95.85           H  
ATOM    838  O   LYS A  57     -13.508   8.728  23.880  1.00 95.85           O  
ATOM    839  CG  LYS A  57     -11.627  11.457  22.153  1.00 95.85           C  
ATOM    840  HG2 LYS A  57     -10.949  12.246  22.478  1.00 95.85           H  
ATOM    841  HG3 LYS A  57     -11.158  10.496  22.361  1.00 95.85           H  
ATOM    842  CD  LYS A  57     -11.832  11.546  20.634  1.00 95.85           C  
ATOM    843  HD2 LYS A  57     -12.235  12.520  20.356  1.00 95.85           H  
ATOM    844  HD3 LYS A  57     -12.533  10.768  20.335  1.00 95.85           H  
ATOM    845  CE  LYS A  57     -10.490  11.311  19.931  1.00 95.85           C  
ATOM    846  HE2 LYS A  57      -9.917  12.238  19.908  1.00 95.85           H  
ATOM    847  HE3 LYS A  57      -9.920  10.577  20.500  1.00 95.85           H  
ATOM    848  NZ  LYS A  57     -10.656  10.789  18.559  1.00 95.85           N  
ATOM    849  HZ1 LYS A  57     -11.073  11.439  17.907  1.00 95.85           H  
ATOM    850  HZ2 LYS A  57      -9.747  10.665  18.136  1.00 95.85           H  
ATOM    851  HZ3 LYS A  57     -11.115   9.890  18.528  1.00 95.85           H  
ATOM    852  N   TRP A  58     -11.410   9.038  24.645  1.00 97.57           N  
ATOM    853  H   TRP A  58     -10.750   9.703  25.022  1.00 97.57           H  
ATOM    854  CA  TRP A  58     -10.958   7.654  24.516  1.00 97.57           C  
ATOM    855  HA  TRP A  58     -11.188   7.300  23.512  1.00 97.57           H  
ATOM    856  C   TRP A  58     -11.672   6.740  25.516  1.00 97.57           C  
ATOM    857  CB  TRP A  58      -9.436   7.611  24.710  1.00 97.57           C  
ATOM    858  HB2 TRP A  58      -8.969   8.242  23.955  1.00 97.57           H  
ATOM    859  HB3 TRP A  58      -9.197   8.033  25.686  1.00 97.57           H  
ATOM    860  O   TRP A  58     -11.679   7.014  26.717  1.00 97.57           O  
ATOM    861  CG  TRP A  58      -8.818   6.250  24.621  1.00 97.57           C  
ATOM    862  CD1 TRP A  58      -8.177   5.611  25.628  1.00 97.57           C  
ATOM    863  HD1 TRP A  58      -8.043   6.006  26.624  1.00 97.57           H  
ATOM    864  CD2 TRP A  58      -8.815   5.321  23.493  1.00 97.57           C  
ATOM    865  CE2 TRP A  58      -8.129   4.138  23.896  1.00 97.57           C  
ATOM    866  CE3 TRP A  58      -9.350   5.335  22.187  1.00 97.57           C  
ATOM    867  HE3 TRP A  58      -9.908   6.196  21.847  1.00 97.57           H  
ATOM    868  NE1 TRP A  58      -7.752   4.371  25.196  1.00 97.57           N  
ATOM    869  HE1 TRP A  58      -7.302   3.686  25.786  1.00 97.57           H  
ATOM    870  CH2 TRP A  58      -8.531   3.076  21.767  1.00 97.57           C  
ATOM    871  HH2 TRP A  58      -8.468   2.207  21.128  1.00 97.57           H  
ATOM    872  CZ2 TRP A  58      -7.984   3.032  23.057  1.00 97.57           C  
ATOM    873  HZ2 TRP A  58      -7.500   2.141  23.430  1.00 97.57           H  
ATOM    874  CZ3 TRP A  58      -9.207   4.228  21.330  1.00 97.57           C  
ATOM    875  HZ3 TRP A  58      -9.661   4.246  20.350  1.00 97.57           H  
ATOM    876  N   LYS A  59     -12.260   5.651  25.012  1.00 96.99           N  
ATOM    877  H   LYS A  59     -12.252   5.538  24.009  1.00 96.99           H  
ATOM    878  CA  LYS A  59     -12.980   4.637  25.805  1.00 96.99           C  
ATOM    879  HA  LYS A  59     -12.968   4.928  26.855  1.00 96.99           H  
ATOM    880  C   LYS A  59     -12.330   3.255  25.743  1.00 96.99           C  
ATOM    881  CB  LYS A  59     -14.445   4.527  25.350  1.00 96.99           C  
ATOM    882  HB2 LYS A  59     -14.999   3.985  26.116  1.00 96.99           H  
ATOM    883  HB3 LYS A  59     -14.488   3.943  24.430  1.00 96.99           H  
ATOM    884  O   LYS A  59     -12.662   2.400  26.561  1.00 96.99           O  
ATOM    885  CG  LYS A  59     -15.129   5.874  25.087  1.00 96.99           C  
ATOM    886  HG2 LYS A  59     -14.691   6.305  24.187  1.00 96.99           H  
ATOM    887  HG3 LYS A  59     -14.959   6.553  25.923  1.00 96.99           H  
ATOM    888  CD  LYS A  59     -16.638   5.695  24.875  1.00 96.99           C  
ATOM    889  HD2 LYS A  59     -16.847   4.704  24.472  1.00 96.99           H  
ATOM    890  HD3 LYS A  59     -17.135   5.779  25.841  1.00 96.99           H  
ATOM    891  CE  LYS A  59     -17.172   6.772  23.924  1.00 96.99           C  
ATOM    892  HE2 LYS A  59     -16.456   7.595  23.897  1.00 96.99           H  
ATOM    893  HE3 LYS A  59     -18.118   7.153  24.308  1.00 96.99           H  
ATOM    894  NZ  LYS A  59     -17.366   6.213  22.562  1.00 96.99           N  
ATOM    895  HZ1 LYS A  59     -16.560   5.675  22.278  1.00 96.99           H  
ATOM    896  HZ2 LYS A  59     -17.522   6.924  21.862  1.00 96.99           H  
ATOM    897  HZ3 LYS A  59     -18.118   5.538  22.535  1.00 96.99           H  
ATOM    898  N   GLY A  60     -11.437   3.041  24.775  1.00 97.00           N  
ATOM    899  H   GLY A  60     -11.230   3.794  24.134  1.00 97.00           H  
ATOM    900  CA  GLY A  60     -10.783   1.759  24.561  1.00 97.00           C  
ATOM    901  HA2 GLY A  60     -11.554   0.992  24.482  1.00 97.00           H  
ATOM    902  HA3 GLY A  60     -10.226   1.770  23.624  1.00 97.00           H  
ATOM    903  C   GLY A  60      -9.845   1.347  25.688  1.00 97.00           C  
ATOM    904  O   GLY A  60      -9.413   2.143  26.524  1.00 97.00           O  
ATOM    905  N   VAL A  61      -9.538   0.054  25.705  1.00 94.30           N  
ATOM    906  H   VAL A  61      -9.888  -0.517  24.949  1.00 94.30           H  
ATOM    907  CA  VAL A  61      -8.844  -0.612  26.809  1.00 94.30           C  
ATOM    908  HA  VAL A  61      -8.449   0.148  27.484  1.00 94.30           H  
ATOM    909  C   VAL A  61      -7.647  -1.423  26.326  1.00 94.30           C  
ATOM    910  CB  VAL A  61      -9.814  -1.492  27.629  1.00 94.30           C  
ATOM    911  HB  VAL A  61      -9.244  -1.978  28.420  1.00 94.30           H  
ATOM    912  O   VAL A  61      -7.527  -1.774  25.150  1.00 94.30           O  
ATOM    913  CG1 VAL A  61     -10.899  -0.648  28.310  1.00 94.30           C  
ATOM    914 HG11 VAL A  61     -11.482  -1.271  28.988  1.00 94.30           H  
ATOM    915 HG12 VAL A  61     -10.439   0.162  28.876  1.00 94.30           H  
ATOM    916 HG13 VAL A  61     -11.568  -0.215  27.566  1.00 94.30           H  
ATOM    917  CG2 VAL A  61     -10.488  -2.590  26.793  1.00 94.30           C  
ATOM    918 HG21 VAL A  61     -11.119  -2.146  26.023  1.00 94.30           H  
ATOM    919 HG22 VAL A  61      -9.737  -3.222  26.321  1.00 94.30           H  
ATOM    920 HG23 VAL A  61     -11.111  -3.210  27.438  1.00 94.30           H  
ATOM    921  N   CYS A  62      -6.774  -1.769  27.267  1.00 96.22           N  
ATOM    922  H   CYS A  62      -6.938  -1.451  28.211  1.00 96.22           H  
ATOM    923  CA  CYS A  62      -5.786  -2.822  27.084  1.00 96.22           C  
ATOM    924  HA  CYS A  62      -5.723  -3.084  26.028  1.00 96.22           H  
ATOM    925  C   CYS A  62      -6.221  -4.072  27.844  1.00 96.22           C  
ATOM    926  CB  CYS A  62      -4.407  -2.318  27.499  1.00 96.22           C  
ATOM    927  HB2 CYS A  62      -4.418  -2.012  28.545  1.00 96.22           H  
ATOM    928  HB3 CYS A  62      -3.694  -3.133  27.378  1.00 96.22           H  
ATOM    929  O   CYS A  62      -6.643  -3.983  28.999  1.00 96.22           O  
ATOM    930  SG  CYS A  62      -3.879  -0.932  26.470  1.00 96.22           S  
ATOM    931  N   GLU A  63      -6.117  -5.232  27.199  1.00 91.85           N  
ATOM    932  H   GLU A  63      -5.838  -5.220  26.228  1.00 91.85           H  
ATOM    933  CA  GLU A  63      -6.517  -6.516  27.778  1.00 91.85           C  
ATOM    934  HA  GLU A  63      -7.579  -6.455  28.016  1.00 91.85           H  
ATOM    935  C   GLU A  63      -5.799  -6.814  29.096  1.00 91.85           C  
ATOM    936  CB  GLU A  63      -6.316  -7.640  26.752  1.00 91.85           C  
ATOM    937  HB2 GLU A  63      -5.378  -7.491  26.216  1.00 91.85           H  
ATOM    938  HB3 GLU A  63      -6.295  -8.606  27.255  1.00 91.85           H  
ATOM    939  O   GLU A  63      -4.677  -6.368  29.333  1.00 91.85           O  
ATOM    940  CG  GLU A  63      -7.510  -7.605  25.794  1.00 91.85           C  
ATOM    941  HG2 GLU A  63      -7.643  -6.586  25.429  1.00 91.85           H  
ATOM    942  HG3 GLU A  63      -8.405  -7.868  26.358  1.00 91.85           H  
ATOM    943  CD  GLU A  63      -7.400  -8.528  24.583  1.00 91.85           C  
ATOM    944  OE1 GLU A  63      -8.355  -8.473  23.788  1.00 91.85           O  
ATOM    945  OE2 GLU A  63      -6.369  -9.208  24.374  1.00 91.85           O  
ATOM    946  N   SER A  64      -6.452  -7.570  29.982  1.00 86.75           N  
ATOM    947  H   SER A  64      -7.333  -7.979  29.702  1.00 86.75           H  
ATOM    948  CA  SER A  64      -6.042  -7.733  31.386  1.00 86.75           C  
ATOM    949  HA  SER A  64      -6.143  -6.769  31.885  1.00 86.75           H  
ATOM    950  C   SER A  64      -4.585  -8.182  31.557  1.00 86.75           C  
ATOM    951  CB  SER A  64      -6.991  -8.713  32.083  1.00 86.75           C  
ATOM    952  HB2 SER A  64      -6.664  -8.872  33.110  1.00 86.75           H  
ATOM    953  HB3 SER A  64      -7.993  -8.283  32.097  1.00 86.75           H  
ATOM    954  O   SER A  64      -3.875  -7.653  32.412  1.00 86.75           O  
ATOM    955  OG  SER A  64      -7.027  -9.950  31.393  1.00 86.75           O  
ATOM    956  HG  SER A  64      -7.778 -10.462  31.703  1.00 86.75           H  
ATOM    957  N   ASN A  65      -4.114  -9.093  30.701  1.00 85.52           N  
ATOM    958  H   ASN A  65      -4.755  -9.421  29.992  1.00 85.52           H  
ATOM    959  CA  ASN A  65      -2.740  -9.607  30.669  1.00 85.52           C  
ATOM    960  HA  ASN A  65      -2.398  -9.713  31.699  1.00 85.52           H  
ATOM    961  C   ASN A  65      -1.717  -8.675  29.978  1.00 85.52           C  
ATOM    962  CB  ASN A  65      -2.774 -11.009  30.032  1.00 85.52           C  
ATOM    963  HB2 ASN A  65      -1.779 -11.449  30.094  1.00 85.52           H  
ATOM    964  HB3 ASN A  65      -3.459 -11.638  30.600  1.00 85.52           H  
ATOM    965  O   ASN A  65      -0.517  -8.954  30.005  1.00 85.52           O  
ATOM    966  CG  ASN A  65      -3.201 -11.027  28.569  1.00 85.52           C  
ATOM    967  ND2 ASN A  65      -3.384 -12.200  28.021  1.00 85.52           N  
ATOM    968 HD21 ASN A  65      -3.769 -12.217  27.087  1.00 85.52           H  
ATOM    969 HD22 ASN A  65      -3.327 -13.052  28.561  1.00 85.52           H  
ATOM    970  OD1 ASN A  65      -3.368 -10.013  27.917  1.00 85.52           O  
ATOM    971  N   PHE A  66      -2.183  -7.582  29.373  1.00 85.65           N  
ATOM    972  H   PHE A  66      -3.186  -7.466  29.349  1.00 85.65           H  
ATOM    973  CA  PHE A  66      -1.405  -6.603  28.618  1.00 85.65           C  
ATOM    974  HA  PHE A  66      -0.366  -6.930  28.580  1.00 85.65           H  
ATOM    975  C   PHE A  66      -1.416  -5.208  29.275  1.00 85.65           C  
ATOM    976  CB  PHE A  66      -1.945  -6.585  27.179  1.00 85.65           C  
ATOM    977  HB2 PHE A  66      -2.207  -7.602  26.887  1.00 85.65           H  
ATOM    978  HB3 PHE A  66      -2.866  -6.002  27.149  1.00 85.65           H  
ATOM    979  O   PHE A  66      -0.504  -4.431  29.024  1.00 85.65           O  
ATOM    980  CG  PHE A  66      -0.981  -6.041  26.143  1.00 85.65           C  
ATOM    981  CD1 PHE A  66      -0.806  -4.653  26.007  1.00 85.65           C  
ATOM    982  HD1 PHE A  66      -1.340  -3.972  26.653  1.00 85.65           H  
ATOM    983  CD2 PHE A  66      -0.290  -6.916  25.281  1.00 85.65           C  
ATOM    984  HD2 PHE A  66      -0.430  -7.983  25.370  1.00 85.65           H  
ATOM    985  CE1 PHE A  66       0.046  -4.139  25.019  1.00 85.65           C  
ATOM    986  HE1 PHE A  66       0.163  -3.069  24.928  1.00 85.65           H  
ATOM    987  CE2 PHE A  66       0.534  -6.399  24.264  1.00 85.65           C  
ATOM    988  HE2 PHE A  66       1.009  -7.061  23.555  1.00 85.65           H  
ATOM    989  CZ  PHE A  66       0.695  -5.010  24.129  1.00 85.65           C  
ATOM    990  HZ  PHE A  66       1.300  -4.607  23.331  1.00 85.65           H  
ATOM    991  N   THR A  67      -2.380  -4.905  30.155  1.00 86.63           N  
ATOM    992  H   THR A  67      -3.145  -5.563  30.211  1.00 86.63           H  
ATOM    993  CA  THR A  67      -2.521  -3.656  30.946  1.00 86.63           C  
ATOM    994  HA  THR A  67      -3.099  -2.940  30.361  1.00 86.63           H  
ATOM    995  C   THR A  67      -1.199  -2.962  31.301  1.00 86.63           C  
ATOM    996  CB  THR A  67      -3.277  -3.916  32.264  1.00 86.63           C  
ATOM    997  HB  THR A  67      -3.144  -3.053  32.916  1.00 86.63           H  
ATOM    998  O   THR A  67      -0.954  -1.848  30.851  1.00 86.63           O  
ATOM    999  CG2 THR A  67      -4.775  -4.109  32.058  1.00 86.63           C  
ATOM   1000 HG21 THR A  67      -5.207  -3.197  31.647  1.00 86.63           H  
ATOM   1001 HG22 THR A  67      -4.963  -4.925  31.360  1.00 86.63           H  
ATOM   1002 HG23 THR A  67      -5.252  -4.326  33.014  1.00 86.63           H  
ATOM   1003  OG1 THR A  67      -2.764  -5.059  32.925  1.00 86.63           O  
ATOM   1004  HG1 THR A  67      -3.280  -5.829  32.675  1.00 86.63           H  
ATOM   1005  N   ASN A  68      -0.311  -3.644  32.033  1.00 90.56           N  
ATOM   1006  H   ASN A  68      -0.638  -4.523  32.407  1.00 90.56           H  
ATOM   1007  CA  ASN A  68       0.985  -3.121  32.501  1.00 90.56           C  
ATOM   1008  HA  ASN A  68       0.809  -2.154  32.971  1.00 90.56           H  
ATOM   1009  C   ASN A  68       2.032  -2.870  31.389  1.00 90.56           C  
ATOM   1010  CB  ASN A  68       1.542  -4.090  33.563  1.00 90.56           C  
ATOM   1011  HB2 ASN A  68       2.534  -3.756  33.868  1.00 90.56           H  
ATOM   1012  HB3 ASN A  68       1.638  -5.083  33.124  1.00 90.56           H  
ATOM   1013  O   ASN A  68       3.175  -2.528  31.692  1.00 90.56           O  
ATOM   1014  CG  ASN A  68       0.703  -4.171  34.825  1.00 90.56           C  
ATOM   1015  ND2 ASN A  68       0.780  -5.268  35.541  1.00 90.56           N  
ATOM   1016 HD21 ASN A  68       0.175  -5.292  36.350  1.00 90.56           H  
ATOM   1017 HD22 ASN A  68       1.348  -6.046  35.240  1.00 90.56           H  
ATOM   1018  OD1 ASN A  68      -0.013  -3.266  35.207  1.00 90.56           O  
ATOM   1019  N   LYS A  69       1.679  -3.093  30.119  1.00 92.66           N  
ATOM   1020  H   LYS A  69       0.735  -3.414  29.957  1.00 92.66           H  
ATOM   1021  CA  LYS A  69       2.497  -2.826  28.927  1.00 92.66           C  
ATOM   1022  HA  LYS A  69       3.492  -2.507  29.236  1.00 92.66           H  
ATOM   1023  C   LYS A  69       1.950  -1.690  28.058  1.00 92.66           C  
ATOM   1024  CB  LYS A  69       2.625  -4.093  28.076  1.00 92.66           C  
ATOM   1025  HB2 LYS A  69       3.302  -3.845  27.258  1.00 92.66           H  
ATOM   1026  HB3 LYS A  69       1.659  -4.351  27.642  1.00 92.66           H  
ATOM   1027  O   LYS A  69       2.639  -1.263  27.136  1.00 92.66           O  
ATOM   1028  CG  LYS A  69       3.186  -5.308  28.828  1.00 92.66           C  
ATOM   1029  HG2 LYS A  69       2.446  -5.702  29.524  1.00 92.66           H  
ATOM   1030  HG3 LYS A  69       4.076  -5.002  29.377  1.00 92.66           H  
ATOM   1031  CD  LYS A  69       3.566  -6.384  27.805  1.00 92.66           C  
ATOM   1032  HD2 LYS A  69       4.138  -5.896  27.016  1.00 92.66           H  
ATOM   1033  HD3 LYS A  69       2.668  -6.819  27.366  1.00 92.66           H  
ATOM   1034  CE  LYS A  69       4.453  -7.473  28.406  1.00 92.66           C  
ATOM   1035  HE2 LYS A  69       3.847  -8.359  28.596  1.00 92.66           H  
ATOM   1036  HE3 LYS A  69       4.842  -7.113  29.358  1.00 92.66           H  
ATOM   1037  NZ  LYS A  69       5.591  -7.777  27.495  1.00 92.66           N  
ATOM   1038  HZ1 LYS A  69       6.176  -6.967  27.345  1.00 92.66           H  
ATOM   1039  HZ2 LYS A  69       5.268  -8.060  26.580  1.00 92.66           H  
ATOM   1040  HZ3 LYS A  69       6.201  -8.486  27.877  1.00 92.66           H  
ATOM   1041  N   CYS A  70       0.736  -1.219  28.333  1.00 96.96           N  
ATOM   1042  H   CYS A  70       0.249  -1.583  29.139  1.00 96.96           H  
ATOM   1043  CA  CYS A  70       0.217   0.008  27.745  1.00 96.96           C  
ATOM   1044  HA  CYS A  70       0.568   0.090  26.716  1.00 96.96           H  
ATOM   1045  C   CYS A  70       0.744   1.234  28.493  1.00 96.96           C  
ATOM   1046  CB  CYS A  70      -1.306  -0.052  27.699  1.00 96.96           C  
ATOM   1047  HB2 CYS A  70      -1.696   0.945  27.495  1.00 96.96           H  
ATOM   1048  HB3 CYS A  70      -1.696  -0.385  28.661  1.00 96.96           H  
ATOM   1049  O   CYS A  70       1.131   1.161  29.659  1.00 96.96           O  
ATOM   1050  SG  CYS A  70      -1.877  -1.144  26.384  1.00 96.96           S  
ATOM   1051  N   ASN A  71       0.800   2.360  27.791  1.00 96.80           N  
ATOM   1052  H   ASN A  71       0.371   2.375  26.877  1.00 96.80           H  
ATOM   1053  CA  ASN A  71       1.404   3.605  28.255  1.00 96.80           C  
ATOM   1054  HA  ASN A  71       1.184   3.739  29.314  1.00 96.80           H  
ATOM   1055  C   ASN A  71       0.768   4.790  27.502  1.00 96.80           C  
ATOM   1056  CB  ASN A  71       2.938   3.481  28.086  1.00 96.80           C  
ATOM   1057  HB2 ASN A  71       3.423   4.335  28.559  1.00 96.80           H  
ATOM   1058  HB3 ASN A  71       3.279   2.595  28.620  1.00 96.80           H  
ATOM   1059  O   ASN A  71      -0.220   4.617  26.791  1.00 96.80           O  
ATOM   1060  CG  ASN A  71       3.429   3.382  26.651  1.00 96.80           C  
ATOM   1061  ND2 ASN A  71       4.692   3.104  26.445  1.00 96.80           N  
ATOM   1062 HD21 ASN A  71       5.318   2.994  27.229  1.00 96.80           H  
ATOM   1063 HD22 ASN A  71       4.995   3.036  25.484  1.00 96.80           H  
ATOM   1064  OD1 ASN A  71       2.704   3.594  25.695  1.00 96.80           O  
ATOM   1065  N   ASN A  72       1.319   6.001  27.608  1.00 97.56           N  
ATOM   1066  H   ASN A  72       2.144   6.139  28.174  1.00 97.56           H  
ATOM   1067  CA  ASN A  72       0.736   7.154  26.909  1.00 97.56           C  
ATOM   1068  HA  ASN A  72      -0.342   7.140  27.067  1.00 97.56           H  
ATOM   1069  C   ASN A  72       0.922   7.116  25.373  1.00 97.56           C  
ATOM   1070  CB  ASN A  72       1.276   8.436  27.548  1.00 97.56           C  
ATOM   1071  HB2 ASN A  72       0.965   9.292  26.949  1.00 97.56           H  
ATOM   1072  HB3 ASN A  72       2.366   8.429  27.563  1.00 97.56           H  
ATOM   1073  O   ASN A  72       0.324   7.924  24.659  1.00 97.56           O  
ATOM   1074  CG  ASN A  72       0.772   8.649  28.959  1.00 97.56           C  
ATOM   1075  ND2 ASN A  72       1.654   8.973  29.872  1.00 97.56           N  
ATOM   1076 HD21 ASN A  72       2.633   8.888  29.639  1.00 97.56           H  
ATOM   1077 HD22 ASN A  72       1.316   9.030  30.822  1.00 97.56           H  
ATOM   1078  OD1 ASN A  72      -0.400   8.514  29.273  1.00 97.56           O  
ATOM   1079  N   LYS A  73       1.716   6.175  24.840  1.00 98.08           N  
ATOM   1080  H   LYS A  73       2.124   5.499  25.470  1.00 98.08           H  
ATOM   1081  CA  LYS A  73       1.903   5.953  23.400  1.00 98.08           C  
ATOM   1082  HA  LYS A  73       1.641   6.880  22.890  1.00 98.08           H  
ATOM   1083  C   LYS A  73       0.958   4.888  22.851  1.00 98.08           C  
ATOM   1084  CB  LYS A  73       3.377   5.609  23.113  1.00 98.08           C  
ATOM   1085  HB2 LYS A  73       3.630   4.657  23.578  1.00 98.08           H  
ATOM   1086  HB3 LYS A  73       4.012   6.374  23.560  1.00 98.08           H  
ATOM   1087  O   LYS A  73       0.264   5.142  21.870  1.00 98.08           O  
ATOM   1088  CG  LYS A  73       3.719   5.520  21.621  1.00 98.08           C  
ATOM   1089  HG2 LYS A  73       3.163   4.706  21.155  1.00 98.08           H  
ATOM   1090  HG3 LYS A  73       4.786   5.317  21.529  1.00 98.08           H  
ATOM   1091  CD  LYS A  73       3.411   6.838  20.912  1.00 98.08           C  
ATOM   1092  HD2 LYS A  73       2.338   7.030  20.920  1.00 98.08           H  
ATOM   1093  HD3 LYS A  73       3.937   7.641  21.427  1.00 98.08           H  
ATOM   1094  CE  LYS A  73       3.863   6.802  19.466  1.00 98.08           C  
ATOM   1095  HE2 LYS A  73       3.354   5.985  18.954  1.00 98.08           H  
ATOM   1096  HE3 LYS A  73       4.937   6.621  19.420  1.00 98.08           H  
ATOM   1097  NZ  LYS A  73       3.532   8.079  18.807  1.00 98.08           N  
ATOM   1098  HZ1 LYS A  73       3.747   7.999  17.823  1.00 98.08           H  
ATOM   1099  HZ2 LYS A  73       2.546   8.288  18.882  1.00 98.08           H  
ATOM   1100  HZ3 LYS A  73       4.069   8.856  19.165  1.00 98.08           H  
ATOM   1101  N   LEU A  74       0.943   3.722  23.488  1.00 97.84           N  
ATOM   1102  H   LEU A  74       1.543   3.639  24.296  1.00 97.84           H  
ATOM   1103  CA  LEU A  74       0.082   2.585  23.195  1.00 97.84           C  
ATOM   1104  HA  LEU A  74      -0.343   2.698  22.197  1.00 97.84           H  
ATOM   1105  C   LEU A  74      -1.057   2.561  24.220  1.00 97.84           C  
ATOM   1106  CB  LEU A  74       0.951   1.319  23.220  1.00 97.84           C  
ATOM   1107  HB2 LEU A  74       1.740   1.419  22.474  1.00 97.84           H  
ATOM   1108  HB3 LEU A  74       1.424   1.243  24.199  1.00 97.84           H  
ATOM   1109  O   LEU A  74      -0.888   2.055  25.329  1.00 97.84           O  
ATOM   1110  CG  LEU A  74       0.168   0.024  22.951  1.00 97.84           C  
ATOM   1111  HG  LEU A  74      -0.637  -0.090  23.677  1.00 97.84           H  
ATOM   1112  CD1 LEU A  74      -0.429  -0.012  21.545  1.00 97.84           C  
ATOM   1113 HD11 LEU A  74      -0.861  -0.995  21.355  1.00 97.84           H  
ATOM   1114 HD12 LEU A  74      -1.233   0.720  21.465  1.00 97.84           H  
ATOM   1115 HD13 LEU A  74       0.335   0.203  20.798  1.00 97.84           H  
ATOM   1116  CD2 LEU A  74       1.123  -1.150  23.115  1.00 97.84           C  
ATOM   1117 HD21 LEU A  74       1.508  -1.148  24.135  1.00 97.84           H  
ATOM   1118 HD22 LEU A  74       1.952  -1.064  22.412  1.00 97.84           H  
ATOM   1119 HD23 LEU A  74       0.581  -2.079  22.938  1.00 97.84           H  
ATOM   1120  N   ILE A  75      -2.194   3.144  23.842  1.00 97.71           N  
ATOM   1121  H   ILE A  75      -2.257   3.462  22.885  1.00 97.71           H  
ATOM   1122  CA  ILE A  75      -3.318   3.458  24.744  1.00 97.71           C  
ATOM   1123  HA  ILE A  75      -2.943   3.448  25.767  1.00 97.71           H  
ATOM   1124  C   ILE A  75      -4.448   2.416  24.699  1.00 97.71           C  
ATOM   1125  CB  ILE A  75      -3.846   4.886  24.468  1.00 97.71           C  
ATOM   1126  HB  ILE A  75      -4.612   5.099  25.214  1.00 97.71           H  
ATOM   1127  O   ILE A  75      -5.354   2.448  25.531  1.00 97.71           O  
ATOM   1128  CG1 ILE A  75      -4.495   5.005  23.070  1.00 97.71           C  
ATOM   1129 HG12 ILE A  75      -3.727   4.951  22.298  1.00 97.71           H  
ATOM   1130 HG13 ILE A  75      -5.184   4.175  22.912  1.00 97.71           H  
ATOM   1131  CG2 ILE A  75      -2.710   5.914  24.658  1.00 97.71           C  
ATOM   1132 HG21 ILE A  75      -1.926   5.768  23.913  1.00 97.71           H  
ATOM   1133 HG22 ILE A  75      -2.278   5.798  25.652  1.00 97.71           H  
ATOM   1134 HG23 ILE A  75      -3.087   6.932  24.567  1.00 97.71           H  
ATOM   1135  CD1 ILE A  75      -5.303   6.292  22.881  1.00 97.71           C  
ATOM   1136 HD11 ILE A  75      -6.066   6.370  23.655  1.00 97.71           H  
ATOM   1137 HD12 ILE A  75      -4.658   7.170  22.924  1.00 97.71           H  
ATOM   1138 HD13 ILE A  75      -5.790   6.259  21.907  1.00 97.71           H  
ATOM   1139  N   GLY A  76      -4.395   1.501  23.728  1.00 97.55           N  
ATOM   1140  H   GLY A  76      -3.613   1.547  23.090  1.00 97.55           H  
ATOM   1141  CA  GLY A  76      -5.335   0.397  23.538  1.00 97.55           C  
ATOM   1142  HA2 GLY A  76      -6.104   0.683  22.820  1.00 97.55           H  
ATOM   1143  HA3 GLY A  76      -5.814   0.147  24.484  1.00 97.55           H  
ATOM   1144  C   GLY A  76      -4.629  -0.833  22.981  1.00 97.55           C  
ATOM   1145  O   GLY A  76      -3.737  -0.707  22.140  1.00 97.55           O  
ATOM   1146  N   ALA A  77      -5.017  -2.018  23.448  1.00 97.46           N  
ATOM   1147  H   ALA A  77      -5.788  -2.045  24.100  1.00 97.46           H  
ATOM   1148  CA  ALA A  77      -4.449  -3.284  22.996  1.00 97.46           C  
ATOM   1149  HA  ALA A  77      -4.237  -3.211  21.929  1.00 97.46           H  
ATOM   1150  C   ALA A  77      -5.448  -4.427  23.195  1.00 97.46           C  
ATOM   1151  CB  ALA A  77      -3.130  -3.543  23.740  1.00 97.46           C  
ATOM   1152  HB1 ALA A  77      -2.432  -2.726  23.555  1.00 97.46           H  
ATOM   1153  HB2 ALA A  77      -3.315  -3.622  24.811  1.00 97.46           H  
ATOM   1154  HB3 ALA A  77      -2.683  -4.471  23.385  1.00 97.46           H  
ATOM   1155  O   ALA A  77      -5.675  -4.869  24.325  1.00 97.46           O  
ATOM   1156  N   ARG A  78      -6.039  -4.894  22.091  1.00 96.18           N  
ATOM   1157  H   ARG A  78      -5.787  -4.471  21.209  1.00 96.18           H  
ATOM   1158  CA  ARG A  78      -7.091  -5.921  22.063  1.00 96.18           C  
ATOM   1159  HA  ARG A  78      -7.146  -6.405  23.038  1.00 96.18           H  
ATOM   1160  C   ARG A  78      -6.761  -7.029  21.061  1.00 96.18           C  
ATOM   1161  CB  ARG A  78      -8.453  -5.256  21.790  1.00 96.18           C  
ATOM   1162  HB2 ARG A  78      -9.204  -6.034  21.650  1.00 96.18           H  
ATOM   1163  HB3 ARG A  78      -8.389  -4.668  20.875  1.00 96.18           H  
ATOM   1164  O   ARG A  78      -6.026  -6.799  20.100  1.00 96.18           O  
ATOM   1165  CG  ARG A  78      -8.884  -4.347  22.961  1.00 96.18           C  
ATOM   1166  HG2 ARG A  78      -9.015  -4.953  23.857  1.00 96.18           H  
ATOM   1167  HG3 ARG A  78      -8.102  -3.614  23.160  1.00 96.18           H  
ATOM   1168  CD  ARG A  78     -10.171  -3.558  22.695  1.00 96.18           C  
ATOM   1169  HD2 ARG A  78     -10.370  -2.915  23.552  1.00 96.18           H  
ATOM   1170  HD3 ARG A  78     -10.022  -2.917  21.826  1.00 96.18           H  
ATOM   1171  NE  ARG A  78     -11.327  -4.439  22.468  1.00 96.18           N  
ATOM   1172  HE  ARG A  78     -11.157  -5.434  22.440  1.00 96.18           H  
ATOM   1173  NH1 ARG A  78     -12.916  -2.779  22.214  1.00 96.18           N  
ATOM   1174 HH11 ARG A  78     -12.256  -2.017  22.275  1.00 96.18           H  
ATOM   1175 HH12 ARG A  78     -13.867  -2.495  22.028  1.00 96.18           H  
ATOM   1176  NH2 ARG A  78     -13.446  -4.920  21.869  1.00 96.18           N  
ATOM   1177 HH21 ARG A  78     -14.189  -4.576  21.276  1.00 96.18           H  
ATOM   1178 HH22 ARG A  78     -13.150  -5.870  21.693  1.00 96.18           H  
ATOM   1179  CZ  ARG A  78     -12.555  -4.034  22.199  1.00 96.18           C  
ATOM   1180  N   SER A  79      -7.276  -8.232  21.285  1.00 93.93           N  
ATOM   1181  H   SER A  79      -7.851  -8.364  22.105  1.00 93.93           H  
ATOM   1182  CA  SER A  79      -7.033  -9.420  20.472  1.00 93.93           C  
ATOM   1183  HA  SER A  79      -6.761  -9.095  19.467  1.00 93.93           H  
ATOM   1184  C   SER A  79      -8.301 -10.266  20.327  1.00 93.93           C  
ATOM   1185  CB  SER A  79      -5.846 -10.211  21.040  1.00 93.93           C  
ATOM   1186  HB2 SER A  79      -5.002  -9.530  21.157  1.00 93.93           H  
ATOM   1187  HB3 SER A  79      -5.551 -10.970  20.316  1.00 93.93           H  
ATOM   1188  O   SER A  79      -9.083 -10.407  21.263  1.00 93.93           O  
ATOM   1189  OG  SER A  79      -6.092 -10.845  22.280  1.00 93.93           O  
ATOM   1190  HG  SER A  79      -6.341 -10.195  22.942  1.00 93.93           H  
ATOM   1191  N   TYR A  80      -8.526 -10.794  19.124  1.00 93.41           N  
ATOM   1192  H   TYR A  80      -7.872 -10.606  18.378  1.00 93.41           H  
ATOM   1193  CA  TYR A  80      -9.779 -11.466  18.759  1.00 93.41           C  
ATOM   1194  HA  TYR A  80     -10.524 -11.275  19.532  1.00 93.41           H  
ATOM   1195  C   TYR A  80      -9.602 -12.999  18.755  1.00 93.41           C  
ATOM   1196  CB  TYR A  80     -10.325 -10.792  17.488  1.00 93.41           C  
ATOM   1197  HB2 TYR A  80      -9.590 -10.858  16.685  1.00 93.41           H  
ATOM   1198  HB3 TYR A  80     -11.231 -11.314  17.181  1.00 93.41           H  
ATOM   1199  O   TYR A  80      -8.720 -13.505  19.457  1.00 93.41           O  
ATOM   1200  CG  TYR A  80     -10.701  -9.336  17.734  1.00 93.41           C  
ATOM   1201  CD1 TYR A  80     -12.024  -9.009  18.092  1.00 93.41           C  
ATOM   1202  HD1 TYR A  80     -12.790  -9.770  18.078  1.00 93.41           H  
ATOM   1203  CD2 TYR A  80      -9.716  -8.328  17.719  1.00 93.41           C  
ATOM   1204  HD2 TYR A  80      -8.707  -8.570  17.417  1.00 93.41           H  
ATOM   1205  CE1 TYR A  80     -12.343  -7.699  18.498  1.00 93.41           C  
ATOM   1206  HE1 TYR A  80     -13.353  -7.439  18.780  1.00 93.41           H  
ATOM   1207  CE2 TYR A  80     -10.024  -7.021  18.133  1.00 93.41           C  
ATOM   1208  HE2 TYR A  80      -9.251  -6.267  18.157  1.00 93.41           H  
ATOM   1209  OH  TYR A  80     -11.619  -5.480  19.026  1.00 93.41           O  
ATOM   1210  HH  TYR A  80     -10.931  -4.845  18.813  1.00 93.41           H  
ATOM   1211  CZ  TYR A  80     -11.336  -6.715  18.546  1.00 93.41           C  
ATOM   1212  N   GLN A  81     -10.428 -13.780  18.047  1.00 83.28           N  
ATOM   1213  H   GLN A  81     -11.025 -13.366  17.346  1.00 83.28           H  
ATOM   1214  CA  GLN A  81     -10.375 -15.253  18.113  1.00 83.28           C  
ATOM   1215  HA  GLN A  81     -10.470 -15.558  19.155  1.00 83.28           H  
ATOM   1216  C   GLN A  81      -9.034 -15.801  17.604  1.00 83.28           C  
ATOM   1217  CB  GLN A  81     -11.542 -15.868  17.324  1.00 83.28           C  
ATOM   1218  HB2 GLN A  81     -11.441 -16.953  17.340  1.00 83.28           H  
ATOM   1219  HB3 GLN A  81     -11.500 -15.538  16.286  1.00 83.28           H  
ATOM   1220  O   GLN A  81      -8.365 -16.566  18.302  1.00 83.28           O  
ATOM   1221  CG  GLN A  81     -12.901 -15.491  17.926  1.00 83.28           C  
ATOM   1222  HG2 GLN A  81     -12.956 -15.844  18.956  1.00 83.28           H  
ATOM   1223  HG3 GLN A  81     -13.010 -14.407  17.929  1.00 83.28           H  
ATOM   1224  CD  GLN A  81     -14.059 -16.099  17.145  1.00 83.28           C  
ATOM   1225  NE2 GLN A  81     -14.947 -15.286  16.624  1.00 83.28           N  
ATOM   1226 HE21 GLN A  81     -14.701 -14.308  16.558  1.00 83.28           H  
ATOM   1227 HE22 GLN A  81     -15.604 -15.702  15.980  1.00 83.28           H  
ATOM   1228  OE1 GLN A  81     -14.202 -17.305  17.007  1.00 83.28           O  
ATOM   1229  N   LEU A  82      -8.573 -15.304  16.454  1.00 74.61           N  
ATOM   1230  H   LEU A  82      -9.175 -14.666  15.955  1.00 74.61           H  
ATOM   1231  CA  LEU A  82      -7.226 -15.516  15.916  1.00 74.61           C  
ATOM   1232  HA  LEU A  82      -7.016 -16.585  15.902  1.00 74.61           H  
ATOM   1233  C   LEU A  82      -6.119 -14.844  16.751  1.00 74.61           C  
ATOM   1234  CB  LEU A  82      -7.174 -14.953  14.487  1.00 74.61           C  
ATOM   1235  HB2 LEU A  82      -7.443 -13.897  14.531  1.00 74.61           H  
ATOM   1236  HB3 LEU A  82      -6.142 -15.000  14.142  1.00 74.61           H  
ATOM   1237  O   LEU A  82      -4.942 -14.950  16.412  1.00 74.61           O  
ATOM   1238  CG  LEU A  82      -8.067 -15.629  13.432  1.00 74.61           C  
ATOM   1239  HG  LEU A  82      -9.117 -15.469  13.677  1.00 74.61           H  
ATOM   1240  CD1 LEU A  82      -7.765 -14.934  12.115  1.00 74.61           C  
ATOM   1241 HD11 LEU A  82      -8.143 -13.915  12.205  1.00 74.61           H  
ATOM   1242 HD12 LEU A  82      -8.251 -15.449  11.287  1.00 74.61           H  
ATOM   1243 HD13 LEU A  82      -6.694 -14.891  11.915  1.00 74.61           H  
ATOM   1244  CD2 LEU A  82      -7.833 -17.130  13.254  1.00 74.61           C  
ATOM   1245 HD21 LEU A  82      -6.994 -17.467  13.863  1.00 74.61           H  
ATOM   1246 HD22 LEU A  82      -7.648 -17.395  12.213  1.00 74.61           H  
ATOM   1247 HD23 LEU A  82      -8.744 -17.649  13.552  1.00 74.61           H  
ATOM   1248  N   GLY A  83      -6.478 -14.132  17.821  1.00 66.58           N  
ATOM   1249  H   GLY A  83      -7.465 -14.091  18.030  1.00 66.58           H  
ATOM   1250  CA  GLY A  83      -5.590 -13.420  18.733  1.00 66.58           C  
ATOM   1251  HA2 GLY A  83      -6.146 -12.563  19.114  1.00 66.58           H  
ATOM   1252  HA3 GLY A  83      -4.723 -13.052  18.184  1.00 66.58           H  
ATOM   1253  C   GLY A  83      -5.105 -14.234  19.939  1.00 66.58           C  
ATOM   1254  O   GLY A  83      -4.208 -13.763  20.641  1.00 66.58           O  
ATOM   1255  N   ASN A  84      -5.631 -15.450  20.173  1.00 72.90           N  
ATOM   1256  H   ASN A  84      -6.342 -15.772  19.532  1.00 72.90           H  
ATOM   1257  CA  ASN A  84      -5.302 -16.340  21.310  1.00 72.90           C  
ATOM   1258  HA  ASN A  84      -6.100 -17.080  21.358  1.00 72.90           H  
ATOM   1259  C   ASN A  84      -5.335 -15.644  22.695  1.00 72.90           C  
ATOM   1260  CB  ASN A  84      -3.977 -17.114  21.073  1.00 72.90           C  
ATOM   1261  HB2 ASN A  84      -3.204 -16.434  20.715  1.00 72.90           H  
ATOM   1262  HB3 ASN A  84      -3.622 -17.517  22.021  1.00 72.90           H  
ATOM   1263  O   ASN A  84      -4.674 -16.093  23.635  1.00 72.90           O  
ATOM   1264  CG  ASN A  84      -4.074 -18.313  20.149  1.00 72.90           C  
ATOM   1265  ND2 ASN A  84      -3.035 -19.119  20.110  1.00 72.90           N  
ATOM   1266 HD21 ASN A  84      -2.244 -18.960  20.717  1.00 72.90           H  
ATOM   1267 HD22 ASN A  84      -3.156 -19.953  19.554  1.00 72.90           H  
ATOM   1268  OD1 ASN A  84      -5.066 -18.585  19.504  1.00 72.90           O  
ATOM   1269  N   GLY A  85      -6.069 -14.534  22.833  1.00 77.33           N  
ATOM   1270  H   GLY A  85      -6.599 -14.202  22.041  1.00 77.33           H  
ATOM   1271  CA  GLY A  85      -6.070 -13.711  24.044  1.00 77.33           C  
ATOM   1272  HA2 GLY A  85      -6.802 -12.913  23.919  1.00 77.33           H  
ATOM   1273  HA3 GLY A  85      -6.367 -14.320  24.898  1.00 77.33           H  
ATOM   1274  C   GLY A  85      -4.719 -13.053  24.360  1.00 77.33           C  
ATOM   1275  O   GLY A  85      -4.366 -12.930  25.534  1.00 77.33           O  
ATOM   1276  N   SER A  86      -3.914 -12.681  23.356  1.00 90.16           N  
ATOM   1277  H   SER A  86      -4.237 -12.831  22.411  1.00 90.16           H  
ATOM   1278  CA  SER A  86      -2.726 -11.847  23.569  1.00 90.16           C  
ATOM   1279  HA  SER A  86      -2.897 -11.261  24.472  1.00 90.16           H  
ATOM   1280  C   SER A  86      -2.432 -10.898  22.392  1.00 90.16           C  
ATOM   1281  CB  SER A  86      -1.502 -12.720  23.852  1.00 90.16           C  
ATOM   1282  HB2 SER A  86      -1.159 -13.199  22.935  1.00 90.16           H  
ATOM   1283  HB3 SER A  86      -1.767 -13.492  24.574  1.00 90.16           H  
ATOM   1284  O   SER A  86      -2.007 -11.369  21.329  1.00 90.16           O  
ATOM   1285  OG  SER A  86      -0.475 -11.910  24.401  1.00 90.16           O  
ATOM   1286  HG  SER A  86      -0.796 -11.594  25.249  1.00 90.16           H  
ATOM   1287  N   PRO A  87      -2.517  -9.562  22.590  1.00 94.52           N  
ATOM   1288  CA  PRO A  87      -2.180  -8.542  21.583  1.00 94.52           C  
ATOM   1289  HA  PRO A  87      -2.752  -8.754  20.680  1.00 94.52           H  
ATOM   1290  C   PRO A  87      -0.690  -8.460  21.201  1.00 94.52           C  
ATOM   1291  CB  PRO A  87      -2.661  -7.200  22.159  1.00 94.52           C  
ATOM   1292  HB2 PRO A  87      -1.831  -6.675  22.631  1.00 94.52           H  
ATOM   1293  HB3 PRO A  87      -3.110  -6.573  21.389  1.00 94.52           H  
ATOM   1294  O   PRO A  87      -0.308  -7.611  20.398  1.00 94.52           O  
ATOM   1295  CG  PRO A  87      -3.678  -7.584  23.227  1.00 94.52           C  
ATOM   1296  HG2 PRO A  87      -4.657  -7.733  22.771  1.00 94.52           H  
ATOM   1297  HG3 PRO A  87      -3.734  -6.843  24.025  1.00 94.52           H  
ATOM   1298  CD  PRO A  87      -3.147  -8.916  23.736  1.00 94.52           C  
ATOM   1299  HD2 PRO A  87      -3.974  -9.506  24.130  1.00 94.52           H  
ATOM   1300  HD3 PRO A  87      -2.407  -8.747  24.519  1.00 94.52           H  
ATOM   1301  N   ILE A  88       0.165  -9.314  21.775  1.00 95.35           N  
ATOM   1302  H   ILE A  88      -0.225 -10.021  22.382  1.00 95.35           H  
ATOM   1303  CA  ILE A  88       1.594  -9.412  21.448  1.00 95.35           C  
ATOM   1304  HA  ILE A  88       2.050  -8.431  21.579  1.00 95.35           H  
ATOM   1305  C   ILE A  88       1.762  -9.814  19.977  1.00 95.35           C  
ATOM   1306  CB  ILE A  88       2.276 -10.419  22.407  1.00 95.35           C  
ATOM   1307  HB  ILE A  88       1.668 -11.324  22.415  1.00 95.35           H  
ATOM   1308  O   ILE A  88       1.227 -10.844  19.559  1.00 95.35           O  
ATOM   1309  CG1 ILE A  88       2.326  -9.892  23.862  1.00 95.35           C  
ATOM   1310 HG12 ILE A  88       1.330  -9.561  24.158  1.00 95.35           H  
ATOM   1311 HG13 ILE A  88       2.590 -10.722  24.518  1.00 95.35           H  
ATOM   1312  CG2 ILE A  88       3.685 -10.840  21.956  1.00 95.35           C  
ATOM   1313 HG21 ILE A  88       4.158 -11.459  22.719  1.00 95.35           H  
ATOM   1314 HG22 ILE A  88       4.301  -9.962  21.762  1.00 95.35           H  
ATOM   1315 HG23 ILE A  88       3.622 -11.427  21.040  1.00 95.35           H  
ATOM   1316  CD1 ILE A  88       3.318  -8.746  24.126  1.00 95.35           C  
ATOM   1317 HD11 ILE A  88       3.152  -7.926  23.428  1.00 95.35           H  
ATOM   1318 HD12 ILE A  88       3.177  -8.377  25.142  1.00 95.35           H  
ATOM   1319 HD13 ILE A  88       4.343  -9.102  24.022  1.00 95.35           H  
ATOM   1320  N   ASP A  89       2.513  -9.028  19.205  1.00 96.31           N  
ATOM   1321  H   ASP A  89       2.889  -8.177  19.599  1.00 96.31           H  
ATOM   1322  CA  ASP A  89       2.841  -9.367  17.815  1.00 96.31           C  
ATOM   1323  HA  ASP A  89       1.905  -9.480  17.267  1.00 96.31           H  
ATOM   1324  C   ASP A  89       3.618 -10.685  17.735  1.00 96.31           C  
ATOM   1325  CB  ASP A  89       3.656  -8.259  17.140  1.00 96.31           C  
ATOM   1326  HB2 ASP A  89       3.268  -7.288  17.448  1.00 96.31           H  
ATOM   1327  HB3 ASP A  89       4.688  -8.322  17.485  1.00 96.31           H  
ATOM   1328  O   ASP A  89       4.430 -11.013  18.603  1.00 96.31           O  
ATOM   1329  CG  ASP A  89       3.646  -8.291  15.608  1.00 96.31           C  
ATOM   1330  OD1 ASP A  89       4.151  -7.304  15.042  1.00 96.31           O  
ATOM   1331  OD2 ASP A  89       3.216  -9.296  14.986  1.00 96.31           O  
ATOM   1332  N   SER A  90       3.381 -11.428  16.661  1.00 91.68           N  
ATOM   1333  H   SER A  90       2.795 -11.010  15.952  1.00 91.68           H  
ATOM   1334  CA  SER A  90       4.082 -12.672  16.368  1.00 91.68           C  
ATOM   1335  HA  SER A  90       4.869 -12.816  17.109  1.00 91.68           H  
ATOM   1336  C   SER A  90       4.778 -12.727  15.027  1.00 91.68           C  
ATOM   1337  CB  SER A  90       3.093 -13.824  16.420  1.00 91.68           C  
ATOM   1338  HB2 SER A  90       2.555 -13.769  17.366  1.00 91.68           H  
ATOM   1339  HB3 SER A  90       2.380 -13.748  15.599  1.00 91.68           H  
ATOM   1340  O   SER A  90       5.648 -13.579  14.850  1.00 91.68           O  
ATOM   1341  OG  SER A  90       3.814 -15.037  16.322  1.00 91.68           O  
ATOM   1342  HG  SER A  90       4.515 -14.897  15.682  1.00 91.68           H  
ATOM   1343  N   ILE A  91       4.351 -11.894  14.089  1.00 91.92           N  
ATOM   1344  H   ILE A  91       3.693 -11.174  14.349  1.00 91.92           H  
ATOM   1345  CA  ILE A  91       4.800 -11.924  12.698  1.00 91.92           C  
ATOM   1346  HA  ILE A  91       5.413 -12.806  12.516  1.00 91.92           H  
ATOM   1347  C   ILE A  91       5.701 -10.717  12.430  1.00 91.92           C  
ATOM   1348  CB  ILE A  91       3.552 -12.017  11.790  1.00 91.92           C  
ATOM   1349  HB  ILE A  91       2.881 -11.201  12.056  1.00 91.92           H  
ATOM   1350  O   ILE A  91       6.595 -10.794  11.600  1.00 91.92           O  
ATOM   1351  CG1 ILE A  91       2.826 -13.375  12.001  1.00 91.92           C  
ATOM   1352 HG12 ILE A  91       2.572 -13.823  11.040  1.00 91.92           H  
ATOM   1353 HG13 ILE A  91       3.485 -14.078  12.511  1.00 91.92           H  
ATOM   1354  CG2 ILE A  91       3.889 -11.856  10.303  1.00 91.92           C  
ATOM   1355 HG21 ILE A  91       4.598 -12.622   9.989  1.00 91.92           H  
ATOM   1356 HG22 ILE A  91       2.983 -11.943   9.703  1.00 91.92           H  
ATOM   1357 HG23 ILE A  91       4.321 -10.874  10.108  1.00 91.92           H  
ATOM   1358  CD1 ILE A  91       1.526 -13.248  12.799  1.00 91.92           C  
ATOM   1359 HD11 ILE A  91       0.775 -12.739  12.194  1.00 91.92           H  
ATOM   1360 HD12 ILE A  91       1.693 -12.682  13.715  1.00 91.92           H  
ATOM   1361 HD13 ILE A  91       1.168 -14.245  13.055  1.00 91.92           H  
ATOM   1362  N   GLY A  92       5.517  -9.637  13.194  1.00 95.08           N  
ATOM   1363  H   GLY A  92       4.736  -9.632  13.835  1.00 95.08           H  
ATOM   1364  CA  GLY A  92       6.265  -8.388  13.098  1.00 95.08           C  
ATOM   1365  HA2 GLY A  92       6.358  -7.975  14.103  1.00 95.08           H  
ATOM   1366  HA3 GLY A  92       7.252  -8.567  12.671  1.00 95.08           H  
ATOM   1367  C   GLY A  92       5.569  -7.319  12.275  1.00 95.08           C  
ATOM   1368  O   GLY A  92       5.968  -6.158  12.322  1.00 95.08           O  
ATOM   1369  N   HIS A  93       4.506  -7.697  11.572  1.00 96.88           N  
ATOM   1370  H   HIS A  93       4.207  -8.659  11.639  1.00 96.88           H  
ATOM   1371  CA  HIS A  93       3.786  -6.826  10.668  1.00 96.88           C  
ATOM   1372  HA  HIS A  93       4.502  -6.402   9.964  1.00 96.88           H  
ATOM   1373  C   HIS A  93       3.124  -5.650  11.396  1.00 96.88           C  
ATOM   1374  CB  HIS A  93       2.797  -7.678   9.886  1.00 96.88           C  
ATOM   1375  HB2 HIS A  93       3.302  -8.559   9.488  1.00 96.88           H  
ATOM   1376  HB3 HIS A  93       1.985  -8.004  10.535  1.00 96.88           H  
ATOM   1377  O   HIS A  93       3.497  -4.511  11.136  1.00 96.88           O  
ATOM   1378  CG  HIS A  93       2.238  -6.907   8.742  1.00 96.88           C  
ATOM   1379  CD2 HIS A  93       2.888  -6.593   7.588  1.00 96.88           C  
ATOM   1380  HD2 HIS A  93       3.904  -6.866   7.343  1.00 96.88           H  
ATOM   1381  ND1 HIS A  93       1.013  -6.306   8.697  1.00 96.88           N  
ATOM   1382  HD1 HIS A  93       0.345  -6.258   9.453  1.00 96.88           H  
ATOM   1383  CE1 HIS A  93       0.897  -5.687   7.522  1.00 96.88           C  
ATOM   1384  HE1 HIS A  93       0.029  -5.124   7.213  1.00 96.88           H  
ATOM   1385  NE2 HIS A  93       2.019  -5.840   6.802  1.00 96.88           N  
ATOM   1386  N   GLY A  94       2.271  -5.903  12.393  1.00 97.21           N  
ATOM   1387  H   GLY A  94       1.966  -6.855  12.534  1.00 97.21           H  
ATOM   1388  CA  GLY A  94       1.647  -4.850  13.203  1.00 97.21           C  
ATOM   1389  HA2 GLY A  94       0.964  -5.317  13.913  1.00 97.21           H  
ATOM   1390  HA3 GLY A  94       1.064  -4.195  12.555  1.00 97.21           H  
ATOM   1391  C   GLY A  94       2.645  -3.979  13.972  1.00 97.21           C  
ATOM   1392  O   GLY A  94       2.427  -2.782  14.158  1.00 97.21           O  
ATOM   1393  N   THR A  95       3.800  -4.534  14.347  1.00 97.68           N  
ATOM   1394  H   THR A  95       3.902  -5.530  14.214  1.00 97.68           H  
ATOM   1395  CA  THR A  95       4.930  -3.770  14.900  1.00 97.68           C  
ATOM   1396  HA  THR A  95       4.560  -3.145  15.714  1.00 97.68           H  
ATOM   1397  C   THR A  95       5.553  -2.832  13.853  1.00 97.68           C  
ATOM   1398  CB  THR A  95       5.971  -4.741  15.479  1.00 97.68           C  
ATOM   1399  HB  THR A  95       6.311  -5.424  14.701  1.00 97.68           H  
ATOM   1400  O   THR A  95       5.861  -1.675  14.160  1.00 97.68           O  
ATOM   1401  CG2 THR A  95       7.194  -4.071  16.092  1.00 97.68           C  
ATOM   1402 HG21 THR A  95       6.878  -3.322  16.818  1.00 97.68           H  
ATOM   1403 HG22 THR A  95       7.770  -3.589  15.302  1.00 97.68           H  
ATOM   1404 HG23 THR A  95       7.820  -4.819  16.578  1.00 97.68           H  
ATOM   1405  OG1 THR A  95       5.377  -5.493  16.512  1.00 97.68           O  
ATOM   1406  HG1 THR A  95       4.846  -6.136  16.036  1.00 97.68           H  
ATOM   1407  N   HIS A  96       5.705  -3.285  12.608  1.00 97.76           N  
ATOM   1408  H   HIS A  96       5.421  -4.233  12.407  1.00 97.76           H  
ATOM   1409  CA  HIS A  96       6.250  -2.503  11.493  1.00 97.76           C  
ATOM   1410  HA  HIS A  96       7.162  -2.005  11.824  1.00 97.76           H  
ATOM   1411  C   HIS A  96       5.271  -1.415  11.029  1.00 97.76           C  
ATOM   1412  CB  HIS A  96       6.637  -3.468  10.362  1.00 97.76           C  
ATOM   1413  HB2 HIS A  96       7.157  -4.321  10.799  1.00 97.76           H  
ATOM   1414  HB3 HIS A  96       5.739  -3.843   9.872  1.00 97.76           H  
ATOM   1415  O   HIS A  96       5.647  -0.245  10.944  1.00 97.76           O  
ATOM   1416  CG  HIS A  96       7.544  -2.872   9.316  1.00 97.76           C  
ATOM   1417  CD2 HIS A  96       8.873  -3.147   9.159  1.00 97.76           C  
ATOM   1418  HD2 HIS A  96       9.461  -3.814   9.771  1.00 97.76           H  
ATOM   1419  ND1 HIS A  96       7.150  -1.978   8.322  1.00 97.76           N  
ATOM   1420  CE1 HIS A  96       8.241  -1.749   7.577  1.00 97.76           C  
ATOM   1421  HE1 HIS A  96       8.261  -1.119   6.700  1.00 97.76           H  
ATOM   1422  NE2 HIS A  96       9.294  -2.432   8.058  1.00 97.76           N  
ATOM   1423  HE2 HIS A  96      10.207  -2.464   7.628  1.00 97.76           H  
ATOM   1424  N   THR A  97       3.992  -1.746  10.844  1.00 98.24           N  
ATOM   1425  H   THR A  97       3.721  -2.711  10.968  1.00 98.24           H  
ATOM   1426  CA  THR A  97       2.951  -0.813  10.382  1.00 98.24           C  
ATOM   1427  HA  THR A  97       3.330  -0.296   9.500  1.00 98.24           H  
ATOM   1428  C   THR A  97       2.637   0.257  11.431  1.00 98.24           C  
ATOM   1429  CB  THR A  97       1.670  -1.556   9.962  1.00 98.24           C  
ATOM   1430  HB  THR A  97       0.941  -0.824   9.614  1.00 98.24           H  
ATOM   1431  O   THR A  97       2.663   1.448  11.113  1.00 98.24           O  
ATOM   1432  CG2 THR A  97       1.924  -2.551   8.833  1.00 98.24           C  
ATOM   1433 HG21 THR A  97       2.656  -3.305   9.125  1.00 98.24           H  
ATOM   1434 HG22 THR A  97       0.996  -3.065   8.581  1.00 98.24           H  
ATOM   1435 HG23 THR A  97       2.298  -2.026   7.954  1.00 98.24           H  
ATOM   1436  OG1 THR A  97       1.127  -2.241  11.059  1.00 98.24           O  
ATOM   1437  HG1 THR A  97       0.571  -2.957  10.744  1.00 98.24           H  
ATOM   1438  N   ALA A  98       2.456  -0.112  12.706  1.00 98.03           N  
ATOM   1439  H   ALA A  98       2.380  -1.098  12.909  1.00 98.03           H  
ATOM   1440  CA  ALA A  98       2.206   0.855  13.780  1.00 98.03           C  
ATOM   1441  HA  ALA A  98       1.358   1.474  13.489  1.00 98.03           H  
ATOM   1442  C   ALA A  98       3.403   1.795  14.019  1.00 98.03           C  
ATOM   1443  CB  ALA A  98       1.833   0.104  15.064  1.00 98.03           C  
ATOM   1444  HB1 ALA A  98       2.681  -0.480  15.420  1.00 98.03           H  
ATOM   1445  HB2 ALA A  98       0.994  -0.566  14.874  1.00 98.03           H  
ATOM   1446  HB3 ALA A  98       1.542   0.820  15.833  1.00 98.03           H  
ATOM   1447  O   ALA A  98       3.218   2.988  14.282  1.00 98.03           O  
ATOM   1448  N   SER A  99       4.640   1.293  13.898  1.00 98.23           N  
ATOM   1449  H   SER A  99       4.744   0.317  13.660  1.00 98.23           H  
ATOM   1450  CA  SER A  99       5.834   2.146  13.996  1.00 98.23           C  
ATOM   1451  HA  SER A  99       5.671   2.834  14.824  1.00 98.23           H  
ATOM   1452  C   SER A  99       6.052   3.018  12.754  1.00 98.23           C  
ATOM   1453  CB  SER A  99       7.090   1.349  14.353  1.00 98.23           C  
ATOM   1454  HB2 SER A  99       7.925   2.041  14.463  1.00 98.23           H  
ATOM   1455  HB3 SER A  99       6.937   0.839  15.304  1.00 98.23           H  
ATOM   1456  O   SER A  99       6.537   4.139  12.898  1.00 98.23           O  
ATOM   1457  OG  SER A  99       7.414   0.399  13.368  1.00 98.23           O  
ATOM   1458  HG  SER A  99       6.834  -0.357  13.482  1.00 98.23           H  
ATOM   1459  N   THR A 100       5.613   2.582  11.571  1.00 98.13           N  
ATOM   1460  H   THR A 100       5.303   1.623  11.502  1.00 98.13           H  
ATOM   1461  CA  THR A 100       5.598   3.396  10.343  1.00 98.13           C  
ATOM   1462  HA  THR A 100       6.581   3.847  10.208  1.00 98.13           H  
ATOM   1463  C   THR A 100       4.578   4.539  10.429  1.00 98.13           C  
ATOM   1464  CB  THR A 100       5.325   2.506   9.118  1.00 98.13           C  
ATOM   1465  HB  THR A 100       4.366   1.999   9.223  1.00 98.13           H  
ATOM   1466  O   THR A 100       4.894   5.684  10.099  1.00 98.13           O  
ATOM   1467  CG2 THR A 100       5.338   3.291   7.814  1.00 98.13           C  
ATOM   1468 HG21 THR A 100       5.273   2.603   6.971  1.00 98.13           H  
ATOM   1469 HG22 THR A 100       4.492   3.977   7.768  1.00 98.13           H  
ATOM   1470 HG23 THR A 100       6.269   3.854   7.746  1.00 98.13           H  
ATOM   1471  OG1 THR A 100       6.347   1.547   8.995  1.00 98.13           O  
ATOM   1472  HG1 THR A 100       6.157   0.822   9.595  1.00 98.13           H  
ATOM   1473  N   ALA A 101       3.375   4.274  10.948  1.00 98.19           N  
ATOM   1474  H   ALA A 101       3.138   3.315  11.159  1.00 98.19           H  
ATOM   1475  CA  ALA A 101       2.343   5.297  11.113  1.00 98.19           C  
ATOM   1476  HA  ALA A 101       2.241   5.841  10.174  1.00 98.19           H  
ATOM   1477  C   ALA A 101       2.715   6.336  12.181  1.00 98.19           C  
ATOM   1478  CB  ALA A 101       1.004   4.618  11.432  1.00 98.19           C  
ATOM   1479  HB1 ALA A 101       0.225   5.375  11.521  1.00 98.19           H  
ATOM   1480  HB2 ALA A 101       1.072   4.057  12.364  1.00 98.19           H  
ATOM   1481  HB3 ALA A 101       0.726   3.936  10.627  1.00 98.19           H  
ATOM   1482  O   ALA A 101       2.655   7.540  11.927  1.00 98.19           O  
ATOM   1483  N   ALA A 102       3.121   5.882  13.372  1.00 97.68           N  
ATOM   1484  H   ALA A 102       3.127   4.883  13.519  1.00 97.68           H  
ATOM   1485  CA  ALA A 102       3.248   6.750  14.543  1.00 97.68           C  
ATOM   1486  HA  ALA A 102       3.416   7.772  14.203  1.00 97.68           H  
ATOM   1487  C   ALA A 102       4.437   6.434  15.468  1.00 97.68           C  
ATOM   1488  CB  ALA A 102       1.904   6.728  15.288  1.00 97.68           C  
ATOM   1489  HB1 ALA A 102       1.945   7.361  16.174  1.00 97.68           H  
ATOM   1490  HB2 ALA A 102       1.123   7.118  14.636  1.00 97.68           H  
ATOM   1491  HB3 ALA A 102       1.653   5.708  15.579  1.00 97.68           H  
ATOM   1492  O   ALA A 102       4.468   6.931  16.588  1.00 97.68           O  
ATOM   1493  N   GLY A 103       5.429   5.637  15.066  1.00 98.05           N  
ATOM   1494  H   GLY A 103       5.417   5.267  14.126  1.00 98.05           H  
ATOM   1495  CA  GLY A 103       6.562   5.279  15.930  1.00 98.05           C  
ATOM   1496  HA2 GLY A 103       6.185   4.688  16.766  1.00 98.05           H  
ATOM   1497  HA3 GLY A 103       7.263   4.662  15.368  1.00 98.05           H  
ATOM   1498  C   GLY A 103       7.337   6.486  16.481  1.00 98.05           C  
ATOM   1499  O   GLY A 103       7.598   7.451  15.766  1.00 98.05           O  
ATOM   1500  N   ALA A 104       7.732   6.426  17.753  1.00 96.86           N  
ATOM   1501  H   ALA A 104       7.465   5.616  18.294  1.00 96.86           H  
ATOM   1502  CA  ALA A 104       8.606   7.411  18.392  1.00 96.86           C  
ATOM   1503  HA  ALA A 104       8.177   8.400  18.231  1.00 96.86           H  
ATOM   1504  C   ALA A 104      10.030   7.408  17.789  1.00 96.86           C  
ATOM   1505  CB  ALA A 104       8.621   7.129  19.901  1.00 96.86           C  
ATOM   1506  HB1 ALA A 104       7.605   7.145  20.296  1.00 96.86           H  
ATOM   1507  HB2 ALA A 104       9.062   6.151  20.096  1.00 96.86           H  
ATOM   1508  HB3 ALA A 104       9.206   7.889  20.419  1.00 96.86           H  
ATOM   1509  O   ALA A 104      10.441   6.440  17.151  1.00 96.86           O  
ATOM   1510  N   PHE A 105      10.797   8.482  18.022  1.00 97.60           N  
ATOM   1511  H   PHE A 105      10.404   9.229  18.577  1.00 97.60           H  
ATOM   1512  CA  PHE A 105      12.165   8.654  17.508  1.00 97.60           C  
ATOM   1513  HA  PHE A 105      12.159   8.460  16.435  1.00 97.60           H  
ATOM   1514  C   PHE A 105      13.177   7.684  18.161  1.00 97.60           C  
ATOM   1515  CB  PHE A 105      12.627  10.109  17.729  1.00 97.60           C  
ATOM   1516  HB2 PHE A 105      12.506  10.358  18.784  1.00 97.60           H  
ATOM   1517  HB3 PHE A 105      13.695  10.156  17.520  1.00 97.60           H  
ATOM   1518  O   PHE A 105      13.615   7.904  19.291  1.00 97.60           O  
ATOM   1519  CG  PHE A 105      11.952  11.189  16.896  1.00 97.60           C  
ATOM   1520  CD1 PHE A 105      12.528  11.602  15.677  1.00 97.60           C  
ATOM   1521  HD1 PHE A 105      13.410  11.107  15.299  1.00 97.60           H  
ATOM   1522  CD2 PHE A 105      10.789  11.834  17.365  1.00 97.60           C  
ATOM   1523  HD2 PHE A 105      10.338  11.532  18.299  1.00 97.60           H  
ATOM   1524  CE1 PHE A 105      11.948  12.648  14.935  1.00 97.60           C  
ATOM   1525  HE1 PHE A 105      12.377  12.944  13.989  1.00 97.60           H  
ATOM   1526  CE2 PHE A 105      10.203  12.872  16.616  1.00 97.60           C  
ATOM   1527  HE2 PHE A 105       9.297  13.346  16.964  1.00 97.60           H  
ATOM   1528  CZ  PHE A 105      10.782  13.280  15.402  1.00 97.60           C  
ATOM   1529  HZ  PHE A 105      10.314  14.054  14.812  1.00 97.60           H  
ATOM   1530  N   VAL A 106      13.632   6.665  17.425  1.00 97.30           N  
ATOM   1531  H   VAL A 106      13.202   6.527  16.521  1.00 97.30           H  
ATOM   1532  CA  VAL A 106      14.627   5.665  17.863  1.00 97.30           C  
ATOM   1533  HA  VAL A 106      14.860   5.835  18.915  1.00 97.30           H  
ATOM   1534  C   VAL A 106      15.919   5.787  17.055  1.00 97.30           C  
ATOM   1535  CB  VAL A 106      14.077   4.232  17.747  1.00 97.30           C  
ATOM   1536  HB  VAL A 106      13.926   3.982  16.697  1.00 97.30           H  
ATOM   1537  O   VAL A 106      15.947   5.478  15.868  1.00 97.30           O  
ATOM   1538  CG1 VAL A 106      15.061   3.227  18.363  1.00 97.30           C  
ATOM   1539 HG11 VAL A 106      14.647   2.219  18.319  1.00 97.30           H  
ATOM   1540 HG12 VAL A 106      15.261   3.479  19.404  1.00 97.30           H  
ATOM   1541 HG13 VAL A 106      15.999   3.220  17.808  1.00 97.30           H  
ATOM   1542  CG2 VAL A 106      12.738   4.068  18.464  1.00 97.30           C  
ATOM   1543 HG21 VAL A 106      12.429   3.024  18.405  1.00 97.30           H  
ATOM   1544 HG22 VAL A 106      12.818   4.383  19.504  1.00 97.30           H  
ATOM   1545 HG23 VAL A 106      11.975   4.668  17.966  1.00 97.30           H  
ATOM   1546  N   LYS A 107      17.007   6.233  17.691  1.00 96.21           N  
ATOM   1547  H   LYS A 107      16.927   6.384  18.687  1.00 96.21           H  
ATOM   1548  CA  LYS A 107      18.333   6.400  17.058  1.00 96.21           C  
ATOM   1549  HA  LYS A 107      18.204   6.815  16.058  1.00 96.21           H  
ATOM   1550  C   LYS A 107      19.070   5.067  16.904  1.00 96.21           C  
ATOM   1551  CB  LYS A 107      19.203   7.353  17.887  1.00 96.21           C  
ATOM   1552  HB2 LYS A 107      19.297   6.952  18.896  1.00 96.21           H  
ATOM   1553  HB3 LYS A 107      20.198   7.391  17.443  1.00 96.21           H  
ATOM   1554  O   LYS A 107      18.978   4.224  17.791  1.00 96.21           O  
ATOM   1555  CG  LYS A 107      18.648   8.780  17.951  1.00 96.21           C  
ATOM   1556  HG2 LYS A 107      18.630   9.209  16.949  1.00 96.21           H  
ATOM   1557  HG3 LYS A 107      17.635   8.767  18.355  1.00 96.21           H  
ATOM   1558  CD  LYS A 107      19.537   9.633  18.859  1.00 96.21           C  
ATOM   1559  HD2 LYS A 107      20.548   9.661  18.453  1.00 96.21           H  
ATOM   1560  HD3 LYS A 107      19.558   9.185  19.852  1.00 96.21           H  
ATOM   1561  CE  LYS A 107      18.967  11.048  18.940  1.00 96.21           C  
ATOM   1562  HE2 LYS A 107      17.913  10.978  19.209  1.00 96.21           H  
ATOM   1563  HE3 LYS A 107      19.025  11.503  17.951  1.00 96.21           H  
ATOM   1564  NZ  LYS A 107      19.697  11.858  19.943  1.00 96.21           N  
ATOM   1565  HZ1 LYS A 107      19.621  11.424  20.851  1.00 96.21           H  
ATOM   1566  HZ2 LYS A 107      20.674  11.922  19.696  1.00 96.21           H  
ATOM   1567  HZ3 LYS A 107      19.300  12.785  19.999  1.00 96.21           H  
ATOM   1568  N   GLY A 108      19.880   4.939  15.853  1.00 94.07           N  
ATOM   1569  H   GLY A 108      19.826   5.627  15.116  1.00 94.07           H  
ATOM   1570  CA  GLY A 108      20.650   3.721  15.566  1.00 94.07           C  
ATOM   1571  HA2 GLY A 108      21.121   3.350  16.476  1.00 94.07           H  
ATOM   1572  HA3 GLY A 108      21.426   3.954  14.836  1.00 94.07           H  
ATOM   1573  C   GLY A 108      19.784   2.608  14.978  1.00 94.07           C  
ATOM   1574  O   GLY A 108      19.999   1.434  15.270  1.00 94.07           O  
ATOM   1575  N   ALA A 109      18.761   2.988  14.211  1.00 96.49           N  
ATOM   1576  H   ALA A 109      18.686   3.965  13.969  1.00 96.49           H  
ATOM   1577  CA  ALA A 109      17.862   2.067  13.537  1.00 96.49           C  
ATOM   1578  HA  ALA A 109      17.732   1.175  14.149  1.00 96.49           H  
ATOM   1579  C   ALA A 109      18.456   1.652  12.187  1.00 96.49           C  
ATOM   1580  CB  ALA A 109      16.505   2.755  13.387  1.00 96.49           C  
ATOM   1581  HB1 ALA A 109      16.122   3.038  14.367  1.00 96.49           H  
ATOM   1582  HB2 ALA A 109      16.603   3.644  12.763  1.00 96.49           H  
ATOM   1583  HB3 ALA A 109      15.809   2.062  12.914  1.00 96.49           H  
ATOM   1584  O   ALA A 109      18.510   2.463  11.266  1.00 96.49           O  
ATOM   1585  N   ASN A 110      18.897   0.399  12.083  1.00 96.07           N  
ATOM   1586  H   ASN A 110      18.820  -0.208  12.887  1.00 96.07           H  
ATOM   1587  CA  ASN A 110      19.438  -0.211  10.870  1.00 96.07           C  
ATOM   1588  HA  ASN A 110      18.951   0.234  10.002  1.00 96.07           H  
ATOM   1589  C   ASN A 110      19.151  -1.721  10.842  1.00 96.07           C  
ATOM   1590  CB  ASN A 110      20.948   0.083  10.764  1.00 96.07           C  
ATOM   1591  HB2 ASN A 110      21.335  -0.294   9.818  1.00 96.07           H  
ATOM   1592  HB3 ASN A 110      21.092   1.163  10.770  1.00 96.07           H  
ATOM   1593  O   ASN A 110      18.703  -2.294  11.835  1.00 96.07           O  
ATOM   1594  CG  ASN A 110      21.796  -0.516  11.863  1.00 96.07           C  
ATOM   1595  ND2 ASN A 110      22.279   0.294  12.772  1.00 96.07           N  
ATOM   1596 HD21 ASN A 110      22.814  -0.105  13.529  1.00 96.07           H  
ATOM   1597 HD22 ASN A 110      22.162   1.290  12.658  1.00 96.07           H  
ATOM   1598  OD1 ASN A 110      22.095  -1.699  11.866  1.00 96.07           O  
ATOM   1599  N   VAL A 111      19.438  -2.351   9.703  1.00 95.73           N  
ATOM   1600  H   VAL A 111      19.743  -1.785   8.924  1.00 95.73           H  
ATOM   1601  CA  VAL A 111      19.496  -3.813   9.533  1.00 95.73           C  
ATOM   1602  HA  VAL A 111      19.456  -4.309  10.503  1.00 95.73           H  
ATOM   1603  C   VAL A 111      20.830  -4.143   8.878  1.00 95.73           C  
ATOM   1604  CB  VAL A 111      18.313  -4.299   8.673  1.00 95.73           C  
ATOM   1605  HB  VAL A 111      18.255  -3.697   7.766  1.00 95.73           H  
ATOM   1606  O   VAL A 111      21.115  -3.598   7.814  1.00 95.73           O  
ATOM   1607  CG1 VAL A 111      18.454  -5.767   8.258  1.00 95.73           C  
ATOM   1608 HG11 VAL A 111      17.538  -6.111   7.776  1.00 95.73           H  
ATOM   1609 HG12 VAL A 111      18.655  -6.385   9.133  1.00 95.73           H  
ATOM   1610 HG13 VAL A 111      19.268  -5.872   7.541  1.00 95.73           H  
ATOM   1611  CG2 VAL A 111      17.005  -4.141   9.450  1.00 95.73           C  
ATOM   1612 HG21 VAL A 111      16.178  -4.539   8.861  1.00 95.73           H  
ATOM   1613 HG22 VAL A 111      16.809  -3.089   9.661  1.00 95.73           H  
ATOM   1614 HG23 VAL A 111      17.070  -4.689  10.389  1.00 95.73           H  
ATOM   1615  N   TYR A 112      21.685  -4.963   9.503  1.00 94.68           N  
ATOM   1616  H   TYR A 112      21.417  -5.370  10.388  1.00 94.68           H  
ATOM   1617  CA  TYR A 112      23.061  -5.210   9.029  1.00 94.68           C  
ATOM   1618  HA  TYR A 112      23.574  -5.746   9.828  1.00 94.68           H  
ATOM   1619  C   TYR A 112      23.895  -3.917   8.794  1.00 94.68           C  
ATOM   1620  CB  TYR A 112      23.037  -6.141   7.796  1.00 94.68           C  
ATOM   1621  HB2 TYR A 112      22.310  -5.756   7.081  1.00 94.68           H  
ATOM   1622  HB3 TYR A 112      24.006  -6.099   7.300  1.00 94.68           H  
ATOM   1623  O   TYR A 112      24.845  -3.899   8.004  1.00 94.68           O  
ATOM   1624  CG  TYR A 112      22.771  -7.612   8.052  1.00 94.68           C  
ATOM   1625  CD1 TYR A 112      23.805  -8.414   8.573  1.00 94.68           C  
ATOM   1626  HD1 TYR A 112      24.763  -7.971   8.802  1.00 94.68           H  
ATOM   1627  CD2 TYR A 112      21.536  -8.196   7.707  1.00 94.68           C  
ATOM   1628  HD2 TYR A 112      20.750  -7.591   7.280  1.00 94.68           H  
ATOM   1629  CE1 TYR A 112      23.594  -9.788   8.793  1.00 94.68           C  
ATOM   1630  HE1 TYR A 112      24.384 -10.396   9.208  1.00 94.68           H  
ATOM   1631  CE2 TYR A 112      21.322  -9.574   7.919  1.00 94.68           C  
ATOM   1632  HE2 TYR A 112      20.371 -10.030   7.687  1.00 94.68           H  
ATOM   1633  OH  TYR A 112      22.147 -11.690   8.711  1.00 94.68           O  
ATOM   1634  HH  TYR A 112      22.882 -12.086   9.184  1.00 94.68           H  
ATOM   1635  CZ  TYR A 112      22.348 -10.368   8.471  1.00 94.68           C  
ATOM   1636  N   GLY A 113      23.558  -2.801   9.454  1.00 93.76           N  
ATOM   1637  H   GLY A 113      22.826  -2.851  10.149  1.00 93.76           H  
ATOM   1638  CA  GLY A 113      24.166  -1.490   9.185  1.00 93.76           C  
ATOM   1639  HA2 GLY A 113      23.887  -0.807   9.987  1.00 93.76           H  
ATOM   1640  HA3 GLY A 113      25.251  -1.589   9.189  1.00 93.76           H  
ATOM   1641  C   GLY A 113      23.744  -0.844   7.854  1.00 93.76           C  
ATOM   1642  O   GLY A 113      24.432   0.059   7.376  1.00 93.76           O  
ATOM   1643  N   ASN A 114      22.656  -1.312   7.238  1.00 95.22           N  
ATOM   1644  H   ASN A 114      22.186  -2.105   7.652  1.00 95.22           H  
ATOM   1645  CA  ASN A 114      21.957  -0.670   6.126  1.00 95.22           C  
ATOM   1646  HA  ASN A 114      22.632   0.028   5.631  1.00 95.22           H  
ATOM   1647  C   ASN A 114      20.750   0.135   6.636  1.00 95.22           C  
ATOM   1648  CB  ASN A 114      21.520  -1.733   5.102  1.00 95.22           C  
ATOM   1649  HB2 ASN A 114      20.869  -1.267   4.362  1.00 95.22           H  
ATOM   1650  HB3 ASN A 114      20.938  -2.514   5.592  1.00 95.22           H  
ATOM   1651  O   ASN A 114      20.154  -0.203   7.658  1.00 95.22           O  
ATOM   1652  CG  ASN A 114      22.685  -2.350   4.352  1.00 95.22           C  
ATOM   1653  ND2 ASN A 114      22.773  -3.658   4.288  1.00 95.22           N  
ATOM   1654 HD21 ASN A 114      22.103  -4.255   4.752  1.00 95.22           H  
ATOM   1655 HD22 ASN A 114      23.446  -4.068   3.657  1.00 95.22           H  
ATOM   1656  OD1 ASN A 114      23.513  -1.643   3.792  1.00 95.22           O  
ATOM   1657  N   ALA A 115      20.378   1.181   5.895  1.00 95.40           N  
ATOM   1658  H   ALA A 115      20.909   1.367   5.056  1.00 95.40           H  
ATOM   1659  CA  ALA A 115      19.299   2.119   6.201  1.00 95.40           C  
ATOM   1660  HA  ALA A 115      19.341   2.893   5.435  1.00 95.40           H  
ATOM   1661  C   ALA A 115      19.464   2.896   7.530  1.00 95.40           C  
ATOM   1662  CB  ALA A 115      17.954   1.396   6.014  1.00 95.40           C  
ATOM   1663  HB1 ALA A 115      17.793   1.175   4.959  1.00 95.40           H  
ATOM   1664  HB2 ALA A 115      17.950   0.458   6.569  1.00 95.40           H  
ATOM   1665  HB3 ALA A 115      17.138   2.007   6.399  1.00 95.40           H  
ATOM   1666  O   ALA A 115      18.473   3.402   8.057  1.00 95.40           O  
ATOM   1667  N   ASP A 116      20.705   3.019   8.027  1.00 94.91           N  
ATOM   1668  H   ASP A 116      21.469   2.614   7.505  1.00 94.91           H  
ATOM   1669  CA  ASP A 116      21.022   3.582   9.345  1.00 94.91           C  
ATOM   1670  HA  ASP A 116      20.465   2.994  10.074  1.00 94.91           H  
ATOM   1671  C   ASP A 116      20.574   5.036   9.541  1.00 94.91           C  
ATOM   1672  CB  ASP A 116      22.516   3.412   9.674  1.00 94.91           C  
ATOM   1673  HB2 ASP A 116      22.810   2.379   9.485  1.00 94.91           H  
ATOM   1674  HB3 ASP A 116      23.105   4.054   9.020  1.00 94.91           H  
ATOM   1675  O   ASP A 116      20.767   5.899   8.682  1.00 94.91           O  
ATOM   1676  CG  ASP A 116      22.808   3.748  11.146  1.00 94.91           C  
ATOM   1677  OD1 ASP A 116      23.500   4.757  11.400  1.00 94.91           O  
ATOM   1678  OD2 ASP A 116      22.325   2.990  12.021  1.00 94.91           O  
ATOM   1679  N   GLY A 117      19.978   5.292  10.705  1.00 93.61           N  
ATOM   1680  H   GLY A 117      19.840   4.518  11.339  1.00 93.61           H  
ATOM   1681  CA  GLY A 117      19.494   6.606  11.100  1.00 93.61           C  
ATOM   1682  HA2 GLY A 117      18.909   7.024  10.280  1.00 93.61           H  
ATOM   1683  HA3 GLY A 117      20.343   7.265  11.280  1.00 93.61           H  
ATOM   1684  C   GLY A 117      18.632   6.559  12.361  1.00 93.61           C  
ATOM   1685  O   GLY A 117      18.885   5.804  13.302  1.00 93.61           O  
ATOM   1686  N   THR A 118      17.605   7.404  12.393  1.00 95.73           N  
ATOM   1687  H   THR A 118      17.524   8.042  11.614  1.00 95.73           H  
ATOM   1688  CA  THR A 118      16.628   7.512  13.482  1.00 95.73           C  
ATOM   1689  HA  THR A 118      16.926   6.841  14.287  1.00 95.73           H  
ATOM   1690  C   THR A 118      15.255   7.085  12.977  1.00 95.73           C  
ATOM   1691  CB  THR A 118      16.573   8.939  14.060  1.00 95.73           C  
ATOM   1692  HB  THR A 118      16.124   9.617  13.333  1.00 95.73           H  
ATOM   1693  O   THR A 118      14.602   7.864  12.283  1.00 95.73           O  
ATOM   1694  CG2 THR A 118      15.751   9.011  15.347  1.00 95.73           C  
ATOM   1695 HG21 THR A 118      14.751   8.612  15.175  1.00 95.73           H  
ATOM   1696 HG22 THR A 118      15.655  10.050  15.661  1.00 95.73           H  
ATOM   1697 HG23 THR A 118      16.238   8.436  16.134  1.00 95.73           H  
ATOM   1698  OG1 THR A 118      17.876   9.410  14.338  1.00 95.73           O  
ATOM   1699  HG1 THR A 118      18.337   9.371  13.497  1.00 95.73           H  
ATOM   1700  N   ALA A 119      14.813   5.871  13.304  1.00 96.60           N  
ATOM   1701  H   ALA A 119      15.348   5.315  13.956  1.00 96.60           H  
ATOM   1702  CA  ALA A 119      13.466   5.427  12.963  1.00 96.60           C  
ATOM   1703  HA  ALA A 119      13.321   5.530  11.888  1.00 96.60           H  
ATOM   1704  C   ALA A 119      12.431   6.311  13.657  1.00 96.60           C  
ATOM   1705  CB  ALA A 119      13.275   3.951  13.309  1.00 96.60           C  
ATOM   1706  HB1 ALA A 119      13.525   3.776  14.355  1.00 96.60           H  
ATOM   1707  HB2 ALA A 119      12.237   3.669  13.135  1.00 96.60           H  
ATOM   1708  HB3 ALA A 119      13.906   3.338  12.665  1.00 96.60           H  
ATOM   1709  O   ALA A 119      12.554   6.592  14.847  1.00 96.60           O  
ATOM   1710  N   VAL A 120      11.433   6.762  12.906  1.00 96.95           N  
ATOM   1711  H   VAL A 120      11.413   6.523  11.925  1.00 96.95           H  
ATOM   1712  CA  VAL A 120      10.309   7.551  13.410  1.00 96.95           C  
ATOM   1713  HA  VAL A 120       9.992   7.132  14.364  1.00 96.95           H  
ATOM   1714  C   VAL A 120       9.151   7.424  12.422  1.00 96.95           C  
ATOM   1715  CB  VAL A 120      10.735   9.016  13.645  1.00 96.95           C  
ATOM   1716  HB  VAL A 120      11.622   9.017  14.278  1.00 96.95           H  
ATOM   1717  O   VAL A 120       9.376   7.421  11.210  1.00 96.95           O  
ATOM   1718  CG1 VAL A 120      11.090   9.799  12.379  1.00 96.95           C  
ATOM   1719 HG11 VAL A 120      10.184   9.974  11.798  1.00 96.95           H  
ATOM   1720 HG12 VAL A 120      11.524  10.759  12.656  1.00 96.95           H  
ATOM   1721 HG13 VAL A 120      11.809   9.239  11.781  1.00 96.95           H  
ATOM   1722  CG2 VAL A 120       9.654   9.783  14.398  1.00 96.95           C  
ATOM   1723 HG21 VAL A 120       9.979  10.806  14.584  1.00 96.95           H  
ATOM   1724 HG22 VAL A 120       8.743   9.822  13.801  1.00 96.95           H  
ATOM   1725 HG23 VAL A 120       9.455   9.294  15.352  1.00 96.95           H  
ATOM   1726  N   GLY A 121       7.930   7.291  12.935  1.00 97.56           N  
ATOM   1727  H   GLY A 121       7.819   7.342  13.938  1.00 97.56           H  
ATOM   1728  CA  GLY A 121       6.724   7.259  12.115  1.00 97.56           C  
ATOM   1729  HA2 GLY A 121       6.903   6.624  11.247  1.00 97.56           H  
ATOM   1730  HA3 GLY A 121       5.896   6.832  12.680  1.00 97.56           H  
ATOM   1731  C   GLY A 121       6.316   8.646  11.625  1.00 97.56           C  
ATOM   1732  O   GLY A 121       6.875   9.664  12.038  1.00 97.56           O  
ATOM   1733  N   VAL A 122       5.311   8.699  10.755  1.00 98.03           N  
ATOM   1734  H   VAL A 122       4.897   7.829  10.450  1.00 98.03           H  
ATOM   1735  CA  VAL A 122       4.834   9.962  10.167  1.00 98.03           C  
ATOM   1736  HA  VAL A 122       5.700  10.519   9.809  1.00 98.03           H  
ATOM   1737  C   VAL A 122       4.148  10.869  11.196  1.00 98.03           C  
ATOM   1738  CB  VAL A 122       3.940   9.674   8.951  1.00 98.03           C  
ATOM   1739  HB  VAL A 122       3.173   8.954   9.236  1.00 98.03           H  
ATOM   1740  O   VAL A 122       4.358  12.079  11.151  1.00 98.03           O  
ATOM   1741  CG1 VAL A 122       3.264  10.932   8.402  1.00 98.03           C  
ATOM   1742 HG11 VAL A 122       2.549  11.329   9.123  1.00 98.03           H  
ATOM   1743 HG12 VAL A 122       2.731  10.687   7.484  1.00 98.03           H  
ATOM   1744 HG13 VAL A 122       4.010  11.699   8.193  1.00 98.03           H  
ATOM   1745  CG2 VAL A 122       4.780   9.058   7.831  1.00 98.03           C  
ATOM   1746 HG21 VAL A 122       5.192   8.109   8.173  1.00 98.03           H  
ATOM   1747 HG22 VAL A 122       5.590   9.731   7.551  1.00 98.03           H  
ATOM   1748 HG23 VAL A 122       4.153   8.872   6.959  1.00 98.03           H  
ATOM   1749  N   ALA A 123       3.408  10.318  12.162  1.00 98.07           N  
ATOM   1750  H   ALA A 123       3.233   9.325  12.109  1.00 98.07           H  
ATOM   1751  CA  ALA A 123       2.766  11.064  13.251  1.00 98.07           C  
ATOM   1752  HA  ALA A 123       2.966  12.129  13.134  1.00 98.07           H  
ATOM   1753  C   ALA A 123       3.329  10.665  14.635  1.00 98.07           C  
ATOM   1754  CB  ALA A 123       1.249  10.887  13.118  1.00 98.07           C  
ATOM   1755  HB1 ALA A 123       0.923  11.244  12.142  1.00 98.07           H  
ATOM   1756  HB2 ALA A 123       0.745  11.473  13.887  1.00 98.07           H  
ATOM   1757  HB3 ALA A 123       0.980   9.836  13.227  1.00 98.07           H  
ATOM   1758  O   ALA A 123       2.668   9.962  15.406  1.00 98.07           O  
ATOM   1759  N   PRO A 124       4.567  11.064  14.992  1.00 97.42           N  
ATOM   1760  CA  PRO A 124       5.255  10.506  16.154  1.00 97.42           C  
ATOM   1761  HA  PRO A 124       5.176   9.419  16.112  1.00 97.42           H  
ATOM   1762  C   PRO A 124       4.693  10.938  17.517  1.00 97.42           C  
ATOM   1763  CB  PRO A 124       6.726  10.866  15.971  1.00 97.42           C  
ATOM   1764  HB2 PRO A 124       7.195  10.062  15.404  1.00 97.42           H  
ATOM   1765  HB3 PRO A 124       7.246  11.017  16.917  1.00 97.42           H  
ATOM   1766  O   PRO A 124       5.073  10.332  18.521  1.00 97.42           O  
ATOM   1767  CG  PRO A 124       6.698  12.134  15.124  1.00 97.42           C  
ATOM   1768  HG2 PRO A 124       7.601  12.240  14.523  1.00 97.42           H  
ATOM   1769  HG3 PRO A 124       6.575  12.994  15.782  1.00 97.42           H  
ATOM   1770  CD  PRO A 124       5.458  11.945  14.249  1.00 97.42           C  
ATOM   1771  HD2 PRO A 124       5.753  11.464  13.317  1.00 97.42           H  
ATOM   1772  HD3 PRO A 124       4.986  12.905  14.036  1.00 97.42           H  
ATOM   1773  N   LEU A 125       3.762  11.901  17.583  1.00 97.88           N  
ATOM   1774  H   LEU A 125       3.486  12.365  16.730  1.00 97.88           H  
ATOM   1775  CA  LEU A 125       2.998  12.230  18.799  1.00 97.88           C  
ATOM   1776  HA  LEU A 125       3.397  11.644  19.627  1.00 97.88           H  
ATOM   1777  C   LEU A 125       1.514  11.811  18.748  1.00 97.88           C  
ATOM   1778  CB  LEU A 125       3.180  13.713  19.181  1.00 97.88           C  
ATOM   1779  HB2 LEU A 125       2.558  13.917  20.052  1.00 97.88           H  
ATOM   1780  HB3 LEU A 125       2.811  14.331  18.363  1.00 97.88           H  
ATOM   1781  O   LEU A 125       0.789  12.066  19.710  1.00 97.88           O  
ATOM   1782  CG  LEU A 125       4.621  14.136  19.529  1.00 97.88           C  
ATOM   1783  HG  LEU A 125       5.253  14.044  18.646  1.00 97.88           H  
ATOM   1784  CD1 LEU A 125       4.622  15.597  19.989  1.00 97.88           C  
ATOM   1785 HD11 LEU A 125       5.647  15.938  20.129  1.00 97.88           H  
ATOM   1786 HD12 LEU A 125       4.073  15.694  20.926  1.00 97.88           H  
ATOM   1787 HD13 LEU A 125       4.145  16.224  19.235  1.00 97.88           H  
ATOM   1788  CD2 LEU A 125       5.246  13.313  20.661  1.00 97.88           C  
ATOM   1789 HD21 LEU A 125       6.219  13.725  20.929  1.00 97.88           H  
ATOM   1790 HD22 LEU A 125       4.597  13.321  21.537  1.00 97.88           H  
ATOM   1791 HD23 LEU A 125       5.394  12.283  20.336  1.00 97.88           H  
ATOM   1792  N   ALA A 126       1.063  11.121  17.694  1.00 98.27           N  
ATOM   1793  H   ALA A 126       1.680  10.933  16.917  1.00 98.27           H  
ATOM   1794  CA  ALA A 126      -0.233  10.439  17.706  1.00 98.27           C  
ATOM   1795  HA  ALA A 126      -0.988  11.127  18.085  1.00 98.27           H  
ATOM   1796  C   ALA A 126      -0.204   9.216  18.642  1.00 98.27           C  
ATOM   1797  CB  ALA A 126      -0.630  10.061  16.275  1.00 98.27           C  
ATOM   1798  HB1 ALA A 126      -1.603   9.569  16.283  1.00 98.27           H  
ATOM   1799  HB2 ALA A 126      -0.706  10.962  15.666  1.00 98.27           H  
ATOM   1800  HB3 ALA A 126       0.105   9.382  15.843  1.00 98.27           H  
ATOM   1801  O   ALA A 126       0.846   8.594  18.843  1.00 98.27           O  
ATOM   1802  N   HIS A 127      -1.346   8.855  19.217  1.00 98.29           N  
ATOM   1803  H   HIS A 127      -2.182   9.358  18.956  1.00 98.29           H  
ATOM   1804  CA  HIS A 127      -1.499   7.639  20.016  1.00 98.29           C  
ATOM   1805  HA  HIS A 127      -0.569   7.444  20.551  1.00 98.29           H  
ATOM   1806  C   HIS A 127      -1.795   6.431  19.120  1.00 98.29           C  
ATOM   1807  CB  HIS A 127      -2.604   7.813  21.060  1.00 98.29           C  
ATOM   1808  HB2 HIS A 127      -2.604   6.934  21.705  1.00 98.29           H  
ATOM   1809  HB3 HIS A 127      -3.565   7.858  20.549  1.00 98.29           H  
ATOM   1810  O   HIS A 127      -2.357   6.573  18.035  1.00 98.29           O  
ATOM   1811  CG  HIS A 127      -2.459   9.036  21.926  1.00 98.29           C  
ATOM   1812  CD2 HIS A 127      -3.049  10.250  21.703  1.00 98.29           C  
ATOM   1813  HD2 HIS A 127      -3.691  10.498  20.871  1.00 98.29           H  
ATOM   1814  ND1 HIS A 127      -1.741   9.140  23.097  1.00 98.29           N  
ATOM   1815  HD1 HIS A 127      -1.169   8.436  23.540  1.00 98.29           H  
ATOM   1816  CE1 HIS A 127      -1.903  10.385  23.566  1.00 98.29           C  
ATOM   1817  HE1 HIS A 127      -1.474  10.755  24.486  1.00 98.29           H  
ATOM   1818  NE2 HIS A 127      -2.682  11.106  22.747  1.00 98.29           N  
ATOM   1819  N   ILE A 128      -1.448   5.238  19.599  1.00 98.29           N  
ATOM   1820  H   ILE A 128      -0.997   5.199  20.502  1.00 98.29           H  
ATOM   1821  CA  ILE A 128      -1.683   3.960  18.921  1.00 98.29           C  
ATOM   1822  HA  ILE A 128      -2.131   4.141  17.944  1.00 98.29           H  
ATOM   1823  C   ILE A 128      -2.670   3.134  19.751  1.00 98.29           C  
ATOM   1824  CB  ILE A 128      -0.343   3.217  18.695  1.00 98.29           C  
ATOM   1825  HB  ILE A 128       0.134   3.080  19.665  1.00 98.29           H  
ATOM   1826  O   ILE A 128      -2.490   2.979  20.961  1.00 98.29           O  
ATOM   1827  CG1 ILE A 128       0.606   4.045  17.792  1.00 98.29           C  
ATOM   1828 HG12 ILE A 128       0.633   5.081  18.130  1.00 98.29           H  
ATOM   1829 HG13 ILE A 128       0.228   4.041  16.769  1.00 98.29           H  
ATOM   1830  CG2 ILE A 128      -0.578   1.824  18.075  1.00 98.29           C  
ATOM   1831 HG21 ILE A 128       0.369   1.304  17.930  1.00 98.29           H  
ATOM   1832 HG22 ILE A 128      -1.185   1.204  18.734  1.00 98.29           H  
ATOM   1833 HG23 ILE A 128      -1.084   1.920  17.114  1.00 98.29           H  
ATOM   1834  CD1 ILE A 128       2.058   3.549  17.798  1.00 98.29           C  
ATOM   1835 HD11 ILE A 128       2.131   2.557  17.352  1.00 98.29           H  
ATOM   1836 HD12 ILE A 128       2.427   3.519  18.823  1.00 98.29           H  
ATOM   1837 HD13 ILE A 128       2.679   4.233  17.219  1.00 98.29           H  
ATOM   1838  N   ALA A 129      -3.668   2.554  19.089  1.00 98.46           N  
ATOM   1839  H   ALA A 129      -3.786   2.779  18.111  1.00 98.46           H  
ATOM   1840  CA  ALA A 129      -4.475   1.461  19.621  1.00 98.46           C  
ATOM   1841  HA  ALA A 129      -4.098   1.171  20.601  1.00 98.46           H  
ATOM   1842  C   ALA A 129      -4.353   0.250  18.684  1.00 98.46           C  
ATOM   1843  CB  ALA A 129      -5.917   1.943  19.795  1.00 98.46           C  
ATOM   1844  HB1 ALA A 129      -6.529   1.124  20.173  1.00 98.46           H  
ATOM   1845  HB2 ALA A 129      -6.317   2.281  18.839  1.00 98.46           H  
ATOM   1846  HB3 ALA A 129      -5.943   2.769  20.506  1.00 98.46           H  
ATOM   1847  O   ALA A 129      -4.635   0.372  17.493  1.00 98.46           O  
ATOM   1848  N   ILE A 130      -3.906  -0.900  19.198  1.00 97.71           N  
ATOM   1849  H   ILE A 130      -3.740  -0.951  20.193  1.00 97.71           H  
ATOM   1850  CA  ILE A 130      -3.695  -2.114  18.394  1.00 97.71           C  
ATOM   1851  HA  ILE A 130      -3.678  -1.814  17.346  1.00 97.71           H  
ATOM   1852  C   ILE A 130      -4.861  -3.097  18.548  1.00 97.71           C  
ATOM   1853  CB  ILE A 130      -2.312  -2.748  18.680  1.00 97.71           C  
ATOM   1854  HB  ILE A 130      -1.562  -1.960  18.615  1.00 97.71           H  
ATOM   1855  O   ILE A 130      -5.285  -3.415  19.663  1.00 97.71           O  
ATOM   1856  CG1 ILE A 130      -1.928  -3.846  17.666  1.00 97.71           C  
ATOM   1857 HG12 ILE A 130      -1.062  -4.381  18.057  1.00 97.71           H  
ATOM   1858 HG13 ILE A 130      -2.737  -4.569  17.564  1.00 97.71           H  
ATOM   1859  CG2 ILE A 130      -2.215  -3.353  20.091  1.00 97.71           C  
ATOM   1860 HG21 ILE A 130      -2.903  -4.191  20.198  1.00 97.71           H  
ATOM   1861 HG22 ILE A 130      -1.204  -3.719  20.271  1.00 97.71           H  
ATOM   1862 HG23 ILE A 130      -2.442  -2.590  20.836  1.00 97.71           H  
ATOM   1863  CD1 ILE A 130      -1.542  -3.316  16.282  1.00 97.71           C  
ATOM   1864 HD11 ILE A 130      -0.730  -2.594  16.368  1.00 97.71           H  
ATOM   1865 HD12 ILE A 130      -1.212  -4.145  15.656  1.00 97.71           H  
ATOM   1866 HD13 ILE A 130      -2.402  -2.845  15.806  1.00 97.71           H  
ATOM   1867  N   TYR A 131      -5.335  -3.619  17.419  1.00 97.84           N  
ATOM   1868  H   TYR A 131      -4.981  -3.261  16.544  1.00 97.84           H  
ATOM   1869  CA  TYR A 131      -6.407  -4.605  17.335  1.00 97.84           C  
ATOM   1870  HA  TYR A 131      -6.696  -4.924  18.336  1.00 97.84           H  
ATOM   1871  C   TYR A 131      -5.897  -5.822  16.564  1.00 97.84           C  
ATOM   1872  CB  TYR A 131      -7.633  -3.970  16.674  1.00 97.84           C  
ATOM   1873  HB2 TYR A 131      -8.427  -4.716  16.634  1.00 97.84           H  
ATOM   1874  HB3 TYR A 131      -7.378  -3.702  15.648  1.00 97.84           H  
ATOM   1875  O   TYR A 131      -5.698  -5.778  15.350  1.00 97.84           O  
ATOM   1876  CG  TYR A 131      -8.146  -2.736  17.388  1.00 97.84           C  
ATOM   1877  CD1 TYR A 131      -9.093  -2.856  18.423  1.00 97.84           C  
ATOM   1878  HD1 TYR A 131      -9.468  -3.831  18.699  1.00 97.84           H  
ATOM   1879  CD2 TYR A 131      -7.640  -1.469  17.039  1.00 97.84           C  
ATOM   1880  HD2 TYR A 131      -6.911  -1.381  16.248  1.00 97.84           H  
ATOM   1881  CE1 TYR A 131      -9.540  -1.709  19.107  1.00 97.84           C  
ATOM   1882  HE1 TYR A 131     -10.282  -1.766  19.890  1.00 97.84           H  
ATOM   1883  CE2 TYR A 131      -8.069  -0.324  17.732  1.00 97.84           C  
ATOM   1884  HE2 TYR A 131      -7.672   0.645  17.467  1.00 97.84           H  
ATOM   1885  OH  TYR A 131      -9.426   0.662  19.429  1.00 97.84           O  
ATOM   1886  HH  TYR A 131      -9.110   1.470  19.019  1.00 97.84           H  
ATOM   1887  CZ  TYR A 131      -9.018  -0.445  18.766  1.00 97.84           C  
ATOM   1888  N   LYS A 132      -5.628  -6.910  17.287  1.00 97.13           N  
ATOM   1889  H   LYS A 132      -5.794  -6.871  18.283  1.00 97.13           H  
ATOM   1890  CA  LYS A 132      -4.999  -8.105  16.729  1.00 97.13           C  
ATOM   1891  HA  LYS A 132      -4.355  -7.790  15.908  1.00 97.13           H  
ATOM   1892  C   LYS A 132      -6.027  -9.077  16.157  1.00 97.13           C  
ATOM   1893  CB  LYS A 132      -4.092  -8.741  17.777  1.00 97.13           C  
ATOM   1894  HB2 LYS A 132      -4.673  -9.003  18.661  1.00 97.13           H  
ATOM   1895  HB3 LYS A 132      -3.327  -8.019  18.063  1.00 97.13           H  
ATOM   1896  O   LYS A 132      -6.682  -9.794  16.917  1.00 97.13           O  
ATOM   1897  CG  LYS A 132      -3.430  -9.998  17.207  1.00 97.13           C  
ATOM   1898  HG2 LYS A 132      -4.178 -10.765  17.007  1.00 97.13           H  
ATOM   1899  HG3 LYS A 132      -2.911  -9.761  16.278  1.00 97.13           H  
ATOM   1900  CD  LYS A 132      -2.454 -10.532  18.240  1.00 97.13           C  
ATOM   1901  HD2 LYS A 132      -3.018 -10.763  19.144  1.00 97.13           H  
ATOM   1902  HD3 LYS A 132      -1.694  -9.783  18.461  1.00 97.13           H  
ATOM   1903  CE  LYS A 132      -1.795 -11.796  17.718  1.00 97.13           C  
ATOM   1904  HE2 LYS A 132      -1.215 -11.562  16.825  1.00 97.13           H  
ATOM   1905  HE3 LYS A 132      -2.580 -12.498  17.435  1.00 97.13           H  
ATOM   1906  NZ  LYS A 132      -0.933 -12.357  18.776  1.00 97.13           N  
ATOM   1907  HZ1 LYS A 132      -0.141 -11.747  18.925  1.00 97.13           H  
ATOM   1908  HZ2 LYS A 132      -0.596 -13.275  18.525  1.00 97.13           H  
ATOM   1909  HZ3 LYS A 132      -1.440 -12.383  19.649  1.00 97.13           H  
ATOM   1910  N   VAL A 133      -6.098  -9.124  14.830  1.00 96.14           N  
ATOM   1911  H   VAL A 133      -5.515  -8.477  14.319  1.00 96.14           H  
ATOM   1912  CA  VAL A 133      -7.021  -9.972  14.051  1.00 96.14           C  
ATOM   1913  HA  VAL A 133      -7.597 -10.597  14.733  1.00 96.14           H  
ATOM   1914  C   VAL A 133      -6.305 -10.932  13.100  1.00 96.14           C  
ATOM   1915  CB  VAL A 133      -8.032  -9.118  13.261  1.00 96.14           C  
ATOM   1916  HB  VAL A 133      -8.761  -9.779  12.793  1.00 96.14           H  
ATOM   1917  O   VAL A 133      -6.954 -11.786  12.507  1.00 96.14           O  
ATOM   1918  CG1 VAL A 133      -8.787  -8.166  14.183  1.00 96.14           C  
ATOM   1919 HG11 VAL A 133      -9.537  -7.639  13.593  1.00 96.14           H  
ATOM   1920 HG12 VAL A 133      -8.118  -7.431  14.632  1.00 96.14           H  
ATOM   1921 HG13 VAL A 133      -9.299  -8.734  14.960  1.00 96.14           H  
ATOM   1922  CG2 VAL A 133      -7.383  -8.278  12.159  1.00 96.14           C  
ATOM   1923 HG21 VAL A 133      -6.975  -8.931  11.388  1.00 96.14           H  
ATOM   1924 HG22 VAL A 133      -6.595  -7.642  12.562  1.00 96.14           H  
ATOM   1925 HG23 VAL A 133      -8.146  -7.658  11.687  1.00 96.14           H  
ATOM   1926  N   CYS A 134      -4.984 -10.799  12.944  1.00 95.55           N  
ATOM   1927  H   CYS A 134      -4.518 -10.050  13.436  1.00 95.55           H  
ATOM   1928  CA  CYS A 134      -4.191 -11.562  11.979  1.00 95.55           C  
ATOM   1929  HA  CYS A 134      -4.859 -12.195  11.395  1.00 95.55           H  
ATOM   1930  C   CYS A 134      -3.143 -12.476  12.637  1.00 95.55           C  
ATOM   1931  CB  CYS A 134      -3.521 -10.592  11.004  1.00 95.55           C  
ATOM   1932  HB2 CYS A 134      -2.825  -9.972  11.569  1.00 95.55           H  
ATOM   1933  HB3 CYS A 134      -2.947 -11.160  10.273  1.00 95.55           H  
ATOM   1934  O   CYS A 134      -2.639 -12.209  13.734  1.00 95.55           O  
ATOM   1935  SG  CYS A 134      -4.622  -9.473  10.106  1.00 95.55           S  
ATOM   1936  N   ASN A 135      -2.779 -13.536  11.918  1.00 90.62           N  
ATOM   1937  H   ASN A 135      -3.256 -13.677  11.039  1.00 90.62           H  
ATOM   1938  CA  ASN A 135      -1.800 -14.560  12.285  1.00 90.62           C  
ATOM   1939  HA  ASN A 135      -1.120 -14.152  13.032  1.00 90.62           H  
ATOM   1940  C   ASN A 135      -0.944 -14.985  11.061  1.00 90.62           C  
ATOM   1941  CB  ASN A 135      -2.584 -15.704  12.934  1.00 90.62           C  
ATOM   1942  HB2 ASN A 135      -1.876 -16.455  13.285  1.00 90.62           H  
ATOM   1943  HB3 ASN A 135      -3.130 -15.316  13.795  1.00 90.62           H  
ATOM   1944  O   ASN A 135      -0.876 -14.233  10.092  1.00 90.62           O  
ATOM   1945  CG  ASN A 135      -3.562 -16.366  11.982  1.00 90.62           C  
ATOM   1946  ND2 ASN A 135      -4.771 -16.608  12.414  1.00 90.62           N  
ATOM   1947 HD21 ASN A 135      -5.430 -16.933  11.720  1.00 90.62           H  
ATOM   1948 HD22 ASN A 135      -5.066 -16.280  13.322  1.00 90.62           H  
ATOM   1949  OD1 ASN A 135      -3.250 -16.674  10.845  1.00 90.62           O  
ATOM   1950  N   SER A 136      -0.260 -16.142  11.086  1.00 87.55           N  
ATOM   1951  H   SER A 136      -0.333 -16.756  11.884  1.00 87.55           H  
ATOM   1952  CA  SER A 136       0.600 -16.580   9.966  1.00 87.55           C  
ATOM   1953  HA  SER A 136       1.269 -15.759   9.708  1.00 87.55           H  
ATOM   1954  C   SER A 136      -0.138 -16.966   8.682  1.00 87.55           C  
ATOM   1955  CB  SER A 136       1.465 -17.778  10.372  1.00 87.55           C  
ATOM   1956  HB2 SER A 136       2.207 -17.965   9.595  1.00 87.55           H  
ATOM   1957  HB3 SER A 136       1.988 -17.533  11.296  1.00 87.55           H  
ATOM   1958  O   SER A 136       0.434 -16.847   7.604  1.00 87.55           O  
ATOM   1959  OG  SER A 136       0.704 -18.954  10.584  1.00 87.55           O  
ATOM   1960  HG  SER A 136       0.394 -19.265   9.730  1.00 87.55           H  
ATOM   1961  N   VAL A 137      -1.365 -17.481   8.789  1.00 86.39           N  
ATOM   1962  H   VAL A 137      -1.806 -17.474   9.697  1.00 86.39           H  
ATOM   1963  CA  VAL A 137      -2.201 -17.827   7.627  1.00 86.39           C  
ATOM   1964  HA  VAL A 137      -1.569 -18.116   6.787  1.00 86.39           H  
ATOM   1965  C   VAL A 137      -3.005 -16.630   7.164  1.00 86.39           C  
ATOM   1966  CB  VAL A 137      -3.141 -18.999   7.942  1.00 86.39           C  
ATOM   1967  HB  VAL A 137      -3.464 -18.866   8.975  1.00 86.39           H  
ATOM   1968  O   VAL A 137      -3.268 -16.558   5.979  1.00 86.39           O  
ATOM   1969  CG1 VAL A 137      -4.445 -19.047   7.155  1.00 86.39           C  
ATOM   1970 HG11 VAL A 137      -4.243 -19.022   6.085  1.00 86.39           H  
ATOM   1971 HG12 VAL A 137      -5.004 -19.948   7.409  1.00 86.39           H  
ATOM   1972 HG13 VAL A 137      -5.081 -18.206   7.432  1.00 86.39           H  
ATOM   1973  CG2 VAL A 137      -2.409 -20.340   7.782  1.00 86.39           C  
ATOM   1974 HG21 VAL A 137      -1.429 -20.313   8.259  1.00 86.39           H  
ATOM   1975 HG22 VAL A 137      -2.262 -20.557   6.724  1.00 86.39           H  
ATOM   1976 HG23 VAL A 137      -3.014 -21.139   8.211  1.00 86.39           H  
ATOM   1977  N   GLY A 138      -3.394 -15.718   8.058  1.00 88.48           N  
ATOM   1978  H   GLY A 138      -3.196 -15.885   9.034  1.00 88.48           H  
ATOM   1979  CA  GLY A 138      -4.116 -14.496   7.714  1.00 88.48           C  
ATOM   1980  HA2 GLY A 138      -4.677 -14.636   6.790  1.00 88.48           H  
ATOM   1981  HA3 GLY A 138      -3.398 -13.691   7.560  1.00 88.48           H  
ATOM   1982  C   GLY A 138      -5.065 -14.030   8.802  1.00 88.48           C  
ATOM   1983  O   GLY A 138      -4.779 -14.182   9.990  1.00 88.48           O  
ATOM   1984  N   CYS A 139      -6.171 -13.417   8.394  1.00 93.40           N  
ATOM   1985  H   CYS A 139      -6.308 -13.296   7.400  1.00 93.40           H  
ATOM   1986  CA  CYS A 139      -7.125 -12.748   9.269  1.00 93.40           C  
ATOM   1987  HA  CYS A 139      -6.886 -13.004  10.301  1.00 93.40           H  
ATOM   1988  C   CYS A 139      -8.559 -13.232   8.981  1.00 93.40           C  
ATOM   1989  CB  CYS A 139      -6.985 -11.222   9.128  1.00 93.40           C  
ATOM   1990  HB2 CYS A 139      -7.732 -10.888   8.408  1.00 93.40           H  
ATOM   1991  HB3 CYS A 139      -7.245 -10.760  10.080  1.00 93.40           H  
ATOM   1992  O   CYS A 139      -8.929 -13.480   7.831  1.00 93.40           O  
ATOM   1993  SG  CYS A 139      -5.379 -10.565   8.562  1.00 93.40           S  
ATOM   1994  N   SER A 140      -9.369 -13.371  10.032  1.00 85.46           N  
ATOM   1995  H   SER A 140      -9.026 -13.079  10.935  1.00 85.46           H  
ATOM   1996  CA  SER A 140     -10.729 -13.922   9.969  1.00 85.46           C  
ATOM   1997  HA  SER A 140     -10.788 -14.615   9.130  1.00 85.46           H  
ATOM   1998  C   SER A 140     -11.732 -12.802   9.732  1.00 85.46           C  
ATOM   1999  CB  SER A 140     -11.079 -14.719  11.237  1.00 85.46           C  
ATOM   2000  HB2 SER A 140     -10.368 -15.535  11.363  1.00 85.46           H  
ATOM   2001  HB3 SER A 140     -11.030 -14.068  12.110  1.00 85.46           H  
ATOM   2002  O   SER A 140     -11.621 -11.724  10.317  1.00 85.46           O  
ATOM   2003  OG  SER A 140     -12.367 -15.291  11.149  1.00 85.46           O  
ATOM   2004  HG  SER A 140     -12.258 -16.245  11.126  1.00 85.46           H  
ATOM   2005  N   GLU A 141     -12.730 -13.076   8.896  1.00 89.10           N  
ATOM   2006  H   GLU A 141     -12.776 -14.004   8.499  1.00 89.10           H  
ATOM   2007  CA  GLU A 141     -13.766 -12.125   8.493  1.00 89.10           C  
ATOM   2008  HA  GLU A 141     -13.318 -11.336   7.888  1.00 89.10           H  
ATOM   2009  C   GLU A 141     -14.464 -11.473   9.699  1.00 89.10           C  
ATOM   2010  CB  GLU A 141     -14.793 -12.901   7.650  1.00 89.10           C  
ATOM   2011  HB2 GLU A 141     -14.284 -13.543   6.931  1.00 89.10           H  
ATOM   2012  HB3 GLU A 141     -15.373 -13.545   8.311  1.00 89.10           H  
ATOM   2013  O   GLU A 141     -14.626 -10.251   9.759  1.00 89.10           O  
ATOM   2014  CG  GLU A 141     -15.736 -11.953   6.910  1.00 89.10           C  
ATOM   2015  HG2 GLU A 141     -15.998 -11.169   7.620  1.00 89.10           H  
ATOM   2016  HG3 GLU A 141     -15.230 -11.467   6.076  1.00 89.10           H  
ATOM   2017  CD  GLU A 141     -17.021 -12.648   6.440  1.00 89.10           C  
ATOM   2018  OE1 GLU A 141     -18.094 -12.025   6.617  1.00 89.10           O  
ATOM   2019  OE2 GLU A 141     -16.943 -13.815   5.997  1.00 89.10           O  
ATOM   2020  N   SER A 142     -14.836 -12.290  10.690  1.00 89.39           N  
ATOM   2021  H   SER A 142     -14.655 -13.279  10.591  1.00 89.39           H  
ATOM   2022  CA  SER A 142     -15.530 -11.826  11.893  1.00 89.39           C  
ATOM   2023  HA  SER A 142     -16.305 -11.122  11.591  1.00 89.39           H  
ATOM   2024  C   SER A 142     -14.617 -11.087  12.867  1.00 89.39           C  
ATOM   2025  CB  SER A 142     -16.218 -12.997  12.603  1.00 89.39           C  
ATOM   2026  HB2 SER A 142     -17.012 -13.377  11.960  1.00 89.39           H  
ATOM   2027  HB3 SER A 142     -16.672 -12.633  13.525  1.00 89.39           H  
ATOM   2028  O   SER A 142     -15.086 -10.204  13.579  1.00 89.39           O  
ATOM   2029  OG  SER A 142     -15.332 -14.064  12.907  1.00 89.39           O  
ATOM   2030  HG  SER A 142     -14.521 -13.718  13.286  1.00 89.39           H  
ATOM   2031  N   ASP A 143     -13.326 -11.427  12.903  1.00 94.59           N  
ATOM   2032  H   ASP A 143     -12.978 -12.075  12.211  1.00 94.59           H  
ATOM   2033  CA  ASP A 143     -12.359 -10.743  13.766  1.00 94.59           C  
ATOM   2034  HA  ASP A 143     -12.798 -10.592  14.752  1.00 94.59           H  
ATOM   2035  C   ASP A 143     -12.026  -9.349  13.210  1.00 94.59           C  
ATOM   2036  CB  ASP A 143     -11.088 -11.593  13.933  1.00 94.59           C  
ATOM   2037  HB2 ASP A 143     -10.774 -11.979  12.963  1.00 94.59           H  
ATOM   2038  HB3 ASP A 143     -10.293 -10.937  14.289  1.00 94.59           H  
ATOM   2039  O   ASP A 143     -11.974  -8.390  13.978  1.00 94.59           O  
ATOM   2040  CG  ASP A 143     -11.195 -12.747  14.941  1.00 94.59           C  
ATOM   2041  OD1 ASP A 143     -10.139 -13.369  15.189  1.00 94.59           O  
ATOM   2042  OD2 ASP A 143     -12.258 -12.967  15.569  1.00 94.59           O  
ATOM   2043  N   VAL A 144     -11.868  -9.216  11.884  1.00 94.93           N  
ATOM   2044  H   VAL A 144     -11.932 -10.046  11.313  1.00 94.93           H  
ATOM   2045  CA  VAL A 144     -11.663  -7.922  11.205  1.00 94.93           C  
ATOM   2046  HA  VAL A 144     -10.779  -7.442  11.626  1.00 94.93           H  
ATOM   2047  C   VAL A 144     -12.838  -6.979  11.474  1.00 94.93           C  
ATOM   2048  CB  VAL A 144     -11.421  -8.112   9.690  1.00 94.93           C  
ATOM   2049  HB  VAL A 144     -12.213  -8.738   9.278  1.00 94.93           H  
ATOM   2050  O   VAL A 144     -12.614  -5.865  11.948  1.00 94.93           O  
ATOM   2051  CG1 VAL A 144     -11.397  -6.786   8.915  1.00 94.93           C  
ATOM   2052 HG11 VAL A 144     -10.657  -6.112   9.347  1.00 94.93           H  
ATOM   2053 HG12 VAL A 144     -12.377  -6.310   8.941  1.00 94.93           H  
ATOM   2054 HG13 VAL A 144     -11.149  -6.974   7.870  1.00 94.93           H  
ATOM   2055  CG2 VAL A 144     -10.068  -8.794   9.433  1.00 94.93           C  
ATOM   2056 HG21 VAL A 144      -9.252  -8.135   9.726  1.00 94.93           H  
ATOM   2057 HG22 VAL A 144      -9.998  -9.728   9.991  1.00 94.93           H  
ATOM   2058 HG23 VAL A 144      -9.973  -9.018   8.370  1.00 94.93           H  
ATOM   2059  N   LEU A 145     -14.083  -7.422  11.255  1.00 95.41           N  
ATOM   2060  H   LEU A 145     -14.215  -8.343  10.861  1.00 95.41           H  
ATOM   2061  CA  LEU A 145     -15.261  -6.579  11.496  1.00 95.41           C  
ATOM   2062  HA  LEU A 145     -15.117  -5.652  10.942  1.00 95.41           H  
ATOM   2063  C   LEU A 145     -15.401  -6.201  12.981  1.00 95.41           C  
ATOM   2064  CB  LEU A 145     -16.518  -7.283  10.953  1.00 95.41           C  
ATOM   2065  HB2 LEU A 145     -16.337  -7.571   9.917  1.00 95.41           H  
ATOM   2066  HB3 LEU A 145     -16.683  -8.195  11.525  1.00 95.41           H  
ATOM   2067  O   LEU A 145     -15.537  -5.022  13.304  1.00 95.41           O  
ATOM   2068  CG  LEU A 145     -17.798  -6.422  11.012  1.00 95.41           C  
ATOM   2069  HG  LEU A 145     -18.021  -6.184  12.052  1.00 95.41           H  
ATOM   2070  CD1 LEU A 145     -17.685  -5.117  10.216  1.00 95.41           C  
ATOM   2071 HD11 LEU A 145     -18.645  -4.601  10.226  1.00 95.41           H  
ATOM   2072 HD12 LEU A 145     -16.958  -4.456  10.688  1.00 95.41           H  
ATOM   2073 HD13 LEU A 145     -17.388  -5.319   9.187  1.00 95.41           H  
ATOM   2074  CD2 LEU A 145     -18.972  -7.219  10.441  1.00 95.41           C  
ATOM   2075 HD21 LEU A 145     -18.808  -7.430   9.384  1.00 95.41           H  
ATOM   2076 HD22 LEU A 145     -19.889  -6.641  10.555  1.00 95.41           H  
ATOM   2077 HD23 LEU A 145     -19.079  -8.157  10.985  1.00 95.41           H  
ATOM   2078  N   ALA A 146     -15.257  -7.169  13.895  1.00 95.96           N  
ATOM   2079  H   ALA A 146     -15.122  -8.121  13.584  1.00 95.96           H  
ATOM   2080  CA  ALA A 146     -15.334  -6.914  15.335  1.00 95.96           C  
ATOM   2081  HA  ALA A 146     -16.292  -6.439  15.542  1.00 95.96           H  
ATOM   2082  C   ALA A 146     -14.231  -5.963  15.843  1.00 95.96           C  
ATOM   2083  CB  ALA A 146     -15.283  -8.256  16.072  1.00 95.96           C  
ATOM   2084  HB1 ALA A 146     -16.104  -8.890  15.736  1.00 95.96           H  
ATOM   2085  HB2 ALA A 146     -15.381  -8.089  17.145  1.00 95.96           H  
ATOM   2086  HB3 ALA A 146     -14.335  -8.755  15.870  1.00 95.96           H  
ATOM   2087  O   ALA A 146     -14.445  -5.248  16.827  1.00 95.96           O  
ATOM   2088  N   ALA A 147     -13.068  -5.924  15.184  1.00 97.42           N  
ATOM   2089  H   ALA A 147     -12.917  -6.586  14.436  1.00 97.42           H  
ATOM   2090  CA  ALA A 147     -12.020  -4.943  15.450  1.00 97.42           C  
ATOM   2091  HA  ALA A 147     -11.889  -4.856  16.529  1.00 97.42           H  
ATOM   2092  C   ALA A 147     -12.363  -3.542  14.934  1.00 97.42           C  
ATOM   2093  CB  ALA A 147     -10.706  -5.439  14.853  1.00 97.42           C  
ATOM   2094  HB1 ALA A 147     -10.405  -6.349  15.372  1.00 97.42           H  
ATOM   2095  HB2 ALA A 147     -10.831  -5.648  13.791  1.00 97.42           H  
ATOM   2096  HB3 ALA A 147      -9.938  -4.675  14.967  1.00 97.42           H  
ATOM   2097  O   ALA A 147     -12.083  -2.572  15.640  1.00 97.42           O  
ATOM   2098  N   MET A 148     -12.988  -3.425  13.758  1.00 97.57           N  
ATOM   2099  H   MET A 148     -13.198  -4.263  13.234  1.00 97.57           H  
ATOM   2100  CA  MET A 148     -13.470  -2.140  13.240  1.00 97.57           C  
ATOM   2101  HA  MET A 148     -12.644  -1.430  13.250  1.00 97.57           H  
ATOM   2102  C   MET A 148     -14.554  -1.562  14.153  1.00 97.57           C  
ATOM   2103  CB  MET A 148     -13.962  -2.270  11.790  1.00 97.57           C  
ATOM   2104  HB2 MET A 148     -14.394  -1.319  11.479  1.00 97.57           H  
ATOM   2105  HB3 MET A 148     -14.732  -3.038  11.718  1.00 97.57           H  
ATOM   2106  O   MET A 148     -14.368  -0.460  14.667  1.00 97.57           O  
ATOM   2107  CG  MET A 148     -12.806  -2.616  10.846  1.00 97.57           C  
ATOM   2108  HG2 MET A 148     -12.407  -3.593  11.117  1.00 97.57           H  
ATOM   2109  HG3 MET A 148     -12.012  -1.881  10.977  1.00 97.57           H  
ATOM   2110  SD  MET A 148     -13.238  -2.664   9.092  1.00 97.57           S  
ATOM   2111  CE  MET A 148     -13.106  -0.899   8.715  1.00 97.57           C  
ATOM   2112  HE1 MET A 148     -13.272  -0.753   7.648  1.00 97.57           H  
ATOM   2113  HE2 MET A 148     -12.112  -0.535   8.974  1.00 97.57           H  
ATOM   2114  HE3 MET A 148     -13.843  -0.340   9.292  1.00 97.57           H  
ATOM   2115  N   ASP A 149     -15.610  -2.327  14.451  1.00 97.15           N  
ATOM   2116  H   ASP A 149     -15.710  -3.212  13.975  1.00 97.15           H  
ATOM   2117  CA  ASP A 149     -16.692  -1.924  15.366  1.00 97.15           C  
ATOM   2118  HA  ASP A 149     -17.246  -1.088  14.938  1.00 97.15           H  
ATOM   2119  C   ASP A 149     -16.142  -1.483  16.733  1.00 97.15           C  
ATOM   2120  CB  ASP A 149     -17.660  -3.102  15.575  1.00 97.15           C  
ATOM   2121  HB2 ASP A 149     -17.093  -3.971  15.908  1.00 97.15           H  
ATOM   2122  HB3 ASP A 149     -18.356  -2.837  16.371  1.00 97.15           H  
ATOM   2123  O   ASP A 149     -16.495  -0.429  17.268  1.00 97.15           O  
ATOM   2124  CG  ASP A 149     -18.490  -3.485  14.343  1.00 97.15           C  
ATOM   2125  OD1 ASP A 149     -18.954  -4.647  14.326  1.00 97.15           O  
ATOM   2126  OD2 ASP A 149     -18.693  -2.616  13.465  1.00 97.15           O  
ATOM   2127  N   SER A 150     -15.200  -2.261  17.272  1.00 97.23           N  
ATOM   2128  H   SER A 150     -14.957  -3.109  16.780  1.00 97.23           H  
ATOM   2129  CA  SER A 150     -14.532  -1.946  18.533  1.00 97.23           C  
ATOM   2130  HA  SER A 150     -15.284  -1.836  19.315  1.00 97.23           H  
ATOM   2131  C   SER A 150     -13.741  -0.644  18.476  1.00 97.23           C  
ATOM   2132  CB  SER A 150     -13.587  -3.074  18.912  1.00 97.23           C  
ATOM   2133  HB2 SER A 150     -12.950  -3.321  18.063  1.00 97.23           H  
ATOM   2134  HB3 SER A 150     -12.946  -2.747  19.731  1.00 97.23           H  
ATOM   2135  O   SER A 150     -13.881   0.178  19.372  1.00 97.23           O  
ATOM   2136  OG  SER A 150     -14.341  -4.208  19.299  1.00 97.23           O  
ATOM   2137  HG  SER A 150     -14.557  -4.651  18.476  1.00 97.23           H  
ATOM   2138  N   ALA A 151     -12.935  -0.424  17.436  1.00 97.91           N  
ATOM   2139  H   ALA A 151     -12.882  -1.111  16.698  1.00 97.91           H  
ATOM   2140  CA  ALA A 151     -12.140   0.793  17.302  1.00 97.91           C  
ATOM   2141  HA  ALA A 151     -11.565   0.931  18.217  1.00 97.91           H  
ATOM   2142  C   ALA A 151     -13.008   2.050  17.112  1.00 97.91           C  
ATOM   2143  CB  ALA A 151     -11.175   0.586  16.135  1.00 97.91           C  
ATOM   2144  HB1 ALA A 151     -10.560  -0.297  16.310  1.00 97.91           H  
ATOM   2145  HB2 ALA A 151     -10.533   1.461  16.030  1.00 97.91           H  
ATOM   2146  HB3 ALA A 151     -11.748   0.435  15.220  1.00 97.91           H  
ATOM   2147  O   ALA A 151     -12.675   3.123  17.629  1.00 97.91           O  
ATOM   2148  N   ILE A 152     -14.135   1.900  16.411  1.00 97.58           N  
ATOM   2149  H   ILE A 152     -14.320   0.992  16.010  1.00 97.58           H  
ATOM   2150  CA  ILE A 152     -15.142   2.944  16.205  1.00 97.58           C  
ATOM   2151  HA  ILE A 152     -14.655   3.815  15.767  1.00 97.58           H  
ATOM   2152  C   ILE A 152     -15.749   3.396  17.543  1.00 97.58           C  
ATOM   2153  CB  ILE A 152     -16.209   2.427  15.209  1.00 97.58           C  
ATOM   2154  HB  ILE A 152     -16.547   1.444  15.538  1.00 97.58           H  
ATOM   2155  O   ILE A 152     -15.813   4.598  17.813  1.00 97.58           O  
ATOM   2156  CG1 ILE A 152     -15.629   2.295  13.781  1.00 97.58           C  
ATOM   2157 HG12 ILE A 152     -14.632   1.856  13.821  1.00 97.58           H  
ATOM   2158 HG13 ILE A 152     -15.516   3.285  13.340  1.00 97.58           H  
ATOM   2159  CG2 ILE A 152     -17.426   3.359  15.183  1.00 97.58           C  
ATOM   2160 HG21 ILE A 152     -18.126   3.050  14.407  1.00 97.58           H  
ATOM   2161 HG22 ILE A 152     -17.952   3.300  16.136  1.00 97.58           H  
ATOM   2162 HG23 ILE A 152     -17.091   4.379  14.997  1.00 97.58           H  
ATOM   2163  CD1 ILE A 152     -16.492   1.418  12.860  1.00 97.58           C  
ATOM   2164 HD11 ILE A 152     -15.953   1.222  11.933  1.00 97.58           H  
ATOM   2165 HD12 ILE A 152     -17.432   1.915  12.623  1.00 97.58           H  
ATOM   2166 HD13 ILE A 152     -16.703   0.462  13.339  1.00 97.58           H  
ATOM   2167  N   ASP A 153     -16.162   2.462  18.404  1.00 97.48           N  
ATOM   2168  H   ASP A 153     -16.131   1.493  18.122  1.00 97.48           H  
ATOM   2169  CA  ASP A 153     -16.759   2.800  19.704  1.00 97.48           C  
ATOM   2170  HA  ASP A 153     -17.347   3.709  19.577  1.00 97.48           H  
ATOM   2171  C   ASP A 153     -15.713   3.155  20.784  1.00 97.48           C  
ATOM   2172  CB  ASP A 153     -17.727   1.688  20.146  1.00 97.48           C  
ATOM   2173  HB2 ASP A 153     -17.847   1.753  21.227  1.00 97.48           H  
ATOM   2174  HB3 ASP A 153     -17.293   0.714  19.921  1.00 97.48           H  
ATOM   2175  O   ASP A 153     -15.981   4.026  21.626  1.00 97.48           O  
ATOM   2176  CG  ASP A 153     -19.136   1.793  19.527  1.00 97.48           C  
ATOM   2177  OD1 ASP A 153     -19.947   0.887  19.803  1.00 97.48           O  
ATOM   2178  OD2 ASP A 153     -19.470   2.829  18.891  1.00 97.48           O  
ATOM   2179  N   ASP A 154     -14.504   2.581  20.714  1.00 97.86           N  
ATOM   2180  H   ASP A 154     -14.386   1.823  20.057  1.00 97.86           H  
ATOM   2181  CA  ASP A 154     -13.339   2.935  21.542  1.00 97.86           C  
ATOM   2182  HA  ASP A 154     -13.623   2.853  22.591  1.00 97.86           H  
ATOM   2183  C   ASP A 154     -12.898   4.400  21.296  1.00 97.86           C  
ATOM   2184  CB  ASP A 154     -12.169   1.945  21.292  1.00 97.86           C  
ATOM   2185  HB2 ASP A 154     -11.267   2.392  21.711  1.00 97.86           H  
ATOM   2186  HB3 ASP A 154     -12.003   1.852  20.218  1.00 97.86           H  
ATOM   2187  O   ASP A 154     -12.442   5.072  22.227  1.00 97.86           O  
ATOM   2188  CG  ASP A 154     -12.311   0.538  21.928  1.00 97.86           C  
ATOM   2189  OD1 ASP A 154     -11.450  -0.350  21.702  1.00 97.86           O  
ATOM   2190  OD2 ASP A 154     -13.212   0.327  22.767  1.00 97.86           O  
ATOM   2191  N   GLY A 155     -13.114   4.936  20.084  1.00 96.96           N  
ATOM   2192  H   GLY A 155     -13.475   4.318  19.371  1.00 96.96           H  
ATOM   2193  CA  GLY A 155     -13.030   6.372  19.769  1.00 96.96           C  
ATOM   2194  HA2 GLY A 155     -13.880   6.618  19.133  1.00 96.96           H  
ATOM   2195  HA3 GLY A 155     -13.115   6.955  20.685  1.00 96.96           H  
ATOM   2196  C   GLY A 155     -11.768   6.830  19.025  1.00 96.96           C  
ATOM   2197  O   GLY A 155     -11.278   7.939  19.285  1.00 96.96           O  
ATOM   2198  N   VAL A 156     -11.232   5.999  18.121  1.00 98.00           N  
ATOM   2199  H   VAL A 156     -11.708   5.126  17.942  1.00 98.00           H  
ATOM   2200  CA  VAL A 156     -10.091   6.363  17.249  1.00 98.00           C  
ATOM   2201  HA  VAL A 156      -9.290   6.709  17.903  1.00 98.00           H  
ATOM   2202  C   VAL A 156     -10.427   7.534  16.302  1.00 98.00           C  
ATOM   2203  CB  VAL A 156      -9.536   5.146  16.473  1.00 98.00           C  
ATOM   2204  HB  VAL A 156      -8.606   5.453  15.995  1.00 98.00           H  
ATOM   2205  O   VAL A 156     -11.588   7.900  16.154  1.00 98.00           O  
ATOM   2206  CG1 VAL A 156      -9.195   3.976  17.412  1.00 98.00           C  
ATOM   2207 HG11 VAL A 156      -8.727   3.175  16.840  1.00 98.00           H  
ATOM   2208 HG12 VAL A 156      -8.503   4.311  18.184  1.00 98.00           H  
ATOM   2209 HG13 VAL A 156     -10.100   3.586  17.879  1.00 98.00           H  
ATOM   2210  CG2 VAL A 156     -10.471   4.640  15.371  1.00 98.00           C  
ATOM   2211 HG21 VAL A 156     -10.621   5.419  14.624  1.00 98.00           H  
ATOM   2212 HG22 VAL A 156     -11.439   4.359  15.787  1.00 98.00           H  
ATOM   2213 HG23 VAL A 156     -10.028   3.776  14.874  1.00 98.00           H  
ATOM   2214  N   ASP A 157      -9.421   8.152  15.674  1.00 98.31           N  
ATOM   2215  H   ASP A 157      -8.475   7.852  15.863  1.00 98.31           H  
ATOM   2216  CA  ASP A 157      -9.599   9.182  14.626  1.00 98.31           C  
ATOM   2217  HA  ASP A 157     -10.619   9.564  14.632  1.00 98.31           H  
ATOM   2218  C   ASP A 157      -9.313   8.643  13.220  1.00 98.31           C  
ATOM   2219  CB  ASP A 157      -8.637  10.350  14.868  1.00 98.31           C  
ATOM   2220  HB2 ASP A 157      -7.617   9.968  14.897  1.00 98.31           H  
ATOM   2221  HB3 ASP A 157      -8.713  11.050  14.035  1.00 98.31           H  
ATOM   2222  O   ASP A 157      -9.978   9.016  12.254  1.00 98.31           O  
ATOM   2223  CG  ASP A 157      -8.942  11.094  16.156  1.00 98.31           C  
ATOM   2224  OD1 ASP A 157      -8.280  10.806  17.182  1.00 98.31           O  
ATOM   2225  OD2 ASP A 157      -9.911  11.882  16.195  1.00 98.31           O  
ATOM   2226  N   ILE A 158      -8.308   7.770  13.118  1.00 98.33           N  
ATOM   2227  H   ILE A 158      -7.819   7.518  13.965  1.00 98.33           H  
ATOM   2228  CA  ILE A 158      -7.855   7.137  11.878  1.00 98.33           C  
ATOM   2229  HA  ILE A 158      -8.550   7.377  11.074  1.00 98.33           H  
ATOM   2230  C   ILE A 158      -7.845   5.622  12.091  1.00 98.33           C  
ATOM   2231  CB  ILE A 158      -6.442   7.637  11.483  1.00 98.33           C  
ATOM   2232  HB  ILE A 158      -5.744   7.252  12.226  1.00 98.33           H  
ATOM   2233  O   ILE A 158      -7.351   5.152  13.117  1.00 98.33           O  
ATOM   2234  CG1 ILE A 158      -6.258   9.175  11.488  1.00 98.33           C  
ATOM   2235 HG12 ILE A 158      -6.459   9.561  12.487  1.00 98.33           H  
ATOM   2236 HG13 ILE A 158      -5.212   9.389  11.272  1.00 98.33           H  
ATOM   2237  CG2 ILE A 158      -6.015   7.061  10.121  1.00 98.33           C  
ATOM   2238 HG21 ILE A 158      -5.065   7.497   9.812  1.00 98.33           H  
ATOM   2239 HG22 ILE A 158      -5.888   5.980  10.186  1.00 98.33           H  
ATOM   2240 HG23 ILE A 158      -6.769   7.276   9.364  1.00 98.33           H  
ATOM   2241  CD1 ILE A 158      -7.106   9.962  10.482  1.00 98.33           C  
ATOM   2242 HD11 ILE A 158      -6.887  11.026  10.583  1.00 98.33           H  
ATOM   2243 HD12 ILE A 158      -6.867   9.649   9.466  1.00 98.33           H  
ATOM   2244 HD13 ILE A 158      -8.167   9.803  10.671  1.00 98.33           H  
ATOM   2245  N   LEU A 159      -8.325   4.857  11.114  1.00 98.48           N  
ATOM   2246  H   LEU A 159      -8.715   5.322  10.306  1.00 98.48           H  
ATOM   2247  CA  LEU A 159      -8.062   3.425  10.993  1.00 98.48           C  
ATOM   2248  HA  LEU A 159      -7.662   3.047  11.934  1.00 98.48           H  
ATOM   2249  C   LEU A 159      -6.985   3.191   9.933  1.00 98.48           C  
ATOM   2250  CB  LEU A 159      -9.361   2.665  10.665  1.00 98.48           C  
ATOM   2251  HB2 LEU A 159      -9.105   1.687  10.259  1.00 98.48           H  
ATOM   2252  HB3 LEU A 159      -9.896   3.214   9.889  1.00 98.48           H  
ATOM   2253  O   LEU A 159      -7.116   3.653   8.804  1.00 98.48           O  
ATOM   2254  CG  LEU A 159     -10.291   2.460  11.872  1.00 98.48           C  
ATOM   2255  HG  LEU A 159     -10.520   3.422  12.329  1.00 98.48           H  
ATOM   2256  CD1 LEU A 159     -11.599   1.802  11.431  1.00 98.48           C  
ATOM   2257 HD11 LEU A 159     -12.104   2.434  10.700  1.00 98.48           H  
ATOM   2258 HD12 LEU A 159     -11.399   0.828  10.984  1.00 98.48           H  
ATOM   2259 HD13 LEU A 159     -12.261   1.674  12.288  1.00 98.48           H  
ATOM   2260  CD2 LEU A 159      -9.641   1.551  12.915  1.00 98.48           C  
ATOM   2261 HD21 LEU A 159     -10.386   1.276  13.662  1.00 98.48           H  
ATOM   2262 HD22 LEU A 159      -9.265   0.644  12.440  1.00 98.48           H  
ATOM   2263 HD23 LEU A 159      -8.824   2.071  13.416  1.00 98.48           H  
ATOM   2264  N   SER A 160      -5.932   2.465  10.306  1.00 98.34           N  
ATOM   2265  H   SER A 160      -5.900   2.147  11.264  1.00 98.34           H  
ATOM   2266  CA  SER A 160      -4.900   1.965   9.400  1.00 98.34           C  
ATOM   2267  HA  SER A 160      -4.998   2.449   8.428  1.00 98.34           H  
ATOM   2268  C   SER A 160      -5.086   0.462   9.232  1.00 98.34           C  
ATOM   2269  CB  SER A 160      -3.507   2.276   9.955  1.00 98.34           C  
ATOM   2270  HB2 SER A 160      -3.498   3.297  10.335  1.00 98.34           H  
ATOM   2271  HB3 SER A 160      -3.272   1.601  10.778  1.00 98.34           H  
ATOM   2272  O   SER A 160      -4.934  -0.293  10.196  1.00 98.34           O  
ATOM   2273  OG  SER A 160      -2.522   2.166   8.940  1.00 98.34           O  
ATOM   2274  HG  SER A 160      -2.527   1.275   8.584  1.00 98.34           H  
ATOM   2275  N   MET A 161      -5.404   0.037   8.013  1.00 97.82           N  
ATOM   2276  H   MET A 161      -5.557   0.724   7.288  1.00 97.82           H  
ATOM   2277  CA  MET A 161      -5.630  -1.363   7.663  1.00 97.82           C  
ATOM   2278  HA  MET A 161      -5.450  -1.998   8.530  1.00 97.82           H  
ATOM   2279  C   MET A 161      -4.639  -1.771   6.580  1.00 97.82           C  
ATOM   2280  CB  MET A 161      -7.087  -1.578   7.244  1.00 97.82           C  
ATOM   2281  HB2 MET A 161      -7.318  -0.955   6.380  1.00 97.82           H  
ATOM   2282  HB3 MET A 161      -7.223  -2.625   6.973  1.00 97.82           H  
ATOM   2283  O   MET A 161      -4.793  -1.453   5.404  1.00 97.82           O  
ATOM   2284  CG  MET A 161      -8.031  -1.216   8.396  1.00 97.82           C  
ATOM   2285  HG2 MET A 161      -7.697  -1.719   9.303  1.00 97.82           H  
ATOM   2286  HG3 MET A 161      -7.974  -0.141   8.566  1.00 97.82           H  
ATOM   2287  SD  MET A 161      -9.764  -1.632   8.119  1.00 97.82           S  
ATOM   2288  CE  MET A 161      -9.693  -3.439   8.250  1.00 97.82           C  
ATOM   2289  HE1 MET A 161      -9.156  -3.853   7.396  1.00 97.82           H  
ATOM   2290  HE2 MET A 161     -10.708  -3.836   8.262  1.00 97.82           H  
ATOM   2291  HE3 MET A 161      -9.190  -3.724   9.174  1.00 97.82           H  
ATOM   2292  N   SER A 162      -3.581  -2.443   7.014  1.00 97.42           N  
ATOM   2293  H   SER A 162      -3.523  -2.647   8.002  1.00 97.42           H  
ATOM   2294  CA  SER A 162      -2.481  -2.925   6.173  1.00 97.42           C  
ATOM   2295  HA  SER A 162      -2.425  -2.332   5.260  1.00 97.42           H  
ATOM   2296  C   SER A 162      -2.739  -4.380   5.762  1.00 97.42           C  
ATOM   2297  CB  SER A 162      -1.176  -2.743   6.940  1.00 97.42           C  
ATOM   2298  HB2 SER A 162      -0.330  -3.029   6.316  1.00 97.42           H  
ATOM   2299  HB3 SER A 162      -1.200  -3.388   7.819  1.00 97.42           H  
ATOM   2300  O   SER A 162      -1.898  -5.266   5.907  1.00 97.42           O  
ATOM   2301  OG  SER A 162      -1.016  -1.399   7.365  1.00 97.42           O  
ATOM   2302  HG  SER A 162      -0.329  -1.414   8.036  1.00 97.42           H  
ATOM   2303  N   LEU A 163      -3.985  -4.644   5.387  1.00 94.94           N  
ATOM   2304  H   LEU A 163      -4.596  -3.864   5.190  1.00 94.94           H  
ATOM   2305  CA  LEU A 163      -4.507  -5.960   5.077  1.00 94.94           C  
ATOM   2306  HA  LEU A 163      -3.716  -6.518   4.574  1.00 94.94           H  
ATOM   2307  C   LEU A 163      -5.663  -5.810   4.101  1.00 94.94           C  
ATOM   2308  CB  LEU A 163      -4.915  -6.703   6.371  1.00 94.94           C  
ATOM   2309  HB2 LEU A 163      -5.131  -7.744   6.131  1.00 94.94           H  
ATOM   2310  HB3 LEU A 163      -4.046  -6.704   7.028  1.00 94.94           H  
ATOM   2311  O   LEU A 163      -6.444  -4.859   4.191  1.00 94.94           O  
ATOM   2312  CG  LEU A 163      -6.122  -6.097   7.124  1.00 94.94           C  
ATOM   2313  HG  LEU A 163      -6.191  -5.027   6.927  1.00 94.94           H  
ATOM   2314  CD1 LEU A 163      -7.445  -6.773   6.758  1.00 94.94           C  
ATOM   2315 HD11 LEU A 163      -7.573  -6.775   5.676  1.00 94.94           H  
ATOM   2316 HD12 LEU A 163      -7.452  -7.801   7.120  1.00 94.94           H  
ATOM   2317 HD13 LEU A 163      -8.274  -6.229   7.211  1.00 94.94           H  
ATOM   2318  CD2 LEU A 163      -5.978  -6.287   8.630  1.00 94.94           C  
ATOM   2319 HD21 LEU A 163      -5.024  -5.870   8.954  1.00 94.94           H  
ATOM   2320 HD22 LEU A 163      -6.008  -7.347   8.882  1.00 94.94           H  
ATOM   2321 HD23 LEU A 163      -6.787  -5.765   9.140  1.00 94.94           H  
ATOM   2322  N   SER A 164      -5.795  -6.783   3.215  1.00 94.44           N  
ATOM   2323  H   SER A 164      -5.100  -7.516   3.196  1.00 94.44           H  
ATOM   2324  CA  SER A 164      -6.860  -6.824   2.231  1.00 94.44           C  
ATOM   2325  HA  SER A 164      -7.704  -6.235   2.590  1.00 94.44           H  
ATOM   2326  C   SER A 164      -7.339  -8.244   1.997  1.00 94.44           C  
ATOM   2327  CB  SER A 164      -6.411  -6.223   0.911  1.00 94.44           C  
ATOM   2328  HB2 SER A 164      -7.315  -6.072   0.321  1.00 94.44           H  
ATOM   2329  HB3 SER A 164      -5.748  -6.913   0.389  1.00 94.44           H  
ATOM   2330  O   SER A 164      -6.628  -9.222   2.224  1.00 94.44           O  
ATOM   2331  OG  SER A 164      -5.740  -4.995   1.085  1.00 94.44           O  
ATOM   2332  HG  SER A 164      -4.871  -5.185   1.447  1.00 94.44           H  
ATOM   2333  N   GLY A 165      -8.593  -8.357   1.591  1.00 89.21           N  
ATOM   2334  H   GLY A 165      -9.117  -7.511   1.414  1.00 89.21           H  
ATOM   2335  CA  GLY A 165      -9.249  -9.628   1.342  1.00 89.21           C  
ATOM   2336  HA2 GLY A 165     -10.126  -9.740   1.979  1.00 89.21           H  
ATOM   2337  HA3 GLY A 165      -8.578 -10.469   1.515  1.00 89.21           H  
ATOM   2338  C   GLY A 165      -9.651  -9.645  -0.104  1.00 89.21           C  
ATOM   2339  O   GLY A 165      -8.797  -9.596  -0.978  1.00 89.21           O  
ATOM   2340  N   GLY A 166     -10.956  -9.695  -0.336  1.00 85.57           N  
ATOM   2341  H   GLY A 166     -11.588  -9.654   0.451  1.00 85.57           H  
ATOM   2342  CA  GLY A 166     -11.521  -9.585  -1.663  1.00 85.57           C  
ATOM   2343  HA2 GLY A 166     -10.747  -9.832  -2.389  1.00 85.57           H  
ATOM   2344  HA3 GLY A 166     -12.324 -10.314  -1.768  1.00 85.57           H  
ATOM   2345  C   GLY A 166     -12.110  -8.188  -1.920  1.00 85.57           C  
ATOM   2346  O   GLY A 166     -12.643  -7.567  -1.010  1.00 85.57           O  
ATOM   2347  N   PRO A 167     -12.132  -7.718  -3.167  1.00 87.90           N  
ATOM   2348  CA  PRO A 167     -12.859  -6.567  -3.711  1.00 87.90           C  
ATOM   2349  HA  PRO A 167     -12.840  -5.722  -3.023  1.00 87.90           H  
ATOM   2350  C   PRO A 167     -14.301  -6.975  -4.000  1.00 87.90           C  
ATOM   2351  CB  PRO A 167     -12.138  -6.238  -5.005  1.00 87.90           C  
ATOM   2352  HB2 PRO A 167     -12.764  -5.678  -5.700  1.00 87.90           H  
ATOM   2353  HB3 PRO A 167     -11.235  -5.672  -4.778  1.00 87.90           H  
ATOM   2354  O   PRO A 167     -14.839  -6.814  -5.105  1.00 87.90           O  
ATOM   2355  CG  PRO A 167     -11.860  -7.670  -5.463  1.00 87.90           C  
ATOM   2356  HG2 PRO A 167     -12.785  -8.163  -5.761  1.00 87.90           H  
ATOM   2357  HG3 PRO A 167     -11.111  -7.801  -6.244  1.00 87.90           H  
ATOM   2358  CD  PRO A 167     -11.398  -8.324  -4.212  1.00 87.90           C  
ATOM   2359  HD2 PRO A 167     -11.504  -9.408  -4.261  1.00 87.90           H  
ATOM   2360  HD3 PRO A 167     -10.367  -8.020  -4.033  1.00 87.90           H  
ATOM   2361  N   ILE A 168     -14.864  -7.677  -3.028  1.00 88.54           N  
ATOM   2362  H   ILE A 168     -14.370  -7.710  -2.148  1.00 88.54           H  
ATOM   2363  CA  ILE A 168     -16.212  -8.209  -3.072  1.00 88.54           C  
ATOM   2364  HA  ILE A 168     -16.280  -8.831  -3.964  1.00 88.54           H  
ATOM   2365  C   ILE A 168     -17.137  -7.003  -3.289  1.00 88.54           C  
ATOM   2366  CB  ILE A 168     -16.522  -9.085  -1.820  1.00 88.54           C  
ATOM   2367  HB  ILE A 168     -17.226  -8.545  -1.188  1.00 88.54           H  
ATOM   2368  O   ILE A 168     -16.829  -5.910  -2.804  1.00 88.54           O  
ATOM   2369  CG1 ILE A 168     -15.273  -9.418  -0.959  1.00 88.54           C  
ATOM   2370 HG12 ILE A 168     -14.509  -9.858  -1.600  1.00 88.54           H  
ATOM   2371 HG13 ILE A 168     -14.891  -8.488  -0.539  1.00 88.54           H  
ATOM   2372  CG2 ILE A 168     -17.158 -10.419  -2.251  1.00 88.54           C  
ATOM   2373 HG21 ILE A 168     -16.396 -11.044  -2.716  1.00 88.54           H  
ATOM   2374 HG22 ILE A 168     -17.546 -10.946  -1.379  1.00 88.54           H  
ATOM   2375 HG23 ILE A 168     -17.989 -10.262  -2.939  1.00 88.54           H  
ATOM   2376  CD1 ILE A 168     -15.465 -10.364   0.227  1.00 88.54           C  
ATOM   2377 HD11 ILE A 168     -14.551 -10.383   0.822  1.00 88.54           H  
ATOM   2378 HD12 ILE A 168     -15.669 -11.379  -0.116  1.00 88.54           H  
ATOM   2379 HD13 ILE A 168     -16.284 -10.016   0.855  1.00 88.54           H  
ATOM   2380  N   PRO A 169     -18.247  -7.129  -4.040  1.00 93.01           N  
ATOM   2381  CA  PRO A 169     -19.129  -6.000  -4.273  1.00 93.01           C  
ATOM   2382  HA  PRO A 169     -18.583  -5.204  -4.779  1.00 93.01           H  
ATOM   2383  C   PRO A 169     -19.585  -5.553  -2.889  1.00 93.01           C  
ATOM   2384  CB  PRO A 169     -20.269  -6.523  -5.155  1.00 93.01           C  
ATOM   2385  HB2 PRO A 169     -21.165  -6.666  -4.552  1.00 93.01           H  
ATOM   2386  HB3 PRO A 169     -20.472  -5.845  -5.984  1.00 93.01           H  
ATOM   2387  O   PRO A 169     -19.955  -6.411  -2.089  1.00 93.01           O  
ATOM   2388  CG  PRO A 169     -19.772  -7.882  -5.656  1.00 93.01           C  
ATOM   2389  HG2 PRO A 169     -20.586  -8.583  -5.835  1.00 93.01           H  
ATOM   2390  HG3 PRO A 169     -19.165  -7.750  -6.552  1.00 93.01           H  
ATOM   2391  CD  PRO A 169     -18.889  -8.334  -4.504  1.00 93.01           C  
ATOM   2392  HD2 PRO A 169     -18.158  -9.074  -4.828  1.00 93.01           H  
ATOM   2393  HD3 PRO A 169     -19.508  -8.742  -3.705  1.00 93.01           H  
ATOM   2394  N   PHE A 170     -19.502  -4.257  -2.590  1.00 95.84           N  
ATOM   2395  H   PHE A 170     -19.230  -3.632  -3.336  1.00 95.84           H  
ATOM   2396  CA  PHE A 170     -19.247  -3.757  -1.230  1.00 95.84           C  
ATOM   2397  HA  PHE A 170     -18.262  -4.110  -0.924  1.00 95.84           H  
ATOM   2398  C   PHE A 170     -20.238  -4.239  -0.146  1.00 95.84           C  
ATOM   2399  CB  PHE A 170     -19.201  -2.223  -1.294  1.00 95.84           C  
ATOM   2400  HB2 PHE A 170     -20.218  -1.864  -1.457  1.00 95.84           H  
ATOM   2401  HB3 PHE A 170     -18.871  -1.840  -0.328  1.00 95.84           H  
ATOM   2402  O   PHE A 170     -19.916  -4.221   1.033  1.00 95.84           O  
ATOM   2403  CG  PHE A 170     -18.309  -1.632  -2.377  1.00 95.84           C  
ATOM   2404  CD1 PHE A 170     -16.940  -1.963  -2.448  1.00 95.84           C  
ATOM   2405  HD1 PHE A 170     -16.506  -2.639  -1.726  1.00 95.84           H  
ATOM   2406  CD2 PHE A 170     -18.861  -0.761  -3.336  1.00 95.84           C  
ATOM   2407  HD2 PHE A 170     -19.909  -0.503  -3.304  1.00 95.84           H  
ATOM   2408  CE1 PHE A 170     -16.134  -1.428  -3.471  1.00 95.84           C  
ATOM   2409  HE1 PHE A 170     -15.090  -1.696  -3.532  1.00 95.84           H  
ATOM   2410  CE2 PHE A 170     -18.054  -0.226  -4.353  1.00 95.84           C  
ATOM   2411  HE2 PHE A 170     -18.491   0.435  -5.087  1.00 95.84           H  
ATOM   2412  CZ  PHE A 170     -16.690  -0.555  -4.423  1.00 95.84           C  
ATOM   2413  HZ  PHE A 170     -16.072  -0.147  -5.209  1.00 95.84           H  
ATOM   2414  N   HIS A 171     -21.418  -4.739  -0.534  1.00 94.03           N  
ATOM   2415  H   HIS A 171     -21.554  -4.808  -1.533  1.00 94.03           H  
ATOM   2416  CA  HIS A 171     -22.384  -5.448   0.325  1.00 94.03           C  
ATOM   2417  HA  HIS A 171     -22.511  -4.866   1.237  1.00 94.03           H  
ATOM   2418  C   HIS A 171     -21.952  -6.853   0.803  1.00 94.03           C  
ATOM   2419  CB  HIS A 171     -23.741  -5.520  -0.397  1.00 94.03           C  
ATOM   2420  HB2 HIS A 171     -24.047  -4.512  -0.678  1.00 94.03           H  
ATOM   2421  HB3 HIS A 171     -24.482  -5.910   0.300  1.00 94.03           H  
ATOM   2422  O   HIS A 171     -22.738  -7.533   1.463  1.00 94.03           O  
ATOM   2423  CG  HIS A 171     -23.752  -6.400  -1.628  1.00 94.03           C  
ATOM   2424  CD2 HIS A 171     -23.520  -5.976  -2.901  1.00 94.03           C  
ATOM   2425  HD2 HIS A 171     -23.304  -4.960  -3.196  1.00 94.03           H  
ATOM   2426  ND1 HIS A 171     -23.951  -7.785  -1.659  1.00 94.03           N  
ATOM   2427  CE1 HIS A 171     -23.773  -8.159  -2.930  1.00 94.03           C  
ATOM   2428  HE1 HIS A 171     -23.768  -9.186  -3.266  1.00 94.03           H  
ATOM   2429  NE2 HIS A 171     -23.533  -7.089  -3.704  1.00 94.03           N  
ATOM   2430  HE2 HIS A 171     -23.198  -7.097  -4.656  1.00 94.03           H  
ATOM   2431  N   ARG A 172     -20.738  -7.301   0.458  1.00 92.55           N  
ATOM   2432  H   ARG A 172     -20.222  -6.735  -0.200  1.00 92.55           H  
ATOM   2433  CA  ARG A 172     -20.099  -8.544   0.935  1.00 92.55           C  
ATOM   2434  HA  ARG A 172     -20.696  -8.980   1.735  1.00 92.55           H  
ATOM   2435  C   ARG A 172     -18.718  -8.337   1.559  1.00 92.55           C  
ATOM   2436  CB  ARG A 172     -19.978  -9.558  -0.217  1.00 92.55           C  
ATOM   2437  HB2 ARG A 172     -19.477  -9.085  -1.063  1.00 92.55           H  
ATOM   2438  HB3 ARG A 172     -19.377 -10.403   0.119  1.00 92.55           H  
ATOM   2439  O   ARG A 172     -18.225  -9.266   2.179  1.00 92.55           O  
ATOM   2440  CG  ARG A 172     -21.333 -10.090  -0.673  1.00 92.55           C  
ATOM   2441  HG2 ARG A 172     -21.913  -9.264  -1.083  1.00 92.55           H  
ATOM   2442  HG3 ARG A 172     -21.858 -10.497   0.192  1.00 92.55           H  
ATOM   2443  CD  ARG A 172     -21.194 -11.184  -1.739  1.00 92.55           C  
ATOM   2444  HD2 ARG A 172     -20.553 -11.973  -1.347  1.00 92.55           H  
ATOM   2445  HD3 ARG A 172     -20.728 -10.764  -2.631  1.00 92.55           H  
ATOM   2446  NE  ARG A 172     -22.525 -11.727  -2.067  1.00 92.55           N  
ATOM   2447  HE  ARG A 172     -23.301 -11.198  -1.695  1.00 92.55           H  
ATOM   2448  NH1 ARG A 172     -21.869 -13.726  -3.013  1.00 92.55           N  
ATOM   2449 HH11 ARG A 172     -20.969 -13.327  -3.240  1.00 92.55           H  
ATOM   2450 HH12 ARG A 172     -22.068 -14.646  -3.378  1.00 92.55           H  
ATOM   2451  NH2 ARG A 172     -24.018 -13.344  -2.635  1.00 92.55           N  
ATOM   2452 HH21 ARG A 172     -24.191 -14.279  -2.977  1.00 92.55           H  
ATOM   2453 HH22 ARG A 172     -24.752 -12.810  -2.192  1.00 92.55           H  
ATOM   2454  CZ  ARG A 172     -22.787 -12.922  -2.570  1.00 92.55           C  
ATOM   2455  N   ASP A 173     -18.084  -7.180   1.367  1.00 94.78           N  
ATOM   2456  H   ASP A 173     -18.590  -6.401   0.972  1.00 94.78           H  
ATOM   2457  CA  ASP A 173     -16.760  -6.904   1.930  1.00 94.78           C  
ATOM   2458  HA  ASP A 173     -16.210  -7.838   2.049  1.00 94.78           H  
ATOM   2459  C   ASP A 173     -16.894  -6.262   3.314  1.00 94.78           C  
ATOM   2460  CB  ASP A 173     -15.940  -6.018   0.980  1.00 94.78           C  
ATOM   2461  HB2 ASP A 173     -15.749  -6.554   0.051  1.00 94.78           H  
ATOM   2462  HB3 ASP A 173     -16.520  -5.129   0.731  1.00 94.78           H  
ATOM   2463  O   ASP A 173     -17.325  -5.114   3.436  1.00 94.78           O  
ATOM   2464  CG  ASP A 173     -14.610  -5.590   1.618  1.00 94.78           C  
ATOM   2465  OD1 ASP A 173     -14.185  -4.450   1.337  1.00 94.78           O  
ATOM   2466  OD2 ASP A 173     -14.083  -6.343   2.477  1.00 94.78           O  
ATOM   2467  N   ASN A 174     -16.478  -6.972   4.360  1.00 94.08           N  
ATOM   2468  H   ASN A 174     -16.106  -7.899   4.210  1.00 94.08           H  
ATOM   2469  CA  ASN A 174     -16.549  -6.456   5.722  1.00 94.08           C  
ATOM   2470  HA  ASN A 174     -17.542  -6.026   5.852  1.00 94.08           H  
ATOM   2471  C   ASN A 174     -15.570  -5.300   5.994  1.00 94.08           C  
ATOM   2472  CB  ASN A 174     -16.433  -7.608   6.731  1.00 94.08           C  
ATOM   2473  HB2 ASN A 174     -16.249  -7.185   7.718  1.00 94.08           H  
ATOM   2474  HB3 ASN A 174     -15.590  -8.250   6.472  1.00 94.08           H  
ATOM   2475  O   ASN A 174     -15.831  -4.531   6.920  1.00 94.08           O  
ATOM   2476  CG  ASN A 174     -17.701  -8.448   6.817  1.00 94.08           C  
ATOM   2477  ND2 ASN A 174     -17.696  -9.448   7.657  1.00 94.08           N  
ATOM   2478 HD21 ASN A 174     -18.284 -10.219   7.376  1.00 94.08           H  
ATOM   2479 HD22 ASN A 174     -16.841  -9.668   8.147  1.00 94.08           H  
ATOM   2480  OD1 ASN A 174     -18.702  -8.213   6.164  1.00 94.08           O  
ATOM   2481  N   ILE A 175     -14.522  -5.094   5.178  1.00 96.07           N  
ATOM   2482  H   ILE A 175     -14.382  -5.715   4.394  1.00 96.07           H  
ATOM   2483  CA  ILE A 175     -13.726  -3.855   5.234  1.00 96.07           C  
ATOM   2484  HA  ILE A 175     -13.515  -3.632   6.280  1.00 96.07           H  
ATOM   2485  C   ILE A 175     -14.556  -2.686   4.706  1.00 96.07           C  
ATOM   2486  CB  ILE A 175     -12.366  -3.982   4.508  1.00 96.07           C  
ATOM   2487  HB  ILE A 175     -12.529  -4.336   3.491  1.00 96.07           H  
ATOM   2488  O   ILE A 175     -14.682  -1.682   5.403  1.00 96.07           O  
ATOM   2489  CG1 ILE A 175     -11.490  -4.997   5.265  1.00 96.07           C  
ATOM   2490 HG12 ILE A 175     -11.375  -4.670   6.299  1.00 96.07           H  
ATOM   2491 HG13 ILE A 175     -12.003  -5.959   5.288  1.00 96.07           H  
ATOM   2492  CG2 ILE A 175     -11.643  -2.620   4.441  1.00 96.07           C  
ATOM   2493 HG21 ILE A 175     -10.717  -2.710   3.875  1.00 96.07           H  
ATOM   2494 HG22 ILE A 175     -11.425  -2.255   5.445  1.00 96.07           H  
ATOM   2495 HG23 ILE A 175     -12.256  -1.887   3.916  1.00 96.07           H  
ATOM   2496  CD1 ILE A 175     -10.096  -5.202   4.661  1.00 96.07           C  
ATOM   2497 HD11 ILE A 175      -9.476  -4.317   4.801  1.00 96.07           H  
ATOM   2498 HD12 ILE A 175      -9.616  -6.033   5.179  1.00 96.07           H  
ATOM   2499 HD13 ILE A 175     -10.174  -5.434   3.599  1.00 96.07           H  
ATOM   2500  N   ALA A 176     -15.180  -2.801   3.529  1.00 96.79           N  
ATOM   2501  H   ALA A 176     -14.966  -3.591   2.937  1.00 96.79           H  
ATOM   2502  CA  ALA A 176     -16.083  -1.770   3.017  1.00 96.79           C  
ATOM   2503  HA  ALA A 176     -15.513  -0.848   2.901  1.00 96.79           H  
ATOM   2504  C   ALA A 176     -17.242  -1.466   3.984  1.00 96.79           C  
ATOM   2505  CB  ALA A 176     -16.595  -2.177   1.632  1.00 96.79           C  
ATOM   2506  HB1 ALA A 176     -17.212  -3.072   1.709  1.00 96.79           H  
ATOM   2507  HB2 ALA A 176     -17.192  -1.365   1.217  1.00 96.79           H  
ATOM   2508  HB3 ALA A 176     -15.753  -2.373   0.967  1.00 96.79           H  
ATOM   2509  O   ALA A 176     -17.526  -0.290   4.223  1.00 96.79           O  
ATOM   2510  N   ILE A 177     -17.864  -2.489   4.581  1.00 96.81           N  
ATOM   2511  H   ILE A 177     -17.598  -3.421   4.296  1.00 96.81           H  
ATOM   2512  CA  ILE A 177     -18.961  -2.345   5.556  1.00 96.81           C  
ATOM   2513  HA  ILE A 177     -19.727  -1.702   5.124  1.00 96.81           H  
ATOM   2514  C   ILE A 177     -18.474  -1.648   6.835  1.00 96.81           C  
ATOM   2515  CB  ILE A 177     -19.610  -3.721   5.848  1.00 96.81           C  
ATOM   2516  HB  ILE A 177     -18.824  -4.412   6.149  1.00 96.81           H  
ATOM   2517  O   ILE A 177     -19.019  -0.611   7.214  1.00 96.81           O  
ATOM   2518  CG1 ILE A 177     -20.292  -4.258   4.567  1.00 96.81           C  
ATOM   2519 HG12 ILE A 177     -19.623  -4.150   3.714  1.00 96.81           H  
ATOM   2520 HG13 ILE A 177     -21.167  -3.643   4.358  1.00 96.81           H  
ATOM   2521  CG2 ILE A 177     -20.628  -3.639   7.003  1.00 96.81           C  
ATOM   2522 HG21 ILE A 177     -20.132  -3.342   7.927  1.00 96.81           H  
ATOM   2523 HG22 ILE A 177     -21.407  -2.914   6.765  1.00 96.81           H  
ATOM   2524 HG23 ILE A 177     -21.082  -4.614   7.178  1.00 96.81           H  
ATOM   2525  CD1 ILE A 177     -20.719  -5.730   4.612  1.00 96.81           C  
ATOM   2526 HD11 ILE A 177     -19.851  -6.356   4.815  1.00 96.81           H  
ATOM   2527 HD12 ILE A 177     -21.480  -5.892   5.376  1.00 96.81           H  
ATOM   2528 HD13 ILE A 177     -21.132  -6.013   3.644  1.00 96.81           H  
ATOM   2529  N   GLY A 178     -17.412  -2.147   7.476  1.00 97.34           N  
ATOM   2530  H   GLY A 178     -16.967  -2.985   7.129  1.00 97.34           H  
ATOM   2531  CA  GLY A 178     -16.859  -1.520   8.679  1.00 97.34           C  
ATOM   2532  HA2 GLY A 178     -16.031  -2.128   9.042  1.00 97.34           H  
ATOM   2533  HA3 GLY A 178     -17.625  -1.478   9.453  1.00 97.34           H  
ATOM   2534  C   GLY A 178     -16.345  -0.099   8.414  1.00 97.34           C  
ATOM   2535  O   GLY A 178     -16.498   0.791   9.251  1.00 97.34           O  
ATOM   2536  N   ALA A 179     -15.792   0.158   7.225  1.00 97.80           N  
ATOM   2537  H   ALA A 179     -15.643  -0.610   6.586  1.00 97.80           H  
ATOM   2538  CA  ALA A 179     -15.314   1.480   6.836  1.00 97.80           C  
ATOM   2539  HA  ALA A 179     -14.756   1.885   7.680  1.00 97.80           H  
ATOM   2540  C   ALA A 179     -16.452   2.468   6.549  1.00 97.80           C  
ATOM   2541  CB  ALA A 179     -14.364   1.358   5.640  1.00 97.80           C  
ATOM   2542  HB1 ALA A 179     -13.959   2.341   5.397  1.00 97.80           H  
ATOM   2543  HB2 ALA A 179     -14.898   0.962   4.777  1.00 97.80           H  
ATOM   2544  HB3 ALA A 179     -13.538   0.691   5.883  1.00 97.80           H  
ATOM   2545  O   ALA A 179     -16.265   3.671   6.745  1.00 97.80           O  
ATOM   2546  N   TYR A 180     -17.628   1.989   6.132  1.00 97.95           N  
ATOM   2547  H   TYR A 180     -17.724   0.996   5.976  1.00 97.95           H  
ATOM   2548  CA  TYR A 180     -18.825   2.820   6.007  1.00 97.95           C  
ATOM   2549  HA  TYR A 180     -18.588   3.695   5.402  1.00 97.95           H  
ATOM   2550  C   TYR A 180     -19.259   3.315   7.394  1.00 97.95           C  
ATOM   2551  CB  TYR A 180     -19.932   2.031   5.290  1.00 97.95           C  
ATOM   2552  HB2 TYR A 180     -20.177   1.136   5.861  1.00 97.95           H  
ATOM   2553  HB3 TYR A 180     -19.563   1.703   4.318  1.00 97.95           H  
ATOM   2554  O   TYR A 180     -19.373   4.522   7.608  1.00 97.95           O  
ATOM   2555  CG  TYR A 180     -21.205   2.824   5.084  1.00 97.95           C  
ATOM   2556  CD1 TYR A 180     -22.221   2.787   6.058  1.00 97.95           C  
ATOM   2557  HD1 TYR A 180     -22.102   2.179   6.943  1.00 97.95           H  
ATOM   2558  CD2 TYR A 180     -21.355   3.627   3.937  1.00 97.95           C  
ATOM   2559  HD2 TYR A 180     -20.571   3.657   3.195  1.00 97.95           H  
ATOM   2560  CE1 TYR A 180     -23.383   3.566   5.897  1.00 97.95           C  
ATOM   2561  HE1 TYR A 180     -24.146   3.570   6.661  1.00 97.95           H  
ATOM   2562  CE2 TYR A 180     -22.518   4.402   3.771  1.00 97.95           C  
ATOM   2563  HE2 TYR A 180     -22.622   5.030   2.899  1.00 97.95           H  
ATOM   2564  OH  TYR A 180     -24.648   5.144   4.591  1.00 97.95           O  
ATOM   2565  HH  TYR A 180     -24.508   5.780   3.885  1.00 97.95           H  
ATOM   2566  CZ  TYR A 180     -23.535   4.375   4.750  1.00 97.95           C  
ATOM   2567  N   SER A 181     -19.370   2.401   8.367  1.00 97.36           N  
ATOM   2568  H   SER A 181     -19.302   1.425   8.118  1.00 97.36           H  
ATOM   2569  CA  SER A 181     -19.680   2.720   9.770  1.00 97.36           C  
ATOM   2570  HA  SER A 181     -20.641   3.233   9.809  1.00 97.36           H  
ATOM   2571  C   SER A 181     -18.635   3.634  10.423  1.00 97.36           C  
ATOM   2572  CB  SER A 181     -19.796   1.424  10.579  1.00 97.36           C  
ATOM   2573  HB2 SER A 181     -20.039   1.663  11.615  1.00 97.36           H  
ATOM   2574  HB3 SER A 181     -18.847   0.887  10.553  1.00 97.36           H  
ATOM   2575  O   SER A 181     -18.988   4.558  11.156  1.00 97.36           O  
ATOM   2576  OG  SER A 181     -20.812   0.604  10.037  1.00 97.36           O  
ATOM   2577  HG  SER A 181     -20.825  -0.228  10.516  1.00 97.36           H  
ATOM   2578  N   ALA A 182     -17.345   3.435  10.130  1.00 98.18           N  
ATOM   2579  H   ALA A 182     -17.094   2.613   9.600  1.00 98.18           H  
ATOM   2580  CA  ALA A 182     -16.278   4.330  10.581  1.00 98.18           C  
ATOM   2581  HA  ALA A 182     -16.331   4.421  11.665  1.00 98.18           H  
ATOM   2582  C   ALA A 182     -16.437   5.744   9.997  1.00 98.18           C  
ATOM   2583  CB  ALA A 182     -14.927   3.711  10.196  1.00 98.18           C  
ATOM   2584  HB1 ALA A 182     -14.111   4.327  10.574  1.00 98.18           H  
ATOM   2585  HB2 ALA A 182     -14.835   2.709  10.615  1.00 98.18           H  
ATOM   2586  HB3 ALA A 182     -14.848   3.652   9.110  1.00 98.18           H  
ATOM   2587  O   ALA A 182     -16.348   6.737  10.723  1.00 98.18           O  
ATOM   2588  N   THR A 183     -16.746   5.838   8.702  1.00 97.55           N  
ATOM   2589  H   THR A 183     -16.836   4.986   8.168  1.00 97.55           H  
ATOM   2590  CA  THR A 183     -16.924   7.119   8.008  1.00 97.55           C  
ATOM   2591  HA  THR A 183     -16.058   7.743   8.229  1.00 97.55           H  
ATOM   2592  C   THR A 183     -18.164   7.870   8.510  1.00 97.55           C  
ATOM   2593  CB  THR A 183     -16.960   6.912   6.487  1.00 97.55           C  
ATOM   2594  HB  THR A 183     -17.824   6.303   6.219  1.00 97.55           H  
ATOM   2595  O   THR A 183     -18.078   9.082   8.703  1.00 97.55           O  
ATOM   2596  CG2 THR A 183     -16.990   8.226   5.706  1.00 97.55           C  
ATOM   2597 HG21 THR A 183     -17.872   8.806   5.975  1.00 97.55           H  
ATOM   2598 HG22 THR A 183     -17.022   8.013   4.637  1.00 97.55           H  
ATOM   2599 HG23 THR A 183     -16.095   8.805   5.933  1.00 97.55           H  
ATOM   2600  OG1 THR A 183     -15.792   6.245   6.072  1.00 97.55           O  
ATOM   2601  HG1 THR A 183     -15.883   5.326   6.332  1.00 97.55           H  
ATOM   2602  N   GLU A 184     -19.269   7.179   8.832  1.00 97.48           N  
ATOM   2603  H   GLU A 184     -19.306   6.194   8.610  1.00 97.48           H  
ATOM   2604  CA  GLU A 184     -20.461   7.788   9.467  1.00 97.48           C  
ATOM   2605  HA  GLU A 184     -20.826   8.582   8.816  1.00 97.48           H  
ATOM   2606  C   GLU A 184     -20.126   8.419  10.832  1.00 97.48           C  
ATOM   2607  CB  GLU A 184     -21.587   6.740   9.643  1.00 97.48           C  
ATOM   2608  HB2 GLU A 184     -21.655   6.120   8.748  1.00 97.48           H  
ATOM   2609  HB3 GLU A 184     -21.348   6.082  10.478  1.00 97.48           H  
ATOM   2610  O   GLU A 184     -20.709   9.422  11.238  1.00 97.48           O  
ATOM   2611  CG  GLU A 184     -22.954   7.413   9.891  1.00 97.48           C  
ATOM   2612  HG2 GLU A 184     -23.074   8.235   9.185  1.00 97.48           H  
ATOM   2613  HG3 GLU A 184     -22.955   7.843  10.893  1.00 97.48           H  
ATOM   2614  CD  GLU A 184     -24.159   6.463   9.760  1.00 97.48           C  
ATOM   2615  OE1 GLU A 184     -25.063   6.737   8.926  1.00 97.48           O  
ATOM   2616  OE2 GLU A 184     -24.246   5.488  10.536  1.00 97.48           O  
ATOM   2617  N   ARG A 185     -19.134   7.857  11.535  1.00 97.04           N  
ATOM   2618  H   ARG A 185     -18.707   7.033  11.138  1.00 97.04           H  
ATOM   2619  CA  ARG A 185     -18.624   8.349  12.825  1.00 97.04           C  
ATOM   2620  HA  ARG A 185     -19.424   8.899  13.321  1.00 97.04           H  
ATOM   2621  C   ARG A 185     -17.479   9.365  12.682  1.00 97.04           C  
ATOM   2622  CB  ARG A 185     -18.245   7.139  13.696  1.00 97.04           C  
ATOM   2623  HB2 ARG A 185     -17.815   7.481  14.637  1.00 97.04           H  
ATOM   2624  HB3 ARG A 185     -17.480   6.562  13.176  1.00 97.04           H  
ATOM   2625  O   ARG A 185     -16.905   9.770  13.690  1.00 97.04           O  
ATOM   2626  CG  ARG A 185     -19.433   6.208  14.002  1.00 97.04           C  
ATOM   2627  HG2 ARG A 185     -19.028   5.275  14.395  1.00 97.04           H  
ATOM   2628  HG3 ARG A 185     -19.974   5.955  13.090  1.00 97.04           H  
ATOM   2629  CD  ARG A 185     -20.428   6.764  15.027  1.00 97.04           C  
ATOM   2630  HD2 ARG A 185     -19.885   7.256  15.834  1.00 97.04           H  
ATOM   2631  HD3 ARG A 185     -21.056   7.507  14.536  1.00 97.04           H  
ATOM   2632  NE  ARG A 185     -21.270   5.675  15.574  1.00 97.04           N  
ATOM   2633  HE  ARG A 185     -22.120   5.471  15.067  1.00 97.04           H  
ATOM   2634  NH1 ARG A 185     -19.834   4.953  17.227  1.00 97.04           N  
ATOM   2635 HH11 ARG A 185     -19.115   5.591  16.917  1.00 97.04           H  
ATOM   2636 HH12 ARG A 185     -19.603   4.209  17.870  1.00 97.04           H  
ATOM   2637  NH2 ARG A 185     -21.676   3.825  16.885  1.00 97.04           N  
ATOM   2638 HH21 ARG A 185     -21.281   3.189  17.564  1.00 97.04           H  
ATOM   2639 HH22 ARG A 185     -22.466   3.543  16.323  1.00 97.04           H  
ATOM   2640  CZ  ARG A 185     -20.936   4.840  16.549  1.00 97.04           C  
ATOM   2641  N   GLY A 186     -17.153   9.796  11.460  1.00 97.15           N  
ATOM   2642  H   GLY A 186     -17.680   9.431  10.680  1.00 97.15           H  
ATOM   2643  CA  GLY A 186     -16.119  10.800  11.180  1.00 97.15           C  
ATOM   2644  HA2 GLY A 186     -16.213  11.619  11.893  1.00 97.15           H  
ATOM   2645  HA3 GLY A 186     -16.294  11.194  10.178  1.00 97.15           H  
ATOM   2646  C   GLY A 186     -14.675  10.285  11.233  1.00 97.15           C  
ATOM   2647  O   GLY A 186     -13.749  11.097  11.288  1.00 97.15           O  
ATOM   2648  N   ILE A 187     -14.478   8.963  11.211  1.00 98.13           N  
ATOM   2649  H   ILE A 187     -15.287   8.367  11.111  1.00 98.13           H  
ATOM   2650  CA  ILE A 187     -13.173   8.289  11.255  1.00 98.13           C  
ATOM   2651  HA  ILE A 187     -12.453   8.936  11.756  1.00 98.13           H  
ATOM   2652  C   ILE A 187     -12.692   8.043   9.822  1.00 98.13           C  
ATOM   2653  CB  ILE A 187     -13.286   6.973  12.065  1.00 98.13           C  
ATOM   2654  HB  ILE A 187     -14.049   6.351  11.596  1.00 98.13           H  
ATOM   2655  O   ILE A 187     -13.431   7.496   9.005  1.00 98.13           O  
ATOM   2656  CG1 ILE A 187     -13.742   7.275  13.512  1.00 98.13           C  
ATOM   2657 HG12 ILE A 187     -12.956   7.834  14.019  1.00 98.13           H  
ATOM   2658 HG13 ILE A 187     -14.635   7.900  13.498  1.00 98.13           H  
ATOM   2659  CG2 ILE A 187     -11.974   6.164  12.052  1.00 98.13           C  
ATOM   2660 HG21 ILE A 187     -11.666   5.943  11.030  1.00 98.13           H  
ATOM   2661 HG22 ILE A 187     -11.184   6.722  12.556  1.00 98.13           H  
ATOM   2662 HG23 ILE A 187     -12.118   5.210  12.558  1.00 98.13           H  
ATOM   2663  CD1 ILE A 187     -14.101   6.037  14.341  1.00 98.13           C  
ATOM   2664 HD11 ILE A 187     -13.232   5.392  14.475  1.00 98.13           H  
ATOM   2665 HD12 ILE A 187     -14.450   6.352  15.324  1.00 98.13           H  
ATOM   2666 HD13 ILE A 187     -14.898   5.484  13.843  1.00 98.13           H  
ATOM   2667  N   LEU A 188     -11.451   8.425   9.501  1.00 98.31           N  
ATOM   2668  H   LEU A 188     -10.864   8.802  10.231  1.00 98.31           H  
ATOM   2669  CA  LEU A 188     -10.866   8.130   8.187  1.00 98.31           C  
ATOM   2670  HA  LEU A 188     -11.664   8.152   7.445  1.00 98.31           H  
ATOM   2671  C   LEU A 188     -10.294   6.715   8.171  1.00 98.31           C  
ATOM   2672  CB  LEU A 188      -9.844   9.215   7.793  1.00 98.31           C  
ATOM   2673  HB2 LEU A 188      -9.056   9.260   8.544  1.00 98.31           H  
ATOM   2674  HB3 LEU A 188     -10.369  10.170   7.806  1.00 98.31           H  
ATOM   2675  O   LEU A 188      -9.463   6.377   9.013  1.00 98.31           O  
ATOM   2676  CG  LEU A 188      -9.208   9.011   6.397  1.00 98.31           C  
ATOM   2677  HG  LEU A 188      -9.927   8.532   5.733  1.00 98.31           H  
ATOM   2678  CD1 LEU A 188      -8.829  10.362   5.792  1.00 98.31           C  
ATOM   2679 HD11 LEU A 188      -8.366  10.219   4.816  1.00 98.31           H  
ATOM   2680 HD12 LEU A 188      -8.136  10.882   6.454  1.00 98.31           H  
ATOM   2681 HD13 LEU A 188      -9.727  10.965   5.660  1.00 98.31           H  
ATOM   2682  CD2 LEU A 188      -7.919   8.182   6.433  1.00 98.31           C  
ATOM   2683 HD21 LEU A 188      -7.526   8.067   5.422  1.00 98.31           H  
ATOM   2684 HD22 LEU A 188      -7.171   8.670   7.057  1.00 98.31           H  
ATOM   2685 HD23 LEU A 188      -8.106   7.185   6.833  1.00 98.31           H  
ATOM   2686  N   VAL A 189     -10.687   5.912   7.181  1.00 98.50           N  
ATOM   2687  H   VAL A 189     -11.390   6.240   6.534  1.00 98.50           H  
ATOM   2688  CA  VAL A 189     -10.107   4.584   6.952  1.00 98.50           C  
ATOM   2689  HA  VAL A 189      -9.566   4.281   7.848  1.00 98.50           H  
ATOM   2690  C   VAL A 189      -9.097   4.654   5.814  1.00 98.50           C  
ATOM   2691  CB  VAL A 189     -11.178   3.506   6.716  1.00 98.50           C  
ATOM   2692  HB  VAL A 189     -11.646   3.649   5.742  1.00 98.50           H  
ATOM   2693  O   VAL A 189      -9.445   4.938   4.668  1.00 98.50           O  
ATOM   2694  CG1 VAL A 189     -10.540   2.112   6.765  1.00 98.50           C  
ATOM   2695 HG11 VAL A 189      -9.764   2.030   6.003  1.00 98.50           H  
ATOM   2696 HG12 VAL A 189     -10.098   1.925   7.743  1.00 98.50           H  
ATOM   2697 HG13 VAL A 189     -11.290   1.348   6.562  1.00 98.50           H  
ATOM   2698  CG2 VAL A 189     -12.260   3.582   7.799  1.00 98.50           C  
ATOM   2699 HG21 VAL A 189     -12.812   2.643   7.838  1.00 98.50           H  
ATOM   2700 HG22 VAL A 189     -11.811   3.763   8.776  1.00 98.50           H  
ATOM   2701 HG23 VAL A 189     -12.951   4.395   7.573  1.00 98.50           H  
ATOM   2702  N   SER A 190      -7.838   4.410   6.160  1.00 98.27           N  
ATOM   2703  H   SER A 190      -7.659   4.165   7.123  1.00 98.27           H  
ATOM   2704  CA  SER A 190      -6.715   4.249   5.246  1.00 98.27           C  
ATOM   2705  HA  SER A 190      -6.955   4.657   4.264  1.00 98.27           H  
ATOM   2706  C   SER A 190      -6.433   2.760   5.106  1.00 98.27           C  
ATOM   2707  CB  SER A 190      -5.508   5.000   5.805  1.00 98.27           C  
ATOM   2708  HB2 SER A 190      -5.313   4.627   6.810  1.00 98.27           H  
ATOM   2709  HB3 SER A 190      -5.745   6.062   5.872  1.00 98.27           H  
ATOM   2710  O   SER A 190      -6.160   2.073   6.095  1.00 98.27           O  
ATOM   2711  OG  SER A 190      -4.355   4.834   5.003  1.00 98.27           O  
ATOM   2712  HG  SER A 190      -3.627   4.634   5.596  1.00 98.27           H  
ATOM   2713  N   CYS A 191      -6.524   2.268   3.877  1.00 98.40           N  
ATOM   2714  H   CYS A 191      -6.709   2.903   3.113  1.00 98.40           H  
ATOM   2715  CA  CYS A 191      -6.240   0.887   3.537  1.00 98.40           C  
ATOM   2716  HA  CYS A 191      -5.959   0.336   4.435  1.00 98.40           H  
ATOM   2717  C   CYS A 191      -5.073   0.822   2.557  1.00 98.40           C  
ATOM   2718  CB  CYS A 191      -7.483   0.222   2.942  1.00 98.40           C  
ATOM   2719  HB2 CYS A 191      -7.201  -0.771   2.594  1.00 98.40           H  
ATOM   2720  HB3 CYS A 191      -7.828   0.807   2.090  1.00 98.40           H  
ATOM   2721  O   CYS A 191      -4.934   1.673   1.672  1.00 98.40           O  
ATOM   2722  SG  CYS A 191      -8.814   0.048   4.165  1.00 98.40           S  
ATOM   2723  HG  CYS A 191      -8.297  -1.000   4.813  1.00 98.40           H  
ATOM   2724  N   SER A 192      -4.287  -0.249   2.639  1.00 97.72           N  
ATOM   2725  H   SER A 192      -4.472  -0.944   3.349  1.00 97.72           H  
ATOM   2726  CA  SER A 192      -3.499  -0.701   1.496  1.00 97.72           C  
ATOM   2727  HA  SER A 192      -2.720   0.027   1.270  1.00 97.72           H  
ATOM   2728  C   SER A 192      -4.421  -0.808   0.281  1.00 97.72           C  
ATOM   2729  CB  SER A 192      -2.837  -2.058   1.801  1.00 97.72           C  
ATOM   2730  HB2 SER A 192      -2.727  -2.629   0.879  1.00 97.72           H  
ATOM   2731  HB3 SER A 192      -1.848  -1.883   2.226  1.00 97.72           H  
ATOM   2732  O   SER A 192      -5.579  -1.216   0.396  1.00 97.72           O  
ATOM   2733  OG  SER A 192      -3.585  -2.817   2.730  1.00 97.72           O  
ATOM   2734  HG  SER A 192      -3.487  -3.744   2.500  1.00 97.72           H  
ATOM   2735  N   ALA A 193      -3.922  -0.488  -0.910  1.00 97.43           N  
ATOM   2736  H   ALA A 193      -3.001  -0.078  -0.971  1.00 97.43           H  
ATOM   2737  CA  ALA A 193      -4.634  -0.776  -2.153  1.00 97.43           C  
ATOM   2738  HA  ALA A 193      -5.674  -0.475  -2.027  1.00 97.43           H  
ATOM   2739  C   ALA A 193      -4.687  -2.282  -2.464  1.00 97.43           C  
ATOM   2740  CB  ALA A 193      -4.017   0.059  -3.282  1.00 97.43           C  
ATOM   2741  HB1 ALA A 193      -4.582  -0.098  -4.201  1.00 97.43           H  
ATOM   2742  HB2 ALA A 193      -4.063   1.118  -3.031  1.00 97.43           H  
ATOM   2743  HB3 ALA A 193      -2.978  -0.232  -3.434  1.00 97.43           H  
ATOM   2744  O   ALA A 193      -4.914  -2.650  -3.610  1.00 97.43           O  
ATOM   2745  N   GLY A 194      -4.437  -3.134  -1.463  1.00 96.81           N  
ATOM   2746  H   GLY A 194      -4.490  -2.765  -0.524  1.00 96.81           H  
ATOM   2747  CA  GLY A 194      -3.996  -4.516  -1.567  1.00 96.81           C  
ATOM   2748  HA2 GLY A 194      -3.909  -4.931  -0.563  1.00 96.81           H  
ATOM   2749  HA3 GLY A 194      -4.727  -5.125  -2.100  1.00 96.81           H  
ATOM   2750  C   GLY A 194      -2.649  -4.667  -2.238  1.00 96.81           C  
ATOM   2751  O   GLY A 194      -1.987  -3.669  -2.523  1.00 96.81           O  
ATOM   2752  N   ASN A 195      -2.256  -5.915  -2.467  1.00 96.94           N  
ATOM   2753  H   ASN A 195      -2.870  -6.663  -2.178  1.00 96.94           H  
ATOM   2754  CA  ASN A 195      -0.893  -6.283  -2.798  1.00 96.94           C  
ATOM   2755  HA  ASN A 195      -0.304  -5.493  -2.332  1.00 96.94           H  
ATOM   2756  C   ASN A 195      -0.505  -6.109  -4.295  1.00 96.94           C  
ATOM   2757  CB  ASN A 195      -0.552  -7.530  -1.988  1.00 96.94           C  
ATOM   2758  HB2 ASN A 195      -1.329  -7.678  -1.238  1.00 96.94           H  
ATOM   2759  HB3 ASN A 195      -0.587  -8.414  -2.625  1.00 96.94           H  
ATOM   2760  O   ASN A 195       0.047  -5.048  -4.533  1.00 96.94           O  
ATOM   2761  CG  ASN A 195       0.729  -7.450  -1.190  1.00 96.94           C  
ATOM   2762  ND2 ASN A 195       1.224  -8.574  -0.748  1.00 96.94           N  
ATOM   2763 HD21 ASN A 195       2.099  -8.526  -0.245  1.00 96.94           H  
ATOM   2764 HD22 ASN A 195       0.827  -9.472  -0.986  1.00 96.94           H  
ATOM   2765  OD1 ASN A 195       1.297  -6.407  -0.913  1.00 96.94           O  
ATOM   2766  N   SER A 196      -0.784  -6.835  -5.407  1.00 94.85           N  
ATOM   2767  H   SER A 196      -0.663  -6.182  -6.168  1.00 94.85           H  
ATOM   2768  CA  SER A 196      -1.100  -8.190  -5.970  1.00 94.85           C  
ATOM   2769  HA  SER A 196      -0.321  -8.830  -5.556  1.00 94.85           H  
ATOM   2770  C   SER A 196      -1.093  -8.577  -7.584  1.00 94.85           C  
ATOM   2771  CB  SER A 196      -2.456  -8.408  -5.322  1.00 94.85           C  
ATOM   2772  HB2 SER A 196      -2.880  -7.428  -5.103  1.00 94.85           H  
ATOM   2773  HB3 SER A 196      -3.173  -8.829  -6.026  1.00 94.85           H  
ATOM   2774  O   SER A 196      -2.076  -9.056  -8.101  1.00 94.85           O  
ATOM   2775  OG  SER A 196      -2.436  -9.044  -4.068  1.00 94.85           O  
ATOM   2776  HG  SER A 196      -1.886  -9.817  -4.217  1.00 94.85           H  
ATOM   2777  N   GLY A 197      -0.047  -8.471  -8.452  1.00 93.59           N  
ATOM   2778  H   GLY A 197       0.866  -8.385  -8.029  1.00 93.59           H  
ATOM   2779  CA  GLY A 197       0.061  -8.470  -9.948  1.00 93.59           C  
ATOM   2780  HA2 GLY A 197       0.449  -9.441 -10.259  1.00 93.59           H  
ATOM   2781  HA3 GLY A 197      -0.931  -8.386 -10.391  1.00 93.59           H  
ATOM   2782  C   GLY A 197       1.041  -7.360 -10.509  1.00 93.59           C  
ATOM   2783  O   GLY A 197       1.848  -6.856  -9.724  1.00 93.59           O  
ATOM   2784  N   PRO A 198       1.124  -7.029 -11.833  1.00 95.23           N  
ATOM   2785  CA  PRO A 198       0.972  -5.635 -12.350  1.00 95.23           C  
ATOM   2786  HA  PRO A 198       0.607  -4.967 -11.570  1.00 95.23           H  
ATOM   2787  C   PRO A 198      -0.044  -5.554 -13.515  1.00 95.23           C  
ATOM   2788  CB  PRO A 198       2.368  -5.134 -12.731  1.00 95.23           C  
ATOM   2789  HB2 PRO A 198       2.356  -4.277 -13.404  1.00 95.23           H  
ATOM   2790  HB3 PRO A 198       2.941  -4.909 -11.832  1.00 95.23           H  
ATOM   2791  O   PRO A 198       0.192  -4.931 -14.554  1.00 95.23           O  
ATOM   2792  CG  PRO A 198       2.922  -6.382 -13.387  1.00 95.23           C  
ATOM   2793  HG2 PRO A 198       2.557  -6.462 -14.411  1.00 95.23           H  
ATOM   2794  HG3 PRO A 198       4.012  -6.399 -13.364  1.00 95.23           H  
ATOM   2795  CD  PRO A 198       2.322  -7.505 -12.531  1.00 95.23           C  
ATOM   2796  HD2 PRO A 198       3.072  -7.789 -11.792  1.00 95.23           H  
ATOM   2797  HD3 PRO A 198       2.080  -8.362 -13.158  1.00 95.23           H  
ATOM   2798  N   SER A 199      -1.144  -6.284 -13.368  1.00 92.03           N  
ATOM   2799  H   SER A 199      -1.357  -6.571 -12.423  1.00 92.03           H  
ATOM   2800  CA  SER A 199      -2.006  -6.831 -14.408  1.00 92.03           C  
ATOM   2801  HA  SER A 199      -1.525  -6.658 -15.370  1.00 92.03           H  
ATOM   2802  C   SER A 199      -3.396  -6.185 -14.523  1.00 92.03           C  
ATOM   2803  CB  SER A 199      -2.103  -8.352 -14.223  1.00 92.03           C  
ATOM   2804  HB2 SER A 199      -2.557  -8.577 -13.258  1.00 92.03           H  
ATOM   2805  HB3 SER A 199      -2.723  -8.778 -15.011  1.00 92.03           H  
ATOM   2806  O   SER A 199      -4.257  -6.790 -15.152  1.00 92.03           O  
ATOM   2807  OG  SER A 199      -0.810  -8.935 -14.305  1.00 92.03           O  
ATOM   2808  HG  SER A 199      -0.362  -8.739 -13.479  1.00 92.03           H  
ATOM   2809  N   PHE A 200      -3.581  -4.943 -14.049  1.00 94.01           N  
ATOM   2810  H   PHE A 200      -2.860  -4.598 -13.431  1.00 94.01           H  
ATOM   2811  CA  PHE A 200      -4.797  -4.110 -14.199  1.00 94.01           C  
ATOM   2812  HA  PHE A 200      -4.599  -3.187 -13.654  1.00 94.01           H  
ATOM   2813  C   PHE A 200      -6.119  -4.640 -13.612  1.00 94.01           C  
ATOM   2814  CB  PHE A 200      -5.042  -3.739 -15.671  1.00 94.01           C  
ATOM   2815  HB2 PHE A 200      -4.970  -4.634 -16.290  1.00 94.01           H  
ATOM   2816  HB3 PHE A 200      -6.076  -3.405 -15.763  1.00 94.01           H  
ATOM   2817  O   PHE A 200      -6.388  -5.831 -13.575  1.00 94.01           O  
ATOM   2818  CG  PHE A 200      -4.178  -2.643 -16.255  1.00 94.01           C  
ATOM   2819  CD1 PHE A 200      -4.150  -1.367 -15.660  1.00 94.01           C  
ATOM   2820  HD1 PHE A 200      -4.697  -1.174 -14.749  1.00 94.01           H  
ATOM   2821  CD2 PHE A 200      -3.488  -2.868 -17.462  1.00 94.01           C  
ATOM   2822  HD2 PHE A 200      -3.520  -3.843 -17.925  1.00 94.01           H  
ATOM   2823  CE1 PHE A 200      -3.408  -0.331 -16.253  1.00 94.01           C  
ATOM   2824  HE1 PHE A 200      -3.356   0.640 -15.784  1.00 94.01           H  
ATOM   2825  CE2 PHE A 200      -2.764  -1.825 -18.066  1.00 94.01           C  
ATOM   2826  HE2 PHE A 200      -2.234  -1.997 -18.991  1.00 94.01           H  
ATOM   2827  CZ  PHE A 200      -2.719  -0.558 -17.456  1.00 94.01           C  
ATOM   2828  HZ  PHE A 200      -2.150   0.246 -17.898  1.00 94.01           H  
ATOM   2829  N   ILE A 201      -7.030  -3.705 -13.293  1.00 93.92           N  
ATOM   2830  H   ILE A 201      -6.758  -2.738 -13.399  1.00 93.92           H  
ATOM   2831  CA  ILE A 201      -8.335  -3.958 -12.653  1.00 93.92           C  
ATOM   2832  HA  ILE A 201      -8.856  -3.002 -12.603  1.00 93.92           H  
ATOM   2833  C   ILE A 201      -8.174  -4.466 -11.221  1.00 93.92           C  
ATOM   2834  CB  ILE A 201      -9.216  -4.941 -13.433  1.00 93.92           C  
ATOM   2835  HB  ILE A 201      -8.860  -5.934 -13.159  1.00 93.92           H  
ATOM   2836  O   ILE A 201      -8.838  -5.397 -10.778  1.00 93.92           O  
ATOM   2837  CG1 ILE A 201      -9.119  -4.913 -14.953  1.00 93.92           C  
ATOM   2838 HG12 ILE A 201      -9.674  -4.064 -15.352  1.00 93.92           H  
ATOM   2839 HG13 ILE A 201      -8.094  -4.829 -15.313  1.00 93.92           H  
ATOM   2840  CG2 ILE A 201     -10.681  -4.835 -12.977  1.00 93.92           C  
ATOM   2841 HG21 ILE A 201     -10.760  -4.470 -11.952  1.00 93.92           H  
ATOM   2842 HG22 ILE A 201     -11.141  -5.822 -13.011  1.00 93.92           H  
ATOM   2843 HG23 ILE A 201     -11.221  -4.135 -13.615  1.00 93.92           H  
ATOM   2844  CD1 ILE A 201      -9.645  -6.248 -15.445  1.00 93.92           C  
ATOM   2845 HD11 ILE A 201     -10.567  -6.568 -14.960  1.00 93.92           H  
ATOM   2846 HD12 ILE A 201      -8.859  -6.975 -15.242  1.00 93.92           H  
ATOM   2847 HD13 ILE A 201      -9.824  -6.172 -16.518  1.00 93.92           H  
ATOM   2848  N   THR A 202      -7.245  -3.904 -10.480  1.00 94.98           N  
ATOM   2849  H   THR A 202      -6.681  -3.160 -10.866  1.00 94.98           H  
ATOM   2850  CA  THR A 202      -6.606  -4.683  -9.436  1.00 94.98           C  
ATOM   2851  HA  THR A 202      -7.049  -5.678  -9.395  1.00 94.98           H  
ATOM   2852  C   THR A 202      -6.828  -4.112  -8.026  1.00 94.98           C  
ATOM   2853  CB  THR A 202      -5.156  -4.927  -9.881  1.00 94.98           C  
ATOM   2854  HB  THR A 202      -4.566  -5.144  -8.990  1.00 94.98           H  
ATOM   2855  O   THR A 202      -7.056  -4.851  -7.082  1.00 94.98           O  
ATOM   2856  CG2 THR A 202      -4.984  -6.051 -10.911  1.00 94.98           C  
ATOM   2857 HG21 THR A 202      -5.946  -6.478 -11.194  1.00 94.98           H  
ATOM   2858 HG22 THR A 202      -4.367  -6.850 -10.500  1.00 94.98           H  
ATOM   2859 HG23 THR A 202      -4.452  -5.705 -11.797  1.00 94.98           H  
ATOM   2860  OG1 THR A 202      -4.586  -3.787 -10.451  1.00 94.98           O  
ATOM   2861  HG1 THR A 202      -3.743  -4.067 -10.814  1.00 94.98           H  
ATOM   2862  N   ALA A 203      -6.898  -2.805  -7.810  1.00 96.40           N  
ATOM   2863  H   ALA A 203      -6.729  -2.200  -8.600  1.00 96.40           H  
ATOM   2864  CA  ALA A 203      -7.024  -2.227  -6.471  1.00 96.40           C  
ATOM   2865  HA  ALA A 203      -6.124  -2.496  -5.919  1.00 96.40           H  
ATOM   2866  C   ALA A 203      -8.225  -2.769  -5.647  1.00 96.40           C  
ATOM   2867  CB  ALA A 203      -7.035  -0.700  -6.608  1.00 96.40           C  
ATOM   2868  HB1 ALA A 203      -7.098  -0.245  -5.620  1.00 96.40           H  
ATOM   2869  HB2 ALA A 203      -6.117  -0.370  -7.095  1.00 96.40           H  
ATOM   2870  HB3 ALA A 203      -7.889  -0.391  -7.211  1.00 96.40           H  
ATOM   2871  O   ALA A 203      -9.392  -2.661  -6.034  1.00 96.40           O  
ATOM   2872  N   VAL A 204      -7.940  -3.257  -4.438  1.00 95.07           N  
ATOM   2873  H   VAL A 204      -6.964  -3.317  -4.184  1.00 95.07           H  
ATOM   2874  CA  VAL A 204      -8.941  -3.649  -3.417  1.00 95.07           C  
ATOM   2875  HA  VAL A 204      -9.890  -3.852  -3.913  1.00 95.07           H  
ATOM   2876  C   VAL A 204      -9.169  -2.540  -2.404  1.00 95.07           C  
ATOM   2877  CB  VAL A 204      -8.546  -4.919  -2.654  1.00 95.07           C  
ATOM   2878  HB  VAL A 204      -9.320  -5.186  -1.934  1.00 95.07           H  
ATOM   2879  O   VAL A 204      -8.559  -1.475  -2.482  1.00 95.07           O  
ATOM   2880  CG1 VAL A 204      -8.416  -6.088  -3.592  1.00 95.07           C  
ATOM   2881 HG11 VAL A 204      -7.792  -5.844  -4.451  1.00 95.07           H  
ATOM   2882 HG12 VAL A 204      -9.409  -6.319  -3.977  1.00 95.07           H  
ATOM   2883 HG13 VAL A 204      -8.015  -6.941  -3.043  1.00 95.07           H  
ATOM   2884  CG2 VAL A 204      -7.246  -4.721  -1.905  1.00 95.07           C  
ATOM   2885 HG21 VAL A 204      -6.548  -4.199  -2.559  1.00 95.07           H  
ATOM   2886 HG22 VAL A 204      -6.816  -5.688  -1.646  1.00 95.07           H  
ATOM   2887 HG23 VAL A 204      -7.404  -4.126  -1.005  1.00 95.07           H  
ATOM   2888  N   ASN A 205     -10.067  -2.784  -1.443  1.00 96.83           N  
ATOM   2889  H   ASN A 205     -10.441  -3.717  -1.350  1.00 96.83           H  
ATOM   2890  CA  ASN A 205     -10.506  -1.787  -0.470  1.00 96.83           C  
ATOM   2891  HA  ASN A 205     -11.365  -2.202   0.058  1.00 96.83           H  
ATOM   2892  C   ASN A 205     -11.000  -0.523  -1.207  1.00 96.83           C  
ATOM   2893  CB  ASN A 205      -9.393  -1.562   0.574  1.00 96.83           C  
ATOM   2894  HB2 ASN A 205      -9.782  -0.949   1.387  1.00 96.83           H  
ATOM   2895  HB3 ASN A 205      -8.562  -1.029   0.111  1.00 96.83           H  
ATOM   2896  O   ASN A 205     -10.743   0.609  -0.802  1.00 96.83           O  
ATOM   2897  CG  ASN A 205      -8.872  -2.852   1.191  1.00 96.83           C  
ATOM   2898  ND2 ASN A 205      -7.593  -2.921   1.456  1.00 96.83           N  
ATOM   2899 HD21 ASN A 205      -6.952  -2.213   1.128  1.00 96.83           H  
ATOM   2900 HD22 ASN A 205      -7.210  -3.797   1.780  1.00 96.83           H  
ATOM   2901  OD1 ASN A 205      -9.596  -3.807   1.411  1.00 96.83           O  
ATOM   2902  N   THR A 206     -11.652  -0.724  -2.361  1.00 96.09           N  
ATOM   2903  H   THR A 206     -11.800  -1.679  -2.655  1.00 96.09           H  
ATOM   2904  CA  THR A 206     -11.947   0.316  -3.359  1.00 96.09           C  
ATOM   2905  HA  THR A 206     -11.228   1.118  -3.192  1.00 96.09           H  
ATOM   2906  C   THR A 206     -13.292   1.007  -3.182  1.00 96.09           C  
ATOM   2907  CB  THR A 206     -11.734  -0.176  -4.805  1.00 96.09           C  
ATOM   2908  HB  THR A 206     -12.295   0.447  -5.502  1.00 96.09           H  
ATOM   2909  O   THR A 206     -13.724   1.747  -4.065  1.00 96.09           O  
ATOM   2910  CG2 THR A 206     -10.263  -0.048  -5.151  1.00 96.09           C  
ATOM   2911 HG21 THR A 206     -10.115  -0.241  -6.214  1.00 96.09           H  
ATOM   2912 HG22 THR A 206      -9.903   0.953  -4.914  1.00 96.09           H  
ATOM   2913 HG23 THR A 206      -9.678  -0.741  -4.546  1.00 96.09           H  
ATOM   2914  OG1 THR A 206     -12.086  -1.525  -5.024  1.00 96.09           O  
ATOM   2915  HG1 THR A 206     -11.295  -1.967  -5.343  1.00 96.09           H  
ATOM   2916  N   ALA A 207     -13.922   0.864  -2.017  1.00 97.62           N  
ATOM   2917  H   ALA A 207     -13.507   0.282  -1.303  1.00 97.62           H  
ATOM   2918  CA  ALA A 207     -15.072   1.686  -1.673  1.00 97.62           C  
ATOM   2919  HA  ALA A 207     -15.832   1.501  -2.433  1.00 97.62           H  
ATOM   2920  C   ALA A 207     -14.689   3.189  -1.667  1.00 97.62           C  
ATOM   2921  CB  ALA A 207     -15.637   1.220  -0.333  1.00 97.62           C  
ATOM   2922  HB1 ALA A 207     -15.831   0.148  -0.360  1.00 97.62           H  
ATOM   2923  HB2 ALA A 207     -16.579   1.741  -0.160  1.00 97.62           H  
ATOM   2924  HB3 ALA A 207     -14.942   1.449   0.475  1.00 97.62           H  
ATOM   2925  O   ALA A 207     -13.562   3.538  -1.286  1.00 97.62           O  
ATOM   2926  N   PRO A 208     -15.579   4.118  -2.066  1.00 97.54           N  
ATOM   2927  CA  PRO A 208     -15.219   5.536  -2.177  1.00 97.54           C  
ATOM   2928  HA  PRO A 208     -14.375   5.628  -2.861  1.00 97.54           H  
ATOM   2929  C   PRO A 208     -14.849   6.190  -0.840  1.00 97.54           C  
ATOM   2930  CB  PRO A 208     -16.434   6.223  -2.800  1.00 97.54           C  
ATOM   2931  HB2 PRO A 208     -16.147   7.035  -3.469  1.00 97.54           H  
ATOM   2932  HB3 PRO A 208     -17.101   6.583  -2.018  1.00 97.54           H  
ATOM   2933  O   PRO A 208     -14.000   7.079  -0.804  1.00 97.54           O  
ATOM   2934  CG  PRO A 208     -17.126   5.100  -3.555  1.00 97.54           C  
ATOM   2935  HG2 PRO A 208     -16.628   4.947  -4.513  1.00 97.54           H  
ATOM   2936  HG3 PRO A 208     -18.187   5.312  -3.685  1.00 97.54           H  
ATOM   2937  CD  PRO A 208     -16.882   3.882  -2.674  1.00 97.54           C  
ATOM   2938  HD2 PRO A 208     -17.647   3.820  -1.900  1.00 97.54           H  
ATOM   2939  HD3 PRO A 208     -16.900   2.988  -3.298  1.00 97.54           H  
ATOM   2940  N   TRP A 209     -15.437   5.728   0.264  1.00 97.84           N  
ATOM   2941  H   TRP A 209     -16.126   4.995   0.177  1.00 97.84           H  
ATOM   2942  CA  TRP A 209     -15.153   6.228   1.612  1.00 97.84           C  
ATOM   2943  HA  TRP A 209     -15.117   7.317   1.581  1.00 97.84           H  
ATOM   2944  C   TRP A 209     -13.792   5.775   2.175  1.00 97.84           C  
ATOM   2945  CB  TRP A 209     -16.319   5.837   2.526  1.00 97.84           C  
ATOM   2946  HB2 TRP A 209     -17.186   6.437   2.249  1.00 97.84           H  
ATOM   2947  HB3 TRP A 209     -16.058   6.108   3.549  1.00 97.84           H  
ATOM   2948  O   TRP A 209     -13.262   6.421   3.075  1.00 97.84           O  
ATOM   2949  CG  TRP A 209     -16.741   4.398   2.503  1.00 97.84           C  
ATOM   2950  CD1 TRP A 209     -16.246   3.424   3.296  1.00 97.84           C  
ATOM   2951  HD1 TRP A 209     -15.485   3.576   4.047  1.00 97.84           H  
ATOM   2952  CD2 TRP A 209     -17.776   3.763   1.689  1.00 97.84           C  
ATOM   2953  CE2 TRP A 209     -17.857   2.389   2.059  1.00 97.84           C  
ATOM   2954  CE3 TRP A 209     -18.666   4.210   0.687  1.00 97.84           C  
ATOM   2955  HE3 TRP A 209     -18.657   5.252   0.404  1.00 97.84           H  
ATOM   2956  NE1 TRP A 209     -16.904   2.237   3.036  1.00 97.84           N  
ATOM   2957  HE1 TRP A 209     -16.799   1.392   3.579  1.00 97.84           H  
ATOM   2958  CH2 TRP A 209     -19.626   1.974   0.466  1.00 97.84           C  
ATOM   2959  HH2 TRP A 209     -20.331   1.298   0.006  1.00 97.84           H  
ATOM   2960  CZ2 TRP A 209     -18.764   1.501   1.468  1.00 97.84           C  
ATOM   2961  HZ2 TRP A 209     -18.794   0.470   1.788  1.00 97.84           H  
ATOM   2962  CZ3 TRP A 209     -19.580   3.326   0.079  1.00 97.84           C  
ATOM   2963  HZ3 TRP A 209     -20.260   3.690  -0.677  1.00 97.84           H  
ATOM   2964  N   ILE A 210     -13.182   4.725   1.614  1.00 98.11           N  
ATOM   2965  H   ILE A 210     -13.631   4.271   0.831  1.00 98.11           H  
ATOM   2966  CA  ILE A 210     -11.826   4.277   1.966  1.00 98.11           C  
ATOM   2967  HA  ILE A 210     -11.661   4.442   3.031  1.00 98.11           H  
ATOM   2968  C   ILE A 210     -10.788   5.098   1.195  1.00 98.11           C  
ATOM   2969  CB  ILE A 210     -11.666   2.764   1.688  1.00 98.11           C  
ATOM   2970  HB  ILE A 210     -11.932   2.573   0.649  1.00 98.11           H  
ATOM   2971  O   ILE A 210     -10.931   5.300  -0.013  1.00 98.11           O  
ATOM   2972  CG1 ILE A 210     -12.609   1.941   2.595  1.00 98.11           C  
ATOM   2973 HG12 ILE A 210     -12.288   2.045   3.631  1.00 98.11           H  
ATOM   2974 HG13 ILE A 210     -13.623   2.331   2.513  1.00 98.11           H  
ATOM   2975  CG2 ILE A 210     -10.205   2.331   1.897  1.00 98.11           C  
ATOM   2976 HG21 ILE A 210      -9.863   2.602   2.896  1.00 98.11           H  
ATOM   2977 HG22 ILE A 210     -10.110   1.253   1.768  1.00 98.11           H  
ATOM   2978 HG23 ILE A 210      -9.558   2.784   1.146  1.00 98.11           H  
ATOM   2979  CD1 ILE A 210     -12.674   0.449   2.245  1.00 98.11           C  
ATOM   2980 HD11 ILE A 210     -11.728  -0.042   2.477  1.00 98.11           H  
ATOM   2981 HD12 ILE A 210     -12.905   0.317   1.188  1.00 98.11           H  
ATOM   2982 HD13 ILE A 210     -13.454  -0.023   2.843  1.00 98.11           H  
ATOM   2983  N   LEU A 211      -9.716   5.532   1.863  1.00 98.49           N  
ATOM   2984  H   LEU A 211      -9.667   5.320   2.850  1.00 98.49           H  
ATOM   2985  CA  LEU A 211      -8.483   5.997   1.224  1.00 98.49           C  
ATOM   2986  HA  LEU A 211      -8.733   6.561   0.326  1.00 98.49           H  
ATOM   2987  C   LEU A 211      -7.645   4.774   0.813  1.00 98.49           C  
ATOM   2988  CB  LEU A 211      -7.740   6.928   2.203  1.00 98.49           C  
ATOM   2989  HB2 LEU A 211      -7.551   6.377   3.124  1.00 98.49           H  
ATOM   2990  HB3 LEU A 211      -8.385   7.770   2.456  1.00 98.49           H  
ATOM   2991  O   LEU A 211      -7.076   4.094   1.663  1.00 98.49           O  
ATOM   2992  CG  LEU A 211      -6.397   7.460   1.670  1.00 98.49           C  
ATOM   2993  HG  LEU A 211      -5.799   6.641   1.272  1.00 98.49           H  
ATOM   2994  CD1 LEU A 211      -6.608   8.499   0.568  1.00 98.49           C  
ATOM   2995 HD11 LEU A 211      -7.181   9.339   0.961  1.00 98.49           H  
ATOM   2996 HD12 LEU A 211      -5.641   8.866   0.222  1.00 98.49           H  
ATOM   2997 HD13 LEU A 211      -7.131   8.054  -0.278  1.00 98.49           H  
ATOM   2998  CD2 LEU A 211      -5.606   8.122   2.798  1.00 98.49           C  
ATOM   2999 HD21 LEU A 211      -5.403   7.386   3.576  1.00 98.49           H  
ATOM   3000 HD22 LEU A 211      -4.654   8.483   2.410  1.00 98.49           H  
ATOM   3001 HD23 LEU A 211      -6.168   8.954   3.221  1.00 98.49           H  
ATOM   3002  N   THR A 212      -7.592   4.487  -0.486  1.00 98.37           N  
ATOM   3003  H   THR A 212      -8.123   5.073  -1.115  1.00 98.37           H  
ATOM   3004  CA  THR A 212      -6.955   3.290  -1.061  1.00 98.37           C  
ATOM   3005  HA  THR A 212      -6.915   2.499  -0.311  1.00 98.37           H  
ATOM   3006  C   THR A 212      -5.529   3.606  -1.521  1.00 98.37           C  
ATOM   3007  CB  THR A 212      -7.799   2.797  -2.246  1.00 98.37           C  
ATOM   3008  HB  THR A 212      -7.762   3.545  -3.038  1.00 98.37           H  
ATOM   3009  O   THR A 212      -5.354   4.361  -2.479  1.00 98.37           O  
ATOM   3010  CG2 THR A 212      -7.338   1.468  -2.809  1.00 98.37           C  
ATOM   3011 HG21 THR A 212      -8.005   1.146  -3.609  1.00 98.37           H  
ATOM   3012 HG22 THR A 212      -7.356   0.727  -2.011  1.00 98.37           H  
ATOM   3013 HG23 THR A 212      -6.333   1.568  -3.219  1.00 98.37           H  
ATOM   3014  OG1 THR A 212      -9.150   2.611  -1.887  1.00 98.37           O  
ATOM   3015  HG1 THR A 212      -9.234   1.811  -1.363  1.00 98.37           H  
ATOM   3016  N   VAL A 213      -4.512   3.045  -0.857  1.00 98.35           N  
ATOM   3017  H   VAL A 213      -4.736   2.457  -0.066  1.00 98.35           H  
ATOM   3018  CA  VAL A 213      -3.114   3.512  -0.954  1.00 98.35           C  
ATOM   3019  HA  VAL A 213      -3.106   4.460  -1.492  1.00 98.35           H  
ATOM   3020  C   VAL A 213      -2.188   2.549  -1.712  1.00 98.35           C  
ATOM   3021  CB  VAL A 213      -2.559   3.802   0.455  1.00 98.35           C  
ATOM   3022  HB  VAL A 213      -2.517   2.878   1.032  1.00 98.35           H  
ATOM   3023  O   VAL A 213      -1.878   1.460  -1.227  1.00 98.35           O  
ATOM   3024  CG1 VAL A 213      -1.141   4.374   0.362  1.00 98.35           C  
ATOM   3025 HG11 VAL A 213      -0.816   4.711   1.347  1.00 98.35           H  
ATOM   3026 HG12 VAL A 213      -0.459   3.593   0.028  1.00 98.35           H  
ATOM   3027 HG13 VAL A 213      -1.105   5.195  -0.354  1.00 98.35           H  
ATOM   3028  CG2 VAL A 213      -3.437   4.805   1.217  1.00 98.35           C  
ATOM   3029 HG21 VAL A 213      -3.588   5.706   0.621  1.00 98.35           H  
ATOM   3030 HG22 VAL A 213      -4.407   4.357   1.436  1.00 98.35           H  
ATOM   3031 HG23 VAL A 213      -2.979   5.059   2.172  1.00 98.35           H  
ATOM   3032  N   GLY A 214      -1.692   2.972  -2.880  1.00 97.87           N  
ATOM   3033  H   GLY A 214      -1.967   3.888  -3.202  1.00 97.87           H  
ATOM   3034  CA  GLY A 214      -0.675   2.245  -3.657  1.00 97.87           C  
ATOM   3035  HA2 GLY A 214      -0.907   1.180  -3.650  1.00 97.87           H  
ATOM   3036  HA3 GLY A 214      -0.710   2.572  -4.697  1.00 97.87           H  
ATOM   3037  C   GLY A 214       0.759   2.426  -3.127  1.00 97.87           C  
ATOM   3038  O   GLY A 214       1.001   3.214  -2.208  1.00 97.87           O  
ATOM   3039  N   ALA A 215       1.725   1.690  -3.685  1.00 98.12           N  
ATOM   3040  H   ALA A 215       1.490   1.161  -4.513  1.00 98.12           H  
ATOM   3041  CA  ALA A 215       3.110   1.612  -3.206  1.00 98.12           C  
ATOM   3042  HA  ALA A 215       3.184   2.130  -2.250  1.00 98.12           H  
ATOM   3043  C   ALA A 215       4.126   2.268  -4.158  1.00 98.12           C  
ATOM   3044  CB  ALA A 215       3.478   0.145  -2.941  1.00 98.12           C  
ATOM   3045  HB1 ALA A 215       2.903  -0.244  -2.101  1.00 98.12           H  
ATOM   3046  HB2 ALA A 215       3.279  -0.457  -3.828  1.00 98.12           H  
ATOM   3047  HB3 ALA A 215       4.539   0.068  -2.702  1.00 98.12           H  
ATOM   3048  O   ALA A 215       4.233   1.925  -5.334  1.00 98.12           O  
ATOM   3049  N   SER A 216       4.947   3.168  -3.620  1.00 97.46           N  
ATOM   3050  H   SER A 216       4.776   3.468  -2.671  1.00 97.46           H  
ATOM   3051  CA  SER A 216       6.062   3.798  -4.328  1.00 97.46           C  
ATOM   3052  HA  SER A 216       6.021   3.480  -5.370  1.00 97.46           H  
ATOM   3053  C   SER A 216       7.433   3.390  -3.786  1.00 97.46           C  
ATOM   3054  CB  SER A 216       5.920   5.323  -4.320  1.00 97.46           C  
ATOM   3055  HB2 SER A 216       4.915   5.596  -4.640  1.00 97.46           H  
ATOM   3056  HB3 SER A 216       6.644   5.746  -5.015  1.00 97.46           H  
ATOM   3057  O   SER A 216       7.574   2.890  -2.662  1.00 97.46           O  
ATOM   3058  OG  SER A 216       6.162   5.836  -3.023  1.00 97.46           O  
ATOM   3059  HG  SER A 216       6.175   6.796  -3.028  1.00 97.46           H  
ATOM   3060  N   THR A 217       8.471   3.646  -4.580  1.00 96.45           N  
ATOM   3061  H   THR A 217       8.281   3.987  -5.511  1.00 96.45           H  
ATOM   3062  CA  THR A 217       9.865   3.630  -4.131  1.00 96.45           C  
ATOM   3063  HA  THR A 217       9.984   2.806  -3.427  1.00 96.45           H  
ATOM   3064  C   THR A 217      10.248   4.910  -3.383  1.00 96.45           C  
ATOM   3065  CB  THR A 217      10.846   3.388  -5.290  1.00 96.45           C  
ATOM   3066  HB  THR A 217      11.858   3.353  -4.887  1.00 96.45           H  
ATOM   3067  O   THR A 217       9.745   6.000  -3.657  1.00 96.45           O  
ATOM   3068  CG2 THR A 217      10.575   2.074  -6.023  1.00 96.45           C  
ATOM   3069 HG21 THR A 217      10.602   1.244  -5.317  1.00 96.45           H  
ATOM   3070 HG22 THR A 217      11.340   1.913  -6.784  1.00 96.45           H  
ATOM   3071 HG23 THR A 217       9.598   2.102  -6.505  1.00 96.45           H  
ATOM   3072  OG1 THR A 217      10.777   4.420  -6.244  1.00 96.45           O  
ATOM   3073  HG1 THR A 217      11.460   4.245  -6.895  1.00 96.45           H  
ATOM   3074  N   LEU A 218      11.199   4.775  -2.457  1.00 93.18           N  
ATOM   3075  H   LEU A 218      11.553   3.844  -2.286  1.00 93.18           H  
ATOM   3076  CA  LEU A 218      12.029   5.887  -1.993  1.00 93.18           C  
ATOM   3077  HA  LEU A 218      11.430   6.794  -1.907  1.00 93.18           H  
ATOM   3078  C   LEU A 218      13.154   6.155  -3.005  1.00 93.18           C  
ATOM   3079  CB  LEU A 218      12.647   5.528  -0.626  1.00 93.18           C  
ATOM   3080  HB2 LEU A 218      13.214   4.605  -0.744  1.00 93.18           H  
ATOM   3081  HB3 LEU A 218      13.348   6.314  -0.347  1.00 93.18           H  
ATOM   3082  O   LEU A 218      13.556   5.260  -3.745  1.00 93.18           O  
ATOM   3083  CG  LEU A 218      11.651   5.346   0.530  1.00 93.18           C  
ATOM   3084  HG  LEU A 218      10.912   4.586   0.276  1.00 93.18           H  
ATOM   3085  CD1 LEU A 218      12.411   4.891   1.780  1.00 93.18           C  
ATOM   3086 HD11 LEU A 218      12.879   3.927   1.580  1.00 93.18           H  
ATOM   3087 HD12 LEU A 218      11.711   4.773   2.607  1.00 93.18           H  
ATOM   3088 HD13 LEU A 218      13.167   5.630   2.046  1.00 93.18           H  
ATOM   3089  CD2 LEU A 218      10.940   6.653   0.866  1.00 93.18           C  
ATOM   3090 HD21 LEU A 218      10.289   6.930   0.037  1.00 93.18           H  
ATOM   3091 HD22 LEU A 218      10.327   6.505   1.755  1.00 93.18           H  
ATOM   3092 HD23 LEU A 218      11.663   7.449   1.043  1.00 93.18           H  
ATOM   3093  N   ASP A 219      13.787   7.324  -2.926  1.00 95.64           N  
ATOM   3094  H   ASP A 219      13.446   8.035  -2.295  1.00 95.64           H  
ATOM   3095  CA  ASP A 219      15.083   7.604  -3.573  1.00 95.64           C  
ATOM   3096  HA  ASP A 219      15.031   7.251  -4.603  1.00 95.64           H  
ATOM   3097  C   ASP A 219      16.272   6.877  -2.903  1.00 95.64           C  
ATOM   3098  CB  ASP A 219      15.310   9.122  -3.608  1.00 95.64           C  
ATOM   3099  HB2 ASP A 219      16.162   9.351  -4.247  1.00 95.64           H  
ATOM   3100  HB3 ASP A 219      14.427   9.606  -4.025  1.00 95.64           H  
ATOM   3101  O   ASP A 219      17.432   7.099  -3.259  1.00 95.64           O  
ATOM   3102  CG  ASP A 219      15.562   9.672  -2.213  1.00 95.64           C  
ATOM   3103  OD1 ASP A 219      16.667  10.188  -1.942  1.00 95.64           O  
ATOM   3104  OD2 ASP A 219      14.661   9.513  -1.366  1.00 95.64           O  
ATOM   3105  N   ARG A 220      15.987   6.012  -1.920  1.00 95.65           N  
ATOM   3106  H   ARG A 220      15.004   5.845  -1.761  1.00 95.65           H  
ATOM   3107  CA  ARG A 220      16.948   5.193  -1.180  1.00 95.65           C  
ATOM   3108  HA  ARG A 220      17.937   5.631  -1.317  1.00 95.65           H  
ATOM   3109  C   ARG A 220      16.971   3.759  -1.706  1.00 95.65           C  
ATOM   3110  CB  ARG A 220      16.606   5.220   0.317  1.00 95.65           C  
ATOM   3111  HB2 ARG A 220      15.608   4.807   0.460  1.00 95.65           H  
ATOM   3112  HB3 ARG A 220      16.604   6.253   0.665  1.00 95.65           H  
ATOM   3113  O   ARG A 220      15.994   3.036  -1.532  1.00 95.65           O  
ATOM   3114  CG  ARG A 220      17.627   4.414   1.140  1.00 95.65           C  
ATOM   3115  HG2 ARG A 220      17.776   3.418   0.722  1.00 95.65           H  
ATOM   3116  HG3 ARG A 220      18.581   4.940   1.116  1.00 95.65           H  
ATOM   3117  CD  ARG A 220      17.179   4.255   2.594  1.00 95.65           C  
ATOM   3118  HD2 ARG A 220      16.896   5.235   2.977  1.00 95.65           H  
ATOM   3119  HD3 ARG A 220      18.028   3.888   3.171  1.00 95.65           H  
ATOM   3120  NE  ARG A 220      16.057   3.302   2.740  1.00 95.65           N  
ATOM   3121  HE  ARG A 220      15.743   2.818   1.911  1.00 95.65           H  
ATOM   3122  NH1 ARG A 220      15.748   3.613   4.986  1.00 95.65           N  
ATOM   3123 HH11 ARG A 220      16.531   4.251   4.979  1.00 95.65           H  
ATOM   3124 HH12 ARG A 220      15.329   3.308   5.853  1.00 95.65           H  
ATOM   3125  NH2 ARG A 220      14.544   2.075   3.946  1.00 95.65           N  
ATOM   3126 HH21 ARG A 220      14.141   1.793   4.828  1.00 95.65           H  
ATOM   3127 HH22 ARG A 220      14.238   1.566   3.129  1.00 95.65           H  
ATOM   3128  CZ  ARG A 220      15.448   3.003   3.873  1.00 95.65           C  
ATOM   3129  N   LYS A 221      18.136   3.318  -2.184  1.00 94.96           N  
ATOM   3130  H   LYS A 221      18.900   3.979  -2.189  1.00 94.96           H  
ATOM   3131  CA  LYS A 221      18.433   1.916  -2.529  1.00 94.96           C  
ATOM   3132  HA  LYS A 221      17.521   1.324  -2.466  1.00 94.96           H  
ATOM   3133  C   LYS A 221      19.420   1.297  -1.549  1.00 94.96           C  
ATOM   3134  CB  LYS A 221      18.948   1.810  -3.971  1.00 94.96           C  
ATOM   3135  HB2 LYS A 221      19.248   0.780  -4.168  1.00 94.96           H  
ATOM   3136  HB3 LYS A 221      19.811   2.461  -4.108  1.00 94.96           H  
ATOM   3137  O   LYS A 221      20.246   1.998  -0.959  1.00 94.96           O  
ATOM   3138  CG  LYS A 221      17.841   2.192  -4.955  1.00 94.96           C  
ATOM   3139  HG2 LYS A 221      17.571   3.237  -4.806  1.00 94.96           H  
ATOM   3140  HG3 LYS A 221      16.962   1.576  -4.763  1.00 94.96           H  
ATOM   3141  CD  LYS A 221      18.279   1.998  -6.407  1.00 94.96           C  
ATOM   3142  HD2 LYS A 221      18.509   0.949  -6.596  1.00 94.96           H  
ATOM   3143  HD3 LYS A 221      19.154   2.616  -6.608  1.00 94.96           H  
ATOM   3144  CE  LYS A 221      17.102   2.443  -7.269  1.00 94.96           C  
ATOM   3145  HE2 LYS A 221      16.283   1.731  -7.167  1.00 94.96           H  
ATOM   3146  HE3 LYS A 221      16.748   3.401  -6.888  1.00 94.96           H  
ATOM   3147  NZ  LYS A 221      17.479   2.624  -8.686  1.00 94.96           N  
ATOM   3148  HZ1 LYS A 221      16.992   3.451  -9.000  1.00 94.96           H  
ATOM   3149  HZ2 LYS A 221      17.214   1.825  -9.244  1.00 94.96           H  
ATOM   3150  HZ3 LYS A 221      18.469   2.804  -8.775  1.00 94.96           H  
ATOM   3151  N   ILE A 222      19.380  -0.022  -1.402  1.00 96.39           N  
ATOM   3152  H   ILE A 222      18.665  -0.521  -1.912  1.00 96.39           H  
ATOM   3153  CA  ILE A 222      20.348  -0.799  -0.620  1.00 96.39           C  
ATOM   3154  HA  ILE A 222      21.049  -0.105  -0.155  1.00 96.39           H  
ATOM   3155  C   ILE A 222      21.162  -1.650  -1.591  1.00 96.39           C  
ATOM   3156  CB  ILE A 222      19.686  -1.585   0.529  1.00 96.39           C  
ATOM   3157  HB  ILE A 222      19.223  -2.490   0.135  1.00 96.39           H  
ATOM   3158  O   ILE A 222      20.924  -2.840  -1.793  1.00 96.39           O  
ATOM   3159  CG1 ILE A 222      18.595  -0.739   1.227  1.00 96.39           C  
ATOM   3160 HG12 ILE A 222      17.779  -0.570   0.525  1.00 96.39           H  
ATOM   3161 HG13 ILE A 222      19.010   0.229   1.510  1.00 96.39           H  
ATOM   3162  CG2 ILE A 222      20.803  -1.967   1.515  1.00 96.39           C  
ATOM   3163 HG21 ILE A 222      20.410  -2.645   2.272  1.00 96.39           H  
ATOM   3164 HG22 ILE A 222      21.213  -1.075   1.989  1.00 96.39           H  
ATOM   3165 HG23 ILE A 222      21.601  -2.495   0.993  1.00 96.39           H  
ATOM   3166  CD1 ILE A 222      17.978  -1.381   2.468  1.00 96.39           C  
ATOM   3167 HD11 ILE A 222      17.111  -0.792   2.766  1.00 96.39           H  
ATOM   3168 HD12 ILE A 222      18.697  -1.391   3.287  1.00 96.39           H  
ATOM   3169 HD13 ILE A 222      17.658  -2.399   2.247  1.00 96.39           H  
ATOM   3170  N   LYS A 223      22.099  -0.976  -2.262  1.00 96.42           N  
ATOM   3171  H   LYS A 223      22.319  -0.044  -1.940  1.00 96.42           H  
ATOM   3172  CA  LYS A 223      22.805  -1.485  -3.431  1.00 96.42           C  
ATOM   3173  HA  LYS A 223      22.053  -1.888  -4.109  1.00 96.42           H  
ATOM   3174  C   LYS A 223      23.755  -2.626  -3.073  1.00 96.42           C  
ATOM   3175  CB  LYS A 223      23.512  -0.327  -4.155  1.00 96.42           C  
ATOM   3176  HB2 LYS A 223      24.219   0.153  -3.479  1.00 96.42           H  
ATOM   3177  HB3 LYS A 223      22.761   0.405  -4.452  1.00 96.42           H  
ATOM   3178  O   LYS A 223      24.685  -2.475  -2.275  1.00 96.42           O  
ATOM   3179  CG  LYS A 223      24.249  -0.828  -5.405  1.00 96.42           C  
ATOM   3180  HG2 LYS A 223      25.093  -1.450  -5.105  1.00 96.42           H  
ATOM   3181  HG3 LYS A 223      23.563  -1.441  -5.990  1.00 96.42           H  
ATOM   3182  CD  LYS A 223      24.765   0.312  -6.286  1.00 96.42           C  
ATOM   3183  HD2 LYS A 223      25.441   0.948  -5.714  1.00 96.42           H  
ATOM   3184  HD3 LYS A 223      23.910   0.897  -6.626  1.00 96.42           H  
ATOM   3185  CE  LYS A 223      25.509  -0.272  -7.491  1.00 96.42           C  
ATOM   3186  HE2 LYS A 223      24.944  -1.131  -7.852  1.00 96.42           H  
ATOM   3187  HE3 LYS A 223      26.489  -0.631  -7.176  1.00 96.42           H  
ATOM   3188  NZ  LYS A 223      25.619   0.713  -8.590  1.00 96.42           N  
ATOM   3189  HZ1 LYS A 223      26.031   1.587  -8.297  1.00 96.42           H  
ATOM   3190  HZ2 LYS A 223      26.092   0.321  -9.392  1.00 96.42           H  
ATOM   3191  HZ3 LYS A 223      24.679   0.906  -8.906  1.00 96.42           H  
ATOM   3192  N   ALA A 224      23.573  -3.727  -3.787  1.00 97.27           N  
ATOM   3193  H   ALA A 224      22.777  -3.743  -4.408  1.00 97.27           H  
ATOM   3194  CA  ALA A 224      24.570  -4.761  -3.992  1.00 97.27           C  
ATOM   3195  HA  ALA A 224      25.496  -4.475  -3.493  1.00 97.27           H  
ATOM   3196  C   ALA A 224      24.884  -4.867  -5.498  1.00 97.27           C  
ATOM   3197  CB  ALA A 224      24.062  -6.052  -3.341  1.00 97.27           C  
ATOM   3198  HB1 ALA A 224      23.113  -6.349  -3.790  1.00 97.27           H  
ATOM   3199  HB2 ALA A 224      23.904  -5.884  -2.275  1.00 97.27           H  
ATOM   3200  HB3 ALA A 224      24.797  -6.848  -3.460  1.00 97.27           H  
ATOM   3201  O   ALA A 224      24.238  -4.246  -6.348  1.00 97.27           O  
ATOM   3202  N   THR A 225      25.930  -5.593  -5.876  1.00 97.14           N  
ATOM   3203  H   THR A 225      26.503  -6.014  -5.158  1.00 97.14           H  
ATOM   3204  CA  THR A 225      26.327  -5.733  -7.285  1.00 97.14           C  
ATOM   3205  HA  THR A 225      25.434  -5.692  -7.909  1.00 97.14           H  
ATOM   3206  C   THR A 225      26.998  -7.075  -7.529  1.00 97.14           C  
ATOM   3207  CB  THR A 225      27.252  -4.575  -7.699  1.00 97.14           C  
ATOM   3208  HB  THR A 225      28.126  -4.572  -7.049  1.00 97.14           H  
ATOM   3209  O   THR A 225      27.986  -7.404  -6.871  1.00 97.14           O  
ATOM   3210  CG2 THR A 225      27.725  -4.613  -9.148  1.00 97.14           C  
ATOM   3211 HG21 THR A 225      28.344  -5.493  -9.322  1.00 97.14           H  
ATOM   3212 HG22 THR A 225      26.871  -4.631  -9.825  1.00 97.14           H  
ATOM   3213 HG23 THR A 225      28.326  -3.728  -9.359  1.00 97.14           H  
ATOM   3214  OG1 THR A 225      26.569  -3.346  -7.545  1.00 97.14           O  
ATOM   3215  HG1 THR A 225      25.722  -3.569  -7.150  1.00 97.14           H  
ATOM   3216  N   VAL A 226      26.491  -7.832  -8.505  1.00 97.77           N  
ATOM   3217  H   VAL A 226      25.719  -7.459  -9.038  1.00 97.77           H  
ATOM   3218  CA  VAL A 226      27.203  -8.990  -9.061  1.00 97.77           C  
ATOM   3219  HA  VAL A 226      27.629  -9.583  -8.252  1.00 97.77           H  
ATOM   3220  C   VAL A 226      28.323  -8.459  -9.944  1.00 97.77           C  
ATOM   3221  CB  VAL A 226      26.278  -9.891  -9.908  1.00 97.77           C  
ATOM   3222  HB  VAL A 226      25.895  -9.325 -10.757  1.00 97.77           H  
ATOM   3223  O   VAL A 226      28.044  -7.702 -10.868  1.00 97.77           O  
ATOM   3224  CG1 VAL A 226      27.032 -11.116 -10.439  1.00 97.77           C  
ATOM   3225 HG11 VAL A 226      26.355 -11.743 -11.019  1.00 97.77           H  
ATOM   3226 HG12 VAL A 226      27.841 -10.799 -11.097  1.00 97.77           H  
ATOM   3227 HG13 VAL A 226      27.438 -11.697  -9.610  1.00 97.77           H  
ATOM   3228  CG2 VAL A 226      25.086 -10.411  -9.107  1.00 97.77           C  
ATOM   3229 HG21 VAL A 226      24.471 -11.058  -9.732  1.00 97.77           H  
ATOM   3230 HG22 VAL A 226      24.462  -9.576  -8.787  1.00 97.77           H  
ATOM   3231 HG23 VAL A 226      25.442 -10.971  -8.242  1.00 97.77           H  
ATOM   3232  N   LYS A 227      29.568  -8.870  -9.697  1.00 97.45           N  
ATOM   3233  H   LYS A 227      29.725  -9.458  -8.890  1.00 97.45           H  
ATOM   3234  CA  LYS A 227      30.691  -8.661 -10.621  1.00 97.45           C  
ATOM   3235  HA  LYS A 227      30.378  -8.020 -11.445  1.00 97.45           H  
ATOM   3236  C   LYS A 227      31.096 -10.004 -11.213  1.00 97.45           C  
ATOM   3237  CB  LYS A 227      31.876  -7.977  -9.926  1.00 97.45           C  
ATOM   3238  HB2 LYS A 227      32.332  -8.667  -9.216  1.00 97.45           H  
ATOM   3239  HB3 LYS A 227      32.615  -7.741 -10.692  1.00 97.45           H  
ATOM   3240  O   LYS A 227      31.470 -10.907 -10.463  1.00 97.45           O  
ATOM   3241  CG  LYS A 227      31.486  -6.694  -9.180  1.00 97.45           C  
ATOM   3242  HG2 LYS A 227      30.808  -6.105  -9.799  1.00 97.45           H  
ATOM   3243  HG3 LYS A 227      30.975  -6.950  -8.251  1.00 97.45           H  
ATOM   3244  CD  LYS A 227      32.733  -5.859  -8.870  1.00 97.45           C  
ATOM   3245  HD2 LYS A 227      33.231  -5.632  -9.812  1.00 97.45           H  
ATOM   3246  HD3 LYS A 227      33.416  -6.429  -8.240  1.00 97.45           H  
ATOM   3247  CE  LYS A 227      32.332  -4.561  -8.159  1.00 97.45           C  
ATOM   3248  HE2 LYS A 227      31.265  -4.405  -8.322  1.00 97.45           H  
ATOM   3249  HE3 LYS A 227      32.511  -4.660  -7.089  1.00 97.45           H  
ATOM   3250  NZ  LYS A 227      33.049  -3.396  -8.726  1.00 97.45           N  
ATOM   3251  HZ1 LYS A 227      32.736  -3.301  -9.681  1.00 97.45           H  
ATOM   3252  HZ2 LYS A 227      32.781  -2.523  -8.295  1.00 97.45           H  
ATOM   3253  HZ3 LYS A 227      34.049  -3.527  -8.786  1.00 97.45           H  
ATOM   3254  N   LEU A 228      30.997 -10.148 -12.529  1.00 98.01           N  
ATOM   3255  H   LEU A 228      30.717  -9.346 -13.075  1.00 98.01           H  
ATOM   3256  CA  LEU A 228      31.322 -11.379 -13.250  1.00 98.01           C  
ATOM   3257  HA  LEU A 228      31.106 -12.238 -12.615  1.00 98.01           H  
ATOM   3258  C   LEU A 228      32.811 -11.454 -13.602  1.00 98.01           C  
ATOM   3259  CB  LEU A 228      30.451 -11.470 -14.513  1.00 98.01           C  
ATOM   3260  HB2 LEU A 228      30.756 -12.346 -15.084  1.00 98.01           H  
ATOM   3261  HB3 LEU A 228      30.648 -10.583 -15.115  1.00 98.01           H  
ATOM   3262  O   LEU A 228      33.497 -10.441 -13.718  1.00 98.01           O  
ATOM   3263  CG  LEU A 228      28.932 -11.535 -14.288  1.00 98.01           C  
ATOM   3264  HG  LEU A 228      28.578 -10.581 -13.897  1.00 98.01           H  
ATOM   3265  CD1 LEU A 228      28.247 -11.813 -15.622  1.00 98.01           C  
ATOM   3266 HD11 LEU A 228      27.164 -11.779 -15.503  1.00 98.01           H  
ATOM   3267 HD12 LEU A 228      28.555 -11.072 -16.360  1.00 98.01           H  
ATOM   3268 HD13 LEU A 228      28.532 -12.797 -15.993  1.00 98.01           H  
ATOM   3269  CD2 LEU A 228      28.523 -12.647 -13.323  1.00 98.01           C  
ATOM   3270 HD21 LEU A 228      28.939 -12.448 -12.335  1.00 98.01           H  
ATOM   3271 HD22 LEU A 228      27.437 -12.668 -13.233  1.00 98.01           H  
ATOM   3272 HD23 LEU A 228      28.883 -13.609 -13.688  1.00 98.01           H  
ATOM   3273  N   GLY A 229      33.323 -12.667 -13.818  1.00 96.84           N  
ATOM   3274  H   GLY A 229      32.736 -13.471 -13.645  1.00 96.84           H  
ATOM   3275  CA  GLY A 229      34.724 -12.899 -14.188  1.00 96.84           C  
ATOM   3276  HA2 GLY A 229      35.367 -12.417 -13.452  1.00 96.84           H  
ATOM   3277  HA3 GLY A 229      34.922 -13.970 -14.165  1.00 96.84           H  
ATOM   3278  C   GLY A 229      35.132 -12.379 -15.575  1.00 96.84           C  
ATOM   3279  O   GLY A 229      36.315 -12.413 -15.896  1.00 96.84           O  
ATOM   3280  N   ASN A 230      34.187 -11.905 -16.397  1.00 96.55           N  
ATOM   3281  H   ASN A 230      33.232 -11.886 -16.070  1.00 96.55           H  
ATOM   3282  CA  ASN A 230      34.464 -11.164 -17.636  1.00 96.55           C  
ATOM   3283  HA  ASN A 230      35.445 -11.461 -18.007  1.00 96.55           H  
ATOM   3284  C   ASN A 230      34.541  -9.633 -17.433  1.00 96.55           C  
ATOM   3285  CB  ASN A 230      33.426 -11.544 -18.713  1.00 96.55           C  
ATOM   3286  HB2 ASN A 230      33.729 -11.088 -19.656  1.00 96.55           H  
ATOM   3287  HB3 ASN A 230      33.412 -12.625 -18.852  1.00 96.55           H  
ATOM   3288  O   ASN A 230      34.858  -8.921 -18.382  1.00 96.55           O  
ATOM   3289  CG  ASN A 230      32.013 -11.071 -18.404  1.00 96.55           C  
ATOM   3290  ND2 ASN A 230      31.119 -11.185 -19.354  1.00 96.55           N  
ATOM   3291 HD21 ASN A 230      30.215 -10.758 -19.210  1.00 96.55           H  
ATOM   3292 HD22 ASN A 230      31.366 -11.470 -20.290  1.00 96.55           H  
ATOM   3293  OD1 ASN A 230      31.721 -10.623 -17.309  1.00 96.55           O  
ATOM   3294  N   GLY A 231      34.269  -9.131 -16.223  1.00 95.70           N  
ATOM   3295  H   GLY A 231      33.998  -9.766 -15.486  1.00 95.70           H  
ATOM   3296  CA  GLY A 231      34.268  -7.705 -15.890  1.00 95.70           C  
ATOM   3297  HA2 GLY A 231      34.616  -7.591 -14.863  1.00 95.70           H  
ATOM   3298  HA3 GLY A 231      34.962  -7.177 -16.544  1.00 95.70           H  
ATOM   3299  C   GLY A 231      32.909  -7.003 -15.992  1.00 95.70           C  
ATOM   3300  O   GLY A 231      32.842  -5.817 -15.683  1.00 95.70           O  
ATOM   3301  N   GLU A 232      31.829  -7.690 -16.383  1.00 97.23           N  
ATOM   3302  H   GLU A 232      31.915  -8.665 -16.633  1.00 97.23           H  
ATOM   3303  CA  GLU A 232      30.482  -7.104 -16.335  1.00 97.23           C  
ATOM   3304  HA  GLU A 232      30.530  -6.101 -16.759  1.00 97.23           H  
ATOM   3305  C   GLU A 232      29.976  -6.962 -14.890  1.00 97.23           C  
ATOM   3306  CB  GLU A 232      29.482  -7.912 -17.173  1.00 97.23           C  
ATOM   3307  HB2 GLU A 232      29.514  -8.958 -16.870  1.00 97.23           H  
ATOM   3308  HB3 GLU A 232      28.483  -7.527 -16.971  1.00 97.23           H  
ATOM   3309  O   GLU A 232      30.206  -7.829 -14.040  1.00 97.23           O  
ATOM   3310  CG  GLU A 232      29.735  -7.796 -18.681  1.00 97.23           C  
ATOM   3311  HG2 GLU A 232      29.735  -6.744 -18.964  1.00 97.23           H  
ATOM   3312  HG3 GLU A 232      30.714  -8.211 -18.921  1.00 97.23           H  
ATOM   3313  CD  GLU A 232      28.647  -8.547 -19.457  1.00 97.23           C  
ATOM   3314  OE1 GLU A 232      27.691  -7.887 -19.924  1.00 97.23           O  
ATOM   3315  OE2 GLU A 232      28.770  -9.791 -19.556  1.00 97.23           O  
ATOM   3316  N   GLU A 233      29.254  -5.871 -14.617  1.00 96.80           N  
ATOM   3317  H   GLU A 233      29.046  -5.224 -15.365  1.00 96.80           H  
ATOM   3318  CA  GLU A 233      28.685  -5.565 -13.302  1.00 96.80           C  
ATOM   3319  HA  GLU A 233      28.843  -6.425 -12.651  1.00 96.80           H  
ATOM   3320  C   GLU A 233      27.172  -5.323 -13.387  1.00 96.80           C  
ATOM   3321  CB  GLU A 233      29.390  -4.364 -12.646  1.00 96.80           C  
ATOM   3322  HB2 GLU A 233      28.902  -4.192 -11.686  1.00 96.80           H  
ATOM   3323  HB3 GLU A 233      29.260  -3.473 -13.260  1.00 96.80           H  
ATOM   3324  O   GLU A 233      26.714  -4.500 -14.179  1.00 96.80           O  
ATOM   3325  CG  GLU A 233      30.891  -4.605 -12.415  1.00 96.80           C  
ATOM   3326  HG2 GLU A 233      31.033  -5.627 -12.061  1.00 96.80           H  
ATOM   3327  HG3 GLU A 233      31.412  -4.510 -13.367  1.00 96.80           H  
ATOM   3328  CD  GLU A 233      31.528  -3.654 -11.388  1.00 96.80           C  
ATOM   3329  OE1 GLU A 233      32.771  -3.500 -11.385  1.00 96.80           O  
ATOM   3330  OE2 GLU A 233      30.868  -3.190 -10.427  1.00 96.80           O  
ATOM   3331  N   PHE A 234      26.399  -6.003 -12.534  1.00 97.33           N  
ATOM   3332  H   PHE A 234      26.849  -6.656 -11.909  1.00 97.33           H  
ATOM   3333  CA  PHE A 234      24.934  -5.927 -12.510  1.00 97.33           C  
ATOM   3334  HA  PHE A 234      24.610  -5.179 -13.233  1.00 97.33           H  
ATOM   3335  C   PHE A 234      24.416  -5.480 -11.143  1.00 97.33           C  
ATOM   3336  CB  PHE A 234      24.332  -7.268 -12.951  1.00 97.33           C  
ATOM   3337  HB2 PHE A 234      24.653  -8.054 -12.269  1.00 97.33           H  
ATOM   3338  HB3 PHE A 234      23.245  -7.199 -12.895  1.00 97.33           H  
ATOM   3339  O   PHE A 234      24.689  -6.113 -10.121  1.00 97.33           O  
ATOM   3340  CG  PHE A 234      24.725  -7.626 -14.370  1.00 97.33           C  
ATOM   3341  CD1 PHE A 234      24.274  -6.821 -15.433  1.00 97.33           C  
ATOM   3342  HD1 PHE A 234      23.598  -6.000 -15.242  1.00 97.33           H  
ATOM   3343  CD2 PHE A 234      25.639  -8.667 -14.622  1.00 97.33           C  
ATOM   3344  HD2 PHE A 234      26.020  -9.268 -13.810  1.00 97.33           H  
ATOM   3345  CE1 PHE A 234      24.763  -7.029 -16.731  1.00 97.33           C  
ATOM   3346  HE1 PHE A 234      24.484  -6.354 -17.527  1.00 97.33           H  
ATOM   3347  CE2 PHE A 234      26.089  -8.896 -15.935  1.00 97.33           C  
ATOM   3348  HE2 PHE A 234      26.810  -9.672 -16.145  1.00 97.33           H  
ATOM   3349  CZ  PHE A 234      25.657  -8.078 -16.988  1.00 97.33           C  
ATOM   3350  HZ  PHE A 234      26.045  -8.233 -17.984  1.00 97.33           H  
ATOM   3351  N   GLU A 235      23.668  -4.375 -11.127  1.00 96.50           N  
ATOM   3352  H   GLU A 235      23.451  -3.933 -12.010  1.00 96.50           H  
ATOM   3353  CA  GLU A 235      23.105  -3.780  -9.913  1.00 96.50           C  
ATOM   3354  HA  GLU A 235      23.871  -3.799  -9.138  1.00 96.50           H  
ATOM   3355  C   GLU A 235      21.903  -4.582  -9.398  1.00 96.50           C  
ATOM   3356  CB  GLU A 235      22.742  -2.305 -10.171  1.00 96.50           C  
ATOM   3357  HB2 GLU A 235      23.649  -1.782 -10.477  1.00 96.50           H  
ATOM   3358  HB3 GLU A 235      22.017  -2.243 -10.982  1.00 96.50           H  
ATOM   3359  O   GLU A 235      20.920  -4.797 -10.114  1.00 96.50           O  
ATOM   3360  CG  GLU A 235      22.163  -1.617  -8.924  1.00 96.50           C  
ATOM   3361  HG2 GLU A 235      22.834  -1.806  -8.086  1.00 96.50           H  
ATOM   3362  HG3 GLU A 235      21.194  -2.057  -8.688  1.00 96.50           H  
ATOM   3363  CD  GLU A 235      22.014  -0.100  -9.114  1.00 96.50           C  
ATOM   3364  OE1 GLU A 235      20.870   0.401  -9.099  1.00 96.50           O  
ATOM   3365  OE2 GLU A 235      23.073   0.562  -9.240  1.00 96.50           O  
ATOM   3366  N   GLY A 236      21.958  -4.960  -8.124  1.00 96.33           N  
ATOM   3367  H   GLY A 236      22.752  -4.675  -7.569  1.00 96.33           H  
ATOM   3368  CA  GLY A 236      20.853  -5.563  -7.389  1.00 96.33           C  
ATOM   3369  HA2 GLY A 236      21.060  -6.620  -7.220  1.00 96.33           H  
ATOM   3370  HA3 GLY A 236      19.928  -5.486  -7.961  1.00 96.33           H  
ATOM   3371  C   GLY A 236      20.640  -4.883  -6.040  1.00 96.33           C  
ATOM   3372  O   GLY A 236      21.390  -3.977  -5.670  1.00 96.33           O  
ATOM   3373  N   GLU A 237      19.647  -5.340  -5.285  1.00 96.14           N  
ATOM   3374  H   GLU A 237      19.087  -6.112  -5.619  1.00 96.14           H  
ATOM   3375  CA  GLU A 237      19.418  -4.881  -3.908  1.00 96.14           C  
ATOM   3376  HA  GLU A 237      20.247  -4.235  -3.619  1.00 96.14           H  
ATOM   3377  C   GLU A 237      19.458  -6.035  -2.903  1.00 96.14           C  
ATOM   3378  CB  GLU A 237      18.150  -4.018  -3.792  1.00 96.14           C  
ATOM   3379  HB2 GLU A 237      17.284  -4.560  -4.170  1.00 96.14           H  
ATOM   3380  HB3 GLU A 237      17.990  -3.794  -2.737  1.00 96.14           H  
ATOM   3381  O   GLU A 237      19.238  -7.196  -3.255  1.00 96.14           O  
ATOM   3382  CG  GLU A 237      18.327  -2.697  -4.560  1.00 96.14           C  
ATOM   3383  HG2 GLU A 237      19.329  -2.308  -4.376  1.00 96.14           H  
ATOM   3384  HG3 GLU A 237      18.242  -2.893  -5.629  1.00 96.14           H  
ATOM   3385  CD  GLU A 237      17.325  -1.618  -4.136  1.00 96.14           C  
ATOM   3386  OE1 GLU A 237      16.570  -1.148  -5.013  1.00 96.14           O  
ATOM   3387  OE2 GLU A 237      17.391  -1.190  -2.957  1.00 96.14           O  
ATOM   3388  N   SER A 238      19.844  -5.712  -1.665  1.00 95.77           N  
ATOM   3389  H   SER A 238      20.073  -4.746  -1.477  1.00 95.77           H  
ATOM   3390  CA  SER A 238      19.962  -6.652  -0.546  1.00 95.77           C  
ATOM   3391  HA  SER A 238      19.086  -7.299  -0.506  1.00 95.77           H  
ATOM   3392  C   SER A 238      20.123  -5.907   0.777  1.00 95.77           C  
ATOM   3393  CB  SER A 238      21.213  -7.507  -0.736  1.00 95.77           C  
ATOM   3394  HB2 SER A 238      21.161  -8.009  -1.702  1.00 95.77           H  
ATOM   3395  HB3 SER A 238      22.101  -6.875  -0.719  1.00 95.77           H  
ATOM   3396  O   SER A 238      20.944  -4.994   0.860  1.00 95.77           O  
ATOM   3397  OG  SER A 238      21.304  -8.479   0.282  1.00 95.77           O  
ATOM   3398  HG  SER A 238      21.532  -9.296  -0.169  1.00 95.77           H  
ATOM   3399  N   ALA A 239      19.415  -6.319   1.833  1.00 94.81           N  
ATOM   3400  H   ALA A 239      18.776  -7.095   1.734  1.00 94.81           H  
ATOM   3401  CA  ALA A 239      19.689  -5.820   3.182  1.00 94.81           C  
ATOM   3402  HA  ALA A 239      20.010  -4.781   3.108  1.00 94.81           H  
ATOM   3403  C   ALA A 239      20.839  -6.569   3.873  1.00 94.81           C  
ATOM   3404  CB  ALA A 239      18.414  -5.824   4.029  1.00 94.81           C  
ATOM   3405  HB1 ALA A 239      18.645  -5.530   5.053  1.00 94.81           H  
ATOM   3406  HB2 ALA A 239      17.964  -6.817   4.036  1.00 94.81           H  
ATOM   3407  HB3 ALA A 239      17.704  -5.104   3.622  1.00 94.81           H  
ATOM   3408  O   ALA A 239      21.325  -6.088   4.896  1.00 94.81           O  
ATOM   3409  N   TYR A 240      21.314  -7.701   3.338  1.00 94.77           N  
ATOM   3410  H   TYR A 240      20.925  -8.021   2.463  1.00 94.77           H  
ATOM   3411  CA  TYR A 240      22.458  -8.418   3.905  1.00 94.77           C  
ATOM   3412  HA  TYR A 240      22.246  -8.606   4.958  1.00 94.77           H  
ATOM   3413  C   TYR A 240      23.753  -7.596   3.823  1.00 94.77           C  
ATOM   3414  CB  TYR A 240      22.638  -9.778   3.215  1.00 94.77           C  
ATOM   3415  HB2 TYR A 240      21.733 -10.369   3.356  1.00 94.77           H  
ATOM   3416  HB3 TYR A 240      22.766  -9.619   2.144  1.00 94.77           H  
ATOM   3417  O   TYR A 240      24.017  -6.891   2.846  1.00 94.77           O  
ATOM   3418  CG  TYR A 240      23.827 -10.571   3.731  1.00 94.77           C  
ATOM   3419  CD1 TYR A 240      25.049 -10.555   3.032  1.00 94.77           C  
ATOM   3420  HD1 TYR A 240      25.136  -9.967   2.130  1.00 94.77           H  
ATOM   3421  CD2 TYR A 240      23.726 -11.287   4.936  1.00 94.77           C  
ATOM   3422  HD2 TYR A 240      22.804 -11.255   5.498  1.00 94.77           H  
ATOM   3423  CE1 TYR A 240      26.146 -11.298   3.507  1.00 94.77           C  
ATOM   3424  HE1 TYR A 240      27.080 -11.295   2.964  1.00 94.77           H  
ATOM   3425  CE2 TYR A 240      24.810 -12.049   5.407  1.00 94.77           C  
ATOM   3426  HE2 TYR A 240      24.700 -12.612   6.322  1.00 94.77           H  
ATOM   3427  OH  TYR A 240      27.068 -12.806   5.132  1.00 94.77           O  
ATOM   3428  HH  TYR A 240      26.820 -13.274   5.932  1.00 94.77           H  
ATOM   3429  CZ  TYR A 240      26.021 -12.064   4.684  1.00 94.77           C  
ATOM   3430  N   ARG A 241      24.622  -7.742   4.832  1.00 92.55           N  
ATOM   3431  H   ARG A 241      24.339  -8.307   5.620  1.00 92.55           H  
ATOM   3432  CA  ARG A 241      25.995  -7.226   4.791  1.00 92.55           C  
ATOM   3433  HA  ARG A 241      26.267  -7.108   3.743  1.00 92.55           H  
ATOM   3434  C   ARG A 241      26.961  -8.204   5.468  1.00 92.55           C  
ATOM   3435  CB  ARG A 241      26.028  -5.842   5.453  1.00 92.55           C  
ATOM   3436  HB2 ARG A 241      26.036  -5.958   6.536  1.00 92.55           H  
ATOM   3437  HB3 ARG A 241      25.130  -5.294   5.170  1.00 92.55           H  
ATOM   3438  O   ARG A 241      26.781  -8.509   6.649  1.00 92.55           O  
ATOM   3439  CG  ARG A 241      27.245  -5.011   5.041  1.00 92.55           C  
ATOM   3440  HG2 ARG A 241      28.163  -5.505   5.359  1.00 92.55           H  
ATOM   3441  HG3 ARG A 241      27.249  -4.886   3.958  1.00 92.55           H  
ATOM   3442  CD  ARG A 241      27.127  -3.642   5.716  1.00 92.55           C  
ATOM   3443  HD2 ARG A 241      26.154  -3.219   5.465  1.00 92.55           H  
ATOM   3444  HD3 ARG A 241      27.172  -3.775   6.797  1.00 92.55           H  
ATOM   3445  NE  ARG A 241      28.192  -2.720   5.286  1.00 92.55           N  
ATOM   3446  HE  ARG A 241      28.957  -3.116   4.759  1.00 92.55           H  
ATOM   3447  NH1 ARG A 241      27.219  -0.812   6.117  1.00 92.55           N  
ATOM   3448 HH11 ARG A 241      27.173   0.191   6.224  1.00 92.55           H  
ATOM   3449 HH12 ARG A 241      26.421  -1.350   6.424  1.00 92.55           H  
ATOM   3450  NH2 ARG A 241      29.159  -0.679   5.020  1.00 92.55           N  
ATOM   3451 HH21 ARG A 241      29.867  -1.095   4.432  1.00 92.55           H  
ATOM   3452 HH22 ARG A 241      29.102   0.325   5.118  1.00 92.55           H  
ATOM   3453  CZ  ARG A 241      28.186  -1.413   5.480  1.00 92.55           C  
ATOM   3454  N   PRO A 242      28.013  -8.684   4.782  1.00 90.89           N  
ATOM   3455  CA  PRO A 242      28.997  -9.556   5.409  1.00 90.89           C  
ATOM   3456  HA  PRO A 242      28.488 -10.360   5.942  1.00 90.89           H  
ATOM   3457  C   PRO A 242      29.870  -8.766   6.395  1.00 90.89           C  
ATOM   3458  CB  PRO A 242      29.800 -10.155   4.252  1.00 90.89           C  
ATOM   3459  HB2 PRO A 242      29.301 -11.055   3.891  1.00 90.89           H  
ATOM   3460  HB3 PRO A 242      30.827 -10.386   4.537  1.00 90.89           H  
ATOM   3461  O   PRO A 242      30.350  -7.676   6.084  1.00 90.89           O  
ATOM   3462  CG  PRO A 242      29.735  -9.070   3.176  1.00 90.89           C  
ATOM   3463  HG2 PRO A 242      30.509  -8.324   3.359  1.00 90.89           H  
ATOM   3464  HG3 PRO A 242      29.839  -9.488   2.174  1.00 90.89           H  
ATOM   3465  CD  PRO A 242      28.356  -8.443   3.386  1.00 90.89           C  
ATOM   3466  HD2 PRO A 242      28.397  -7.376   3.165  1.00 90.89           H  
ATOM   3467  HD3 PRO A 242      27.624  -8.929   2.741  1.00 90.89           H  
ATOM   3468  N   LYS A 243      30.142  -9.350   7.571  1.00 86.72           N  
ATOM   3469  H   LYS A 243      29.647 -10.205   7.782  1.00 86.72           H  
ATOM   3470  CA  LYS A 243      31.033  -8.777   8.607  1.00 86.72           C  
ATOM   3471  HA  LYS A 243      30.633  -7.816   8.933  1.00 86.72           H  
ATOM   3472  C   LYS A 243      32.455  -8.488   8.115  1.00 86.72           C  
ATOM   3473  CB  LYS A 243      31.105  -9.739   9.804  1.00 86.72           C  
ATOM   3474  HB2 LYS A 243      32.000  -9.524  10.388  1.00 86.72           H  
ATOM   3475  HB3 LYS A 243      31.179 -10.764   9.441  1.00 86.72           H  
ATOM   3476  O   LYS A 243      33.124  -7.614   8.655  1.00 86.72           O  
ATOM   3477  CG  LYS A 243      29.896  -9.593  10.735  1.00 86.72           C  
ATOM   3478  HG2 LYS A 243      28.973  -9.610  10.156  1.00 86.72           H  
ATOM   3479  HG3 LYS A 243      29.967  -8.638  11.256  1.00 86.72           H  
ATOM   3480  CD  LYS A 243      29.860 -10.740  11.753  1.00 86.72           C  
ATOM   3481  HD2 LYS A 243      29.577 -11.651  11.226  1.00 86.72           H  
ATOM   3482  HD3 LYS A 243      30.843 -10.875  12.204  1.00 86.72           H  
ATOM   3483  CE  LYS A 243      28.838 -10.433  12.851  1.00 86.72           C  
ATOM   3484  HE2 LYS A 243      29.290  -9.772  13.591  1.00 86.72           H  
ATOM   3485  HE3 LYS A 243      27.995  -9.912  12.398  1.00 86.72           H  
ATOM   3486  NZ  LYS A 243      28.330 -11.674  13.475  1.00 86.72           N  
ATOM   3487  HZ1 LYS A 243      27.713 -12.103  12.801  1.00 86.72           H  
ATOM   3488  HZ2 LYS A 243      27.734 -11.466  14.264  1.00 86.72           H  
ATOM   3489  HZ3 LYS A 243      29.061 -12.322  13.730  1.00 86.72           H  
ATOM   3490  N   ILE A 244      32.919  -9.237   7.116  1.00 82.75           N  
ATOM   3491  H   ILE A 244      32.282  -9.900   6.700  1.00 82.75           H  
ATOM   3492  CA  ILE A 244      34.205  -9.040   6.447  1.00 82.75           C  
ATOM   3493  HA  ILE A 244      34.689  -8.143   6.831  1.00 82.75           H  
ATOM   3494  C   ILE A 244      33.900  -8.831   4.966  1.00 82.75           C  
ATOM   3495  CB  ILE A 244      35.153 -10.241   6.689  1.00 82.75           C  
ATOM   3496  HB  ILE A 244      34.682 -11.139   6.291  1.00 82.75           H  
ATOM   3497  O   ILE A 244      33.390  -9.737   4.308  1.00 82.75           O  
ATOM   3498  CG1 ILE A 244      35.403 -10.454   8.203  1.00 82.75           C  
ATOM   3499 HG12 ILE A 244      35.883  -9.568   8.618  1.00 82.75           H  
ATOM   3500 HG13 ILE A 244      34.447 -10.585   8.711  1.00 82.75           H  
ATOM   3501  CG2 ILE A 244      36.484 -10.021   5.941  1.00 82.75           C  
ATOM   3502 HG21 ILE A 244      36.310  -9.882   4.874  1.00 82.75           H  
ATOM   3503 HG22 ILE A 244      36.998  -9.144   6.334  1.00 82.75           H  
ATOM   3504 HG23 ILE A 244      37.130 -10.893   6.047  1.00 82.75           H  
ATOM   3505  CD1 ILE A 244      36.253 -11.685   8.542  1.00 82.75           C  
ATOM   3506 HD11 ILE A 244      36.261 -11.829   9.622  1.00 82.75           H  
ATOM   3507 HD12 ILE A 244      35.830 -12.572   8.069  1.00 82.75           H  
ATOM   3508 HD13 ILE A 244      37.281 -11.546   8.207  1.00 82.75           H  
ATOM   3509  N   SER A 245      34.219  -7.648   4.440  1.00 79.36           N  
ATOM   3510  H   SER A 245      34.647  -6.951   5.033  1.00 79.36           H  
ATOM   3511  CA  SER A 245      34.187  -7.418   2.996  1.00 79.36           C  
ATOM   3512  HA  SER A 245      33.239  -7.782   2.600  1.00 79.36           H  
ATOM   3513  C   SER A 245      35.331  -8.194   2.347  1.00 79.36           C  
ATOM   3514  CB  SER A 245      34.294  -5.929   2.671  1.00 79.36           C  
ATOM   3515  HB2 SER A 245      33.525  -5.384   3.217  1.00 79.36           H  
ATOM   3516  HB3 SER A 245      35.276  -5.556   2.961  1.00 79.36           H  
ATOM   3517  O   SER A 245      36.494  -7.996   2.696  1.00 79.36           O  
ATOM   3518  OG  SER A 245      34.098  -5.743   1.284  1.00 79.36           O  
ATOM   3519  HG  SER A 245      34.200  -4.812   1.076  1.00 79.36           H  
ATOM   3520  N   ASN A 246      35.001  -9.096   1.427  1.00 76.39           N  
ATOM   3521  H   ASN A 246      34.024  -9.225   1.202  1.00 76.39           H  
ATOM   3522  CA  ASN A 246      35.966  -9.912   0.705  1.00 76.39           C  
ATOM   3523  HA  ASN A 246      36.935  -9.413   0.693  1.00 76.39           H  
ATOM   3524  C   ASN A 246      35.496 -10.084  -0.745  1.00 76.39           C  
ATOM   3525  CB  ASN A 246      36.122 -11.254   1.446  1.00 76.39           C  
ATOM   3526  HB2 ASN A 246      35.153 -11.752   1.495  1.00 76.39           H  
ATOM   3527  HB3 ASN A 246      36.469 -11.067   2.462  1.00 76.39           H  
ATOM   3528  O   ASN A 246      34.451 -10.681  -0.989  1.00 76.39           O  
ATOM   3529  CG  ASN A 246      37.109 -12.187   0.771  1.00 76.39           C  
ATOM   3530  ND2 ASN A 246      37.239 -13.400   1.248  1.00 76.39           N  
ATOM   3531 HD21 ASN A 246      37.802 -14.033   0.698  1.00 76.39           H  
ATOM   3532 HD22 ASN A 246      36.684 -13.708   2.033  1.00 76.39           H  
ATOM   3533  OD1 ASN A 246      37.753 -11.860  -0.213  1.00 76.39           O  
ATOM   3534  N   ALA A 247      36.282  -9.588  -1.701  1.00 85.59           N  
ATOM   3535  H   ALA A 247      37.159  -9.170  -1.425  1.00 85.59           H  
ATOM   3536  CA  ALA A 247      36.005  -9.675  -3.137  1.00 85.59           C  
ATOM   3537  HA  ALA A 247      34.927  -9.606  -3.280  1.00 85.59           H  
ATOM   3538  C   ALA A 247      36.434 -11.030  -3.744  1.00 85.59           C  
ATOM   3539  CB  ALA A 247      36.646  -8.458  -3.821  1.00 85.59           C  
ATOM   3540  HB1 ALA A 247      36.278  -7.538  -3.368  1.00 85.59           H  
ATOM   3541  HB2 ALA A 247      37.731  -8.505  -3.727  1.00 85.59           H  
ATOM   3542  HB3 ALA A 247      36.384  -8.458  -4.879  1.00 85.59           H  
ATOM   3543  O   ALA A 247      37.006 -11.082  -4.833  1.00 85.59           O  
ATOM   3544  N   THR A 248      36.222 -12.131  -3.015  1.00 93.90           N  
ATOM   3545  H   THR A 248      35.649 -12.039  -2.189  1.00 93.90           H  
ATOM   3546  CA  THR A 248      36.551 -13.476  -3.505  1.00 93.90           C  
ATOM   3547  HA  THR A 248      37.539 -13.446  -3.963  1.00 93.90           H  
ATOM   3548  C   THR A 248      35.547 -13.893  -4.573  1.00 93.90           C  
ATOM   3549  CB  THR A 248      36.607 -14.513  -2.375  1.00 93.90           C  
ATOM   3550  HB  THR A 248      35.691 -14.466  -1.787  1.00 93.90           H  
ATOM   3551  O   THR A 248      34.343 -13.927  -4.333  1.00 93.90           O  
ATOM   3552  CG2 THR A 248      36.826 -15.944  -2.869  1.00 93.90           C  
ATOM   3553 HG21 THR A 248      35.960 -16.287  -3.435  1.00 93.90           H  
ATOM   3554 HG22 THR A 248      36.959 -16.610  -2.016  1.00 93.90           H  
ATOM   3555 HG23 THR A 248      37.712 -15.991  -3.501  1.00 93.90           H  
ATOM   3556  OG1 THR A 248      37.718 -14.240  -1.551  1.00 93.90           O  
ATOM   3557  HG1 THR A 248      37.722 -13.301  -1.351  1.00 93.90           H  
ATOM   3558  N   PHE A 249      36.064 -14.255  -5.744  1.00 97.47           N  
ATOM   3559  H   PHE A 249      37.065 -14.207  -5.870  1.00 97.47           H  
ATOM   3560  CA  PHE A 249      35.274 -14.841  -6.816  1.00 97.47           C  
ATOM   3561  HA  PHE A 249      34.309 -14.336  -6.849  1.00 97.47           H  
ATOM   3562  C   PHE A 249      35.023 -16.328  -6.543  1.00 97.47           C  
ATOM   3563  CB  PHE A 249      35.974 -14.615  -8.161  1.00 97.47           C  
ATOM   3564  HB2 PHE A 249      35.554 -15.311  -8.887  1.00 97.47           H  
ATOM   3565  HB3 PHE A 249      37.033 -14.856  -8.067  1.00 97.47           H  
ATOM   3566  O   PHE A 249      35.956 -17.084  -6.275  1.00 97.47           O  
ATOM   3567  CG  PHE A 249      35.823 -13.209  -8.712  1.00 97.47           C  
ATOM   3568  CD1 PHE A 249      34.917 -12.962  -9.761  1.00 97.47           C  
ATOM   3569  HD1 PHE A 249      34.330 -13.769 -10.174  1.00 97.47           H  
ATOM   3570  CD2 PHE A 249      36.582 -12.145  -8.185  1.00 97.47           C  
ATOM   3571  HD2 PHE A 249      37.273 -12.315  -7.373  1.00 97.47           H  
ATOM   3572  CE1 PHE A 249      34.774 -11.666 -10.284  1.00 97.47           C  
ATOM   3573  HE1 PHE A 249      34.078 -11.477 -11.087  1.00 97.47           H  
ATOM   3574  CE2 PHE A 249      36.442 -10.849  -8.712  1.00 97.47           C  
ATOM   3575  HE2 PHE A 249      37.026 -10.037  -8.303  1.00 97.47           H  
ATOM   3576  CZ  PHE A 249      35.542 -10.610  -9.765  1.00 97.47           C  
ATOM   3577  HZ  PHE A 249      35.434  -9.617 -10.176  1.00 97.47           H  
ATOM   3578  N   PHE A 250      33.767 -16.748  -6.665  1.00 97.81           N  
ATOM   3579  H   PHE A 250      33.062 -16.063  -6.898  1.00 97.81           H  
ATOM   3580  CA  PHE A 250      33.328 -18.136  -6.546  1.00 97.81           C  
ATOM   3581  HA  PHE A 250      34.184 -18.777  -6.337  1.00 97.81           H  
ATOM   3582  C   PHE A 250      32.698 -18.600  -7.860  1.00 97.81           C  
ATOM   3583  CB  PHE A 250      32.336 -18.268  -5.385  1.00 97.81           C  
ATOM   3584  HB2 PHE A 250      31.468 -17.644  -5.598  1.00 97.81           H  
ATOM   3585  HB3 PHE A 250      31.988 -19.300  -5.332  1.00 97.81           H  
ATOM   3586  O   PHE A 250      32.147 -17.793  -8.611  1.00 97.81           O  
ATOM   3587  CG  PHE A 250      32.903 -17.884  -4.032  1.00 97.81           C  
ATOM   3588  CD1 PHE A 250      33.658 -18.815  -3.295  1.00 97.81           C  
ATOM   3589  HD1 PHE A 250      33.833 -19.803  -3.695  1.00 97.81           H  
ATOM   3590  CD2 PHE A 250      32.674 -16.599  -3.504  1.00 97.81           C  
ATOM   3591  HD2 PHE A 250      32.123 -15.867  -4.077  1.00 97.81           H  
ATOM   3592  CE1 PHE A 250      34.162 -18.470  -2.028  1.00 97.81           C  
ATOM   3593  HE1 PHE A 250      34.736 -19.191  -1.463  1.00 97.81           H  
ATOM   3594  CE2 PHE A 250      33.179 -16.253  -2.239  1.00 97.81           C  
ATOM   3595  HE2 PHE A 250      33.006 -15.261  -1.849  1.00 97.81           H  
ATOM   3596  CZ  PHE A 250      33.918 -17.191  -1.497  1.00 97.81           C  
ATOM   3597  HZ  PHE A 250      34.308 -16.924  -0.526  1.00 97.81           H  
ATOM   3598  N   THR A 251      32.762 -19.901  -8.148  1.00 97.63           N  
ATOM   3599  H   THR A 251      33.232 -20.529  -7.511  1.00 97.63           H  
ATOM   3600  CA  THR A 251      32.091 -20.481  -9.321  1.00 97.63           C  
ATOM   3601  HA  THR A 251      32.418 -19.940 -10.208  1.00 97.63           H  
ATOM   3602  C   THR A 251      30.577 -20.311  -9.206  1.00 97.63           C  
ATOM   3603  CB  THR A 251      32.452 -21.963  -9.505  1.00 97.63           C  
ATOM   3604  HB  THR A 251      31.953 -22.552  -8.736  1.00 97.63           H  
ATOM   3605  O   THR A 251      30.013 -20.473  -8.123  1.00 97.63           O  
ATOM   3606  CG2 THR A 251      32.079 -22.528 -10.875  1.00 97.63           C  
ATOM   3607 HG21 THR A 251      32.403 -23.566 -10.946  1.00 97.63           H  
ATOM   3608 HG22 THR A 251      30.999 -22.492 -11.015  1.00 97.63           H  
ATOM   3609 HG23 THR A 251      32.557 -21.949 -11.665  1.00 97.63           H  
ATOM   3610  OG1 THR A 251      33.840 -22.152  -9.369  1.00 97.63           O  
ATOM   3611  HG1 THR A 251      34.272 -21.657 -10.069  1.00 97.63           H  
ATOM   3612  N   LEU A 252      29.922 -20.005 -10.323  1.00 97.98           N  
ATOM   3613  H   LEU A 252      30.454 -19.887 -11.174  1.00 97.98           H  
ATOM   3614  CA  LEU A 252      28.468 -19.934 -10.415  1.00 97.98           C  
ATOM   3615  HA  LEU A 252      28.078 -19.532  -9.480  1.00 97.98           H  
ATOM   3616  C   LEU A 252      27.852 -21.334 -10.589  1.00 97.98           C  
ATOM   3617  CB  LEU A 252      28.068 -18.977 -11.556  1.00 97.98           C  
ATOM   3618  HB2 LEU A 252      26.985 -19.028 -11.665  1.00 97.98           H  
ATOM   3619  HB3 LEU A 252      28.521 -19.330 -12.482  1.00 97.98           H  
ATOM   3620  O   LEU A 252      28.438 -22.218 -11.219  1.00 97.98           O  
ATOM   3621  CG  LEU A 252      28.448 -17.498 -11.346  1.00 97.98           C  
ATOM   3622  HG  LEU A 252      29.516 -17.412 -11.147  1.00 97.98           H  
ATOM   3623  CD1 LEU A 252      28.119 -16.668 -12.586  1.00 97.98           C  
ATOM   3624 HD11 LEU A 252      28.675 -17.046 -13.444  1.00 97.98           H  
ATOM   3625 HD12 LEU A 252      27.051 -16.712 -12.797  1.00 97.98           H  
ATOM   3626 HD13 LEU A 252      28.403 -15.628 -12.422  1.00 97.98           H  
ATOM   3627  CD2 LEU A 252      27.671 -16.892 -10.181  1.00 97.98           C  
ATOM   3628 HD21 LEU A 252      27.846 -15.818 -10.119  1.00 97.98           H  
ATOM   3629 HD22 LEU A 252      27.990 -17.360  -9.250  1.00 97.98           H  
ATOM   3630 HD23 LEU A 252      26.602 -17.058 -10.316  1.00 97.98           H  
ATOM   3631  N   PHE A 253      26.654 -21.529 -10.046  1.00 97.56           N  
ATOM   3632  H   PHE A 253      26.261 -20.785  -9.488  1.00 97.56           H  
ATOM   3633  CA  PHE A 253      25.808 -22.704 -10.253  1.00 97.56           C  
ATOM   3634  HA  PHE A 253      26.216 -23.319 -11.055  1.00 97.56           H  
ATOM   3635  C   PHE A 253      24.410 -22.243 -10.660  1.00 97.56           C  
ATOM   3636  CB  PHE A 253      25.757 -23.540  -8.968  1.00 97.56           C  
ATOM   3637  HB2 PHE A 253      25.259 -22.964  -8.188  1.00 97.56           H  
ATOM   3638  HB3 PHE A 253      26.777 -23.720  -8.629  1.00 97.56           H  
ATOM   3639  O   PHE A 253      23.857 -21.358 -10.022  1.00 97.56           O  
ATOM   3640  CG  PHE A 253      25.050 -24.872  -9.128  1.00 97.56           C  
ATOM   3641  CD1 PHE A 253      23.654 -24.958  -8.960  1.00 97.56           C  
ATOM   3642  HD1 PHE A 253      23.077 -24.078  -8.716  1.00 97.56           H  
ATOM   3643  CD2 PHE A 253      25.781 -26.026  -9.472  1.00 97.56           C  
ATOM   3644  HD2 PHE A 253      26.850 -25.966  -9.611  1.00 97.56           H  
ATOM   3645  CE1 PHE A 253      22.997 -26.188  -9.132  1.00 97.56           C  
ATOM   3646  HE1 PHE A 253      21.926 -26.253  -9.017  1.00 97.56           H  
ATOM   3647  CE2 PHE A 253      25.121 -27.255  -9.648  1.00 97.56           C  
ATOM   3648  HE2 PHE A 253      25.663 -28.148  -9.923  1.00 97.56           H  
ATOM   3649  CZ  PHE A 253      23.729 -27.335  -9.480  1.00 97.56           C  
ATOM   3650  HZ  PHE A 253      23.224 -28.277  -9.633  1.00 97.56           H  
ATOM   3651  N   ASP A 254      23.842 -22.827 -11.708  1.00 96.97           N  
ATOM   3652  H   ASP A 254      24.283 -23.636 -12.122  1.00 96.97           H  
ATOM   3653  CA  ASP A 254      22.495 -22.511 -12.189  1.00 96.97           C  
ATOM   3654  HA  ASP A 254      22.139 -21.572 -11.764  1.00 96.97           H  
ATOM   3655  C   ASP A 254      21.548 -23.619 -11.721  1.00 96.97           C  
ATOM   3656  CB  ASP A 254      22.561 -22.334 -13.716  1.00 96.97           C  
ATOM   3657  HB2 ASP A 254      23.082 -23.188 -14.148  1.00 96.97           H  
ATOM   3658  HB3 ASP A 254      23.150 -21.442 -13.930  1.00 96.97           H  
ATOM   3659  O   ASP A 254      21.702 -24.766 -12.140  1.00 96.97           O  
ATOM   3660  CG  ASP A 254      21.211 -22.185 -14.419  1.00 96.97           C  
ATOM   3661  OD1 ASP A 254      21.252 -22.099 -15.665  1.00 96.97           O  
ATOM   3662  OD2 ASP A 254      20.168 -22.221 -13.731  1.00 96.97           O  
ATOM   3663  N   ALA A 255      20.601 -23.293 -10.835  1.00 96.66           N  
ATOM   3664  H   ALA A 255      20.492 -22.330 -10.549  1.00 96.66           H  
ATOM   3665  CA  ALA A 255      19.676 -24.273 -10.267  1.00 96.66           C  
ATOM   3666  HA  ALA A 255      20.254 -25.148  -9.966  1.00 96.66           H  
ATOM   3667  C   ALA A 255      18.618 -24.782 -11.267  1.00 96.66           C  
ATOM   3668  CB  ALA A 255      19.047 -23.671  -9.007  1.00 96.66           C  
ATOM   3669  HB1 ALA A 255      18.377 -22.853  -9.274  1.00 96.66           H  
ATOM   3670  HB2 ALA A 255      19.823 -23.296  -8.340  1.00 96.66           H  
ATOM   3671  HB3 ALA A 255      18.480 -24.441  -8.483  1.00 96.66           H  
ATOM   3672  O   ALA A 255      17.983 -25.806 -11.011  1.00 96.66           O  
ATOM   3673  N   ALA A 256      18.441 -24.111 -12.412  1.00 94.35           N  
ATOM   3674  H   ALA A 256      19.004 -23.292 -12.594  1.00 94.35           H  
ATOM   3675  CA  ALA A 256      17.601 -24.594 -13.505  1.00 94.35           C  
ATOM   3676  HA  ALA A 256      16.746 -25.120 -13.082  1.00 94.35           H  
ATOM   3677  C   ALA A 256      18.343 -25.591 -14.413  1.00 94.35           C  
ATOM   3678  CB  ALA A 256      17.090 -23.383 -14.296  1.00 94.35           C  
ATOM   3679  HB1 ALA A 256      16.331 -23.705 -15.010  1.00 94.35           H  
ATOM   3680  HB2 ALA A 256      16.659 -22.645 -13.620  1.00 94.35           H  
ATOM   3681  HB3 ALA A 256      17.911 -22.916 -14.840  1.00 94.35           H  
ATOM   3682  O   ALA A 256      17.741 -26.517 -14.968  1.00 94.35           O  
ATOM   3683  N   LYS A 257      19.663 -25.435 -14.559  1.00 93.94           N  
ATOM   3684  H   LYS A 257      20.096 -24.675 -14.054  1.00 93.94           H  
ATOM   3685  CA  LYS A 257      20.489 -26.251 -15.456  1.00 93.94           C  
ATOM   3686  HA  LYS A 257      19.979 -26.294 -16.418  1.00 93.94           H  
ATOM   3687  C   LYS A 257      20.633 -27.678 -14.926  1.00 93.94           C  
ATOM   3688  CB  LYS A 257      21.827 -25.536 -15.663  1.00 93.94           C  
ATOM   3689  HB2 LYS A 257      22.399 -25.538 -14.736  1.00 93.94           H  
ATOM   3690  HB3 LYS A 257      21.592 -24.504 -15.921  1.00 93.94           H  
ATOM   3691  O   LYS A 257      21.335 -27.929 -13.953  1.00 93.94           O  
ATOM   3692  CG  LYS A 257      22.676 -26.114 -16.803  1.00 93.94           C  
ATOM   3693  HG2 LYS A 257      23.133 -27.052 -16.488  1.00 93.94           H  
ATOM   3694  HG3 LYS A 257      22.043 -26.293 -17.672  1.00 93.94           H  
ATOM   3695  CD  LYS A 257      23.759 -25.090 -17.176  1.00 93.94           C  
ATOM   3696  HD2 LYS A 257      23.272 -24.151 -17.439  1.00 93.94           H  
ATOM   3697  HD3 LYS A 257      24.403 -24.916 -16.314  1.00 93.94           H  
ATOM   3698  CE  LYS A 257      24.599 -25.563 -18.366  1.00 93.94           C  
ATOM   3699  HE2 LYS A 257      25.180 -26.432 -18.057  1.00 93.94           H  
ATOM   3700  HE3 LYS A 257      23.924 -25.870 -19.165  1.00 93.94           H  
ATOM   3701  NZ  LYS A 257      25.492 -24.482 -18.855  1.00 93.94           N  
ATOM   3702  HZ1 LYS A 257      24.958 -23.732 -19.272  1.00 93.94           H  
ATOM   3703  HZ2 LYS A 257      26.038 -24.070 -18.112  1.00 93.94           H  
ATOM   3704  HZ3 LYS A 257      26.109 -24.801 -19.588  1.00 93.94           H  
ATOM   3705  N   ASN A 258      20.002 -28.624 -15.622  1.00 87.68           N  
ATOM   3706  H   ASN A 258      19.437 -28.314 -16.400  1.00 87.68           H  
ATOM   3707  CA  ASN A 258      19.873 -30.030 -15.214  1.00 87.68           C  
ATOM   3708  HA  ASN A 258      19.268 -30.515 -15.979  1.00 87.68           H  
ATOM   3709  C   ASN A 258      19.083 -30.223 -13.899  1.00 87.68           C  
ATOM   3710  CB  ASN A 258      21.242 -30.742 -15.218  1.00 87.68           C  
ATOM   3711  HB2 ASN A 258      21.807 -30.416 -14.345  1.00 87.68           H  
ATOM   3712  HB3 ASN A 258      21.084 -31.816 -15.119  1.00 87.68           H  
ATOM   3713  O   ASN A 258      19.349 -31.164 -13.148  1.00 87.68           O  
ATOM   3714  CG  ASN A 258      22.072 -30.506 -16.465  1.00 87.68           C  
ATOM   3715  ND2 ASN A 258      23.367 -30.365 -16.313  1.00 87.68           N  
ATOM   3716 HD21 ASN A 258      23.907 -30.249 -17.159  1.00 87.68           H  
ATOM   3717 HD22 ASN A 258      23.756 -30.364 -15.381  1.00 87.68           H  
ATOM   3718  OD1 ASN A 258      21.595 -30.455 -17.585  1.00 87.68           O  
ATOM   3719  N   ALA A 259      18.103 -29.351 -13.628  1.00 92.05           N  
ATOM   3720  H   ALA A 259      17.962 -28.565 -14.247  1.00 92.05           H  
ATOM   3721  CA  ALA A 259      17.142 -29.514 -12.539  1.00 92.05           C  
ATOM   3722  HA  ALA A 259      17.651 -29.344 -11.590  1.00 92.05           H  
ATOM   3723  C   ALA A 259      16.521 -30.927 -12.533  1.00 92.05           C  
ATOM   3724  CB  ALA A 259      16.051 -28.450 -12.711  1.00 92.05           C  
ATOM   3725  HB1 ALA A 259      15.249 -28.621 -11.992  1.00 92.05           H  
ATOM   3726  HB2 ALA A 259      15.627 -28.506 -13.714  1.00 92.05           H  
ATOM   3727  HB3 ALA A 259      16.471 -27.457 -12.553  1.00 92.05           H  
ATOM   3728  O   ALA A 259      15.966 -31.367 -13.540  1.00 92.05           O  
ATOM   3729  N   LYS A 260      16.582 -31.629 -11.389  1.00 89.31           N  
ATOM   3730  H   LYS A 260      17.046 -31.202 -10.600  1.00 89.31           H  
ATOM   3731  CA  LYS A 260      15.927 -32.945 -11.218  1.00 89.31           C  
ATOM   3732  HA  LYS A 260      16.182 -33.588 -12.060  1.00 89.31           H  
ATOM   3733  C   LYS A 260      14.407 -32.815 -11.230  1.00 89.31           C  
ATOM   3734  CB  LYS A 260      16.353 -33.613  -9.905  1.00 89.31           C  
ATOM   3735  HB2 LYS A 260      15.749 -34.509  -9.763  1.00 89.31           H  
ATOM   3736  HB3 LYS A 260      16.145 -32.932  -9.080  1.00 89.31           H  
ATOM   3737  O   LYS A 260      13.721 -33.667 -11.780  1.00 89.31           O  
ATOM   3738  CG  LYS A 260      17.832 -34.019  -9.873  1.00 89.31           C  
ATOM   3739  HG2 LYS A 260      18.041 -34.728 -10.674  1.00 89.31           H  
ATOM   3740  HG3 LYS A 260      18.451 -33.132 -10.009  1.00 89.31           H  
ATOM   3741  CD  LYS A 260      18.151 -34.657  -8.516  1.00 89.31           C  
ATOM   3742  HD2 LYS A 260      17.630 -35.611  -8.424  1.00 89.31           H  
ATOM   3743  HD3 LYS A 260      17.795 -33.987  -7.733  1.00 89.31           H  
ATOM   3744  CE  LYS A 260      19.661 -34.860  -8.356  1.00 89.31           C  
ATOM   3745  HE2 LYS A 260      20.156 -33.947  -8.688  1.00 89.31           H  
ATOM   3746  HE3 LYS A 260      19.990 -35.675  -9.000  1.00 89.31           H  
ATOM   3747  NZ  LYS A 260      20.014 -35.113  -6.937  1.00 89.31           N  
ATOM   3748  HZ1 LYS A 260      21.008 -35.045  -6.776  1.00 89.31           H  
ATOM   3749  HZ2 LYS A 260      19.591 -34.398  -6.362  1.00 89.31           H  
ATOM   3750  HZ3 LYS A 260      19.663 -36.005  -6.619  1.00 89.31           H  
ATOM   3751  N   ASP A 261      13.919 -31.737 -10.624  1.00 91.55           N  
ATOM   3752  H   ASP A 261      14.573 -31.118 -10.167  1.00 91.55           H  
ATOM   3753  CA  ASP A 261      12.528 -31.309 -10.664  1.00 91.55           C  
ATOM   3754  HA  ASP A 261      11.944 -31.977 -11.297  1.00 91.55           H  
ATOM   3755  C   ASP A 261      12.482 -29.875 -11.228  1.00 91.55           C  
ATOM   3756  CB  ASP A 261      11.932 -31.411  -9.255  1.00 91.55           C  
ATOM   3757  HB2 ASP A 261      12.426 -30.703  -8.590  1.00 91.55           H  
ATOM   3758  HB3 ASP A 261      12.113 -32.415  -8.871  1.00 91.55           H  
ATOM   3759  O   ASP A 261      12.911 -28.944 -10.534  1.00 91.55           O  
ATOM   3760  CG  ASP A 261      10.426 -31.149  -9.276  1.00 91.55           C  
ATOM   3761  OD1 ASP A 261       9.706 -31.927  -8.626  1.00 91.55           O  
ATOM   3762  OD2 ASP A 261      10.016 -30.198  -9.983  1.00 91.55           O  
ATOM   3763  N   PRO A 262      12.019 -29.670 -12.475  1.00 90.80           N  
ATOM   3764  CA  PRO A 262      11.914 -28.343 -13.086  1.00 90.80           C  
ATOM   3765  HA  PRO A 262      12.891 -27.863 -13.035  1.00 90.80           H  
ATOM   3766  C   PRO A 262      10.884 -27.405 -12.437  1.00 90.80           C  
ATOM   3767  CB  PRO A 262      11.563 -28.595 -14.557  1.00 90.80           C  
ATOM   3768  HB2 PRO A 262      12.040 -27.866 -15.213  1.00 90.80           H  
ATOM   3769  HB3 PRO A 262      10.482 -28.576 -14.693  1.00 90.80           H  
ATOM   3770  O   PRO A 262      10.895 -26.217 -12.745  1.00 90.80           O  
ATOM   3771  CG  PRO A 262      12.076 -30.009 -14.815  1.00 90.80           C  
ATOM   3772  HG2 PRO A 262      13.149 -29.985 -15.003  1.00 90.80           H  
ATOM   3773  HG3 PRO A 262      11.546 -30.491 -15.637  1.00 90.80           H  
ATOM   3774  CD  PRO A 262      11.802 -30.697 -13.483  1.00 90.80           C  
ATOM   3775  HD2 PRO A 262      12.485 -31.539 -13.364  1.00 90.80           H  
ATOM   3776  HD3 PRO A 262      10.768 -31.037 -13.439  1.00 90.80           H  
ATOM   3777  N   SER A 263      10.002 -27.901 -11.565  1.00 89.16           N  
ATOM   3778  H   SER A 263      10.058 -28.876 -11.306  1.00 89.16           H  
ATOM   3779  CA  SER A 263       9.023 -27.086 -10.833  1.00 89.16           C  
ATOM   3780  HA  SER A 263       8.822 -26.185 -11.413  1.00 89.16           H  
ATOM   3781  C   SER A 263       9.529 -26.600  -9.469  1.00 89.16           C  
ATOM   3782  CB  SER A 263       7.690 -27.835 -10.726  1.00 89.16           C  
ATOM   3783  HB2 SER A 263       7.376 -28.140 -11.724  1.00 89.16           H  
ATOM   3784  HB3 SER A 263       6.944 -27.142 -10.337  1.00 89.16           H  
ATOM   3785  O   SER A 263       9.054 -25.583  -8.975  1.00 89.16           O  
ATOM   3786  OG  SER A 263       7.708 -28.971  -9.887  1.00 89.16           O  
ATOM   3787  HG  SER A 263       8.539 -29.451  -9.937  1.00 89.16           H  
ATOM   3788  N   GLU A 264      10.548 -27.263  -8.907  1.00 92.80           N  
ATOM   3789  H   GLU A 264      10.777 -28.147  -9.337  1.00 92.80           H  
ATOM   3790  CA  GLU A 264      11.058 -27.008  -7.547  1.00 92.80           C  
ATOM   3791  HA  GLU A 264      10.450 -26.251  -7.051  1.00 92.80           H  
ATOM   3792  C   GLU A 264      12.525 -26.533  -7.511  1.00 92.80           C  
ATOM   3793  CB  GLU A 264      10.947 -28.316  -6.748  1.00 92.80           C  
ATOM   3794  HB2 GLU A 264      11.424 -28.180  -5.777  1.00 92.80           H  
ATOM   3795  HB3 GLU A 264      11.507 -29.090  -7.273  1.00 92.80           H  
ATOM   3796  O   GLU A 264      12.887 -25.636  -6.743  1.00 92.80           O  
ATOM   3797  CG  GLU A 264       9.512 -28.820  -6.532  1.00 92.80           C  
ATOM   3798  HG2 GLU A 264       8.962 -28.824  -7.473  1.00 92.80           H  
ATOM   3799  HG3 GLU A 264       9.566 -29.849  -6.177  1.00 92.80           H  
ATOM   3800  CD  GLU A 264       8.784 -27.982  -5.483  1.00 92.80           C  
ATOM   3801  OE1 GLU A 264       7.772 -27.317  -5.789  1.00 92.80           O  
ATOM   3802  OE2 GLU A 264       9.239 -27.980  -4.319  1.00 92.80           O  
ATOM   3803  N   THR A 265      13.391 -27.128  -8.344  1.00 94.01           N  
ATOM   3804  H   THR A 265      13.016 -27.796  -9.003  1.00 94.01           H  
ATOM   3805  CA  THR A 265      14.850 -26.890  -8.310  1.00 94.01           C  
ATOM   3806  HA  THR A 265      15.153 -26.939  -7.264  1.00 94.01           H  
ATOM   3807  C   THR A 265      15.254 -25.492  -8.797  1.00 94.01           C  
ATOM   3808  CB  THR A 265      15.686 -27.940  -9.071  1.00 94.01           C  
ATOM   3809  HB  THR A 265      15.788 -27.622 -10.109  1.00 94.01           H  
ATOM   3810  O   THR A 265      16.018 -24.846  -8.078  1.00 94.01           O  
ATOM   3811  CG2 THR A 265      17.088 -28.086  -8.480  1.00 94.01           C  
ATOM   3812 HG21 THR A 265      17.021 -28.414  -7.443  1.00 94.01           H  
ATOM   3813 HG22 THR A 265      17.608 -27.129  -8.526  1.00 94.01           H  
ATOM   3814 HG23 THR A 265      17.654 -28.817  -9.058  1.00 94.01           H  
ATOM   3815  OG1 THR A 265      15.116 -29.234  -9.063  1.00 94.01           O  
ATOM   3816  HG1 THR A 265      14.260 -29.140  -9.487  1.00 94.01           H  
ATOM   3817  N   PRO A 266      14.739 -24.964  -9.937  1.00 94.15           N  
ATOM   3818  CA  PRO A 266      15.107 -23.629 -10.435  1.00 94.15           C  
ATOM   3819  HA  PRO A 266      16.157 -23.627 -10.728  1.00 94.15           H  
ATOM   3820  C   PRO A 266      14.866 -22.513  -9.417  1.00 94.15           C  
ATOM   3821  CB  PRO A 266      14.223 -23.389 -11.665  1.00 94.15           C  
ATOM   3822  HB2 PRO A 266      14.735 -22.800 -12.426  1.00 94.15           H  
ATOM   3823  HB3 PRO A 266      13.299 -22.888 -11.375  1.00 94.15           H  
ATOM   3824  O   PRO A 266      15.565 -21.503  -9.390  1.00 94.15           O  
ATOM   3825  CG  PRO A 266      13.884 -24.789 -12.158  1.00 94.15           C  
ATOM   3826  HG2 PRO A 266      14.686 -25.183 -12.782  1.00 94.15           H  
ATOM   3827  HG3 PRO A 266      12.944 -24.792 -12.710  1.00 94.15           H  
ATOM   3828  CD  PRO A 266      13.797 -25.589 -10.862  1.00 94.15           C  
ATOM   3829  HD2 PRO A 266      12.786 -25.512 -10.461  1.00 94.15           H  
ATOM   3830  HD3 PRO A 266      14.045 -26.632 -11.056  1.00 94.15           H  
ATOM   3831  N   TYR A 267      13.870 -22.716  -8.561  1.00 94.62           N  
ATOM   3832  H   TYR A 267      13.341 -23.572  -8.654  1.00 94.62           H  
ATOM   3833  CA  TYR A 267      13.404 -21.760  -7.572  1.00 94.62           C  
ATOM   3834  HA  TYR A 267      13.624 -20.751  -7.920  1.00 94.62           H  
ATOM   3835  C   TYR A 267      14.063 -21.922  -6.202  1.00 94.62           C  
ATOM   3836  CB  TYR A 267      11.897 -21.923  -7.484  1.00 94.62           C  
ATOM   3837  HB2 TYR A 267      11.661 -22.910  -7.088  1.00 94.62           H  
ATOM   3838  HB3 TYR A 267      11.511 -21.185  -6.781  1.00 94.62           H  
ATOM   3839  O   TYR A 267      13.759 -21.149  -5.293  1.00 94.62           O  
ATOM   3840  CG  TYR A 267      11.207 -21.731  -8.822  1.00 94.62           C  
ATOM   3841  CD1 TYR A 267      11.034 -20.432  -9.316  1.00 94.62           C  
ATOM   3842  HD1 TYR A 267      11.459 -19.606  -8.764  1.00 94.62           H  
ATOM   3843  CD2 TYR A 267      10.648 -22.823  -9.510  1.00 94.62           C  
ATOM   3844  HD2 TYR A 267      10.749 -23.823  -9.114  1.00 94.62           H  
ATOM   3845  CE1 TYR A 267      10.306 -20.205 -10.497  1.00 94.62           C  
ATOM   3846  HE1 TYR A 267      10.183 -19.198 -10.867  1.00 94.62           H  
ATOM   3847  CE2 TYR A 267       9.913 -22.608 -10.692  1.00 94.62           C  
ATOM   3848  HE2 TYR A 267       9.464 -23.440 -11.214  1.00 94.62           H  
ATOM   3849  OH  TYR A 267       9.033 -21.089 -12.328  1.00 94.62           O  
ATOM   3850  HH  TYR A 267       8.990 -20.157 -12.553  1.00 94.62           H  
ATOM   3851  CZ  TYR A 267       9.739 -21.299 -11.188  1.00 94.62           C  
ATOM   3852  N   CYS A 268      14.968 -22.895  -6.054  1.00 96.19           N  
ATOM   3853  H   CYS A 268      15.190 -23.462  -6.860  1.00 96.19           H  
ATOM   3854  CA  CYS A 268      15.687 -23.189  -4.818  1.00 96.19           C  
ATOM   3855  HA  CYS A 268      16.268 -24.091  -5.009  1.00 96.19           H  
ATOM   3856  C   CYS A 268      14.769 -23.544  -3.631  1.00 96.19           C  
ATOM   3857  CB  CYS A 268      16.690 -22.055  -4.549  1.00 96.19           C  
ATOM   3858  HB2 CYS A 268      17.204 -22.236  -3.605  1.00 96.19           H  
ATOM   3859  HB3 CYS A 268      16.142 -21.119  -4.441  1.00 96.19           H  
ATOM   3860  O   CYS A 268      15.102 -23.250  -2.481  1.00 96.19           O  
ATOM   3861  SG  CYS A 268      17.928 -21.857  -5.863  1.00 96.19           S  
ATOM   3862  N   ARG A 269      13.623 -24.203  -3.886  1.00 92.90           N  
ATOM   3863  H   ARG A 269      13.403 -24.436  -4.844  1.00 92.90           H  
ATOM   3864  CA  ARG A 269      12.705 -24.658  -2.826  1.00 92.90           C  
ATOM   3865  HA  ARG A 269      12.450 -23.784  -2.228  1.00 92.90           H  
ATOM   3866  C   ARG A 269      13.396 -25.656  -1.896  1.00 92.90           C  
ATOM   3867  CB  ARG A 269      11.394 -25.192  -3.438  1.00 92.90           C  
ATOM   3868  HB2 ARG A 269      10.981 -24.402  -4.065  1.00 92.90           H  
ATOM   3869  HB3 ARG A 269      11.602 -26.048  -4.080  1.00 92.90           H  
ATOM   3870  O   ARG A 269      14.203 -26.485  -2.331  1.00 92.90           O  
ATOM   3871  CG  ARG A 269      10.343 -25.601  -2.382  1.00 92.90           C  
ATOM   3872  HG2 ARG A 269      10.443 -26.664  -2.160  1.00 92.90           H  
ATOM   3873  HG3 ARG A 269      10.494 -25.030  -1.466  1.00 92.90           H  
ATOM   3874  CD  ARG A 269       8.929 -25.301  -2.883  1.00 92.90           C  
ATOM   3875  HD2 ARG A 269       8.777 -25.736  -3.871  1.00 92.90           H  
ATOM   3876  HD3 ARG A 269       8.869 -24.220  -3.008  1.00 92.90           H  
ATOM   3877  NE  ARG A 269       7.864 -25.720  -1.941  1.00 92.90           N  
ATOM   3878  HE  ARG A 269       7.837 -25.220  -1.064  1.00 92.90           H  
ATOM   3879  NH1 ARG A 269       6.557 -27.036  -3.345  1.00 92.90           N  
ATOM   3880 HH11 ARG A 269       7.316 -27.163  -4.000  1.00 92.90           H  
ATOM   3881 HH12 ARG A 269       5.654 -27.415  -3.591  1.00 92.90           H  
ATOM   3882  NH2 ARG A 269       5.686 -26.170  -1.506  1.00 92.90           N  
ATOM   3883 HH21 ARG A 269       5.707 -25.481  -0.769  1.00 92.90           H  
ATOM   3884 HH22 ARG A 269       4.766 -26.375  -1.870  1.00 92.90           H  
ATOM   3885  CZ  ARG A 269       6.729 -26.328  -2.270  1.00 92.90           C  
ATOM   3886  N   ARG A 270      13.109 -25.557  -0.595  1.00 92.76           N  
ATOM   3887  H   ARG A 270      12.416 -24.872  -0.330  1.00 92.76           H  
ATOM   3888  CA  ARG A 270      13.811 -26.292   0.465  1.00 92.76           C  
ATOM   3889  HA  ARG A 270      14.851 -25.965   0.457  1.00 92.76           H  
ATOM   3890  C   ARG A 270      13.779 -27.806   0.224  1.00 92.76           C  
ATOM   3891  CB  ARG A 270      13.192 -25.914   1.818  1.00 92.76           C  
ATOM   3892  HB2 ARG A 270      12.186 -26.325   1.891  1.00 92.76           H  
ATOM   3893  HB3 ARG A 270      13.126 -24.828   1.886  1.00 92.76           H  
ATOM   3894  O   ARG A 270      12.722 -28.420   0.242  1.00 92.76           O  
ATOM   3895  CG  ARG A 270      14.048 -26.422   2.983  1.00 92.76           C  
ATOM   3896  HG2 ARG A 270      15.039 -25.974   2.913  1.00 92.76           H  
ATOM   3897  HG3 ARG A 270      14.141 -27.507   2.938  1.00 92.76           H  
ATOM   3898  CD  ARG A 270      13.409 -26.031   4.314  1.00 92.76           C  
ATOM   3899  HD2 ARG A 270      12.482 -26.592   4.436  1.00 92.76           H  
ATOM   3900  HD3 ARG A 270      13.177 -24.966   4.296  1.00 92.76           H  
ATOM   3901  NE  ARG A 270      14.329 -26.301   5.431  1.00 92.76           N  
ATOM   3902  HE  ARG A 270      15.307 -26.406   5.202  1.00 92.76           H  
ATOM   3903  NH1 ARG A 270      12.816 -26.020   7.135  1.00 92.76           N  
ATOM   3904 HH11 ARG A 270      12.111 -25.789   6.449  1.00 92.76           H  
ATOM   3905 HH12 ARG A 270      12.611 -25.913   8.118  1.00 92.76           H  
ATOM   3906  NH2 ARG A 270      14.973 -26.439   7.591  1.00 92.76           N  
ATOM   3907 HH21 ARG A 270      14.773 -26.352   8.577  1.00 92.76           H  
ATOM   3908 HH22 ARG A 270      15.928 -26.485   7.266  1.00 92.76           H  
ATOM   3909  CZ  ARG A 270      14.028 -26.259   6.713  1.00 92.76           C  
ATOM   3910  N   GLY A 271      14.957 -28.405   0.043  1.00 92.62           N  
ATOM   3911  H   GLY A 271      15.780 -27.820   0.014  1.00 92.62           H  
ATOM   3912  CA  GLY A 271      15.121 -29.843  -0.204  1.00 92.62           C  
ATOM   3913  HA2 GLY A 271      16.011 -30.189   0.322  1.00 92.62           H  
ATOM   3914  HA3 GLY A 271      14.265 -30.382   0.201  1.00 92.62           H  
ATOM   3915  C   GLY A 271      15.263 -30.251  -1.677  1.00 92.62           C  
ATOM   3916  O   GLY A 271      15.693 -31.371  -1.928  1.00 92.62           O  
ATOM   3917  N   SER A 272      14.999 -29.365  -2.647  1.00 94.14           N  
ATOM   3918  H   SER A 272      14.608 -28.467  -2.399  1.00 94.14           H  
ATOM   3919  CA  SER A 272      15.236 -29.647  -4.079  1.00 94.14           C  
ATOM   3920  HA  SER A 272      14.844 -30.638  -4.310  1.00 94.14           H  
ATOM   3921  C   SER A 272      16.732 -29.643  -4.447  1.00 94.14           C  
ATOM   3922  CB  SER A 272      14.477 -28.636  -4.947  1.00 94.14           C  
ATOM   3923  HB2 SER A 272      14.580 -28.917  -5.995  1.00 94.14           H  
ATOM   3924  HB3 SER A 272      13.419 -28.645  -4.685  1.00 94.14           H  
ATOM   3925  O   SER A 272      17.197 -30.466  -5.244  1.00 94.14           O  
ATOM   3926  OG  SER A 272      15.006 -27.336  -4.758  1.00 94.14           O  
ATOM   3927  HG  SER A 272      14.548 -26.926  -4.021  1.00 94.14           H  
ATOM   3928  N   LEU A 273      17.502 -28.752  -3.807  1.00 96.40           N  
ATOM   3929  H   LEU A 273      17.005 -28.098  -3.219  1.00 96.40           H  
ATOM   3930  CA  LEU A 273      18.937 -28.517  -4.003  1.00 96.40           C  
ATOM   3931  HA  LEU A 273      19.123 -28.415  -5.072  1.00 96.40           H  
ATOM   3932  C   LEU A 273      19.799 -29.699  -3.519  1.00 96.40           C  
ATOM   3933  CB  LEU A 273      19.326 -27.192  -3.318  1.00 96.40           C  
ATOM   3934  HB2 LEU A 273      19.086 -27.263  -2.257  1.00 96.40           H  
ATOM   3935  HB3 LEU A 273      20.408 -27.080  -3.394  1.00 96.40           H  
ATOM   3936  O   LEU A 273      20.415 -29.673  -2.457  1.00 96.40           O  
ATOM   3937  CG  LEU A 273      18.665 -25.919  -3.883  1.00 96.40           C  
ATOM   3938  HG  LEU A 273      17.598 -25.937  -3.659  1.00 96.40           H  
ATOM   3939  CD1 LEU A 273      19.287 -24.709  -3.188  1.00 96.40           C  
ATOM   3940 HD11 LEU A 273      20.355 -24.659  -3.399  1.00 96.40           H  
ATOM   3941 HD12 LEU A 273      18.812 -23.795  -3.545  1.00 96.40           H  
ATOM   3942 HD13 LEU A 273      19.131 -24.785  -2.111  1.00 96.40           H  
ATOM   3943  CD2 LEU A 273      18.849 -25.753  -5.393  1.00 96.40           C  
ATOM   3944 HD21 LEU A 273      18.293 -26.526  -5.925  1.00 96.40           H  
ATOM   3945 HD22 LEU A 273      19.905 -25.800  -5.661  1.00 96.40           H  
ATOM   3946 HD23 LEU A 273      18.448 -24.791  -5.712  1.00 96.40           H  
ATOM   3947  N   THR A 274      19.830 -30.758  -4.328  1.00 94.39           N  
ATOM   3948  H   THR A 274      19.218 -30.707  -5.129  1.00 94.39           H  
ATOM   3949  CA  THR A 274      20.430 -32.068  -4.008  1.00 94.39           C  
ATOM   3950  HA  THR A 274      20.799 -32.040  -2.982  1.00 94.39           H  
ATOM   3951  C   THR A 274      21.643 -32.423  -4.877  1.00 94.39           C  
ATOM   3952  CB  THR A 274      19.372 -33.183  -4.082  1.00 94.39           C  
ATOM   3953  HB  THR A 274      19.853 -34.151  -3.942  1.00 94.39           H  
ATOM   3954  O   THR A 274      22.019 -33.596  -4.965  1.00 94.39           O  
ATOM   3955  CG2 THR A 274      18.286 -33.053  -3.026  1.00 94.39           C  
ATOM   3956 HG21 THR A 274      18.729 -33.107  -2.031  1.00 94.39           H  
ATOM   3957 HG22 THR A 274      17.559 -33.858  -3.134  1.00 94.39           H  
ATOM   3958 HG23 THR A 274      17.776 -32.096  -3.128  1.00 94.39           H  
ATOM   3959  OG1 THR A 274      18.731 -33.165  -5.341  1.00 94.39           O  
ATOM   3960  HG1 THR A 274      18.072 -32.469  -5.290  1.00 94.39           H  
ATOM   3961  N   ASP A 275      22.239 -31.446  -5.563  1.00 95.81           N  
ATOM   3962  H   ASP A 275      21.907 -30.501  -5.438  1.00 95.81           H  
ATOM   3963  CA  ASP A 275      23.504 -31.619  -6.285  1.00 95.81           C  
ATOM   3964  HA  ASP A 275      23.593 -32.664  -6.583  1.00 95.81           H  
ATOM   3965  C   ASP A 275      24.687 -31.240  -5.368  1.00 95.81           C  
ATOM   3966  CB  ASP A 275      23.497 -30.807  -7.595  1.00 95.81           C  
ATOM   3967  HB2 ASP A 275      23.430 -29.745  -7.361  1.00 95.81           H  
ATOM   3968  HB3 ASP A 275      22.612 -31.083  -8.169  1.00 95.81           H  
ATOM   3969  O   ASP A 275      24.793 -30.076  -4.969  1.00 95.81           O  
ATOM   3970  CG  ASP A 275      24.740 -31.054  -8.467  1.00 95.81           C  
ATOM   3971  OD1 ASP A 275      24.743 -30.599  -9.627  1.00 95.81           O  
ATOM   3972  OD2 ASP A 275      25.703 -31.690  -7.977  1.00 95.81           O  
ATOM   3973  N   PRO A 276      25.610 -32.166  -5.029  1.00 96.04           N  
ATOM   3974  CA  PRO A 276      26.793 -31.838  -4.231  1.00 96.04           C  
ATOM   3975  HA  PRO A 276      26.480 -31.451  -3.261  1.00 96.04           H  
ATOM   3976  C   PRO A 276      27.701 -30.783  -4.888  1.00 96.04           C  
ATOM   3977  CB  PRO A 276      27.529 -33.169  -4.036  1.00 96.04           C  
ATOM   3978  HB2 PRO A 276      27.161 -33.656  -3.133  1.00 96.04           H  
ATOM   3979  HB3 PRO A 276      28.610 -33.043  -3.983  1.00 96.04           H  
ATOM   3980  O   PRO A 276      28.489 -30.144  -4.189  1.00 96.04           O  
ATOM   3981  CG  PRO A 276      27.114 -33.989  -5.257  1.00 96.04           C  
ATOM   3982  HG2 PRO A 276      27.707 -33.693  -6.122  1.00 96.04           H  
ATOM   3983  HG3 PRO A 276      27.197 -35.060  -5.077  1.00 96.04           H  
ATOM   3984  CD  PRO A 276      25.664 -33.559  -5.459  1.00 96.04           C  
ATOM   3985  HD2 PRO A 276      25.004 -34.156  -4.830  1.00 96.04           H  
ATOM   3986  HD3 PRO A 276      25.397 -33.683  -6.508  1.00 96.04           H  
ATOM   3987  N   ALA A 277      27.585 -30.554  -6.201  1.00 96.21           N  
ATOM   3988  H   ALA A 277      26.910 -31.086  -6.731  1.00 96.21           H  
ATOM   3989  CA  ALA A 277      28.315 -29.517  -6.920  1.00 96.21           C  
ATOM   3990  HA  ALA A 277      29.359 -29.580  -6.614  1.00 96.21           H  
ATOM   3991  C   ALA A 277      27.848 -28.082  -6.601  1.00 96.21           C  
ATOM   3992  CB  ALA A 277      28.246 -29.821  -8.422  1.00 96.21           C  
ATOM   3993  HB1 ALA A 277      28.932 -29.175  -8.970  1.00 96.21           H  
ATOM   3994  HB2 ALA A 277      27.232 -29.657  -8.787  1.00 96.21           H  
ATOM   3995  HB3 ALA A 277      28.516 -30.861  -8.604  1.00 96.21           H  
ATOM   3996  O   ALA A 277      28.493 -27.148  -7.078  1.00 96.21           O  
ATOM   3997  N   ILE A 278      26.787 -27.889  -5.805  1.00 96.83           N  
ATOM   3998  H   ILE A 278      26.239 -28.696  -5.544  1.00 96.83           H  
ATOM   3999  CA  ILE A 278      26.386 -26.589  -5.228  1.00 96.83           C  
ATOM   4000  HA  ILE A 278      26.362 -25.835  -6.016  1.00 96.83           H  
ATOM   4001  C   ILE A 278      27.392 -26.106  -4.169  1.00 96.83           C  
ATOM   4002  CB  ILE A 278      24.959 -26.723  -4.632  1.00 96.83           C  
ATOM   4003  HB  ILE A 278      24.919 -27.630  -4.030  1.00 96.83           H  
ATOM   4004  O   ILE A 278      27.588 -24.902  -3.980  1.00 96.83           O  
ATOM   4005  CG1 ILE A 278      23.947 -26.851  -5.793  1.00 96.83           C  
ATOM   4006 HG12 ILE A 278      24.294 -27.609  -6.496  1.00 96.83           H  
ATOM   4007 HG13 ILE A 278      23.892 -25.901  -6.325  1.00 96.83           H  
ATOM   4008  CG2 ILE A 278      24.592 -25.548  -3.705  1.00 96.83           C  
ATOM   4009 HG21 ILE A 278      24.786 -24.602  -4.210  1.00 96.83           H  
ATOM   4010 HG22 ILE A 278      23.543 -25.592  -3.410  1.00 96.83           H  
ATOM   4011 HG23 ILE A 278      25.182 -25.591  -2.789  1.00 96.83           H  
ATOM   4012  CD1 ILE A 278      22.534 -27.256  -5.362  1.00 96.83           C  
ATOM   4013 HD11 ILE A 278      22.063 -26.437  -4.819  1.00 96.83           H  
ATOM   4014 HD12 ILE A 278      21.936 -27.472  -6.248  1.00 96.83           H  
ATOM   4015 HD13 ILE A 278      22.573 -28.146  -4.734  1.00 96.83           H  
ATOM   4016  N   ARG A 279      28.059 -27.036  -3.476  1.00 97.40           N  
ATOM   4017  H   ARG A 279      27.905 -28.006  -3.713  1.00 97.40           H  
ATOM   4018  CA  ARG A 279      28.911 -26.720  -2.328  1.00 97.40           C  
ATOM   4019  HA  ARG A 279      28.286 -26.182  -1.616  1.00 97.40           H  
ATOM   4020  C   ARG A 279      30.078 -25.809  -2.722  1.00 97.40           C  
ATOM   4021  CB  ARG A 279      29.371 -28.026  -1.675  1.00 97.40           C  
ATOM   4022  HB2 ARG A 279      30.046 -28.555  -2.349  1.00 97.40           H  
ATOM   4023  HB3 ARG A 279      28.496 -28.652  -1.499  1.00 97.40           H  
ATOM   4024  O   ARG A 279      30.883 -26.157  -3.582  1.00 97.40           O  
ATOM   4025  CG  ARG A 279      30.072 -27.766  -0.338  1.00 97.40           C  
ATOM   4026  HG2 ARG A 279      29.411 -27.186   0.307  1.00 97.40           H  
ATOM   4027  HG3 ARG A 279      30.993 -27.207  -0.503  1.00 97.40           H  
ATOM   4028  CD  ARG A 279      30.398 -29.097   0.340  1.00 97.40           C  
ATOM   4029  HD2 ARG A 279      29.471 -29.663   0.429  1.00 97.40           H  
ATOM   4030  HD3 ARG A 279      31.088 -29.657  -0.291  1.00 97.40           H  
ATOM   4031  NE  ARG A 279      31.003 -28.882   1.669  1.00 97.40           N  
ATOM   4032  HE  ARG A 279      31.579 -28.059   1.767  1.00 97.40           H  
ATOM   4033  NH1 ARG A 279      30.092 -30.705   2.735  1.00 97.40           N  
ATOM   4034 HH11 ARG A 279      29.614 -30.950   1.880  1.00 97.40           H  
ATOM   4035 HH12 ARG A 279      29.926 -31.237   3.577  1.00 97.40           H  
ATOM   4036  NH2 ARG A 279      31.391 -29.296   3.873  1.00 97.40           N  
ATOM   4037 HH21 ARG A 279      31.231 -29.854   4.700  1.00 97.40           H  
ATOM   4038 HH22 ARG A 279      31.939 -28.449   3.933  1.00 97.40           H  
ATOM   4039  CZ  ARG A 279      30.827 -29.627   2.746  1.00 97.40           C  
ATOM   4040  N   GLY A 280      30.200 -24.663  -2.051  1.00 97.23           N  
ATOM   4041  H   GLY A 280      29.496 -24.445  -1.361  1.00 97.23           H  
ATOM   4042  CA  GLY A 280      31.251 -23.675  -2.328  1.00 97.23           C  
ATOM   4043  HA2 GLY A 280      32.182 -24.196  -2.549  1.00 97.23           H  
ATOM   4044  HA3 GLY A 280      31.415 -23.071  -1.436  1.00 97.23           H  
ATOM   4045  C   GLY A 280      30.967 -22.726  -3.501  1.00 97.23           C  
ATOM   4046  O   GLY A 280      31.866 -21.982  -3.888  1.00 97.23           O  
ATOM   4047  N   LYS A 281      29.751 -22.736  -4.068  1.00 97.67           N  
ATOM   4048  H   LYS A 281      29.064 -23.392  -3.726  1.00 97.67           H  
ATOM   4049  CA  LYS A 281      29.361 -21.904  -5.220  1.00 97.67           C  
ATOM   4050  HA  LYS A 281      30.238 -21.380  -5.601  1.00 97.67           H  
ATOM   4051  C   LYS A 281      28.346 -20.818  -4.872  1.00 97.67           C  
ATOM   4052  CB  LYS A 281      28.831 -22.803  -6.345  1.00 97.67           C  
ATOM   4053  HB2 LYS A 281      27.979 -23.385  -5.993  1.00 97.67           H  
ATOM   4054  HB3 LYS A 281      28.479 -22.184  -7.170  1.00 97.67           H  
ATOM   4055  O   LYS A 281      27.674 -20.887  -3.842  1.00 97.67           O  
ATOM   4056  CG  LYS A 281      29.934 -23.741  -6.848  1.00 97.67           C  
ATOM   4057  HG2 LYS A 281      30.861 -23.185  -6.988  1.00 97.67           H  
ATOM   4058  HG3 LYS A 281      30.102 -24.527  -6.110  1.00 97.67           H  
ATOM   4059  CD  LYS A 281      29.508 -24.370  -8.170  1.00 97.67           C  
ATOM   4060  HD2 LYS A 281      28.538 -24.840  -8.008  1.00 97.67           H  
ATOM   4061  HD3 LYS A 281      29.405 -23.603  -8.937  1.00 97.67           H  
ATOM   4062  CE  LYS A 281      30.521 -25.424  -8.613  1.00 97.67           C  
ATOM   4063  HE2 LYS A 281      30.939 -25.889  -7.720  1.00 97.67           H  
ATOM   4064  HE3 LYS A 281      31.327 -24.942  -9.166  1.00 97.67           H  
ATOM   4065  NZ  LYS A 281      29.841 -26.457  -9.424  1.00 97.67           N  
ATOM   4066  HZ1 LYS A 281      30.487 -27.170  -9.731  1.00 97.67           H  
ATOM   4067  HZ2 LYS A 281      29.374 -26.040 -10.217  1.00 97.67           H  
ATOM   4068  HZ3 LYS A 281      29.146 -26.886  -8.830  1.00 97.67           H  
ATOM   4069  N   ILE A 282      28.233 -19.827  -5.753  1.00 97.93           N  
ATOM   4070  H   ILE A 282      28.803 -19.883  -6.585  1.00 97.93           H  
ATOM   4071  CA  ILE A 282      27.112 -18.880  -5.769  1.00 97.93           C  
ATOM   4072  HA  ILE A 282      26.727 -18.765  -4.755  1.00 97.93           H  
ATOM   4073  C   ILE A 282      26.006 -19.485  -6.641  1.00 97.93           C  
ATOM   4074  CB  ILE A 282      27.574 -17.491  -6.258  1.00 97.93           C  
ATOM   4075  HB  ILE A 282      28.145 -17.644  -7.174  1.00 97.93           H  
ATOM   4076  O   ILE A 282      26.256 -19.814  -7.800  1.00 97.93           O  
ATOM   4077  CG1 ILE A 282      28.512 -16.825  -5.228  1.00 97.93           C  
ATOM   4078 HG12 ILE A 282      27.933 -16.489  -4.368  1.00 97.93           H  
ATOM   4079 HG13 ILE A 282      29.241 -17.554  -4.872  1.00 97.93           H  
ATOM   4080  CG2 ILE A 282      26.377 -16.569  -6.565  1.00 97.93           C  
ATOM   4081 HG21 ILE A 282      25.768 -16.427  -5.672  1.00 97.93           H  
ATOM   4082 HG22 ILE A 282      26.723 -15.597  -6.918  1.00 97.93           H  
ATOM   4083 HG23 ILE A 282      25.757 -16.990  -7.356  1.00 97.93           H  
ATOM   4084  CD1 ILE A 282      29.293 -15.636  -5.806  1.00 97.93           C  
ATOM   4085 HD11 ILE A 282      28.620 -14.820  -6.069  1.00 97.93           H  
ATOM   4086 HD12 ILE A 282      29.841 -15.953  -6.693  1.00 97.93           H  
ATOM   4087 HD13 ILE A 282      30.001 -15.271  -5.062  1.00 97.93           H  
ATOM   4088  N   VAL A 283      24.803 -19.648  -6.089  1.00 97.76           N  
ATOM   4089  H   VAL A 283      24.663 -19.336  -5.139  1.00 97.76           H  
ATOM   4090  CA  VAL A 283      23.666 -20.277  -6.781  1.00 97.76           C  
ATOM   4091  HA  VAL A 283      24.046 -20.910  -7.583  1.00 97.76           H  
ATOM   4092  C   VAL A 283      22.764 -19.218  -7.413  1.00 97.76           C  
ATOM   4093  CB  VAL A 283      22.866 -21.189  -5.829  1.00 97.76           C  
ATOM   4094  HB  VAL A 283      22.457 -20.589  -5.016  1.00 97.76           H  
ATOM   4095  O   VAL A 283      22.327 -18.293  -6.734  1.00 97.76           O  
ATOM   4096  CG1 VAL A 283      21.712 -21.899  -6.546  1.00 97.76           C  
ATOM   4097 HG11 VAL A 283      20.974 -21.171  -6.882  1.00 97.76           H  
ATOM   4098 HG12 VAL A 283      21.209 -22.586  -5.867  1.00 97.76           H  
ATOM   4099 HG13 VAL A 283      22.081 -22.449  -7.412  1.00 97.76           H  
ATOM   4100  CG2 VAL A 283      23.762 -22.282  -5.232  1.00 97.76           C  
ATOM   4101 HG21 VAL A 283      24.548 -21.838  -4.622  1.00 97.76           H  
ATOM   4102 HG22 VAL A 283      24.210 -22.876  -6.029  1.00 97.76           H  
ATOM   4103 HG23 VAL A 283      23.160 -22.933  -4.598  1.00 97.76           H  
ATOM   4104  N   LEU A 284      22.455 -19.358  -8.698  1.00 97.67           N  
ATOM   4105  H   LEU A 284      22.855 -20.134  -9.206  1.00 97.67           H  
ATOM   4106  CA  LEU A 284      21.361 -18.640  -9.341  1.00 97.67           C  
ATOM   4107  HA  LEU A 284      21.303 -17.628  -8.941  1.00 97.67           H  
ATOM   4108  C   LEU A 284      20.054 -19.365  -9.032  1.00 97.67           C  
ATOM   4109  CB  LEU A 284      21.558 -18.548 -10.860  1.00 97.67           C  
ATOM   4110  HB2 LEU A 284      21.899 -19.510 -11.243  1.00 97.67           H  
ATOM   4111  HB3 LEU A 284      20.581 -18.352 -11.303  1.00 97.67           H  
ATOM   4112  O   LEU A 284      19.919 -20.553  -9.329  1.00 97.67           O  
ATOM   4113  CG  LEU A 284      22.504 -17.439 -11.334  1.00 97.67           C  
ATOM   4114  HG  LEU A 284      22.162 -16.478 -10.949  1.00 97.67           H  
ATOM   4115  CD1 LEU A 284      23.957 -17.658 -10.915  1.00 97.67           C  
ATOM   4116 HD11 LEU A 284      24.054 -17.525  -9.837  1.00 97.67           H  
ATOM   4117 HD12 LEU A 284      24.590 -16.929 -11.422  1.00 97.67           H  
ATOM   4118 HD13 LEU A 284      24.271 -18.666 -11.186  1.00 97.67           H  
ATOM   4119  CD2 LEU A 284      22.437 -17.399 -12.857  1.00 97.67           C  
ATOM   4120 HD21 LEU A 284      22.758 -18.356 -13.267  1.00 97.67           H  
ATOM   4121 HD22 LEU A 284      23.067 -16.598 -13.243  1.00 97.67           H  
ATOM   4122 HD23 LEU A 284      21.411 -17.219 -13.179  1.00 97.67           H  
ATOM   4123  N   CYS A 285      19.106 -18.621  -8.476  1.00 97.36           N  
ATOM   4124  H   CYS A 285      19.313 -17.647  -8.301  1.00 97.36           H  
ATOM   4125  CA  CYS A 285      17.740 -19.051  -8.227  1.00 97.36           C  
ATOM   4126  HA  CYS A 285      17.596 -20.076  -8.569  1.00 97.36           H  
ATOM   4127  C   CYS A 285      16.795 -18.126  -8.998  1.00 97.36           C  
ATOM   4128  CB  CYS A 285      17.449 -18.980  -6.720  1.00 97.36           C  
ATOM   4129  HB2 CYS A 285      17.517 -17.937  -6.413  1.00 97.36           H  
ATOM   4130  HB3 CYS A 285      16.426 -19.314  -6.543  1.00 97.36           H  
ATOM   4131  O   CYS A 285      16.978 -16.907  -9.010  1.00 97.36           O  
ATOM   4132  SG  CYS A 285      18.560 -19.940  -5.653  1.00 97.36           S  
ATOM   4133  N   SER A 286      15.733 -18.665  -9.580  1.00 95.11           N  
ATOM   4134  H   SER A 286      15.633 -19.670  -9.598  1.00 95.11           H  
ATOM   4135  CA  SER A 286      14.578 -17.842  -9.926  1.00 95.11           C  
ATOM   4136  HA  SER A 286      14.905 -16.975 -10.501  1.00 95.11           H  
ATOM   4137  C   SER A 286      13.916 -17.342  -8.635  1.00 95.11           C  
ATOM   4138  CB  SER A 286      13.595 -18.643 -10.782  1.00 95.11           C  
ATOM   4139  HB2 SER A 286      12.700 -18.050 -10.969  1.00 95.11           H  
ATOM   4140  HB3 SER A 286      13.320 -19.554 -10.251  1.00 95.11           H  
ATOM   4141  O   SER A 286      13.749 -18.105  -7.673  1.00 95.11           O  
ATOM   4142  OG  SER A 286      14.193 -18.997 -12.016  1.00 95.11           O  
ATOM   4143  HG  SER A 286      14.377 -18.195 -12.512  1.00 95.11           H  
ATOM   4144  N   ALA A 287      13.479 -16.080  -8.620  1.00 92.90           N  
ATOM   4145  H   ALA A 287      13.673 -15.485  -9.413  1.00 92.90           H  
ATOM   4146  CA  ALA A 287      12.394 -15.661  -7.731  1.00 92.90           C  
ATOM   4147  HA  ALA A 287      12.717 -15.729  -6.693  1.00 92.90           H  
ATOM   4148  C   ALA A 287      11.184 -16.588  -7.950  1.00 92.90           C  
ATOM   4149  CB  ALA A 287      12.036 -14.202  -8.041  1.00 92.90           C  
ATOM   4150  HB1 ALA A 287      11.675 -14.119  -9.067  1.00 92.90           H  
ATOM   4151  HB2 ALA A 287      11.256 -13.857  -7.363  1.00 92.90           H  
ATOM   4152  HB3 ALA A 287      12.910 -13.563  -7.917  1.00 92.90           H  
ATOM   4153  O   ALA A 287      11.133 -17.294  -8.960  1.00 92.90           O  
ATOM   4154  N   LEU A 288      10.174 -16.550  -7.081  1.00 87.61           N  
ATOM   4155  H   LEU A 288      10.221 -15.943  -6.275  1.00 87.61           H  
ATOM   4156  CA  LEU A 288       8.941 -17.329  -7.235  1.00 87.61           C  
ATOM   4157  HA  LEU A 288       8.269 -16.848  -6.523  1.00 87.61           H  
ATOM   4158  C   LEU A 288       9.090 -18.795  -6.716  1.00 87.61           C  
ATOM   4159  CB  LEU A 288       8.299 -17.086  -8.642  1.00 87.61           C  
ATOM   4160  HB2 LEU A 288       8.770 -17.775  -9.343  1.00 87.61           H  
ATOM   4161  HB3 LEU A 288       7.242 -17.351  -8.626  1.00 87.61           H  
ATOM   4162  O   LEU A 288       9.721 -19.002  -5.684  1.00 87.61           O  
ATOM   4163  CG  LEU A 288       8.406 -15.644  -9.221  1.00 87.61           C  
ATOM   4164  HG  LEU A 288       9.424 -15.268  -9.122  1.00 87.61           H  
ATOM   4165  CD1 LEU A 288       8.127 -15.610 -10.728  1.00 87.61           C  
ATOM   4166 HD11 LEU A 288       8.911 -15.022 -11.206  1.00 87.61           H  
ATOM   4167 HD12 LEU A 288       8.171 -16.611 -11.157  1.00 87.61           H  
ATOM   4168 HD13 LEU A 288       7.170 -15.137 -10.946  1.00 87.61           H  
ATOM   4169  CD2 LEU A 288       7.512 -14.640  -8.508  1.00 87.61           C  
ATOM   4170 HD21 LEU A 288       6.472 -14.750  -8.815  1.00 87.61           H  
ATOM   4171 HD22 LEU A 288       7.576 -14.777  -7.429  1.00 87.61           H  
ATOM   4172 HD23 LEU A 288       7.826 -13.623  -8.747  1.00 87.61           H  
ATOM   4173  N   GLY A 289       8.505 -19.824  -7.344  1.00 86.85           N  
ATOM   4174  H   GLY A 289       8.053 -19.620  -8.224  1.00 86.85           H  
ATOM   4175  CA  GLY A 289       8.540 -21.257  -6.938  1.00 86.85           C  
ATOM   4176  HA2 GLY A 289       9.435 -21.741  -7.330  1.00 86.85           H  
ATOM   4177  HA3 GLY A 289       7.727 -21.779  -7.442  1.00 86.85           H  
ATOM   4178  C   GLY A 289       8.474 -21.658  -5.454  1.00 86.85           C  
ATOM   4179  O   GLY A 289       9.372 -22.321  -4.948  1.00 86.85           O  
ATOM   4180  N   HIS A 290       7.376 -21.320  -4.793  1.00 82.66           N  
ATOM   4181  H   HIS A 290       6.669 -20.879  -5.363  1.00 82.66           H  
ATOM   4182  CA  HIS A 290       6.851 -21.769  -3.498  1.00 82.66           C  
ATOM   4183  HA  HIS A 290       5.929 -21.218  -3.315  1.00 82.66           H  
ATOM   4184  C   HIS A 290       7.705 -21.455  -2.284  1.00 82.66           C  
ATOM   4185  CB  HIS A 290       6.459 -23.242  -3.581  1.00 82.66           C  
ATOM   4186  HB2 HIS A 290       6.552 -23.683  -2.589  1.00 82.66           H  
ATOM   4187  HB3 HIS A 290       7.108 -23.777  -4.274  1.00 82.66           H  
ATOM   4188  O   HIS A 290       7.532 -22.039  -1.214  1.00 82.66           O  
ATOM   4189  CG  HIS A 290       5.046 -23.508  -3.941  1.00 82.66           C  
ATOM   4190  CD2 HIS A 290       4.631 -24.614  -4.610  1.00 82.66           C  
ATOM   4191  HD2 HIS A 290       5.250 -25.384  -5.045  1.00 82.66           H  
ATOM   4192  ND1 HIS A 290       3.949 -22.792  -3.468  1.00 82.66           N  
ATOM   4193  CE1 HIS A 290       2.881 -23.454  -3.918  1.00 82.66           C  
ATOM   4194  HE1 HIS A 290       1.854 -23.156  -3.770  1.00 82.66           H  
ATOM   4195  NE2 HIS A 290       3.267 -24.558  -4.564  1.00 82.66           N  
ATOM   4196  HE2 HIS A 290       2.628 -25.235  -4.954  1.00 82.66           H  
ATOM   4197  N   VAL A 291       8.656 -20.545  -2.442  1.00 88.70           N  
ATOM   4198  H   VAL A 291       8.791 -20.121  -3.348  1.00 88.70           H  
ATOM   4199  CA  VAL A 291       9.608 -20.246  -1.386  1.00 88.70           C  
ATOM   4200  HA  VAL A 291       9.157 -20.503  -0.427  1.00 88.70           H  
ATOM   4201  C   VAL A 291       9.902 -18.750  -1.338  1.00 88.70           C  
ATOM   4202  CB  VAL A 291      10.829 -21.166  -1.558  1.00 88.70           C  
ATOM   4203  HB  VAL A 291      10.477 -22.197  -1.592  1.00 88.70           H  
ATOM   4204  O   VAL A 291      10.247 -18.144  -2.352  1.00 88.70           O  
ATOM   4205  CG1 VAL A 291      11.621 -20.916  -2.839  1.00 88.70           C  
ATOM   4206 HG11 VAL A 291      12.490 -21.572  -2.886  1.00 88.70           H  
ATOM   4207 HG12 VAL A 291      10.998 -21.088  -3.717  1.00 88.70           H  
ATOM   4208 HG13 VAL A 291      11.945 -19.875  -2.851  1.00 88.70           H  
ATOM   4209  CG2 VAL A 291      11.771 -21.067  -0.367  1.00 88.70           C  
ATOM   4210 HG21 VAL A 291      12.171 -20.055  -0.302  1.00 88.70           H  
ATOM   4211 HG22 VAL A 291      11.221 -21.301   0.544  1.00 88.70           H  
ATOM   4212 HG23 VAL A 291      12.597 -21.769  -0.479  1.00 88.70           H  
ATOM   4213  N   ALA A 292       9.743 -18.179  -0.144  1.00 88.80           N  
ATOM   4214  H   ALA A 292       9.409 -18.744   0.623  1.00 88.80           H  
ATOM   4215  CA  ALA A 292      10.103 -16.808   0.185  1.00 88.80           C  
ATOM   4216  HA  ALA A 292       9.451 -16.111  -0.341  1.00 88.80           H  
ATOM   4217  C   ALA A 292      11.557 -16.520  -0.210  1.00 88.80           C  
ATOM   4218  CB  ALA A 292       9.899 -16.647   1.694  1.00 88.80           C  
ATOM   4219  HB1 ALA A 292       8.834 -16.631   1.926  1.00 88.80           H  
ATOM   4220  HB2 ALA A 292      10.342 -15.708   2.028  1.00 88.80           H  
ATOM   4221  HB3 ALA A 292      10.374 -17.460   2.243  1.00 88.80           H  
ATOM   4222  O   ALA A 292      12.411 -17.415  -0.165  1.00 88.80           O  
ATOM   4223  N   ASN A 293      11.887 -15.275  -0.552  1.00 93.22           N  
ATOM   4224  H   ASN A 293      11.206 -14.543  -0.405  1.00 93.22           H  
ATOM   4225  CA  ASN A 293      13.249 -14.935  -0.975  1.00 93.22           C  
ATOM   4226  HA  ASN A 293      13.521 -15.568  -1.821  1.00 93.22           H  
ATOM   4227  C   ASN A 293      14.272 -15.229   0.137  1.00 93.22           C  
ATOM   4228  CB  ASN A 293      13.293 -13.463  -1.413  1.00 93.22           C  
ATOM   4229  HB2 ASN A 293      14.295 -13.064  -1.252  1.00 93.22           H  
ATOM   4230  HB3 ASN A 293      12.613 -12.871  -0.801  1.00 93.22           H  
ATOM   4231  O   ASN A 293      15.379 -15.718  -0.122  1.00 93.22           O  
ATOM   4232  CG  ASN A 293      12.967 -13.225  -2.877  1.00 93.22           C  
ATOM   4233  ND2 ASN A 293      13.003 -11.976  -3.266  1.00 93.22           N  
ATOM   4234 HD21 ASN A 293      12.794 -11.755  -4.229  1.00 93.22           H  
ATOM   4235 HD22 ASN A 293      13.256 -11.275  -2.585  1.00 93.22           H  
ATOM   4236  OD1 ASN A 293      12.769 -14.125  -3.684  1.00 93.22           O  
ATOM   4237  N   VAL A 294      13.888 -15.000   1.394  1.00 92.00           N  
ATOM   4238  H   VAL A 294      12.970 -14.602   1.536  1.00 92.00           H  
ATOM   4239  CA  VAL A 294      14.700 -15.346   2.569  1.00 92.00           C  
ATOM   4240  HA  VAL A 294      15.691 -14.916   2.427  1.00 92.00           H  
ATOM   4241  C   VAL A 294      14.916 -16.860   2.714  1.00 92.00           C  
ATOM   4242  CB  VAL A 294      14.124 -14.714   3.851  1.00 92.00           C  
ATOM   4243  HB  VAL A 294      14.694 -15.092   4.699  1.00 92.00           H  
ATOM   4244  O   VAL A 294      16.048 -17.286   2.969  1.00 92.00           O  
ATOM   4245  CG1 VAL A 294      14.314 -13.191   3.806  1.00 92.00           C  
ATOM   4246 HG11 VAL A 294      13.974 -12.754   4.745  1.00 92.00           H  
ATOM   4247 HG12 VAL A 294      13.729 -12.759   2.994  1.00 92.00           H  
ATOM   4248 HG13 VAL A 294      15.366 -12.944   3.667  1.00 92.00           H  
ATOM   4249  CG2 VAL A 294      12.640 -15.017   4.095  1.00 92.00           C  
ATOM   4250 HG21 VAL A 294      12.329 -14.585   5.046  1.00 92.00           H  
ATOM   4251 HG22 VAL A 294      12.017 -14.583   3.313  1.00 92.00           H  
ATOM   4252 HG23 VAL A 294      12.465 -16.092   4.141  1.00 92.00           H  
ATOM   4253  N   ASP A 295      13.895 -17.678   2.443  1.00 94.13           N  
ATOM   4254  H   ASP A 295      13.008 -17.271   2.180  1.00 94.13           H  
ATOM   4255  CA  ASP A 295      13.966 -19.141   2.545  1.00 94.13           C  
ATOM   4256  HA  ASP A 295      14.494 -19.395   3.464  1.00 94.13           H  
ATOM   4257  C   ASP A 295      14.762 -19.789   1.405  1.00 94.13           C  
ATOM   4258  CB  ASP A 295      12.559 -19.749   2.625  1.00 94.13           C  
ATOM   4259  HB2 ASP A 295      11.906 -19.255   1.904  1.00 94.13           H  
ATOM   4260  HB3 ASP A 295      12.629 -20.803   2.356  1.00 94.13           H  
ATOM   4261  O   ASP A 295      15.464 -20.773   1.651  1.00 94.13           O  
ATOM   4262  CG  ASP A 295      11.933 -19.697   4.018  1.00 94.13           C  
ATOM   4263  OD1 ASP A 295      10.688 -19.691   4.067  1.00 94.13           O  
ATOM   4264  OD2 ASP A 295      12.698 -19.767   5.009  1.00 94.13           O  
ATOM   4265  N   LYS A 296      14.773 -19.207   0.192  1.00 96.55           N  
ATOM   4266  H   LYS A 296      14.126 -18.448   0.034  1.00 96.55           H  
ATOM   4267  CA  LYS A 296      15.735 -19.588  -0.871  1.00 96.55           C  
ATOM   4268  HA  LYS A 296      15.556 -20.618  -1.178  1.00 96.55           H  
ATOM   4269  C   LYS A 296      17.163 -19.496  -0.345  1.00 96.55           C  
ATOM   4270  CB  LYS A 296      15.642 -18.657  -2.093  1.00 96.55           C  
ATOM   4271  HB2 LYS A 296      16.407 -18.947  -2.813  1.00 96.55           H  
ATOM   4272  HB3 LYS A 296      15.838 -17.632  -1.781  1.00 96.55           H  
ATOM   4273  O   LYS A 296      17.969 -20.407  -0.531  1.00 96.55           O  
ATOM   4274  CG  LYS A 296      14.296 -18.709  -2.799  1.00 96.55           C  
ATOM   4275  HG2 LYS A 296      14.177 -19.699  -3.238  1.00 96.55           H  
ATOM   4276  HG3 LYS A 296      13.509 -18.541  -2.063  1.00 96.55           H  
ATOM   4277  CD  LYS A 296      14.182 -17.632  -3.885  1.00 96.55           C  
ATOM   4278  HD2 LYS A 296      14.469 -16.668  -3.467  1.00 96.55           H  
ATOM   4279  HD3 LYS A 296      14.843 -17.859  -4.722  1.00 96.55           H  
ATOM   4280  CE  LYS A 296      12.731 -17.532  -4.352  1.00 96.55           C  
ATOM   4281  HE2 LYS A 296      12.576 -16.580  -4.859  1.00 96.55           H  
ATOM   4282  HE3 LYS A 296      12.081 -17.527  -3.476  1.00 96.55           H  
ATOM   4283  NZ  LYS A 296      12.382 -18.660  -5.239  1.00 96.55           N  
ATOM   4284  HZ1 LYS A 296      12.692 -19.543  -4.858  1.00 96.55           H  
ATOM   4285  HZ2 LYS A 296      12.806 -18.551  -6.150  1.00 96.55           H  
ATOM   4286  HZ3 LYS A 296      11.378 -18.713  -5.335  1.00 96.55           H  
ATOM   4287  N   GLY A 297      17.460 -18.407   0.368  1.00 96.30           N  
ATOM   4288  H   GLY A 297      16.723 -17.730   0.503  1.00 96.30           H  
ATOM   4289  CA  GLY A 297      18.766 -18.176   0.977  1.00 96.30           C  
ATOM   4290  HA2 GLY A 297      19.530 -18.200   0.200  1.00 96.30           H  
ATOM   4291  HA3 GLY A 297      18.765 -17.196   1.454  1.00 96.30           H  
ATOM   4292  C   GLY A 297      19.114 -19.228   2.028  1.00 96.30           C  
ATOM   4293  O   GLY A 297      20.244 -19.718   2.052  1.00 96.30           O  
ATOM   4294  N   GLN A 298      18.148 -19.631   2.858  1.00 95.84           N  
ATOM   4295  H   GLN A 298      17.237 -19.199   2.796  1.00 95.84           H  
ATOM   4296  CA  GLN A 298      18.349 -20.718   3.817  1.00 95.84           C  
ATOM   4297  HA  GLN A 298      19.278 -20.519   4.351  1.00 95.84           H  
ATOM   4298  C   GLN A 298      18.537 -22.073   3.116  1.00 95.84           C  
ATOM   4299  CB  GLN A 298      17.207 -20.720   4.847  1.00 95.84           C  
ATOM   4300  HB2 GLN A 298      17.094 -19.716   5.255  1.00 95.84           H  
ATOM   4301  HB3 GLN A 298      16.275 -20.989   4.350  1.00 95.84           H  
ATOM   4302  O   GLN A 298      19.441 -22.815   3.492  1.00 95.84           O  
ATOM   4303  CG  GLN A 298      17.446 -21.696   6.014  1.00 95.84           C  
ATOM   4304  HG2 GLN A 298      17.503 -22.713   5.627  1.00 95.84           H  
ATOM   4305  HG3 GLN A 298      16.590 -21.650   6.687  1.00 95.84           H  
ATOM   4306  CD  GLN A 298      18.706 -21.393   6.830  1.00 95.84           C  
ATOM   4307  NE2 GLN A 298      19.632 -22.312   6.956  1.00 95.84           N  
ATOM   4308 HE21 GLN A 298      19.567 -23.218   6.514  1.00 95.84           H  
ATOM   4309 HE22 GLN A 298      20.414 -22.123   7.567  1.00 95.84           H  
ATOM   4310  OE1 GLN A 298      18.911 -20.323   7.385  1.00 95.84           O  
ATOM   4311  N   ALA A 299      17.784 -22.374   2.055  1.00 96.29           N  
ATOM   4312  H   ALA A 299      17.044 -21.739   1.793  1.00 96.29           H  
ATOM   4313  CA  ALA A 299      17.940 -23.605   1.278  1.00 96.29           C  
ATOM   4314  HA  ALA A 299      17.876 -24.451   1.962  1.00 96.29           H  
ATOM   4315  C   ALA A 299      19.306 -23.696   0.566  1.00 96.29           C  
ATOM   4316  CB  ALA A 299      16.774 -23.698   0.287  1.00 96.29           C  
ATOM   4317  HB1 ALA A 299      15.825 -23.670   0.823  1.00 96.29           H  
ATOM   4318  HB2 ALA A 299      16.805 -22.858  -0.406  1.00 96.29           H  
ATOM   4319  HB3 ALA A 299      16.842 -24.625  -0.283  1.00 96.29           H  
ATOM   4320  O   ALA A 299      19.960 -24.739   0.624  1.00 96.29           O  
ATOM   4321  N   VAL A 300      19.782 -22.606  -0.050  1.00 97.35           N  
ATOM   4322  H   VAL A 300      19.176 -21.801  -0.119  1.00 97.35           H  
ATOM   4323  CA  VAL A 300      21.124 -22.537  -0.665  1.00 97.35           C  
ATOM   4324  HA  VAL A 300      21.231 -23.366  -1.364  1.00 97.35           H  
ATOM   4325  C   VAL A 300      22.224 -22.703   0.388  1.00 97.35           C  
ATOM   4326  CB  VAL A 300      21.298 -21.220  -1.453  1.00 97.35           C  
ATOM   4327  HB  VAL A 300      21.007 -20.379  -0.823  1.00 97.35           H  
ATOM   4328  O   VAL A 300      23.206 -23.410   0.151  1.00 97.35           O  
ATOM   4329  CG1 VAL A 300      22.745 -20.996  -1.917  1.00 97.35           C  
ATOM   4330 HG11 VAL A 300      23.400 -20.831  -1.061  1.00 97.35           H  
ATOM   4331 HG12 VAL A 300      22.797 -20.116  -2.559  1.00 97.35           H  
ATOM   4332 HG13 VAL A 300      23.093 -21.868  -2.471  1.00 97.35           H  
ATOM   4333  CG2 VAL A 300      20.424 -21.227  -2.713  1.00 97.35           C  
ATOM   4334 HG21 VAL A 300      19.376 -21.370  -2.451  1.00 97.35           H  
ATOM   4335 HG22 VAL A 300      20.514 -20.273  -3.232  1.00 97.35           H  
ATOM   4336 HG23 VAL A 300      20.732 -22.028  -3.386  1.00 97.35           H  
ATOM   4337  N   LYS A 301      22.051 -22.100   1.570  1.00 97.01           N  
ATOM   4338  H   LYS A 301      21.228 -21.527   1.688  1.00 97.01           H  
ATOM   4339  CA  LYS A 301      22.975 -22.229   2.706  1.00 97.01           C  
ATOM   4340  HA  LYS A 301      23.982 -21.990   2.365  1.00 97.01           H  
ATOM   4341  C   LYS A 301      23.020 -23.658   3.259  1.00 97.01           C  
ATOM   4342  CB  LYS A 301      22.546 -21.213   3.769  1.00 97.01           C  
ATOM   4343  HB2 LYS A 301      21.549 -21.466   4.128  1.00 97.01           H  
ATOM   4344  HB3 LYS A 301      22.499 -20.230   3.302  1.00 97.01           H  
ATOM   4345  O   LYS A 301      24.113 -24.173   3.492  1.00 97.01           O  
ATOM   4346  CG  LYS A 301      23.495 -21.136   4.969  1.00 97.01           C  
ATOM   4347  HG2 LYS A 301      23.474 -22.072   5.526  1.00 97.01           H  
ATOM   4348  HG3 LYS A 301      24.509 -20.934   4.623  1.00 97.01           H  
ATOM   4349  CD  LYS A 301      23.014 -19.990   5.860  1.00 97.01           C  
ATOM   4350  HD2 LYS A 301      23.026 -19.072   5.272  1.00 97.01           H  
ATOM   4351  HD3 LYS A 301      21.991 -20.190   6.179  1.00 97.01           H  
ATOM   4352  CE  LYS A 301      23.903 -19.804   7.085  1.00 97.01           C  
ATOM   4353  HE2 LYS A 301      24.936 -19.707   6.751  1.00 97.01           H  
ATOM   4354  HE3 LYS A 301      23.820 -20.689   7.716  1.00 97.01           H  
ATOM   4355  NZ  LYS A 301      23.485 -18.587   7.819  1.00 97.01           N  
ATOM   4356  HZ1 LYS A 301      23.555 -17.787   7.207  1.00 97.01           H  
ATOM   4357  HZ2 LYS A 301      24.055 -18.420   8.635  1.00 97.01           H  
ATOM   4358  HZ3 LYS A 301      22.514 -18.658   8.086  1.00 97.01           H  
ATOM   4359  N   ASP A 302      21.867 -24.308   3.410  1.00 96.96           N  
ATOM   4360  H   ASP A 302      21.010 -23.794   3.261  1.00 96.96           H  
ATOM   4361  CA  ASP A 302      21.747 -25.705   3.852  1.00 96.96           C  
ATOM   4362  HA  ASP A 302      22.280 -25.825   4.796  1.00 96.96           H  
ATOM   4363  C   ASP A 302      22.396 -26.673   2.840  1.00 96.96           C  
ATOM   4364  CB  ASP A 302      20.261 -26.066   4.090  1.00 96.96           C  
ATOM   4365  HB2 ASP A 302      19.678 -25.772   3.217  1.00 96.96           H  
ATOM   4366  HB3 ASP A 302      20.188 -27.150   4.180  1.00 96.96           H  
ATOM   4367  O   ASP A 302      23.059 -27.633   3.236  1.00 96.96           O  
ATOM   4368  CG  ASP A 302      19.622 -25.459   5.353  1.00 96.96           C  
ATOM   4369  OD1 ASP A 302      18.397 -25.655   5.553  1.00 96.96           O  
ATOM   4370  OD2 ASP A 302      20.348 -24.829   6.158  1.00 96.96           O  
ATOM   4371  N   ALA A 303      22.304 -26.379   1.536  1.00 97.06           N  
ATOM   4372  H   ALA A 303      21.692 -25.622   1.266  1.00 97.06           H  
ATOM   4373  CA  ALA A 303      23.006 -27.100   0.466  1.00 97.06           C  
ATOM   4374  HA  ALA A 303      22.906 -28.168   0.660  1.00 97.06           H  
ATOM   4375  C   ALA A 303      24.527 -26.804   0.392  1.00 97.06           C  
ATOM   4376  CB  ALA A 303      22.292 -26.798  -0.858  1.00 97.06           C  
ATOM   4377  HB1 ALA A 303      21.238 -27.064  -0.777  1.00 97.06           H  
ATOM   4378  HB2 ALA A 303      22.376 -25.737  -1.096  1.00 97.06           H  
ATOM   4379  HB3 ALA A 303      22.739 -27.384  -1.661  1.00 97.06           H  
ATOM   4380  O   ALA A 303      25.247 -27.393  -0.418  1.00 97.06           O  
ATOM   4381  N   GLY A 304      25.049 -25.906   1.237  1.00 96.96           N  
ATOM   4382  H   GLY A 304      24.424 -25.462   1.894  1.00 96.96           H  
ATOM   4383  CA  GLY A 304      26.469 -25.551   1.299  1.00 96.96           C  
ATOM   4384  HA2 GLY A 304      27.070 -26.455   1.197  1.00 96.96           H  
ATOM   4385  HA3 GLY A 304      26.661 -25.114   2.279  1.00 96.96           H  
ATOM   4386  C   GLY A 304      26.936 -24.540   0.245  1.00 96.96           C  
ATOM   4387  O   GLY A 304      28.146 -24.417   0.022  1.00 96.96           O  
ATOM   4388  N   GLY A 305      26.012 -23.827  -0.404  1.00 97.51           N  
ATOM   4389  H   GLY A 305      25.043 -23.962  -0.154  1.00 97.51           H  
ATOM   4390  CA  GLY A 305      26.324 -22.660  -1.229  1.00 97.51           C  
ATOM   4391  HA2 GLY A 305      27.055 -22.936  -1.988  1.00 97.51           H  
ATOM   4392  HA3 GLY A 305      25.421 -22.319  -1.736  1.00 97.51           H  
ATOM   4393  C   GLY A 305      26.876 -21.502  -0.386  1.00 97.51           C  
ATOM   4394  O   GLY A 305      26.569 -21.368   0.799  1.00 97.51           O  
ATOM   4395  N   VAL A 306      27.717 -20.664  -0.994  1.00 97.03           N  
ATOM   4396  H   VAL A 306      27.883 -20.807  -1.980  1.00 97.03           H  
ATOM   4397  CA  VAL A 306      28.388 -19.523  -0.328  1.00 97.03           C  
ATOM   4398  HA  VAL A 306      28.239 -19.616   0.748  1.00 97.03           H  
ATOM   4399  C   VAL A 306      27.788 -18.166  -0.692  1.00 97.03           C  
ATOM   4400  CB  VAL A 306      29.909 -19.529  -0.559  1.00 97.03           C  
ATOM   4401  HB  VAL A 306      30.345 -18.667  -0.056  1.00 97.03           H  
ATOM   4402  O   VAL A 306      28.140 -17.157  -0.086  1.00 97.03           O  
ATOM   4403  CG1 VAL A 306      30.539 -20.783   0.060  1.00 97.03           C  
ATOM   4404 HG11 VAL A 306      30.099 -21.680  -0.375  1.00 97.03           H  
ATOM   4405 HG12 VAL A 306      31.615 -20.779  -0.113  1.00 97.03           H  
ATOM   4406 HG13 VAL A 306      30.351 -20.788   1.134  1.00 97.03           H  
ATOM   4407  CG2 VAL A 306      30.281 -19.449  -2.041  1.00 97.03           C  
ATOM   4408 HG21 VAL A 306      29.892 -18.531  -2.481  1.00 97.03           H  
ATOM   4409 HG22 VAL A 306      29.888 -20.311  -2.581  1.00 97.03           H  
ATOM   4410 HG23 VAL A 306      31.367 -19.446  -2.137  1.00 97.03           H  
ATOM   4411  N   GLY A 307      26.859 -18.143  -1.645  1.00 97.51           N  
ATOM   4412  H   GLY A 307      26.613 -19.010  -2.102  1.00 97.51           H  
ATOM   4413  CA  GLY A 307      26.043 -16.982  -1.967  1.00 97.51           C  
ATOM   4414  HA2 GLY A 307      25.609 -16.600  -1.043  1.00 97.51           H  
ATOM   4415  HA3 GLY A 307      26.658 -16.198  -2.410  1.00 97.51           H  
ATOM   4416  C   GLY A 307      24.906 -17.331  -2.922  1.00 97.51           C  
ATOM   4417  O   GLY A 307      24.808 -18.470  -3.383  1.00 97.51           O  
ATOM   4418  N   MET A 308      24.052 -16.358  -3.224  1.00 97.80           N  
ATOM   4419  H   MET A 308      24.195 -15.448  -2.811  1.00 97.80           H  
ATOM   4420  CA  MET A 308      22.878 -16.545  -4.078  1.00 97.80           C  
ATOM   4421  HA  MET A 308      23.065 -17.392  -4.738  1.00 97.80           H  
ATOM   4422  C   MET A 308      22.605 -15.312  -4.951  1.00 97.80           C  
ATOM   4423  CB  MET A 308      21.683 -16.901  -3.182  1.00 97.80           C  
ATOM   4424  HB2 MET A 308      21.516 -16.074  -2.492  1.00 97.80           H  
ATOM   4425  HB3 MET A 308      21.930 -17.787  -2.598  1.00 97.80           H  
ATOM   4426  O   MET A 308      22.814 -14.180  -4.524  1.00 97.80           O  
ATOM   4427  CG  MET A 308      20.379 -17.175  -3.934  1.00 97.80           C  
ATOM   4428  HG2 MET A 308      20.546 -17.987  -4.642  1.00 97.80           H  
ATOM   4429  HG3 MET A 308      20.087 -16.286  -4.495  1.00 97.80           H  
ATOM   4430  SD  MET A 308      19.001 -17.631  -2.849  1.00 97.80           S  
ATOM   4431  CE  MET A 308      18.864 -16.155  -1.804  1.00 97.80           C  
ATOM   4432  HE1 MET A 308      19.692 -16.120  -1.095  1.00 97.80           H  
ATOM   4433  HE2 MET A 308      17.925 -16.186  -1.252  1.00 97.80           H  
ATOM   4434  HE3 MET A 308      18.884 -15.258  -2.422  1.00 97.80           H  
ATOM   4435  N   ILE A 309      22.114 -15.522  -6.168  1.00 97.66           N  
ATOM   4436  H   ILE A 309      21.976 -16.478  -6.463  1.00 97.66           H  
ATOM   4437  CA  ILE A 309      21.614 -14.469  -7.059  1.00 97.66           C  
ATOM   4438  HA  ILE A 309      21.615 -13.508  -6.545  1.00 97.66           H  
ATOM   4439  C   ILE A 309      20.166 -14.825  -7.389  1.00 97.66           C  
ATOM   4440  CB  ILE A 309      22.498 -14.344  -8.323  1.00 97.66           C  
ATOM   4441  HB  ILE A 309      22.510 -15.310  -8.827  1.00 97.66           H  
ATOM   4442  O   ILE A 309      19.920 -15.857  -8.011  1.00 97.66           O  
ATOM   4443  CG1 ILE A 309      23.954 -13.965  -7.958  1.00 97.66           C  
ATOM   4444 HG12 ILE A 309      24.310 -14.607  -7.152  1.00 97.66           H  
ATOM   4445 HG13 ILE A 309      23.981 -12.938  -7.593  1.00 97.66           H  
ATOM   4446  CG2 ILE A 309      21.902 -13.297  -9.286  1.00 97.66           C  
ATOM   4447 HG21 ILE A 309      22.500 -13.225 -10.195  1.00 97.66           H  
ATOM   4448 HG22 ILE A 309      20.896 -13.587  -9.589  1.00 97.66           H  
ATOM   4449 HG23 ILE A 309      21.858 -12.322  -8.802  1.00 97.66           H  
ATOM   4450  CD1 ILE A 309      24.952 -14.118  -9.114  1.00 97.66           C  
ATOM   4451 HD11 ILE A 309      24.704 -13.445  -9.936  1.00 97.66           H  
ATOM   4452 HD12 ILE A 309      25.954 -13.877  -8.758  1.00 97.66           H  
ATOM   4453 HD13 ILE A 309      24.943 -15.146  -9.476  1.00 97.66           H  
ATOM   4454  N   ILE A 310      19.217 -13.991  -6.964  1.00 97.29           N  
ATOM   4455  H   ILE A 310      19.486 -13.150  -6.475  1.00 97.29           H  
ATOM   4456  CA  ILE A 310      17.796 -14.165  -7.281  1.00 97.29           C  
ATOM   4457  HA  ILE A 310      17.604 -15.220  -7.478  1.00 97.29           H  
ATOM   4458  C   ILE A 310      17.477 -13.377  -8.551  1.00 97.29           C  
ATOM   4459  CB  ILE A 310      16.897 -13.767  -6.093  1.00 97.29           C  
ATOM   4460  HB  ILE A 310      17.136 -12.742  -5.809  1.00 97.29           H  
ATOM   4461  O   ILE A 310      17.723 -12.173  -8.609  1.00 97.29           O  
ATOM   4462  CG1 ILE A 310      17.175 -14.692  -4.886  1.00 97.29           C  
ATOM   4463 HG12 ILE A 310      18.233 -14.638  -4.628  1.00 97.29           H  
ATOM   4464 HG13 ILE A 310      16.943 -15.722  -5.155  1.00 97.29           H  
ATOM   4465  CG2 ILE A 310      15.411 -13.833  -6.496  1.00 97.29           C  
ATOM   4466 HG21 ILE A 310      14.773 -13.485  -5.684  1.00 97.29           H  
ATOM   4467 HG22 ILE A 310      15.206 -13.174  -7.340  1.00 97.29           H  
ATOM   4468 HG23 ILE A 310      15.138 -14.856  -6.754  1.00 97.29           H  
ATOM   4469  CD1 ILE A 310      16.380 -14.318  -3.632  1.00 97.29           C  
ATOM   4470 HD11 ILE A 310      16.656 -14.979  -2.810  1.00 97.29           H  
ATOM   4471 HD12 ILE A 310      16.580 -13.283  -3.355  1.00 97.29           H  
ATOM   4472 HD13 ILE A 310      15.312 -14.454  -3.805  1.00 97.29           H  
ATOM   4473  N   ILE A 311      16.920 -14.045  -9.560  1.00 96.42           N  
ATOM   4474  H   ILE A 311      16.779 -15.038  -9.443  1.00 96.42           H  
ATOM   4475  CA  ILE A 311      16.465 -13.420 -10.808  1.00 96.42           C  
ATOM   4476  HA  ILE A 311      16.923 -12.436 -10.907  1.00 96.42           H  
ATOM   4477  C   ILE A 311      14.947 -13.220 -10.737  1.00 96.42           C  
ATOM   4478  CB  ILE A 311      16.904 -14.261 -12.033  1.00 96.42           C  
ATOM   4479  HB  ILE A 311      16.468 -15.256 -11.945  1.00 96.42           H  
ATOM   4480  O   ILE A 311      14.200 -14.202 -10.708  1.00 96.42           O  
ATOM   4481  CG1 ILE A 311      18.445 -14.404 -12.082  1.00 96.42           C  
ATOM   4482 HG12 ILE A 311      18.811 -14.767 -11.122  1.00 96.42           H  
ATOM   4483 HG13 ILE A 311      18.891 -13.424 -12.255  1.00 96.42           H  
ATOM   4484  CG2 ILE A 311      16.380 -13.608 -13.328  1.00 96.42           C  
ATOM   4485 HG21 ILE A 311      15.291 -13.586 -13.324  1.00 96.42           H  
ATOM   4486 HG22 ILE A 311      16.679 -14.183 -14.204  1.00 96.42           H  
ATOM   4487 HG23 ILE A 311      16.752 -12.587 -13.412  1.00 96.42           H  
ATOM   4488  CD1 ILE A 311      18.966 -15.383 -13.144  1.00 96.42           C  
ATOM   4489 HD11 ILE A 311      18.572 -16.381 -12.952  1.00 96.42           H  
ATOM   4490 HD12 ILE A 311      20.054 -15.409 -13.088  1.00 96.42           H  
ATOM   4491 HD13 ILE A 311      18.687 -15.068 -14.149  1.00 96.42           H  
ATOM   4492  N   ASN A 312      14.495 -11.963 -10.734  1.00 95.40           N  
ATOM   4493  H   ASN A 312      15.164 -11.207 -10.718  1.00 95.40           H  
ATOM   4494  CA  ASN A 312      13.071 -11.620 -10.849  1.00 95.40           C  
ATOM   4495  HA  ASN A 312      12.512 -12.237 -10.146  1.00 95.40           H  
ATOM   4496  C   ASN A 312      12.530 -11.920 -12.263  1.00 95.40           C  
ATOM   4497  CB  ASN A 312      12.863 -10.138 -10.472  1.00 95.40           C  
ATOM   4498  HB2 ASN A 312      11.881  -9.816 -10.818  1.00 95.40           H  
ATOM   4499  HB3 ASN A 312      13.613  -9.518 -10.965  1.00 95.40           H  
ATOM   4500  O   ASN A 312      13.301 -11.873 -13.226  1.00 95.40           O  
ATOM   4501  CG  ASN A 312      12.906  -9.884  -8.976  1.00 95.40           C  
ATOM   4502  ND2 ASN A 312      12.842  -8.647  -8.547  1.00 95.40           N  
ATOM   4503 HD21 ASN A 312      12.672  -7.866  -9.165  1.00 95.40           H  
ATOM   4504 HD22 ASN A 312      12.789  -8.551  -7.543  1.00 95.40           H  
ATOM   4505  OD1 ASN A 312      12.994 -10.785  -8.160  1.00 95.40           O  
ATOM   4506  N   PRO A 313      11.220 -12.190 -12.430  1.00 92.99           N  
ATOM   4507  CA  PRO A 313      10.588 -12.270 -13.747  1.00 92.99           C  
ATOM   4508  HA  PRO A 313      11.167 -12.922 -14.400  1.00 92.99           H  
ATOM   4509  C   PRO A 313      10.492 -10.877 -14.404  1.00 92.99           C  
ATOM   4510  CB  PRO A 313       9.218 -12.905 -13.491  1.00 92.99           C  
ATOM   4511  HB2 PRO A 313       9.319 -13.988 -13.420  1.00 92.99           H  
ATOM   4512  HB3 PRO A 313       8.481 -12.638 -14.250  1.00 92.99           H  
ATOM   4513  O   PRO A 313      10.653  -9.843 -13.757  1.00 92.99           O  
ATOM   4514  CG  PRO A 313       8.863 -12.328 -12.126  1.00 92.99           C  
ATOM   4515  HG2 PRO A 313       8.101 -12.909 -11.606  1.00 92.99           H  
ATOM   4516  HG3 PRO A 313       8.511 -11.308 -12.279  1.00 92.99           H  
ATOM   4517  CD  PRO A 313      10.207 -12.316 -11.390  1.00 92.99           C  
ATOM   4518  HD2 PRO A 313      10.246 -11.484 -10.687  1.00 92.99           H  
ATOM   4519  HD3 PRO A 313      10.346 -13.258 -10.859  1.00 92.99           H  
ATOM   4520  N   SER A 314      10.241 -10.833 -15.716  1.00 93.75           N  
ATOM   4521  H   SER A 314      10.037 -11.693 -16.205  1.00 93.75           H  
ATOM   4522  CA  SER A 314      10.291  -9.600 -16.533  1.00 93.75           C  
ATOM   4523  HA  SER A 314      11.284  -9.158 -16.452  1.00 93.75           H  
ATOM   4524  C   SER A 314       9.301  -8.512 -16.111  1.00 93.75           C  
ATOM   4525  CB  SER A 314      10.043  -9.966 -18.002  1.00 93.75           C  
ATOM   4526  HB2 SER A 314      10.932 -10.465 -18.387  1.00 93.75           H  
ATOM   4527  HB3 SER A 314       9.871  -9.065 -18.591  1.00 93.75           H  
ATOM   4528  O   SER A 314       9.587  -7.326 -16.232  1.00 93.75           O  
ATOM   4529  OG  SER A 314       8.945 -10.855 -18.129  1.00 93.75           O  
ATOM   4530  HG  SER A 314       8.128 -10.358 -18.204  1.00 93.75           H  
ATOM   4531  N   GLN A 315       8.164  -8.946 -15.590  1.00 90.58           N  
ATOM   4532  H   GLN A 315       8.083  -9.949 -15.501  1.00 90.58           H  
ATOM   4533  CA  GLN A 315       7.013  -8.179 -15.106  1.00 90.58           C  
ATOM   4534  HA  GLN A 315       6.726  -7.463 -15.876  1.00 90.58           H  
ATOM   4535  C   GLN A 315       7.335  -7.322 -13.859  1.00 90.58           C  
ATOM   4536  CB  GLN A 315       5.818  -9.157 -14.929  1.00 90.58           C  
ATOM   4537  HB2 GLN A 315       5.146  -8.766 -14.165  1.00 90.58           H  
ATOM   4538  HB3 GLN A 315       5.264  -9.188 -15.868  1.00 90.58           H  
ATOM   4539  O   GLN A 315       6.684  -6.311 -13.632  1.00 90.58           O  
ATOM   4540  CG  GLN A 315       6.239 -10.607 -14.586  1.00 90.58           C  
ATOM   4541  HG2 GLN A 315       6.819 -10.594 -13.663  1.00 90.58           H  
ATOM   4542  HG3 GLN A 315       6.878 -11.006 -15.373  1.00 90.58           H  
ATOM   4543  CD  GLN A 315       5.139 -11.653 -14.503  1.00 90.58           C  
ATOM   4544  NE2 GLN A 315       5.103 -12.378 -13.417  1.00 90.58           N  
ATOM   4545 HE21 GLN A 315       5.363 -11.836 -12.606  1.00 90.58           H  
ATOM   4546 HE22 GLN A 315       4.314 -13.004 -13.335  1.00 90.58           H  
ATOM   4547  OE1 GLN A 315       4.494 -11.990 -15.482  1.00 90.58           O  
ATOM   4548  N   TYR A 316       8.431  -7.601 -13.135  1.00 92.25           N  
ATOM   4549  H   TYR A 316       8.957  -8.436 -13.349  1.00 92.25           H  
ATOM   4550  CA  TYR A 316       8.933  -6.707 -12.075  1.00 92.25           C  
ATOM   4551  HA  TYR A 316       8.095  -6.369 -11.465  1.00 92.25           H  
ATOM   4552  C   TYR A 316       9.651  -5.469 -12.616  1.00 92.25           C  
ATOM   4553  CB  TYR A 316       9.941  -7.431 -11.174  1.00 92.25           C  
ATOM   4554  HB2 TYR A 316      10.553  -6.691 -10.659  1.00 92.25           H  
ATOM   4555  HB3 TYR A 316      10.620  -8.013 -11.797  1.00 92.25           H  
ATOM   4556  O   TYR A 316       9.924  -4.546 -11.844  1.00 92.25           O  
ATOM   4557  CG  TYR A 316       9.359  -8.333 -10.117  1.00 92.25           C  
ATOM   4558  CD1 TYR A 316       9.759  -8.200  -8.772  1.00 92.25           C  
ATOM   4559  HD1 TYR A 316      10.408  -7.390  -8.475  1.00 92.25           H  
ATOM   4560  CD2 TYR A 316       8.479  -9.355 -10.492  1.00 92.25           C  
ATOM   4561  HD2 TYR A 316       8.076  -9.417 -11.492  1.00 92.25           H  
ATOM   4562  CE1 TYR A 316       9.343  -9.148  -7.822  1.00 92.25           C  
ATOM   4563  HE1 TYR A 316       9.654  -9.075  -6.791  1.00 92.25           H  
ATOM   4564  CE2 TYR A 316       8.093 -10.320  -9.562  1.00 92.25           C  
ATOM   4565  HE2 TYR A 316       7.422 -11.119  -9.837  1.00 92.25           H  
ATOM   4566  OH  TYR A 316       8.094 -11.141  -7.377  1.00 92.25           O  
ATOM   4567  HH  TYR A 316       8.168 -10.865  -6.461  1.00 92.25           H  
ATOM   4568  CZ  TYR A 316       8.521 -10.214  -8.239  1.00 92.25           C  
ATOM   4569  N   GLY A 317      10.068  -5.484 -13.887  1.00 94.75           N  
ATOM   4570  H   GLY A 317       9.767  -6.244 -14.480  1.00 94.75           H  
ATOM   4571  CA  GLY A 317      10.927  -4.462 -14.476  1.00 94.75           C  
ATOM   4572  HA2 GLY A 317      10.341  -3.550 -14.587  1.00 94.75           H  
ATOM   4573  HA3 GLY A 317      11.240  -4.784 -15.469  1.00 94.75           H  
ATOM   4574  C   GLY A 317      12.181  -4.191 -13.633  1.00 94.75           C  
ATOM   4575  O   GLY A 317      13.029  -5.071 -13.451  1.00 94.75           O  
ATOM   4576  N   VAL A 318      12.305  -2.969 -13.106  1.00 94.17           N  
ATOM   4577  H   VAL A 318      11.604  -2.286 -13.356  1.00 94.17           H  
ATOM   4578  CA  VAL A 318      13.412  -2.556 -12.220  1.00 94.17           C  
ATOM   4579  HA  VAL A 318      14.274  -3.174 -12.471  1.00 94.17           H  
ATOM   4580  C   VAL A 318      13.166  -2.795 -10.724  1.00 94.17           C  
ATOM   4581  CB  VAL A 318      13.842  -1.098 -12.470  1.00 94.17           C  
ATOM   4582  HB  VAL A 318      14.749  -0.918 -11.893  1.00 94.17           H  
ATOM   4583  O   VAL A 318      14.078  -2.573  -9.927  1.00 94.17           O  
ATOM   4584  CG1 VAL A 318      14.200  -0.864 -13.941  1.00 94.17           C  
ATOM   4585 HG11 VAL A 318      14.918  -1.612 -14.276  1.00 94.17           H  
ATOM   4586 HG12 VAL A 318      13.307  -0.919 -14.563  1.00 94.17           H  
ATOM   4587 HG13 VAL A 318      14.640   0.127 -14.049  1.00 94.17           H  
ATOM   4588  CG2 VAL A 318      12.807  -0.057 -12.034  1.00 94.17           C  
ATOM   4589 HG21 VAL A 318      11.899  -0.142 -12.631  1.00 94.17           H  
ATOM   4590 HG22 VAL A 318      12.554  -0.181 -10.981  1.00 94.17           H  
ATOM   4591 HG23 VAL A 318      13.227   0.940 -12.168  1.00 94.17           H  
ATOM   4592  N   THR A 319      11.973  -3.248 -10.331  1.00 94.93           N  
ATOM   4593  H   THR A 319      11.301  -3.492 -11.045  1.00 94.93           H  
ATOM   4594  CA  THR A 319      11.561  -3.412  -8.927  1.00 94.93           C  
ATOM   4595  HA  THR A 319      11.803  -2.491  -8.396  1.00 94.93           H  
ATOM   4596  C   THR A 319      12.301  -4.572  -8.261  1.00 94.93           C  
ATOM   4597  CB  THR A 319      10.046  -3.630  -8.817  1.00 94.93           C  
ATOM   4598  HB  THR A 319       9.779  -4.611  -9.210  1.00 94.93           H  
ATOM   4599  O   THR A 319      12.294  -5.699  -8.763  1.00 94.93           O  
ATOM   4600  CG2 THR A 319       9.535  -3.510  -7.386  1.00 94.93           C  
ATOM   4601 HG21 THR A 319       8.445  -3.523  -7.420  1.00 94.93           H  
ATOM   4602 HG22 THR A 319       9.863  -2.569  -6.945  1.00 94.93           H  
ATOM   4603 HG23 THR A 319       9.888  -4.348  -6.785  1.00 94.93           H  
ATOM   4604  OG1 THR A 319       9.361  -2.644  -9.547  1.00 94.93           O  
ATOM   4605  HG1 THR A 319       9.316  -2.958 -10.453  1.00 94.93           H  
ATOM   4606  N   LYS A 320      12.952  -4.307  -7.121  1.00 95.17           N  
ATOM   4607  H   LYS A 320      12.917  -3.364  -6.760  1.00 95.17           H  
ATOM   4608  CA  LYS A 320      13.810  -5.259  -6.397  1.00 95.17           C  
ATOM   4609  HA  LYS A 320      13.567  -6.280  -6.693  1.00 95.17           H  
ATOM   4610  C   LYS A 320      13.580  -5.134  -4.892  1.00 95.17           C  
ATOM   4611  CB  LYS A 320      15.291  -4.984  -6.728  1.00 95.17           C  
ATOM   4612  HB2 LYS A 320      15.511  -3.947  -6.471  1.00 95.17           H  
ATOM   4613  HB3 LYS A 320      15.923  -5.624  -6.113  1.00 95.17           H  
ATOM   4614  O   LYS A 320      13.573  -4.025  -4.359  1.00 95.17           O  
ATOM   4615  CG  LYS A 320      15.635  -5.229  -8.208  1.00 95.17           C  
ATOM   4616  HG2 LYS A 320      15.654  -6.301  -8.406  1.00 95.17           H  
ATOM   4617  HG3 LYS A 320      14.874  -4.779  -8.845  1.00 95.17           H  
ATOM   4618  CD  LYS A 320      16.981  -4.606  -8.589  1.00 95.17           C  
ATOM   4619  HD2 LYS A 320      17.784  -5.179  -8.126  1.00 95.17           H  
ATOM   4620  HD3 LYS A 320      17.014  -3.577  -8.229  1.00 95.17           H  
ATOM   4621  CE  LYS A 320      17.114  -4.611 -10.116  1.00 95.17           C  
ATOM   4622  HE2 LYS A 320      16.239  -4.105 -10.526  1.00 95.17           H  
ATOM   4623  HE3 LYS A 320      17.097  -5.644 -10.464  1.00 95.17           H  
ATOM   4624  NZ  LYS A 320      18.349  -3.926 -10.571  1.00 95.17           N  
ATOM   4625  HZ1 LYS A 320      18.378  -2.977 -10.225  1.00 95.17           H  
ATOM   4626  HZ2 LYS A 320      18.414  -3.910 -11.578  1.00 95.17           H  
ATOM   4627  HZ3 LYS A 320      19.179  -4.395 -10.238  1.00 95.17           H  
ATOM   4628  N   SER A 321      13.415  -6.261  -4.209  1.00 92.62           N  
ATOM   4629  H   SER A 321      13.461  -7.155  -4.676  1.00 92.62           H  
ATOM   4630  CA  SER A 321      13.383  -6.312  -2.749  1.00 92.62           C  
ATOM   4631  HA  SER A 321      12.862  -5.430  -2.376  1.00 92.62           H  
ATOM   4632  C   SER A 321      14.807  -6.294  -2.179  1.00 92.62           C  
ATOM   4633  CB  SER A 321      12.586  -7.533  -2.279  1.00 92.62           C  
ATOM   4634  HB2 SER A 321      12.663  -7.623  -1.196  1.00 92.62           H  
ATOM   4635  HB3 SER A 321      11.536  -7.390  -2.536  1.00 92.62           H  
ATOM   4636  O   SER A 321      15.737  -6.859  -2.758  1.00 92.62           O  
ATOM   4637  OG  SER A 321      13.050  -8.707  -2.914  1.00 92.62           O  
ATOM   4638  HG  SER A 321      13.405  -9.273  -2.225  1.00 92.62           H  
ATOM   4639  N   ALA A 322      14.990  -5.616  -1.049  1.00 95.67           N  
ATOM   4640  H   ALA A 322      14.200  -5.120  -0.662  1.00 95.67           H  
ATOM   4641  CA  ALA A 322      16.248  -5.571  -0.312  1.00 95.67           C  
ATOM   4642  HA  ALA A 322      17.056  -5.903  -0.964  1.00 95.67           H  
ATOM   4643  C   ALA A 322      16.194  -6.548   0.873  1.00 95.67           C  
ATOM   4644  CB  ALA A 322      16.545  -4.119   0.082  1.00 95.67           C  
ATOM   4645  HB1 ALA A 322      16.585  -3.490  -0.807  1.00 95.67           H  
ATOM   4646  HB2 ALA A 322      17.507  -4.080   0.594  1.00 95.67           H  
ATOM   4647  HB3 ALA A 322      15.767  -3.750   0.751  1.00 95.67           H  
ATOM   4648  O   ALA A 322      16.130  -6.135   2.028  1.00 95.67           O  
ATOM   4649  N   ASP A 323      16.201  -7.849   0.584  1.00 93.46           N  
ATOM   4650  H   ASP A 323      16.198  -8.122  -0.388  1.00 93.46           H  
ATOM   4651  CA  ASP A 323      15.887  -8.884   1.577  1.00 93.46           C  
ATOM   4652  HA  ASP A 323      15.046  -8.523   2.168  1.00 93.46           H  
ATOM   4653  C   ASP A 323      17.044  -9.160   2.563  1.00 93.46           C  
ATOM   4654  CB  ASP A 323      15.407 -10.157   0.858  1.00 93.46           C  
ATOM   4655  HB2 ASP A 323      15.188 -10.928   1.597  1.00 93.46           H  
ATOM   4656  HB3 ASP A 323      16.209 -10.514   0.212  1.00 93.46           H  
ATOM   4657  O   ASP A 323      18.232  -9.110   2.219  1.00 93.46           O  
ATOM   4658  CG  ASP A 323      14.152  -9.904   0.015  1.00 93.46           C  
ATOM   4659  OD1 ASP A 323      14.111 -10.335  -1.164  1.00 93.46           O  
ATOM   4660  OD2 ASP A 323      13.253  -9.205   0.517  1.00 93.46           O  
ATOM   4661  N   ALA A 324      16.700  -9.469   3.819  1.00 93.92           N  
ATOM   4662  H   ALA A 324      15.716  -9.479   4.043  1.00 93.92           H  
ATOM   4663  CA  ALA A 324      17.646  -9.756   4.904  1.00 93.92           C  
ATOM   4664  HA  ALA A 324      18.553  -9.177   4.730  1.00 93.92           H  
ATOM   4665  C   ALA A 324      18.067 -11.242   4.917  1.00 93.92           C  
ATOM   4666  CB  ALA A 324      17.046  -9.261   6.229  1.00 93.92           C  
ATOM   4667  HB1 ALA A 324      17.756  -9.427   7.040  1.00 93.92           H  
ATOM   4668  HB2 ALA A 324      16.821  -8.197   6.163  1.00 93.92           H  
ATOM   4669  HB3 ALA A 324      16.128  -9.806   6.451  1.00 93.92           H  
ATOM   4670  O   ALA A 324      17.731 -12.007   5.821  1.00 93.92           O  
ATOM   4671  N   HIS A 325      18.781 -11.678   3.877  1.00 94.60           N  
ATOM   4672  H   HIS A 325      18.955 -11.025   3.126  1.00 94.60           H  
ATOM   4673  CA  HIS A 325      19.178 -13.080   3.718  1.00 94.60           C  
ATOM   4674  HA  HIS A 325      18.283 -13.692   3.830  1.00 94.60           H  
ATOM   4675  C   HIS A 325      20.209 -13.571   4.751  1.00 94.60           C  
ATOM   4676  CB  HIS A 325      19.741 -13.313   2.315  1.00 94.60           C  
ATOM   4677  HB2 HIS A 325      20.048 -14.355   2.225  1.00 94.60           H  
ATOM   4678  HB3 HIS A 325      20.630 -12.695   2.190  1.00 94.60           H  
ATOM   4679  O   HIS A 325      21.026 -12.825   5.280  1.00 94.60           O  
ATOM   4680  CG  HIS A 325      18.789 -13.031   1.187  1.00 94.60           C  
ATOM   4681  CD2 HIS A 325      18.919 -12.012   0.282  1.00 94.60           C  
ATOM   4682  HD2 HIS A 325      19.665 -11.231   0.301  1.00 94.60           H  
ATOM   4683  ND1 HIS A 325      17.743 -13.823   0.759  1.00 94.60           N  
ATOM   4684  HD1 HIS A 325      17.338 -14.629   1.213  1.00 94.60           H  
ATOM   4685  CE1 HIS A 325      17.267 -13.288  -0.377  1.00 94.60           C  
ATOM   4686  HE1 HIS A 325      16.427 -13.666  -0.941  1.00 94.60           H  
ATOM   4687  NE2 HIS A 325      17.985 -12.216  -0.730  1.00 94.60           N  
ATOM   4688  N   VAL A 326      20.262 -14.892   4.947  1.00 94.80           N  
ATOM   4689  H   VAL A 326      19.541 -15.448   4.509  1.00 94.80           H  
ATOM   4690  CA  VAL A 326      21.186 -15.577   5.873  1.00 94.80           C  
ATOM   4691  HA  VAL A 326      21.315 -14.928   6.740  1.00 94.80           H  
ATOM   4692  C   VAL A 326      22.605 -15.830   5.319  1.00 94.80           C  
ATOM   4693  CB  VAL A 326      20.544 -16.888   6.366  1.00 94.80           C  
ATOM   4694  HB  VAL A 326      21.252 -17.399   7.019  1.00 94.80           H  
ATOM   4695  O   VAL A 326      23.419 -16.476   5.993  1.00 94.80           O  
ATOM   4696  CG1 VAL A 326      19.288 -16.623   7.199  1.00 94.80           C  
ATOM   4697 HG11 VAL A 326      19.520 -15.956   8.029  1.00 94.80           H  
ATOM   4698 HG12 VAL A 326      18.509 -16.164   6.590  1.00 94.80           H  
ATOM   4699 HG13 VAL A 326      18.902 -17.562   7.595  1.00 94.80           H  
ATOM   4700  CG2 VAL A 326      20.197 -17.830   5.207  1.00 94.80           C  
ATOM   4701 HG21 VAL A 326      19.369 -17.431   4.621  1.00 94.80           H  
ATOM   4702 HG22 VAL A 326      19.885 -18.792   5.613  1.00 94.80           H  
ATOM   4703 HG23 VAL A 326      21.055 -17.985   4.553  1.00 94.80           H  
ATOM   4704  N   LEU A 327      22.897 -15.378   4.097  1.00 95.99           N  
ATOM   4705  H   LEU A 327      22.210 -14.782   3.658  1.00 95.99           H  
ATOM   4706  CA  LEU A 327      24.164 -15.524   3.362  1.00 95.99           C  
ATOM   4707  HA  LEU A 327      24.978 -15.453   4.084  1.00 95.99           H  
ATOM   4708  C   LEU A 327      24.327 -14.371   2.340  1.00 95.99           C  
ATOM   4709  CB  LEU A 327      24.228 -16.917   2.681  1.00 95.99           C  
ATOM   4710  HB2 LEU A 327      25.279 -17.163   2.529  1.00 95.99           H  
ATOM   4711  HB3 LEU A 327      23.833 -17.669   3.364  1.00 95.99           H  
ATOM   4712  O   LEU A 327      23.347 -13.670   2.089  1.00 95.99           O  
ATOM   4713  CG  LEU A 327      23.521 -17.064   1.313  1.00 95.99           C  
ATOM   4714  HG  LEU A 327      23.922 -16.333   0.610  1.00 95.99           H  
ATOM   4715  CD1 LEU A 327      23.790 -18.452   0.735  1.00 95.99           C  
ATOM   4716 HD11 LEU A 327      24.863 -18.622   0.644  1.00 95.99           H  
ATOM   4717 HD12 LEU A 327      23.355 -19.220   1.375  1.00 95.99           H  
ATOM   4718 HD13 LEU A 327      23.340 -18.524  -0.255  1.00 95.99           H  
ATOM   4719  CD2 LEU A 327      22.011 -16.872   1.405  1.00 95.99           C  
ATOM   4720 HD21 LEU A 327      21.600 -17.531   2.171  1.00 95.99           H  
ATOM   4721 HD22 LEU A 327      21.780 -15.835   1.648  1.00 95.99           H  
ATOM   4722 HD23 LEU A 327      21.554 -17.104   0.442  1.00 95.99           H  
ATOM   4723  N   PRO A 328      25.507 -14.191   1.707  1.00 97.14           N  
ATOM   4724  CA  PRO A 328      25.709 -13.221   0.626  1.00 97.14           C  
ATOM   4725  HA  PRO A 328      25.561 -12.218   1.028  1.00 97.14           H  
ATOM   4726  C   PRO A 328      24.738 -13.428  -0.545  1.00 97.14           C  
ATOM   4727  CB  PRO A 328      27.179 -13.371   0.200  1.00 97.14           C  
ATOM   4728  HB2 PRO A 328      27.617 -12.413  -0.081  1.00 97.14           H  
ATOM   4729  HB3 PRO A 328      27.284 -14.083  -0.619  1.00 97.14           H  
ATOM   4730  O   PRO A 328      24.942 -14.301  -1.385  1.00 97.14           O  
ATOM   4731  CG  PRO A 328      27.858 -13.958   1.433  1.00 97.14           C  
ATOM   4732  HG2 PRO A 328      28.745 -14.534   1.170  1.00 97.14           H  
ATOM   4733  HG3 PRO A 328      28.112 -13.164   2.136  1.00 97.14           H  
ATOM   4734  CD  PRO A 328      26.766 -14.845   2.024  1.00 97.14           C  
ATOM   4735  HD2 PRO A 328      26.792 -15.824   1.545  1.00 97.14           H  
ATOM   4736  HD3 PRO A 328      26.911 -14.944   3.100  1.00 97.14           H  
ATOM   4737  N   ALA A 329      23.679 -12.627  -0.607  1.00 97.28           N  
ATOM   4738  H   ALA A 329      23.505 -11.980   0.149  1.00 97.28           H  
ATOM   4739  CA  ALA A 329      22.632 -12.765  -1.611  1.00 97.28           C  
ATOM   4740  HA  ALA A 329      23.072 -13.209  -2.504  1.00 97.28           H  
ATOM   4741  C   ALA A 329      22.044 -11.412  -2.023  1.00 97.28           C  
ATOM   4742  CB  ALA A 329      21.569 -13.711  -1.054  1.00 97.28           C  
ATOM   4743  HB1 ALA A 329      22.014 -14.685  -0.849  1.00 97.28           H  
ATOM   4744  HB2 ALA A 329      20.750 -13.815  -1.766  1.00 97.28           H  
ATOM   4745  HB3 ALA A 329      21.189 -13.308  -0.115  1.00 97.28           H  
ATOM   4746  O   ALA A 329      22.090 -10.469  -1.234  1.00 97.28           O  
ATOM   4747  N   LEU A 330      21.525 -11.317  -3.249  1.00 97.00           N  
ATOM   4748  H   LEU A 330      21.522 -12.142  -3.833  1.00 97.00           H  
ATOM   4749  CA  LEU A 330      20.861 -10.125  -3.793  1.00 97.00           C  
ATOM   4750  HA  LEU A 330      20.289  -9.665  -2.988  1.00 97.00           H  
ATOM   4751  C   LEU A 330      19.859 -10.474  -4.905  1.00 97.00           C  
ATOM   4752  CB  LEU A 330      21.902  -9.094  -4.294  1.00 97.00           C  
ATOM   4753  HB2 LEU A 330      22.693  -8.994  -3.551  1.00 97.00           H  
ATOM   4754  HB3 LEU A 330      21.396  -8.130  -4.351  1.00 97.00           H  
ATOM   4755  O   LEU A 330      19.975 -11.521  -5.549  1.00 97.00           O  
ATOM   4756  CG  LEU A 330      22.532  -9.356  -5.678  1.00 97.00           C  
ATOM   4757  HG  LEU A 330      21.751  -9.403  -6.437  1.00 97.00           H  
ATOM   4758  CD1 LEU A 330      23.463  -8.198  -6.046  1.00 97.00           C  
ATOM   4759 HD11 LEU A 330      23.813  -8.318  -7.071  1.00 97.00           H  
ATOM   4760 HD12 LEU A 330      24.316  -8.176  -5.368  1.00 97.00           H  
ATOM   4761 HD13 LEU A 330      22.919  -7.256  -5.982  1.00 97.00           H  
ATOM   4762  CD2 LEU A 330      23.349 -10.645  -5.721  1.00 97.00           C  
ATOM   4763 HD21 LEU A 330      23.874 -10.716  -6.673  1.00 97.00           H  
ATOM   4764 HD22 LEU A 330      24.065 -10.663  -4.899  1.00 97.00           H  
ATOM   4765 HD23 LEU A 330      22.687 -11.507  -5.642  1.00 97.00           H  
ATOM   4766  N   VAL A 331      18.939  -9.546  -5.169  1.00 96.65           N  
ATOM   4767  H   VAL A 331      18.903  -8.736  -4.566  1.00 96.65           H  
ATOM   4768  CA  VAL A 331      17.930  -9.635  -6.236  1.00 96.65           C  
ATOM   4769  HA  VAL A 331      17.837 -10.675  -6.551  1.00 96.65           H  
ATOM   4770  C   VAL A 331      18.347  -8.805  -7.458  1.00 96.65           C  
ATOM   4771  CB  VAL A 331      16.556  -9.192  -5.697  1.00 96.65           C  
ATOM   4772  HB  VAL A 331      16.608  -8.143  -5.404  1.00 96.65           H  
ATOM   4773  O   VAL A 331      18.711  -7.635  -7.317  1.00 96.65           O  
ATOM   4774  CG1 VAL A 331      15.473  -9.346  -6.764  1.00 96.65           C  
ATOM   4775 HG11 VAL A 331      15.656  -8.674  -7.602  1.00 96.65           H  
ATOM   4776 HG12 VAL A 331      14.503  -9.104  -6.329  1.00 96.65           H  
ATOM   4777 HG13 VAL A 331      15.447 -10.375  -7.124  1.00 96.65           H  
ATOM   4778  CG2 VAL A 331      16.119 -10.017  -4.478  1.00 96.65           C  
ATOM   4779 HG21 VAL A 331      16.033 -11.073  -4.733  1.00 96.65           H  
ATOM   4780 HG22 VAL A 331      16.822  -9.895  -3.654  1.00 96.65           H  
ATOM   4781 HG23 VAL A 331      15.150  -9.665  -4.125  1.00 96.65           H  
ATOM   4782  N   VAL A 332      18.275  -9.381  -8.664  1.00 96.60           N  
ATOM   4783  H   VAL A 332      17.946 -10.336  -8.700  1.00 96.60           H  
ATOM   4784  CA  VAL A 332      18.562  -8.724  -9.958  1.00 96.60           C  
ATOM   4785  HA  VAL A 332      18.756  -7.669  -9.766  1.00 96.60           H  
ATOM   4786  C   VAL A 332      17.355  -8.774 -10.908  1.00 96.60           C  
ATOM   4787  CB  VAL A 332      19.829  -9.287 -10.643  1.00 96.60           C  
ATOM   4788  HB  VAL A 332      19.999  -8.704 -11.548  1.00 96.60           H  
ATOM   4789  O   VAL A 332      16.442  -9.582 -10.736  1.00 96.60           O  
ATOM   4790  CG1 VAL A 332      21.074  -9.118  -9.763  1.00 96.60           C  
ATOM   4791 HG11 VAL A 332      20.984  -9.724  -8.862  1.00 96.60           H  
ATOM   4792 HG12 VAL A 332      21.960  -9.430 -10.316  1.00 96.60           H  
ATOM   4793 HG13 VAL A 332      21.185  -8.070  -9.482  1.00 96.60           H  
ATOM   4794  CG2 VAL A 332      19.710 -10.757 -11.060  1.00 96.60           C  
ATOM   4795 HG21 VAL A 332      19.589 -11.389 -10.180  1.00 96.60           H  
ATOM   4796 HG22 VAL A 332      18.853 -10.894 -11.719  1.00 96.60           H  
ATOM   4797 HG23 VAL A 332      20.609 -11.063 -11.595  1.00 96.60           H  
ATOM   4798  N   SER A 333      17.340  -7.900 -11.924  1.00 96.26           N  
ATOM   4799  H   SER A 333      18.168  -7.354 -12.112  1.00 96.26           H  
ATOM   4800  CA  SER A 333      16.259  -7.871 -12.925  1.00 96.26           C  
ATOM   4801  HA  SER A 333      15.305  -7.890 -12.398  1.00 96.26           H  
ATOM   4802  C   SER A 333      16.306  -9.094 -13.853  1.00 96.26           C  
ATOM   4803  CB  SER A 333      16.305  -6.576 -13.754  1.00 96.26           C  
ATOM   4804  HB2 SER A 333      15.335  -6.439 -14.231  1.00 96.26           H  
ATOM   4805  HB3 SER A 333      16.488  -5.719 -13.105  1.00 96.26           H  
ATOM   4806  O   SER A 333      17.370  -9.690 -14.044  1.00 96.26           O  
ATOM   4807  OG  SER A 333      17.292  -6.643 -14.770  1.00 96.26           O  
ATOM   4808  HG  SER A 333      18.091  -6.183 -14.502  1.00 96.26           H  
ATOM   4809  N   ALA A 334      15.190  -9.419 -14.512  1.00 96.14           N  
ATOM   4810  H   ALA A 334      14.322  -8.965 -14.265  1.00 96.14           H  
ATOM   4811  CA  ALA A 334      15.147 -10.457 -15.550  1.00 96.14           C  
ATOM   4812  HA  ALA A 334      15.357 -11.425 -15.096  1.00 96.14           H  
ATOM   4813  C   ALA A 334      16.163 -10.208 -16.680  1.00 96.14           C  
ATOM   4814  CB  ALA A 334      13.734 -10.482 -16.138  1.00 96.14           C  
ATOM   4815  HB1 ALA A 334      13.531  -9.554 -16.672  1.00 96.14           H  
ATOM   4816  HB2 ALA A 334      13.638 -11.323 -16.825  1.00 96.14           H  
ATOM   4817  HB3 ALA A 334      13.004 -10.598 -15.337  1.00 96.14           H  
ATOM   4818  O   ALA A 334      16.826 -11.132 -17.160  1.00 96.14           O  
ATOM   4819  N   ALA A 335      16.314  -8.943 -17.088  1.00 96.10           N  
ATOM   4820  H   ALA A 335      15.782  -8.224 -16.618  1.00 96.10           H  
ATOM   4821  CA  ALA A 335      17.226  -8.537 -18.152  1.00 96.10           C  
ATOM   4822  HA  ALA A 335      17.039  -9.155 -19.030  1.00 96.10           H  
ATOM   4823  C   ALA A 335      18.698  -8.728 -17.756  1.00 96.10           C  
ATOM   4824  CB  ALA A 335      16.925  -7.077 -18.509  1.00 96.10           C  
ATOM   4825  HB1 ALA A 335      17.107  -6.434 -17.647  1.00 96.10           H  
ATOM   4826  HB2 ALA A 335      15.885  -6.976 -18.819  1.00 96.10           H  
ATOM   4827  HB3 ALA A 335      17.568  -6.763 -19.332  1.00 96.10           H  
ATOM   4828  O   ALA A 335      19.517  -9.097 -18.594  1.00 96.10           O  
ATOM   4829  N   ASP A 336      19.042  -8.514 -16.484  1.00 97.60           N  
ATOM   4830  H   ASP A 336      18.330  -8.197 -15.842  1.00 97.60           H  
ATOM   4831  CA  ASP A 336      20.399  -8.727 -15.973  1.00 97.60           C  
ATOM   4832  HA  ASP A 336      21.116  -8.417 -16.733  1.00 97.60           H  
ATOM   4833  C   ASP A 336      20.673 -10.210 -15.695  1.00 97.60           C  
ATOM   4834  CB  ASP A 336      20.633  -7.850 -14.740  1.00 97.60           C  
ATOM   4835  HB2 ASP A 336      21.654  -8.004 -14.389  1.00 97.60           H  
ATOM   4836  HB3 ASP A 336      19.948  -8.155 -13.949  1.00 97.60           H  
ATOM   4837  O   ASP A 336      21.718 -10.725 -16.088  1.00 97.60           O  
ATOM   4838  CG  ASP A 336      20.432  -6.366 -15.058  1.00 97.60           C  
ATOM   4839  OD1 ASP A 336      19.691  -5.715 -14.281  1.00 97.60           O  
ATOM   4840  OD2 ASP A 336      20.960  -5.909 -16.105  1.00 97.60           O  
ATOM   4841  N   GLY A 337      19.700 -10.936 -15.134  1.00 97.25           N  
ATOM   4842  H   GLY A 337      18.863 -10.460 -14.829  1.00 97.25           H  
ATOM   4843  CA  GLY A 337      19.754 -12.392 -14.990  1.00 97.25           C  
ATOM   4844  HA2 GLY A 337      20.548 -12.668 -14.296  1.00 97.25           H  
ATOM   4845  HA3 GLY A 337      18.799 -12.735 -14.591  1.00 97.25           H  
ATOM   4846  C   GLY A 337      19.993 -13.107 -16.322  1.00 97.25           C  
ATOM   4847  O   GLY A 337      20.833 -14.001 -16.400  1.00 97.25           O  
ATOM   4848  N   THR A 338      19.349 -12.646 -17.399  1.00 96.88           N  
ATOM   4849  H   THR A 338      18.645 -11.935 -17.257  1.00 96.88           H  
ATOM   4850  CA  THR A 338      19.565 -13.160 -18.763  1.00 96.88           C  
ATOM   4851  HA  THR A 338      19.345 -14.227 -18.769  1.00 96.88           H  
ATOM   4852  C   THR A 338      21.018 -12.988 -19.229  1.00 96.88           C  
ATOM   4853  CB  THR A 338      18.606 -12.476 -19.753  1.00 96.88           C  
ATOM   4854  HB  THR A 338      18.797 -11.403 -19.772  1.00 96.88           H  
ATOM   4855  O   THR A 338      21.582 -13.905 -19.827  1.00 96.88           O  
ATOM   4856  CG2 THR A 338      18.716 -13.031 -21.173  1.00 96.88           C  
ATOM   4857 HG21 THR A 338      19.690 -12.795 -21.602  1.00 96.88           H  
ATOM   4858 HG22 THR A 338      17.942 -12.580 -21.795  1.00 96.88           H  
ATOM   4859 HG23 THR A 338      18.578 -14.112 -21.158  1.00 96.88           H  
ATOM   4860  OG1 THR A 338      17.273 -12.695 -19.356  1.00 96.88           O  
ATOM   4861  HG1 THR A 338      17.102 -12.199 -18.553  1.00 96.88           H  
ATOM   4862  N   LYS A 339      21.667 -11.856 -18.916  1.00 97.55           N  
ATOM   4863  H   LYS A 339      21.176 -11.160 -18.373  1.00 97.55           H  
ATOM   4864  CA  LYS A 339      23.086 -11.610 -19.252  1.00 97.55           C  
ATOM   4865  HA  LYS A 339      23.260 -11.865 -20.298  1.00 97.55           H  
ATOM   4866  C   LYS A 339      24.025 -12.489 -18.420  1.00 97.55           C  
ATOM   4867  CB  LYS A 339      23.449 -10.132 -19.040  1.00 97.55           C  
ATOM   4868  HB2 LYS A 339      24.504  -9.991 -19.275  1.00 97.55           H  
ATOM   4869  HB3 LYS A 339      23.318  -9.909 -17.982  1.00 97.55           H  
ATOM   4870  O   LYS A 339      24.954 -13.078 -18.967  1.00 97.55           O  
ATOM   4871  CG  LYS A 339      22.628  -9.142 -19.888  1.00 97.55           C  
ATOM   4872  HG2 LYS A 339      22.998  -9.133 -20.913  1.00 97.55           H  
ATOM   4873  HG3 LYS A 339      21.581  -9.445 -19.905  1.00 97.55           H  
ATOM   4874  CD  LYS A 339      22.737  -7.739 -19.274  1.00 97.55           C  
ATOM   4875  HD2 LYS A 339      22.672  -7.838 -18.190  1.00 97.55           H  
ATOM   4876  HD3 LYS A 339      23.706  -7.310 -19.529  1.00 97.55           H  
ATOM   4877  CE  LYS A 339      21.610  -6.799 -19.703  1.00 97.55           C  
ATOM   4878  HE2 LYS A 339      20.677  -7.362 -19.689  1.00 97.55           H  
ATOM   4879  HE3 LYS A 339      21.793  -6.460 -20.722  1.00 97.55           H  
ATOM   4880  NZ  LYS A 339      21.500  -5.651 -18.762  1.00 97.55           N  
ATOM   4881  HZ1 LYS A 339      21.310  -5.959 -17.819  1.00 97.55           H  
ATOM   4882  HZ2 LYS A 339      22.360  -5.124 -18.711  1.00 97.55           H  
ATOM   4883  HZ3 LYS A 339      20.736  -5.036 -19.001  1.00 97.55           H  
ATOM   4884  N   ILE A 340      23.748 -12.650 -17.122  1.00 97.89           N  
ATOM   4885  H   ILE A 340      22.982 -12.118 -16.734  1.00 97.89           H  
ATOM   4886  CA  ILE A 340      24.518 -13.544 -16.240  1.00 97.89           C  
ATOM   4887  HA  ILE A 340      25.568 -13.257 -16.296  1.00 97.89           H  
ATOM   4888  C   ILE A 340      24.428 -14.997 -16.742  1.00 97.89           C  
ATOM   4889  CB  ILE A 340      24.058 -13.401 -14.767  1.00 97.89           C  
ATOM   4890  HB  ILE A 340      22.996 -13.639 -14.714  1.00 97.89           H  
ATOM   4891  O   ILE A 340      25.449 -15.679 -16.834  1.00 97.89           O  
ATOM   4892  CG1 ILE A 340      24.273 -11.960 -14.237  1.00 97.89           C  
ATOM   4893 HG12 ILE A 340      25.337 -11.785 -14.077  1.00 97.89           H  
ATOM   4894 HG13 ILE A 340      23.938 -11.234 -14.978  1.00 97.89           H  
ATOM   4895  CG2 ILE A 340      24.829 -14.389 -13.868  1.00 97.89           C  
ATOM   4896 HG21 ILE A 340      24.669 -15.415 -14.198  1.00 97.89           H  
ATOM   4897 HG22 ILE A 340      24.488 -14.317 -12.836  1.00 97.89           H  
ATOM   4898 HG23 ILE A 340      25.899 -14.184 -13.916  1.00 97.89           H  
ATOM   4899  CD1 ILE A 340      23.523 -11.654 -12.934  1.00 97.89           C  
ATOM   4900 HD11 ILE A 340      23.654 -10.602 -12.682  1.00 97.89           H  
ATOM   4901 HD12 ILE A 340      23.914 -12.259 -12.115  1.00 97.89           H  
ATOM   4902 HD13 ILE A 340      22.460 -11.856 -13.063  1.00 97.89           H  
ATOM   4903  N   LEU A 341      23.238 -15.456 -17.144  1.00 97.04           N  
ATOM   4904  H   LEU A 341      22.428 -14.867 -17.014  1.00 97.04           H  
ATOM   4905  CA  LEU A 341      23.040 -16.778 -17.747  1.00 97.04           C  
ATOM   4906  HA  LEU A 341      23.485 -17.527 -17.091  1.00 97.04           H  
ATOM   4907  C   LEU A 341      23.748 -16.917 -19.107  1.00 97.04           C  
ATOM   4908  CB  LEU A 341      21.531 -17.062 -17.867  1.00 97.04           C  
ATOM   4909  HB2 LEU A 341      21.384 -17.930 -18.509  1.00 97.04           H  
ATOM   4910  HB3 LEU A 341      21.056 -16.210 -18.352  1.00 97.04           H  
ATOM   4911  O   LEU A 341      24.286 -17.984 -19.405  1.00 97.04           O  
ATOM   4912  CG  LEU A 341      20.830 -17.336 -16.520  1.00 97.04           C  
ATOM   4913  HG  LEU A 341      21.081 -16.554 -15.803  1.00 97.04           H  
ATOM   4914  CD1 LEU A 341      19.314 -17.339 -16.721  1.00 97.04           C  
ATOM   4915 HD11 LEU A 341      18.820 -17.525 -15.767  1.00 97.04           H  
ATOM   4916 HD12 LEU A 341      19.029 -18.120 -17.426  1.00 97.04           H  
ATOM   4917 HD13 LEU A 341      18.990 -16.369 -17.097  1.00 97.04           H  
ATOM   4918  CD2 LEU A 341      21.235 -18.688 -15.930  1.00 97.04           C  
ATOM   4919 HD21 LEU A 341      22.298 -18.702 -15.689  1.00 97.04           H  
ATOM   4920 HD22 LEU A 341      21.014 -19.493 -16.630  1.00 97.04           H  
ATOM   4921 HD23 LEU A 341      20.676 -18.876 -15.014  1.00 97.04           H  
ATOM   4922  N   ALA A 342      23.823 -15.856 -19.916  1.00 97.10           N  
ATOM   4923  H   ALA A 342      23.315 -15.018 -19.671  1.00 97.10           H  
ATOM   4924  CA  ALA A 342      24.612 -15.859 -21.150  1.00 97.10           C  
ATOM   4925  HA  ALA A 342      24.300 -16.715 -21.748  1.00 97.10           H  
ATOM   4926  C   ALA A 342      26.119 -16.035 -20.864  1.00 97.10           C  
ATOM   4927  CB  ALA A 342      24.302 -14.594 -21.959  1.00 97.10           C  
ATOM   4928  HB1 ALA A 342      23.229 -14.519 -22.134  1.00 97.10           H  
ATOM   4929  HB2 ALA A 342      24.641 -13.706 -21.426  1.00 97.10           H  
ATOM   4930  HB3 ALA A 342      24.815 -14.642 -22.920  1.00 97.10           H  
ATOM   4931  O   ALA A 342      26.747 -16.918 -21.449  1.00 97.10           O  
ATOM   4932  N   TYR A 343      26.677 -15.295 -19.896  1.00 97.19           N  
ATOM   4933  H   TYR A 343      26.117 -14.573 -19.465  1.00 97.19           H  
ATOM   4934  CA  TYR A 343      28.057 -15.486 -19.419  1.00 97.19           C  
ATOM   4935  HA  TYR A 343      28.740 -15.330 -20.253  1.00 97.19           H  
ATOM   4936  C   TYR A 343      28.301 -16.911 -18.892  1.00 97.19           C  
ATOM   4937  CB  TYR A 343      28.377 -14.444 -18.335  1.00 97.19           C  
ATOM   4938  HB2 TYR A 343      27.536 -14.379 -17.644  1.00 97.19           H
[truncated: 512,983 more chars]
