# Supplementary material for: AlphaFold-Multimer predicts cross-kingdom interactions at the plant-pathogen interface
Source: Nat Commun. 2023 Sep 27;14:6040. doi: 10.1038/s41467-023-41721-9 (PMC10533508; doi:10.1038/s41467-023-41721-9)
Supplement: Supplementary file 6 — Supplementary Data 3 [file 41467_2023_41721_MOESM6_ESM.zip › P69B-Epi1a.pdb]

ATOM      1  N   LEU A   1     -25.105 -13.831  13.814  1.00 42.30           N  
ATOM      2  H   LEU A   1     -25.662 -13.869  14.656  1.00 42.30           H  
ATOM      3  H2  LEU A   1     -25.688 -14.045  13.018  1.00 42.30           H  
ATOM      4  H3  LEU A   1     -24.372 -14.524  13.860  1.00 42.30           H  
ATOM      5  CA  LEU A   1     -24.496 -12.500  13.649  1.00 42.30           C  
ATOM      6  HA  LEU A   1     -25.264 -11.738  13.511  1.00 42.30           H  
ATOM      7  C   LEU A   1     -23.677 -12.573  12.398  1.00 42.30           C  
ATOM      8  CB  LEU A   1     -23.584 -12.088  14.820  1.00 42.30           C  
ATOM      9  HB2 LEU A   1     -22.970 -11.259  14.468  1.00 42.30           H  
ATOM     10  HB3 LEU A   1     -22.905 -12.902  15.073  1.00 42.30           H  
ATOM     11  O   LEU A   1     -22.625 -13.200  12.413  1.00 42.30           O  
ATOM     12  CG  LEU A   1     -24.362 -11.622  16.064  1.00 42.30           C  
ATOM     13  HG  LEU A   1     -25.409 -11.472  15.803  1.00 42.30           H  
ATOM     14  CD1 LEU A   1     -24.279 -12.658  17.185  1.00 42.30           C  
ATOM     15 HD11 LEU A   1     -24.855 -12.313  18.044  1.00 42.30           H  
ATOM     16 HD12 LEU A   1     -24.691 -13.613  16.861  1.00 42.30           H  
ATOM     17 HD13 LEU A   1     -23.243 -12.803  17.493  1.00 42.30           H  
ATOM     18  CD2 LEU A   1     -23.800 -10.297  16.581  1.00 42.30           C  
ATOM     19 HD21 LEU A   1     -22.743 -10.406  16.822  1.00 42.30           H  
ATOM     20 HD22 LEU A   1     -24.358  -9.981  17.462  1.00 42.30           H  
ATOM     21 HD23 LEU A   1     -23.914  -9.530  15.816  1.00 42.30           H  
ATOM     22  N   SER A   2     -24.177 -11.992  11.321  1.00 46.32           N  
ATOM     23  H   SER A   2     -25.039 -11.466  11.337  1.00 46.32           H  
ATOM     24  CA  SER A   2     -23.234 -11.546  10.321  1.00 46.32           C  
ATOM     25  HA  SER A   2     -22.621 -12.376   9.968  1.00 46.32           H  
ATOM     26  C   SER A   2     -22.371 -10.540  11.050  1.00 46.32           C  
ATOM     27  CB  SER A   2     -23.931 -10.926   9.119  1.00 46.32           C  
ATOM     28  HB2 SER A   2     -23.196 -10.407   8.504  1.00 46.32           H  
ATOM     29  HB3 SER A   2     -24.402 -11.709   8.525  1.00 46.32           H  
ATOM     30  O   SER A   2     -22.796  -9.463  11.471  1.00 46.32           O  
ATOM     31  OG  SER A   2     -24.916 -10.024   9.561  1.00 46.32           O  
ATOM     32  HG  SER A   2     -24.931  -9.294   8.938  1.00 46.32           H  
ATOM     33  N   LEU A   3     -21.167 -10.978  11.343  1.00 52.63           N  
ATOM     34  H   LEU A   3     -20.893 -11.910  11.067  1.00 52.63           H  
ATOM     35  CA  LEU A   3     -20.139 -10.060  11.738  1.00 52.63           C  
ATOM     36  HA  LEU A   3     -20.536  -9.280  12.387  1.00 52.63           H  
ATOM     37  C   LEU A   3     -19.758  -9.398  10.435  1.00 52.63           C  
ATOM     38  CB  LEU A   3     -19.072 -10.834  12.512  1.00 52.63           C  
ATOM     39  HB2 LEU A   3     -18.888 -11.796  12.034  1.00 52.63           H  
ATOM     40  HB3 LEU A   3     -18.136 -10.276  12.522  1.00 52.63           H  
ATOM     41  O   LEU A   3     -18.841  -9.810   9.737  1.00 52.63           O  
ATOM     42  CG  LEU A   3     -19.602 -11.022  13.948  1.00 52.63           C  
ATOM     43  HG  LEU A   3     -20.692 -11.026  13.952  1.00 52.63           H  
ATOM     44  CD1 LEU A   3     -19.177 -12.324  14.599  1.00 52.63           C  
ATOM     45 HD11 LEU A   3     -19.383 -13.157  13.925  1.00 52.63           H  
ATOM     46 HD12 LEU A   3     -18.110 -12.282  14.816  1.00 52.63           H  
ATOM     47 HD13 LEU A   3     -19.723 -12.479  15.529  1.00 52.63           H  
ATOM     48  CD2 LEU A   3     -19.132  -9.886  14.854  1.00 52.63           C  
ATOM     49 HD21 LEU A   3     -19.472 -10.074  15.873  1.00 52.63           H  
ATOM     50 HD22 LEU A   3     -18.044  -9.829  14.846  1.00 52.63           H  
ATOM     51 HD23 LEU A   3     -19.534  -8.936  14.500  1.00 52.63           H  
ATOM     52  N   HIS A   4     -20.593  -8.428  10.075  1.00 66.46           N  
ATOM     53  H   HIS A   4     -21.403  -8.251  10.652  1.00 66.46           H  
ATOM     54  CA  HIS A   4     -20.225  -7.423   9.119  1.00 66.46           C  
ATOM     55  HA  HIS A   4     -19.960  -7.883   8.167  1.00 66.46           H  
ATOM     56  C   HIS A   4     -19.004  -6.786   9.730  1.00 66.46           C  
ATOM     57  CB  HIS A   4     -21.371  -6.437   8.908  1.00 66.46           C  
ATOM     58  HB2 HIS A   4     -21.699  -6.030   9.864  1.00 66.46           H  
ATOM     59  HB3 HIS A   4     -21.019  -5.610   8.291  1.00 66.46           H  
ATOM     60  O   HIS A   4     -19.070  -6.142  10.778  1.00 66.46           O  
ATOM     61  CG  HIS A   4     -22.525  -7.099   8.211  1.00 66.46           C  
ATOM     62  CD2 HIS A   4     -23.780  -7.298   8.712  1.00 66.46           C  
ATOM     63  HD2 HIS A   4     -24.130  -6.988   9.686  1.00 66.46           H  
ATOM     64  ND1 HIS A   4     -22.494  -7.648   6.950  1.00 66.46           N  
ATOM     65  HD1 HIS A   4     -21.732  -7.574   6.291  1.00 66.46           H  
ATOM     66  CE1 HIS A   4     -23.706  -8.159   6.689  1.00 66.46           C  
ATOM     67  HE1 HIS A   4     -23.998  -8.616   5.755  1.00 66.46           H  
ATOM     68  NE2 HIS A   4     -24.521  -7.991   7.744  1.00 66.46           N  
ATOM     69  N   THR A   5     -17.868  -7.113   9.148  1.00 80.96           N  
ATOM     70  H   THR A   5     -17.870  -7.705   8.330  1.00 80.96           H  
ATOM     71  CA  THR A   5     -16.651  -6.398   9.437  1.00 80.96           C  
ATOM     72  HA  THR A   5     -16.563  -6.299  10.518  1.00 80.96           H  
ATOM     73  C   THR A   5     -16.776  -5.014   8.819  1.00 80.96           C  
ATOM     74  CB  THR A   5     -15.434  -7.171   8.917  1.00 80.96           C  
ATOM     75  HB  THR A   5     -14.531  -6.576   9.057  1.00 80.96           H  
ATOM     76  O   THR A   5     -17.682  -4.746   8.027  1.00 80.96           O  
ATOM     77  CG2 THR A   5     -15.266  -8.502   9.651  1.00 80.96           C  
ATOM     78 HG21 THR A   5     -15.184  -8.319  10.722  1.00 80.96           H  
ATOM     79 HG22 THR A   5     -14.353  -8.991   9.312  1.00 80.96           H  
ATOM     80 HG23 THR A   5     -16.116  -9.157   9.460  1.00 80.96           H  
ATOM     81  OG1 THR A   5     -15.608  -7.452   7.550  1.00 80.96           O  
ATOM     82  HG1 THR A   5     -15.052  -8.199   7.317  1.00 80.96           H  
ATOM     83  N   THR A   6     -15.833  -4.132   9.109  1.00 86.82           N  
ATOM     84  H   THR A   6     -15.126  -4.360   9.794  1.00 86.82           H  
ATOM     85  CA  THR A   6     -15.690  -2.850   8.398  1.00 86.82           C  
ATOM     86  HA  THR A   6     -16.677  -2.398   8.306  1.00 86.82           H  
ATOM     87  C   THR A   6     -15.168  -3.032   6.964  1.00 86.82           C  
ATOM     88  CB  THR A   6     -14.828  -1.885   9.212  1.00 86.82           C  
ATOM     89  HB  THR A   6     -14.657  -0.965   8.652  1.00 86.82           H  
ATOM     90  O   THR A   6     -14.592  -2.118   6.378  1.00 86.82           O  
ATOM     91  CG2 THR A   6     -15.529  -1.544  10.528  1.00 86.82           C  
ATOM     92 HG21 THR A   6     -15.842  -2.446  11.053  1.00 86.82           H  
ATOM     93 HG22 THR A   6     -14.864  -0.980  11.183  1.00 86.82           H  
ATOM     94 HG23 THR A   6     -16.416  -0.942  10.333  1.00 86.82           H  
ATOM     95  OG1 THR A   6     -13.594  -2.504   9.502  1.00 86.82           O  
ATOM     96  HG1 THR A   6     -12.922  -1.820   9.546  1.00 86.82           H  
ATOM     97  N   HIS A   7     -15.440  -4.201   6.380  1.00 90.02           N  
ATOM     98  H   HIS A   7     -15.984  -4.843   6.938  1.00 90.02           H  
ATOM     99  CA  HIS A   7     -15.341  -4.585   4.982  1.00 90.02           C  
ATOM    100  HA  HIS A   7     -16.015  -5.433   4.863  1.00 90.02           H  
ATOM    101  C   HIS A   7     -13.987  -5.093   4.489  1.00 90.02           C  
ATOM    102  CB  HIS A   7     -15.926  -3.473   4.113  1.00 90.02           C  
ATOM    103  HB2 HIS A   7     -15.199  -2.671   3.980  1.00 90.02           H  
ATOM    104  HB3 HIS A   7     -16.825  -3.069   4.578  1.00 90.02           H  
ATOM    105  O   HIS A   7     -13.966  -6.041   3.703  1.00 90.02           O  
ATOM    106  CG  HIS A   7     -16.305  -4.002   2.781  1.00 90.02           C  
ATOM    107  CD2 HIS A   7     -15.506  -3.996   1.690  1.00 90.02           C  
ATOM    108  HD2 HIS A   7     -14.480  -3.663   1.628  1.00 90.02           H  
ATOM    109  ND1 HIS A   7     -17.429  -4.782   2.533  1.00 90.02           N  
ATOM    110  CE1 HIS A   7     -17.301  -5.191   1.266  1.00 90.02           C  
ATOM    111  HE1 HIS A   7     -17.988  -5.836   0.738  1.00 90.02           H  
ATOM    112  NE2 HIS A   7     -16.177  -4.707   0.745  1.00 90.02           N  
ATOM    113  HE2 HIS A   7     -15.864  -4.886  -0.199  1.00 90.02           H  
ATOM    114  N   THR A   8     -12.856  -4.556   4.952  1.00 93.42           N  
ATOM    115  H   THR A   8     -12.890  -3.731   5.533  1.00 93.42           H  
ATOM    116  CA  THR A   8     -11.566  -4.953   4.359  1.00 93.42           C  
ATOM    117  HA  THR A   8     -11.677  -4.790   3.287  1.00 93.42           H  
ATOM    118  C   THR A   8     -11.219  -6.438   4.523  1.00 93.42           C  
ATOM    119  CB  THR A   8     -10.379  -4.098   4.814  1.00 93.42           C  
ATOM    120  HB  THR A   8     -10.035  -4.394   5.804  1.00 93.42           H  
ATOM    121  O   THR A   8     -10.846  -7.058   3.528  1.00 93.42           O  
ATOM    122  CG2 THR A   8      -9.250  -4.282   3.805  1.00 93.42           C  
ATOM    123 HG21 THR A   8      -8.636  -5.138   4.084  1.00 93.42           H  
ATOM    124 HG22 THR A   8      -9.643  -4.441   2.801  1.00 93.42           H  
ATOM    125 HG23 THR A   8      -8.638  -3.382   3.760  1.00 93.42           H  
ATOM    126  OG1 THR A   8     -10.714  -2.732   4.851  1.00 93.42           O  
ATOM    127  HG1 THR A   8      -9.900  -2.279   5.081  1.00 93.42           H  
ATOM    128  N   PRO A   9     -11.399  -7.074   5.700  1.00 93.84           N  
ATOM    129  CA  PRO A   9     -11.149  -8.508   5.829  1.00 93.84           C  
ATOM    130  HA  PRO A   9     -10.102  -8.700   5.591  1.00 93.84           H  
ATOM    131  C   PRO A   9     -12.025  -9.345   4.893  1.00 93.84           C  
ATOM    132  CB  PRO A   9     -11.398  -8.849   7.299  1.00 93.84           C  
ATOM    133  HB2 PRO A   9     -12.425  -9.182   7.448  1.00 93.84           H  
ATOM    134  HB3 PRO A   9     -10.696  -9.605   7.653  1.00 93.84           H  
ATOM    135  O   PRO A   9     -11.523 -10.247   4.231  1.00 93.84           O  
ATOM    136  CG  PRO A   9     -11.187  -7.516   8.012  1.00 93.84           C  
ATOM    137  HG2 PRO A   9     -11.781  -7.452   8.924  1.00 93.84           H  
ATOM    138  HG3 PRO A   9     -10.128  -7.362   8.217  1.00 93.84           H  
ATOM    139  CD  PRO A   9     -11.678  -6.488   7.002  1.00 93.84           C  
ATOM    140  HD2 PRO A   9     -12.753  -6.347   7.113  1.00 93.84           H  
ATOM    141  HD3 PRO A   9     -11.158  -5.543   7.156  1.00 93.84           H  
ATOM    142  N   SER A  10     -13.314  -9.011   4.762  1.00 94.45           N  
ATOM    143  H   SER A  10     -13.667  -8.182   5.218  1.00 94.45           H  
ATOM    144  CA  SER A  10     -14.209  -9.729   3.848  1.00 94.45           C  
ATOM    145  HA  SER A  10     -14.111 -10.797   4.045  1.00 94.45           H  
ATOM    146  C   SER A  10     -13.837  -9.522   2.381  1.00 94.45           C  
ATOM    147  CB  SER A  10     -15.675  -9.349   4.077  1.00 94.45           C  
ATOM    148  HB2 SER A  10     -16.024  -9.854   4.978  1.00 94.45           H  
ATOM    149  HB3 SER A  10     -16.276  -9.699   3.238  1.00 94.45           H  
ATOM    150  O   SER A  10     -13.933 -10.470   1.608  1.00 94.45           O  
ATOM    151  OG  SER A  10     -15.865  -7.960   4.252  1.00 94.45           O  
ATOM    152  HG  SER A  10     -15.478  -7.464   3.527  1.00 94.45           H  
ATOM    153  N   PHE A  11     -13.372  -8.325   2.007  1.00 96.84           N  
ATOM    154  H   PHE A  11     -13.316  -7.582   2.689  1.00 96.84           H  
ATOM    155  CA  PHE A  11     -12.862  -8.045   0.663  1.00 96.84           C  
ATOM    156  HA  PHE A  11     -13.620  -8.318  -0.071  1.00 96.84           H  
ATOM    157  C   PHE A  11     -11.607  -8.871   0.343  1.00 96.84           C  
ATOM    158  CB  PHE A  11     -12.584  -6.542   0.542  1.00 96.84           C  
ATOM    159  HB2 PHE A  11     -13.507  -5.998   0.741  1.00 96.84           H  
ATOM    160  HB3 PHE A  11     -11.855  -6.246   1.296  1.00 96.84           H  
ATOM    161  O   PHE A  11     -11.459  -9.368  -0.767  1.00 96.84           O  
ATOM    162  CG  PHE A  11     -12.078  -6.126  -0.823  1.00 96.84           C  
ATOM    163  CD1 PHE A  11     -10.761  -5.654  -0.985  1.00 96.84           C  
ATOM    164  HD1 PHE A  11     -10.093  -5.599  -0.139  1.00 96.84           H  
ATOM    165  CD2 PHE A  11     -12.928  -6.220  -1.939  1.00 96.84           C  
ATOM    166  HD2 PHE A  11     -13.932  -6.601  -1.826  1.00 96.84           H  
ATOM    167  CE1 PHE A  11     -10.314  -5.247  -2.255  1.00 96.84           C  
ATOM    168  HE1 PHE A  11      -9.312  -4.867  -2.387  1.00 96.84           H  
ATOM    169  CE2 PHE A  11     -12.485  -5.802  -3.204  1.00 96.84           C  
ATOM    170  HE2 PHE A  11     -13.143  -5.854  -4.058  1.00 96.84           H  
ATOM    171  CZ  PHE A  11     -11.179  -5.312  -3.358  1.00 96.84           C  
ATOM    172  HZ  PHE A  11     -10.839  -4.976  -4.326  1.00 96.84           H  
ATOM    173  N   LEU A  12     -10.753  -9.107   1.342  1.00 96.70           N  
ATOM    174  H   LEU A  12     -10.919  -8.638   2.221  1.00 96.70           H  
ATOM    175  CA  LEU A  12      -9.592  -9.999   1.255  1.00 96.70           C  
ATOM    176  HA  LEU A  12      -9.135  -9.876   0.273  1.00 96.70           H  
ATOM    177  C   LEU A  12      -9.946 -11.500   1.349  1.00 96.70           C  
ATOM    178  CB  LEU A  12      -8.578  -9.580   2.340  1.00 96.70           C  
ATOM    179  HB2 LEU A  12      -9.076  -9.604   3.310  1.00 96.70           H  
ATOM    180  HB3 LEU A  12      -7.773 -10.314   2.368  1.00 96.70           H  
ATOM    181  O   LEU A  12      -9.050 -12.341   1.412  1.00 96.70           O  
ATOM    182  CG  LEU A  12      -7.938  -8.194   2.142  1.00 96.70           C  
ATOM    183  HG  LEU A  12      -8.707  -7.424   2.089  1.00 96.70           H  
ATOM    184  CD1 LEU A  12      -7.017  -7.883   3.324  1.00 96.70           C  
ATOM    185 HD11 LEU A  12      -6.579  -6.893   3.196  1.00 96.70           H  
ATOM    186 HD12 LEU A  12      -6.220  -8.624   3.387  1.00 96.70           H  
ATOM    187 HD13 LEU A  12      -7.596  -7.893   4.248  1.00 96.70           H  
ATOM    188  CD2 LEU A  12      -7.107  -8.144   0.863  1.00 96.70           C  
ATOM    189 HD21 LEU A  12      -6.398  -8.971   0.851  1.00 96.70           H  
ATOM    190 HD22 LEU A  12      -6.566  -7.201   0.799  1.00 96.70           H  
ATOM    191 HD23 LEU A  12      -7.765  -8.229  -0.002  1.00 96.70           H  
ATOM    192  N   GLY A  13     -11.233 -11.862   1.395  1.00 96.08           N  
ATOM    193  H   GLY A  13     -11.933 -11.141   1.298  1.00 96.08           H  
ATOM    194  CA  GLY A  13     -11.686 -13.252   1.515  1.00 96.08           C  
ATOM    195  HA2 GLY A  13     -11.135 -13.870   0.807  1.00 96.08           H  
ATOM    196  HA3 GLY A  13     -12.744 -13.292   1.257  1.00 96.08           H  
ATOM    197  C   GLY A  13     -11.517 -13.861   2.913  1.00 96.08           C  
ATOM    198  O   GLY A  13     -11.648 -15.072   3.077  1.00 96.08           O  
ATOM    199  N   LEU A  14     -11.243 -13.047   3.934  1.00 96.47           N  
ATOM    200  H   LEU A  14     -11.192 -12.054   3.753  1.00 96.47           H  
ATOM    201  CA  LEU A  14     -11.066 -13.493   5.313  1.00 96.47           C  
ATOM    202  HA  LEU A  14     -10.621 -14.488   5.303  1.00 96.47           H  
ATOM    203  C   LEU A  14     -12.427 -13.591   6.008  1.00 96.47           C  
ATOM    204  CB  LEU A  14     -10.099 -12.558   6.055  1.00 96.47           C  
ATOM    205  HB2 LEU A  14     -10.560 -11.575   6.150  1.00 96.47           H  
ATOM    206  HB3 LEU A  14      -9.956 -12.949   7.063  1.00 96.47           H  
ATOM    207  O   LEU A  14     -13.119 -12.592   6.224  1.00 96.47           O  
ATOM    208  CG  LEU A  14      -8.720 -12.407   5.390  1.00 96.47           C  
ATOM    209  HG  LEU A  14      -8.839 -12.117   4.346  1.00 96.47           H  
ATOM    210  CD1 LEU A  14      -7.928 -11.303   6.079  1.00 96.47           C  
ATOM    211 HD11 LEU A  14      -7.691 -11.584   7.105  1.00 96.47           H  
ATOM    212 HD12 LEU A  14      -7.010 -11.144   5.514  1.00 96.47           H  
ATOM    213 HD13 LEU A  14      -8.501 -10.375   6.075  1.00 96.47           H  
ATOM    214  CD2 LEU A  14      -7.910 -13.704   5.457  1.00 96.47           C  
ATOM    215 HD21 LEU A  14      -8.393 -14.474   4.854  1.00 96.47           H  
ATOM    216 HD22 LEU A  14      -6.911 -13.534   5.055  1.00 96.47           H  
ATOM    217 HD23 LEU A  14      -7.824 -14.044   6.489  1.00 96.47           H  
ATOM    218  N   GLN A  15     -12.820 -14.819   6.347  1.00 94.20           N  
ATOM    219  H   GLN A  15     -12.204 -15.592   6.138  1.00 94.20           H  
ATOM    220  CA  GLN A  15     -14.113 -15.128   6.952  1.00 94.20           C  
ATOM    221  HA  GLN A  15     -14.647 -14.199   7.149  1.00 94.20           H  
ATOM    222  C   GLN A  15     -13.935 -15.845   8.284  1.00 94.20           C  
ATOM    223  CB  GLN A  15     -14.975 -15.966   6.004  1.00 94.20           C  
ATOM    224  HB2 GLN A  15     -14.457 -16.897   5.771  1.00 94.20           H  
ATOM    225  HB3 GLN A  15     -15.909 -16.202   6.515  1.00 94.20           H  
ATOM    226  O   GLN A  15     -13.068 -16.701   8.454  1.00 94.20           O  
ATOM    227  CG  GLN A  15     -15.305 -15.229   4.698  1.00 94.20           C  
ATOM    228  HG2 GLN A  15     -15.766 -14.269   4.932  1.00 94.20           H  
ATOM    229  HG3 GLN A  15     -14.387 -15.040   4.143  1.00 94.20           H  
ATOM    230  CD  GLN A  15     -16.251 -16.013   3.795  1.00 94.20           C  
ATOM    231  NE2 GLN A  15     -16.613 -15.477   2.653  1.00 94.20           N  
ATOM    232 HE21 GLN A  15     -16.194 -14.615   2.335  1.00 94.20           H  
ATOM    233 HE22 GLN A  15     -17.185 -16.058   2.057  1.00 94.20           H  
ATOM    234  OE1 GLN A  15     -16.707 -17.103   4.089  1.00 94.20           O  
ATOM    235  N   GLN A  16     -14.769 -15.490   9.257  1.00 94.59           N  
ATOM    236  H   GLN A  16     -15.491 -14.810   9.067  1.00 94.59           H  
ATOM    237  CA  GLN A  16     -14.618 -16.005  10.609  1.00 94.59           C  
ATOM    238  HA  GLN A  16     -13.592 -15.805  10.920  1.00 94.59           H  
ATOM    239  C   GLN A  16     -14.837 -17.524  10.656  1.00 94.59           C  
ATOM    240  CB  GLN A  16     -15.548 -15.239  11.548  1.00 94.59           C  
ATOM    241  HB2 GLN A  16     -15.525 -14.182  11.280  1.00 94.59           H  
ATOM    242  HB3 GLN A  16     -16.570 -15.604  11.440  1.00 94.59           H  
ATOM    243  O   GLN A  16     -15.862 -18.036  10.215  1.00 94.59           O  
ATOM    244  CG  GLN A  16     -15.088 -15.368  13.004  1.00 94.59           C  
ATOM    245  HG2 GLN A  16     -15.167 -16.404  13.332  1.00 94.59           H  
ATOM    246  HG3 GLN A  16     -14.046 -15.055  13.078  1.00 94.59           H  
ATOM    247  CD  GLN A  16     -15.910 -14.492  13.932  1.00 94.59           C  
ATOM    248  NE2 GLN A  16     -15.461 -14.266  15.146  1.00 94.59           N  
ATOM    249 HE21 GLN A  16     -14.546 -14.599  15.412  1.00 94.59           H  
ATOM    250 HE22 GLN A  16     -15.985 -13.608  15.704  1.00 94.59           H  
ATOM    251  OE1 GLN A  16     -16.965 -13.997  13.586  1.00 94.59           O  
ATOM    252  N   ASN A  17     -13.869 -18.225  11.243  1.00 94.01           N  
ATOM    253  H   ASN A  17     -13.068 -17.699  11.563  1.00 94.01           H  
ATOM    254  CA  ASN A  17     -13.812 -19.673  11.448  1.00 94.01           C  
ATOM    255  HA  ASN A  17     -12.843 -19.880  11.901  1.00 94.01           H  
ATOM    256  C   ASN A  17     -13.806 -20.496  10.150  1.00 94.01           C  
ATOM    257  CB  ASN A  17     -14.883 -20.104  12.470  1.00 94.01           C  
ATOM    258  HB2 ASN A  17     -14.790 -21.173  12.662  1.00 94.01           H  
ATOM    259  HB3 ASN A  17     -15.872 -19.925  12.048  1.00 94.01           H  
ATOM    260  O   ASN A  17     -14.158 -21.677  10.175  1.00 94.01           O  
ATOM    261  CG  ASN A  17     -14.751 -19.388  13.800  1.00 94.01           C  
ATOM    262  ND2 ASN A  17     -15.850 -19.005  14.406  1.00 94.01           N  
ATOM    263 HD21 ASN A  17     -15.734 -18.555  15.303  1.00 94.01           H  
ATOM    264 HD22 ASN A  17     -16.747 -19.182  13.977  1.00 94.01           H  
ATOM    265  OD1 ASN A  17     -13.667 -19.153  14.311  1.00 94.01           O  
ATOM    266  N   MET A  18     -13.382 -19.897   9.032  1.00 95.11           N  
ATOM    267  H   MET A  18     -13.091 -18.931   9.067  1.00 95.11           H  
ATOM    268  CA  MET A  18     -13.297 -20.549   7.723  1.00 95.11           C  
ATOM    269  HA  MET A  18     -13.243 -21.629   7.859  1.00 95.11           H  
ATOM    270  C   MET A  18     -12.036 -20.119   6.960  1.00 95.11           C  
ATOM    271  CB  MET A  18     -14.554 -20.224   6.904  1.00 95.11           C  
ATOM    272  HB2 MET A  18     -14.468 -20.687   5.921  1.00 95.11           H  
ATOM    273  HB3 MET A  18     -14.613 -19.143   6.772  1.00 95.11           H  
ATOM    274  O   MET A  18     -11.503 -19.033   7.191  1.00 95.11           O  
ATOM    275  CG  MET A  18     -15.840 -20.736   7.571  1.00 95.11           C  
ATOM    276  HG2 MET A  18     -15.998 -20.199   8.506  1.00 95.11           H  
ATOM    277  HG3 MET A  18     -15.707 -21.792   7.806  1.00 95.11           H  
ATOM    278  SD  MET A  18     -17.344 -20.577   6.575  1.00 95.11           S  
ATOM    279  CE  MET A  18     -17.453 -18.774   6.497  1.00 95.11           C  
ATOM    280  HE1 MET A  18     -18.287 -18.483   5.859  1.00 95.11           H  
ATOM    281  HE2 MET A  18     -16.527 -18.380   6.078  1.00 95.11           H  
ATOM    282  HE3 MET A  18     -17.595 -18.370   7.499  1.00 95.11           H  
ATOM    283  N   GLY A  19     -11.576 -20.979   6.046  1.00 94.17           N  
ATOM    284  H   GLY A  19     -12.036 -21.871   5.936  1.00 94.17           H  
ATOM    285  CA  GLY A  19     -10.421 -20.720   5.179  1.00 94.17           C  
ATOM    286  HA2 GLY A  19     -10.174 -21.621   4.617  1.00 94.17           H  
ATOM    287  HA3 GLY A  19     -10.679 -19.935   4.468  1.00 94.17           H  
ATOM    288  C   GLY A  19      -9.167 -20.302   5.949  1.00 94.17           C  
ATOM    289  O   GLY A  19      -8.935 -20.764   7.066  1.00 94.17           O  
ATOM    290  N   VAL A  20      -8.408 -19.357   5.385  1.00 94.66           N  
ATOM    291  H   VAL A  20      -8.656 -19.038   4.459  1.00 94.66           H  
ATOM    292  CA  VAL A  20      -7.100 -18.935   5.920  1.00 94.66           C  
ATOM    293  HA  VAL A  20      -6.407 -19.773   5.837  1.00 94.66           H  
ATOM    294  C   VAL A  20      -7.157 -18.537   7.380  1.00 94.66           C  
ATOM    295  CB  VAL A  20      -6.515 -17.744   5.153  1.00 94.66           C  
ATOM    296  HB  VAL A  20      -7.177 -16.884   5.256  1.00 94.66           H  
ATOM    297  O   VAL A  20      -6.292 -18.941   8.132  1.00 94.66           O  
ATOM    298  CG1 VAL A  20      -5.107 -17.345   5.621  1.00 94.66           C  
ATOM    299 HG11 VAL A  20      -4.722 -16.528   5.011  1.00 94.66           H  
ATOM    300 HG12 VAL A  20      -4.430 -18.195   5.538  1.00 94.66           H  
ATOM    301 HG13 VAL A  20      -5.122 -17.016   6.660  1.00 94.66           H  
ATOM    302  CG2 VAL A  20      -6.401 -18.093   3.688  1.00 94.66           C  
ATOM    303 HG21 VAL A  20      -5.955 -17.232   3.189  1.00 94.66           H  
ATOM    304 HG22 VAL A  20      -5.762 -18.965   3.551  1.00 94.66           H  
ATOM    305 HG23 VAL A  20      -7.383 -18.276   3.253  1.00 94.66           H  
ATOM    306  N   TRP A  21      -8.172 -17.793   7.825  1.00 96.49           N  
ATOM    307  H   TRP A  21      -8.910 -17.530   7.188  1.00 96.49           H  
ATOM    308  CA  TRP A  21      -8.245 -17.396   9.234  1.00 96.49           C  
ATOM    309  HA  TRP A  21      -7.312 -16.905   9.508  1.00 96.49           H  
ATOM    310  C   TRP A  21      -8.344 -18.585  10.186  1.00 96.49           C  
ATOM    311  CB  TRP A  21      -9.430 -16.449   9.442  1.00 96.49           C  
ATOM    312  HB2 TRP A  21      -9.892 -16.682  10.401  1.00 96.49           H  
ATOM    313  HB3 TRP A  21     -10.190 -16.639   8.684  1.00 96.49           H  
ATOM    314  O   TRP A  21      -7.778 -18.544  11.278  1.00 96.49           O  
ATOM    315  CG  TRP A  21      -9.125 -14.984   9.462  1.00 96.49           C  
ATOM    316  CD1 TRP A  21      -7.910 -14.390   9.381  1.00 96.49           C  
ATOM    317  HD1 TRP A  21      -6.962 -14.891   9.254  1.00 96.49           H  
ATOM    318  CD2 TRP A  21     -10.081 -13.896   9.609  1.00 96.49           C  
ATOM    319  CE2 TRP A  21      -9.373 -12.661   9.634  1.00 96.49           C  
ATOM    320  CE3 TRP A  21     -11.484 -13.836   9.717  1.00 96.49           C  
ATOM    321  HE3 TRP A  21     -12.029 -14.768   9.701  1.00 96.49           H  
ATOM    322  NE1 TRP A  21      -8.056 -13.025   9.497  1.00 96.49           N  
ATOM    323  HE1 TRP A  21      -7.278 -12.382   9.470  1.00 96.49           H  
ATOM    324  CH2 TRP A  21     -11.426 -11.402   9.847  1.00 96.49           C  
ATOM    325  HH2 TRP A  21     -11.941 -10.456   9.927  1.00 96.49           H  
ATOM    326  CZ2 TRP A  21     -10.023 -11.428   9.761  1.00 96.49           C  
ATOM    327  HZ2 TRP A  21      -9.448 -10.514   9.784  1.00 96.49           H  
ATOM    328  CZ3 TRP A  21     -12.157 -12.604   9.824  1.00 96.49           C  
ATOM    329  HZ3 TRP A  21     -13.235 -12.578   9.876  1.00 96.49           H  
ATOM    330  N   LYS A  22      -9.038 -19.646   9.773  1.00 95.84           N  
ATOM    331  H   LYS A  22      -9.355 -19.655   8.814  1.00 95.84           H  
ATOM    332  CA  LYS A  22      -9.071 -20.898  10.524  1.00 95.84           C  
ATOM    333  HA  LYS A  22      -9.241 -20.682  11.578  1.00 95.84           H  
ATOM    334  C   LYS A  22      -7.722 -21.613  10.439  1.00 95.84           C  
ATOM    335  CB  LYS A  22     -10.214 -21.760   9.985  1.00 95.84           C  
ATOM    336  HB2 LYS A  22     -11.141 -21.188  10.024  1.00 95.84           H  
ATOM    337  HB3 LYS A  22     -10.009 -22.015   8.946  1.00 95.84           H  
ATOM    338  O   LYS A  22      -7.181 -21.980  11.477  1.00 95.84           O  
ATOM    339  CG  LYS A  22     -10.390 -23.051  10.787  1.00 95.84           C  
ATOM    340  HG2 LYS A  22      -9.433 -23.566  10.880  1.00 95.84           H  
ATOM    341  HG3 LYS A  22     -10.772 -22.820  11.782  1.00 95.84           H  
ATOM    342  CD  LYS A  22     -11.360 -23.968  10.048  1.00 95.84           C  
ATOM    343  HD2 LYS A  22     -10.985 -24.121   9.036  1.00 95.84           H  
ATOM    344  HD3 LYS A  22     -12.348 -23.509  10.002  1.00 95.84           H  
ATOM    345  CE  LYS A  22     -11.431 -25.313  10.764  1.00 95.84           C  
ATOM    346  HE2 LYS A  22     -11.905 -25.175  11.736  1.00 95.84           H  
ATOM    347  HE3 LYS A  22     -10.411 -25.662  10.926  1.00 95.84           H  
ATOM    348  NZ  LYS A  22     -12.171 -26.292   9.939  1.00 95.84           N  
ATOM    349  HZ1 LYS A  22     -13.105 -25.961   9.746  1.00 95.84           H  
ATOM    350  HZ2 LYS A  22     -12.204 -27.193  10.394  1.00 95.84           H  
ATOM    351  HZ3 LYS A  22     -11.684 -26.404   9.060  1.00 95.84           H  
ATOM    352  N   ASP A  23      -7.189 -21.780   9.233  1.00 95.61           N  
ATOM    353  H   ASP A  23      -7.713 -21.462   8.430  1.00 95.61           H  
ATOM    354  CA  ASP A  23      -5.989 -22.587   8.978  1.00 95.61           C  
ATOM    355  HA  ASP A  23      -6.114 -23.563   9.446  1.00 95.61           H  
ATOM    356  C   ASP A  23      -4.725 -21.955   9.583  1.00 95.61           C  
ATOM    357  CB  ASP A  23      -5.847 -22.808   7.462  1.00 95.61           C  
ATOM    358  HB2 ASP A  23      -4.961 -23.416   7.278  1.00 95.61           H  
ATOM    359  HB3 ASP A  23      -5.700 -21.843   6.977  1.00 95.61           H  
ATOM    360  O   ASP A  23      -3.858 -22.653  10.100  1.00 95.61           O  
ATOM    361  CG  ASP A  23      -7.063 -23.512   6.834  1.00 95.61           C  
ATOM    362  OD1 ASP A  23      -7.297 -23.281   5.627  1.00 95.61           O  
ATOM    363  OD2 ASP A  23      -7.790 -24.238   7.561  1.00 95.61           O  
ATOM    364  N   SER A  24      -4.672 -20.624   9.619  1.00 95.86           N  
ATOM    365  H   SER A  24      -5.399 -20.115   9.136  1.00 95.86           H  
ATOM    366  CA  SER A  24      -3.583 -19.831  10.185  1.00 95.86           C  
ATOM    367  HA  SER A  24      -2.671 -20.428  10.155  1.00 95.86           H  
ATOM    368  C   SER A  24      -3.823 -19.425  11.643  1.00 95.86           C  
ATOM    369  CB  SER A  24      -3.353 -18.598   9.306  1.00 95.86           C  
ATOM    370  HB2 SER A  24      -2.345 -18.227   9.489  1.00 95.86           H  
ATOM    371  HB3 SER A  24      -3.445 -18.863   8.252  1.00 95.86           H  
ATOM    372  O   SER A  24      -3.162 -18.508  12.135  1.00 95.86           O  
ATOM    373  OG  SER A  24      -4.275 -17.577   9.640  1.00 95.86           O  
ATOM    374  HG  SER A  24      -3.965 -17.241  10.484  1.00 95.86           H  
ATOM    375  N   ASN A  25      -4.838 -19.982  12.321  1.00 95.41           N  
ATOM    376  H   ASN A  25      -5.360 -20.711  11.856  1.00 95.41           H  
ATOM    377  CA  ASN A  25      -5.242 -19.603  13.683  1.00 95.41           C  
ATOM    378  HA  ASN A  25      -6.263 -19.957  13.822  1.00 95.41           H  
ATOM    379  C   ASN A  25      -5.293 -18.075  13.915  1.00 95.41           C  
ATOM    380  CB  ASN A  25      -4.340 -20.325  14.702  1.00 95.41           C  
ATOM    381  HB2 ASN A  25      -3.295 -20.133  14.461  1.00 95.41           H  
ATOM    382  HB3 ASN A  25      -4.532 -19.941  15.704  1.00 95.41           H  
ATOM    383  O   ASN A  25      -4.893 -17.587  14.973  1.00 95.41           O  
ATOM    384  CG  ASN A  25      -4.600 -21.813  14.763  1.00 95.41           C  
ATOM    385  ND2 ASN A  25      -3.567 -22.619  14.746  1.00 95.41           N  
ATOM    386 HD21 ASN A  25      -3.785 -23.598  14.625  1.00 95.41           H  
ATOM    387 HD22 ASN A  25      -2.663 -22.255  14.479  1.00 95.41           H  
ATOM    388  OD1 ASN A  25      -5.724 -22.262  14.902  1.00 95.41           O  
ATOM    389  N   TYR A  26      -5.744 -17.304  12.920  1.00 96.93           N  
ATOM    390  H   TYR A  26      -6.143 -17.774  12.119  1.00 96.93           H  
ATOM    391  CA  TYR A  26      -5.794 -15.836  12.950  1.00 96.93           C  
ATOM    392  HA  TYR A  26      -6.084 -15.508  11.952  1.00 96.93           H  
ATOM    393  C   TYR A  26      -4.450 -15.126  13.255  1.00 96.93           C  
ATOM    394  CB  TYR A  26      -6.900 -15.389  13.913  1.00 96.93           C  
ATOM    395  HB2 TYR A  26      -6.628 -15.691  14.924  1.00 96.93           H  
ATOM    396  HB3 TYR A  26      -6.930 -14.299  13.912  1.00 96.93           H  
ATOM    397  O   TYR A  26      -4.449 -13.986  13.729  1.00 96.93           O  
ATOM    398  CG  TYR A  26      -8.292 -15.902  13.623  1.00 96.93           C  
ATOM    399  CD1 TYR A  26      -9.203 -15.084  12.930  1.00 96.93           C  
ATOM    400  HD1 TYR A  26      -8.886 -14.131  12.533  1.00 96.93           H  
ATOM    401  CD2 TYR A  26      -8.696 -17.165  14.100  1.00 96.93           C  
ATOM    402  HD2 TYR A  26      -7.992 -17.792  14.627  1.00 96.93           H  
ATOM    403  CE1 TYR A  26     -10.530 -15.508  12.754  1.00 96.93           C  
ATOM    404  HE1 TYR A  26     -11.240 -14.873  12.245  1.00 96.93           H  
ATOM    405  CE2 TYR A  26     -10.015 -17.607  13.901  1.00 96.93           C  
ATOM    406  HE2 TYR A  26     -10.326 -18.572  14.273  1.00 96.93           H  
ATOM    407  OH  TYR A  26     -12.233 -17.120  13.157  1.00 96.93           O  
ATOM    408  HH  TYR A  26     -12.426 -17.914  13.661  1.00 96.93           H  
ATOM    409  CZ  TYR A  26     -10.933 -16.762  13.249  1.00 96.93           C  
ATOM    410  N   GLY A  27      -3.310 -15.781  13.005  1.00 97.00           N  
ATOM    411  H   GLY A  27      -3.365 -16.733  12.671  1.00 97.00           H  
ATOM    412  CA  GLY A  27      -1.965 -15.245  13.256  1.00 97.00           C  
ATOM    413  HA2 GLY A  27      -1.949 -14.174  13.054  1.00 97.00           H  
ATOM    414  HA3 GLY A  27      -1.267 -15.726  12.572  1.00 97.00           H  
ATOM    415  C   GLY A  27      -1.451 -15.467  14.683  1.00 97.00           C  
ATOM    416  O   GLY A  27      -0.516 -14.792  15.111  1.00 97.00           O  
ATOM    417  N   LYS A  28      -2.068 -16.379  15.448  1.00 97.42           N  
ATOM    418  H   LYS A  28      -2.823 -16.902  15.029  1.00 97.42           H  
ATOM    419  CA  LYS A  28      -1.749 -16.624  16.862  1.00 97.42           C  
ATOM    420  HA  LYS A  28      -2.025 -15.731  17.423  1.00 97.42           H  
ATOM    421  C   LYS A  28      -0.254 -16.876  17.091  1.00 97.42           C  
ATOM    422  CB  LYS A  28      -2.600 -17.798  17.365  1.00 97.42           C  
ATOM    423  HB2 LYS A  28      -3.649 -17.584  17.161  1.00 97.42           H  
ATOM    424  HB3 LYS A  28      -2.315 -18.703  16.830  1.00 97.42           H  
ATOM    425  O   LYS A  28       0.323 -17.796  16.519  1.00 97.42           O  
ATOM    426  CG  LYS A  28      -2.448 -18.016  18.874  1.00 97.42           C  
ATOM    427  HG2 LYS A  28      -1.404 -18.208  19.121  1.00 97.42           H  
ATOM    428  HG3 LYS A  28      -2.784 -17.116  19.389  1.00 97.42           H  
ATOM    429  CD  LYS A  28      -3.292 -19.208  19.331  1.00 97.42           C  
ATOM    430  HD2 LYS A  28      -4.340 -19.012  19.103  1.00 97.42           H  
ATOM    431  HD3 LYS A  28      -2.969 -20.097  18.789  1.00 97.42           H  
ATOM    432  CE  LYS A  28      -3.114 -19.423  20.836  1.00 97.42           C  
ATOM    433  HE2 LYS A  28      -2.053 -19.561  21.042  1.00 97.42           H  
ATOM    434  HE3 LYS A  28      -3.442 -18.522  21.355  1.00 97.42           H  
ATOM    435  NZ  LYS A  28      -3.888 -20.596  21.306  1.00 97.42           N  
ATOM    436  HZ1 LYS A  28      -4.871 -20.460  21.120  1.00 97.42           H  
ATOM    437  HZ2 LYS A  28      -3.756 -20.734  22.298  1.00 97.42           H  
ATOM    438  HZ3 LYS A  28      -3.582 -21.426  20.818  1.00 97.42           H  
ATOM    439  N   GLY A  29       0.343 -16.103  17.999  1.00 97.01           N  
ATOM    440  H   GLY A  29      -0.177 -15.324  18.377  1.00 97.01           H  
ATOM    441  CA  GLY A  29       1.742 -16.255  18.416  1.00 97.01           C  
ATOM    442  HA2 GLY A  29       1.857 -15.855  19.423  1.00 97.01           H  
ATOM    443  HA3 GLY A  29       1.996 -17.315  18.442  1.00 97.01           H  
ATOM    444  C   GLY A  29       2.768 -15.559  17.516  1.00 97.01           C  
ATOM    445  O   GLY A  29       3.924 -15.452  17.917  1.00 97.01           O  
ATOM    446  N   VAL A  30       2.364 -15.051  16.347  1.00 97.92           N  
ATOM    447  H   VAL A  30       1.395 -15.145  16.078  1.00 97.92           H  
ATOM    448  CA  VAL A  30       3.224 -14.227  15.484  1.00 97.92           C  
ATOM    449  HA  VAL A  30       4.232 -14.644  15.489  1.00 97.92           H  
ATOM    450  C   VAL A  30       3.303 -12.811  16.048  1.00 97.92           C  
ATOM    451  CB  VAL A  30       2.717 -14.233  14.029  1.00 97.92           C  
ATOM    452  HB  VAL A  30       1.707 -13.824  13.988  1.00 97.92           H  
ATOM    453  O   VAL A  30       2.301 -12.285  16.537  1.00 97.92           O  
ATOM    454  CG1 VAL A  30       3.610 -13.403  13.103  1.00 97.92           C  
ATOM    455 HG11 VAL A  30       3.585 -12.348  13.377  1.00 97.92           H  
ATOM    456 HG12 VAL A  30       4.632 -13.778  13.153  1.00 97.92           H  
ATOM    457 HG13 VAL A  30       3.260 -13.498  12.075  1.00 97.92           H  
ATOM    458  CG2 VAL A  30       2.701 -15.668  13.484  1.00 97.92           C  
ATOM    459 HG21 VAL A  30       2.429 -15.662  12.429  1.00 97.92           H  
ATOM    460 HG22 VAL A  30       1.971 -16.270  14.025  1.00 97.92           H  
ATOM    461 HG23 VAL A  30       3.688 -16.119  13.586  1.00 97.92           H  
ATOM    462  N   ILE A  31       4.481 -12.188  15.993  1.00 98.26           N  
ATOM    463  H   ILE A  31       5.275 -12.697  15.632  1.00 98.26           H  
ATOM    464  CA  ILE A  31       4.707 -10.826  16.496  1.00 98.26           C  
ATOM    465  HA  ILE A  31       3.829 -10.492  17.049  1.00 98.26           H  
ATOM    466  C   ILE A  31       4.907  -9.860  15.324  1.00 98.26           C  
ATOM    467  CB  ILE A  31       5.900 -10.799  17.475  1.00 98.26           C  
ATOM    468  HB  ILE A  31       6.792 -11.110  16.931  1.00 98.26           H  
ATOM    469  O   ILE A  31       5.865  -9.995  14.563  1.00 98.26           O  
ATOM    470  CG1 ILE A  31       5.690 -11.780  18.655  1.00 98.26           C  
ATOM    471 HG12 ILE A  31       4.909 -11.399  19.313  1.00 98.26           H  
ATOM    472 HG13 ILE A  31       5.373 -12.758  18.290  1.00 98.26           H  
ATOM    473  CG2 ILE A  31       6.102  -9.358  17.992  1.00 98.26           C  
ATOM    474 HG21 ILE A  31       6.958  -9.300  18.665  1.00 98.26           H  
ATOM    475 HG22 ILE A  31       5.211  -9.013  18.517  1.00 98.26           H  
ATOM    476 HG23 ILE A  31       6.309  -8.677  17.166  1.00 98.26           H  
ATOM    477  CD1 ILE A  31       6.959 -12.008  19.476  1.00 98.26           C  
ATOM    478 HD11 ILE A  31       7.345 -11.059  19.848  1.00 98.26           H  
ATOM    479 HD12 ILE A  31       6.720 -12.624  20.343  1.00 98.26           H  
ATOM    480 HD13 ILE A  31       7.716 -12.503  18.868  1.00 98.26           H  
ATOM    481  N   ILE A  32       4.037  -8.854  15.207  1.00 98.31           N  
ATOM    482  H   ILE A  32       3.285  -8.787  15.879  1.00 98.31           H  
ATOM    483  CA  ILE A  32       4.189  -7.749  14.254  1.00 98.31           C  
ATOM    484  HA  ILE A  32       4.885  -8.052  13.472  1.00 98.31           H  
ATOM    485  C   ILE A  32       4.798  -6.547  14.985  1.00 98.31           C  
ATOM    486  CB  ILE A  32       2.854  -7.400  13.552  1.00 98.31           C  
ATOM    487  HB  ILE A  32       2.164  -7.003  14.297  1.00 98.31           H  
ATOM    488  O   ILE A  32       4.173  -5.959  15.871  1.00 98.31           O  
ATOM    489  CG1 ILE A  32       2.209  -8.658  12.919  1.00 98.31           C  
ATOM    490 HG12 ILE A  32       1.968  -9.365  13.713  1.00 98.31           H  
ATOM    491 HG13 ILE A  32       2.919  -9.137  12.246  1.00 98.31           H  
ATOM    492  CG2 ILE A  32       3.097  -6.310  12.487  1.00 98.31           C  
ATOM    493 HG21 ILE A  32       3.751  -6.693  11.704  1.00 98.31           H  
ATOM    494 HG22 ILE A  32       3.564  -5.433  12.933  1.00 98.31           H  
ATOM    495 HG23 ILE A  32       2.154  -5.987  12.045  1.00 98.31           H  
ATOM    496  CD1 ILE A  32       0.911  -8.380  12.150  1.00 98.31           C  
ATOM    497 HD11 ILE A  32       0.292  -7.679  12.710  1.00 98.31           H  
ATOM    498 HD12 ILE A  32       1.140  -7.955  11.173  1.00 98.31           H  
ATOM    499 HD13 ILE A  32       0.361  -9.310  12.009  1.00 98.31           H  
ATOM    500  N   GLY A  33       6.019  -6.178  14.604  1.00 98.29           N  
ATOM    501  H   GLY A  33       6.455  -6.697  13.855  1.00 98.29           H  
ATOM    502  CA  GLY A  33       6.644  -4.916  14.980  1.00 98.29           C  
ATOM    503  HA2 GLY A  33       7.726  -4.992  14.867  1.00 98.29           H  
ATOM    504  HA3 GLY A  33       6.425  -4.692  16.024  1.00 98.29           H  
ATOM    505  C   GLY A  33       6.145  -3.786  14.082  1.00 98.29           C  
ATOM    506  O   GLY A  33       6.201  -3.891  12.858  1.00 98.29           O  
ATOM    507  N   VAL A  34       5.648  -2.705  14.675  1.00 98.18           N  
ATOM    508  H   VAL A  34       5.623  -2.691  15.685  1.00 98.18           H  
ATOM    509  CA  VAL A  34       5.130  -1.532  13.961  1.00 98.18           C  
ATOM    510  HA  VAL A  34       5.178  -1.701  12.885  1.00 98.18           H  
ATOM    511  C   VAL A  34       6.028  -0.339  14.284  1.00 98.18           C  
ATOM    512  CB  VAL A  34       3.649  -1.288  14.322  1.00 98.18           C  
ATOM    513  HB  VAL A  34       3.563  -1.120  15.395  1.00 98.18           H  
ATOM    514  O   VAL A  34       6.137   0.055  15.445  1.00 98.18           O  
ATOM    515  CG1 VAL A  34       3.084  -0.073  13.581  1.00 98.18           C  
ATOM    516 HG11 VAL A  34       3.576   0.827  13.949  1.00 98.18           H  
ATOM    517 HG12 VAL A  34       3.249  -0.165  12.508  1.00 98.18           H  
ATOM    518 HG13 VAL A  34       2.016   0.031  13.772  1.00 98.18           H  
ATOM    519  CG2 VAL A  34       2.770  -2.499  13.974  1.00 98.18           C  
ATOM    520 HG21 VAL A  34       1.732  -2.285  14.231  1.00 98.18           H  
ATOM    521 HG22 VAL A  34       2.842  -2.718  12.909  1.00 98.18           H  
ATOM    522 HG23 VAL A  34       3.089  -3.371  14.544  1.00 98.18           H  
ATOM    523  N   ILE A  35       6.693   0.215  13.269  1.00 98.12           N  
ATOM    524  H   ILE A  35       6.529  -0.137  12.336  1.00 98.12           H  
ATOM    525  CA  ILE A  35       7.569   1.390  13.404  1.00 98.12           C  
ATOM    526  HA  ILE A  35       7.814   1.543  14.455  1.00 98.12           H  
ATOM    527  C   ILE A  35       6.790   2.612  12.917  1.00 98.12           C  
ATOM    528  CB  ILE A  35       8.901   1.185  12.648  1.00 98.12           C  
ATOM    529  HB  ILE A  35       8.681   1.038  11.591  1.00 98.12           H  
ATOM    530  O   ILE A  35       6.532   2.740  11.721  1.00 98.12           O  
ATOM    531  CG1 ILE A  35       9.649  -0.061  13.175  1.00 98.12           C  
ATOM    532 HG12 ILE A  35       9.820   0.041  14.246  1.00 98.12           H  
ATOM    533 HG13 ILE A  35       9.029  -0.943  13.015  1.00 98.12           H  
ATOM    534  CG2 ILE A  35       9.770   2.445  12.785  1.00 98.12           C  
ATOM    535 HG21 ILE A  35      10.014   2.622  13.832  1.00 98.12           H  
ATOM    536 HG22 ILE A  35      10.691   2.345  12.210  1.00 98.12           H  
ATOM    537 HG23 ILE A  35       9.234   3.302  12.379  1.00 98.12           H  
ATOM    538  CD1 ILE A  35      10.998  -0.327  12.501  1.00 98.12           C  
ATOM    539 HD11 ILE A  35      10.876  -0.349  11.418  1.00 98.12           H  
ATOM    540 HD12 ILE A  35      11.378  -1.293  12.835  1.00 98.12           H  
ATOM    541 HD13 ILE A  35      11.724   0.438  12.778  1.00 98.12           H  
ATOM    542  N   ASP A  36       6.342   3.462  13.847  1.00 97.57           N  
ATOM    543  H   ASP A  36       6.658   3.345  14.799  1.00 97.57           H  
ATOM    544  CA  ASP A  36       5.310   4.470  13.557  1.00 97.57           C  
ATOM    545  HA  ASP A  36       5.546   4.936  12.600  1.00 97.57           H  
ATOM    546  C   ASP A  36       5.254   5.608  14.616  1.00 97.57           C  
ATOM    547  CB  ASP A  36       3.972   3.711  13.399  1.00 97.57           C  
ATOM    548  HB2 ASP A  36       3.456   3.649  14.357  1.00 97.57           H  
ATOM    549  HB3 ASP A  36       4.162   2.693  13.060  1.00 97.57           H  
ATOM    550  O   ASP A  36       6.248   5.908  15.281  1.00 97.57           O  
ATOM    551  CG  ASP A  36       3.075   4.353  12.348  1.00 97.57           C  
ATOM    552  OD1 ASP A  36       2.549   3.642  11.464  1.00 97.57           O  
ATOM    553  OD2 ASP A  36       2.865   5.579  12.459  1.00 97.57           O  
ATOM    554  N   THR A  37       4.108   6.281  14.790  1.00 96.91           N  
ATOM    555  H   THR A  37       3.370   6.085  14.129  1.00 96.91           H  
ATOM    556  CA  THR A  37       3.888   7.417  15.714  1.00 96.91           C  
ATOM    557  HA  THR A  37       4.807   8.001  15.753  1.00 96.91           H  
ATOM    558  C   THR A  37       3.576   7.022  17.163  1.00 96.91           C  
ATOM    559  CB  THR A  37       2.779   8.352  15.206  1.00 96.91           C  
ATOM    560  HB  THR A  37       2.672   9.185  15.901  1.00 96.91           H  
ATOM    561  O   THR A  37       3.385   7.898  18.013  1.00 96.91           O  
ATOM    562  CG2 THR A  37       3.089   8.928  13.829  1.00 96.91           C  
ATOM    563 HG21 THR A  37       2.240   9.522  13.490  1.00 96.91           H  
ATOM    564 HG22 THR A  37       3.262   8.131  13.107  1.00 96.91           H  
ATOM    565 HG23 THR A  37       3.966   9.573  13.887  1.00 96.91           H  
ATOM    566  OG1 THR A  37       1.538   7.697  15.114  1.00 96.91           O  
ATOM    567  HG1 THR A  37       1.003   7.965  15.865  1.00 96.91           H  
ATOM    568  N   GLY A  38       3.558   5.724  17.473  1.00 97.29           N  
ATOM    569  H   GLY A  38       3.676   5.072  16.712  1.00 97.29           H  
ATOM    570  CA  GLY A  38       3.173   5.181  18.780  1.00 97.29           C  
ATOM    571  HA2 GLY A  38       3.114   5.985  19.513  1.00 97.29           H  
ATOM    572  HA3 GLY A  38       3.928   4.472  19.118  1.00 97.29           H  
ATOM    573  C   GLY A  38       1.819   4.470  18.747  1.00 97.29           C  
ATOM    574  O   GLY A  38       1.301   4.161  17.678  1.00 97.29           O  
ATOM    575  N   ILE A  39       1.231   4.204  19.919  1.00 97.13           N  
ATOM    576  H   ILE A  39       1.708   4.474  20.767  1.00 97.13           H  
ATOM    577  CA  ILE A  39      -0.098   3.574  20.027  1.00 97.13           C  
ATOM    578  HA  ILE A  39      -0.644   3.775  19.105  1.00 97.13           H  
ATOM    579  C   ILE A  39      -0.931   4.156  21.182  1.00 97.13           C  
ATOM    580  CB  ILE A  39       0.097   2.047  20.135  1.00 97.13           C  
ATOM    581  HB  ILE A  39       0.906   1.779  19.456  1.00 97.13           H  
ATOM    582  O   ILE A  39      -0.378   4.573  22.203  1.00 97.13           O  
ATOM    583  CG1 ILE A  39      -1.136   1.265  19.652  1.00 97.13           C  
ATOM    584 HG12 ILE A  39      -1.427   1.640  18.670  1.00 97.13           H  
ATOM    585 HG13 ILE A  39      -1.968   1.405  20.342  1.00 97.13           H  
ATOM    586  CG2 ILE A  39       0.520   1.622  21.551  1.00 97.13           C  
ATOM    587 HG21 ILE A  39      -0.331   1.654  22.231  1.00 97.13           H  
ATOM    588 HG22 ILE A  39       0.914   0.606  21.522  1.00 97.13           H  
ATOM    589 HG23 ILE A  39       1.300   2.285  21.928  1.00 97.13           H  
ATOM    590  CD1 ILE A  39      -0.829  -0.232  19.515  1.00 97.13           C  
ATOM    591 HD11 ILE A  39      -0.776  -0.693  20.501  1.00 97.13           H  
ATOM    592 HD12 ILE A  39       0.113  -0.379  18.986  1.00 97.13           H  
ATOM    593 HD13 ILE A  39      -1.616  -0.724  18.944  1.00 97.13           H  
ATOM    594  N   ILE A  40      -2.265   4.166  21.067  1.00 96.77           N  
ATOM    595  H   ILE A  40      -2.668   3.947  20.167  1.00 96.77           H  
ATOM    596  CA  ILE A  40      -3.165   4.331  22.224  1.00 96.77           C  
ATOM    597  HA  ILE A  40      -2.640   4.904  22.989  1.00 96.77           H  
ATOM    598  C   ILE A  40      -3.518   2.952  22.796  1.00 96.77           C  
ATOM    599  CB  ILE A  40      -4.435   5.136  21.876  1.00 96.77           C  
ATOM    600  HB  ILE A  40      -4.929   4.666  21.026  1.00 96.77           H  
ATOM    601  O   ILE A  40      -4.375   2.277  22.233  1.00 96.77           O  
ATOM    602  CG1 ILE A  40      -4.108   6.585  21.485  1.00 96.77           C  
ATOM    603 HG12 ILE A  40      -5.057   7.109  21.368  1.00 96.77           H  
ATOM    604 HG13 ILE A  40      -3.596   6.586  20.523  1.00 96.77           H  
ATOM    605  CG2 ILE A  40      -5.438   5.157  23.052  1.00 96.77           C  
ATOM    606 HG21 ILE A  40      -6.263   5.832  22.824  1.00 96.77           H  
ATOM    607 HG22 ILE A  40      -5.868   4.167  23.202  1.00 96.77           H  
ATOM    608 HG23 ILE A  40      -4.953   5.481  23.973  1.00 96.77           H  
ATOM    609  CD1 ILE A  40      -3.270   7.387  22.486  1.00 96.77           C  
ATOM    610 HD11 ILE A  40      -2.241   7.030  22.455  1.00 96.77           H  
ATOM    611 HD12 ILE A  40      -3.668   7.294  23.497  1.00 96.77           H  
ATOM    612 HD13 ILE A  40      -3.288   8.440  22.208  1.00 96.77           H  
ATOM    613  N   PRO A  41      -2.923   2.528  23.925  1.00 95.82           N  
ATOM    614  CA  PRO A  41      -3.092   1.166  24.455  1.00 95.82           C  
ATOM    615  HA  PRO A  41      -2.822   0.429  23.699  1.00 95.82           H  
ATOM    616  C   PRO A  41      -4.521   0.869  24.929  1.00 95.82           C  
ATOM    617  CB  PRO A  41      -2.118   1.079  25.631  1.00 95.82           C  
ATOM    618  HB2 PRO A  41      -1.149   0.724  25.277  1.00 95.82           H  
ATOM    619  HB3 PRO A  41      -2.487   0.426  26.421  1.00 95.82           H  
ATOM    620  O   PRO A  41      -4.972  -0.269  24.897  1.00 95.82           O  
ATOM    621  CG  PRO A  41      -2.003   2.530  26.097  1.00 95.82           C  
ATOM    622  HG2 PRO A  41      -2.856   2.782  26.727  1.00 95.82           H  
ATOM    623  HG3 PRO A  41      -1.068   2.714  26.626  1.00 95.82           H  
ATOM    624  CD  PRO A  41      -2.073   3.318  24.798  1.00 95.82           C  
ATOM    625  HD2 PRO A  41      -1.081   3.411  24.354  1.00 95.82           H  
ATOM    626  HD3 PRO A  41      -2.494   4.304  24.994  1.00 95.82           H  
ATOM    627  N   ASP A  42      -5.247   1.907  25.340  1.00 95.64           N  
ATOM    628  H   ASP A  42      -4.788   2.806  25.372  1.00 95.64           H  
ATOM    629  CA  ASP A  42      -6.598   1.812  25.893  1.00 95.64           C  
ATOM    630  HA  ASP A  42      -6.653   0.951  26.559  1.00 95.64           H  
ATOM    631  C   ASP A  42      -7.693   1.629  24.825  1.00 95.64           C  
ATOM    632  CB  ASP A  42      -6.864   3.091  26.701  1.00 95.64           C  
ATOM    633  HB2 ASP A  42      -6.459   3.950  26.168  1.00 95.64           H  
ATOM    634  HB3 ASP A  42      -7.941   3.244  26.771  1.00 95.64           H  
ATOM    635  O   ASP A  42      -8.870   1.487  25.174  1.00 95.64           O  
ATOM    636  CG  ASP A  42      -6.323   3.088  28.130  1.00 95.64           C  
ATOM    637  OD1 ASP A  42      -6.978   3.795  28.934  1.00 95.64           O  
ATOM    638  OD2 ASP A  42      -5.312   2.421  28.422  1.00 95.64           O  
ATOM    639  N   HIS A  43      -7.344   1.676  23.534  1.00 97.07           N  
ATOM    640  H   HIS A  43      -6.364   1.726  23.297  1.00 97.07           H  
ATOM    641  CA  HIS A  43      -8.311   1.480  22.459  1.00 97.07           C  
ATOM    642  HA  HIS A  43      -9.161   2.128  22.671  1.00 97.07           H  
ATOM    643  C   HIS A  43      -8.768   0.005  22.412  1.00 97.07           C  
ATOM    644  CB  HIS A  43      -7.727   1.937  21.114  1.00 97.07           C  
ATOM    645  HB2 HIS A  43      -6.922   1.264  20.816  1.00 97.07           H  
ATOM    646  HB3 HIS A  43      -7.313   2.939  21.222  1.00 97.07           H  
ATOM    647  O   HIS A  43      -7.921  -0.890  22.455  1.00 97.07           O  
ATOM    648  CG  HIS A  43      -8.777   1.964  20.034  1.00 97.07           C  
ATOM    649  CD2 HIS A  43      -9.628   3.000  19.759  1.00 97.07           C  
ATOM    650  HD2 HIS A  43      -9.632   3.967  20.239  1.00 97.07           H  
ATOM    651  ND1 HIS A  43      -9.147   0.915  19.222  1.00 97.07           N  
ATOM    652  HD1 HIS A  43      -8.576   0.113  18.993  1.00 97.07           H  
ATOM    653  CE1 HIS A  43     -10.214   1.296  18.503  1.00 97.07           C  
ATOM    654  HE1 HIS A  43     -10.689   0.715  17.726  1.00 97.07           H  
ATOM    655  NE2 HIS A  43     -10.552   2.550  18.812  1.00 97.07           N  
ATOM    656  N   PRO A  44     -10.074  -0.298  22.250  1.00 97.31           N  
ATOM    657  CA  PRO A  44     -10.581  -1.676  22.243  1.00 97.31           C  
ATOM    658  HA  PRO A  44     -10.430  -2.098  23.237  1.00 97.31           H  
ATOM    659  C   PRO A  44      -9.918  -2.616  21.220  1.00 97.31           C  
ATOM    660  CB  PRO A  44     -12.084  -1.542  21.982  1.00 97.31           C  
ATOM    661  HB2 PRO A  44     -12.650  -2.343  22.458  1.00 97.31           H  
ATOM    662  HB3 PRO A  44     -12.276  -1.522  20.910  1.00 97.31           H  
ATOM    663  O   PRO A  44      -9.843  -3.819  21.459  1.00 97.31           O  
ATOM    664  CG  PRO A  44     -12.427  -0.175  22.566  1.00 97.31           C  
ATOM    665  HG2 PRO A  44     -13.318   0.250  22.104  1.00 97.31           H  
ATOM    666  HG3 PRO A  44     -12.551  -0.256  23.645  1.00 97.31           H  
ATOM    667  CD  PRO A  44     -11.182   0.647  22.253  1.00 97.31           C  
ATOM    668  HD2 PRO A  44     -11.278   1.107  21.270  1.00 97.31           H  
ATOM    669  HD3 PRO A  44     -11.060   1.413  23.020  1.00 97.31           H  
ATOM    670  N   SER A  45      -9.382  -2.087  20.113  1.00 97.39           N  
ATOM    671  H   SER A  45      -9.535  -1.102  19.949  1.00 97.39           H  
ATOM    672  CA  SER A  45      -8.609  -2.863  19.121  1.00 97.39           C  
ATOM    673  HA  SER A  45      -9.228  -3.687  18.766  1.00 97.39           H  
ATOM    674  C   SER A  45      -7.323  -3.478  19.681  1.00 97.39           C  
ATOM    675  CB  SER A  45      -8.214  -2.004  17.916  1.00 97.39           C  
ATOM    676  HB2 SER A  45      -7.560  -1.196  18.244  1.00 97.39           H  
ATOM    677  HB3 SER A  45      -7.670  -2.613  17.194  1.00 97.39           H  
ATOM    678  O   SER A  45      -6.764  -4.367  19.044  1.00 97.39           O  
ATOM    679  OG  SER A  45      -9.364  -1.471  17.296  1.00 97.39           O  
ATOM    680  HG  SER A  45      -9.763  -2.159  16.758  1.00 97.39           H  
ATOM    681  N   PHE A  46      -6.853  -3.031  20.845  1.00 97.39           N  
ATOM    682  H   PHE A  46      -7.326  -2.269  21.308  1.00 97.39           H  
ATOM    683  CA  PHE A  46      -5.674  -3.575  21.524  1.00 97.39           C  
ATOM    684  HA  PHE A  46      -5.241  -4.351  20.892  1.00 97.39           H  
ATOM    685  C   PHE A  46      -6.028  -4.263  22.847  1.00 97.39           C  
ATOM    686  CB  PHE A  46      -4.604  -2.494  21.673  1.00 97.39           C  
ATOM    687  HB2 PHE A  46      -4.888  -1.840  22.497  1.00 97.39           H  
ATOM    688  HB3 PHE A  46      -3.657  -2.964  21.937  1.00 97.39           H  
ATOM    689  O   PHE A  46      -5.161  -4.497  23.688  1.00 97.39           O  
ATOM    690  CG  PHE A  46      -4.407  -1.670  20.419  1.00 97.39           C  
ATOM    691  CD1 PHE A  46      -4.044  -2.266  19.196  1.00 97.39           C  
ATOM    692  HD1 PHE A  46      -3.870  -3.331  19.145  1.00 97.39           H  
ATOM    693  CD2 PHE A  46      -4.651  -0.295  20.475  1.00 97.39           C  
ATOM    694  HD2 PHE A  46      -4.954   0.145  21.414  1.00 97.39           H  
ATOM    695  CE1 PHE A  46      -3.916  -1.477  18.038  1.00 97.39           C  
ATOM    696  HE1 PHE A  46      -3.617  -1.931  17.105  1.00 97.39           H  
ATOM    697  CE2 PHE A  46      -4.499   0.500  19.333  1.00 97.39           C  
ATOM    698  HE2 PHE A  46      -4.651   1.566  19.423  1.00 97.39           H  
ATOM    699  CZ  PHE A  46      -4.130  -0.088  18.110  1.00 97.39           C  
ATOM    700  HZ  PHE A  46      -3.993   0.526  17.233  1.00 97.39           H  
ATOM    701  N   SER A  47      -7.305  -4.616  23.025  1.00 96.78           N  
ATOM    702  H   SER A  47      -7.970  -4.395  22.299  1.00 96.78           H  
ATOM    703  CA  SER A  47      -7.732  -5.515  24.092  1.00 96.78           C  
ATOM    704  HA  SER A  47      -7.401  -5.101  25.045  1.00 96.78           H  
ATOM    705  C   SER A  47      -7.101  -6.895  23.912  1.00 96.78           C  
ATOM    706  CB  SER A  47      -9.256  -5.629  24.105  1.00 96.78           C  
ATOM    707  HB2 SER A  47      -9.596  -6.051  23.159  1.00 96.78           H  
ATOM    708  HB3 SER A  47      -9.692  -4.637  24.224  1.00 96.78           H  
ATOM    709  O   SER A  47      -6.981  -7.404  22.797  1.00 96.78           O  
ATOM    710  OG  SER A  47      -9.685  -6.460  25.167  1.00 96.78           O  
ATOM    711  HG  SER A  47      -9.357  -6.104  25.996  1.00 96.78           H  
ATOM    712  N   ASP A  48      -6.730  -7.516  25.025  1.00 96.63           N  
ATOM    713  H   ASP A  48      -6.853  -7.074  25.924  1.00 96.63           H  
ATOM    714  CA  ASP A  48      -6.121  -8.839  25.074  1.00 96.63           C  
ATOM    715  HA  ASP A  48      -5.692  -9.056  24.096  1.00 96.63           H  
ATOM    716  C   ASP A  48      -7.115  -9.973  25.363  1.00 96.63           C  
ATOM    717  CB  ASP A  48      -4.970  -8.806  26.073  1.00 96.63           C  
ATOM    718  HB2 ASP A  48      -4.426  -9.743  25.954  1.00 96.63           H  
ATOM    719  HB3 ASP A  48      -4.290  -7.995  25.811  1.00 96.63           H  
ATOM    720  O   ASP A  48      -6.715 -11.113  25.602  1.00 96.63           O  
ATOM    721  CG  ASP A  48      -5.405  -8.665  27.533  1.00 96.63           C  
ATOM    722  OD1 ASP A  48      -4.583  -9.068  28.385  1.00 96.63           O  
ATOM    723  OD2 ASP A  48      -6.506  -8.116  27.779  1.00 96.63           O  
ATOM    724  N   VAL A  49      -8.421  -9.698  25.306  1.00 96.27           N  
ATOM    725  H   VAL A  49      -8.693  -8.746  25.104  1.00 96.27           H  
ATOM    726  CA  VAL A  49      -9.459 -10.717  25.494  1.00 96.27           C  
ATOM    727  HA  VAL A  49      -9.327 -11.148  26.486  1.00 96.27           H  
ATOM    728  C   VAL A  49      -9.290 -11.835  24.459  1.00 96.27           C  
ATOM    729  CB  VAL A  49     -10.866 -10.095  25.432  1.00 96.27           C  
ATOM    730  HB  VAL A  49     -10.968  -9.513  24.516  1.00 96.27           H  
ATOM    731  O   VAL A  49      -9.449 -11.627  23.259  1.00 96.27           O  
ATOM    732  CG1 VAL A  49     -11.975 -11.158  25.467  1.00 96.27           C  
ATOM    733 HG11 VAL A  49     -11.941 -11.766  24.563  1.00 96.27           H  
ATOM    734 HG12 VAL A  49     -11.855 -11.797  26.342  1.00 96.27           H  
ATOM    735 HG13 VAL A  49     -12.948 -10.670  25.508  1.00 96.27           H  
ATOM    736  CG2 VAL A  49     -11.099  -9.173  26.637  1.00 96.27           C  
ATOM    737 HG21 VAL A  49     -10.303  -8.431  26.707  1.00 96.27           H  
ATOM    738 HG22 VAL A  49     -12.050  -8.652  26.527  1.00 96.27           H  
ATOM    739 HG23 VAL A  49     -11.104  -9.753  27.560  1.00 96.27           H  
ATOM    740  N   GLY A  50      -8.987 -13.042  24.943  1.00 94.40           N  
ATOM    741  H   GLY A  50      -8.771 -13.103  25.928  1.00 94.40           H  
ATOM    742  CA  GLY A  50      -8.747 -14.225  24.109  1.00 94.40           C  
ATOM    743  HA2 GLY A  50      -9.421 -14.203  23.253  1.00 94.40           H  
ATOM    744  HA3 GLY A  50      -8.965 -15.117  24.695  1.00 94.40           H  
ATOM    745  C   GLY A  50      -7.316 -14.359  23.571  1.00 94.40           C  
ATOM    746  O   GLY A  50      -7.030 -15.340  22.882  1.00 94.40           O  
ATOM    747  N   MET A  51      -6.412 -13.430  23.896  1.00 96.57           N  
ATOM    748  H   MET A  51      -6.682 -12.664  24.496  1.00 96.57           H  
ATOM    749  CA  MET A  51      -5.008 -13.511  23.496  1.00 96.57           C  
ATOM    750  HA  MET A  51      -4.982 -13.862  22.465  1.00 96.57           H  
ATOM    751  C   MET A  51      -4.232 -14.493  24.386  1.00 96.57           C  
ATOM    752  CB  MET A  51      -4.338 -12.131  23.536  1.00 96.57           C  
ATOM    753  HB2 MET A  51      -3.264 -12.250  23.387  1.00 96.57           H  
ATOM    754  HB3 MET A  51      -4.480 -11.687  24.522  1.00 96.57           H  
ATOM    755  O   MET A  51      -4.363 -14.446  25.613  1.00 96.57           O  
ATOM    756  CG  MET A  51      -4.881 -11.181  22.465  1.00 96.57           C  
ATOM    757  HG2 MET A  51      -5.957 -11.075  22.597  1.00 96.57           H  
ATOM    758  HG3 MET A  51      -4.427 -10.204  22.627  1.00 96.57           H  
ATOM    759  SD  MET A  51      -4.553 -11.664  20.745  1.00 96.57           S  
ATOM    760  CE  MET A  51      -2.740 -11.566  20.711  1.00 96.57           C  
ATOM    761  HE1 MET A  51      -2.383 -11.623  19.683  1.00 96.57           H  
ATOM    762  HE2 MET A  51      -2.308 -12.391  21.278  1.00 96.57           H  
ATOM    763  HE3 MET A  51      -2.405 -10.624  21.145  1.00 96.57           H  
ATOM    764  N   PRO A  52      -3.396 -15.376  23.807  1.00 94.81           N  
ATOM    765  CA  PRO A  52      -2.417 -16.122  24.591  1.00 94.81           C  
ATOM    766  HA  PRO A  52      -2.907 -16.634  25.420  1.00 94.81           H  
ATOM    767  C   PRO A  52      -1.323 -15.178  25.122  1.00 94.81           C  
ATOM    768  CB  PRO A  52      -1.830 -17.138  23.610  1.00 94.81           C  
ATOM    769  HB2 PRO A  52      -2.493 -17.999  23.532  1.00 94.81           H  
ATOM    770  HB3 PRO A  52      -0.823 -17.450  23.885  1.00 94.81           H  
ATOM    771  O   PRO A  52      -1.161 -14.089  24.579  1.00 94.81           O  
ATOM    772  CG  PRO A  52      -1.838 -16.353  22.298  1.00 94.81           C  
ATOM    773  HG2 PRO A  52      -0.989 -15.670  22.274  1.00 94.81           H  
ATOM    774  HG3 PRO A  52      -1.804 -17.012  21.430  1.00 94.81           H  
ATOM    775  CD  PRO A  52      -3.139 -15.554  22.380  1.00 94.81           C  
ATOM    776  HD2 PRO A  52      -3.010 -14.598  21.873  1.00 94.81           H  
ATOM    777  HD3 PRO A  52      -3.957 -16.116  21.930  1.00 94.81           H  
ATOM    778  N   PRO A  53      -0.521 -15.590  26.116  1.00 95.36           N  
ATOM    779  CA  PRO A  53       0.713 -14.889  26.463  1.00 95.36           C  
ATOM    780  HA  PRO A  53       0.454 -13.899  26.839  1.00 95.36           H  
ATOM    781  C   PRO A  53       1.659 -14.755  25.255  1.00 95.36           C  
ATOM    782  CB  PRO A  53       1.358 -15.714  27.583  1.00 95.36           C  
ATOM    783  HB2 PRO A  53       2.087 -16.408  27.165  1.00 95.36           H  
ATOM    784  HB3 PRO A  53       1.827 -15.080  28.335  1.00 95.36           H  
ATOM    785  O   PRO A  53       1.577 -15.582  24.338  1.00 95.36           O  
ATOM    786  CG  PRO A  53       0.189 -16.504  28.168  1.00 95.36           C  
ATOM    787  HG2 PRO A  53       0.519 -17.433  28.632  1.00 95.36           H  
ATOM    788  HG3 PRO A  53      -0.347 -15.884  28.887  1.00 95.36           H  
ATOM    789  CD  PRO A  53      -0.698 -16.760  26.954  1.00 95.36           C  
ATOM    790  HD2 PRO A  53      -1.735 -16.879  27.268  1.00 95.36           H  
ATOM    791  HD3 PRO A  53      -0.351 -17.645  26.420  1.00 95.36           H  
ATOM    792  N   PRO A  54       2.574 -13.767  25.250  1.00 95.59           N  
ATOM    793  CA  PRO A  54       3.605 -13.669  24.220  1.00 95.59           C  
ATOM    794  HA  PRO A  54       3.128 -13.468  23.261  1.00 95.59           H  
ATOM    795  C   PRO A  54       4.426 -14.967  24.124  1.00 95.59           C  
ATOM    796  CB  PRO A  54       4.486 -12.478  24.613  1.00 95.59           C  
ATOM    797  HB2 PRO A  54       5.538 -12.646  24.384  1.00 95.59           H  
ATOM    798  HB3 PRO A  54       4.136 -11.581  24.102  1.00 95.59           H  
ATOM    799  O   PRO A  54       4.620 -15.655  25.134  1.00 95.59           O  
ATOM    800  CG  PRO A  54       4.254 -12.331  26.116  1.00 95.59           C  
ATOM    801  HG2 PRO A  54       4.407 -11.305  26.451  1.00 95.59           H  
ATOM    802  HG3 PRO A  54       4.913 -13.014  26.654  1.00 95.59           H  
ATOM    803  CD  PRO A  54       2.804 -12.776  26.292  1.00 95.59           C  
ATOM    804  HD2 PRO A  54       2.136 -11.928  26.137  1.00 95.59           H  
ATOM    805  HD3 PRO A  54       2.663 -13.185  27.292  1.00 95.59           H  
ATOM    806  N   PRO A  55       4.934 -15.321  22.930  1.00 96.53           N  
ATOM    807  CA  PRO A  55       5.755 -16.513  22.764  1.00 96.53           C  
ATOM    808  HA  PRO A  55       5.211 -17.386  23.123  1.00 96.53           H  
ATOM    809  C   PRO A  55       7.068 -16.380  23.547  1.00 96.53           C  
ATOM    810  CB  PRO A  55       5.988 -16.636  21.256  1.00 96.53           C  
ATOM    811  HB2 PRO A  55       6.932 -17.125  21.017  1.00 96.53           H  
ATOM    812  HB3 PRO A  55       5.155 -17.170  20.799  1.00 96.53           H  
ATOM    813  O   PRO A  55       7.634 -15.295  23.659  1.00 96.53           O  
ATOM    814  CG  PRO A  55       5.965 -15.180  20.799  1.00 96.53           C  
ATOM    815  HG2 PRO A  55       5.733 -15.083  19.738  1.00 96.53           H  
ATOM    816  HG3 PRO A  55       6.929 -14.724  21.024  1.00 96.53           H  
ATOM    817  CD  PRO A  55       4.879 -14.566  21.684  1.00 96.53           C  
ATOM    818  HD2 PRO A  55       5.077 -13.506  21.845  1.00 96.53           H  
ATOM    819  HD3 PRO A  55       3.903 -14.703  21.219  1.00 96.53           H  
ATOM    820  N   ALA A  56       7.609 -17.506  24.019  1.00 96.42           N  
ATOM    821  H   ALA A  56       7.088 -18.364  23.913  1.00 96.42           H  
ATOM    822  CA  ALA A  56       8.805 -17.534  24.871  1.00 96.42           C  
ATOM    823  HA  ALA A  56       8.596 -16.961  25.774  1.00 96.42           H  
ATOM    824  C   ALA A  56      10.068 -16.916  24.235  1.00 96.42           C  
ATOM    825  CB  ALA A  56       9.062 -18.994  25.265  1.00 96.42           C  
ATOM    826  HB1 ALA A  56       8.190 -19.400  25.779  1.00 96.42           H  
ATOM    827  HB2 ALA A  56       9.277 -19.592  24.380  1.00 96.42           H  
ATOM    828  HB3 ALA A  56       9.916 -19.041  25.940  1.00 96.42           H  
ATOM    829  O   ALA A  56      11.008 -16.578  24.947  1.00 96.42           O  
ATOM    830  N   LYS A  57      10.101 -16.769  22.904  1.00 95.45           N  
ATOM    831  H   LYS A  57       9.277 -17.039  22.387  1.00 95.45           H  
ATOM    832  CA  LYS A  57      11.206 -16.123  22.179  1.00 95.45           C  
ATOM    833  HA  LYS A  57      12.145 -16.490  22.593  1.00 95.45           H  
ATOM    834  C   LYS A  57      11.250 -14.599  22.352  1.00 95.45           C  
ATOM    835  CB  LYS A  57      11.156 -16.505  20.688  1.00 95.45           C  
ATOM    836  HB2 LYS A  57      12.093 -16.200  20.222  1.00 95.45           H  
ATOM    837  HB3 LYS A  57      11.069 -17.587  20.594  1.00 95.45           H  
ATOM    838  O   LYS A  57      12.274 -14.008  22.027  1.00 95.45           O  
ATOM    839  CG  LYS A  57       9.996 -15.825  19.941  1.00 95.45           C  
ATOM    840  HG2 LYS A  57      10.104 -14.742  20.007  1.00 95.45           H  
ATOM    841  HG3 LYS A  57       9.050 -16.109  20.402  1.00 95.45           H  
ATOM    842  CD  LYS A  57       9.962 -16.202  18.458  1.00 95.45           C  
ATOM    843  HD2 LYS A  57       9.762 -17.269  18.356  1.00 95.45           H  
ATOM    844  HD3 LYS A  57      10.915 -15.959  17.990  1.00 95.45           H  
ATOM    845  CE  LYS A  57       8.848 -15.387  17.797  1.00 95.45           C  
ATOM    846  HE2 LYS A  57       7.926 -15.507  18.366  1.00 95.45           H  
ATOM    847  HE3 LYS A  57       9.115 -14.330  17.822  1.00 95.45           H  
ATOM    848  NZ  LYS A  57       8.611 -15.794  16.402  1.00 95.45           N  
ATOM    849  HZ1 LYS A  57       7.855 -15.254  16.008  1.00 95.45           H  
ATOM    850  HZ2 LYS A  57       9.340 -15.507  15.764  1.00 95.45           H  
ATOM    851  HZ3 LYS A  57       8.392 -16.771  16.267  1.00 95.45           H  
ATOM    852  N   TRP A  58      10.153 -13.979  22.796  1.00 97.26           N  
ATOM    853  H   TRP A  58       9.371 -14.536  23.112  1.00 97.26           H  
ATOM    854  CA  TRP A  58      10.029 -12.529  22.913  1.00 97.26           C  
ATOM    855  HA  TRP A  58      10.316 -12.074  21.965  1.00 97.26           H  
ATOM    856  C   TRP A  58      10.951 -11.984  24.003  1.00 97.26           C  
ATOM    857  CB  TRP A  58       8.572 -12.158  23.212  1.00 97.26           C  
ATOM    858  HB2 TRP A  58       8.258 -12.676  24.118  1.00 97.26           H  
ATOM    859  HB3 TRP A  58       7.944 -12.511  22.394  1.00 97.26           H  
ATOM    860  O   TRP A  58      10.912 -12.438  25.147  1.00 97.26           O  
ATOM    861  CG  TRP A  58       8.326 -10.693  23.396  1.00 97.26           C  
ATOM    862  CD1 TRP A  58       7.883 -10.102  24.530  1.00 97.26           C  
ATOM    863  HD1 TRP A  58       7.662 -10.621  25.451  1.00 97.26           H  
ATOM    864  CD2 TRP A  58       8.540  -9.610  22.442  1.00 97.26           C  
ATOM    865  CE2 TRP A  58       8.164  -8.384  23.066  1.00 97.26           C  
ATOM    866  CE3 TRP A  58       9.035  -9.531  21.124  1.00 97.26           C  
ATOM    867  HE3 TRP A  58       9.374 -10.425  20.621  1.00 97.26           H  
ATOM    868  NE1 TRP A  58       7.769  -8.741  24.333  1.00 97.26           N  
ATOM    869  HE1 TRP A  58       7.475  -8.088  25.046  1.00 97.26           H  
ATOM    870  CH2 TRP A  58       8.750  -7.109  21.101  1.00 97.26           C  
ATOM    871  HH2 TRP A  58       8.873  -6.164  20.593  1.00 97.26           H  
ATOM    872  CZ2 TRP A  58       8.261  -7.151  22.416  1.00 97.26           C  
ATOM    873  HZ2 TRP A  58       8.004  -6.246  22.945  1.00 97.26           H  
ATOM    874  CZ3 TRP A  58       9.122  -8.299  20.454  1.00 97.26           C  
ATOM    875  HZ3 TRP A  58       9.529  -8.260  19.455  1.00 97.26           H  
ATOM    876  N   LYS A  59      11.770 -10.997  23.639  1.00 96.69           N  
ATOM    877  H   LYS A  59      11.784 -10.737  22.663  1.00 96.69           H  
ATOM    878  CA  LYS A  59      12.729 -10.335  24.537  1.00 96.69           C  
ATOM    879  HA  LYS A  59      12.679 -10.780  25.531  1.00 96.69           H  
ATOM    880  C   LYS A  59      12.439  -8.852  24.727  1.00 96.69           C  
ATOM    881  CB  LYS A  59      14.143 -10.513  23.983  1.00 96.69           C  
ATOM    882  HB2 LYS A  59      14.178 -10.082  22.982  1.00 96.69           H  
ATOM    883  HB3 LYS A  59      14.850  -9.969  24.610  1.00 96.69           H  
ATOM    884  O   LYS A  59      13.082  -8.211  25.558  1.00 96.69           O  
ATOM    885  CG  LYS A  59      14.573 -11.981  23.923  1.00 96.69           C  
ATOM    886  HG2 LYS A  59      14.679 -12.384  24.931  1.00 96.69           H  
ATOM    887  HG3 LYS A  59      13.831 -12.566  23.379  1.00 96.69           H  
ATOM    888  CD  LYS A  59      15.900 -12.063  23.177  1.00 96.69           C  
ATOM    889  HD2 LYS A  59      16.686 -11.594  23.769  1.00 96.69           H  
ATOM    890  HD3 LYS A  59      15.799 -11.522  22.236  1.00 96.69           H  
ATOM    891  CE  LYS A  59      16.252 -13.514  22.870  1.00 96.69           C  
ATOM    892  HE2 LYS A  59      15.379 -13.983  22.415  1.00 96.69           H  
ATOM    893  HE3 LYS A  59      16.480 -14.034  23.800  1.00 96.69           H  
ATOM    894  NZ  LYS A  59      17.395 -13.547  21.931  1.00 96.69           N  
ATOM    895  HZ1 LYS A  59      17.624 -14.493  21.659  1.00 96.69           H  
ATOM    896  HZ2 LYS A  59      17.148 -13.023  21.104  1.00 96.69           H  
ATOM    897  HZ3 LYS A  59      18.201 -13.092  22.336  1.00 96.69           H  
ATOM    898  N   GLY A  60      11.500  -8.308  23.958  1.00 96.74           N  
ATOM    899  H   GLY A  60      11.016  -8.887  23.287  1.00 96.74           H  
ATOM    900  CA  GLY A  60      11.149  -6.906  24.056  1.00 96.74           C  
ATOM    901  HA2 GLY A  60      12.071  -6.324  24.049  1.00 96.74           H  
ATOM    902  HA3 GLY A  60      10.560  -6.593  23.194  1.00 96.74           H  
ATOM    903  C   GLY A  60      10.420  -6.562  25.345  1.00 96.74           C  
ATOM    904  O   GLY A  60       9.932  -7.409  26.096  1.00 96.74           O  
ATOM    905  N   VAL A  61      10.370  -5.262  25.603  1.00 93.36           N  
ATOM    906  H   VAL A  61      10.741  -4.627  24.911  1.00 93.36           H  
ATOM    907  CA  VAL A  61       9.835  -4.692  26.835  1.00 93.36           C  
ATOM    908  HA  VAL A  61       9.236  -5.447  27.344  1.00 93.36           H  
ATOM    909  C   VAL A  61       8.908  -3.532  26.519  1.00 93.36           C  
ATOM    910  CB  VAL A  61      10.960  -4.262  27.802  1.00 93.36           C  
ATOM    911  HB  VAL A  61      10.495  -3.854  28.699  1.00 93.36           H  
ATOM    912  O   VAL A  61       8.950  -2.939  25.438  1.00 93.36           O  
ATOM    913  CG1 VAL A  61      11.816  -5.458  28.238  1.00 93.36           C  
ATOM    914 HG11 VAL A  61      11.175  -6.246  28.633  1.00 93.36           H  
ATOM    915 HG12 VAL A  61      12.517  -5.149  29.013  1.00 93.36           H  
ATOM    916 HG13 VAL A  61      12.377  -5.857  27.393  1.00 93.36           H  
ATOM    917  CG2 VAL A  61      11.880  -3.181  27.218  1.00 93.36           C  
ATOM    918 HG21 VAL A  61      12.405  -3.564  26.343  1.00 93.36           H  
ATOM    919 HG22 VAL A  61      12.617  -2.887  27.966  1.00 93.36           H  
ATOM    920 HG23 VAL A  61      11.303  -2.300  26.938  1.00 93.36           H  
ATOM    921  N   CYS A  62       8.092  -3.183  27.503  1.00 95.13           N  
ATOM    922  H   CYS A  62       8.118  -3.710  28.363  1.00 95.13           H  
ATOM    923  CA  CYS A  62       7.410  -1.903  27.526  1.00 95.13           C  
ATOM    924  HA  CYS A  62       7.382  -1.480  26.522  1.00 95.13           H  
ATOM    925  C   CYS A  62       8.189  -0.940  28.406  1.00 95.13           C  
ATOM    926  CB  CYS A  62       5.967  -2.107  27.963  1.00 95.13           C  
ATOM    927  HB2 CYS A  62       5.924  -2.584  28.943  1.00 95.13           H  
ATOM    928  HB3 CYS A  62       5.471  -1.137  28.010  1.00 95.13           H  
ATOM    929  O   CYS A  62       8.633  -1.313  29.494  1.00 95.13           O  
ATOM    930  SG  CYS A  62       5.144  -3.138  26.737  1.00 95.13           S  
ATOM    931  N   GLU A  63       8.359   0.290  27.931  1.00 91.67           N  
ATOM    932  H   GLU A  63       8.054   0.503  26.992  1.00 91.67           H  
ATOM    933  CA  GLU A  63       9.023   1.341  28.696  1.00 91.67           C  
ATOM    934  HA  GLU A  63      10.069   1.062  28.821  1.00 91.67           H  
ATOM    935  C   GLU A  63       8.425   1.496  30.095  1.00 91.67           C  
ATOM    936  CB  GLU A  63       8.957   2.670  27.943  1.00 91.67           C  
ATOM    937  HB2 GLU A  63       7.952   2.824  27.550  1.00 91.67           H  
ATOM    938  HB3 GLU A  63       9.204   3.483  28.625  1.00 91.67           H  
ATOM    939  O   GLU A  63       7.240   1.248  30.326  1.00 91.67           O  
ATOM    940  CG  GLU A  63       9.985   2.657  26.815  1.00 91.67           C  
ATOM    941  HG2 GLU A  63       9.788   1.817  26.149  1.00 91.67           H  
ATOM    942  HG3 GLU A  63      10.971   2.504  27.253  1.00 91.67           H  
ATOM    943  CD  GLU A  63      10.002   3.951  26.008  1.00 91.67           C  
ATOM    944  OE1 GLU A  63      10.913   4.064  25.176  1.00 91.67           O  
ATOM    945  OE2 GLU A  63       9.110   4.815  26.144  1.00 91.67           O  
ATOM    946  N   SER A  64       9.259   1.908  31.051  1.00 87.43           N  
ATOM    947  H   SER A  64      10.190   2.190  30.779  1.00 87.43           H  
ATOM    948  CA  SER A  64       8.947   1.895  32.486  1.00 87.43           C  
ATOM    949  HA  SER A  64       8.857   0.859  32.814  1.00 87.43           H  
ATOM    950  C   SER A  64       7.636   2.608  32.830  1.00 87.43           C  
ATOM    951  CB  SER A  64      10.112   2.527  33.254  1.00 87.43           C  
ATOM    952  HB2 SER A  64      10.993   1.896  33.136  1.00 87.43           H  
ATOM    953  HB3 SER A  64       9.863   2.587  34.313  1.00 87.43           H  
ATOM    954  O   SER A  64       6.831   2.105  33.614  1.00 87.43           O  
ATOM    955  OG  SER A  64      10.401   3.821  32.753  1.00 87.43           O  
ATOM    956  HG  SER A  64      11.248   4.113  33.097  1.00 87.43           H  
ATOM    957  N   ASN A  65       7.381   3.740  32.182  1.00 86.87           N  
ATOM    958  H   ASN A  65       8.059   4.029  31.492  1.00 86.87           H  
ATOM    959  CA  ASN A  65       6.179   4.561  32.328  1.00 86.87           C  
ATOM    960  HA  ASN A  65       5.914   4.590  33.385  1.00 86.87           H  
ATOM    961  C   ASN A  65       4.939   4.018  31.587  1.00 86.87           C  
ATOM    962  CB  ASN A  65       6.538   5.988  31.880  1.00 86.87           C  
ATOM    963  HB2 ASN A  65       7.361   6.360  32.491  1.00 86.87           H  
ATOM    964  HB3 ASN A  65       5.676   6.637  32.040  1.00 86.87           H  
ATOM    965  O   ASN A  65       3.860   4.608  31.666  1.00 86.87           O  
ATOM    966  CG  ASN A  65       6.948   6.088  30.417  1.00 86.87           C  
ATOM    967  ND2 ASN A  65       7.191   7.285  29.946  1.00 86.87           N  
ATOM    968 HD21 ASN A  65       7.589   7.339  29.019  1.00 86.87           H  
ATOM    969 HD22 ASN A  65       7.195   8.099  30.543  1.00 86.87           H  
ATOM    970  OD1 ASN A  65       7.058   5.110  29.701  1.00 86.87           O  
ATOM    971  N   PHE A  66       5.080   2.905  30.874  1.00 85.63           N  
ATOM    972  H   PHE A  66       6.015   2.533  30.780  1.00 85.63           H  
ATOM    973  CA  PHE A  66       4.051   2.288  30.046  1.00 85.63           C  
ATOM    974  HA  PHE A  66       3.109   2.817  30.188  1.00 85.63           H  
ATOM    975  C   PHE A  66       3.791   0.817  30.403  1.00 85.63           C  
ATOM    976  CB  PHE A  66       4.477   2.456  28.589  1.00 85.63           C  
ATOM    977  HB2 PHE A  66       4.931   3.438  28.454  1.00 85.63           H  
ATOM    978  HB3 PHE A  66       5.239   1.716  28.342  1.00 85.63           H  
ATOM    979  O   PHE A  66       2.828   0.229  29.924  1.00 85.63           O  
ATOM    980  CG  PHE A  66       3.325   2.344  27.625  1.00 85.63           C  
ATOM    981  CD1 PHE A  66       3.000   1.100  27.063  1.00 85.63           C  
ATOM    982  HD1 PHE A  66       3.547   0.217  27.359  1.00 85.63           H  
ATOM    983  CD2 PHE A  66       2.603   3.492  27.258  1.00 85.63           C  
ATOM    984  HD2 PHE A  66       2.876   4.454  27.667  1.00 85.63           H  
ATOM    985  CE1 PHE A  66       1.979   0.998  26.111  1.00 85.63           C  
ATOM    986  HE1 PHE A  66       1.749   0.034  25.681  1.00 85.63           H  
ATOM    987  CE2 PHE A  66       1.619   3.393  26.263  1.00 85.63           C  
ATOM    988  HE2 PHE A  66       1.154   4.281  25.861  1.00 85.63           H  
ATOM    989  CZ  PHE A  66       1.317   2.154  25.679  1.00 85.63           C  
ATOM    990  HZ  PHE A  66       0.613   2.089  24.862  1.00 85.63           H  
ATOM    991  N   THR A  67       4.600   0.236  31.289  1.00 87.48           N  
ATOM    992  H   THR A  67       5.416   0.761  31.569  1.00 87.48           H  
ATOM    993  CA  THR A  67       4.516  -1.163  31.746  1.00 87.48           C  
ATOM    994  HA  THR A  67       4.905  -1.811  30.961  1.00 87.48           H  
ATOM    995  C   THR A  67       3.093  -1.641  32.042  1.00 87.48           C  
ATOM    996  CB  THR A  67       5.376  -1.363  33.003  1.00 87.48           C  
ATOM    997  HB  THR A  67       5.129  -2.323  33.456  1.00 87.48           H  
ATOM    998  O   THR A  67       2.661  -2.648  31.495  1.00 87.48           O  
ATOM    999  CG2 THR A  67       6.863  -1.356  32.667  1.00 87.48           C  
ATOM   1000 HG21 THR A  67       7.445  -1.511  33.576  1.00 87.48           H  
ATOM   1001 HG22 THR A  67       7.145  -0.408  32.208  1.00 87.48           H  
ATOM   1002 HG23 THR A  67       7.086  -2.161  31.966  1.00 87.48           H  
ATOM   1003  OG1 THR A  67       5.143  -0.330  33.944  1.00 87.48           O  
ATOM   1004  HG1 THR A  67       5.816   0.345  33.829  1.00 87.48           H  
ATOM   1005  N   ASN A  68       2.323  -0.879  32.818  1.00 90.61           N  
ATOM   1006  H   ASN A  68       2.782  -0.116  33.295  1.00 90.61           H  
ATOM   1007  CA  ASN A  68       0.950  -1.239  33.204  1.00 90.61           C  
ATOM   1008  HA  ASN A  68       0.942  -2.288  33.501  1.00 90.61           H  
ATOM   1009  C   ASN A  68      -0.092  -1.108  32.076  1.00 90.61           C  
ATOM   1010  CB  ASN A  68       0.549  -0.383  34.415  1.00 90.61           C  
ATOM   1011  HB2 ASN A  68       0.607   0.672  34.145  1.00 90.61           H  
ATOM   1012  HB3 ASN A  68      -0.481  -0.610  34.689  1.00 90.61           H  
ATOM   1013  O   ASN A  68      -1.271  -1.367  32.307  1.00 90.61           O  
ATOM   1014  CG  ASN A  68       1.405  -0.642  35.638  1.00 90.61           C  
ATOM   1015  ND2 ASN A  68       1.501   0.314  36.531  1.00 90.61           N  
ATOM   1016 HD21 ASN A  68       1.021   1.194  36.407  1.00 90.61           H  
ATOM   1017 HD22 ASN A  68       2.104   0.106  37.313  1.00 90.61           H  
ATOM   1018  OD1 ASN A  68       1.994  -1.689  35.826  1.00 90.61           O  
ATOM   1019  N   LYS A  69       0.309  -0.640  30.891  1.00 92.50           N  
ATOM   1020  H   LYS A  69       1.295  -0.458  30.767  1.00 92.50           H  
ATOM   1021  CA  LYS A  69      -0.563  -0.463  29.720  1.00 92.50           C  
ATOM   1022  HA  LYS A  69      -1.605  -0.579  30.017  1.00 92.50           H  
ATOM   1023  C   LYS A  69      -0.329  -1.512  28.637  1.00 92.50           C  
ATOM   1024  CB  LYS A  69      -0.379   0.938  29.132  1.00 92.50           C  
ATOM   1025  HB2 LYS A  69       0.628   1.038  28.728  1.00 92.50           H  
ATOM   1026  HB3 LYS A  69      -1.088   1.039  28.310  1.00 92.50           H  
ATOM   1027  O   LYS A  69      -1.140  -1.628  27.725  1.00 92.50           O  
ATOM   1028  CG  LYS A  69      -0.636   2.061  30.143  1.00 92.50           C  
ATOM   1029  HG2 LYS A  69       0.158   2.076  30.889  1.00 92.50           H  
ATOM   1030  HG3 LYS A  69      -1.595   1.897  30.636  1.00 92.50           H  
ATOM   1031  CD  LYS A  69      -0.669   3.397  29.403  1.00 92.50           C  
ATOM   1032  HD2 LYS A  69      -1.509   3.384  28.708  1.00 92.50           H  
ATOM   1033  HD3 LYS A  69       0.264   3.526  28.854  1.00 92.50           H  
ATOM   1034  CE  LYS A  69      -0.867   4.557  30.372  1.00 92.50           C  
ATOM   1035  HE2 LYS A  69      -1.796   4.393  30.917  1.00 92.50           H  
ATOM   1036  HE3 LYS A  69      -0.045   4.558  31.087  1.00 92.50           H  
ATOM   1037  NZ  LYS A  69      -0.919   5.840  29.633  1.00 92.50           N  
ATOM   1038  HZ1 LYS A  69      -1.682   5.820  28.972  1.00 92.50           H  
ATOM   1039  HZ2 LYS A  69      -1.055   6.611  30.271  1.00 92.50           H  
ATOM   1040  HZ3 LYS A  69      -0.055   5.979  29.127  1.00 92.50           H  
ATOM   1041  N   CYS A  70       0.769  -2.255  28.727  1.00 96.41           N  
ATOM   1042  H   CYS A  70       1.367  -2.136  29.532  1.00 96.41           H  
ATOM   1043  CA  CYS A  70       0.983  -3.429  27.898  1.00 96.41           C  
ATOM   1044  HA  CYS A  70       0.615  -3.231  26.892  1.00 96.41           H  
ATOM   1045  C   CYS A  70       0.207  -4.627  28.435  1.00 96.41           C  
ATOM   1046  CB  CYS A  70       2.473  -3.703  27.797  1.00 96.41           C  
ATOM   1047  HB2 CYS A  70       2.630  -4.689  27.360  1.00 96.41           H  
ATOM   1048  HB3 CYS A  70       2.926  -3.685  28.788  1.00 96.41           H  
ATOM   1049  O   CYS A  70      -0.119  -4.709  29.618  1.00 96.41           O  
ATOM   1050  SG  CYS A  70       3.258  -2.489  26.732  1.00 96.41           S  
ATOM   1051  N   ASN A  71      -0.109  -5.549  27.539  1.00 96.62           N  
ATOM   1052  H   ASN A  71       0.289  -5.472  26.614  1.00 96.62           H  
ATOM   1053  CA  ASN A  71      -0.932  -6.717  27.806  1.00 96.62           C  
ATOM   1054  HA  ASN A  71      -0.725  -7.084  28.812  1.00 96.62           H  
ATOM   1055  C   ASN A  71      -0.554  -7.840  26.824  1.00 96.62           C  
ATOM   1056  CB  ASN A  71      -2.412  -6.271  27.743  1.00 96.62           C  
ATOM   1057  HB2 ASN A  71      -3.055  -7.097  28.046  1.00 96.62           H  
ATOM   1058  HB3 ASN A  71      -2.564  -5.473  28.470  1.00 96.62           H  
ATOM   1059  O   ASN A  71       0.452  -7.753  26.122  1.00 96.62           O  
ATOM   1060  CG  ASN A  71      -2.874  -5.772  26.385  1.00 96.62           C  
ATOM   1061  ND2 ASN A  71      -3.966  -5.053  26.315  1.00 96.62           N  
ATOM   1062 HD21 ASN A  71      -4.261  -4.750  25.398  1.00 96.62           H  
ATOM   1063 HD22 ASN A  71      -4.457  -4.792  27.158  1.00 96.62           H  
ATOM   1064  OD1 ASN A  71      -2.290  -6.060  25.358  1.00 96.62           O  
ATOM   1065  N   ASN A  72      -1.356  -8.901  26.734  1.00 97.40           N  
ATOM   1066  H   ASN A  72      -2.167  -8.967  27.332  1.00 97.40           H  
ATOM   1067  CA  ASN A  72      -1.047  -9.996  25.810  1.00 97.40           C  
ATOM   1068  HA  ASN A  72       0.013 -10.234  25.899  1.00 97.40           H  
ATOM   1069  C   ASN A  72      -1.267  -9.638  24.326  1.00 97.40           C  
ATOM   1070  CB  ASN A  72      -1.837 -11.239  26.226  1.00 97.40           C  
ATOM   1071  HB2 ASN A  72      -1.714 -12.003  25.459  1.00 97.40           H  
ATOM   1072  HB3 ASN A  72      -2.903 -11.018  26.291  1.00 97.40           H  
ATOM   1073  O   ASN A  72      -0.847 -10.389  23.449  1.00 97.40           O  
ATOM   1074  CG  ASN A  72      -1.394 -11.827  27.547  1.00 97.40           C  
ATOM   1075  ND2 ASN A  72      -2.309 -12.407  28.284  1.00 97.40           N  
ATOM   1076 HD21 ASN A  72      -3.275 -12.377  27.991  1.00 97.40           H  
ATOM   1077 HD22 ASN A  72      -2.019 -12.707  29.203  1.00 97.40           H  
ATOM   1078  OD1 ASN A  72      -0.239 -11.783  27.937  1.00 97.40           O  
ATOM   1079  N   LYS A  73      -1.906  -8.504  24.017  1.00 97.90           N  
ATOM   1080  H   LYS A  73      -2.170  -7.893  24.777  1.00 97.90           H  
ATOM   1081  CA  LYS A  73      -2.051  -7.983  22.654  1.00 97.90           C  
ATOM   1082  HA  LYS A  73      -1.994  -8.830  21.970  1.00 97.90           H  
ATOM   1083  C   LYS A  73      -0.903  -7.056  22.270  1.00 97.90           C  
ATOM   1084  CB  LYS A  73      -3.420  -7.295  22.508  1.00 97.90           C  
ATOM   1085  HB2 LYS A  73      -3.478  -6.438  23.179  1.00 97.90           H  
ATOM   1086  HB3 LYS A  73      -4.203  -7.993  22.803  1.00 97.90           H  
ATOM   1087  O   LYS A  73      -0.244  -7.294  21.263  1.00 97.90           O  
ATOM   1088  CG  LYS A  73      -3.715  -6.805  21.087  1.00 97.90           C  
ATOM   1089  HG2 LYS A  73      -3.033  -6.002  20.808  1.00 97.90           H  
ATOM   1090  HG3 LYS A  73      -4.739  -6.432  21.066  1.00 97.90           H  
ATOM   1091  CD  LYS A  73      -3.598  -7.962  20.104  1.00 97.90           C  
ATOM   1092  HD2 LYS A  73      -2.558  -8.269  20.000  1.00 97.90           H  
ATOM   1093  HD3 LYS A  73      -4.193  -8.795  20.477  1.00 97.90           H  
ATOM   1094  CE  LYS A  73      -4.103  -7.574  18.737  1.00 97.90           C  
ATOM   1095  HE2 LYS A  73      -3.449  -6.815  18.309  1.00 97.90           H  
ATOM   1096  HE3 LYS A  73      -5.112  -7.169  18.811  1.00 97.90           H  
ATOM   1097  NZ  LYS A  73      -4.099  -8.782  17.895  1.00 97.90           N  
ATOM   1098  HZ1 LYS A  73      -3.187  -9.215  17.882  1.00 97.90           H  
ATOM   1099  HZ2 LYS A  73      -4.793  -9.461  18.173  1.00 97.90           H  
ATOM   1100  HZ3 LYS A  73      -4.318  -8.519  16.944  1.00 97.90           H  
ATOM   1101  N   LEU A  74      -0.682  -6.021  23.073  1.00 97.53           N  
ATOM   1102  H   LEU A  74      -1.273  -5.949  23.889  1.00 97.53           H  
ATOM   1103  CA  LEU A  74       0.412  -5.067  22.975  1.00 97.53           C  
ATOM   1104  HA  LEU A  74       0.807  -5.071  21.960  1.00 97.53           H  
ATOM   1105  C   LEU A  74       1.522  -5.492  23.940  1.00 97.53           C  
ATOM   1106  CB  LEU A  74      -0.143  -3.668  23.288  1.00 97.53           C  
ATOM   1107  HB2 LEU A  74      -0.607  -3.688  24.274  1.00 97.53           H  
ATOM   1108  HB3 LEU A  74      -0.916  -3.426  22.559  1.00 97.53           H  
ATOM   1109  O   LEU A  74       1.467  -5.181  25.129  1.00 97.53           O  
ATOM   1110  CG  LEU A  74       0.926  -2.561  23.272  1.00 97.53           C  
ATOM   1111  HG  LEU A  74       1.707  -2.775  24.001  1.00 97.53           H  
ATOM   1112  CD1 LEU A  74       1.571  -2.409  21.894  1.00 97.53           C  
ATOM   1113 HD11 LEU A  74       2.227  -1.539  21.891  1.00 97.53           H  
ATOM   1114 HD12 LEU A  74       0.809  -2.296  21.123  1.00 97.53           H  
ATOM   1115 HD13 LEU A  74       2.185  -3.282  21.672  1.00 97.53           H  
ATOM   1116  CD2 LEU A  74       0.266  -1.243  23.664  1.00 97.53           C  
ATOM   1117 HD21 LEU A  74       1.008  -0.444  23.633  1.00 97.53           H  
ATOM   1118 HD22 LEU A  74      -0.547  -1.011  22.977  1.00 97.53           H  
ATOM   1119 HD23 LEU A  74      -0.129  -1.330  24.676  1.00 97.53           H  
ATOM   1120  N   ILE A  75       2.510  -6.216  23.419  1.00 97.59           N  
ATOM   1121  H   ILE A  75       2.514  -6.356  22.418  1.00 97.59           H  
ATOM   1122  CA  ILE A  75       3.534  -6.911  24.218  1.00 97.59           C  
ATOM   1123  HA  ILE A  75       3.156  -7.026  25.233  1.00 97.59           H  
ATOM   1124  C   ILE A  75       4.847  -6.123  24.340  1.00 97.59           C  
ATOM   1125  CB  ILE A  75       3.776  -8.334  23.663  1.00 97.59           C  
ATOM   1126  HB  ILE A  75       4.473  -8.829  24.339  1.00 97.59           H  
ATOM   1127  O   ILE A  75       5.722  -6.485  25.126  1.00 97.59           O  
ATOM   1128  CG1 ILE A  75       4.412  -8.313  22.254  1.00 97.59           C  
ATOM   1129 HG12 ILE A  75       5.248  -7.614  22.238  1.00 97.59           H  
ATOM   1130 HG13 ILE A  75       3.681  -7.978  21.519  1.00 97.59           H  
ATOM   1131  CG2 ILE A  75       2.460  -9.140  23.678  1.00 97.59           C  
ATOM   1132 HG21 ILE A  75       2.067  -9.170  24.695  1.00 97.59           H  
ATOM   1133 HG22 ILE A  75       1.717  -8.685  23.023  1.00 97.59           H  
ATOM   1134 HG23 ILE A  75       2.627 -10.164  23.347  1.00 97.59           H  
ATOM   1135  CD1 ILE A  75       4.968  -9.675  21.826  1.00 97.59           C  
ATOM   1136 HD11 ILE A  75       5.653 -10.051  22.586  1.00 97.59           H  
ATOM   1137 HD12 ILE A  75       4.167 -10.401  21.685  1.00 97.59           H  
ATOM   1138 HD13 ILE A  75       5.514  -9.559  20.890  1.00 97.59           H  
ATOM   1139  N   GLY A  76       4.989  -5.055  23.553  1.00 97.37           N  
ATOM   1140  H   GLY A  76       4.225  -4.826  22.933  1.00 97.37           H  
ATOM   1141  CA  GLY A  76       6.160  -4.185  23.512  1.00 97.37           C  
ATOM   1142  HA2 GLY A  76       6.848  -4.533  22.742  1.00 97.37           H  
ATOM   1143  HA3 GLY A  76       6.673  -4.195  24.474  1.00 97.37           H  
ATOM   1144  C   GLY A  76       5.772  -2.761  23.150  1.00 97.37           C  
ATOM   1145  O   GLY A  76       4.906  -2.548  22.300  1.00 97.37           O  
ATOM   1146  N   ALA A  77       6.415  -1.787  23.785  1.00 97.23           N  
ATOM   1147  H   ALA A  77       7.145  -2.034  24.437  1.00 97.23           H  
ATOM   1148  CA  ALA A  77       6.203  -0.376  23.493  1.00 97.23           C  
ATOM   1149  HA  ALA A  77       6.008  -0.263  22.426  1.00 97.23           H  
ATOM   1150  C   ALA A  77       7.461   0.421  23.831  1.00 97.23           C  
ATOM   1151  CB  ALA A  77       4.976   0.124  24.271  1.00 97.23           C  
ATOM   1152  HB1 ALA A  77       4.099  -0.464  24.002  1.00 97.23           H  
ATOM   1153  HB2 ALA A  77       5.153   0.032  25.342  1.00 97.23           H  
ATOM   1154  HB3 ALA A  77       4.785   1.169  24.025  1.00 97.23           H  
ATOM   1155  O   ALA A  77       7.810   0.552  25.007  1.00 97.23           O  
ATOM   1156  N   ARG A  78       8.125   0.943  22.796  1.00 96.31           N  
ATOM   1157  H   ARG A  78       7.770   0.761  21.868  1.00 96.31           H  
ATOM   1158  CA  ARG A  78       9.349   1.747  22.899  1.00 96.31           C  
ATOM   1159  HA  ARG A  78       9.550   1.976  23.946  1.00 96.31           H  
ATOM   1160  C   ARG A  78       9.194   3.087  22.193  1.00 96.31           C  
ATOM   1161  CB  ARG A  78      10.557   0.977  22.344  1.00 96.31           C  
ATOM   1162  HB2 ARG A  78      11.429   1.629  22.388  1.00 96.31           H  
ATOM   1163  HB3 ARG A  78      10.375   0.723  21.300  1.00 96.31           H  
ATOM   1164  O   ARG A  78       8.459   3.213  21.214  1.00 96.31           O  
ATOM   1165  CG  ARG A  78      10.864  -0.305  23.133  1.00 96.31           C  
ATOM   1166  HG2 ARG A  78      10.065  -1.031  22.984  1.00 96.31           H  
ATOM   1167  HG3 ARG A  78      10.946  -0.072  24.194  1.00 96.31           H  
ATOM   1168  CD  ARG A  78      12.189  -0.899  22.642  1.00 96.31           C  
ATOM   1169  HD2 ARG A  78      12.124  -1.072  21.568  1.00 96.31           H  
ATOM   1170  HD3 ARG A  78      12.982  -0.174  22.827  1.00 96.31           H  
ATOM   1171  NE  ARG A  78      12.505  -2.166  23.320  1.00 96.31           N  
ATOM   1172  HE  ARG A  78      11.743  -2.674  23.747  1.00 96.31           H  
ATOM   1173  NH1 ARG A  78      14.727  -2.315  22.718  1.00 96.31           N  
ATOM   1174 HH11 ARG A  78      15.501  -2.940  22.543  1.00 96.31           H  
ATOM   1175 HH12 ARG A  78      14.633  -1.499  22.131  1.00 96.31           H  
ATOM   1176  NH2 ARG A  78      13.801  -3.906  23.951  1.00 96.31           N  
ATOM   1177 HH21 ARG A  78      13.322  -4.636  23.444  1.00 96.31           H  
ATOM   1178 HH22 ARG A  78      14.744  -4.246  24.073  1.00 96.31           H  
ATOM   1179  CZ  ARG A  78      13.672  -2.782  23.324  1.00 96.31           C  
ATOM   1180  N   SER A  79       9.906   4.084  22.684  1.00 94.37           N  
ATOM   1181  H   SER A  79      10.487   3.909  23.491  1.00 94.37           H  
ATOM   1182  CA  SER A  79      10.035   5.412  22.118  1.00 94.37           C  
ATOM   1183  HA  SER A  79       9.655   5.395  21.097  1.00 94.37           H  
ATOM   1184  C   SER A  79      11.511   5.797  22.034  1.00 94.37           C  
ATOM   1185  CB  SER A  79       9.198   6.419  22.918  1.00 94.37           C  
ATOM   1186  HB2 SER A  79       9.136   7.345  22.348  1.00 94.37           H  
ATOM   1187  HB3 SER A  79       8.187   6.025  23.027  1.00 94.37           H  
ATOM   1188  O   SER A  79      12.356   5.306  22.777  1.00 94.37           O  
ATOM   1189  OG  SER A  79       9.713   6.724  24.198  1.00 94.37           O  
ATOM   1190  HG  SER A  79       9.778   5.922  24.723  1.00 94.37           H  
ATOM   1191  N   TYR A  80      11.824   6.654  21.071  1.00 94.08           N  
ATOM   1192  H   TYR A  80      11.104   6.947  20.427  1.00 94.08           H  
ATOM   1193  CA  TYR A  80      13.190   7.104  20.806  1.00 94.08           C  
ATOM   1194  HA  TYR A  80      13.883   6.625  21.498  1.00 94.08           H  
ATOM   1195  C   TYR A  80      13.299   8.612  21.068  1.00 94.08           C  
ATOM   1196  CB  TYR A  80      13.587   6.645  19.394  1.00 94.08           C  
ATOM   1197  HB2 TYR A  80      12.894   7.069  18.667  1.00 94.08           H  
ATOM   1198  HB3 TYR A  80      14.588   7.013  19.165  1.00 94.08           H  
ATOM   1199  O   TYR A  80      12.448   9.187  21.758  1.00 94.08           O  
ATOM   1200  CG  TYR A  80      13.606   5.132  19.249  1.00 94.08           C  
ATOM   1201  CD1 TYR A  80      14.807   4.417  19.427  1.00 94.08           C  
ATOM   1202  HD1 TYR A  80      15.733   4.948  19.588  1.00 94.08           H  
ATOM   1203  CD2 TYR A  80      12.409   4.434  19.006  1.00 94.08           C  
ATOM   1204  HD2 TYR A  80      11.489   4.978  18.846  1.00 94.08           H  
ATOM   1205  CE1 TYR A  80      14.798   3.009  19.413  1.00 94.08           C  
ATOM   1206  HE1 TYR A  80      15.714   2.457  19.565  1.00 94.08           H  
ATOM   1207  CE2 TYR A  80      12.388   3.031  19.021  1.00 94.08           C  
ATOM   1208  HE2 TYR A  80      11.462   2.492  18.888  1.00 94.08           H  
ATOM   1209  OH  TYR A  80      13.536   0.971  19.365  1.00 94.08           O  
ATOM   1210  HH  TYR A  80      14.412   0.587  19.448  1.00 94.08           H  
ATOM   1211  CZ  TYR A  80      13.581   2.320  19.245  1.00 94.08           C  
ATOM   1212  N   GLN A  81      14.338   9.275  20.553  1.00 89.89           N  
ATOM   1213  H   GLN A  81      14.919   8.821  19.862  1.00 89.89           H  
ATOM   1214  CA  GLN A  81      14.613  10.680  20.867  1.00 89.89           C  
ATOM   1215  HA  GLN A  81      14.765  10.778  21.942  1.00 89.89           H  
ATOM   1216  C   GLN A  81      13.446  11.596  20.491  1.00 89.89           C  
ATOM   1217  CB  GLN A  81      15.884  11.141  20.146  1.00 89.89           C  
ATOM   1218  HB2 GLN A  81      16.013  12.207  20.334  1.00 89.89           H  
ATOM   1219  HB3 GLN A  81      15.773  10.993  19.072  1.00 89.89           H  
ATOM   1220  O   GLN A  81      13.024  12.426  21.297  1.00 89.89           O  
ATOM   1221  CG  GLN A  81      17.137  10.404  20.636  1.00 89.89           C  
ATOM   1222  HG2 GLN A  81      17.184  10.458  21.723  1.00 89.89           H  
ATOM   1223  HG3 GLN A  81      17.083   9.356  20.342  1.00 89.89           H  
ATOM   1224  CD  GLN A  81      18.422  10.997  20.067  1.00 89.89           C  
ATOM   1225  NE2 GLN A  81      19.569  10.570  20.546  1.00 89.89           N  
ATOM   1226 HE21 GLN A  81      20.383  10.937  20.074  1.00 89.89           H  
ATOM   1227 HE22 GLN A  81      19.598   9.787  21.183  1.00 89.89           H  
ATOM   1228  OE1 GLN A  81      18.441  11.871  19.219  1.00 89.89           O  
ATOM   1229  N   LEU A  82      12.861  11.399  19.307  1.00 85.23           N  
ATOM   1230  H   LEU A  82      13.263  10.723  18.673  1.00 85.23           H  
ATOM   1231  CA  LEU A  82      11.699  12.175  18.868  1.00 85.23           C  
ATOM   1232  HA  LEU A  82      11.896  13.235  19.027  1.00 85.23           H  
ATOM   1233  C   LEU A  82      10.412  11.861  19.636  1.00 85.23           C  
ATOM   1234  CB  LEU A  82      11.446  11.902  17.383  1.00 85.23           C  
ATOM   1235  HB2 LEU A  82      10.450  12.270  17.138  1.00 85.23           H  
ATOM   1236  HB3 LEU A  82      11.442  10.824  17.217  1.00 85.23           H  
ATOM   1237  O   LEU A  82       9.468  12.654  19.615  1.00 85.23           O  
ATOM   1238  CG  LEU A  82      12.435  12.552  16.409  1.00 85.23           C  
ATOM   1239  HG  LEU A  82      13.431  12.123  16.524  1.00 85.23           H  
ATOM   1240  CD1 LEU A  82      11.901  12.267  15.011  1.00 85.23           C  
ATOM   1241 HD11 LEU A  82      12.519  12.748  14.253  1.00 85.23           H  
ATOM   1242 HD12 LEU A  82      10.885  12.646  14.902  1.00 85.23           H  
ATOM   1243 HD13 LEU A  82      11.881  11.187  14.862  1.00 85.23           H  
ATOM   1244  CD2 LEU A  82      12.519  14.074  16.546  1.00 85.23           C  
ATOM   1245 HD21 LEU A  82      12.982  14.334  17.498  1.00 85.23           H  
ATOM   1246 HD22 LEU A  82      11.524  14.515  16.480  1.00 85.23           H  
ATOM   1247 HD23 LEU A  82      13.149  14.474  15.751  1.00 85.23           H  
ATOM   1248  N   GLY A  83      10.342  10.701  20.288  1.00 78.59           N  
ATOM   1249  H   GLY A  83      11.177  10.133  20.330  1.00 78.59           H  
ATOM   1250  CA  GLY A  83       9.147  10.230  20.977  1.00 78.59           C  
ATOM   1251  HA2 GLY A  83       8.289  10.341  20.313  1.00 78.59           H  
ATOM   1252  HA3 GLY A  83       9.279   9.172  21.204  1.00 78.59           H  
ATOM   1253  C   GLY A  83       8.846  10.965  22.284  1.00 78.59           C  
ATOM   1254  O   GLY A  83       7.784  10.734  22.867  1.00 78.59           O  
ATOM   1255  N   ASN A  84       9.750  11.838  22.745  1.00 79.64           N  
ATOM   1256  H   ASN A  84      10.572  11.999  22.181  1.00 79.64           H  
ATOM   1257  CA  ASN A  84       9.673  12.542  24.029  1.00 79.64           C  
ATOM   1258  HA  ASN A  84      10.647  13.004  24.191  1.00 79.64           H  
ATOM   1259  C   ASN A  84       9.474  11.598  25.232  1.00 79.64           C  
ATOM   1260  CB  ASN A  84       8.634  13.680  23.955  1.00 79.64           C  
ATOM   1261  HB2 ASN A  84       8.520  14.127  24.942  1.00 79.64           H  
ATOM   1262  HB3 ASN A  84       7.667  13.273  23.657  1.00 79.64           H  
ATOM   1263  O   ASN A  84       8.826  11.960  26.214  1.00 79.64           O  
ATOM   1264  CG  ASN A  84       9.021  14.802  23.013  1.00 79.64           C  
ATOM   1265  ND2 ASN A  84       8.078  15.632  22.635  1.00 79.64           N  
ATOM   1266 HD21 ASN A  84       7.123  15.496  22.935  1.00 79.64           H  
ATOM   1267 HD22 ASN A  84       8.378  16.358  22.001  1.00 79.64           H  
ATOM   1268  OD1 ASN A  84      10.162  14.993  22.639  1.00 79.64           O  
ATOM   1269  N   GLY A  85      10.002  10.373  25.151  1.00 82.42           N  
ATOM   1270  H   GLY A  85      10.523  10.121  24.323  1.00 82.42           H  
ATOM   1271  CA  GLY A  85       9.934   9.389  26.234  1.00 82.42           C  
ATOM   1272  HA2 GLY A  85      10.582   8.550  25.980  1.00 82.42           H  
ATOM   1273  HA3 GLY A  85      10.300   9.838  27.156  1.00 82.42           H  
ATOM   1274  C   GLY A  85       8.537   8.823  26.498  1.00 82.42           C  
ATOM   1275  O   GLY A  85       8.262   8.373  27.610  1.00 82.42           O  
ATOM   1276  N   SER A  86       7.620   8.890  25.530  1.00 91.85           N  
ATOM   1277  H   SER A  86       7.886   9.292  24.642  1.00 91.85           H  
ATOM   1278  CA  SER A  86       6.326   8.222  25.643  1.00 91.85           C  
ATOM   1279  HA  SER A  86       6.409   7.462  26.420  1.00 91.85           H  
ATOM   1280  C   SER A  86       5.920   7.559  24.327  1.00 91.85           C  
ATOM   1281  CB  SER A  86       5.249   9.213  26.080  1.00 91.85           C  
ATOM   1282  HB2 SER A  86       5.582   9.745  26.971  1.00 91.85           H  
ATOM   1283  HB3 SER A  86       5.064   9.935  25.284  1.00 91.85           H  
ATOM   1284  O   SER A  86       5.776   8.265  23.323  1.00 91.85           O  
ATOM   1285  OG  SER A  86       4.062   8.498  26.374  1.00 91.85           O  
ATOM   1286  HG  SER A  86       4.236   8.010  27.182  1.00 91.85           H  
ATOM   1287  N   PRO A  87       5.613   6.245  24.321  1.00 94.30           N  
ATOM   1288  CA  PRO A  87       5.143   5.532  23.133  1.00 94.30           C  
ATOM   1289  HA  PRO A  87       5.736   5.828  22.267  1.00 94.30           H  
ATOM   1290  C   PRO A  87       3.664   5.820  22.810  1.00 94.30           C  
ATOM   1291  CB  PRO A  87       5.422   4.054  23.428  1.00 94.30           C  
ATOM   1292  HB2 PRO A  87       6.460   3.825  23.187  1.00 94.30           H  
ATOM   1293  HB3 PRO A  87       4.754   3.383  22.888  1.00 94.30           H  
ATOM   1294  O   PRO A  87       3.096   5.203  21.914  1.00 94.30           O  
ATOM   1295  CG  PRO A  87       5.226   3.965  24.938  1.00 94.30           C  
ATOM   1296  HG2 PRO A  87       5.781   3.135  25.374  1.00 94.30           H  
ATOM   1297  HG3 PRO A  87       4.160   3.874  25.145  1.00 94.30           H  
ATOM   1298  CD  PRO A  87       5.737   5.314  25.440  1.00 94.30           C  
ATOM   1299  HD2 PRO A  87       6.787   5.223  25.719  1.00 94.30           H  
ATOM   1300  HD3 PRO A  87       5.149   5.636  26.299  1.00 94.30           H  
ATOM   1301  N   ILE A  88       3.027   6.755  23.527  1.00 95.65           N  
ATOM   1302  H   ILE A  88       3.559   7.253  24.226  1.00 95.65           H  
ATOM   1303  CA  ILE A  88       1.644   7.183  23.290  1.00 95.65           C  
ATOM   1304  HA  ILE A  88       1.012   6.296  23.256  1.00 95.65           H  
ATOM   1305  C   ILE A  88       1.528   7.889  21.936  1.00 95.65           C  
ATOM   1306  CB  ILE A  88       1.166   8.089  24.449  1.00 95.65           C  
ATOM   1307  HB  ILE A  88       1.927   8.854  24.601  1.00 95.65           H  
ATOM   1308  O   ILE A  88       2.277   8.829  21.650  1.00 95.65           O  
ATOM   1309  CG1 ILE A  88       1.028   7.301  25.773  1.00 95.65           C  
ATOM   1310 HG12 ILE A  88       0.982   8.016  26.594  1.00 95.65           H  
ATOM   1311 HG13 ILE A  88       1.918   6.691  25.929  1.00 95.65           H  
ATOM   1312  CG2 ILE A  88      -0.149   8.827  24.136  1.00 95.65           C  
ATOM   1313 HG21 ILE A  88      -0.480   9.389  25.010  1.00 95.65           H  
ATOM   1314 HG22 ILE A  88      -0.002   9.536  23.321  1.00 95.65           H  
ATOM   1315 HG23 ILE A  88      -0.925   8.120  23.843  1.00 95.65           H  
ATOM   1316  CD1 ILE A  88      -0.210   6.396  25.864  1.00 95.65           C  
ATOM   1317 HD11 ILE A  88      -1.117   7.000  25.906  1.00 95.65           H  
ATOM   1318 HD12 ILE A  88      -0.269   5.736  24.998  1.00 95.65           H  
ATOM   1319 HD13 ILE A  88      -0.163   5.804  26.777  1.00 95.65           H  
ATOM   1320  N   ASP A  89       0.553   7.467  21.137  1.00 96.99           N  
ATOM   1321  H   ASP A  89       0.005   6.669  21.425  1.00 96.99           H  
ATOM   1322  CA  ASP A  89       0.245   8.073  19.842  1.00 96.99           C  
ATOM   1323  HA  ASP A  89       1.180   8.305  19.332  1.00 96.99           H  
ATOM   1324  C   ASP A  89      -0.586   9.351  19.984  1.00 96.99           C  
ATOM   1325  CB  ASP A  89      -0.528   7.074  18.985  1.00 96.99           C  
ATOM   1326  HB2 ASP A  89      -1.537   6.948  19.375  1.00 96.99           H  
ATOM   1327  HB3 ASP A  89      -0.042   6.100  19.037  1.00 96.99           H  
ATOM   1328  O   ASP A  89      -1.761   9.309  20.346  1.00 96.99           O  
ATOM   1329  CG  ASP A  89      -0.591   7.458  17.518  1.00 96.99           C  
ATOM   1330  OD1 ASP A  89      -1.254   6.697  16.785  1.00 96.99           O  
ATOM   1331  OD2 ASP A  89      -0.020   8.506  17.122  1.00 96.99           O  
ATOM   1332  N   SER A  90       0.007  10.500  19.670  1.00 93.29           N  
ATOM   1333  H   SER A  90       0.977  10.480  19.391  1.00 93.29           H  
ATOM   1334  CA  SER A  90      -0.709  11.781  19.616  1.00 93.29           C  
ATOM   1335  HA  SER A  90      -1.633  11.701  20.189  1.00 93.29           H  
ATOM   1336  C   SER A  90      -1.123  12.187  18.199  1.00 93.29           C  
ATOM   1337  CB  SER A  90       0.133  12.873  20.278  1.00 93.29           C  
ATOM   1338  HB2 SER A  90       0.330  12.589  21.312  1.00 93.29           H  
ATOM   1339  HB3 SER A  90      -0.417  13.814  20.276  1.00 93.29           H  
ATOM   1340  O   SER A  90      -1.744  13.233  18.035  1.00 93.29           O  
ATOM   1341  OG  SER A  90       1.367  13.043  19.603  1.00 93.29           O  
ATOM   1342  HG  SER A  90       1.185  13.472  18.763  1.00 93.29           H  
ATOM   1343  N   ILE A  91      -0.743  11.410  17.181  1.00 93.62           N  
ATOM   1344  H   ILE A  91      -0.302  10.527  17.393  1.00 93.62           H  
ATOM   1345  CA  ILE A  91      -0.984  11.715  15.761  1.00 93.62           C  
ATOM   1346  HA  ILE A  91      -1.310  12.749  15.650  1.00 93.62           H  
ATOM   1347  C   ILE A  91      -2.115  10.842  15.223  1.00 93.62           C  
ATOM   1348  CB  ILE A  91       0.325  11.535  14.962  1.00 93.62           C  
ATOM   1349  HB  ILE A  91       0.712  10.534  15.152  1.00 93.62           H  
ATOM   1350  O   ILE A  91      -2.945  11.314  14.456  1.00 93.62           O  
ATOM   1351  CG1 ILE A  91       1.344  12.576  15.464  1.00 93.62           C  
ATOM   1352 HG12 ILE A  91       1.011  13.575  15.183  1.00 93.62           H  
ATOM   1353 HG13 ILE A  91       1.410  12.541  16.552  1.00 93.62           H  
ATOM   1354  CG2 ILE A  91       0.107  11.694  13.445  1.00 93.62           C  
ATOM   1355 HG21 ILE A  91      -0.316  12.674  13.224  1.00 93.62           H  
ATOM   1356 HG22 ILE A  91      -0.574  10.928  13.073  1.00 93.62           H  
ATOM   1357 HG23 ILE A  91       1.045  11.577  12.903  1.00 93.62           H  
ATOM   1358  CD1 ILE A  91       2.760  12.367  14.951  1.00 93.62           C  
ATOM   1359 HD11 ILE A  91       2.826  12.538  13.877  1.00 93.62           H  
ATOM   1360 HD12 ILE A  91       3.114  11.369  15.207  1.00 93.62           H  
ATOM   1361 HD13 ILE A  91       3.368  13.100  15.482  1.00 93.62           H  
ATOM   1362  N   GLY A  92      -2.163   9.590  15.672  1.00 96.04           N  
ATOM   1363  H   GLY A  92      -1.402   9.274  16.257  1.00 96.04           H  
ATOM   1364  CA  GLY A  92      -3.166   8.583  15.347  1.00 96.04           C  
ATOM   1365  HA2 GLY A  92      -4.078   9.062  14.992  1.00 96.04           H  
ATOM   1366  HA3 GLY A  92      -3.372   8.022  16.259  1.00 96.04           H  
ATOM   1367  C   GLY A  92      -2.721   7.563  14.306  1.00 96.04           C  
ATOM   1368  O   GLY A  92      -3.338   6.504  14.196  1.00 96.04           O  
ATOM   1369  N   HIS A  93      -1.646   7.852  13.571  1.00 97.50           N  
ATOM   1370  H   HIS A  93      -1.141   8.703  13.776  1.00 97.50           H  
ATOM   1371  CA  HIS A  93      -1.191   7.022  12.463  1.00 97.50           C  
ATOM   1372  HA  HIS A  93      -2.017   6.904  11.762  1.00 97.50           H  
ATOM   1373  C   HIS A  93      -0.784   5.614  12.914  1.00 97.50           C  
ATOM   1374  CB  HIS A  93      -0.056   7.741  11.741  1.00 97.50           C  
ATOM   1375  HB2 HIS A  93      -0.365   8.758  11.503  1.00 97.50           H  
ATOM   1376  HB3 HIS A  93       0.819   7.788  12.389  1.00 97.50           H  
ATOM   1377  O   HIS A  93      -1.348   4.644  12.417  1.00 97.50           O  
ATOM   1378  CG  HIS A  93       0.322   7.049  10.466  1.00 97.50           C  
ATOM   1379  CD2 HIS A  93      -0.262   7.217   9.249  1.00 97.50           C  
ATOM   1380  HD2 HIS A  93      -1.116   7.847   9.053  1.00 97.50           H  
ATOM   1381  ND1 HIS A  93       1.316   6.125  10.305  1.00 97.50           N  
ATOM   1382  HD1 HIS A  93       1.905   5.744  11.032  1.00 97.50           H  
ATOM   1383  CE1 HIS A  93       1.376   5.779   9.019  1.00 97.50           C  
ATOM   1384  HE1 HIS A  93       2.096   5.088   8.606  1.00 97.50           H  
ATOM   1385  NE2 HIS A  93       0.432   6.434   8.323  1.00 97.50           N  
ATOM   1386  N   GLY A  94       0.087   5.491  13.918  1.00 97.51           N  
ATOM   1387  H   GLY A  94       0.538   6.325  14.269  1.00 97.51           H  
ATOM   1388  CA  GLY A  94       0.511   4.201  14.464  1.00 97.51           C  
ATOM   1389  HA2 GLY A  94       0.951   3.598  13.670  1.00 97.51           H  
ATOM   1390  HA3 GLY A  94       1.269   4.375  15.228  1.00 97.51           H  
ATOM   1391  C   GLY A  94      -0.632   3.396  15.082  1.00 97.51           C  
ATOM   1392  O   GLY A  94      -0.690   2.176  14.944  1.00 97.51           O  
ATOM   1393  N   THR A  95      -1.612   4.069  15.689  1.00 97.79           N  
ATOM   1394  H   THR A  95      -1.495   5.067  15.793  1.00 97.79           H  
ATOM   1395  CA  THR A  95      -2.853   3.437  16.161  1.00 97.79           C  
ATOM   1396  HA  THR A  95      -2.592   2.607  16.817  1.00 97.79           H  
ATOM   1397  C   THR A  95      -3.676   2.862  14.997  1.00 97.79           C  
ATOM   1398  CB  THR A  95      -3.669   4.456  16.971  1.00 97.79           C  
ATOM   1399  HB  THR A  95      -3.885   5.328  16.354  1.00 97.79           H  
ATOM   1400  O   THR A  95      -4.195   1.740  15.083  1.00 97.79           O  
ATOM   1401  CG2 THR A  95      -4.994   3.905  17.488  1.00 97.79           C  
ATOM   1402 HG21 THR A  95      -4.859   2.882  17.837  1.00 97.79           H  
ATOM   1403 HG22 THR A  95      -5.715   3.900  16.670  1.00 97.79           H  
ATOM   1404 HG23 THR A  95      -5.378   4.535  18.290  1.00 97.79           H  
ATOM   1405  OG1 THR A  95      -2.914   4.884  18.083  1.00 97.79           O  
ATOM   1406  HG1 THR A  95      -2.262   5.478  17.704  1.00 97.79           H  
ATOM   1407  N   HIS A  96      -3.766   3.586  13.880  1.00 97.74           N  
ATOM   1408  H   HIS A  96      -3.308   4.485  13.853  1.00 97.74           H  
ATOM   1409  CA  HIS A  96      -4.483   3.154  12.677  1.00 97.74           C  
ATOM   1410  HA  HIS A  96      -5.474   2.804  12.964  1.00 97.74           H  
ATOM   1411  C   HIS A  96      -3.773   1.988  11.976  1.00 97.74           C  
ATOM   1412  CB  HIS A  96      -4.672   4.362  11.750  1.00 97.74           C  
ATOM   1413  HB2 HIS A  96      -3.719   4.635  11.296  1.00 97.74           H  
ATOM   1414  HB3 HIS A  96      -5.010   5.207  12.350  1.00 97.74           H  
ATOM   1415  O   HIS A  96      -4.398   0.956  11.714  1.00 97.74           O  
ATOM   1416  CG  HIS A  96      -5.678   4.135  10.652  1.00 97.74           C  
ATOM   1417  CD2 HIS A  96      -6.945   4.642  10.601  1.00 97.74           C  
ATOM   1418  HD2 HIS A  96      -7.408   5.276  11.343  1.00 97.74           H  
ATOM   1419  ND1 HIS A  96      -5.460   3.358   9.516  1.00 97.74           N  
ATOM   1420  CE1 HIS A  96      -6.587   3.428   8.797  1.00 97.74           C  
ATOM   1421  HE1 HIS A  96      -6.736   2.944   7.843  1.00 97.74           H  
ATOM   1422  NE2 HIS A  96      -7.500   4.189   9.422  1.00 97.74           N  
ATOM   1423  HE2 HIS A  96      -8.409   4.426   9.050  1.00 97.74           H  
ATOM   1424  N   THR A  97      -2.457   2.080  11.764  1.00 98.07           N  
ATOM   1425  H   THR A  97      -1.979   2.929  12.030  1.00 98.07           H  
ATOM   1426  CA  THR A  97      -1.663   1.041  11.088  1.00 98.07           C  
ATOM   1427  HA  THR A  97      -2.170   0.780  10.159  1.00 98.07           H  
ATOM   1428  C   THR A  97      -1.572  -0.243  11.919  1.00 98.07           C  
ATOM   1429  CB  THR A  97      -0.257   1.546  10.710  1.00 98.07           C  
ATOM   1430  HB  THR A  97       0.289   0.734  10.229  1.00 98.07           H  
ATOM   1431  O   THR A  97      -1.820  -1.332  11.394  1.00 98.07           O  
ATOM   1432  CG2 THR A  97      -0.316   2.722   9.740  1.00 98.07           C  
ATOM   1433 HG21 THR A  97       0.691   2.953   9.394  1.00 98.07           H  
ATOM   1434 HG22 THR A  97      -0.735   3.607  10.219  1.00 98.07           H  
ATOM   1435 HG23 THR A  97      -0.933   2.458   8.881  1.00 98.07           H  
ATOM   1436  OG1 THR A  97       0.447   1.950  11.857  1.00 98.07           O  
ATOM   1437  HG1 THR A  97       1.160   2.534  11.588  1.00 98.07           H  
ATOM   1438  N   ALA A  98      -1.342  -0.146  13.235  1.00 97.90           N  
ATOM   1439  H   ALA A  98      -1.081   0.757  13.604  1.00 97.90           H  
ATOM   1440  CA  ALA A  98      -1.290  -1.310  14.123  1.00 97.90           C  
ATOM   1441  HA  ALA A  98      -0.559  -2.012  13.723  1.00 97.90           H  
ATOM   1442  C   ALA A  98      -2.638  -2.049  14.208  1.00 97.90           C  
ATOM   1443  CB  ALA A  98      -0.819  -0.861  15.512  1.00 97.90           C  
ATOM   1444  HB1 ALA A  98      -1.539  -0.169  15.951  1.00 97.90           H  
ATOM   1445  HB2 ALA A  98      -0.710  -1.729  16.163  1.00 97.90           H  
ATOM   1446  HB3 ALA A  98       0.147  -0.364  15.431  1.00 97.90           H  
ATOM   1447  O   ALA A  98      -2.683  -3.283  14.185  1.00 97.90           O  
ATOM   1448  N   SER A  99      -3.755  -1.312  14.271  1.00 98.00           N  
ATOM   1449  H   SER A  99      -3.666  -0.306  14.268  1.00 98.00           H  
ATOM   1450  CA  SER A  99      -5.093  -1.921  14.279  1.00 98.00           C  
ATOM   1451  HA  SER A  99      -5.067  -2.758  14.977  1.00 98.00           H  
ATOM   1452  C   SER A  99      -5.496  -2.496  12.917  1.00 98.00           C  
ATOM   1453  CB  SER A  99      -6.153  -0.951  14.799  1.00 98.00           C  
ATOM   1454  HB2 SER A  99      -7.108  -1.472  14.860  1.00 98.00           H  
ATOM   1455  HB3 SER A  99      -5.877  -0.612  15.797  1.00 98.00           H  
ATOM   1456  O   SER A  99      -6.207  -3.498  12.878  1.00 98.00           O  
ATOM   1457  OG  SER A  99      -6.293   0.163  13.950  1.00 98.00           O  
ATOM   1458  HG  SER A  99      -5.546   0.748  14.097  1.00 98.00           H  
ATOM   1459  N   THR A 100      -4.988  -1.940  11.815  1.00 98.02           N  
ATOM   1460  H   THR A 100      -4.481  -1.072  11.907  1.00 98.02           H  
ATOM   1461  CA  THR A 100      -5.159  -2.498  10.464  1.00 98.02           C  
ATOM   1462  HA  THR A 100      -6.219  -2.680  10.288  1.00 98.02           H  
ATOM   1463  C   THR A 100      -4.430  -3.839  10.312  1.00 98.02           C  
ATOM   1464  CB  THR A 100      -4.676  -1.491   9.408  1.00 98.02           C  
ATOM   1465  HB  THR A 100      -3.623  -1.253   9.562  1.00 98.02           H  
ATOM   1466  O   THR A 100      -5.001  -4.805   9.803  1.00 98.02           O  
ATOM   1467  CG2 THR A 100      -4.868  -2.019   7.992  1.00 98.02           C  
ATOM   1468 HG21 THR A 100      -4.657  -1.226   7.275  1.00 98.02           H  
ATOM   1469 HG22 THR A 100      -4.193  -2.853   7.798  1.00 98.02           H  
ATOM   1470 HG23 THR A 100      -5.899  -2.349   7.871  1.00 98.02           H  
ATOM   1471  OG1 THR A 100      -5.434  -0.308   9.488  1.00 98.02           O  
ATOM   1472  HG1 THR A 100      -5.093   0.229  10.208  1.00 98.02           H  
ATOM   1473  N   ALA A 101      -3.192  -3.941  10.810  1.00 97.99           N  
ATOM   1474  H   ALA A 101      -2.744  -3.113  11.176  1.00 97.99           H  
ATOM   1475  CA  ALA A 101      -2.415  -5.178  10.737  1.00 97.99           C  
ATOM   1476  HA  ALA A 101      -2.463  -5.562   9.718  1.00 97.99           H  
ATOM   1477  C   ALA A 101      -2.978  -6.273  11.653  1.00 97.99           C  
ATOM   1478  CB  ALA A 101      -0.950  -4.868  11.069  1.00 97.99           C  
ATOM   1479  HB1 ALA A 101      -0.863  -4.472  12.081  1.00 97.99           H  
ATOM   1480  HB2 ALA A 101      -0.552  -4.136  10.366  1.00 97.99           H  
ATOM   1481  HB3 ALA A 101      -0.358  -5.780  10.987  1.00 97.99           H  
ATOM   1482  O   ALA A 101      -3.193  -7.406  11.216  1.00 97.99           O  
ATOM   1483  N   ALA A 102      -3.243  -5.935  12.919  1.00 97.41           N  
ATOM   1484  H   ALA A 102      -3.023  -4.994  13.212  1.00 97.41           H  
ATOM   1485  CA  ALA A 102      -3.534  -6.927  13.948  1.00 97.41           C  
ATOM   1486  HA  ALA A 102      -3.928  -7.822  13.468  1.00 97.41           H  
ATOM   1487  C   ALA A 102      -4.614  -6.509  14.955  1.00 97.41           C  
ATOM   1488  CB  ALA A 102      -2.210  -7.316  14.624  1.00 97.41           C  
ATOM   1489  HB1 ALA A 102      -1.712  -6.430  15.018  1.00 97.41           H  
ATOM   1490  HB2 ALA A 102      -2.379  -8.032  15.429  1.00 97.41           H  
ATOM   1491  HB3 ALA A 102      -1.563  -7.794  13.888  1.00 97.41           H  
ATOM   1492  O   ALA A 102      -4.718  -7.137  15.992  1.00 97.41           O  
ATOM   1493  N   GLY A 103      -5.448  -5.498  14.726  1.00 97.90           N  
ATOM   1494  H   GLY A 103      -5.398  -4.996  13.851  1.00 97.90           H  
ATOM   1495  CA  GLY A 103      -6.487  -5.110  15.692  1.00 97.90           C  
ATOM   1496  HA2 GLY A 103      -7.086  -4.302  15.271  1.00 97.90           H  
ATOM   1497  HA3 GLY A 103      -5.999  -4.738  16.593  1.00 97.90           H  
ATOM   1498  C   GLY A 103      -7.441  -6.255  16.075  1.00 97.90           C  
ATOM   1499  O   GLY A 103      -7.850  -7.049  15.230  1.00 97.90           O  
ATOM   1500  N   ALA A 104      -7.819  -6.330  17.352  1.00 96.90           N  
ATOM   1501  H   ALA A 104      -7.419  -5.673  18.006  1.00 96.90           H  
ATOM   1502  CA  ALA A 104      -8.866  -7.222  17.844  1.00 96.90           C  
ATOM   1503  HA  ALA A 104      -8.631  -8.237  17.524  1.00 96.90           H  
ATOM   1504  C   ALA A 104     -10.247  -6.848  17.267  1.00 96.90           C  
ATOM   1505  CB  ALA A 104      -8.862  -7.183  19.379  1.00 96.90           C  
ATOM   1506  HB1 ALA A 104      -9.587  -7.893  19.777  1.00 96.90           H  
ATOM   1507  HB2 ALA A 104      -9.119  -6.183  19.730  1.00 96.90           H  
ATOM   1508  HB3 ALA A 104      -7.874  -7.448  19.758  1.00 96.90           H  
ATOM   1509  O   ALA A 104     -10.444  -5.747  16.750  1.00 96.90           O  
ATOM   1510  N   PHE A 105     -11.218  -7.759  17.381  1.00 97.56           N  
ATOM   1511  H   PHE A 105     -11.009  -8.628  17.850  1.00 97.56           H  
ATOM   1512  CA  PHE A 105     -12.592  -7.521  16.929  1.00 97.56           C  
ATOM   1513  HA  PHE A 105     -12.563  -7.152  15.904  1.00 97.56           H  
ATOM   1514  C   PHE A 105     -13.291  -6.463  17.800  1.00 97.56           C  
ATOM   1515  CB  PHE A 105     -13.392  -8.834  16.949  1.00 97.56           C  
ATOM   1516  HB2 PHE A 105     -13.321  -9.279  17.942  1.00 97.56           H  
ATOM   1517  HB3 PHE A 105     -14.443  -8.593  16.785  1.00 97.56           H  
ATOM   1518  O   PHE A 105     -13.565  -6.704  18.975  1.00 97.56           O  
ATOM   1519  CG  PHE A 105     -12.985  -9.869  15.917  1.00 97.56           C  
ATOM   1520  CD1 PHE A 105     -13.639  -9.916  14.669  1.00 97.56           C  
ATOM   1521  HD1 PHE A 105     -14.402  -9.191  14.429  1.00 97.56           H  
ATOM   1522  CD2 PHE A 105     -11.975 -10.808  16.207  1.00 97.56           C  
ATOM   1523  HD2 PHE A 105     -11.466 -10.783  17.158  1.00 97.56           H  
ATOM   1524  CE1 PHE A 105     -13.289 -10.895  13.721  1.00 97.56           C  
ATOM   1525  HE1 PHE A 105     -13.778 -10.917  12.758  1.00 97.56           H  
ATOM   1526  CE2 PHE A 105     -11.616 -11.778  15.253  1.00 97.56           C  
ATOM   1527  HE2 PHE A 105     -10.826 -12.482  15.468  1.00 97.56           H  
ATOM   1528  CZ  PHE A 105     -12.273 -11.823  14.011  1.00 97.56           C  
ATOM   1529  HZ  PHE A 105     -11.980 -12.551  13.270  1.00 97.56           H  
ATOM   1530  N   VAL A 106     -13.661  -5.327  17.206  1.00 97.24           N  
ATOM   1531  H   VAL A 106     -13.336  -5.168  16.263  1.00 97.24           H  
ATOM   1532  CA  VAL A 106     -14.393  -4.233  17.865  1.00 97.24           C  
ATOM   1533  HA  VAL A 106     -14.627  -4.523  18.889  1.00 97.24           H  
ATOM   1534  C   VAL A 106     -15.698  -3.964  17.127  1.00 97.24           C  
ATOM   1535  CB  VAL A 106     -13.551  -2.947  17.939  1.00 97.24           C  
ATOM   1536  HB  VAL A 106     -13.379  -2.563  16.933  1.00 97.24           H  
ATOM   1537  O   VAL A 106     -15.697  -3.477  16.000  1.00 97.24           O  
ATOM   1538  CG1 VAL A 106     -14.285  -1.882  18.767  1.00 97.24           C  
ATOM   1539 HG11 VAL A 106     -13.659  -0.999  18.890  1.00 97.24           H  
ATOM   1540 HG12 VAL A 106     -15.201  -1.570  18.265  1.00 97.24           H  
ATOM   1541 HG13 VAL A 106     -14.532  -2.272  19.755  1.00 97.24           H  
ATOM   1542  CG2 VAL A 106     -12.190  -3.189  18.591  1.00 97.24           C  
ATOM   1543 HG21 VAL A 106     -11.589  -3.849  17.965  1.00 97.24           H  
ATOM   1544 HG22 VAL A 106     -11.663  -2.239  18.679  1.00 97.24           H  
ATOM   1545 HG23 VAL A 106     -12.312  -3.643  19.574  1.00 97.24           H  
ATOM   1546  N   LYS A 107     -16.830  -4.297  17.753  1.00 96.01           N  
ATOM   1547  H   LYS A 107     -16.752  -4.617  18.708  1.00 96.01           H  
ATOM   1548  CA  LYS A 107     -18.173  -4.076  17.188  1.00 96.01           C  
ATOM   1549  HA  LYS A 107     -18.173  -4.361  16.136  1.00 96.01           H  
ATOM   1550  C   LYS A 107     -18.577  -2.602  17.262  1.00 96.01           C  
ATOM   1551  CB  LYS A 107     -19.209  -4.917  17.941  1.00 96.01           C  
ATOM   1552  HB2 LYS A 107     -19.158  -4.672  19.002  1.00 96.01           H  
ATOM   1553  HB3 LYS A 107     -20.202  -4.650  17.579  1.00 96.01           H  
ATOM   1554  O   LYS A 107     -18.212  -1.922  18.215  1.00 96.01           O  
ATOM   1555  CG  LYS A 107     -19.014  -6.425  17.752  1.00 96.01           C  
ATOM   1556  HG2 LYS A 107     -19.116  -6.674  16.696  1.00 96.01           H  
ATOM   1557  HG3 LYS A 107     -18.024  -6.721  18.097  1.00 96.01           H  
ATOM   1558  CD  LYS A 107     -20.077  -7.172  18.563  1.00 96.01           C  
ATOM   1559  HD2 LYS A 107     -21.068  -6.855  18.238  1.00 96.01           H  
ATOM   1560  HD3 LYS A 107     -19.950  -6.932  19.618  1.00 96.01           H  
ATOM   1561  CE  LYS A 107     -19.920  -8.676  18.349  1.00 96.01           C  
ATOM   1562  HE2 LYS A 107     -18.891  -8.953  18.577  1.00 96.01           H  
ATOM   1563  HE3 LYS A 107     -20.100  -8.882  17.293  1.00 96.01           H  
ATOM   1564  NZ  LYS A 107     -20.864  -9.440  19.198  1.00 96.01           N  
ATOM   1565  HZ1 LYS A 107     -20.741 -10.432  19.057  1.00 96.01           H  
ATOM   1566  HZ2 LYS A 107     -20.689  -9.235  20.171  1.00 96.01           H  
ATOM   1567  HZ3 LYS A 107     -21.817  -9.182  18.983  1.00 96.01           H  
ATOM   1568  N   GLY A 108     -19.416  -2.160  16.325  1.00 94.18           N  
ATOM   1569  H   GLY A 108     -19.572  -2.727  15.505  1.00 94.18           H  
ATOM   1570  CA  GLY A 108     -19.949  -0.792  16.304  1.00 94.18           C  
ATOM   1571  HA2 GLY A 108     -20.765  -0.739  15.584  1.00 94.18           H  
ATOM   1572  HA3 GLY A 108     -20.329  -0.522  17.289  1.00 94.18           H  
ATOM   1573  C   GLY A 108     -18.903   0.244  15.892  1.00 94.18           C  
ATOM   1574  O   GLY A 108     -18.945   1.381  16.352  1.00 94.18           O  
ATOM   1575  N   ALA A 109     -17.936  -0.168  15.074  1.00 96.12           N  
ATOM   1576  H   ALA A 109     -18.021  -1.089  14.667  1.00 96.12           H  
ATOM   1577  CA  ALA A 109     -16.923   0.703  14.515  1.00 96.12           C  
ATOM   1578  HA  ALA A 109     -16.617   1.432  15.265  1.00 96.12           H  
ATOM   1579  C   ALA A 109     -17.494   1.448  13.305  1.00 96.12           C  
ATOM   1580  CB  ALA A 109     -15.722  -0.164  14.135  1.00 96.12           C  
ATOM   1581  HB1 ALA A 109     -15.363  -0.703  15.011  1.00 96.12           H  
ATOM   1582  HB2 ALA A 109     -14.927   0.472  13.748  1.00 96.12           H  
ATOM   1583  HB3 ALA A 109     -16.015  -0.882  13.369  1.00 96.12           H  
ATOM   1584  O   ALA A 109     -17.919   0.808  12.346  1.00 96.12           O  
ATOM   1585  N   ASN A 110     -17.504   2.780  13.355  1.00 95.90           N  
ATOM   1586  H   ASN A 110     -17.165   3.243  14.186  1.00 95.90           H  
ATOM   1587  CA  ASN A 110     -17.933   3.655  12.264  1.00 95.90           C  
ATOM   1588  HA  ASN A 110     -17.570   3.247  11.321  1.00 95.90           H  
ATOM   1589  C   ASN A 110     -17.339   5.064  12.431  1.00 95.90           C  
ATOM   1590  CB  ASN A 110     -19.471   3.694  12.191  1.00 95.90           C  
ATOM   1591  HB2 ASN A 110     -19.847   2.678  12.076  1.00 95.90           H  
ATOM   1592  HB3 ASN A 110     -19.786   4.260  11.314  1.00 95.90           H  
ATOM   1593  O   ASN A 110     -16.769   5.383  13.474  1.00 95.90           O  
ATOM   1594  CG  ASN A 110     -20.145   4.304  13.397  1.00 95.90           C  
ATOM   1595  ND2 ASN A 110     -20.752   3.494  14.227  1.00 95.90           N  
ATOM   1596 HD21 ASN A 110     -21.190   3.898  15.042  1.00 95.90           H  
ATOM   1597 HD22 ASN A 110     -20.949   2.552  13.920  1.00 95.90           H  
ATOM   1598  OD1 ASN A 110     -20.197   5.513  13.554  1.00 95.90           O  
ATOM   1599  N   VAL A 111     -17.493   5.896  11.400  1.00 95.34           N  
ATOM   1600  H   VAL A 111     -17.918   5.522  10.563  1.00 95.34           H  
ATOM   1601  CA  VAL A 111     -17.205   7.340  11.429  1.00 95.34           C  
ATOM   1602  HA  VAL A 111     -17.028   7.666  12.454  1.00 95.34           H  
ATOM   1603  C   VAL A 111     -18.427   8.078  10.899  1.00 95.34           C  
ATOM   1604  CB  VAL A 111     -15.955   7.653  10.585  1.00 95.34           C  
ATOM   1605  HB  VAL A 111     -16.059   7.198   9.600  1.00 95.34           H  
ATOM   1606  O   VAL A 111     -18.797   7.869   9.746  1.00 95.34           O  
ATOM   1607  CG1 VAL A 111     -15.746   9.158  10.391  1.00 95.34           C  
ATOM   1608 HG11 VAL A 111     -15.851   9.672  11.346  1.00 95.34           H  
ATOM   1609 HG12 VAL A 111     -14.759   9.354   9.973  1.00 95.34           H  
ATOM   1610 HG13 VAL A 111     -16.488   9.537   9.688  1.00 95.34           H  
ATOM   1611  CG2 VAL A 111     -14.717   7.067  11.261  1.00 95.34           C  
ATOM   1612 HG21 VAL A 111     -14.648   7.451  12.279  1.00 95.34           H  
ATOM   1613 HG22 VAL A 111     -14.776   5.979  11.291  1.00 95.34           H  
ATOM   1614 HG23 VAL A 111     -13.824   7.356  10.707  1.00 95.34           H  
ATOM   1615  N   TYR A 112     -19.104   8.889  11.723  1.00 94.31           N  
ATOM   1616  H   TYR A 112     -18.780   8.994  12.674  1.00 94.31           H  
ATOM   1617  CA  TYR A 112     -20.402   9.497  11.368  1.00 94.31           C  
ATOM   1618  HA  TYR A 112     -20.803   9.934  12.282  1.00 94.31           H  
ATOM   1619  C   TYR A 112     -21.458   8.464  10.892  1.00 94.31           C  
ATOM   1620  CB  TYR A 112     -20.215  10.644  10.354  1.00 94.31           C  
ATOM   1621  HB2 TYR A 112     -19.693  10.261   9.477  1.00 94.31           H  
ATOM   1622  HB3 TYR A 112     -21.198  10.969  10.012  1.00 94.31           H  
ATOM   1623  O   TYR A 112     -22.334   8.762  10.073  1.00 94.31           O  
ATOM   1624  CG  TYR A 112     -19.526  11.893  10.860  1.00 94.31           C  
ATOM   1625  CD1 TYR A 112     -20.272  12.845  11.581  1.00 94.31           C  
ATOM   1626  HD1 TYR A 112     -21.314  12.664  11.795  1.00 94.31           H  
ATOM   1627  CD2 TYR A 112     -18.170  12.135  10.571  1.00 94.31           C  
ATOM   1628  HD2 TYR A 112     -17.605  11.417   9.995  1.00 94.31           H  
ATOM   1629  CE1 TYR A 112     -19.657  14.029  12.031  1.00 94.31           C  
ATOM   1630  HE1 TYR A 112     -20.204  14.754  12.615  1.00 94.31           H  
ATOM   1631  CE2 TYR A 112     -17.549  13.309  11.034  1.00 94.31           C  
ATOM   1632  HE2 TYR A 112     -16.500  13.488  10.849  1.00 94.31           H  
ATOM   1633  OH  TYR A 112     -17.686  15.366  12.259  1.00 94.31           O  
ATOM   1634  HH  TYR A 112     -16.731  15.278  12.214  1.00 94.31           H  
ATOM   1635  CZ  TYR A 112     -18.293  14.260  11.760  1.00 94.31           C  
ATOM   1636  N   GLY A 113     -21.379   7.216  11.372  1.00 94.08           N  
ATOM   1637  H   GLY A 113     -20.693   7.015  12.085  1.00 94.08           H  
ATOM   1638  CA  GLY A 113     -22.220   6.107  10.906  1.00 94.08           C  
ATOM   1639  HA2 GLY A 113     -23.260   6.432  10.883  1.00 94.08           H  
ATOM   1640  HA3 GLY A 113     -22.140   5.286  11.619  1.00 94.08           H  
ATOM   1641  C   GLY A 113     -21.860   5.554   9.519  1.00 94.08           C  
ATOM   1642  O   GLY A 113     -22.611   4.740   8.985  1.00 94.08           O  
ATOM   1643  N   ASN A 114     -20.752   5.993   8.916  1.00 95.31           N  
ATOM   1644  H   ASN A 114     -20.190   6.686   9.390  1.00 95.31           H  
ATOM   1645  CA  ASN A 114     -20.188   5.415   7.698  1.00 95.31           C  
ATOM   1646  HA  ASN A 114     -20.999   5.005   7.096  1.00 95.31           H  
ATOM   1647  C   ASN A 114     -19.231   4.267   8.028  1.00 95.31           C  
ATOM   1648  CB  ASN A 114     -19.476   6.495   6.868  1.00 95.31           C  
ATOM   1649  HB2 ASN A 114     -19.002   6.028   6.005  1.00 95.31           H  
ATOM   1650  HB3 ASN A 114     -18.686   6.964   7.454  1.00 95.31           H  
ATOM   1651  O   ASN A 114     -18.582   4.269   9.074  1.00 95.31           O  
ATOM   1652  CG  ASN A 114     -20.433   7.544   6.344  1.00 95.31           C  
ATOM   1653  ND2 ASN A 114     -20.214   8.803   6.640  1.00 95.31           N  
ATOM   1654 HD21 ASN A 114     -19.454   9.081   7.244  1.00 95.31           H  
ATOM   1655 HD22 ASN A 114     -20.775   9.504   6.178  1.00 95.31           H  
ATOM   1656  OD1 ASN A 114     -21.386   7.225   5.646  1.00 95.31           O  
ATOM   1657  N   ALA A 115     -19.120   3.318   7.098  1.00 95.21           N  
ATOM   1658  H   ALA A 115     -19.677   3.411   6.260  1.00 95.21           H  
ATOM   1659  CA  ALA A 115     -18.326   2.104   7.218  1.00 95.21           C  
ATOM   1660  HA  ALA A 115     -18.572   1.471   6.366  1.00 95.21           H  
ATOM   1661  C   ALA A 115     -18.687   1.264   8.458  1.00 95.21           C  
ATOM   1662  CB  ALA A 115     -16.847   2.485   7.088  1.00 95.21           C  
ATOM   1663  HB1 ALA A 115     -16.603   3.287   7.785  1.00 95.21           H  
ATOM   1664  HB2 ALA A 115     -16.223   1.626   7.336  1.00 95.21           H  
ATOM   1665  HB3 ALA A 115     -16.643   2.833   6.075  1.00 95.21           H  
ATOM   1666  O   ALA A 115     -17.819   0.603   9.022  1.00 95.21           O  
ATOM   1667  N   ASP A 116     -19.961   1.297   8.865  1.00 95.06           N  
ATOM   1668  H   ASP A 116     -20.628   1.845   8.340  1.00 95.06           H  
ATOM   1669  CA  ASP A 116     -20.434   0.660  10.093  1.00 95.06           C  
ATOM   1670  HA  ASP A 116     -19.801   1.024  10.902  1.00 95.06           H  
ATOM   1671  C   ASP A 116     -20.276  -0.864  10.076  1.00 95.06           C  
ATOM   1672  CB  ASP A 116     -21.875   1.087  10.407  1.00 95.06           C  
ATOM   1673  HB2 ASP A 116     -21.941   2.174  10.368  1.00 95.06           H  
ATOM   1674  HB3 ASP A 116     -22.549   0.679   9.652  1.00 95.06           H  
ATOM   1675  O   ASP A 116     -20.658  -1.543   9.119  1.00 95.06           O  
ATOM   1676  CG  ASP A 116     -22.304   0.615  11.803  1.00 95.06           C  
ATOM   1677  OD1 ASP A 116     -23.034  -0.396  11.887  1.00 95.06           O  
ATOM   1678  OD2 ASP A 116     -21.880   1.266  12.788  1.00 95.06           O  
ATOM   1679  N   GLY A 117     -19.698  -1.398  11.151  1.00 94.50           N  
ATOM   1680  H   GLY A 117     -19.346  -0.769  11.860  1.00 94.50           H  
ATOM   1681  CA  GLY A 117     -19.508  -2.829  11.322  1.00 94.50           C  
ATOM   1682  HA2 GLY A 117     -20.479  -3.303  11.468  1.00 94.50           H  
ATOM   1683  HA3 GLY A 117     -19.073  -3.232  10.407  1.00 94.50           H  
ATOM   1684  C   GLY A 117     -18.605  -3.186  12.499  1.00 94.50           C  
ATOM   1685  O   GLY A 117     -18.578  -2.527  13.538  1.00 94.50           O  
ATOM   1686  N   THR A 118     -17.876  -4.287  12.348  1.00 96.10           N  
ATOM   1687  H   THR A 118     -18.021  -4.810  11.496  1.00 96.10           H  
ATOM   1688  CA  THR A 118     -16.878  -4.784  13.297  1.00 96.10           C  
ATOM   1689  HA  THR A 118     -16.988  -4.244  14.237  1.00 96.10           H  
ATOM   1690  C   THR A 118     -15.483  -4.517  12.743  1.00 96.10           C  
ATOM   1691  CB  THR A 118     -17.082  -6.279  13.591  1.00 96.10           C  
ATOM   1692  HB  THR A 118     -16.901  -6.857  12.685  1.00 96.10           H  
ATOM   1693  O   THR A 118     -15.060  -5.177  11.794  1.00 96.10           O  
ATOM   1694  CG2 THR A 118     -16.169  -6.798  14.700  1.00 96.10           C  
ATOM   1695 HG21 THR A 118     -16.350  -6.244  15.621  1.00 96.10           H  
ATOM   1696 HG22 THR A 118     -15.125  -6.684  14.410  1.00 96.10           H  
ATOM   1697 HG23 THR A 118     -16.376  -7.855  14.871  1.00 96.10           H  
ATOM   1698  OG1 THR A 118     -18.415  -6.497  14.000  1.00 96.10           O  
ATOM   1699  HG1 THR A 118     -18.949  -6.190  13.264  1.00 96.10           H  
ATOM   1700  N   ALA A 119     -14.763  -3.551  13.308  1.00 96.63           N  
ATOM   1701  H   ALA A 119     -15.117  -3.092  14.135  1.00 96.63           H  
ATOM   1702  CA  ALA A 119     -13.369  -3.335  12.937  1.00 96.63           C  
ATOM   1703  HA  ALA A 119     -13.291  -3.310  11.850  1.00 96.63           H  
ATOM   1704  C   ALA A 119     -12.526  -4.506  13.445  1.00 96.63           C  
ATOM   1705  CB  ALA A 119     -12.871  -1.994  13.478  1.00 96.63           C  
ATOM   1706  HB1 ALA A 119     -13.019  -1.950  14.557  1.00 96.63           H  
ATOM   1707  HB2 ALA A 119     -11.810  -1.882  13.256  1.00 96.63           H  
ATOM   1708  HB3 ALA A 119     -13.407  -1.176  12.997  1.00 96.63           H  
ATOM   1709  O   ALA A 119     -12.700  -4.953  14.579  1.00 96.63           O  
ATOM   1710  N   VAL A 120     -11.636  -5.019  12.602  1.00 96.99           N  
ATOM   1711  H   VAL A 120     -11.544  -4.625  11.676  1.00 96.99           H  
ATOM   1712  CA  VAL A 120     -10.699  -6.090  12.947  1.00 96.99           C  
ATOM   1713  HA  VAL A 120     -10.333  -5.918  13.959  1.00 96.99           H  
ATOM   1714  C   VAL A 120      -9.506  -6.026  11.996  1.00 96.99           C  
ATOM   1715  CB  VAL A 120     -11.406  -7.462  12.923  1.00 96.99           C  
ATOM   1716  HB  VAL A 120     -12.269  -7.410  13.585  1.00 96.99           H  
ATOM   1717  O   VAL A 120      -9.685  -5.749  10.809  1.00 96.99           O  
ATOM   1718  CG1 VAL A 120     -11.917  -7.899  11.549  1.00 96.99           C  
ATOM   1719 HG11 VAL A 120     -12.539  -7.113  11.119  1.00 96.99           H  
ATOM   1720 HG12 VAL A 120     -12.512  -8.806  11.654  1.00 96.99           H  
ATOM   1721 HG13 VAL A 120     -11.065  -8.105  10.901  1.00 96.99           H  
ATOM   1722  CG2 VAL A 120     -10.493  -8.552  13.467  1.00 96.99           C  
ATOM   1723 HG21 VAL A 120     -10.170  -8.286  14.474  1.00 96.99           H  
ATOM   1724 HG22 VAL A 120      -9.626  -8.675  12.817  1.00 96.99           H  
ATOM   1725 HG23 VAL A 120     -11.021  -9.505  13.503  1.00 96.99           H  
ATOM   1726  N   GLY A 121      -8.302  -6.256  12.517  1.00 97.40           N  
ATOM   1727  H   GLY A 121      -8.231  -6.522  13.489  1.00 97.40           H  
ATOM   1728  CA  GLY A 121      -7.095  -6.339  11.702  1.00 97.40           C  
ATOM   1729  HA2 GLY A 121      -7.077  -5.498  11.008  1.00 97.40           H  
ATOM   1730  HA3 GLY A 121      -6.208  -6.279  12.331  1.00 97.40           H  
ATOM   1731  C   GLY A 121      -7.029  -7.636  10.900  1.00 97.40           C  
ATOM   1732  O   GLY A 121      -7.795  -8.574  11.125  1.00 97.40           O  
ATOM   1733  N   VAL A 122      -6.085  -7.709   9.967  1.00 97.84           N  
ATOM   1734  H   VAL A 122      -5.499  -6.901   9.814  1.00 97.84           H  
ATOM   1735  CA  VAL A 122      -5.907  -8.895   9.115  1.00 97.84           C  
ATOM   1736  HA  VAL A 122      -6.873  -9.158   8.682  1.00 97.84           H  
ATOM   1737  C   VAL A 122      -5.446 -10.121   9.914  1.00 97.84           C  
ATOM   1738  CB  VAL A 122      -4.952  -8.563   7.960  1.00 97.84           C  
ATOM   1739  HB  VAL A 122      -4.049  -8.112   8.370  1.00 97.84           H  
ATOM   1740  O   VAL A 122      -5.938 -11.218   9.661  1.00 97.84           O  
ATOM   1741  CG1 VAL A 122      -4.572  -9.797   7.140  1.00 97.84           C  
ATOM   1742 HG11 VAL A 122      -3.976  -9.492   6.279  1.00 97.84           H  
ATOM   1743 HG12 VAL A 122      -5.472 -10.304   6.791  1.00 97.84           H  
ATOM   1744 HG13 VAL A 122      -3.987 -10.494   7.739  1.00 97.84           H  
ATOM   1745  CG2 VAL A 122      -5.598  -7.545   7.019  1.00 97.84           C  
ATOM   1746 HG21 VAL A 122      -4.932  -7.352   6.178  1.00 97.84           H  
ATOM   1747 HG22 VAL A 122      -6.546  -7.929   6.641  1.00 97.84           H  
ATOM   1748 HG23 VAL A 122      -5.767  -6.609   7.550  1.00 97.84           H  
ATOM   1749  N   ALA A 123      -4.578  -9.947  10.915  1.00 97.81           N  
ATOM   1750  H   ALA A 123      -4.178  -9.027  11.036  1.00 97.81           H  
ATOM   1751  CA  ALA A 123      -4.132 -11.002  11.831  1.00 97.81           C  
ATOM   1752  HA  ALA A 123      -4.599 -11.948  11.559  1.00 97.81           H  
ATOM   1753  C   ALA A 123      -4.559 -10.706  13.284  1.00 97.81           C  
ATOM   1754  CB  ALA A 123      -2.620 -11.187  11.655  1.00 97.81           C  
ATOM   1755  HB1 ALA A 123      -2.270 -11.982  12.313  1.00 97.81           H  
ATOM   1756  HB2 ALA A 123      -2.096 -10.263  11.896  1.00 97.81           H  
ATOM   1757  HB3 ALA A 123      -2.403 -11.466  10.624  1.00 97.81           H  
ATOM   1758  O   ALA A 123      -3.746 -10.272  14.105  1.00 97.81           O  
ATOM   1759  N   PRO A 124      -5.843 -10.903  13.647  1.00 97.19           N  
ATOM   1760  CA  PRO A 124      -6.381 -10.397  14.909  1.00 97.19           C  
ATOM   1761  HA  PRO A 124      -6.122  -9.342  15.002  1.00 97.19           H  
ATOM   1762  C   PRO A 124      -5.857 -11.104  16.164  1.00 97.19           C  
ATOM   1763  CB  PRO A 124      -7.897 -10.502  14.776  1.00 97.19           C  
ATOM   1764  HB2 PRO A 124      -8.250  -9.559  14.359  1.00 97.19           H  
ATOM   1765  HB3 PRO A 124      -8.393 -10.707  15.724  1.00 97.19           H  
ATOM   1766  O   PRO A 124      -6.036 -10.565  17.256  1.00 97.19           O  
ATOM   1767  CG  PRO A 124      -8.115 -11.617  13.760  1.00 97.19           C  
ATOM   1768  HG2 PRO A 124      -9.046 -11.485  13.209  1.00 97.19           H  
ATOM   1769  HG3 PRO A 124      -8.117 -12.570  14.289  1.00 97.19           H  
ATOM   1770  CD  PRO A 124      -6.899 -11.503  12.841  1.00 97.19           C  
ATOM   1771  HD2 PRO A 124      -7.142 -10.842  12.009  1.00 97.19           H  
ATOM   1772  HD3 PRO A 124      -6.609 -12.484  12.465  1.00 97.19           H  
ATOM   1773  N   LEU A 125      -5.183 -12.255  16.043  1.00 97.74           N  
ATOM   1774  H   LEU A 125      -5.053 -12.646  15.120  1.00 97.74           H  
ATOM   1775  CA  LEU A 125      -4.510 -12.936  17.159  1.00 97.74           C  
ATOM   1776  HA  LEU A 125      -4.786 -12.438  18.089  1.00 97.74           H  
ATOM   1777  C   LEU A 125      -2.976 -12.824  17.125  1.00 97.74           C  
ATOM   1778  CB  LEU A 125      -4.982 -14.398  17.276  1.00 97.74           C  
ATOM   1779  HB2 LEU A 125      -4.425 -14.869  18.086  1.00 97.74           H  
ATOM   1780  HB3 LEU A 125      -4.729 -14.924  16.356  1.00 97.74           H  
ATOM   1781  O   LEU A 125      -2.314 -13.413  17.980  1.00 97.74           O  
ATOM   1782  CG  LEU A 125      -6.481 -14.588  17.571  1.00 97.74           C  
ATOM   1783  HG  LEU A 125      -7.067 -14.255  16.715  1.00 97.74           H  
ATOM   1784  CD1 LEU A 125      -6.756 -16.075  17.815  1.00 97.74           C  
ATOM   1785 HD11 LEU A 125      -7.830 -16.237  17.912  1.00 97.74           H  
ATOM   1786 HD12 LEU A 125      -6.256 -16.400  18.727  1.00 97.74           H  
ATOM   1787 HD13 LEU A 125      -6.386 -16.665  16.977  1.00 97.74           H  
ATOM   1788  CD2 LEU A 125      -6.963 -13.831  18.811  1.00 97.74           C  
ATOM   1789 HD21 LEU A 125      -8.001 -14.088  19.026  1.00 97.74           H  
ATOM   1790 HD22 LEU A 125      -6.346 -14.084  19.672  1.00 97.74           H  
ATOM   1791 HD23 LEU A 125      -6.911 -12.756  18.640  1.00 97.74           H  
ATOM   1792  N   ALA A 126      -2.406 -12.051  16.197  1.00 98.06           N  
ATOM   1793  H   ALA A 126      -2.978 -11.595  15.501  1.00 98.06           H  
ATOM   1794  CA  ALA A 126      -0.993 -11.681  16.257  1.00 98.06           C  
ATOM   1795  HA  ALA A 126      -0.403 -12.575  16.455  1.00 98.06           H  
ATOM   1796  C   ALA A 126      -0.737 -10.687  17.403  1.00 98.06           C  
ATOM   1797  CB  ALA A 126      -0.549 -11.125  14.900  1.00 98.06           C  
ATOM   1798  HB1 ALA A 126      -0.694 -11.881  14.129  1.00 98.06           H  
ATOM   1799  HB2 ALA A 126       0.510 -10.871  14.941  1.00 98.06           H  
ATOM   1800  HB3 ALA A 126      -1.118 -10.229  14.650  1.00 98.06           H  
ATOM   1801  O   ALA A 126      -1.607  -9.884  17.756  1.00 98.06           O  
ATOM   1802  N   HIS A 127       0.454 -10.726  17.988  1.00 98.08           N  
ATOM   1803  H   HIS A 127       1.145 -11.354  17.603  1.00 98.08           H  
ATOM   1804  CA  HIS A 127       0.900  -9.744  18.972  1.00 98.08           C  
ATOM   1805  HA  HIS A 127       0.055  -9.448  19.593  1.00 98.08           H  
ATOM   1806  C   HIS A 127       1.446  -8.494  18.276  1.00 98.08           C  
ATOM   1807  CB  HIS A 127       1.961 -10.353  19.886  1.00 98.08           C  
ATOM   1808  HB2 HIS A 127       2.208  -9.624  20.657  1.00 98.08           H  
ATOM   1809  HB3 HIS A 127       2.858 -10.547  19.297  1.00 98.08           H  
ATOM   1810  O   HIS A 127       1.924  -8.561  17.144  1.00 98.08           O  
ATOM   1811  CG  HIS A 127       1.531 -11.629  20.555  1.00 98.08           C  
ATOM   1812  CD2 HIS A 127       1.800 -12.901  20.129  1.00 98.08           C  
ATOM   1813  HD2 HIS A 127       2.371 -13.163  19.250  1.00 98.08           H  
ATOM   1814  ND1 HIS A 127       0.781 -11.739  21.699  1.00 98.08           N  
ATOM   1815  HD1 HIS A 127       0.397 -10.992  22.261  1.00 98.08           H  
ATOM   1816  CE1 HIS A 127       0.606 -13.040  21.958  1.00 98.08           C  
ATOM   1817  HE1 HIS A 127       0.068 -13.430  22.809  1.00 98.08           H  
ATOM   1818  NE2 HIS A 127       1.199 -13.794  21.022  1.00 98.08           N  
ATOM   1819  N   ILE A 128       1.398  -7.361  18.969  1.00 98.05           N  
ATOM   1820  H   ILE A 128       0.993  -7.381  19.894  1.00 98.05           H  
ATOM   1821  CA  ILE A 128       1.892  -6.070  18.489  1.00 98.05           C  
ATOM   1822  HA  ILE A 128       2.290  -6.183  17.481  1.00 98.05           H  
ATOM   1823  C   ILE A 128       3.033  -5.609  19.396  1.00 98.05           C  
ATOM   1824  CB  ILE A 128       0.739  -5.040  18.424  1.00 98.05           C  
ATOM   1825  HB  ILE A 128       0.293  -4.967  19.416  1.00 98.05           H  
ATOM   1826  O   ILE A 128       2.891  -5.601  20.622  1.00 98.05           O  
ATOM   1827  CG1 ILE A 128      -0.353  -5.501  17.427  1.00 98.05           C  
ATOM   1828 HG12 ILE A 128      -0.620  -6.539  17.624  1.00 98.05           H  
ATOM   1829 HG13 ILE A 128       0.040  -5.445  16.411  1.00 98.05           H  
ATOM   1830  CG2 ILE A 128       1.266  -3.645  18.030  1.00 98.05           C  
ATOM   1831 HG21 ILE A 128       1.751  -3.688  17.055  1.00 98.05           H  
ATOM   1832 HG22 ILE A 128       1.981  -3.279  18.767  1.00 98.05           H  
ATOM   1833 HG23 ILE A 128       0.451  -2.922  17.993  1.00 98.05           H  
ATOM   1834  CD1 ILE A 128      -1.655  -4.693  17.511  1.00 98.05           C  
ATOM   1835 HD11 ILE A 128      -2.411  -5.149  16.872  1.00 98.05           H  
ATOM   1836 HD12 ILE A 128      -2.018  -4.693  18.539  1.00 98.05           H  
ATOM   1837 HD13 ILE A 128      -1.498  -3.668  17.178  1.00 98.05           H  
ATOM   1838  N   ALA A 129       4.132  -5.169  18.789  1.00 98.29           N  
ATOM   1839  H   ALA A 129       4.189  -5.257  17.784  1.00 98.29           H  
ATOM   1840  CA  ALA A 129       5.161  -4.366  19.439  1.00 98.29           C  
ATOM   1841  HA  ALA A 129       4.874  -4.171  20.473  1.00 98.29           H  
ATOM   1842  C   ALA A 129       5.276  -3.022  18.709  1.00 98.29           C  
ATOM   1843  CB  ALA A 129       6.474  -5.150  19.455  1.00 98.29           C  
ATOM   1844  HB1 ALA A 129       7.251  -4.548  19.927  1.00 98.29           H  
ATOM   1845  HB2 ALA A 129       6.781  -5.392  18.438  1.00 98.29           H  
ATOM   1846  HB3 ALA A 129       6.341  -6.074  20.017  1.00 98.29           H  
ATOM   1847  O   ALA A 129       5.472  -2.999  17.496  1.00 98.29           O  
ATOM   1848  N   ILE A 130       5.115  -1.905  19.422  1.00 97.67           N  
ATOM   1849  H   ILE A 130       4.997  -1.983  20.422  1.00 97.67           H  
ATOM   1850  CA  ILE A 130       5.163  -0.561  18.828  1.00 97.67           C  
ATOM   1851  HA  ILE A 130       5.079  -0.670  17.746  1.00 97.67           H  
ATOM   1852  C   ILE A 130       6.512   0.116  19.096  1.00 97.67           C  
ATOM   1853  CB  ILE A 130       3.953   0.290  19.274  1.00 97.67           C  
ATOM   1854  HB  ILE A 130       3.051  -0.305  19.131  1.00 97.67           H  
ATOM   1855  O   ILE A 130       7.008   0.116  20.226  1.00 97.67           O  
ATOM   1856  CG1 ILE A 130       3.792   1.588  18.459  1.00 97.67           C  
ATOM   1857 HG12 ILE A 130       3.064   2.216  18.973  1.00 97.67           H  
ATOM   1858 HG13 ILE A 130       4.731   2.140  18.427  1.00 97.67           H  
ATOM   1859  CG2 ILE A 130       4.022   0.669  20.762  1.00 97.67           C  
ATOM   1860 HG21 ILE A 130       3.125   1.217  21.049  1.00 97.67           H  
ATOM   1861 HG22 ILE A 130       4.082  -0.234  21.369  1.00 97.67           H  
ATOM   1862 HG23 ILE A 130       4.882   1.308  20.960  1.00 97.67           H  
ATOM   1863  CD1 ILE A 130       3.276   1.379  17.033  1.00 97.67           C  
ATOM   1864 HD11 ILE A 130       3.106   2.347  16.563  1.00 97.67           H  
ATOM   1865 HD12 ILE A 130       4.016   0.835  16.446  1.00 97.67           H  
ATOM   1866 HD13 ILE A 130       2.338   0.823  17.050  1.00 97.67           H  
ATOM   1867  N   TYR A 131       7.067   0.745  18.065  1.00 97.83           N  
ATOM   1868  H   TYR A 131       6.635   0.643  17.157  1.00 97.83           H  
ATOM   1869  CA  TYR A 131       8.317   1.495  18.114  1.00 97.83           C  
ATOM   1870  HA  TYR A 131       8.676   1.560  19.141  1.00 97.83           H  
ATOM   1871  C   TYR A 131       8.065   2.913  17.591  1.00 97.83           C  
ATOM   1872  CB  TYR A 131       9.379   0.752  17.292  1.00 97.83           C  
ATOM   1873  HB2 TYR A 131       9.058   0.721  16.251  1.00 97.83           H  
ATOM   1874  HB3 TYR A 131      10.306   1.324  17.333  1.00 97.83           H  
ATOM   1875  O   TYR A 131       7.831   3.119  16.400  1.00 97.83           O  
ATOM   1876  CG  TYR A 131       9.655  -0.668  17.753  1.00 97.83           C  
ATOM   1877  CD1 TYR A 131      10.677  -0.924  18.688  1.00 97.83           C  
ATOM   1878  HD1 TYR A 131      11.292  -0.111  19.047  1.00 97.83           H  
ATOM   1879  CD2 TYR A 131       8.875  -1.734  17.261  1.00 97.83           C  
ATOM   1880  HD2 TYR A 131       8.098  -1.543  16.536  1.00 97.83           H  
ATOM   1881  CE1 TYR A 131      10.905  -2.234  19.150  1.00 97.83           C  
ATOM   1882  HE1 TYR A 131      11.690  -2.447  19.860  1.00 97.83           H  
ATOM   1883  CE2 TYR A 131       9.092  -3.044  17.731  1.00 97.83           C  
ATOM   1884  HE2 TYR A 131       8.488  -3.865  17.375  1.00 97.83           H  
ATOM   1885  OH  TYR A 131      10.277  -4.542  19.190  1.00 97.83           O  
ATOM   1886  HH  TYR A 131      10.971  -4.569  19.853  1.00 97.83           H  
ATOM   1887  CZ  TYR A 131      10.100  -3.293  18.687  1.00 97.83           C  
ATOM   1888  N   LYS A 132       8.056   3.904  18.490  1.00 97.33           N  
ATOM   1889  H   LYS A 132       8.241   3.667  19.455  1.00 97.33           H  
ATOM   1890  CA  LYS A 132       7.706   5.290  18.159  1.00 97.33           C  
ATOM   1891  HA  LYS A 132       6.983   5.258  17.344  1.00 97.33           H  
ATOM   1892  C   LYS A 132       8.913   6.094  17.680  1.00 97.33           C  
ATOM   1893  CB  LYS A 132       7.003   5.958  19.340  1.00 97.33           C  
ATOM   1894  HB2 LYS A 132       7.656   5.945  20.213  1.00 97.33           H  
ATOM   1895  HB3 LYS A 132       6.101   5.392  19.576  1.00 97.33           H  
ATOM   1896  O   LYS A 132       9.731   6.511  18.500  1.00 97.33           O  
ATOM   1897  CG  LYS A 132       6.628   7.409  19.001  1.00 97.33           C  
ATOM   1898  HG2 LYS A 132       6.021   7.436  18.096  1.00 97.33           H  
ATOM   1899  HG3 LYS A 132       7.524   8.009  18.839  1.00 97.33           H  
ATOM   1900  CD  LYS A 132       5.863   8.000  20.175  1.00 97.33           C  
ATOM   1901  HD2 LYS A 132       6.531   7.975  21.036  1.00 97.33           H  
ATOM   1902  HD3 LYS A 132       4.979   7.395  20.377  1.00 97.33           H  
ATOM   1903  CE  LYS A 132       5.439   9.440  19.912  1.00 97.33           C  
ATOM   1904  HE2 LYS A 132       4.766   9.462  19.055  1.00 97.33           H  
ATOM   1905  HE3 LYS A 132       6.323  10.031  19.669  1.00 97.33           H  
ATOM   1906  NZ  LYS A 132       4.770   9.968  21.119  1.00 97.33           N  
ATOM   1907  HZ1 LYS A 132       3.888   9.495  21.250  1.00 97.33           H  
ATOM   1908  HZ2 LYS A 132       5.331   9.766  21.935  1.00 97.33           H  
ATOM   1909  HZ3 LYS A 132       4.598  10.961  21.046  1.00 97.33           H  
ATOM   1910  N   VAL A 133       8.953   6.389  16.382  1.00 96.82           N  
ATOM   1911  H   VAL A 133       8.233   5.982  15.803  1.00 96.82           H  
ATOM   1912  CA  VAL A 133      10.058   7.112  15.712  1.00 96.82           C  
ATOM   1913  HA  VAL A 133      10.783   7.434  16.460  1.00 96.82           H  
ATOM   1914  C   VAL A 133       9.612   8.381  14.979  1.00 96.82           C  
ATOM   1915  CB  VAL A 133      10.805   6.185  14.739  1.00 96.82           C  
ATOM   1916  HB  VAL A 133      11.675   6.714  14.350  1.00 96.82           H  
ATOM   1917  O   VAL A 133      10.437   9.110  14.428  1.00 96.82           O  
ATOM   1918  CG1 VAL A 133      11.302   4.925  15.444  1.00 96.82           C  
ATOM   1919 HG11 VAL A 133      11.911   4.353  14.744  1.00 96.82           H  
ATOM   1920 HG12 VAL A 133      11.926   5.196  16.295  1.00 96.82           H  
ATOM   1921 HG13 VAL A 133      10.473   4.300  15.775  1.00 96.82           H  
ATOM   1922  CG2 VAL A 133       9.933   5.763  13.554  1.00 96.82           C  
ATOM   1923 HG21 VAL A 133      10.508   5.083  12.926  1.00 96.82           H  
ATOM   1924 HG22 VAL A 133       9.677   6.629  12.945  1.00 96.82           H  
ATOM   1925 HG23 VAL A 133       9.025   5.262  13.891  1.00 96.82           H  
ATOM   1926  N   CYS A 134       8.305   8.647  14.957  1.00 96.58           N  
ATOM   1927  H   CYS A 134       7.683   7.981  15.394  1.00 96.58           H  
ATOM   1928  CA  CYS A 134       7.699   9.756  14.227  1.00 96.58           C  
ATOM   1929  HA  CYS A 134       8.471  10.316  13.702  1.00 96.58           H  
ATOM   1930  C   CYS A 134       6.973  10.728  15.166  1.00 96.58           C  
ATOM   1931  CB  CYS A 134       6.738   9.191  13.178  1.00 96.58           C  
ATOM   1932  HB2 CYS A 134       6.285  10.011  12.620  1.00 96.58           H  
ATOM   1933  HB3 CYS A 134       5.946   8.664  13.711  1.00 96.58           H  
ATOM   1934  O   CYS A 134       6.370  10.331  16.168  1.00 96.58           O  
ATOM   1935  SG  CYS A 134       7.427   8.006  11.997  1.00 96.58           S  
ATOM   1936  N   ASN A 135       6.980  12.009  14.801  1.00 92.75           N  
ATOM   1937  H   ASN A 135       7.479  12.254  13.958  1.00 92.75           H  
ATOM   1938  CA  ASN A 135       6.158  13.056  15.400  1.00 92.75           C  
ATOM   1939  HA  ASN A 135       5.358  12.576  15.963  1.00 92.75           H  
ATOM   1940  C   ASN A 135       5.494  13.916  14.295  1.00 92.75           C  
ATOM   1941  CB  ASN A 135       7.010  13.841  16.414  1.00 92.75           C  
ATOM   1942  HB2 ASN A 135       6.366  14.476  17.023  1.00 92.75           H  
ATOM   1943  HB3 ASN A 135       7.505  13.135  17.081  1.00 92.75           H  
ATOM   1944  O   ASN A 135       5.493  13.544  13.124  1.00 92.75           O  
ATOM   1945  CG  ASN A 135       8.065  14.721  15.776  1.00 92.75           C  
ATOM   1946  ND2 ASN A 135       9.004  15.201  16.551  1.00 92.75           N  
ATOM   1947 HD21 ASN A 135       9.097  14.868  17.500  1.00 92.75           H  
ATOM   1948 HD22 ASN A 135       9.728  15.735  16.093  1.00 92.75           H  
ATOM   1949  OD1 ASN A 135       8.028  15.036  14.602  1.00 92.75           O  
ATOM   1950  N   SER A 136       4.902  15.062  14.651  1.00 90.90           N  
ATOM   1951  H   SER A 136       4.976  15.390  15.604  1.00 90.90           H  
ATOM   1952  CA  SER A 136       4.139  15.893  13.707  1.00 90.90           C  
ATOM   1953  HA  SER A 136       3.423  15.255  13.190  1.00 90.90           H  
ATOM   1954  C   SER A 136       4.983  16.566  12.618  1.00 90.90           C  
ATOM   1955  CB  SER A 136       3.350  16.962  14.466  1.00 90.90           C  
ATOM   1956  HB2 SER A 136       2.835  17.606  13.753  1.00 90.90           H  
ATOM   1957  HB3 SER A 136       2.605  16.477  15.097  1.00 90.90           H  
ATOM   1958  O   SER A 136       4.416  17.077  11.655  1.00 90.90           O  
ATOM   1959  OG  SER A 136       4.215  17.740  15.278  1.00 90.90           O  
ATOM   1960  HG  SER A 136       3.756  18.550  15.510  1.00 90.90           H  
ATOM   1961  N   VAL A 137       6.316  16.588  12.743  1.00 88.82           N  
ATOM   1962  H   VAL A 137       6.738  16.118  13.530  1.00 88.82           H  
ATOM   1963  CA  VAL A 137       7.206  17.159  11.719  1.00 88.82           C  
ATOM   1964  HA  VAL A 137       6.606  17.783  11.056  1.00 88.82           H  
ATOM   1965  C   VAL A 137       7.822  16.107  10.790  1.00 88.82           C  
ATOM   1966  CB  VAL A 137       8.274  18.097  12.319  1.00 88.82           C  
ATOM   1967  HB  VAL A 137       8.862  18.497  11.492  1.00 88.82           H  
ATOM   1968  O   VAL A 137       8.395  16.487   9.771  1.00 88.82           O  
ATOM   1969  CG1 VAL A 137       7.623  19.290  13.031  1.00 88.82           C  
ATOM   1970 HG11 VAL A 137       8.395  19.982  13.368  1.00 88.82           H  
ATOM   1971 HG12 VAL A 137       7.047  18.951  13.892  1.00 88.82           H  
ATOM   1972 HG13 VAL A 137       6.956  19.809  12.342  1.00 88.82           H  
ATOM   1973  CG2 VAL A 137       9.248  17.438  13.298  1.00 88.82           C  
ATOM   1974 HG21 VAL A 137       9.577  16.470  12.920  1.00 88.82           H  
ATOM   1975 HG22 VAL A 137      10.121  18.078  13.424  1.00 88.82           H  
ATOM   1976 HG23 VAL A 137       8.773  17.317  14.272  1.00 88.82           H  
ATOM   1977  N   GLY A 138       7.696  14.815  11.110  1.00 92.45           N  
ATOM   1978  H   GLY A 138       7.214  14.579  11.965  1.00 92.45           H  
ATOM   1979  CA  GLY A 138       8.241  13.689  10.345  1.00 92.45           C  
ATOM   1980  HA2 GLY A 138       9.016  14.035   9.660  1.00 92.45           H  
ATOM   1981  HA3 GLY A 138       7.447  13.234   9.752  1.00 92.45           H  
ATOM   1982  C   GLY A 138       8.842  12.612  11.250  1.00 92.45           C  
ATOM   1983  O   GLY A 138       8.577  12.583  12.454  1.00 92.45           O  
ATOM   1984  N   CYS A 139       9.668  11.738  10.678  1.00 95.77           N  
ATOM   1985  H   CYS A 139       9.825  11.791   9.682  1.00 95.77           H  
ATOM   1986  CA  CYS A 139      10.385  10.696  11.415  1.00 95.77           C  
ATOM   1987  HA  CYS A 139      10.118  10.761  12.470  1.00 95.77           H  
ATOM   1988  C   CYS A 139      11.904  10.908  11.338  1.00 95.77           C  
ATOM   1989  CB  CYS A 139       9.954   9.305  10.932  1.00 95.77           C  
ATOM   1990  HB2 CYS A 139      10.541   9.038  10.053  1.00 95.77           H  
ATOM   1991  HB3 CYS A 139      10.206   8.574  11.700  1.00 95.77           H  
ATOM   1992  O   CYS A 139      12.415  11.428  10.342  1.00 95.77           O  
ATOM   1993  SG  CYS A 139       8.207   9.114  10.485  1.00 95.77           S  
ATOM   1994  N   SER A 140      12.613  10.531  12.405  1.00 93.99           N  
ATOM   1995  H   SER A 140      12.133  10.048  13.151  1.00 93.99           H  
ATOM   1996  CA  SER A 140      14.075  10.653  12.503  1.00 93.99           C  
ATOM   1997  HA  SER A 140      14.393  11.541  11.956  1.00 93.99           H  
ATOM   1998  C   SER A 140      14.745   9.450  11.860  1.00 93.99           C  
ATOM   1999  CB  SER A 140      14.542  10.823  13.956  1.00 93.99           C  
ATOM   2000  HB2 SER A 140      13.934  10.205  14.617  1.00 93.99           H  
ATOM   2001  HB3 SER A 140      14.433  11.868  14.247  1.00 93.99           H  
ATOM   2002  O   SER A 140      14.353   8.311  12.099  1.00 93.99           O  
ATOM   2003  OG  SER A 140      15.901  10.482  14.117  1.00 93.99           O  
ATOM   2004  HG  SER A 140      16.152  10.585  15.038  1.00 93.99           H  
ATOM   2005  N   GLU A 141      15.780   9.706  11.070  1.00 92.81           N  
ATOM   2006  H   GLU A 141      16.080  10.660  10.930  1.00 92.81           H  
ATOM   2007  CA  GLU A 141      16.527   8.667  10.370  1.00 92.81           C  
ATOM   2008  HA  GLU A 141      15.814   8.058   9.814  1.00 92.81           H  
ATOM   2009  C   GLU A 141      17.280   7.739  11.322  1.00 92.81           C  
ATOM   2010  CB  GLU A 141      17.477   9.372   9.403  1.00 92.81           C  
ATOM   2011  HB2 GLU A 141      16.894  10.181   8.964  1.00 92.81           H  
ATOM   2012  HB3 GLU A 141      18.302   9.798   9.973  1.00 92.81           H  
ATOM   2013  O   GLU A 141      17.241   6.517  11.166  1.00 92.81           O  
ATOM   2014  CG  GLU A 141      17.976   8.468   8.267  1.00 92.81           C  
ATOM   2015  HG2 GLU A 141      17.944   7.435   8.614  1.00 92.81           H  
ATOM   2016  HG3 GLU A 141      17.260   8.535   7.449  1.00 92.81           H  
ATOM   2017  CD  GLU A 141      19.383   8.779   7.719  1.00 92.81           C  
ATOM   2018  OE1 GLU A 141      19.699   8.175   6.668  1.00 92.81           O  
ATOM   2019  OE2 GLU A 141      20.214   9.374   8.439  1.00 92.81           O  
ATOM   2020  N   SER A 142      17.895   8.312  12.360  1.00 94.13           N  
ATOM   2021  H   SER A 142      17.863   9.317  12.447  1.00 94.13           H  
ATOM   2022  CA  SER A 142      18.585   7.549  13.398  1.00 94.13           C  
ATOM   2023  HA  SER A 142      19.253   6.834  12.918  1.00 94.13           H  
ATOM   2024  C   SER A 142      17.613   6.760  14.273  1.00 94.13           C  
ATOM   2025  CB  SER A 142      19.431   8.489  14.262  1.00 94.13           C  
ATOM   2026  HB2 SER A 142      20.126   9.026  13.618  1.00 94.13           H  
ATOM   2027  HB3 SER A 142      20.006   7.900  14.976  1.00 94.13           H  
ATOM   2028  O   SER A 142      17.921   5.637  14.665  1.00 94.13           O  
ATOM   2029  OG  SER A 142      18.629   9.427  14.965  1.00 94.13           O  
ATOM   2030  HG  SER A 142      18.089   8.958  15.606  1.00 94.13           H  
ATOM   2031  N   ASP A 143      16.439   7.329  14.572  1.00 96.52           N  
ATOM   2032  H   ASP A 143      16.234   8.238  14.182  1.00 96.52           H  
ATOM   2033  CA  ASP A 143      15.426   6.653  15.391  1.00 96.52           C  
ATOM   2034  HA  ASP A 143      15.908   6.231  16.273  1.00 96.52           H  
ATOM   2035  C   ASP A 143      14.792   5.486  14.622  1.00 96.52           C  
ATOM   2036  CB  ASP A 143      14.335   7.631  15.869  1.00 96.52           C  
ATOM   2037  HB2 ASP A 143      13.910   8.137  15.003  1.00 96.52           H  
ATOM   2038  HB3 ASP A 143      13.532   7.041  16.313  1.00 96.52           H  
ATOM   2039  O   ASP A 143      14.552   4.436  15.212  1.00 96.52           O  
ATOM   2040  CG  ASP A 143      14.774   8.659  16.927  1.00 96.52           C  
ATOM   2041  OD1 ASP A 143      13.931   9.508  17.306  1.00 96.52           O  
ATOM   2042  OD2 ASP A 143      15.922   8.594  17.419  1.00 96.52           O  
ATOM   2043  N   VAL A 144      14.563   5.635  13.308  1.00 96.51           N  
ATOM   2044  H   VAL A 144      14.768   6.530  12.885  1.00 96.51           H  
ATOM   2045  CA  VAL A 144      14.076   4.550  12.438  1.00 96.51           C  
ATOM   2046  HA  VAL A 144      13.132   4.177  12.835  1.00 96.51           H  
ATOM   2047  C   VAL A 144      15.046   3.371  12.456  1.00 96.51           C  
ATOM   2048  CB  VAL A 144      13.819   5.050  10.998  1.00 96.51           C  
ATOM   2049  HB  VAL A 144      14.670   5.645  10.667  1.00 96.51           H  
ATOM   2050  O   VAL A 144      14.614   2.251  12.722  1.00 96.51           O  
ATOM   2051  CG1 VAL A 144      13.602   3.908   9.994  1.00 96.51           C  
ATOM   2052 HG11 VAL A 144      14.524   3.344   9.855  1.00 96.51           H  
ATOM   2053 HG12 VAL A 144      13.315   4.317   9.025  1.00 96.51           H  
ATOM   2054 HG13 VAL A 144      12.823   3.236  10.353  1.00 96.51           H  
ATOM   2055  CG2 VAL A 144      12.553   5.917  10.937  1.00 96.51           C  
ATOM   2056 HG21 VAL A 144      12.514   6.435   9.978  1.00 96.51           H  
ATOM   2057 HG22 VAL A 144      11.668   5.288  11.026  1.00 96.51           H  
ATOM   2058 HG23 VAL A 144      12.547   6.653  11.741  1.00 96.51           H  
ATOM   2059  N   LEU A 145      16.347   3.606  12.248  1.00 96.63           N  
ATOM   2060  H   LEU A 145      16.651   4.547  12.041  1.00 96.63           H  
ATOM   2061  CA  LEU A 145      17.341   2.528  12.267  1.00 96.63           C  
ATOM   2062  HA  LEU A 145      17.008   1.761  11.568  1.00 96.63           H  
ATOM   2063  C   LEU A 145      17.434   1.866  13.653  1.00 96.63           C  
ATOM   2064  CB  LEU A 145      18.693   3.081  11.784  1.00 96.63           C  
ATOM   2065  HB2 LEU A 145      19.035   3.837  12.490  1.00 96.63           H  
ATOM   2066  HB3 LEU A 145      18.545   3.567  10.820  1.00 96.63           H  
ATOM   2067  O   LEU A 145      17.359   0.645  13.756  1.00 96.63           O  
ATOM   2068  CG  LEU A 145      19.793   2.010  11.632  1.00 96.63           C  
ATOM   2069  HG  LEU A 145      19.991   1.554  12.602  1.00 96.63           H  
ATOM   2070  CD1 LEU A 145      19.421   0.915  10.629  1.00 96.63           C  
ATOM   2071 HD11 LEU A 145      18.597   0.319  11.020  1.00 96.63           H  
ATOM   2072 HD12 LEU A 145      20.268   0.242  10.493  1.00 96.63           H  
ATOM   2073 HD13 LEU A 145      19.142   1.351   9.669  1.00 96.63           H  
ATOM   2074  CD2 LEU A 145      21.079   2.682  11.146  1.00 96.63           C  
ATOM   2075 HD21 LEU A 145      21.874   1.939  11.086  1.00 96.63           H  
ATOM   2076 HD22 LEU A 145      20.924   3.127  10.163  1.00 96.63           H  
ATOM   2077 HD23 LEU A 145      21.376   3.458  11.853  1.00 96.63           H  
ATOM   2078  N   ALA A 146      17.479   2.661  14.728  1.00 96.86           N  
ATOM   2079  H   ALA A 146      17.528   3.661  14.590  1.00 96.86           H  
ATOM   2080  CA  ALA A 146      17.510   2.144  16.098  1.00 96.86           C  
ATOM   2081  HA  ALA A 146      18.368   1.479  16.193  1.00 96.86           H  
ATOM   2082  C   ALA A 146      16.250   1.331  16.467  1.00 96.86           C  
ATOM   2083  CB  ALA A 146      17.693   3.331  17.050  1.00 96.86           C  
ATOM   2084  HB1 ALA A 146      16.841   4.008  16.969  1.00 96.86           H  
ATOM   2085  HB2 ALA A 146      18.604   3.870  16.792  1.00 96.86           H  
ATOM   2086  HB3 ALA A 146      17.772   2.969  18.075  1.00 96.86           H  
ATOM   2087  O   ALA A 146      16.323   0.386  17.262  1.00 96.86           O  
ATOM   2088  N   ALA A 147      15.092   1.687  15.904  1.00 97.56           N  
ATOM   2089  H   ALA A 147      15.074   2.517  15.328  1.00 97.56           H  
ATOM   2090  CA  ALA A 147      13.853   0.931  16.043  1.00 97.56           C  
ATOM   2091  HA  ALA A 147      13.702   0.677  17.092  1.00 97.56           H  
ATOM   2092  C   ALA A 147      13.887  -0.404  15.308  1.00 97.56           C  
ATOM   2093  CB  ALA A 147      12.675   1.790  15.591  1.00 97.56           C  
ATOM   2094  HB1 ALA A 147      12.586   2.648  16.258  1.00 97.56           H  
ATOM   2095  HB2 ALA A 147      11.759   1.200  15.621  1.00 97.56           H  
ATOM   2096  HB3 ALA A 147      12.831   2.137  14.570  1.00 97.56           H  
ATOM   2097  O   ALA A 147      13.463  -1.408  15.881  1.00 97.56           O  
ATOM   2098  N   MET A 148      14.420  -0.432  14.084  1.00 97.75           N  
ATOM   2099  H   MET A 148      14.764   0.429  13.684  1.00 97.75           H  
ATOM   2100  CA  MET A 148      14.615  -1.677  13.342  1.00 97.75           C  
ATOM   2101  HA  MET A 148      13.658  -2.192  13.262  1.00 97.75           H  
ATOM   2102  C   MET A 148      15.559  -2.614  14.100  1.00 97.75           C  
ATOM   2103  CB  MET A 148      15.129  -1.395  11.924  1.00 97.75           C  
ATOM   2104  HB2 MET A 148      15.354  -2.344  11.437  1.00 97.75           H  
ATOM   2105  HB3 MET A 148      16.044  -0.804  11.964  1.00 97.75           H  
ATOM   2106  O   MET A 148      15.180  -3.754  14.358  1.00 97.75           O  
ATOM   2107  CG  MET A 148      14.079  -0.653  11.092  1.00 97.75           C  
ATOM   2108  HG2 MET A 148      13.868   0.309  11.559  1.00 97.75           H  
ATOM   2109  HG3 MET A 148      13.157  -1.234  11.092  1.00 97.75           H  
ATOM   2110  SD  MET A 148      14.551  -0.342   9.377  1.00 97.75           S  
ATOM   2111  CE  MET A 148      14.068  -1.939   8.678  1.00 97.75           C  
ATOM   2112  HE1 MET A 148      14.219  -1.914   7.599  1.00 97.75           H  
ATOM   2113  HE2 MET A 148      14.659  -2.737   9.128  1.00 97.75           H  
ATOM   2114  HE3 MET A 148      13.014  -2.128   8.881  1.00 97.75           H  
ATOM   2115  N   ASP A 149      16.711  -2.116  14.556  1.00 97.67           N  
ATOM   2116  H   ASP A 149      16.993  -1.194  14.253  1.00 97.67           H  
ATOM   2117  CA  ASP A 149      17.675  -2.894  15.346  1.00 97.67           C  
ATOM   2118  HA  ASP A 149      18.023  -3.745  14.760  1.00 97.67           H  
ATOM   2119  C   ASP A 149      17.039  -3.448  16.632  1.00 97.67           C  
ATOM   2120  CB  ASP A 149      18.891  -2.018  15.695  1.00 97.67           C  
ATOM   2121  HB2 ASP A 149      19.508  -2.558  16.413  1.00 97.67           H  
ATOM   2122  HB3 ASP A 149      18.545  -1.104  16.178  1.00 97.67           H  
ATOM   2123  O   ASP A 149      17.145  -4.637  16.935  1.00 97.67           O  
ATOM   2124  CG  ASP A 149      19.780  -1.652  14.498  1.00 97.67           C  
ATOM   2125  OD1 ASP A 149      20.560  -0.684  14.654  1.00 97.67           O  
ATOM   2126  OD2 ASP A 149      19.710  -2.351  13.461  1.00 97.67           O  
ATOM   2127  N   SER A 150      16.290  -2.609  17.359  1.00 97.35           N  
ATOM   2128  H   SER A 150      16.216  -1.654  17.038  1.00 97.35           H  
ATOM   2129  CA  SER A 150      15.575  -3.037  18.569  1.00 97.35           C  
ATOM   2130  HA  SER A 150      16.292  -3.438  19.285  1.00 97.35           H  
ATOM   2131  C   SER A 150      14.550  -4.129  18.277  1.00 97.35           C  
ATOM   2132  CB  SER A 150      14.823  -1.872  19.204  1.00 97.35           C  
ATOM   2133  HB2 SER A 150      14.154  -1.435  18.463  1.00 97.35           H  
ATOM   2134  HB3 SER A 150      14.218  -2.247  20.030  1.00 97.35           H  
ATOM   2135  O   SER A 150      14.465  -5.100  19.020  1.00 97.35           O  
ATOM   2136  OG  SER A 150      15.707  -0.877  19.689  1.00 97.35           O  
ATOM   2137  HG  SER A 150      16.228  -0.592  18.935  1.00 97.35           H  
ATOM   2138  N   ALA A 151      13.763  -3.980  17.212  1.00 97.81           N  
ATOM   2139  H   ALA A 151      13.884  -3.174  16.616  1.00 97.81           H  
ATOM   2140  CA  ALA A 151      12.739  -4.949  16.856  1.00 97.81           C  
ATOM   2141  HA  ALA A 151      12.114  -5.138  17.729  1.00 97.81           H  
ATOM   2142  C   ALA A 151      13.338  -6.300  16.441  1.00 97.81           C  
ATOM   2143  CB  ALA A 151      11.881  -4.330  15.759  1.00 97.81           C  
ATOM   2144  HB1 ALA A 151      11.044  -4.995  15.546  1.00 97.81           H  
ATOM   2145  HB2 ALA A 151      11.492  -3.366  16.087  1.00 97.81           H  
ATOM   2146  HB3 ALA A 151      12.488  -4.182  14.866  1.00 97.81           H  
ATOM   2147  O   ALA A 151      12.815  -7.351  16.824  1.00 97.81           O  
ATOM   2148  N   ILE A 152      14.464  -6.271  15.720  1.00 97.55           N  
ATOM   2149  H   ILE A 152      14.832  -5.371  15.445  1.00 97.55           H  
ATOM   2150  CA  ILE A 152      15.240  -7.462  15.368  1.00 97.55           C  
ATOM   2151  HA  ILE A 152      14.599  -8.142  14.807  1.00 97.55           H  
ATOM   2152  C   ILE A 152      15.684  -8.207  16.634  1.00 97.55           C  
ATOM   2153  CB  ILE A 152      16.444  -7.069  14.476  1.00 97.55           C  
ATOM   2154  HB  ILE A 152      16.998  -6.268  14.965  1.00 97.55           H  
ATOM   2155  O   ILE A 152      15.457  -9.413  16.753  1.00 97.55           O  
ATOM   2156  CG1 ILE A 152      15.978  -6.573  13.088  1.00 97.55           C  
ATOM   2157 HG12 ILE A 152      15.112  -5.919  13.191  1.00 97.55           H  
ATOM   2158 HG13 ILE A 152      15.656  -7.425  12.490  1.00 97.55           H  
ATOM   2159  CG2 ILE A 152      17.391  -8.267  14.296  1.00 97.55           C  
ATOM   2160 HG21 ILE A 152      18.188  -8.017  13.595  1.00 97.55           H  
ATOM   2161 HG22 ILE A 152      17.863  -8.517  15.246  1.00 97.55           H  
ATOM   2162 HG23 ILE A 152      16.824  -9.120  13.923  1.00 97.55           H  
ATOM   2163  CD1 ILE A 152      17.061  -5.804  12.318  1.00 97.55           C  
ATOM   2164 HD11 ILE A 152      16.628  -5.370  11.417  1.00 97.55           H  
ATOM   2165 HD12 ILE A 152      17.876  -6.468  12.028  1.00 97.55           H  
ATOM   2166 HD13 ILE A 152      17.455  -4.995  12.932  1.00 97.55           H  
ATOM   2167  N   ASP A 153      16.282  -7.501  17.594  1.00 97.48           N  
ATOM   2168  H   ASP A 153      16.483  -6.526  17.424  1.00 97.48           H  
ATOM   2169  CA  ASP A 153      16.794  -8.111  18.826  1.00 97.48           C  
ATOM   2170  HA  ASP A 153      17.346  -9.014  18.566  1.00 97.48           H  
ATOM   2171  C   ASP A 153      15.685  -8.557  19.791  1.00 97.48           C  
ATOM   2172  CB  ASP A 153      17.756  -7.133  19.512  1.00 97.48           C  
ATOM   2173  HB2 ASP A 153      17.901  -7.456  20.543  1.00 97.48           H  
ATOM   2174  HB3 ASP A 153      17.310  -6.138  19.536  1.00 97.48           H  
ATOM   2175  O   ASP A 153      15.837  -9.560  20.499  1.00 97.48           O  
ATOM   2176  CG  ASP A 153      19.140  -7.073  18.852  1.00 97.48           C  
ATOM   2177  OD1 ASP A 153      19.881  -6.134  19.213  1.00 97.48           O  
ATOM   2178  OD2 ASP A 153      19.506  -8.030  18.115  1.00 97.48           O  
ATOM   2179  N   ASP A 154      14.551  -7.855  19.785  1.00 97.56           N  
ATOM   2180  H   ASP A 154      14.532  -7.006  19.238  1.00 97.56           H  
ATOM   2181  CA  ASP A 154      13.367  -8.191  20.576  1.00 97.56           C  
ATOM   2182  HA  ASP A 154      13.673  -8.345  21.611  1.00 97.56           H  
ATOM   2183  C   ASP A 154      12.691  -9.490  20.100  1.00 97.56           C  
ATOM   2184  CB  ASP A 154      12.368  -7.024  20.538  1.00 97.56           C  
ATOM   2185  HB2 ASP A 154      11.439  -7.385  20.980  1.00 97.56           H  
ATOM   2186  HB3 ASP A 154      12.167  -6.740  19.505  1.00 97.56           H  
ATOM   2187  O   ASP A 154      12.029 -10.168  20.895  1.00 97.56           O  
ATOM   2188  CG  ASP A 154      12.771  -5.798  21.358  1.00 97.56           C  
ATOM   2189  OD1 ASP A 154      12.098  -4.744  21.236  1.00 97.56           O  
ATOM   2190  OD2 ASP A 154      13.625  -5.917  22.265  1.00 97.56           O  
ATOM   2191  N   GLY A 155      12.891  -9.871  18.833  1.00 96.91           N  
ATOM   2192  H   GLY A 155      13.466  -9.272  18.257  1.00 96.91           H  
ATOM   2193  CA  GLY A 155      12.397 -11.119  18.248  1.00 96.91           C  
ATOM   2194  HA2 GLY A 155      13.118 -11.447  17.500  1.00 96.91           H  
ATOM   2195  HA3 GLY A 155      12.327 -11.886  19.020  1.00 96.91           H  
ATOM   2196  C   GLY A 155      11.038 -11.002  17.554  1.00 96.91           C  
ATOM   2197  O   GLY A 155      10.231 -11.934  17.649  1.00 96.91           O  
ATOM   2198  N   VAL A 156      10.770  -9.872  16.884  1.00 97.79           N  
ATOM   2199  H   VAL A 156      11.481  -9.156  16.846  1.00 97.79           H  
ATOM   2200  CA  VAL A 156       9.590  -9.731  16.007  1.00 97.79           C  
ATOM   2201  HA  VAL A 156       8.715 -10.015  16.591  1.00 97.79           H  
ATOM   2202  C   VAL A 156       9.670 -10.693  14.815  1.00 97.79           C  
ATOM   2203  CB  VAL A 156       9.362  -8.282  15.521  1.00 97.79           C  
ATOM   2204  HB  VAL A 156       8.393  -8.255  15.023  1.00 97.79           H  
ATOM   2205  O   VAL A 156      10.756 -11.096  14.414  1.00 97.79           O  
ATOM   2206  CG1 VAL A 156       9.284  -7.293  16.691  1.00 97.79           C  
ATOM   2207 HG11 VAL A 156       9.037  -6.298  16.319  1.00 97.79           H  
ATOM   2208 HG12 VAL A 156      10.240  -7.238  17.214  1.00 97.79           H  
ATOM   2209 HG13 VAL A 156       8.510  -7.606  17.392  1.00 97.79           H  
ATOM   2210  CG2 VAL A 156      10.403  -7.805  14.505  1.00 97.79           C  
ATOM   2211 HG21 VAL A 156      11.412  -7.933  14.898  1.00 97.79           H  
ATOM   2212 HG22 VAL A 156      10.312  -8.382  13.585  1.00 97.79           H  
ATOM   2213 HG23 VAL A 156      10.235  -6.756  14.264  1.00 97.79           H  
ATOM   2214  N   ASP A 157       8.527 -11.058  14.234  1.00 98.13           N  
ATOM   2215  H   ASP A 157       7.658 -10.691  14.595  1.00 98.13           H  
ATOM   2216  CA  ASP A 157       8.457 -11.921  13.042  1.00 98.13           C  
ATOM   2217  HA  ASP A 157       9.371 -12.507  12.939  1.00 98.13           H  
ATOM   2218  C   ASP A 157       8.267 -11.127  11.749  1.00 98.13           C  
ATOM   2219  CB  ASP A 157       7.272 -12.877  13.189  1.00 98.13           C  
ATOM   2220  HB2 ASP A 157       6.374 -12.309  13.429  1.00 98.13           H  
ATOM   2221  HB3 ASP A 157       7.105 -13.384  12.239  1.00 98.13           H  
ATOM   2222  O   ASP A 157       8.805 -11.483  10.701  1.00 98.13           O  
ATOM   2223  CG  ASP A 157       7.521 -13.930  14.250  1.00 98.13           C  
ATOM   2224  OD1 ASP A 157       6.805 -13.960  15.283  1.00 98.13           O  
ATOM   2225  OD2 ASP A 157       8.416 -14.777  14.043  1.00 98.13           O  
ATOM   2226  N   ILE A 158       7.479 -10.055  11.831  1.00 98.17           N  
ATOM   2227  H   ILE A 158       7.089  -9.831  12.736  1.00 98.17           H  
ATOM   2228  CA  ILE A 158       7.149  -9.163  10.721  1.00 98.17           C  
ATOM   2229  HA  ILE A 158       7.785  -9.397   9.867  1.00 98.17           H  
ATOM   2230  C   ILE A 158       7.433  -7.731  11.167  1.00 98.17           C  
ATOM   2231  CB  ILE A 158       5.667  -9.325  10.302  1.00 98.17           C  
ATOM   2232  HB  ILE A 158       5.055  -8.966  11.129  1.00 98.17           H  
ATOM   2233  O   ILE A 158       7.025  -7.339  12.260  1.00 98.17           O  
ATOM   2234  CG1 ILE A 158       5.224 -10.785  10.040  1.00 98.17           C  
ATOM   2235 HG12 ILE A 158       5.379 -11.380  10.940  1.00 98.17           H  
ATOM   2236 HG13 ILE A 158       4.151 -10.784   9.847  1.00 98.17           H  
ATOM   2237  CG2 ILE A 158       5.341  -8.445   9.080  1.00 98.17           C  
ATOM   2238 HG21 ILE A 158       5.418  -7.390   9.339  1.00 98.17           H  
ATOM   2239 HG22 ILE A 158       6.035  -8.654   8.266  1.00 98.17           H  
ATOM   2240 HG23 ILE A 158       4.323  -8.641   8.743  1.00 98.17           H  
ATOM   2241  CD1 ILE A 158       5.905 -11.493   8.864  1.00 98.17           C  
ATOM   2242 HD11 ILE A 158       5.682 -10.970   7.934  1.00 98.17           H  
ATOM   2243 HD12 ILE A 158       5.526 -12.512   8.789  1.00 98.17           H  
ATOM   2244 HD13 ILE A 158       6.984 -11.530   9.012  1.00 98.17           H  
ATOM   2245  N   LEU A 159       8.072  -6.936  10.314  1.00 98.28           N  
ATOM   2246  H   LEU A 159       8.372  -7.335   9.436  1.00 98.28           H  
ATOM   2247  CA  LEU A 159       8.166  -5.487  10.462  1.00 98.28           C  
ATOM   2248  HA  LEU A 159       7.847  -5.204  11.465  1.00 98.28           H  
ATOM   2249  C   LEU A 159       7.208  -4.802   9.491  1.00 98.28           C  
ATOM   2250  CB  LEU A 159       9.617  -5.023  10.252  1.00 98.28           C  
ATOM   2251  HB2 LEU A 159       9.618  -3.961  10.008  1.00 98.28           H  
ATOM   2252  HB3 LEU A 159      10.032  -5.558   9.398  1.00 98.28           H  
ATOM   2253  O   LEU A 159       7.243  -5.057   8.290  1.00 98.28           O  
ATOM   2254  CG  LEU A 159      10.519  -5.239  11.476  1.00 98.28           C  
ATOM   2255  HG  LEU A 159      10.502  -6.288  11.770  1.00 98.28           H  
ATOM   2256  CD1 LEU A 159      11.958  -4.841  11.146  1.00 98.28           C  
ATOM   2257 HD11 LEU A 159      12.007  -3.786  10.879  1.00 98.28           H  
ATOM   2258 HD12 LEU A 159      12.323  -5.440  10.312  1.00 98.28           H  
ATOM   2259 HD13 LEU A 159      12.601  -5.023  12.007  1.00 98.28           H  
ATOM   2260  CD2 LEU A 159      10.041  -4.381  12.647  1.00 98.28           C  
ATOM   2261 HD21 LEU A 159      10.828  -4.340  13.401  1.00 98.28           H  
ATOM   2262 HD22 LEU A 159       9.148  -4.815  13.097  1.00 98.28           H  
ATOM   2263 HD23 LEU A 159       9.835  -3.364  12.314  1.00 98.28           H  
ATOM   2264  N   SER A 160       6.361  -3.923  10.020  1.00 98.28           N  
ATOM   2265  H   SER A 160       6.395  -3.786  11.020  1.00 98.28           H  
ATOM   2266  CA  SER A 160       5.426  -3.102   9.256  1.00 98.28           C  
ATOM   2267  HA  SER A 160       5.416  -3.422   8.214  1.00 98.28           H  
ATOM   2268  C   SER A 160       5.867  -1.645   9.322  1.00 98.28           C  
ATOM   2269  CB  SER A 160       4.015  -3.276   9.822  1.00 98.28           C  
ATOM   2270  HB2 SER A 160       3.945  -2.806  10.803  1.00 98.28           H  
ATOM   2271  HB3 SER A 160       3.813  -4.341   9.938  1.00 98.28           H  
ATOM   2272  O   SER A 160       5.838  -1.037  10.395  1.00 98.28           O  
ATOM   2273  OG  SER A 160       3.048  -2.722   8.947  1.00 98.28           O  
ATOM   2274  HG  SER A 160       3.093  -1.765   9.012  1.00 98.28           H  
ATOM   2275  N   MET A 161       6.257  -1.083   8.179  1.00 97.80           N  
ATOM   2276  H   MET A 161       6.300  -1.658   7.351  1.00 97.80           H  
ATOM   2277  CA  MET A 161       6.758   0.288   8.071  1.00 97.80           C  
ATOM   2278  HA  MET A 161       6.684   0.788   9.037  1.00 97.80           H  
ATOM   2279  C   MET A 161       5.911   1.070   7.070  1.00 97.80           C  
ATOM   2280  CB  MET A 161       8.238   0.282   7.678  1.00 97.80           C  
ATOM   2281  HB2 MET A 161       8.352  -0.204   6.708  1.00 97.80           H  
ATOM   2282  HB3 MET A 161       8.582   1.313   7.595  1.00 97.80           H  
ATOM   2283  O   MET A 161       5.918   0.811   5.871  1.00 97.80           O  
ATOM   2284  CG  MET A 161       9.095  -0.460   8.708  1.00 97.80           C  
ATOM   2285  HG2 MET A 161       8.921  -0.031   9.695  1.00 97.80           H  
ATOM   2286  HG3 MET A 161       8.785  -1.505   8.735  1.00 97.80           H  
ATOM   2287  SD  MET A 161      10.868  -0.432   8.368  1.00 97.80           S  
ATOM   2288  CE  MET A 161      11.254   1.310   8.692  1.00 97.80           C  
ATOM   2289  HE1 MET A 161      12.334   1.449   8.647  1.00 97.80           H  
ATOM   2290  HE2 MET A 161      10.898   1.591   9.683  1.00 97.80           H  
ATOM   2291  HE3 MET A 161      10.786   1.941   7.936  1.00 97.80           H  
ATOM   2292  N   SER A 162       5.127   2.009   7.582  1.00 97.68           N  
ATOM   2293  H   SER A 162       5.181   2.181   8.576  1.00 97.68           H  
ATOM   2294  CA  SER A 162       4.208   2.853   6.806  1.00 97.68           C  
ATOM   2295  HA  SER A 162       4.117   2.474   5.788  1.00 97.68           H  
ATOM   2296  C   SER A 162       4.758   4.275   6.677  1.00 97.68           C  
ATOM   2297  CB  SER A 162       2.833   2.765   7.456  1.00 97.68           C  
ATOM   2298  HB2 SER A 162       2.921   2.958   8.525  1.00 97.68           H  
ATOM   2299  HB3 SER A 162       2.152   3.496   7.021  1.00 97.68           H  
ATOM   2300  O   SER A 162       4.090   5.271   6.957  1.00 97.68           O  
ATOM   2301  OG  SER A 162       2.342   1.457   7.240  1.00 97.68           O  
ATOM   2302  HG  SER A 162       3.104   0.884   7.134  1.00 97.68           H  
ATOM   2303  N   LEU A 163       6.045   4.341   6.346  1.00 96.97           N  
ATOM   2304  H   LEU A 163       6.493   3.493   6.027  1.00 96.97           H  
ATOM   2305  CA  LEU A 163       6.836   5.555   6.239  1.00 96.97           C  
ATOM   2306  HA  LEU A 163       6.179   6.356   5.900  1.00 96.97           H  
ATOM   2307  C   LEU A 163       7.908   5.362   5.174  1.00 96.97           C  
ATOM   2308  CB  LEU A 163       7.413   5.937   7.621  1.00 96.97           C  
ATOM   2309  HB2 LEU A 163       7.921   6.899   7.541  1.00 96.97           H  
ATOM   2310  HB3 LEU A 163       6.559   6.084   8.281  1.00 96.97           H  
ATOM   2311  O   LEU A 163       8.434   4.258   5.009  1.00 96.97           O  
ATOM   2312  CG  LEU A 163       8.369   4.912   8.278  1.00 96.97           C  
ATOM   2313  HG  LEU A 163       8.075   3.897   8.011  1.00 96.97           H  
ATOM   2314  CD1 LEU A 163       9.837   5.131   7.902  1.00 96.97           C  
ATOM   2315 HD11 LEU A 163      10.461   4.383   8.391  1.00 96.97           H  
ATOM   2316 HD12 LEU A 163      10.167   6.124   8.207  1.00 96.97           H  
ATOM   2317 HD13 LEU A 163       9.970   5.028   6.825  1.00 96.97           H  
ATOM   2318  CD2 LEU A 163       8.303   5.035   9.800  1.00 96.97           C  
ATOM   2319 HD21 LEU A 163       8.944   4.279  10.254  1.00 96.97           H  
ATOM   2320 HD22 LEU A 163       8.633   6.026  10.113  1.00 96.97           H  
ATOM   2321 HD23 LEU A 163       7.282   4.867  10.142  1.00 96.97           H  
ATOM   2322  N   SER A 164       8.245   6.444   4.480  1.00 95.76           N  
ATOM   2323  H   SER A 164       7.741   7.303   4.646  1.00 95.76           H  
ATOM   2324  CA  SER A 164       9.242   6.405   3.416  1.00 95.76           C  
ATOM   2325  HA  SER A 164       9.943   5.594   3.617  1.00 95.76           H  
ATOM   2326  C   SER A 164      10.043   7.693   3.315  1.00 95.76           C  
ATOM   2327  CB  SER A 164       8.601   6.132   2.057  1.00 95.76           C  
ATOM   2328  HB2 SER A 164       9.412   5.924   1.360  1.00 95.76           H  
ATOM   2329  HB3 SER A 164       8.052   7.007   1.707  1.00 95.76           H  
ATOM   2330  O   SER A 164       9.641   8.759   3.792  1.00 95.76           O  
ATOM   2331  OG  SER A 164       7.731   5.031   2.063  1.00 95.76           O  
ATOM   2332  HG  SER A 164       6.880   5.310   2.409  1.00 95.76           H  
ATOM   2333  N   GLY A 165      11.204   7.580   2.675  1.00 92.73           N  
ATOM   2334  H   GLY A 165      11.478   6.661   2.357  1.00 92.73           H  
ATOM   2335  CA  GLY A 165      12.054   8.705   2.307  1.00 92.73           C  
ATOM   2336  HA2 GLY A 165      13.095   8.426   2.469  1.00 92.73           H  
ATOM   2337  HA3 GLY A 165      11.837   9.577   2.925  1.00 92.73           H  
ATOM   2338  C   GLY A 165      11.846   9.075   0.844  1.00 92.73           C  
ATOM   2339  O   GLY A 165      10.728   9.056   0.331  1.00 92.73           O  
ATOM   2340  N   GLY A 166      12.945   9.402   0.174  1.00 90.28           N  
ATOM   2341  H   GLY A 166      13.830   9.313   0.653  1.00 90.28           H  
ATOM   2342  CA  GLY A 166      12.993   9.632  -1.267  1.00 90.28           C  
ATOM   2343  HA2 GLY A 166      13.556  10.541  -1.480  1.00 90.28           H  
ATOM   2344  HA3 GLY A 166      11.984   9.760  -1.659  1.00 90.28           H  
ATOM   2345  C   GLY A 166      13.668   8.464  -1.988  1.00 90.28           C  
ATOM   2346  O   GLY A 166      14.290   7.621  -1.342  1.00 90.28           O  
ATOM   2347  N   PRO A 167      13.583   8.403  -3.326  1.00 91.21           N  
ATOM   2348  CA  PRO A 167      14.182   7.329  -4.115  1.00 91.21           C  
ATOM   2349  HA  PRO A 167      13.973   6.364  -3.652  1.00 91.21           H  
ATOM   2350  C   PRO A 167      15.711   7.497  -4.210  1.00 91.21           C  
ATOM   2351  CB  PRO A 167      13.453   7.396  -5.463  1.00 91.21           C  
ATOM   2352  HB2 PRO A 167      12.530   6.819  -5.401  1.00 91.21           H  
ATOM   2353  HB3 PRO A 167      14.064   7.033  -6.289  1.00 91.21           H  
ATOM   2354  O   PRO A 167      16.228   8.069  -5.174  1.00 91.21           O  
ATOM   2355  CG  PRO A 167      13.110   8.880  -5.610  1.00 91.21           C  
ATOM   2356  HG2 PRO A 167      13.973   9.423  -5.994  1.00 91.21           H  
ATOM   2357  HG3 PRO A 167      12.244   9.031  -6.256  1.00 91.21           H  
ATOM   2358  CD  PRO A 167      12.826   9.315  -4.174  1.00 91.21           C  
ATOM   2359  HD2 PRO A 167      13.133  10.350  -4.024  1.00 91.21           H  
ATOM   2360  HD3 PRO A 167      11.762   9.204  -3.964  1.00 91.21           H  
ATOM   2361  N   ILE A 168      16.430   7.007  -3.196  1.00 92.31           N  
ATOM   2362  H   ILE A 168      15.922   6.591  -2.429  1.00 92.31           H  
ATOM   2363  CA  ILE A 168      17.896   7.074  -3.060  1.00 92.31           C  
ATOM   2364  HA  ILE A 168      18.274   7.686  -3.879  1.00 92.31           H  
ATOM   2365  C   ILE A 168      18.555   5.682  -3.197  1.00 92.31           C  
ATOM   2366  CB  ILE A 168      18.293   7.784  -1.740  1.00 92.31           C  
ATOM   2367  HB  ILE A 168      19.380   7.851  -1.711  1.00 92.31           H  
ATOM   2368  O   ILE A 168      17.868   4.668  -3.080  1.00 92.31           O  
ATOM   2369  CG1 ILE A 168      17.850   6.990  -0.493  1.00 92.31           C  
ATOM   2370 HG12 ILE A 168      16.764   6.892  -0.474  1.00 92.31           H  
ATOM   2371 HG13 ILE A 168      18.280   5.991  -0.551  1.00 92.31           H  
ATOM   2372  CG2 ILE A 168      17.759   9.229  -1.733  1.00 92.31           C  
ATOM   2373 HG21 ILE A 168      16.678   9.226  -1.593  1.00 92.31           H  
ATOM   2374 HG22 ILE A 168      17.994   9.722  -2.676  1.00 92.31           H  
ATOM   2375 HG23 ILE A 168      18.216   9.795  -0.921  1.00 92.31           H  
ATOM   2376  CD1 ILE A 168      18.306   7.612   0.830  1.00 92.31           C  
ATOM   2377 HD11 ILE A 168      18.033   6.949   1.651  1.00 92.31           H  
ATOM   2378 HD12 ILE A 168      17.814   8.570   0.993  1.00 92.31           H  
ATOM   2379 HD13 ILE A 168      19.387   7.750   0.824  1.00 92.31           H  
ATOM   2380  N   PRO A 169      19.877   5.590  -3.459  1.00 94.30           N  
ATOM   2381  CA  PRO A 169      20.588   4.308  -3.514  1.00 94.30           C  
ATOM   2382  HA  PRO A 169      20.143   3.696  -4.298  1.00 94.30           H  
ATOM   2383  C   PRO A 169      20.546   3.545  -2.185  1.00 94.30           C  
ATOM   2384  CB  PRO A 169      22.035   4.648  -3.891  1.00 94.30           C  
ATOM   2385  HB2 PRO A 169      22.472   3.891  -4.543  1.00 94.30           H  
ATOM   2386  HB3 PRO A 169      22.641   4.766  -2.993  1.00 94.30           H  
ATOM   2387  O   PRO A 169      20.685   4.153  -1.123  1.00 94.30           O  
ATOM   2388  CG  PRO A 169      21.915   5.998  -4.592  1.00 94.30           C  
ATOM   2389  HG2 PRO A 169      22.840   6.571  -4.529  1.00 94.30           H  
ATOM   2390  HG3 PRO A 169      21.624   5.847  -5.631  1.00 94.30           H  
ATOM   2391  CD  PRO A 169      20.776   6.672  -3.832  1.00 94.30           C  
ATOM   2392  HD2 PRO A 169      20.290   7.408  -4.474  1.00 94.30           H  
ATOM   2393  HD3 PRO A 169      21.166   7.146  -2.932  1.00 94.30           H  
ATOM   2394  N   PHE A 170      20.472   2.211  -2.238  1.00 96.45           N  
ATOM   2395  H   PHE A 170      20.383   1.764  -3.140  1.00 96.45           H  
ATOM   2396  CA  PHE A 170      20.266   1.372  -1.048  1.00 96.45           C  
ATOM   2397  HA  PHE A 170      19.326   1.661  -0.578  1.00 96.45           H  
ATOM   2398  C   PHE A 170      21.358   1.525   0.018  1.00 96.45           C  
ATOM   2399  CB  PHE A 170      20.173  -0.102  -1.467  1.00 96.45           C  
ATOM   2400  HB2 PHE A 170      19.913  -0.690  -0.587  1.00 96.45           H  
ATOM   2401  HB3 PHE A 170      21.157  -0.427  -1.805  1.00 96.45           H  
ATOM   2402  O   PHE A 170      21.077   1.471   1.207  1.00 96.45           O  
ATOM   2403  CG  PHE A 170      19.159  -0.418  -2.546  1.00 96.45           C  
ATOM   2404  CD1 PHE A 170      17.865   0.137  -2.498  1.00 96.45           C  
ATOM   2405  HD1 PHE A 170      17.579   0.800  -1.696  1.00 96.45           H  
ATOM   2406  CD2 PHE A 170      19.504  -1.292  -3.593  1.00 96.45           C  
ATOM   2407  HD2 PHE A 170      20.492  -1.727  -3.643  1.00 96.45           H  
ATOM   2408  CE1 PHE A 170      16.927  -0.177  -3.495  1.00 96.45           C  
ATOM   2409  HE1 PHE A 170      15.937   0.254  -3.456  1.00 96.45           H  
ATOM   2410  CE2 PHE A 170      18.561  -1.609  -4.583  1.00 96.45           C  
ATOM   2411  HE2 PHE A 170      18.837  -2.281  -5.382  1.00 96.45           H  
ATOM   2412  CZ  PHE A 170      17.271  -1.055  -4.536  1.00 96.45           C  
ATOM   2413  HZ  PHE A 170      16.543  -1.307  -5.293  1.00 96.45           H  
ATOM   2414  N   HIS A 171      22.608   1.775  -0.386  1.00 95.44           N  
ATOM   2415  H   HIS A 171      22.784   1.830  -1.379  1.00 95.44           H  
ATOM   2416  CA  HIS A 171      23.730   1.960   0.544  1.00 95.44           C  
ATOM   2417  HA  HIS A 171      23.663   1.186   1.308  1.00 95.44           H  
ATOM   2418  C   HIS A 171      23.698   3.310   1.301  1.00 95.44           C  
ATOM   2419  CB  HIS A 171      25.044   1.754  -0.224  1.00 95.44           C  
ATOM   2420  HB2 HIS A 171      25.009   0.810  -0.768  1.00 95.44           H  
ATOM   2421  HB3 HIS A 171      25.856   1.688   0.500  1.00 95.44           H  
ATOM   2422  O   HIS A 171      24.644   3.631   2.024  1.00 95.44           O  
ATOM   2423  CG  HIS A 171      25.354   2.880  -1.177  1.00 95.44           C  
ATOM   2424  CD2 HIS A 171      25.229   2.893  -2.540  1.00 95.44           C  
ATOM   2425  HD2 HIS A 171      24.915   2.066  -3.160  1.00 95.44           H  
ATOM   2426  ND1 HIS A 171      25.778   4.126  -0.795  1.00 95.44           N  
ATOM   2427  HD1 HIS A 171      25.861   4.415   0.169  1.00 95.44           H  
ATOM   2428  CE1 HIS A 171      25.876   4.885  -1.898  1.00 95.44           C  
ATOM   2429  HE1 HIS A 171      26.148   5.930  -1.916  1.00 95.44           H  
ATOM   2430  NE2 HIS A 171      25.553   4.182  -2.986  1.00 95.44           N  
ATOM   2431  N   ARG A 172      22.677   4.147   1.065  1.00 94.56           N  
ATOM   2432  H   ARG A 172      21.972   3.842   0.409  1.00 94.56           H  
ATOM   2433  CA  ARG A 172      22.371   5.385   1.809  1.00 94.56           C  
ATOM   2434  HA  ARG A 172      23.026   5.468   2.676  1.00 94.56           H  
ATOM   2435  C   ARG A 172      20.954   5.381   2.388  1.00 94.56           C  
ATOM   2436  CB  ARG A 172      22.536   6.628   0.915  1.00 94.56           C  
ATOM   2437  HB2 ARG A 172      22.276   7.515   1.493  1.00 94.56           H  
ATOM   2438  HB3 ARG A 172      21.845   6.556   0.075  1.00 94.56           H  
ATOM   2439  O   ARG A 172      20.527   6.402   2.905  1.00 94.56           O  
ATOM   2440  CG  ARG A 172      23.955   6.812   0.389  1.00 94.56           C  
ATOM   2441  HG2 ARG A 172      24.659   6.805   1.222  1.00 94.56           H  
ATOM   2442  HG3 ARG A 172      24.162   5.986  -0.291  1.00 94.56           H  
ATOM   2443  CD  ARG A 172      24.076   8.123  -0.390  1.00 94.56           C  
ATOM   2444  HD2 ARG A 172      23.376   8.087  -1.225  1.00 94.56           H  
ATOM   2445  HD3 ARG A 172      23.795   8.946   0.268  1.00 94.56           H  
ATOM   2446  NE  ARG A 172      25.451   8.335  -0.885  1.00 94.56           N  
ATOM   2447  HE  ARG A 172      26.177   7.813  -0.415  1.00 94.56           H  
ATOM   2448  NH1 ARG A 172      24.960  10.005  -2.377  1.00 94.56           N  
ATOM   2449 HH11 ARG A 172      24.000   9.974  -2.064  1.00 94.56           H  
ATOM   2450 HH12 ARG A 172      25.242  10.670  -3.083  1.00 94.56           H  
ATOM   2451  NH2 ARG A 172      27.063   9.284  -2.191  1.00 94.56           N  
ATOM   2452 HH21 ARG A 172      27.325   9.950  -2.905  1.00 94.56           H  
ATOM   2453 HH22 ARG A 172      27.769   8.719  -1.741  1.00 94.56           H  
ATOM   2454  CZ  ARG A 172      25.817   9.201  -1.814  1.00 94.56           C  
ATOM   2455  N   ASP A 173      20.218   4.284   2.243  1.00 96.08           N  
ATOM   2456  H   ASP A 173      20.647   3.440   1.892  1.00 96.08           H  
ATOM   2457  CA  ASP A 173      18.837   4.163   2.697  1.00 96.08           C  
ATOM   2458  HA  ASP A 173      18.418   5.144   2.921  1.00 96.08           H  
ATOM   2459  C   ASP A 173      18.811   3.341   3.988  1.00 96.08           C  
ATOM   2460  CB  ASP A 173      18.002   3.549   1.562  1.00 96.08           C  
ATOM   2461  HB2 ASP A 173      18.416   2.575   1.299  1.00 96.08           H  
ATOM   2462  HB3 ASP A 173      18.089   4.183   0.680  1.00 96.08           H  
ATOM   2463  O   ASP A 173      18.978   2.121   3.960  1.00 96.08           O  
ATOM   2464  CG  ASP A 173      16.516   3.381   1.895  1.00 96.08           C  
ATOM   2465  OD1 ASP A 173      15.748   3.115   0.944  1.00 96.08           O  
ATOM   2466  OD2 ASP A 173      16.162   3.464   3.092  1.00 96.08           O  
ATOM   2467  N   ASN A 174      18.606   4.003   5.130  1.00 95.41           N  
ATOM   2468  H   ASN A 174      18.525   5.010   5.100  1.00 95.41           H  
ATOM   2469  CA  ASN A 174      18.592   3.321   6.424  1.00 95.41           C  
ATOM   2470  HA  ASN A 174      19.508   2.735   6.504  1.00 95.41           H  
ATOM   2471  C   ASN A 174      17.442   2.309   6.558  1.00 95.41           C  
ATOM   2472  CB  ASN A 174      18.592   4.343   7.575  1.00 95.41           C  
ATOM   2473  HB2 ASN A 174      17.824   5.099   7.411  1.00 95.41           H  
ATOM   2474  HB3 ASN A 174      18.359   3.823   8.504  1.00 95.41           H  
ATOM   2475  O   ASN A 174      17.600   1.335   7.294  1.00 95.41           O  
ATOM   2476  CG  ASN A 174      19.936   5.026   7.773  1.00 95.41           C  
ATOM   2477  ND2 ASN A 174      20.000   5.987   8.656  1.00 95.41           N  
ATOM   2478 HD21 ASN A 174      20.731   6.660   8.475  1.00 95.41           H  
ATOM   2479 HD22 ASN A 174      19.160   6.298   9.124  1.00 95.41           H  
ATOM   2480  OD1 ASN A 174      20.945   4.678   7.183  1.00 95.41           O  
ATOM   2481  N   ILE A 175      16.330   2.471   5.826  1.00 97.01           N  
ATOM   2482  H   ILE A 175      16.302   3.210   5.138  1.00 97.01           H  
ATOM   2483  CA  ILE A 175      15.269   1.455   5.774  1.00 97.01           C  
ATOM   2484  HA  ILE A 175      15.039   1.136   6.791  1.00 97.01           H  
ATOM   2485  C   ILE A 175      15.781   0.227   5.020  1.00 97.01           C  
ATOM   2486  CB  ILE A 175      13.968   2.005   5.138  1.00 97.01           C  
ATOM   2487  HB  ILE A 175      14.184   2.355   4.129  1.00 97.01           H  
ATOM   2488  O   ILE A 175      15.609  -0.896   5.492  1.00 97.01           O  
ATOM   2489  CG1 ILE A 175      13.430   3.194   5.965  1.00 97.01           C  
ATOM   2490 HG12 ILE A 175      13.169   2.854   6.967  1.00 97.01           H  
ATOM   2491 HG13 ILE A 175      14.214   3.945   6.061  1.00 97.01           H  
ATOM   2492  CG2 ILE A 175      12.906   0.893   5.026  1.00 97.01           C  
ATOM   2493 HG21 ILE A 175      11.997   1.281   4.567  1.00 97.01           H  
ATOM   2494 HG22 ILE A 175      12.673   0.495   6.014  1.00 97.01           H  
ATOM   2495 HG23 ILE A 175      13.261   0.083   4.389  1.00 97.01           H  
ATOM   2496  CD1 ILE A 175      12.218   3.893   5.341  1.00 97.01           C  
ATOM   2497 HD11 ILE A 175      11.331   3.262   5.402  1.00 97.01           H  
ATOM   2498 HD12 ILE A 175      12.028   4.820   5.883  1.00 97.01           H  
ATOM   2499 HD13 ILE A 175      12.427   4.138   4.299  1.00 97.01           H  
ATOM   2500  N   ALA A 176      16.461   0.414   3.884  1.00 97.31           N  
ATOM   2501  H   ALA A 176      16.583   1.362   3.556  1.00 97.31           H  
ATOM   2502  CA  ALA A 176      17.058  -0.695   3.138  1.00 97.31           C  
ATOM   2503  HA  ALA A 176      16.270  -1.413   2.913  1.00 97.31           H  
ATOM   2504  C   ALA A 176      18.124  -1.439   3.960  1.00 97.31           C  
ATOM   2505  CB  ALA A 176      17.622  -0.186   1.807  1.00 97.31           C  
ATOM   2506  HB1 ALA A 176      18.495   0.439   1.992  1.00 97.31           H  
ATOM   2507  HB2 ALA A 176      17.923  -1.034   1.192  1.00 97.31           H  
ATOM   2508  HB3 ALA A 176      16.864   0.391   1.277  1.00 97.31           H  
ATOM   2509  O   ALA A 176      18.128  -2.672   3.961  1.00 97.31           O  
ATOM   2510  N   ILE A 177      18.979  -0.707   4.685  1.00 97.25           N  
ATOM   2511  H   ILE A 177      18.917   0.296   4.592  1.00 97.25           H  
ATOM   2512  CA  ILE A 177      20.028  -1.257   5.561  1.00 97.25           C  
ATOM   2513  HA  ILE A 177      20.636  -1.956   4.987  1.00 97.25           H  
ATOM   2514  C   ILE A 177      19.409  -2.053   6.715  1.00 97.25           C  
ATOM   2515  CB  ILE A 177      20.951  -0.123   6.072  1.00 97.25           C  
ATOM   2516  HB  ILE A 177      20.331   0.642   6.539  1.00 97.25           H  
ATOM   2517  O   ILE A 177      19.717  -3.231   6.883  1.00 97.25           O  
ATOM   2518  CG1 ILE A 177      21.714   0.510   4.885  1.00 97.25           C  
ATOM   2519 HG12 ILE A 177      21.025   0.740   4.073  1.00 97.25           H  
ATOM   2520 HG13 ILE A 177      22.418  -0.224   4.493  1.00 97.25           H  
ATOM   2521  CG2 ILE A 177      21.949  -0.641   7.128  1.00 97.25           C  
ATOM   2522 HG21 ILE A 177      22.594   0.169   7.471  1.00 97.25           H  
ATOM   2523 HG22 ILE A 177      22.562  -1.437   6.708  1.00 97.25           H  
ATOM   2524 HG23 ILE A 177      21.421  -1.024   8.002  1.00 97.25           H  
ATOM   2525  CD1 ILE A 177      22.467   1.805   5.219  1.00 97.25           C  
ATOM   2526 HD11 ILE A 177      22.874   2.228   4.300  1.00 97.25           H  
ATOM   2527 HD12 ILE A 177      21.783   2.526   5.665  1.00 97.25           H  
ATOM   2528 HD13 ILE A 177      23.292   1.606   5.903  1.00 97.25           H  
ATOM   2529  N   GLY A 178      18.482  -1.457   7.473  1.00 97.48           N  
ATOM   2530  H   GLY A 178      18.243  -0.491   7.304  1.00 97.48           H  
ATOM   2531  CA  GLY A 178      17.812  -2.158   8.571  1.00 97.48           C  
ATOM   2532  HA2 GLY A 178      18.555  -2.504   9.290  1.00 97.48           H  
ATOM   2533  HA3 GLY A 178      17.140  -1.464   9.074  1.00 97.48           H  
ATOM   2534  C   GLY A 178      17.002  -3.365   8.084  1.00 97.48           C  
ATOM   2535  O   GLY A 178      16.973  -4.407   8.738  1.00 97.48           O  
ATOM   2536  N   ALA A 179      16.380  -3.271   6.902  1.00 97.72           N  
ATOM   2537  H   ALA A 179      16.387  -2.385   6.418  1.00 97.72           H  
ATOM   2538  CA  ALA A 179      15.604  -4.368   6.334  1.00 97.72           C  
ATOM   2539  HA  ALA A 179      14.963  -4.758   7.124  1.00 97.72           H  
ATOM   2540  C   ALA A 179      16.482  -5.531   5.858  1.00 97.72           C  
ATOM   2541  CB  ALA A 179      14.719  -3.846   5.199  1.00 97.72           C  
ATOM   2542  HB1 ALA A 179      14.107  -4.661   4.814  1.00 97.72           H  
ATOM   2543  HB2 ALA A 179      14.060  -3.060   5.570  1.00 97.72           H  
ATOM   2544  HB3 ALA A 179      15.337  -3.442   4.398  1.00 97.72           H  
ATOM   2545  O   ALA A 179      16.036  -6.679   5.892  1.00 97.72           O  
ATOM   2546  N   TYR A 180      17.721  -5.254   5.442  1.00 97.93           N  
ATOM   2547  H   TYR A 180      18.035  -4.294   5.443  1.00 97.93           H  
ATOM   2548  CA  TYR A 180      18.698  -6.288   5.109  1.00 97.93           C  
ATOM   2549  HA  TYR A 180      18.266  -6.963   4.371  1.00 97.93           H  
ATOM   2550  C   TYR A 180      19.028  -7.116   6.359  1.00 97.93           C  
ATOM   2551  CB  TYR A 180      19.944  -5.638   4.491  1.00 97.93           C  
ATOM   2552  HB2 TYR A 180      19.652  -5.075   3.605  1.00 97.93           H  
ATOM   2553  HB3 TYR A 180      20.378  -4.928   5.196  1.00 97.93           H  
ATOM   2554  O   TYR A 180      18.876  -8.338   6.340  1.00 97.93           O  
ATOM   2555  CG  TYR A 180      21.016  -6.632   4.109  1.00 97.93           C  
ATOM   2556  CD1 TYR A 180      21.978  -7.018   5.062  1.00 97.93           C  
ATOM   2557  HD1 TYR A 180      21.961  -6.591   6.054  1.00 97.93           H  
ATOM   2558  CD2 TYR A 180      21.037  -7.188   2.816  1.00 97.93           C  
ATOM   2559  HD2 TYR A 180      20.296  -6.894   2.087  1.00 97.93           H  
ATOM   2560  CE1 TYR A 180      22.950  -7.979   4.735  1.00 97.93           C  
ATOM   2561  HE1 TYR A 180      23.661  -8.290   5.486  1.00 97.93           H  
ATOM   2562  CE2 TYR A 180      22.021  -8.138   2.481  1.00 97.93           C  
ATOM   2563  HE2 TYR A 180      22.044  -8.583   1.497  1.00 97.93           H  
ATOM   2564  OH  TYR A 180      23.906  -9.479   3.137  1.00 97.93           O  
ATOM   2565  HH  TYR A 180      24.315  -9.780   3.952  1.00 97.93           H  
ATOM   2566  CZ  TYR A 180      22.969  -8.544   3.442  1.00 97.93           C  
ATOM   2567  N   SER A 181      19.357  -6.449   7.473  1.00 97.42           N  
ATOM   2568  H   SER A 181      19.511  -5.453   7.416  1.00 97.42           H  
ATOM   2569  CA  SER A 181      19.625  -7.099   8.765  1.00 97.42           C  
ATOM   2570  HA  SER A 181      20.430  -7.822   8.635  1.00 97.42           H  
ATOM   2571  C   SER A 181      18.406  -7.854   9.311  1.00 97.42           C  
ATOM   2572  CB  SER A 181      20.084  -6.055   9.790  1.00 97.42           C  
ATOM   2573  HB2 SER A 181      19.293  -5.324   9.957  1.00 97.42           H  
ATOM   2574  HB3 SER A 181      20.313  -6.554  10.732  1.00 97.42           H  
ATOM   2575  O   SER A 181      18.539  -8.960   9.837  1.00 97.42           O  
ATOM   2576  OG  SER A 181      21.242  -5.396   9.317  1.00 97.42           O  
ATOM   2577  HG  SER A 181      21.630  -4.883  10.030  1.00 97.42           H  
ATOM   2578  N   ALA A 182      17.197  -7.306   9.146  1.00 97.98           N  
ATOM   2579  H   ALA A 182      17.142  -6.363   8.789  1.00 97.98           H  
ATOM   2580  CA  ALA A 182      15.958  -7.993   9.513  1.00 97.98           C  
ATOM   2581  HA  ALA A 182      16.019  -8.292  10.560  1.00 97.98           H  
ATOM   2582  C   ALA A 182      15.757  -9.277   8.691  1.00 97.98           C  
ATOM   2583  CB  ALA A 182      14.791  -7.013   9.340  1.00 97.98           C  
ATOM   2584  HB1 ALA A 182      13.857  -7.478   9.655  1.00 97.98           H  
ATOM   2585  HB2 ALA A 182      14.707  -6.726   8.292  1.00 97.98           H  
ATOM   2586  HB3 ALA A 182      14.959  -6.121   9.943  1.00 97.98           H  
ATOM   2587  O   ALA A 182      15.473 -10.342   9.246  1.00 97.98           O  
ATOM   2588  N   THR A 183      15.983  -9.200   7.379  1.00 97.45           N  
ATOM   2589  H   THR A 183      16.248  -8.306   6.992  1.00 97.45           H  
ATOM   2590  CA  THR A 183      15.856 -10.348   6.474  1.00 97.45           C  
ATOM   2591  HA  THR A 183      14.864 -10.780   6.608  1.00 97.45           H  
ATOM   2592  C   THR A 183      16.879 -11.438   6.802  1.00 97.45           C  
ATOM   2593  CB  THR A 183      15.979  -9.907   5.011  1.00 97.45           C  
ATOM   2594  HB  THR A 183      16.967  -9.482   4.833  1.00 97.45           H  
ATOM   2595  O   THR A 183      16.513 -12.613   6.805  1.00 97.45           O  
ATOM   2596  CG2 THR A 183      15.736 -11.052   4.027  1.00 97.45           C  
ATOM   2597 HG21 THR A 183      16.487 -11.831   4.161  1.00 97.45           H  
ATOM   2598 HG22 THR A 183      15.803 -10.676   3.006  1.00 97.45           H  
ATOM   2599 HG23 THR A 183      14.745 -11.473   4.194  1.00 97.45           H  
ATOM   2600  OG1 THR A 183      15.003  -8.930   4.735  1.00 97.45           O  
ATOM   2601  HG1 THR A 183      15.278  -8.125   5.179  1.00 97.45           H  
ATOM   2602  N   GLU A 184      18.117 -11.072   7.165  1.00 97.53           N  
ATOM   2603  H   GLU A 184      18.372 -10.097   7.105  1.00 97.53           H  
ATOM   2604  CA  GLU A 184      19.153 -12.018   7.627  1.00 97.53           C  
ATOM   2605  HA  GLU A 184      19.375 -12.721   6.824  1.00 97.53           H  
ATOM   2606  C   GLU A 184      18.694 -12.820   8.853  1.00 97.53           C  
ATOM   2607  CB  GLU A 184      20.444 -11.258   8.000  1.00 97.53           C  
ATOM   2608  HB2 GLU A 184      20.301 -10.748   8.952  1.00 97.53           H  
ATOM   2609  HB3 GLU A 184      20.648 -10.488   7.256  1.00 97.53           H  
ATOM   2610  O   GLU A 184      19.024 -13.993   9.014  1.00 97.53           O  
ATOM   2611  CG  GLU A 184      21.657 -12.204   8.118  1.00 97.53           C  
ATOM   2612  HG2 GLU A 184      21.539 -12.815   9.012  1.00 97.53           H  
ATOM   2613  HG3 GLU A 184      21.667 -12.878   7.261  1.00 97.53           H  
ATOM   2614  CD  GLU A 184      23.008 -11.468   8.203  1.00 97.53           C  
ATOM   2615  OE1 GLU A 184      24.015 -11.989   7.655  1.00 97.53           O  
ATOM   2616  OE2 GLU A 184      23.055 -10.404   8.856  1.00 97.53           O  
ATOM   2617  N   ARG A 185      17.890 -12.192   9.719  1.00 96.63           N  
ATOM   2618  H   ARG A 185      17.670 -11.226   9.519  1.00 96.63           H  
ATOM   2619  CA  ARG A 185      17.320 -12.799  10.930  1.00 96.63           C  
ATOM   2620  HA  ARG A 185      17.980 -13.607  11.246  1.00 96.63           H  
ATOM   2621  C   ARG A 185      15.973 -13.490  10.695  1.00 96.63           C  
ATOM   2622  CB  ARG A 185      17.264 -11.738  12.043  1.00 96.63           C  
ATOM   2623  HB2 ARG A 185      16.667 -10.894  11.698  1.00 96.63           H  
ATOM   2624  HB3 ARG A 185      16.773 -12.154  12.923  1.00 96.63           H  
ATOM   2625  O   ARG A 185      15.346 -13.928  11.657  1.00 96.63           O  
ATOM   2626  CG  ARG A 185      18.653 -11.224  12.459  1.00 96.63           C  
ATOM   2627  HG2 ARG A 185      19.184 -10.818  11.598  1.00 96.63           H  
ATOM   2628  HG3 ARG A 185      18.514 -10.413  13.173  1.00 96.63           H  
ATOM   2629  CD  ARG A 185      19.519 -12.304  13.123  1.00 96.63           C  
ATOM   2630  HD2 ARG A 185      19.831 -13.018  12.361  1.00 96.63           H  
ATOM   2631  HD3 ARG A 185      18.929 -12.838  13.867  1.00 96.63           H  
ATOM   2632  NE  ARG A 185      20.717 -11.709  13.750  1.00 96.63           N  
ATOM   2633  HE  ARG A 185      21.520 -11.613  13.145  1.00 96.63           H  
ATOM   2634  NH1 ARG A 185      19.790 -11.109  15.780  1.00 96.63           N  
ATOM   2635 HH11 ARG A 185      18.895 -11.450  15.457  1.00 96.63           H  
ATOM   2636 HH12 ARG A 185      19.798 -10.433  16.530  1.00 96.63           H  
ATOM   2637  NH2 ARG A 185      21.875 -10.522  15.314  1.00 96.63           N  
ATOM   2638 HH21 ARG A 185      22.622 -10.388  14.647  1.00 96.63           H  
ATOM   2639 HH22 ARG A 185      21.838  -9.941  16.139  1.00 96.63           H  
ATOM   2640  CZ  ARG A 185      20.789 -11.134  14.941  1.00 96.63           C  
ATOM   2641  N   GLY A 186      15.534 -13.624   9.442  1.00 97.17           N  
ATOM   2642  H   GLY A 186      16.112 -13.256   8.700  1.00 97.17           H  
ATOM   2643  CA  GLY A 186      14.290 -14.305   9.076  1.00 97.17           C  
ATOM   2644  HA2 GLY A 186      14.196 -15.224   9.656  1.00 97.17           H  
ATOM   2645  HA3 GLY A 186      14.347 -14.568   8.020  1.00 97.17           H  
ATOM   2646  C   GLY A 186      13.020 -13.474   9.287  1.00 97.17           C  
ATOM   2647  O   GLY A 186      11.929 -14.045   9.324  1.00 97.17           O  
ATOM   2648  N   ILE A 187      13.152 -12.150   9.410  1.00 98.00           N  
ATOM   2649  H   ILE A 187      14.078 -11.753   9.339  1.00 98.00           H  
ATOM   2650  CA  ILE A 187      12.050 -11.207   9.628  1.00 98.00           C  
ATOM   2651  HA  ILE A 187      11.204 -11.741  10.060  1.00 98.00           H  
ATOM   2652  C   ILE A 187      11.623 -10.624   8.280  1.00 98.00           C  
ATOM   2653  CB  ILE A 187      12.473 -10.103  10.623  1.00 98.00           C  
ATOM   2654  HB  ILE A 187      13.316  -9.563  10.192  1.00 98.00           H  
ATOM   2655  O   ILE A 187      12.442 -10.059   7.556  1.00 98.00           O  
ATOM   2656  CG1 ILE A 187      12.947 -10.742  11.949  1.00 98.00           C  
ATOM   2657 HG12 ILE A 187      13.752 -11.449  11.749  1.00 98.00           H  
ATOM   2658 HG13 ILE A 187      12.122 -11.304  12.387  1.00 98.00           H  
ATOM   2659  CG2 ILE A 187      11.348  -9.076  10.853  1.00 98.00           C  
ATOM   2660 HG21 ILE A 187      10.513  -9.550  11.369  1.00 98.00           H  
ATOM   2661 HG22 ILE A 187      11.004  -8.654   9.909  1.00 98.00           H  
ATOM   2662 HG23 ILE A 187      11.724  -8.253  11.461  1.00 98.00           H  
ATOM   2663  CD1 ILE A 187      13.507  -9.752  12.972  1.00 98.00           C  
ATOM   2664 HD11 ILE A 187      13.878 -10.302  13.836  1.00 98.00           H  
ATOM   2665 HD12 ILE A 187      12.733  -9.062  13.307  1.00 98.00           H  
ATOM   2666 HD13 ILE A 187      14.330  -9.198  12.521  1.00 98.00           H  
ATOM   2667  N   LEU A 188      10.339 -10.743   7.933  1.00 98.13           N  
ATOM   2668  H   LEU A 188       9.701 -11.149   8.601  1.00 98.13           H  
ATOM   2669  CA  LEU A 188       9.810 -10.107   6.723  1.00 98.13           C  
ATOM   2670  HA  LEU A 188      10.577 -10.155   5.949  1.00 98.13           H  
ATOM   2671  C   LEU A 188       9.547  -8.628   6.986  1.00 98.13           C  
ATOM   2672  CB  LEU A 188       8.579 -10.868   6.203  1.00 98.13           C  
ATOM   2673  HB2 LEU A 188       7.815 -10.890   6.980  1.00 98.13           H  
ATOM   2674  HB3 LEU A 188       8.893 -11.896   6.018  1.00 98.13           H  
ATOM   2675  O   LEU A 188       8.847  -8.280   7.935  1.00 98.13           O  
ATOM   2676  CG  LEU A 188       7.968 -10.286   4.908  1.00 98.13           C  
ATOM   2677  HG  LEU A 188       8.757  -9.865   4.285  1.00 98.13           H  
ATOM   2678  CD1 LEU A 188       7.283 -11.401   4.122  1.00 98.13           C  
ATOM   2679 HD11 LEU A 188       6.837 -11.000   3.212  1.00 98.13           H  
ATOM   2680 HD12 LEU A 188       8.023 -12.151   3.840  1.00 98.13           H  
ATOM   2681 HD13 LEU A 188       6.512 -11.863   4.738  1.00 98.13           H  
ATOM   2682  CD2 LEU A 188       6.897  -9.218   5.164  1.00 98.13           C  
ATOM   2683 HD21 LEU A 188       6.086  -9.633   5.763  1.00 98.13           H  
ATOM   2684 HD22 LEU A 188       6.496  -8.861   4.215  1.00 98.13           H  
ATOM   2685 HD23 LEU A 188       7.314  -8.361   5.693  1.00 98.13           H  
ATOM   2686  N   VAL A 189      10.055  -7.766   6.106  1.00 98.29           N  
ATOM   2687  H   VAL A 189      10.649  -8.116   5.368  1.00 98.29           H  
ATOM   2688  CA  VAL A 189       9.819  -6.321   6.167  1.00 98.29           C  
ATOM   2689  HA  VAL A 189       9.369  -6.076   7.130  1.00 98.29           H  
ATOM   2690  C   VAL A 189       8.831  -5.913   5.080  1.00 98.29           C  
ATOM   2691  CB  VAL A 189      11.134  -5.529   6.089  1.00 98.29           C  
ATOM   2692  HB  VAL A 189      11.556  -5.604   5.086  1.00 98.29           H  
ATOM   2693  O   VAL A 189       9.117  -6.030   3.888  1.00 98.29           O  
ATOM   2694  CG1 VAL A 189      10.875  -4.054   6.411  1.00 98.29           C  
ATOM   2695 HG11 VAL A 189      10.155  -3.640   5.705  1.00 98.29           H  
ATOM   2696 HG12 VAL A 189      11.799  -3.482   6.325  1.00 98.29           H  
ATOM   2697 HG13 VAL A 189      10.483  -3.946   7.422  1.00 98.29           H  
ATOM   2698  CG2 VAL A 189      12.160  -6.071   7.092  1.00 98.29           C  
ATOM   2699 HG21 VAL A 189      12.581  -7.008   6.729  1.00 98.29           H  
ATOM   2700 HG22 VAL A 189      12.967  -5.349   7.218  1.00 98.29           H  
ATOM   2701 HG23 VAL A 189      11.694  -6.245   8.062  1.00 98.29           H  
ATOM   2702  N   SER A 190       7.657  -5.452   5.504  1.00 98.20           N  
ATOM   2703  H   SER A 190       7.527  -5.362   6.501  1.00 98.20           H  
ATOM   2704  CA  SER A 190       6.619  -4.869   4.657  1.00 98.20           C  
ATOM   2705  HA  SER A 190       6.766  -5.167   3.619  1.00 98.20           H  
ATOM   2706  C   SER A 190       6.703  -3.350   4.746  1.00 98.20           C  
ATOM   2707  CB  SER A 190       5.250  -5.369   5.113  1.00 98.20           C  
ATOM   2708  HB2 SER A 190       5.231  -6.458   5.079  1.00 98.20           H  
ATOM   2709  HB3 SER A 190       5.103  -5.050   6.145  1.00 98.20           H  
ATOM   2710  O   SER A 190       6.662  -2.782   5.843  1.00 98.20           O  
ATOM   2711  OG  SER A 190       4.205  -4.862   4.304  1.00 98.20           O  
ATOM   2712  HG  SER A 190       3.464  -4.673   4.884  1.00 98.20           H  
ATOM   2713  N   CYS A 191       6.822  -2.697   3.593  1.00 98.18           N  
ATOM   2714  H   CYS A 191       6.814  -3.229   2.735  1.00 98.18           H  
ATOM   2715  CA  CYS A 191       6.938  -1.250   3.489  1.00 98.18           C  
ATOM   2716  HA  CYS A 191       6.755  -0.803   4.466  1.00 98.18           H  
ATOM   2717  C   CYS A 191       5.914  -0.681   2.506  1.00 98.18           C  
ATOM   2718  CB  CYS A 191       8.353  -0.864   3.060  1.00 98.18           C  
ATOM   2719  HB2 CYS A 191       8.374   0.210   2.879  1.00 98.18           H  
ATOM   2720  HB3 CYS A 191       8.591  -1.380   2.129  1.00 98.18           H  
ATOM   2721  O   CYS A 191       5.624  -1.278   1.467  1.00 98.18           O  
ATOM   2722  SG  CYS A 191       9.591  -1.252   4.328  1.00 98.18           S  
ATOM   2723  HG  CYS A 191       9.256  -0.287   5.189  1.00 98.18           H  
ATOM   2724  N   SER A 192       5.414   0.518   2.791  1.00 97.82           N  
ATOM   2725  H   SER A 192       5.721   0.996   3.626  1.00 97.82           H  
ATOM   2726  CA  SER A 192       4.663   1.327   1.828  1.00 97.82           C  
ATOM   2727  HA  SER A 192       3.781   0.773   1.508  1.00 97.82           H  
ATOM   2728  C   SER A 192       5.507   1.636   0.584  1.00 97.82           C  
ATOM   2729  CB  SER A 192       4.200   2.631   2.497  1.00 97.82           C  
ATOM   2730  HB2 SER A 192       3.258   2.452   3.014  1.00 97.82           H  
ATOM   2731  HB3 SER A 192       4.054   3.399   1.737  1.00 97.82           H  
ATOM   2732  O   SER A 192       6.709   1.879   0.678  1.00 97.82           O  
ATOM   2733  OG  SER A 192       5.143   3.097   3.439  1.00 97.82           O  
ATOM   2734  HG  SER A 192       5.290   4.031   3.275  1.00 97.82           H  
ATOM   2735  N   ALA A 193       4.887   1.636  -0.599  1.00 97.50           N  
ATOM   2736  H   ALA A 193       3.933   1.309  -0.650  1.00 97.50           H  
ATOM   2737  CA  ALA A 193       5.560   2.001  -1.850  1.00 97.50           C  
ATOM   2738  HA  ALA A 193       6.552   1.548  -1.857  1.00 97.50           H  
ATOM   2739  C   ALA A 193       5.773   3.515  -2.020  1.00 97.50           C  
ATOM   2740  CB  ALA A 193       4.758   1.431  -3.026  1.00 97.50           C  
ATOM   2741  HB1 ALA A 193       3.777   1.904  -3.070  1.00 97.50           H  
ATOM   2742  HB2 ALA A 193       4.636   0.354  -2.912  1.00 97.50           H  
ATOM   2743  HB3 ALA A 193       5.285   1.630  -3.959  1.00 97.50           H  
ATOM   2744  O   ALA A 193       6.483   3.923  -2.941  1.00 97.50           O  
ATOM   2745  N   GLY A 194       5.153   4.334  -1.168  1.00 97.53           N  
ATOM   2746  H   GLY A 194       4.601   3.923  -0.428  1.00 97.53           H  
ATOM   2747  CA  GLY A 194       5.089   5.786  -1.297  1.00 97.53           C  
ATOM   2748  HA2 GLY A 194       5.902   6.150  -1.925  1.00 97.53           H  
ATOM   2749  HA3 GLY A 194       5.218   6.226  -0.308  1.00 97.53           H  
ATOM   2750  C   GLY A 194       3.770   6.272  -1.901  1.00 97.53           C  
ATOM   2751  O   GLY A 194       3.045   5.522  -2.562  1.00 97.53           O  
ATOM   2752  N   ASN A 195       3.466   7.551  -1.679  1.00 97.61           N  
ATOM   2753  H   ASN A 195       4.081   8.068  -1.067  1.00 97.61           H  
ATOM   2754  CA  ASN A 195       2.240   8.201  -2.159  1.00 97.61           C  
ATOM   2755  HA  ASN A 195       1.606   7.431  -2.600  1.00 97.61           H  
ATOM   2756  C   ASN A 195       2.467   9.258  -3.261  1.00 97.61           C  
ATOM   2757  CB  ASN A 195       1.467   8.770  -0.969  1.00 97.61           C  
ATOM   2758  HB2 ASN A 195       2.144   9.381  -0.372  1.00 97.61           H  
ATOM   2759  HB3 ASN A 195       0.644   9.390  -1.323  1.00 97.61           H  
ATOM   2760  O   ASN A 195       1.658  10.175  -3.413  1.00 97.61           O  
ATOM   2761  CG  ASN A 195       0.851   7.729  -0.078  1.00 97.61           C  
ATOM   2762  ND2 ASN A 195       0.388   8.186   1.049  1.00 97.61           N  
ATOM   2763 HD21 ASN A 195       0.506   9.160   1.285  1.00 97.61           H  
ATOM   2764 HD22 ASN A 195       0.141   7.515   1.762  1.00 97.61           H  
ATOM   2765  OD1 ASN A 195       0.727   6.550  -0.371  1.00 97.61           O  
ATOM   2766  N   SER A 196       3.564   9.164  -4.012  1.00 96.04           N  
ATOM   2767  H   SER A 196       4.148   8.347  -3.904  1.00 96.04           H  
ATOM   2768  CA  SER A 196       3.961  10.160  -5.021  1.00 96.04           C  
ATOM   2769  HA  SER A 196       3.463  11.102  -4.792  1.00 96.04           H  
ATOM   2770  C   SER A 196       3.517   9.797  -6.447  1.00 96.04           C  
ATOM   2771  CB  SER A 196       5.465  10.429  -4.931  1.00 96.04           C  
ATOM   2772  HB2 SER A 196       6.006   9.493  -5.074  1.00 96.04           H  
ATOM   2773  HB3 SER A 196       5.762  11.139  -5.703  1.00 96.04           H  
ATOM   2774  O   SER A 196       4.050  10.333  -7.417  1.00 96.04           O  
ATOM   2775  OG  SER A 196       5.794  10.963  -3.660  1.00 96.04           O  
ATOM   2776  HG  SER A 196       6.747  11.068  -3.613  1.00 96.04           H  
ATOM   2777  N   GLY A 197       2.550   8.888  -6.591  1.00 94.71           N  
ATOM   2778  H   GLY A 197       2.129   8.503  -5.757  1.00 94.71           H  
ATOM   2779  CA  GLY A 197       1.921   8.578  -7.875  1.00 94.71           C  
ATOM   2780  HA2 GLY A 197       2.699   8.344  -8.602  1.00 94.71           H  
ATOM   2781  HA3 GLY A 197       1.290   7.697  -7.756  1.00 94.71           H  
ATOM   2782  C   GLY A 197       1.044   9.725  -8.419  1.00 94.71           C  
ATOM   2783  O   GLY A 197       0.789  10.703  -7.711  1.00 94.71           O  
ATOM   2784  N   PRO A 198       0.551   9.627  -9.671  1.00 95.76           N  
ATOM   2785  CA  PRO A 198       0.662   8.474 -10.573  1.00 95.76           C  
ATOM   2786  HA  PRO A 198       0.683   7.546 -10.002  1.00 95.76           H  
ATOM   2787  C   PRO A 198       1.915   8.501 -11.471  1.00 95.76           C  
ATOM   2788  CB  PRO A 198      -0.636   8.505 -11.386  1.00 95.76           C  
ATOM   2789  HB2 PRO A 198      -0.559   7.992 -12.345  1.00 95.76           H  
ATOM   2790  HB3 PRO A 198      -1.450   8.078 -10.800  1.00 95.76           H  
ATOM   2791  O   PRO A 198       2.001   7.745 -12.434  1.00 95.76           O  
ATOM   2792  CG  PRO A 198      -0.868  10.003 -11.556  1.00 95.76           C  
ATOM   2793  HG2 PRO A 198      -1.914  10.219 -11.774  1.00 95.76           H  
ATOM   2794  HG3 PRO A 198      -0.227  10.387 -12.349  1.00 95.76           H  
ATOM   2795  CD  PRO A 198      -0.424  10.572 -10.208  1.00 95.76           C  
ATOM   2796  HD2 PRO A 198      -1.281  10.626  -9.536  1.00 95.76           H  
ATOM   2797  HD3 PRO A 198       0.015  11.561 -10.335  1.00 95.76           H  
ATOM   2798  N   SER A 199       2.892   9.367 -11.191  1.00 93.78           N  
ATOM   2799  H   SER A 199       2.769  10.018 -10.429  1.00 93.78           H  
ATOM   2800  CA  SER A 199       4.119   9.476 -11.990  1.00 93.78           C  
ATOM   2801  HA  SER A 199       3.839   9.578 -13.039  1.00 93.78           H  
ATOM   2802  C   SER A 199       5.022   8.244 -11.853  1.00 93.78           C  
ATOM   2803  CB  SER A 199       4.894  10.731 -11.585  1.00 93.78           C  
ATOM   2804  HB2 SER A 199       5.138  10.679 -10.524  1.00 93.78           H  
ATOM   2805  HB3 SER A 199       5.818  10.794 -12.161  1.00 93.78           H  
ATOM   2806  O   SER A 199       5.218   7.740 -10.746  1.00 93.78           O  
ATOM   2807  OG  SER A 199       4.104  11.879 -11.829  1.00 93.78           O  
ATOM   2808  HG  SER A 199       4.488  12.624 -11.361  1.00 93.78           H  
ATOM   2809  N   PHE A 200       5.623   7.796 -12.960  1.00 94.47           N  
ATOM   2810  H   PHE A 200       5.380   8.215 -13.846  1.00 94.47           H  
ATOM   2811  CA  PHE A 200       6.663   6.757 -12.965  1.00 94.47           C  
ATOM   2812  HA  PHE A 200       6.265   5.851 -12.507  1.00 94.47           H  
ATOM   2813  C   PHE A 200       7.900   7.169 -12.155  1.00 94.47           C  
ATOM   2814  CB  PHE A 200       7.065   6.413 -14.408  1.00 94.47           C  
ATOM   2815  HB2 PHE A 200       7.894   5.706 -14.382  1.00 94.47           H  
ATOM   2816  HB3 PHE A 200       7.423   7.316 -14.903  1.00 94.47           H  
ATOM   2817  O   PHE A 200       8.160   8.357 -11.960  1.00 94.47           O  
ATOM   2818  CG  PHE A 200       5.966   5.774 -15.233  1.00 94.47           C  
ATOM   2819  CD1 PHE A 200       5.463   4.509 -14.872  1.00 94.47           C  
ATOM   2820  HD1 PHE A 200       5.849   3.989 -14.008  1.00 94.47           H  
ATOM   2821  CD2 PHE A 200       5.453   6.429 -16.369  1.00 94.47           C  
ATOM   2822  HD2 PHE A 200       5.843   7.392 -16.665  1.00 94.47           H  
ATOM   2823  CE1 PHE A 200       4.440   3.912 -15.627  1.00 94.47           C  
ATOM   2824  HE1 PHE A 200       4.031   2.955 -15.337  1.00 94.47           H  
ATOM   2825  CE2 PHE A 200       4.435   5.825 -17.130  1.00 94.47           C  
ATOM   2826  HE2 PHE A 200       4.039   6.323 -18.003  1.00 94.47           H  
ATOM   2827  CZ  PHE A 200       3.927   4.568 -16.755  1.00 94.47           C  
ATOM   2828  HZ  PHE A 200       3.135   4.101 -17.322  1.00 94.47           H  
ATOM   2829  N   ILE A 201       8.698   6.181 -11.738  1.00 94.84           N  
ATOM   2830  H   ILE A 201       8.409   5.234 -11.935  1.00 94.84           H  
ATOM   2831  CA  ILE A 201       9.972   6.386 -11.021  1.00 94.84           C  
ATOM   2832  HA  ILE A 201      10.339   5.390 -10.776  1.00 94.84           H  
ATOM   2833  C   ILE A 201       9.754   7.099  -9.666  1.00 94.84           C  
ATOM   2834  CB  ILE A 201      11.052   7.048 -11.932  1.00 94.84           C  
ATOM   2835  HB  ILE A 201      10.846   8.118 -11.982  1.00 94.84           H  
ATOM   2836  O   ILE A 201      10.566   7.905  -9.209  1.00 94.84           O  
ATOM   2837  CG1 ILE A 201      11.054   6.493 -13.381  1.00 94.84           C  
ATOM   2838 HG12 ILE A 201      10.051   6.544 -13.806  1.00 94.84           H  
ATOM   2839 HG13 ILE A 201      11.359   5.447 -13.370  1.00 94.84           H  
ATOM   2840  CG2 ILE A 201      12.466   6.848 -11.345  1.00 94.84           C  
ATOM   2841 HG21 ILE A 201      13.204   7.402 -11.926  1.00 94.84           H  
ATOM   2842 HG22 ILE A 201      12.527   7.221 -10.322  1.00 94.84           H  
ATOM   2843 HG23 ILE A 201      12.722   5.788 -11.353  1.00 94.84           H  
ATOM   2844  CD1 ILE A 201      11.945   7.276 -14.355  1.00 94.84           C  
ATOM   2845 HD11 ILE A 201      12.998   7.186 -14.088  1.00 94.84           H  
ATOM   2846 HD12 ILE A 201      11.657   8.327 -14.356  1.00 94.84           H  
ATOM   2847 HD13 ILE A 201      11.816   6.872 -15.359  1.00 94.84           H  
ATOM   2848  N   THR A 202       8.634   6.812  -9.000  1.00 96.12           N  
ATOM   2849  H   THR A 202       7.984   6.164  -9.421  1.00 96.12           H  
ATOM   2850  CA  THR A 202       8.274   7.397  -7.692  1.00 96.12           C  
ATOM   2851  HA  THR A 202       9.042   8.109  -7.390  1.00 96.12           H  
ATOM   2852  C   THR A 202       8.211   6.372  -6.562  1.00 96.12           C  
ATOM   2853  CB  THR A 202       6.957   8.175  -7.768  1.00 96.12           C  
ATOM   2854  HB  THR A 202       6.701   8.522  -6.767  1.00 96.12           H  
ATOM   2855  O   THR A 202       8.058   6.756  -5.400  1.00 96.12           O  
ATOM   2856  CG2 THR A 202       7.083   9.400  -8.670  1.00 96.12           C  
ATOM   2857 HG21 THR A 202       6.139   9.945  -8.679  1.00 96.12           H  
ATOM   2858 HG22 THR A 202       7.337   9.106  -9.688  1.00 96.12           H  
ATOM   2859 HG23 THR A 202       7.863  10.056  -8.284  1.00 96.12           H  
ATOM   2860  OG1 THR A 202       5.918   7.345  -8.228  1.00 96.12           O  
ATOM   2861  HG1 THR A 202       5.739   7.595  -9.138  1.00 96.12           H  
ATOM   2862  N   ALA A 203       8.334   5.078  -6.874  1.00 97.02           N  
ATOM   2863  H   ALA A 203       8.366   4.824  -7.851  1.00 97.02           H  
ATOM   2864  CA  ALA A 203       8.375   4.007  -5.884  1.00 97.02           C  
ATOM   2865  HA  ALA A 203       7.497   4.095  -5.244  1.00 97.02           H  
ATOM   2866  C   ALA A 203       9.610   4.116  -4.976  1.00 97.02           C  
ATOM   2867  CB  ALA A 203       8.284   2.649  -6.591  1.00 97.02           C  
ATOM   2868  HB1 ALA A 203       9.122   2.530  -7.277  1.00 97.02           H  
ATOM   2869  HB2 ALA A 203       7.348   2.584  -7.144  1.00 97.02           H  
ATOM   2870  HB3 ALA A 203       8.308   1.851  -5.848  1.00 97.02           H  
ATOM   2871  O   ALA A 203      10.750   4.221  -5.438  1.00 97.02           O  
ATOM   2872  N   VAL A 204       9.366   4.039  -3.671  1.00 96.09           N  
ATOM   2873  H   VAL A 204       8.402   3.944  -3.386  1.00 96.09           H  
ATOM   2874  CA  VAL A 204      10.364   4.033  -2.591  1.00 96.09           C  
ATOM   2875  HA  VAL A 204      11.362   4.090  -3.025  1.00 96.09           H  
ATOM   2876  C   VAL A 204      10.306   2.705  -1.827  1.00 96.09           C  
ATOM   2877  CB  VAL A 204      10.196   5.265  -1.679  1.00 96.09           C  
ATOM   2878  HB  VAL A 204      10.843   5.161  -0.809  1.00 96.09           H  
ATOM   2879  O   VAL A 204       9.483   1.846  -2.145  1.00 96.09           O  
ATOM   2880  CG1 VAL A 204      10.621   6.533  -2.427  1.00 96.09           C  
ATOM   2881 HG11 VAL A 204       9.967   6.710  -3.281  1.00 96.09           H  
ATOM   2882 HG12 VAL A 204      10.568   7.391  -1.756  1.00 96.09           H  
ATOM   2883 HG13 VAL A 204      11.646   6.418  -2.777  1.00 96.09           H  
ATOM   2884  CG2 VAL A 204       8.758   5.465  -1.203  1.00 96.09           C  
ATOM   2885 HG21 VAL A 204       8.096   5.613  -2.056  1.00 96.09           H  
ATOM   2886 HG22 VAL A 204       8.424   4.607  -0.619  1.00 96.09           H  
ATOM   2887 HG23 VAL A 204       8.691   6.372  -0.602  1.00 96.09           H  
ATOM   2888  N   ASN A 205      11.233   2.484  -0.887  1.00 96.97           N  
ATOM   2889  H   ASN A 205      11.833   3.245  -0.601  1.00 96.97           H  
ATOM   2890  CA  ASN A 205      11.404   1.206  -0.181  1.00 96.97           C  
ATOM   2891  HA  ASN A 205      12.330   1.271   0.390  1.00 96.97           H  
ATOM   2892  C   ASN A 205      11.575   0.019  -1.148  1.00 96.97           C  
ATOM   2893  CB  ASN A 205      10.262   1.013   0.831  1.00 96.97           C  
ATOM   2894  HB2 ASN A 205       9.311   0.918   0.306  1.00 96.97           H  
ATOM   2895  HB3 ASN A 205      10.438   0.097   1.393  1.00 96.97           H  
ATOM   2896  O   ASN A 205      10.927  -1.016  -1.013  1.00 96.97           O  
ATOM   2897  CG  ASN A 205      10.172   2.139   1.839  1.00 96.97           C  
ATOM   2898  ND2 ASN A 205       8.983   2.519   2.223  1.00 96.97           N  
ATOM   2899 HD21 ASN A 205       8.906   3.315   2.839  1.00 96.97           H  
ATOM   2900 HD22 ASN A 205       8.159   2.229   1.717  1.00 96.97           H  
ATOM   2901  OD1 ASN A 205      11.168   2.687   2.274  1.00 96.97           O  
ATOM   2902  N   THR A 206      12.412   0.191  -2.177  1.00 96.77           N  
ATOM   2903  H   THR A 206      12.947   1.047  -2.203  1.00 96.77           H  
ATOM   2904  CA  THR A 206      12.465  -0.689  -3.360  1.00 96.77           C  
ATOM   2905  HA  THR A 206      11.523  -1.234  -3.414  1.00 96.77           H  
ATOM   2906  C   THR A 206      13.550  -1.766  -3.317  1.00 96.77           C  
ATOM   2907  CB  THR A 206      12.579   0.117  -4.661  1.00 96.77           C  
ATOM   2908  HB  THR A 206      12.729  -0.572  -5.492  1.00 96.77           H  
ATOM   2909  O   THR A 206      13.776  -2.435  -4.324  1.00 96.77           O  
ATOM   2910  CG2 THR A 206      11.339   0.951  -4.959  1.00 96.77           C  
ATOM   2911 HG21 THR A 206      11.431   1.417  -5.941  1.00 96.77           H  
ATOM   2912 HG22 THR A 206      11.219   1.731  -4.207  1.00 96.77           H  
ATOM   2913 HG23 THR A 206      10.453   0.316  -4.952  1.00 96.77           H  
ATOM   2914  OG1 THR A 206      13.673   1.000  -4.629  1.00 96.77           O  
ATOM   2915  HG1 THR A 206      13.327   1.877  -4.444  1.00 96.77           H  
ATOM   2916  N   ALA A 207      14.210  -1.983  -2.177  1.00 97.76           N  
ATOM   2917  H   ALA A 207      13.983  -1.439  -1.357  1.00 97.76           H  
ATOM   2918  CA  ALA A 207      15.190  -3.059  -2.064  1.00 97.76           C  
ATOM   2919  HA  ALA A 207      15.934  -2.886  -2.841  1.00 97.76           H  
ATOM   2920  C   ALA A 207      14.528  -4.444  -2.286  1.00 97.76           C  
ATOM   2921  CB  ALA A 207      15.908  -2.963  -0.719  1.00 97.76           C  
ATOM   2922  HB1 ALA A 207      16.303  -1.957  -0.576  1.00 97.76           H  
ATOM   2923  HB2 ALA A 207      16.741  -3.666  -0.725  1.00 97.76           H  
ATOM   2924  HB3 ALA A 207      15.229  -3.213   0.096  1.00 97.76           H  
ATOM   2925  O   ALA A 207      13.366  -4.641  -1.901  1.00 97.76           O  
ATOM   2926  N   PRO A 208      15.213  -5.435  -2.889  1.00 97.43           N  
ATOM   2927  CA  PRO A 208      14.585  -6.722  -3.218  1.00 97.43           C  
ATOM   2928  HA  PRO A 208      13.711  -6.532  -3.840  1.00 97.43           H  
ATOM   2929  C   PRO A 208      14.152  -7.540  -1.995  1.00 97.43           C  
ATOM   2930  CB  PRO A 208      15.615  -7.489  -4.044  1.00 97.43           C  
ATOM   2931  HB2 PRO A 208      16.227  -8.116  -3.396  1.00 97.43           H  
ATOM   2932  HB3 PRO A 208      15.143  -8.084  -4.826  1.00 97.43           H  
ATOM   2933  O   PRO A 208      13.185  -8.296  -2.073  1.00 97.43           O  
ATOM   2934  CG  PRO A 208      16.487  -6.389  -4.622  1.00 97.43           C  
ATOM   2935  HG2 PRO A 208      17.478  -6.769  -4.869  1.00 97.43           H  
ATOM   2936  HG3 PRO A 208      15.991  -5.952  -5.489  1.00 97.43           H  
ATOM   2937  CD  PRO A 208      16.521  -5.339  -3.522  1.00 97.43           C  
ATOM   2938  HD2 PRO A 208      16.707  -4.364  -3.973  1.00 97.43           H  
ATOM   2939  HD3 PRO A 208      17.302  -5.578  -2.800  1.00 97.43           H  
ATOM   2940  N   TRP A 209      14.808  -7.367  -0.850  1.00 97.71           N  
ATOM   2941  H   TRP A 209      15.608  -6.751  -0.830  1.00 97.71           H  
ATOM   2942  CA  TRP A 209      14.435  -8.025   0.407  1.00 97.71           C  
ATOM   2943  HA  TRP A 209      14.153  -9.057   0.199  1.00 97.71           H  
ATOM   2944  C   TRP A 209      13.224  -7.385   1.111  1.00 97.71           C  
ATOM   2945  CB  TRP A 209      15.665  -8.068   1.314  1.00 97.71           C  
ATOM   2946  HB2 TRP A 209      15.369  -8.458   2.287  1.00 97.71           H  
ATOM   2947  HB3 TRP A 209      16.382  -8.773   0.892  1.00 97.71           H  
ATOM   2948  O   TRP A 209      12.653  -7.988   2.014  1.00 97.71           O  
ATOM   2949  CG  TRP A 209      16.368  -6.763   1.508  1.00 97.71           C  
ATOM   2950  CD1 TRP A 209      16.088  -5.847   2.459  1.00 97.71           C  
ATOM   2951  HD1 TRP A 209      15.321  -5.964   3.211  1.00 97.71           H  
ATOM   2952  CD2 TRP A 209      17.497  -6.230   0.757  1.00 97.71           C  
ATOM   2953  CE2 TRP A 209      17.856  -4.973   1.321  1.00 97.71           C  
ATOM   2954  CE3 TRP A 209      18.263  -6.692  -0.335  1.00 97.71           C  
ATOM   2955  HE3 TRP A 209      18.037  -7.658  -0.762  1.00 97.71           H  
ATOM   2956  NE1 TRP A 209      16.968  -4.787   2.353  1.00 97.71           N  
ATOM   2957  HE1 TRP A 209      17.056  -4.047   3.035  1.00 97.71           H  
ATOM   2958  CH2 TRP A 209      19.648  -4.686  -0.268  1.00 97.71           C  
ATOM   2959  HH2 TRP A 209      20.469  -4.099  -0.651  1.00 97.71           H  
ATOM   2960  CZ2 TRP A 209      18.916  -4.206   0.829  1.00 97.71           C  
ATOM   2961  HZ2 TRP A 209      19.168  -3.267   1.299  1.00 97.71           H  
ATOM   2962  CZ3 TRP A 209      19.329  -5.928  -0.846  1.00 97.71           C  
ATOM   2963  HZ3 TRP A 209      19.915  -6.303  -1.672  1.00 97.71           H  
ATOM   2964  N   ILE A 210      12.780  -6.203   0.673  1.00 98.09           N  
ATOM   2965  H   ILE A 210      13.257  -5.769  -0.104  1.00 98.09           H  
ATOM   2966  CA  ILE A 210      11.577  -5.529   1.184  1.00 98.09           C  
ATOM   2967  HA  ILE A 210      11.403  -5.833   2.217  1.00 98.09           H  
ATOM   2968  C   ILE A 210      10.359  -5.950   0.359  1.00 98.09           C  
ATOM   2969  CB  ILE A 210      11.778  -3.996   1.169  1.00 98.09           C  
ATOM   2970  HB  ILE A 210      12.075  -3.689   0.167  1.00 98.09           H  
ATOM   2971  O   ILE A 210      10.425  -5.956  -0.872  1.00 98.09           O  
ATOM   2972  CG1 ILE A 210      12.894  -3.594   2.158  1.00 98.09           C  
ATOM   2973 HG12 ILE A 210      13.794  -4.169   1.942  1.00 98.09           H  
ATOM   2974 HG13 ILE A 210      12.573  -3.836   3.172  1.00 98.09           H  
ATOM   2975  CG2 ILE A 210      10.468  -3.270   1.511  1.00 98.09           C  
ATOM   2976 HG21 ILE A 210       9.716  -3.442   0.741  1.00 98.09           H  
ATOM   2977 HG22 ILE A 210      10.089  -3.603   2.478  1.00 98.09           H  
ATOM   2978 HG23 ILE A 210      10.635  -2.194   1.544  1.00 98.09           H  
ATOM   2979  CD1 ILE A 210      13.282  -2.111   2.106  1.00 98.09           C  
ATOM   2980 HD11 ILE A 210      12.478  -1.488   2.498  1.00 98.09           H  
ATOM   2981 HD12 ILE A 210      14.161  -1.951   2.730  1.00 98.09           H  
ATOM   2982 HD13 ILE A 210      13.508  -1.814   1.082  1.00 98.09           H  
ATOM   2983  N   LEU A 211       9.235  -6.260   1.010  1.00 98.31           N  
ATOM   2984  H   LEU A 211       9.249  -6.217   2.019  1.00 98.31           H  
ATOM   2985  CA  LEU A 211       7.923  -6.333   0.362  1.00 98.31           C  
ATOM   2986  HA  LEU A 211       8.033  -6.789  -0.621  1.00 98.31           H  
ATOM   2987  C   LEU A 211       7.386  -4.905   0.176  1.00 98.31           C  
ATOM   2988  CB  LEU A 211       6.987  -7.215   1.213  1.00 98.31           C  
ATOM   2989  HB2 LEU A 211       7.418  -8.213   1.298  1.00 98.31           H  
ATOM   2990  HB3 LEU A 211       6.935  -6.796   2.217  1.00 98.31           H  
ATOM   2991  O   LEU A 211       6.951  -4.273   1.136  1.00 98.31           O  
ATOM   2992  CG  LEU A 211       5.555  -7.329   0.656  1.00 98.31           C  
ATOM   2993  HG  LEU A 211       5.149  -6.337   0.459  1.00 98.31           H  
ATOM   2994  CD1 LEU A 211       5.523  -8.141  -0.639  1.00 98.31           C  
ATOM   2995 HD11 LEU A 211       4.493  -8.243  -0.980  1.00 98.31           H  
ATOM   2996 HD12 LEU A 211       6.099  -7.639  -1.417  1.00 98.31           H  
ATOM   2997 HD13 LEU A 211       5.930  -9.136  -0.457  1.00 98.31           H  
ATOM   2998  CD2 LEU A 211       4.650  -8.019   1.676  1.00 98.31           C  
ATOM   2999 HD21 LEU A 211       3.640  -8.097   1.274  1.00 98.31           H  
ATOM   3000 HD22 LEU A 211       4.615  -7.425   2.589  1.00 98.31           H  
ATOM   3001 HD23 LEU A 211       5.027  -9.015   1.906  1.00 98.31           H  
ATOM   3002  N   THR A 212       7.438  -4.389  -1.052  1.00 98.26           N  
ATOM   3003  H   THR A 212       7.833  -4.957  -1.788  1.00 98.26           H  
ATOM   3004  CA  THR A 212       7.020  -3.015  -1.377  1.00 98.26           C  
ATOM   3005  HA  THR A 212       7.142  -2.384  -0.496  1.00 98.26           H  
ATOM   3006  C   THR A 212       5.555  -2.989  -1.799  1.00 98.26           C  
ATOM   3007  CB  THR A 212       7.880  -2.427  -2.499  1.00 98.26           C  
ATOM   3008  HB  THR A 212       7.649  -2.951  -3.427  1.00 98.26           H  
ATOM   3009  O   THR A 212       5.201  -3.542  -2.843  1.00 98.26           O  
ATOM   3010  CG2 THR A 212       7.658  -0.936  -2.713  1.00 98.26           C  
ATOM   3011 HG21 THR A 212       8.366  -0.555  -3.450  1.00 98.26           H  
ATOM   3012 HG22 THR A 212       7.803  -0.400  -1.775  1.00 98.26           H  
ATOM   3013 HG23 THR A 212       6.647  -0.764  -3.082  1.00 98.26           H  
ATOM   3014  OG1 THR A 212       9.249  -2.613  -2.239  1.00 98.26           O  
ATOM   3015  HG1 THR A 212       9.556  -1.941  -1.626  1.00 98.26           H  
ATOM   3016  N   VAL A 213       4.709  -2.330  -1.008  1.00 98.20           N  
ATOM   3017  H   VAL A 213       5.080  -1.913  -0.166  1.00 98.20           H  
ATOM   3018  CA  VAL A 213       3.249  -2.432  -1.106  1.00 98.20           C  
ATOM   3019  HA  VAL A 213       3.002  -3.257  -1.775  1.00 98.20           H  
ATOM   3020  C   VAL A 213       2.620  -1.163  -1.680  1.00 98.20           C  
ATOM   3021  CB  VAL A 213       2.646  -2.780   0.268  1.00 98.20           C  
ATOM   3022  HB  VAL A 213       2.832  -1.966   0.968  1.00 98.20           H  
ATOM   3023  O   VAL A 213       2.624  -0.107  -1.043  1.00 98.20           O  
ATOM   3024  CG1 VAL A 213       1.132  -2.965   0.138  1.00 98.20           C  
ATOM   3025 HG11 VAL A 213       0.889  -3.582  -0.727  1.00 98.20           H  
ATOM   3026 HG12 VAL A 213       0.736  -3.414   1.049  1.00 98.20           H  
ATOM   3027 HG13 VAL A 213       0.671  -1.986   0.008  1.00 98.20           H  
ATOM   3028  CG2 VAL A 213       3.276  -4.054   0.848  1.00 98.20           C  
ATOM   3029 HG21 VAL A 213       3.251  -4.860   0.114  1.00 98.20           H  
ATOM   3030 HG22 VAL A 213       2.755  -4.356   1.756  1.00 98.20           H  
ATOM   3031 HG23 VAL A 213       4.312  -3.860   1.124  1.00 98.20           H  
ATOM   3032  N   GLY A 214       2.033  -1.273  -2.873  1.00 97.94           N  
ATOM   3033  H   GLY A 214       2.053  -2.177  -3.325  1.00 97.94           H  
ATOM   3034  CA  GLY A 214       1.200  -0.223  -3.466  1.00 97.94           C  
ATOM   3035  HA2 GLY A 214       1.654   0.750  -3.277  1.00 97.94           H  
ATOM   3036  HA3 GLY A 214       1.153  -0.351  -4.547  1.00 97.94           H  
ATOM   3037  C   GLY A 214      -0.225  -0.207  -2.896  1.00 97.94           C  
ATOM   3038  O   GLY A 214      -0.633  -1.100  -2.147  1.00 97.94           O  
ATOM   3039  N   ALA A 215      -0.998   0.825  -3.227  1.00 98.08           N  
ATOM   3040  H   ALA A 215      -0.637   1.493  -3.893  1.00 98.08           H  
ATOM   3041  CA  ALA A 215      -2.337   1.048  -2.686  1.00 98.08           C  
ATOM   3042  HA  ALA A 215      -2.552   0.293  -1.930  1.00 98.08           H  
ATOM   3043  C   ALA A 215      -3.424   0.941  -3.754  1.00 98.08           C  
ATOM   3044  CB  ALA A 215      -2.391   2.402  -1.981  1.00 98.08           C  
ATOM   3045  HB1 ALA A 215      -2.070   3.184  -2.669  1.00 98.08           H  
ATOM   3046  HB2 ALA A 215      -3.410   2.609  -1.653  1.00 98.08           H  
ATOM   3047  HB3 ALA A 215      -1.738   2.391  -1.108  1.00 98.08           H  
ATOM   3048  O   ALA A 215      -3.323   1.490  -4.850  1.00 98.08           O  
ATOM   3049  N   SER A 216      -4.512   0.280  -3.376  1.00 97.45           N  
ATOM   3050  H   SER A 216      -4.511  -0.158  -2.465  1.00 97.45           H  
ATOM   3051  CA  SER A 216      -5.703   0.110  -4.196  1.00 97.45           C  
ATOM   3052  HA  SER A 216      -5.652   0.810  -5.030  1.00 97.45           H  
ATOM   3053  C   SER A 216      -6.982   0.417  -3.425  1.00 97.45           C  
ATOM   3054  CB  SER A 216      -5.736  -1.306  -4.768  1.00 97.45           C  
ATOM   3055  HB2 SER A 216      -4.795  -1.485  -5.288  1.00 97.45           H  
ATOM   3056  HB3 SER A 216      -6.563  -1.411  -5.471  1.00 97.45           H  
ATOM   3057  O   SER A 216      -6.984   0.546  -2.196  1.00 97.45           O  
ATOM   3058  OG  SER A 216      -5.881  -2.245  -3.729  1.00 97.45           O  
ATOM   3059  HG  SER A 216      -5.231  -2.053  -3.049  1.00 97.45           H  
ATOM   3060  N   THR A 217      -8.080   0.551  -4.155  1.00 96.64           N  
ATOM   3061  H   THR A 217      -7.997   0.471  -5.159  1.00 96.64           H  
ATOM   3062  CA  THR A 217      -9.424   0.645  -3.593  1.00 96.64           C  
ATOM   3063  HA  THR A 217      -9.385   1.260  -2.694  1.00 96.64           H  
ATOM   3064  C   THR A 217      -9.952  -0.726  -3.174  1.00 96.64           C  
ATOM   3065  CB  THR A 217     -10.397   1.317  -4.574  1.00 96.64           C  
ATOM   3066  HB  THR A 217     -11.368   1.423  -4.090  1.00 96.64           H  
ATOM   3067  O   THR A 217      -9.529  -1.766  -3.673  1.00 96.64           O  
ATOM   3068  CG2 THR A 217      -9.920   2.701  -5.021  1.00 96.64           C  
ATOM   3069 HG21 THR A 217      -8.990   2.623  -5.585  1.00 96.64           H  
ATOM   3070 HG22 THR A 217     -10.678   3.159  -5.656  1.00 96.64           H  
ATOM   3071 HG23 THR A 217      -9.765   3.339  -4.151  1.00 96.64           H  
ATOM   3072  OG1 THR A 217     -10.552   0.537  -5.735  1.00 96.64           O  
ATOM   3073  HG1 THR A 217     -11.247   0.944  -6.258  1.00 96.64           H  
ATOM   3074  N   LEU A 218     -10.922  -0.714  -2.266  1.00 92.99           N  
ATOM   3075  H   LEU A 218     -11.230   0.188  -1.931  1.00 92.99           H  
ATOM   3076  CA  LEU A 218     -11.851  -1.820  -2.052  1.00 92.99           C  
ATOM   3077  HA  LEU A 218     -11.477  -2.714  -2.551  1.00 92.99           H  
ATOM   3078  C   LEU A 218     -13.196  -1.478  -2.704  1.00 92.99           C  
ATOM   3079  CB  LEU A 218     -11.979  -2.144  -0.552  1.00 92.99           C  
ATOM   3080  HB2 LEU A 218     -12.716  -2.941  -0.450  1.00 92.99           H  
ATOM   3081  HB3 LEU A 218     -11.031  -2.545  -0.193  1.00 92.99           H  
ATOM   3082  O   LEU A 218     -13.439  -0.334  -3.083  1.00 92.99           O  
ATOM   3083  CG  LEU A 218     -12.400  -0.946   0.325  1.00 92.99           C  
ATOM   3084  HG  LEU A 218     -13.000  -0.241  -0.250  1.00 92.99           H  
ATOM   3085  CD1 LEU A 218     -13.225  -1.412   1.516  1.00 92.99           C  
ATOM   3086 HD11 LEU A 218     -13.396  -0.583   2.203  1.00 92.99           H  
ATOM   3087 HD12 LEU A 218     -12.710  -2.217   2.041  1.00 92.99           H  
ATOM   3088 HD13 LEU A 218     -14.186  -1.746   1.124  1.00 92.99           H  
ATOM   3089  CD2 LEU A 218     -11.200  -0.221   0.918  1.00 92.99           C  
ATOM   3090 HD21 LEU A 218     -10.649  -0.906   1.563  1.00 92.99           H  
ATOM   3091 HD22 LEU A 218     -11.537   0.644   1.489  1.00 92.99           H  
ATOM   3092 HD23 LEU A 218     -10.533   0.141   0.136  1.00 92.99           H  
ATOM   3093  N   ASP A 219     -14.111  -2.438  -2.780  1.00 96.53           N  
ATOM   3094  H   ASP A 219     -13.910  -3.353  -2.404  1.00 96.53           H  
ATOM   3095  CA  ASP A 219     -15.437  -2.269  -3.392  1.00 96.53           C  
ATOM   3096  HA  ASP A 219     -15.292  -1.704  -4.313  1.00 96.53           H  
ATOM   3097  C   ASP A 219     -16.434  -1.455  -2.546  1.00 96.53           C  
ATOM   3098  CB  ASP A 219     -16.006  -3.640  -3.791  1.00 96.53           C  
ATOM   3099  HB2 ASP A 219     -16.903  -3.507  -4.396  1.00 96.53           H  
ATOM   3100  HB3 ASP A 219     -15.264  -4.165  -4.393  1.00 96.53           H  
ATOM   3101  O   ASP A 219     -17.625  -1.405  -2.864  1.00 96.53           O  
ATOM   3102  CG  ASP A 219     -16.329  -4.506  -2.588  1.00 96.53           C  
ATOM   3103  OD1 ASP A 219     -17.459  -5.030  -2.480  1.00 96.53           O  
ATOM   3104  OD2 ASP A 219     -15.419  -4.631  -1.749  1.00 96.53           O  
ATOM   3105  N   ARG A 220     -15.963  -0.802  -1.477  1.00 96.02           N  
ATOM   3106  H   ARG A 220     -14.959  -0.805  -1.368  1.00 96.02           H  
ATOM   3107  CA  ARG A 220     -16.749   0.089  -0.622  1.00 96.02           C  
ATOM   3108  HA  ARG A 220     -17.806  -0.131  -0.774  1.00 96.02           H  
ATOM   3109  C   ARG A 220     -16.490   1.548  -0.983  1.00 96.02           C  
ATOM   3110  CB  ARG A 220     -16.407  -0.165   0.846  1.00 96.02           C  
ATOM   3111  HB2 ARG A 220     -15.373   0.142   1.004  1.00 96.02           H  
ATOM   3112  HB3 ARG A 220     -16.504  -1.229   1.060  1.00 96.02           H  
ATOM   3113  O   ARG A 220     -15.368   2.025  -0.843  1.00 96.02           O  
ATOM   3114  CG  ARG A 220     -17.305   0.619   1.810  1.00 96.02           C  
ATOM   3115  HG2 ARG A 220     -17.369   1.669   1.525  1.00 96.02           H  
ATOM   3116  HG3 ARG A 220     -18.305   0.185   1.778  1.00 96.02           H  
ATOM   3117  CD  ARG A 220     -16.753   0.527   3.234  1.00 96.02           C  
ATOM   3118  HD2 ARG A 220     -16.541  -0.519   3.457  1.00 96.02           H  
ATOM   3119  HD3 ARG A 220     -17.518   0.875   3.928  1.00 96.02           H  
ATOM   3120  NE  ARG A 220     -15.538   1.348   3.418  1.00 96.02           N  
ATOM   3121  HE  ARG A 220     -15.286   1.995   2.684  1.00 96.02           H  
ATOM   3122  NH1 ARG A 220     -14.972   0.506   5.469  1.00 96.02           N  
ATOM   3123 HH11 ARG A 220     -14.312   0.445   6.230  1.00 96.02           H  
ATOM   3124 HH12 ARG A 220     -15.555  -0.303   5.310  1.00 96.02           H  
ATOM   3125  NH2 ARG A 220     -13.871   2.240   4.707  1.00 96.02           N  
ATOM   3126 HH21 ARG A 220     -13.364   2.272   5.579  1.00 96.02           H  
ATOM   3127 HH22 ARG A 220     -13.478   2.765   3.939  1.00 96.02           H  
ATOM   3128  CZ  ARG A 220     -14.803   1.366   4.513  1.00 96.02           C  
ATOM   3129  N   LYS A 221     -17.559   2.275  -1.294  1.00 95.00           N  
ATOM   3130  H   LYS A 221     -18.443   1.787  -1.335  1.00 95.00           H  
ATOM   3131  CA  LYS A 221     -17.572   3.735  -1.444  1.00 95.00           C  
ATOM   3132  HA  LYS A 221     -16.553   4.121  -1.415  1.00 95.00           H  
ATOM   3133  C   LYS A 221     -18.330   4.390  -0.303  1.00 95.00           C  
ATOM   3134  CB  LYS A 221     -18.184   4.117  -2.796  1.00 95.00           C  
ATOM   3135  HB2 LYS A 221     -19.150   3.628  -2.916  1.00 95.00           H  
ATOM   3136  HB3 LYS A 221     -18.328   5.197  -2.828  1.00 95.00           H  
ATOM   3137  O   LYS A 221     -19.324   3.840   0.179  1.00 95.00           O  
ATOM   3138  CG  LYS A 221     -17.246   3.717  -3.936  1.00 95.00           C  
ATOM   3139  HG2 LYS A 221     -17.062   2.643  -3.911  1.00 95.00           H  
ATOM   3140  HG3 LYS A 221     -16.298   4.240  -3.808  1.00 95.00           H  
ATOM   3141  CD  LYS A 221     -17.845   4.084  -5.293  1.00 95.00           C  
ATOM   3142  HD2 LYS A 221     -18.730   3.473  -5.475  1.00 95.00           H  
ATOM   3143  HD3 LYS A 221     -18.110   5.141  -5.322  1.00 95.00           H  
ATOM   3144  CE  LYS A 221     -16.771   3.793  -6.334  1.00 95.00           C  
ATOM   3145  HE2 LYS A 221     -16.341   2.816  -6.116  1.00 95.00           H  
ATOM   3146  HE3 LYS A 221     -15.969   4.524  -6.231  1.00 95.00           H  
ATOM   3147  NZ  LYS A 221     -17.306   3.799  -7.711  1.00 95.00           N  
ATOM   3148  HZ1 LYS A 221     -16.576   3.453  -8.317  1.00 95.00           H  
ATOM   3149  HZ2 LYS A 221     -17.633   4.717  -7.974  1.00 95.00           H  
ATOM   3150  HZ3 LYS A 221     -18.053   3.122  -7.786  1.00 95.00           H  
ATOM   3151  N   ILE A 222     -17.909   5.584   0.099  1.00 96.33           N  
ATOM   3152  H   ILE A 222     -17.090   5.969  -0.348  1.00 96.33           H  
ATOM   3153  CA  ILE A 222     -18.669   6.431   1.027  1.00 96.33           C  
ATOM   3154  HA  ILE A 222     -19.489   5.843   1.441  1.00 96.33           H  
ATOM   3155  C   ILE A 222     -19.300   7.556   0.221  1.00 96.33           C  
ATOM   3156  CB  ILE A 222     -17.838   6.916   2.224  1.00 96.33           C  
ATOM   3157  HB  ILE A 222     -17.195   7.743   1.922  1.00 96.33           H  
ATOM   3158  O   ILE A 222     -18.787   8.669   0.131  1.00 96.33           O  
ATOM   3159  CG1 ILE A 222     -16.957   5.778   2.774  1.00 96.33           C  
ATOM   3160 HG12 ILE A 222     -16.211   5.517   2.023  1.00 96.33           H  
ATOM   3161 HG13 ILE A 222     -17.569   4.898   2.972  1.00 96.33           H  
ATOM   3162  CG2 ILE A 222     -18.837   7.396   3.289  1.00 96.33           C  
ATOM   3163 HG21 ILE A 222     -18.305   7.879   4.109  1.00 96.33           H  
ATOM   3164 HG22 ILE A 222     -19.412   6.554   3.673  1.00 96.33           H  
ATOM   3165 HG23 ILE A 222     -19.529   8.124   2.865  1.00 96.33           H  
ATOM   3166  CD1 ILE A 222     -16.193   6.137   4.043  1.00 96.33           C  
ATOM   3167 HD11 ILE A 222     -16.873   6.173   4.894  1.00 96.33           H  
ATOM   3168 HD12 ILE A 222     -15.690   7.097   3.932  1.00 96.33           H  
ATOM   3169 HD13 ILE A 222     -15.446   5.361   4.209  1.00 96.33           H  
ATOM   3170  N   LYS A 223     -20.404   7.212  -0.438  1.00 96.15           N  
ATOM   3171  H   LYS A 223     -20.831   6.329  -0.198  1.00 96.15           H  
ATOM   3172  CA  LYS A 223     -20.999   7.998  -1.508  1.00 96.15           C  
ATOM   3173  HA  LYS A 223     -20.192   8.313  -2.170  1.00 96.15           H  
ATOM   3174  C   LYS A 223     -21.669   9.261  -0.970  1.00 96.15           C  
ATOM   3175  CB  LYS A 223     -21.941   7.091  -2.311  1.00 96.15           C  
ATOM   3176  HB2 LYS A 223     -21.363   6.248  -2.690  1.00 96.15           H  
ATOM   3177  HB3 LYS A 223     -22.723   6.704  -1.657  1.00 96.15           H  
ATOM   3178  O   LYS A 223     -22.563   9.208  -0.119  1.00 96.15           O  
ATOM   3179  CG  LYS A 223     -22.573   7.831  -3.494  1.00 96.15           C  
ATOM   3180  HG2 LYS A 223     -21.785   8.322  -4.064  1.00 96.15           H  
ATOM   3181  HG3 LYS A 223     -23.257   8.594  -3.121  1.00 96.15           H  
ATOM   3182  CD  LYS A 223     -23.333   6.870  -4.412  1.00 96.15           C  
ATOM   3183  HD2 LYS A 223     -22.608   6.191  -4.862  1.00 96.15           H  
ATOM   3184  HD3 LYS A 223     -24.060   6.295  -3.838  1.00 96.15           H  
ATOM   3185  CE  LYS A 223     -24.048   7.667  -5.507  1.00 96.15           C  
ATOM   3186  HE2 LYS A 223     -23.429   8.527  -5.764  1.00 96.15           H  
ATOM   3187  HE3 LYS A 223     -24.997   8.042  -5.121  1.00 96.15           H  
ATOM   3188  NZ  LYS A 223     -24.248   6.855  -6.726  1.00 96.15           N  
ATOM   3189  HZ1 LYS A 223     -24.685   5.963  -6.541  1.00 96.15           H  
ATOM   3190  HZ2 LYS A 223     -24.738   7.374  -7.440  1.00 96.15           H  
ATOM   3191  HZ3 LYS A 223     -23.329   6.685  -7.110  1.00 96.15           H  
ATOM   3192  N   ALA A 224     -21.278  10.383  -1.554  1.00 96.96           N  
ATOM   3193  H   ALA A 224     -20.522  10.322  -2.221  1.00 96.96           H  
ATOM   3194  CA  ALA A 224     -22.002  11.641  -1.509  1.00 96.96           C  
ATOM   3195  HA  ALA A 224     -22.975  11.478  -1.045  1.00 96.96           H  
ATOM   3196  C   ALA A 224     -22.253  12.114  -2.949  1.00 96.96           C  
ATOM   3197  CB  ALA A 224     -21.220  12.634  -0.643  1.00 96.96           C  
ATOM   3198  HB1 ALA A 224     -20.228  12.795  -1.064  1.00 96.96           H  
ATOM   3199  HB2 ALA A 224     -21.756  13.582  -0.586  1.00 96.96           H  
ATOM   3200  HB3 ALA A 224     -21.114  12.232   0.365  1.00 96.96           H  
ATOM   3201  O   ALA A 224     -21.593  11.680  -3.892  1.00 96.96           O  
ATOM   3202  N   THR A 225     -23.250  12.957  -3.183  1.00 96.89           N  
ATOM   3203  H   THR A 225     -23.835  13.234  -2.408  1.00 96.89           H  
ATOM   3204  CA  THR A 225     -23.604  13.401  -4.538  1.00 96.89           C  
ATOM   3205  HA  THR A 225     -22.732  13.310  -5.186  1.00 96.89           H  
ATOM   3206  C   THR A 225     -24.000  14.863  -4.536  1.00 96.89           C  
ATOM   3207  CB  THR A 225     -24.708  12.513  -5.125  1.00 96.89           C  
ATOM   3208  HB  THR A 225     -25.577  12.537  -4.467  1.00 96.89           H  
ATOM   3209  O   THR A 225     -24.896  15.267  -3.793  1.00 96.89           O  
ATOM   3210  CG2 THR A 225     -25.146  12.892  -6.536  1.00 96.89           C  
ATOM   3211 HG21 THR A 225     -24.293  12.879  -7.214  1.00 96.89           H  
ATOM   3212 HG22 THR A 225     -25.598  13.883  -6.542  1.00 96.89           H  
ATOM   3213 HG23 THR A 225     -25.889  12.176  -6.890  1.00 96.89           H  
ATOM   3214  OG1 THR A 225     -24.217  11.190  -5.199  1.00 96.89           O  
ATOM   3215  HG1 THR A 225     -23.324  11.222  -4.847  1.00 96.89           H  
ATOM   3216  N   VAL A 226     -23.346  15.647  -5.392  1.00 97.32           N  
ATOM   3217  H   VAL A 226     -22.666  15.218  -6.004  1.00 97.32           H  
ATOM   3218  CA  VAL A 226     -23.784  17.006  -5.718  1.00 97.32           C  
ATOM   3219  HA  VAL A 226     -24.098  17.518  -4.809  1.00 97.32           H  
ATOM   3220  C   VAL A 226     -24.967  16.887  -6.666  1.00 97.32           C  
ATOM   3221  CB  VAL A 226     -22.670  17.830  -6.393  1.00 97.32           C  
ATOM   3222  HB  VAL A 226     -22.383  17.360  -7.334  1.00 97.32           H  
ATOM   3223  O   VAL A 226     -24.824  16.298  -7.733  1.00 97.32           O  
ATOM   3224  CG1 VAL A 226     -23.143  19.259  -6.681  1.00 97.32           C  
ATOM   3225 HG11 VAL A 226     -23.437  19.752  -5.754  1.00 97.32           H  
ATOM   3226 HG12 VAL A 226     -23.988  19.238  -7.369  1.00 97.32           H  
ATOM   3227 HG13 VAL A 226     -22.341  19.825  -7.154  1.00 97.32           H  
ATOM   3228  CG2 VAL A 226     -21.427  17.944  -5.515  1.00 97.32           C  
ATOM   3229 HG21 VAL A 226     -20.994  16.956  -5.364  1.00 97.32           H  
ATOM   3230 HG22 VAL A 226     -21.697  18.401  -4.563  1.00 97.32           H  
ATOM   3231 HG23 VAL A 226     -20.675  18.556  -6.014  1.00 97.32           H  
ATOM   3232  N   LYS A 227     -26.115  17.456  -6.301  1.00 97.26           N  
ATOM   3233  H   LYS A 227     -26.161  17.889  -5.390  1.00 97.26           H  
ATOM   3234  CA  LYS A 227     -27.263  17.620  -7.200  1.00 97.26           C  
ATOM   3235  HA  LYS A 227     -27.102  17.060  -8.121  1.00 97.26           H  
ATOM   3236  C   LYS A 227     -27.390  19.087  -7.564  1.00 97.26           C  
ATOM   3237  CB  LYS A 227     -28.552  17.107  -6.553  1.00 97.26           C  
ATOM   3238  HB2 LYS A 227     -29.349  17.176  -7.293  1.00 97.26           H  
ATOM   3239  HB3 LYS A 227     -28.810  17.743  -5.706  1.00 97.26           H  
ATOM   3240  O   LYS A 227     -27.564  19.920  -6.673  1.00 97.26           O  
ATOM   3241  CG  LYS A 227     -28.438  15.662  -6.059  1.00 97.26           C  
ATOM   3242  HG2 LYS A 227     -28.033  15.036  -6.854  1.00 97.26           H  
ATOM   3243  HG3 LYS A 227     -27.771  15.613  -5.198  1.00 97.26           H  
ATOM   3244  CD  LYS A 227     -29.820  15.147  -5.657  1.00 97.26           C  
ATOM   3245  HD2 LYS A 227     -30.483  15.257  -6.515  1.00 97.26           H  
ATOM   3246  HD3 LYS A 227     -30.212  15.731  -4.825  1.00 97.26           H  
ATOM   3247  CE  LYS A 227     -29.711  13.673  -5.262  1.00 97.26           C  
ATOM   3248  HE2 LYS A 227     -29.695  13.583  -4.176  1.00 97.26           H  
ATOM   3249  HE3 LYS A 227     -28.771  13.286  -5.657  1.00 97.26           H  
ATOM   3250  NZ  LYS A 227     -30.812  12.895  -5.861  1.00 97.26           N  
ATOM   3251  HZ1 LYS A 227     -31.726  13.251  -5.620  1.00 97.26           H  
ATOM   3252  HZ2 LYS A 227     -30.708  12.983  -6.862  1.00 97.26           H  
ATOM   3253  HZ3 LYS A 227     -30.716  11.905  -5.687  1.00 97.26           H  
ATOM   3254  N   LEU A 228     -27.279  19.408  -8.845  1.00 97.51           N  
ATOM   3255  H   LEU A 228     -27.163  18.666  -9.519  1.00 97.51           H  
ATOM   3256  CA  LEU A 228     -27.375  20.775  -9.346  1.00 97.51           C  
ATOM   3257  HA  LEU A 228     -26.997  21.468  -8.594  1.00 97.51           H  
ATOM   3258  C   LEU A 228     -28.827  21.171  -9.620  1.00 97.51           C  
ATOM   3259  CB  LEU A 228     -26.514  20.906 -10.609  1.00 97.51           C  
ATOM   3260  HB2 LEU A 228     -26.888  20.190 -11.341  1.00 97.51           H  
ATOM   3261  HB3 LEU A 228     -26.644  21.910 -11.014  1.00 97.51           H  
ATOM   3262  O   LEU A 228     -29.690  20.329  -9.859  1.00 97.51           O  
ATOM   3263  CG  LEU A 228     -25.013  20.632 -10.433  1.00 97.51           C  
ATOM   3264  HG  LEU A 228     -24.847  19.571 -10.247  1.00 97.51           H  
ATOM   3265  CD1 LEU A 228     -24.295  21.036 -11.715  1.00 97.51           C  
ATOM   3266 HD11 LEU A 228     -23.225  20.849 -11.624  1.00 97.51           H  
ATOM   3267 HD12 LEU A 228     -24.445  22.098 -11.907  1.00 97.51           H  
ATOM   3268 HD13 LEU A 228     -24.706  20.486 -12.561  1.00 97.51           H  
ATOM   3269  CD2 LEU A 228     -24.390  21.439  -9.293  1.00 97.51           C  
ATOM   3270 HD21 LEU A 228     -24.554  22.503  -9.460  1.00 97.51           H  
ATOM   3271 HD22 LEU A 228     -23.321  21.231  -9.244  1.00 97.51           H  
ATOM   3272 HD23 LEU A 228     -24.836  21.142  -8.344  1.00 97.51           H  
ATOM   3273  N   GLY A 229     -29.105  22.476  -9.629  1.00 96.71           N  
ATOM   3274  H   GLY A 229     -28.379  23.123  -9.353  1.00 96.71           H  
ATOM   3275  CA  GLY A 229     -30.439  23.006  -9.921  1.00 96.71           C  
ATOM   3276  HA2 GLY A 229     -30.432  24.085  -9.769  1.00 96.71           H  
ATOM   3277  HA3 GLY A 229     -31.155  22.566  -9.226  1.00 96.71           H  
ATOM   3278  C   GLY A 229     -30.936  22.735 -11.347  1.00 96.71           C  
ATOM   3279  O   GLY A 229     -32.127  22.882 -11.599  1.00 96.71           O  
ATOM   3280  N   ASN A 230     -30.057  22.335 -12.276  1.00 96.34           N  
ATOM   3281  H   ASN A 230     -29.100  22.177 -11.997  1.00 96.34           H  
ATOM   3282  CA  ASN A 230     -30.432  21.878 -13.623  1.00 96.34           C  
ATOM   3283  HA  ASN A 230     -31.351  22.386 -13.915  1.00 96.34           H  
ATOM   3284  C   ASN A 230     -30.752  20.368 -13.697  1.00 96.34           C  
ATOM   3285  CB  ASN A 230     -29.338  22.278 -14.638  1.00 96.34           C  
ATOM   3286  HB2 ASN A 230     -29.712  22.072 -15.641  1.00 96.34           H  
ATOM   3287  HB3 ASN A 230     -29.138  23.347 -14.571  1.00 96.34           H  
ATOM   3288  O   ASN A 230     -31.108  19.887 -14.769  1.00 96.34           O  
ATOM   3289  CG  ASN A 230     -28.033  21.514 -14.467  1.00 96.34           C  
ATOM   3290  ND2 ASN A 230     -27.118  21.656 -15.395  1.00 96.34           N  
ATOM   3291 HD21 ASN A 230     -26.328  21.026 -15.380  1.00 96.34           H  
ATOM   3292 HD22 ASN A 230     -27.308  22.155 -16.252  1.00 96.34           H  
ATOM   3293  OD1 ASN A 230     -27.838  20.805 -13.495  1.00 96.34           O  
ATOM   3294  N   GLY A 231     -30.631  19.632 -12.587  1.00 95.91           N  
ATOM   3295  H   GLY A 231     -30.304  20.079 -11.743  1.00 95.91           H  
ATOM   3296  CA  GLY A 231     -30.898  18.195 -12.509  1.00 95.91           C  
ATOM   3297  HA2 GLY A 231     -31.288  17.969 -11.517  1.00 95.91           H  
ATOM   3298  HA3 GLY A 231     -31.657  17.925 -13.243  1.00 95.91           H  
ATOM   3299  C   GLY A 231     -29.685  17.289 -12.742  1.00 95.91           C  
ATOM   3300  O   GLY A 231     -29.820  16.080 -12.572  1.00 95.91           O  
ATOM   3301  N   GLU A 232     -28.510  17.825 -13.091  1.00 97.24           N  
ATOM   3302  H   GLU A 232     -28.428  18.824 -13.212  1.00 97.24           H  
ATOM   3303  CA  GLU A 232     -27.289  17.015 -13.172  1.00 97.24           C  
ATOM   3304  HA  GLU A 232     -27.518  16.113 -13.739  1.00 97.24           H  
ATOM   3305  C   GLU A 232     -26.824  16.571 -11.778  1.00 97.24           C  
ATOM   3306  CB  GLU A 232     -26.161  17.751 -13.909  1.00 97.24           C  
ATOM   3307  HB2 GLU A 232     -25.248  17.163 -13.811  1.00 97.24           H  
ATOM   3308  HB3 GLU A 232     -25.993  18.721 -13.442  1.00 97.24           H  
ATOM   3309  O   GLU A 232     -26.888  17.328 -10.803  1.00 97.24           O  
ATOM   3310  CG  GLU A 232     -26.450  17.933 -15.404  1.00 97.24           C  
ATOM   3311  HG2 GLU A 232     -26.661  16.960 -15.846  1.00 97.24           H  
ATOM   3312  HG3 GLU A 232     -27.333  18.560 -15.532  1.00 97.24           H  
ATOM   3313  CD  GLU A 232     -25.249  18.577 -16.108  1.00 97.24           C  
ATOM   3314  OE1 GLU A 232     -24.441  17.827 -16.705  1.00 97.24           O  
ATOM   3315  OE2 GLU A 232     -25.137  19.823 -16.023  1.00 97.24           O  
ATOM   3316  N   GLU A 233     -26.331  15.335 -11.690  1.00 96.83           N  
ATOM   3317  H   GLU A 233     -26.253  14.779 -12.529  1.00 96.83           H  
ATOM   3318  CA  GLU A 233     -25.815  14.746 -10.458  1.00 96.83           C  
ATOM   3319  HA  GLU A 233     -25.825  15.508  -9.679  1.00 96.83           H  
ATOM   3320  C   GLU A 233     -24.362  14.293 -10.646  1.00 96.83           C  
ATOM   3321  CB  GLU A 233     -26.702  13.585  -9.966  1.00 96.83           C  
ATOM   3322  HB2 GLU A 233     -26.249  13.205  -9.051  1.00 96.83           H  
ATOM   3323  HB3 GLU A 233     -26.701  12.783 -10.704  1.00 96.83           H  
ATOM   3324  O   GLU A 233     -24.038  13.614 -11.621  1.00 96.83           O  
ATOM   3325  CG  GLU A 233     -28.158  13.995  -9.669  1.00 96.83           C  
ATOM   3326  HG2 GLU A 233     -28.682  14.136 -10.615  1.00 96.83           H  
ATOM   3327  HG3 GLU A 233     -28.147  14.954  -9.152  1.00 96.83           H  
ATOM   3328  CD  GLU A 233     -28.946  12.987  -8.803  1.00 96.83           C  
ATOM   3329  OE1 GLU A 233     -30.109  13.289  -8.434  1.00 96.83           O  
ATOM   3330  OE2 GLU A 233     -28.397  11.958  -8.348  1.00 96.83           O  
ATOM   3331  N   PHE A 234     -23.493  14.632  -9.691  1.00 97.12           N  
ATOM   3332  H   PHE A 234     -23.828  15.205  -8.930  1.00 97.12           H  
ATOM   3333  CA  PHE A 234     -22.075  14.264  -9.707  1.00 97.12           C  
ATOM   3334  HA  PHE A 234     -21.888  13.602 -10.552  1.00 97.12           H  
ATOM   3335  C   PHE A 234     -21.700  13.507  -8.436  1.00 97.12           C  
ATOM   3336  CB  PHE A 234     -21.201  15.508  -9.909  1.00 97.12           C  
ATOM   3337  HB2 PHE A 234     -21.348  16.194  -9.075  1.00 97.12           H  
ATOM   3338  HB3 PHE A 234     -20.155  15.201  -9.904  1.00 97.12           H  
ATOM   3339  O   PHE A 234     -21.872  14.007  -7.322  1.00 97.12           O  
ATOM   3340  CG  PHE A 234     -21.495  16.222 -11.211  1.00 97.12           C  
ATOM   3341  CD1 PHE A 234     -21.121  15.630 -12.431  1.00 97.12           C  
ATOM   3342  HD1 PHE A 234     -20.582  14.695 -12.436  1.00 97.12           H  
ATOM   3343  CD2 PHE A 234     -22.242  17.414 -11.216  1.00 97.12           C  
ATOM   3344  HD2 PHE A 234     -22.575  17.854 -10.288  1.00 97.12           H  
ATOM   3345  CE1 PHE A 234     -21.508  16.214 -13.647  1.00 97.12           C  
ATOM   3346  HE1 PHE A 234     -21.290  15.704 -14.574  1.00 97.12           H  
ATOM   3347  CE2 PHE A 234     -22.607  17.998 -12.440  1.00 97.12           C  
ATOM   3348  HE2 PHE A 234     -23.233  18.878 -12.467  1.00 97.12           H  
ATOM   3349  CZ  PHE A 234     -22.246  17.406 -13.656  1.00 97.12           C  
ATOM   3350  HZ  PHE A 234     -22.589  17.832 -14.587  1.00 97.12           H  
ATOM   3351  N   GLU A 235     -21.193  12.286  -8.606  1.00 96.22           N  
ATOM   3352  H   GLU A 235     -21.039  11.958  -9.549  1.00 96.22           H  
ATOM   3353  CA  GLU A 235     -20.780  11.419  -7.503  1.00 96.22           C  
ATOM   3354  HA  GLU A 235     -21.527  11.492  -6.712  1.00 96.22           H  
ATOM   3355  C   GLU A 235     -19.434  11.873  -6.923  1.00 96.22           C  
ATOM   3356  CB  GLU A 235     -20.743   9.951  -7.973  1.00 96.22           C  
ATOM   3357  HB2 GLU A 235     -20.005   9.841  -8.767  1.00 96.22           H  
ATOM   3358  HB3 GLU A 235     -21.723   9.694  -8.375  1.00 96.22           H  
ATOM   3359  O   GLU A 235     -18.449  12.042  -7.643  1.00 96.22           O  
ATOM   3360  CG  GLU A 235     -20.407   8.977  -6.833  1.00 96.22           C  
ATOM   3361  HG2 GLU A 235     -19.398   9.178  -6.473  1.00 96.22           H  
ATOM   3362  HG3 GLU A 235     -21.101   9.162  -6.014  1.00 96.22           H  
ATOM   3363  CD  GLU A 235     -20.516   7.504  -7.266  1.00 96.22           C  
ATOM   3364  OE1 GLU A 235     -19.471   6.821  -7.363  1.00 96.22           O  
ATOM   3365  OE2 GLU A 235     -21.673   7.047  -7.455  1.00 96.22           O  
ATOM   3366  N   GLY A 236     -19.374  12.007  -5.604  1.00 95.76           N  
ATOM   3367  H   GLY A 236     -20.202  11.802  -5.063  1.00 95.76           H  
ATOM   3368  CA  GLY A 236     -18.153  12.204  -4.837  1.00 95.76           C  
ATOM   3369  HA2 GLY A 236     -18.107  13.234  -4.483  1.00 95.76           H  
ATOM   3370  HA3 GLY A 236     -17.277  12.021  -5.460  1.00 95.76           H  
ATOM   3371  C   GLY A 236     -18.092  11.263  -3.638  1.00 95.76           C  
ATOM   3372  O   GLY A 236     -18.969  10.416  -3.449  1.00 95.76           O  
ATOM   3373  N   GLU A 237     -17.070  11.434  -2.808  1.00 95.66           N  
ATOM   3374  H   GLU A 237     -16.391  12.158  -2.997  1.00 95.66           H  
ATOM   3375  CA  GLU A 237     -16.942  10.699  -1.547  1.00 95.66           C  
ATOM   3376  HA  GLU A 237     -17.877  10.168  -1.370  1.00 95.66           H  
ATOM   3377  C   GLU A 237     -16.774  11.640  -0.355  1.00 95.66           C  
ATOM   3378  CB  GLU A 237     -15.836   9.635  -1.610  1.00 95.66           C  
ATOM   3379  HB2 GLU A 237     -15.737   9.200  -0.616  1.00 95.66           H  
ATOM   3380  HB3 GLU A 237     -14.886  10.092  -1.887  1.00 95.66           H  
ATOM   3381  O   GLU A 237     -16.262  12.754  -0.489  1.00 95.66           O  
ATOM   3382  CG  GLU A 237     -16.191   8.516  -2.599  1.00 95.66           C  
ATOM   3383  HG2 GLU A 237     -16.048   8.877  -3.618  1.00 95.66           H  
ATOM   3384  HG3 GLU A 237     -17.243   8.256  -2.484  1.00 95.66           H  
ATOM   3385  CD  GLU A 237     -15.358   7.254  -2.354  1.00 95.66           C  
ATOM   3386  OE1 GLU A 237     -14.474   6.969  -3.188  1.00 95.66           O  
ATOM   3387  OE2 GLU A 237     -15.654   6.549  -1.356  1.00 95.66           O  
ATOM   3388  N   SER A 238     -17.278  11.211   0.804  1.00 95.26           N  
ATOM   3389  H   SER A 238     -17.727  10.306   0.826  1.00 95.26           H  
ATOM   3390  CA  SER A 238     -17.200  11.963   2.057  1.00 95.26           C  
ATOM   3391  HA  SER A 238     -16.209  12.404   2.163  1.00 95.26           H  
ATOM   3392  C   SER A 238     -17.499  11.076   3.255  1.00 95.26           C  
ATOM   3393  CB  SER A 238     -18.242  13.076   2.047  1.00 95.26           C  
ATOM   3394  HB2 SER A 238     -18.084  13.708   1.174  1.00 95.26           H  
ATOM   3395  HB3 SER A 238     -19.243  12.649   1.997  1.00 95.26           H  
ATOM   3396  O   SER A 238     -18.495  10.357   3.244  1.00 95.26           O  
ATOM   3397  OG  SER A 238     -18.115  13.858   3.215  1.00 95.26           O  
ATOM   3398  HG  SER A 238     -18.100  14.766   2.904  1.00 95.26           H  
ATOM   3399  N   ALA A 239     -16.702  11.176   4.321  1.00 94.22           N  
ATOM   3400  H   ALA A 239     -15.923  11.818   4.302  1.00 94.22           H  
ATOM   3401  CA  ALA A 239     -17.034  10.540   5.595  1.00 94.22           C  
ATOM   3402  HA  ALA A 239     -17.573   9.614   5.391  1.00 94.22           H  
ATOM   3403  C   ALA A 239     -17.974  11.394   6.460  1.00 94.22           C  
ATOM   3404  CB  ALA A 239     -15.751  10.147   6.331  1.00 94.22           C  
ATOM   3405  HB1 ALA A 239     -15.120  11.021   6.491  1.00 94.22           H  
ATOM   3406  HB2 ALA A 239     -15.206   9.409   5.744  1.00 94.22           H  
ATOM   3407  HB3 ALA A 239     -15.997   9.701   7.295  1.00 94.22           H  
ATOM   3408  O   ALA A 239     -18.428  10.917   7.498  1.00 94.22           O  
ATOM   3409  N   TYR A 240     -18.307  12.623   6.053  1.00 93.74           N  
ATOM   3410  H   TYR A 240     -17.958  12.949   5.163  1.00 93.74           H  
ATOM   3411  CA  TYR A 240     -19.278  13.448   6.766  1.00 93.74           C  
ATOM   3412  HA  TYR A 240     -19.015  13.445   7.824  1.00 93.74           H  
ATOM   3413  C   TYR A 240     -20.701  12.893   6.623  1.00 93.74           C  
ATOM   3414  CB  TYR A 240     -19.211  14.895   6.265  1.00 93.74           C  
ATOM   3415  HB2 TYR A 240     -19.446  14.916   5.201  1.00 93.74           H  
ATOM   3416  HB3 TYR A 240     -18.193  15.265   6.387  1.00 93.74           H  
ATOM   3417  O   TYR A 240     -21.113  12.443   5.552  1.00 93.74           O  
ATOM   3418  CG  TYR A 240     -20.159  15.831   6.988  1.00 93.74           C  
ATOM   3419  CD1 TYR A 240     -21.404  16.164   6.425  1.00 93.74           C  
ATOM   3420  HD1 TYR A 240     -21.692  15.730   5.479  1.00 93.74           H  
ATOM   3421  CD2 TYR A 240     -19.814  16.330   8.254  1.00 93.74           C  
ATOM   3422  HD2 TYR A 240     -18.898  15.999   8.721  1.00 93.74           H  
ATOM   3423  CE1 TYR A 240     -22.269  17.044   7.101  1.00 93.74           C  
ATOM   3424  HE1 TYR A 240     -23.228  17.296   6.671  1.00 93.74           H  
ATOM   3425  CE2 TYR A 240     -20.655  17.236   8.921  1.00 93.74           C  
ATOM   3426  HE2 TYR A 240     -20.356  17.621   9.885  1.00 93.74           H  
ATOM   3427  OH  TYR A 240     -22.703  18.475   8.980  1.00 93.74           O  
ATOM   3428  HH  TYR A 240     -22.289  18.764   9.797  1.00 93.74           H  
ATOM   3429  CZ  TYR A 240     -21.884  17.603   8.337  1.00 93.74           C  
ATOM   3430  N   ARG A 241     -21.499  12.997   7.690  1.00 91.74           N  
ATOM   3431  H   ARG A 241     -21.097  13.336   8.552  1.00 91.74           H  
ATOM   3432  CA  ARG A 241     -22.946  12.769   7.630  1.00 91.74           C  
ATOM   3433  HA  ARG A 241     -23.247  12.867   6.587  1.00 91.74           H  
ATOM   3434  C   ARG A 241     -23.677  13.807   8.479  1.00 91.74           C  
ATOM   3435  CB  ARG A 241     -23.265  11.338   8.077  1.00 91.74           C  
ATOM   3436  HB2 ARG A 241     -22.571  10.651   7.593  1.00 91.74           H  
ATOM   3437  HB3 ARG A 241     -23.142  11.261   9.157  1.00 91.74           H  
ATOM   3438  O   ARG A 241     -23.430  13.892   9.684  1.00 91.74           O  
ATOM   3439  CG  ARG A 241     -24.696  10.924   7.726  1.00 91.74           C  
ATOM   3440  HG2 ARG A 241     -25.408  11.559   8.253  1.00 91.74           H  
ATOM   3441  HG3 ARG A 241     -24.849  11.014   6.650  1.00 91.74           H  
ATOM   3442  CD  ARG A 241     -24.896   9.468   8.149  1.00 91.74           C  
ATOM   3443  HD2 ARG A 241     -24.717   9.386   9.221  1.00 91.74           H  
ATOM   3444  HD3 ARG A 241     -24.159   8.855   7.629  1.00 91.74           H  
ATOM   3445  NE  ARG A 241     -26.256   8.992   7.842  1.00 91.74           N  
ATOM   3446  HE  ARG A 241     -26.936   9.690   7.578  1.00 91.74           H  
ATOM   3447  NH1 ARG A 241     -25.821   6.768   8.199  1.00 91.74           N  
ATOM   3448 HH11 ARG A 241     -26.097   5.796   8.201  1.00 91.74           H  
ATOM   3449 HH12 ARG A 241     -24.859   7.000   8.401  1.00 91.74           H  
ATOM   3450  NH2 ARG A 241     -27.874   7.411   7.589  1.00 91.74           N  
ATOM   3451 HH21 ARG A 241     -28.524   8.124   7.290  1.00 91.74           H  
ATOM   3452 HH22 ARG A 241     -28.140   6.436   7.584  1.00 91.74           H  
ATOM   3453  CZ  ARG A 241     -26.643   7.730   7.878  1.00 91.74           C  
ATOM   3454  N   PRO A 242     -24.606  14.586   7.902  1.00 90.18           N  
ATOM   3455  CA  PRO A 242     -25.389  15.526   8.686  1.00 90.18           C  
ATOM   3456  HA  PRO A 242     -24.726  16.156   9.279  1.00 90.18           H  
ATOM   3457  C   PRO A 242     -26.341  14.768   9.619  1.00 90.18           C  
ATOM   3458  CB  PRO A 242     -26.124  16.389   7.660  1.00 90.18           C  
ATOM   3459  HB2 PRO A 242     -27.080  16.752   8.037  1.00 90.18           H  
ATOM   3460  HB3 PRO A 242     -25.492  17.231   7.374  1.00 90.18           H  
ATOM   3461  O   PRO A 242     -26.926  13.751   9.244  1.00 90.18           O  
ATOM   3462  CG  PRO A 242     -26.293  15.451   6.463  1.00 90.18           C  
ATOM   3463  HG2 PRO A 242     -27.168  14.819   6.613  1.00 90.18           H  
ATOM   3464  HG3 PRO A 242     -26.375  16.002   5.526  1.00 90.18           H  
ATOM   3465  CD  PRO A 242     -25.027  14.597   6.507  1.00 90.18           C  
ATOM   3466  HD2 PRO A 242     -24.248  15.054   5.897  1.00 90.18           H  
ATOM   3467  HD3 PRO A 242     -25.248  13.592   6.146  1.00 90.18           H  
ATOM   3468  N   LYS A 243     -26.552  15.297  10.830  1.00 86.49           N  
ATOM   3469  H   LYS A 243     -25.987  16.090  11.100  1.00 86.49           H  
ATOM   3470  CA  LYS A 243     -27.507  14.725  11.801  1.00 86.49           C  
ATOM   3471  HA  LYS A 243     -27.264  13.675  11.962  1.00 86.49           H  
ATOM   3472  C   LYS A 243     -28.949  14.745  11.289  1.00 86.49           C  
ATOM   3473  CB  LYS A 243     -27.425  15.477  13.139  1.00 86.49           C  
ATOM   3474  HB2 LYS A 243     -28.228  15.125  13.787  1.00 86.49           H  
ATOM   3475  HB3 LYS A 243     -27.564  16.545  12.971  1.00 86.49           H  
ATOM   3476  O   LYS A 243     -29.746  13.890  11.655  1.00 86.49           O  
ATOM   3477  CG  LYS A 243     -26.089  15.232  13.851  1.00 86.49           C  
ATOM   3478  HG2 LYS A 243     -25.274  15.602  13.228  1.00 86.49           H  
ATOM   3479  HG3 LYS A 243     -25.957  14.160  13.995  1.00 86.49           H  
ATOM   3480  CD  LYS A 243     -26.025  15.931  15.218  1.00 86.49           C  
ATOM   3481  HD2 LYS A 243     -26.138  17.006  15.079  1.00 86.49           H  
ATOM   3482  HD3 LYS A 243     -26.823  15.557  15.858  1.00 86.49           H  
ATOM   3483  CE  LYS A 243     -24.658  15.622  15.847  1.00 86.49           C  
ATOM   3484  HE2 LYS A 243     -24.571  14.544  15.981  1.00 86.49           H  
ATOM   3485  HE3 LYS A 243     -23.879  15.914  15.144  1.00 86.49           H  
ATOM   3486  NZ  LYS A 243     -24.437  16.313  17.141  1.00 86.49           N  
ATOM   3487  HZ1 LYS A 243     -25.107  16.016  17.836  1.00 86.49           H  
ATOM   3488  HZ2 LYS A 243     -24.472  17.315  17.024  1.00 86.49           H  
ATOM   3489  HZ3 LYS A 243     -23.510  16.088  17.476  1.00 86.49           H  
ATOM   3490  N   ILE A 244     -29.279  15.735  10.463  1.00 83.59           N  
ATOM   3491  H   ILE A 244     -28.545  16.359  10.159  1.00 83.59           H  
ATOM   3492  CA  ILE A 244     -30.597  15.905   9.858  1.00 83.59           C  
ATOM   3493  HA  ILE A 244     -31.239  15.069  10.135  1.00 83.59           H  
ATOM   3494  C   ILE A 244     -30.402  15.881   8.349  1.00 83.59           C  
ATOM   3495  CB  ILE A 244     -31.273  17.205  10.351  1.00 83.59           C  
ATOM   3496  HB  ILE A 244     -30.654  18.052  10.055  1.00 83.59           H  
ATOM   3497  O   ILE A 244     -29.630  16.675   7.810  1.00 83.59           O  
ATOM   3498  CG1 ILE A 244     -31.398  17.204  11.894  1.00 83.59           C  
ATOM   3499 HG12 ILE A 244     -32.052  16.389  12.205  1.00 83.59           H  
ATOM   3500 HG13 ILE A 244     -30.419  17.036  12.342  1.00 83.59           H  
ATOM   3501  CG2 ILE A 244     -32.658  17.360   9.693  1.00 83.59           C  
ATOM   3502 HG21 ILE A 244     -32.566  17.398   8.608  1.00 83.59           H  
ATOM   3503 HG22 ILE A 244     -33.126  18.294  10.002  1.00 83.59           H  
ATOM   3504 HG23 ILE A 244     -33.306  16.528   9.969  1.00 83.59           H  
ATOM   3505  CD1 ILE A 244     -31.923  18.518  12.485  1.00 83.59           C  
ATOM   3506 HD11 ILE A 244     -31.325  19.354  12.123  1.00 83.59           H  
ATOM   3507 HD12 ILE A 244     -32.968  18.670  12.214  1.00 83.59           H  
ATOM   3508 HD13 ILE A 244     -31.853  18.476  13.572  1.00 83.59           H  
ATOM   3509  N   SER A 245     -31.099  14.969   7.672  1.00 81.69           N  
ATOM   3510  H   SER A 245     -31.734  14.365   8.174  1.00 81.69           H  
ATOM   3511  CA  SER A 245     -31.146  14.983   6.214  1.00 81.69           C  
ATOM   3512  HA  SER A 245     -30.125  14.996   5.831  1.00 81.69           H  
ATOM   3513  C   SER A 245     -31.864  16.250   5.773  1.00 81.69           C  
ATOM   3514  CB  SER A 245     -31.852  13.749   5.660  1.00 81.69           C  
ATOM   3515  HB2 SER A 245     -31.398  12.847   6.071  1.00 81.69           H  
ATOM   3516  HB3 SER A 245     -32.907  13.774   5.936  1.00 81.69           H  
ATOM   3517  O   SER A 245     -33.008  16.494   6.155  1.00 81.69           O  
ATOM   3518  OG  SER A 245     -31.732  13.734   4.252  1.00 81.69           O  
ATOM   3519  HG  SER A 245     -30.938  13.257   3.999  1.00 81.69           H  
ATOM   3520  N   ASN A 246     -31.169  17.073   5.002  1.00 82.11           N  
ATOM   3521  H   ASN A 246     -30.230  16.825   4.727  1.00 82.11           H  
ATOM   3522  CA  ASN A 246     -31.740  18.266   4.422  1.00 82.11           C  
ATOM   3523  HA  ASN A 246     -32.814  18.282   4.604  1.00 82.11           H  
ATOM   3524  C   ASN A 246     -31.526  18.214   2.912  1.00 82.11           C  
ATOM   3525  CB  ASN A 246     -31.125  19.505   5.096  1.00 82.11           C  
ATOM   3526  HB2 ASN A 246     -30.067  19.578   4.842  1.00 82.11           H  
ATOM   3527  HB3 ASN A 246     -31.229  19.420   6.177  1.00 82.11           H  
ATOM   3528  O   ASN A 246     -30.402  18.048   2.452  1.00 82.11           O  
ATOM   3529  CG  ASN A 246     -31.830  20.768   4.658  1.00 82.11           C  
ATOM   3530  ND2 ASN A 246     -31.392  21.929   5.083  1.00 82.11           N  
ATOM   3531 HD21 ASN A 246     -30.587  21.985   5.690  1.00 82.11           H  
ATOM   3532 HD22 ASN A 246     -31.890  22.748   4.768  1.00 82.11           H  
ATOM   3533  OD1 ASN A 246     -32.790  20.730   3.907  1.00 82.11           O  
ATOM   3534  N   ALA A 247     -32.609  18.373   2.159  1.00 88.34           N  
ATOM   3535  H   ALA A 247     -33.491  18.537   2.623  1.00 88.34           H  
ATOM   3536  CA  ALA A 247     -32.595  18.451   0.702  1.00 88.34           C  
ATOM   3537  HA  ALA A 247     -31.680  17.992   0.328  1.00 88.34           H  
ATOM   3538  C   ALA A 247     -32.588  19.907   0.198  1.00 88.34           C  
ATOM   3539  CB  ALA A 247     -33.779  17.633   0.177  1.00 88.34           C  
ATOM   3540  HB1 ALA A 247     -34.717  18.075   0.515  1.00 88.34           H  
ATOM   3541  HB2 ALA A 247     -33.709  16.606   0.534  1.00 88.34           H  
ATOM   3542  HB3 ALA A 247     -33.765  17.627  -0.912  1.00 88.34           H  
ATOM   3543  O   ALA A 247     -32.896  20.171  -0.961  1.00 88.34           O  
ATOM   3544  N   THR A 248     -32.294  20.871   1.075  1.00 94.45           N  
ATOM   3545  H   THR A 248     -32.091  20.602   2.027  1.00 94.45           H  
ATOM   3546  CA  THR A 248     -32.271  22.295   0.727  1.00 94.45           C  
ATOM   3547  HA  THR A 248     -33.232  22.549   0.279  1.00 94.45           H  
ATOM   3548  C   THR A 248     -31.177  22.565  -0.300  1.00 94.45           C  
ATOM   3549  CB  THR A 248     -32.069  23.194   1.958  1.00 94.45           C  
ATOM   3550  HB  THR A 248     -31.133  22.929   2.450  1.00 94.45           H  
ATOM   3551  O   THR A 248     -30.033  22.132  -0.140  1.00 94.45           O  
ATOM   3552  CG2 THR A 248     -32.055  24.682   1.626  1.00 94.45           C  
ATOM   3553 HG21 THR A 248     -31.150  24.933   1.072  1.00 94.45           H  
ATOM   3554 HG22 THR A 248     -32.055  25.264   2.548  1.00 94.45           H  
ATOM   3555 HG23 THR A 248     -32.933  24.945   1.036  1.00 94.45           H  
ATOM   3556  OG1 THR A 248     -33.135  23.069   2.871  1.00 94.45           O  
ATOM   3557  HG1 THR A 248     -33.156  22.164   3.192  1.00 94.45           H  
ATOM   3558  N   PHE A 249     -31.544  23.309  -1.340  1.00 97.04           N  
ATOM   3559  H   PHE A 249     -32.500  23.631  -1.386  1.00 97.04           H  
ATOM   3560  CA  PHE A 249     -30.625  23.847  -2.329  1.00 97.04           C  
ATOM   3561  HA  PHE A 249     -29.786  23.162  -2.454  1.00 97.04           H  
ATOM   3562  C   PHE A 249     -30.075  25.191  -1.852  1.00 97.04           C  
ATOM   3563  CB  PHE A 249     -31.339  23.974  -3.679  1.00 97.04           C  
ATOM   3564  HB2 PHE A 249     -32.332  24.398  -3.534  1.00 97.04           H  
ATOM   3565  HB3 PHE A 249     -30.784  24.676  -4.302  1.00 97.04           H  
ATOM   3566  O   PHE A 249     -30.827  26.061  -1.416  1.00 97.04           O  
ATOM   3567  CG  PHE A 249     -31.453  22.665  -4.433  1.00 97.04           C  
ATOM   3568  CD1 PHE A 249     -30.563  22.384  -5.487  1.00 97.04           C  
ATOM   3569  HD1 PHE A 249     -29.805  23.101  -5.767  1.00 97.04           H  
ATOM   3570  CD2 PHE A 249     -32.438  21.723  -4.083  1.00 97.04           C  
ATOM   3571  HD2 PHE A 249     -33.117  21.920  -3.266  1.00 97.04           H  
ATOM   3572  CE1 PHE A 249     -30.665  21.174  -6.193  1.00 97.04           C  
ATOM   3573  HE1 PHE A 249     -29.988  20.960  -7.007  1.00 97.04           H  
ATOM   3574  CE2 PHE A 249     -32.539  20.513  -4.790  1.00 97.04           C  
ATOM   3575  HE2 PHE A 249     -33.296  19.792  -4.517  1.00 97.04           H  
ATOM   3576  CZ  PHE A 249     -31.656  20.240  -5.849  1.00 97.04           C  
ATOM   3577  HZ  PHE A 249     -31.736  19.315  -6.400  1.00 97.04           H  
ATOM   3578  N   PHE A 250     -28.763  25.362  -1.973  1.00 97.40           N  
ATOM   3579  H   PHE A 250     -28.216  24.605  -2.359  1.00 97.40           H  
ATOM   3580  CA  PHE A 250     -28.050  26.584  -1.625  1.00 97.40           C  
ATOM   3581  HA  PHE A 250     -28.755  27.338  -1.274  1.00 97.40           H  
ATOM   3582  C   PHE A 250     -27.336  27.136  -2.851  1.00 97.40           C  
ATOM   3583  CB  PHE A 250     -27.053  26.301  -0.500  1.00 97.40           C  
ATOM   3584  HB2 PHE A 250     -26.342  25.556  -0.856  1.00 97.40           H  
ATOM   3585  HB3 PHE A 250     -26.496  27.210  -0.276  1.00 97.40           H  
ATOM   3586  O   PHE A 250     -26.933  26.383  -3.739  1.00 97.40           O  
ATOM   3587  CG  PHE A 250     -27.700  25.803   0.774  1.00 97.40           C  
ATOM   3588  CD1 PHE A 250     -28.274  26.719   1.674  1.00 97.40           C  
ATOM   3589  HD1 PHE A 250     -28.243  27.777   1.460  1.00 97.40           H  
ATOM   3590  CD2 PHE A 250     -27.743  24.425   1.054  1.00 97.40           C  
ATOM   3591  HD2 PHE A 250     -27.330  23.715   0.353  1.00 97.40           H  
ATOM   3592  CE1 PHE A 250     -28.867  26.259   2.863  1.00 97.40           C  
ATOM   3593  HE1 PHE A 250     -29.301  26.966   3.555  1.00 97.40           H  
ATOM   3594  CE2 PHE A 250     -28.338  23.965   2.241  1.00 97.40           C  
ATOM   3595  HE2 PHE A 250     -28.371  22.904   2.445  1.00 97.40           H  
ATOM   3596  CZ  PHE A 250     -28.894  24.883   3.149  1.00 97.40           C  
ATOM   3597  HZ  PHE A 250     -29.352  24.530   4.062  1.00 97.40           H  
ATOM   3598  N   THR A 251     -27.162  28.454  -2.899  1.00 97.14           N  
ATOM   3599  H   THR A 251     -27.524  29.033  -2.155  1.00 97.14           H  
ATOM   3600  CA  THR A 251     -26.391  29.097  -3.966  1.00 97.14           C  
ATOM   3601  HA  THR A 251     -26.824  28.808  -4.924  1.00 97.14           H  
ATOM   3602  C   THR A 251     -24.941  28.616  -3.938  1.00 97.14           C  
ATOM   3603  CB  THR A 251     -26.460  30.623  -3.852  1.00 97.14           C  
ATOM   3604  HB  THR A 251     -25.924  30.939  -2.957  1.00 97.14           H  
ATOM   3605  O   THR A 251     -24.346  28.490  -2.866  1.00 97.14           O  
ATOM   3606  CG2 THR A 251     -25.878  31.356  -5.056  1.00 97.14           C  
ATOM   3607 HG21 THR A 251     -26.356  31.012  -5.973  1.00 97.14           H  
ATOM   3608 HG22 THR A 251     -26.038  32.429  -4.947  1.00 97.14           H  
ATOM   3609 HG23 THR A 251     -24.806  31.171  -5.122  1.00 97.14           H  
ATOM   3610  OG1 THR A 251     -27.799  31.047  -3.736  1.00 97.14           O  
ATOM   3611  HG1 THR A 251     -28.277  30.745  -4.512  1.00 97.14           H  
ATOM   3612  N   LEU A 252     -24.374  28.365  -5.116  1.00 97.60           N  
ATOM   3613  H   LEU A 252     -24.932  28.478  -5.949  1.00 97.60           H  
ATOM   3614  CA  LEU A 252     -22.962  28.033  -5.284  1.00 97.60           C  
ATOM   3615  HA  LEU A 252     -22.644  27.410  -4.448  1.00 97.60           H  
ATOM   3616  C   LEU A 252     -22.096  29.303  -5.271  1.00 97.60           C  
ATOM   3617  CB  LEU A 252     -22.766  27.235  -6.586  1.00 97.60           C  
ATOM   3618  HB2 LEU A 252     -21.695  27.116  -6.749  1.00 97.60           H  
ATOM   3619  HB3 LEU A 252     -23.166  27.817  -7.416  1.00 97.60           H  
ATOM   3620  O   LEU A 252     -22.489  30.347  -5.796  1.00 97.60           O  
ATOM   3621  CG  LEU A 252     -23.402  25.832  -6.608  1.00 97.60           C  
ATOM   3622  HG  LEU A 252     -24.478  25.912  -6.453  1.00 97.60           H  
ATOM   3623  CD1 LEU A 252     -23.175  25.174  -7.968  1.00 97.60           C  
ATOM   3624 HD11 LEU A 252     -23.607  25.786  -8.759  1.00 97.60           H  
ATOM   3625 HD12 LEU A 252     -23.651  24.194  -7.993  1.00 97.60           H  
ATOM   3626 HD13 LEU A 252     -22.107  25.051  -8.148  1.00 97.60           H  
ATOM   3627  CD2 LEU A 252     -22.808  24.930  -5.527  1.00 97.60           C  
ATOM   3628 HD21 LEU A 252     -22.881  23.881  -5.811  1.00 97.60           H  
ATOM   3629 HD22 LEU A 252     -23.377  25.085  -4.610  1.00 97.60           H  
ATOM   3630 HD23 LEU A 252     -21.759  25.171  -5.353  1.00 97.60           H  
ATOM   3631  N   PHE A 253     -20.901  29.209  -4.697  1.00 97.14           N  
ATOM   3632  H   PHE A 253     -20.659  28.340  -4.242  1.00 97.14           H  
ATOM   3633  CA  PHE A 253     -19.873  30.248  -4.723  1.00 97.14           C  
ATOM   3634  HA  PHE A 253     -20.157  31.036  -5.420  1.00 97.14           H  
ATOM   3635  C   PHE A 253     -18.557  29.639  -5.201  1.00 97.14           C  
ATOM   3636  CB  PHE A 253     -19.726  30.862  -3.326  1.00 97.14           C  
ATOM   3637  HB2 PHE A 253     -19.404  30.090  -2.627  1.00 97.14           H  
ATOM   3638  HB3 PHE A 253     -20.706  31.207  -2.996  1.00 97.14           H  
ATOM   3639  O   PHE A 253     -18.089  28.666  -4.624  1.00 97.14           O  
ATOM   3640  CG  PHE A 253     -18.751  32.022  -3.266  1.00 97.14           C  
ATOM   3641  CD1 PHE A 253     -17.383  31.783  -3.041  1.00 97.14           C  
ATOM   3642  HD1 PHE A 253     -17.019  30.774  -2.917  1.00 97.14           H  
ATOM   3643  CD2 PHE A 253     -19.204  33.342  -3.459  1.00 97.14           C  
ATOM   3644  HD2 PHE A 253     -20.250  33.532  -3.649  1.00 97.14           H  
ATOM   3645  CE1 PHE A 253     -16.476  32.855  -2.998  1.00 97.14           C  
ATOM   3646  HE1 PHE A 253     -15.425  32.672  -2.831  1.00 97.14           H  
ATOM   3647  CE2 PHE A 253     -18.293  34.415  -3.420  1.00 97.14           C  
ATOM   3648  HE2 PHE A 253     -18.619  35.433  -3.572  1.00 97.14           H  
ATOM   3649  CZ  PHE A 253     -16.930  34.170  -3.190  1.00 97.14           C  
ATOM   3650  HZ  PHE A 253     -16.233  34.994  -3.174  1.00 97.14           H  
ATOM   3651  N   ASP A 254     -17.961  30.200  -6.247  1.00 96.51           N  
ATOM   3652  H   ASP A 254     -18.322  31.065  -6.624  1.00 96.51           H  
ATOM   3653  CA  ASP A 254     -16.667  29.751  -6.761  1.00 96.51           C  
ATOM   3654  HA  ASP A 254     -16.492  28.706  -6.502  1.00 96.51           H  
ATOM   3655  C   ASP A 254     -15.561  30.582  -6.110  1.00 96.51           C  
ATOM   3656  CB  ASP A 254     -16.673  29.847  -8.294  1.00 96.51           C  
ATOM   3657  HB2 ASP A 254     -17.406  29.142  -8.686  1.00 96.51           H  
ATOM   3658  HB3 ASP A 254     -16.976  30.852  -8.589  1.00 96.51           H  
ATOM   3659  O   ASP A 254     -15.486  31.787  -6.351  1.00 96.51           O  
ATOM   3660  CG  ASP A 254     -15.323  29.526  -8.939  1.00 96.51           C  
ATOM   3661  OD1 ASP A 254     -15.219  29.783 -10.156  1.00 96.51           O  
ATOM   3662  OD2 ASP A 254     -14.409  29.077  -8.213  1.00 96.51           O  
ATOM   3663  N   ALA A 255     -14.717  29.952  -5.288  1.00 96.17           N  
ATOM   3664  H   ALA A 255     -14.780  28.950  -5.181  1.00 96.17           H  
ATOM   3665  CA  ALA A 255     -13.635  30.644  -4.593  1.00 96.17           C  
ATOM   3666  HA  ALA A 255     -14.051  31.525  -4.104  1.00 96.17           H  
ATOM   3667  C   ALA A 255     -12.529  31.151  -5.537  1.00 96.17           C  
ATOM   3668  CB  ALA A 255     -13.075  29.714  -3.513  1.00 96.17           C  
ATOM   3669  HB1 ALA A 255     -12.551  28.876  -3.972  1.00 96.17           H  
ATOM   3670  HB2 ALA A 255     -12.381  30.269  -2.883  1.00 96.17           H  
ATOM   3671  HB3 ALA A 255     -13.884  29.334  -2.889  1.00 96.17           H  
ATOM   3672  O   ALA A 255     -11.757  32.031  -5.153  1.00 96.17           O  
ATOM   3673  N   ALA A 256     -12.448  30.629  -6.766  1.00 93.86           N  
ATOM   3674  H   ALA A 256     -13.116  29.927  -7.049  1.00 93.86           H  
ATOM   3675  CA  ALA A 256     -11.511  31.108  -7.776  1.00 93.86           C  
ATOM   3676  HA  ALA A 256     -10.576  31.371  -7.281  1.00 93.86           H  
ATOM   3677  C   ALA A 256     -12.010  32.371  -8.491  1.00 93.86           C  
ATOM   3678  CB  ALA A 256     -11.241  29.969  -8.765  1.00 93.86           C  
ATOM   3679  HB1 ALA A 256     -10.429  30.250  -9.436  1.00 93.86           H  
ATOM   3680  HB2 ALA A 256     -10.967  29.060  -8.229  1.00 93.86           H  
ATOM   3681  HB3 ALA A 256     -12.135  29.768  -9.355  1.00 93.86           H  
ATOM   3682  O   ALA A 256     -11.214  33.205  -8.936  1.00 93.86           O  
ATOM   3683  N   LYS A 257     -13.332  32.548  -8.581  1.00 93.66           N  
ATOM   3684  H   LYS A 257     -13.928  31.861  -8.143  1.00 93.66           H  
ATOM   3685  CA  LYS A 257     -13.945  33.688  -9.262  1.00 93.66           C  
ATOM   3686  HA  LYS A 257     -13.428  33.821 -10.212  1.00 93.66           H  
ATOM   3687  C   LYS A 257     -13.765  34.949  -8.424  1.00 93.66           C  
ATOM   3688  CB  LYS A 257     -15.414  33.358  -9.549  1.00 93.66           C  
ATOM   3689  HB2 LYS A 257     -15.447  32.366 -10.001  1.00 93.66           H  
ATOM   3690  HB3 LYS A 257     -15.976  33.327  -8.616  1.00 93.66           H  
ATOM   3691  O   LYS A 257     -14.288  35.056  -7.323  1.00 93.66           O  
ATOM   3692  CG  LYS A 257     -16.067  34.349 -10.522  1.00 93.66           C  
ATOM   3693  HG2 LYS A 257     -16.189  35.320 -10.041  1.00 93.66           H  
ATOM   3694  HG3 LYS A 257     -15.432  34.460 -11.401  1.00 93.66           H  
ATOM   3695  CD  LYS A 257     -17.433  33.801 -10.956  1.00 93.66           C  
ATOM   3696  HD2 LYS A 257     -17.288  32.790 -11.335  1.00 93.66           H  
ATOM   3697  HD3 LYS A 257     -18.096  33.754 -10.092  1.00 93.66           H  
ATOM   3698  CE  LYS A 257     -18.067  34.654 -12.060  1.00 93.66           C  
ATOM   3699  HE2 LYS A 257     -18.398  35.600 -11.630  1.00 93.66           H  
ATOM   3700  HE3 LYS A 257     -17.302  34.869 -12.806  1.00 93.66           H  
ATOM   3701  NZ  LYS A 257     -19.200  33.934 -12.703  1.00 93.66           N  
ATOM   3702  HZ1 LYS A 257     -19.899  33.660 -12.029  1.00 93.66           H  
ATOM   3703  HZ2 LYS A 257     -19.632  34.490 -13.427  1.00 93.66           H  
ATOM   3704  HZ3 LYS A 257     -18.878  33.087 -13.150  1.00 93.66           H  
ATOM   3705  N   ASN A 258     -13.061  35.938  -8.969  1.00 86.67           N  
ATOM   3706  H   ASN A 258     -12.646  35.773  -9.874  1.00 86.67           H  
ATOM   3707  CA  ASN A 258     -12.728  37.189  -8.274  1.00 86.67           C  
ATOM   3708  HA  ASN A 258     -12.076  37.752  -8.941  1.00 86.67           H  
ATOM   3709  C   ASN A 258     -11.904  36.983  -6.984  1.00 86.67           C  
ATOM   3710  CB  ASN A 258     -13.992  38.045  -8.058  1.00 86.67           C  
ATOM   3711  HB2 ASN A 258     -14.605  37.585  -7.283  1.00 86.67           H  
ATOM   3712  HB3 ASN A 258     -13.699  39.031  -7.698  1.00 86.67           H  
ATOM   3713  O   ASN A 258     -12.025  37.759  -6.033  1.00 86.67           O  
ATOM   3714  CG  ASN A 258     -14.824  38.236  -9.309  1.00 86.67           C  
ATOM   3715  ND2 ASN A 258     -16.129  38.244  -9.178  1.00 86.67           N  
ATOM   3716 HD21 ASN A 258     -16.530  38.113  -8.260  1.00 86.67           H  
ATOM   3717 HD22 ASN A 258     -16.661  38.452 -10.011  1.00 86.67           H  
ATOM   3718  OD1 ASN A 258     -14.333  38.390 -10.415  1.00 86.67           O  
ATOM   3719  N   ALA A 259     -11.052  35.952  -6.959  1.00 92.08           N  
ATOM   3720  H   ALA A 259     -11.030  35.315  -7.743  1.00 92.08           H  
ATOM   3721  CA  ALA A 259     -10.094  35.717  -5.885  1.00 92.08           C  
ATOM   3722  HA  ALA A 259     -10.638  35.503  -4.965  1.00 92.08           H  
ATOM   3723  C   ALA A 259      -9.192  36.945  -5.662  1.00 92.08           C  
ATOM   3724  CB  ALA A 259      -9.255  34.490  -6.260  1.00 92.08           C  
ATOM   3725  HB1 ALA A 259      -8.416  34.390  -5.571  1.00 92.08           H  
ATOM   3726  HB2 ALA A 259      -9.872  33.592  -6.226  1.00 92.08           H  
ATOM   3727  HB3 ALA A 259      -8.849  34.607  -7.265  1.00 92.08           H  
ATOM   3728  O   ALA A 259      -8.537  37.416  -6.591  1.00 92.08           O  
ATOM   3729  N   LYS A 260      -9.123  37.444  -4.421  1.00 89.04           N  
ATOM   3730  H   LYS A 260      -9.690  37.012  -3.705  1.00 89.04           H  
ATOM   3731  CA  LYS A 260      -8.200  38.537  -4.056  1.00 89.04           C  
ATOM   3732  HA  LYS A 260      -8.313  39.361  -4.760  1.00 89.04           H  
ATOM   3733  C   LYS A 260      -6.745  38.098  -4.152  1.00 89.04           C  
ATOM   3734  CB  LYS A 260      -8.464  39.025  -2.630  1.00 89.04           C  
ATOM   3735  HB2 LYS A 260      -8.488  38.170  -1.954  1.00 89.04           H  
ATOM   3736  HB3 LYS A 260      -7.638  39.669  -2.331  1.00 89.04           H  
ATOM   3737  O   LYS A 260      -5.904  38.853  -4.623  1.00 89.04           O  
ATOM   3738  CG  LYS A 260      -9.763  39.823  -2.506  1.00 89.04           C  
ATOM   3739  HG2 LYS A 260      -9.737  40.680  -3.179  1.00 89.04           H  
ATOM   3740  HG3 LYS A 260     -10.612  39.188  -2.759  1.00 89.04           H  
ATOM   3741  CD  LYS A 260      -9.892  40.305  -1.060  1.00 89.04           C  
ATOM   3742  HD2 LYS A 260      -9.058  40.963  -0.817  1.00 89.04           H  
ATOM   3743  HD3 LYS A 260      -9.854  39.433  -0.406  1.00 89.04           H  
ATOM   3744  CE  LYS A 260     -11.212  41.042  -0.847  1.00 89.04           C  
ATOM   3745  HE2 LYS A 260     -11.175  42.002  -1.362  1.00 89.04           H  
ATOM   3746  HE3 LYS A 260     -12.010  40.448  -1.291  1.00 89.04           H  
ATOM   3747  NZ  LYS A 260     -11.468  41.218   0.602  1.00 89.04           N  
ATOM   3748  HZ1 LYS A 260     -11.475  40.310   1.046  1.00 89.04           H  
ATOM   3749  HZ2 LYS A 260     -12.371  41.641   0.764  1.00 89.04           H  
ATOM   3750  HZ3 LYS A 260     -10.741  41.767   1.036  1.00 89.04           H  
ATOM   3751  N   ASP A 261      -6.483  36.879  -3.698  1.00 91.48           N  
ATOM   3752  H   ASP A 261      -7.242  36.351  -3.293  1.00 91.48           H  
ATOM   3753  CA  ASP A 261      -5.206  36.203  -3.863  1.00 91.48           C  
ATOM   3754  HA  ASP A 261      -4.500  36.849  -4.385  1.00 91.48           H  
ATOM   3755  C   ASP A 261      -5.445  34.922  -4.677  1.00 91.48           C  
ATOM   3756  CB  ASP A 261      -4.583  35.919  -2.493  1.00 91.48           C  
ATOM   3757  HB2 ASP A 261      -5.198  35.208  -1.942  1.00 91.48           H  
ATOM   3758  HB3 ASP A 261      -4.549  36.849  -1.927  1.00 91.48           H  
ATOM   3759  O   ASP A 261      -6.004  33.962  -4.130  1.00 91.48           O  
ATOM   3760  CG  ASP A 261      -3.159  35.373  -2.631  1.00 91.48           C  
ATOM   3761  OD1 ASP A 261      -2.389  35.547  -1.674  1.00 91.48           O  
ATOM   3762  OD2 ASP A 261      -2.845  34.786  -3.697  1.00 91.48           O  
ATOM   3763  N   PRO A 262      -5.068  34.896  -5.968  1.00 91.03           N  
ATOM   3764  CA  PRO A 262      -5.203  33.720  -6.827  1.00 91.03           C  
ATOM   3765  HA  PRO A 262      -6.255  33.438  -6.872  1.00 91.03           H  
ATOM   3766  C   PRO A 262      -4.387  32.505  -6.367  1.00 91.03           C  
ATOM   3767  CB  PRO A 262      -4.743  34.179  -8.217  1.00 91.03           C  
ATOM   3768  HB2 PRO A 262      -3.683  33.963  -8.351  1.00 91.03           H  
ATOM   3769  HB3 PRO A 262      -5.327  33.707  -9.007  1.00 91.03           H  
ATOM   3770  O   PRO A 262      -4.652  31.396  -6.818  1.00 91.03           O  
ATOM   3771  CG  PRO A 262      -4.945  35.692  -8.193  1.00 91.03           C  
ATOM   3772  HG2 PRO A 262      -4.281  36.203  -8.891  1.00 91.03           H  
ATOM   3773  HG3 PRO A 262      -5.987  35.928  -8.404  1.00 91.03           H  
ATOM   3774  CD  PRO A 262      -4.624  36.043  -6.747  1.00 91.03           C  
ATOM   3775  HD2 PRO A 262      -5.152  36.955  -6.471  1.00 91.03           H  
ATOM   3776  HD3 PRO A 262      -3.549  36.172  -6.621  1.00 91.03           H  
ATOM   3777  N   SER A 263      -3.403  32.685  -5.483  1.00 90.88           N  
ATOM   3778  H   SER A 263      -3.239  33.607  -5.103  1.00 90.88           H  
ATOM   3779  CA  SER A 263      -2.574  31.596  -4.959  1.00 90.88           C  
ATOM   3780  HA  SER A 263      -2.517  30.809  -5.712  1.00 90.88           H  
ATOM   3781  C   SER A 263      -3.146  30.949  -3.694  1.00 90.88           C  
ATOM   3782  CB  SER A 263      -1.145  32.095  -4.733  1.00 90.88           C  
ATOM   3783  HB2 SER A 263      -0.492  31.230  -4.613  1.00 90.88           H  
ATOM   3784  HB3 SER A 263      -0.811  32.653  -5.607  1.00 90.88           H  
ATOM   3785  O   SER A 263      -2.803  29.811  -3.384  1.00 90.88           O  
ATOM   3786  OG  SER A 263      -1.023  32.904  -3.582  1.00 90.88           O  
ATOM   3787  HG  SER A 263      -1.620  33.655  -3.614  1.00 90.88           H  
ATOM   3788  N   GLU A 264      -4.054  31.632  -2.985  1.00 92.91           N  
ATOM   3789  H   GLU A 264      -4.214  32.591  -3.258  1.00 92.91           H  
ATOM   3790  CA  GLU A 264      -4.618  31.148  -1.715  1.00 92.91           C  
ATOM   3791  HA  GLU A 264      -4.199  30.170  -1.477  1.00 92.91           H  
ATOM   3792  C   GLU A 264      -6.144  30.965  -1.744  1.00 92.91           C  
ATOM   3793  CB  GLU A 264      -4.238  32.097  -0.568  1.00 92.91           C  
ATOM   3794  HB2 GLU A 264      -4.716  31.706   0.331  1.00 92.91           H  
ATOM   3795  HB3 GLU A 264      -4.641  33.090  -0.764  1.00 92.91           H  
ATOM   3796  O   GLU A 264      -6.655  29.939  -1.285  1.00 92.91           O  
ATOM   3797  CG  GLU A 264      -2.724  32.201  -0.310  1.00 92.91           C  
ATOM   3798  HG2 GLU A 264      -2.303  31.196  -0.354  1.00 92.91           H  
ATOM   3799  HG3 GLU A 264      -2.262  32.797  -1.097  1.00 92.91           H  
ATOM   3800  CD  GLU A 264      -2.387  32.801   1.069  1.00 92.91           C  
ATOM   3801  OE1 GLU A 264      -1.223  32.614   1.507  1.00 92.91           O  
ATOM   3802  OE2 GLU A 264      -3.317  33.245   1.782  1.00 92.91           O  
ATOM   3803  N   THR A 265      -6.879  31.937  -2.298  1.00 93.60           N  
ATOM   3804  H   THR A 265      -6.384  32.696  -2.744  1.00 93.60           H  
ATOM   3805  CA  THR A 265      -8.356  31.970  -2.267  1.00 93.60           C  
ATOM   3806  HA  THR A 265      -8.663  31.880  -1.225  1.00 93.60           H  
ATOM   3807  C   THR A 265      -8.994  30.789  -3.012  1.00 93.60           C  
ATOM   3808  CB  THR A 265      -8.953  33.284  -2.806  1.00 93.60           C  
ATOM   3809  HB  THR A 265      -8.992  33.225  -3.894  1.00 93.60           H  
ATOM   3810  O   THR A 265      -9.875  30.159  -2.424  1.00 93.60           O  
ATOM   3811  CG2 THR A 265     -10.376  33.525  -2.306  1.00 93.60           C  
ATOM   3812 HG21 THR A 265     -10.372  33.618  -1.220  1.00 93.60           H  
ATOM   3813 HG22 THR A 265     -10.768  34.442  -2.748  1.00 93.60           H  
ATOM   3814 HG23 THR A 265     -11.021  32.696  -2.597  1.00 93.60           H  
ATOM   3815  OG1 THR A 265      -8.186  34.418  -2.451  1.00 93.60           O  
ATOM   3816  HG1 THR A 265      -7.331  34.287  -2.868  1.00 93.60           H  
ATOM   3817  N   PRO A 266      -8.545  30.399  -4.231  1.00 94.22           N  
ATOM   3818  CA  PRO A 266      -9.119  29.253  -4.951  1.00 94.22           C  
ATOM   3819  HA  PRO A 266     -10.170  29.452  -5.159  1.00 94.22           H  
ATOM   3820  C   PRO A 266      -8.997  27.928  -4.194  1.00 94.22           C  
ATOM   3821  CB  PRO A 266      -8.343  29.156  -6.269  1.00 94.22           C  
ATOM   3822  HB2 PRO A 266      -7.498  28.476  -6.161  1.00 94.22           H  
ATOM   3823  HB3 PRO A 266      -8.978  28.831  -7.092  1.00 94.22           H  
ATOM   3824  O   PRO A 266      -9.797  27.015  -4.389  1.00 94.22           O  
ATOM   3825  CG  PRO A 266      -7.810  30.566  -6.487  1.00 94.22           C  
ATOM   3826  HG2 PRO A 266      -6.918  30.551  -7.114  1.00 94.22           H  
ATOM   3827  HG3 PRO A 266      -8.568  31.205  -6.940  1.00 94.22           H  
ATOM   3828  CD  PRO A 266      -7.529  31.038  -5.066  1.00 94.22           C  
ATOM   3829  HD2 PRO A 266      -6.539  30.699  -4.761  1.00 94.22           H  
ATOM   3830  HD3 PRO A 266      -7.582  32.126  -5.026  1.00 94.22           H  
ATOM   3831  N   TYR A 267      -7.997  27.824  -3.319  1.00 94.31           N  
ATOM   3832  H   TYR A 267      -7.382  28.617  -3.204  1.00 94.31           H  
ATOM   3833  CA  TYR A 267      -7.721  26.643  -2.511  1.00 94.31           C  
ATOM   3834  HA  TYR A 267      -8.114  25.767  -3.027  1.00 94.31           H  
ATOM   3835  C   TYR A 267      -8.396  26.695  -1.142  1.00 94.31           C  
ATOM   3836  CB  TYR A 267      -6.205  26.474  -2.389  1.00 94.31           C  
ATOM   3837  HB2 TYR A 267      -5.978  25.579  -1.809  1.00 94.31           H  
ATOM   3838  HB3 TYR A 267      -5.790  27.324  -1.849  1.00 94.31           H  
ATOM   3839  O   TYR A 267      -8.190  25.784  -0.342  1.00 94.31           O  
ATOM   3840  CG  TYR A 267      -5.529  26.350  -3.735  1.00 94.31           C  
ATOM   3841  CD1 TYR A 267      -5.591  25.138  -4.442  1.00 94.31           C  
ATOM   3842  HD1 TYR A 267      -6.125  24.295  -4.028  1.00 94.31           H  
ATOM   3843  CD2 TYR A 267      -4.840  27.448  -4.277  1.00 94.31           C  
ATOM   3844  HD2 TYR A 267      -4.790  28.379  -3.732  1.00 94.31           H  
ATOM   3845  CE1 TYR A 267      -4.951  25.016  -5.689  1.00 94.31           C  
ATOM   3846  HE1 TYR A 267      -4.989  24.088  -6.239  1.00 94.31           H  
ATOM   3847  CE2 TYR A 267      -4.195  27.333  -5.522  1.00 94.31           C  
ATOM   3848  HE2 TYR A 267      -3.657  28.177  -5.927  1.00 94.31           H  
ATOM   3849  OH  TYR A 267      -3.619  25.984  -7.424  1.00 94.31           O  
ATOM   3850  HH  TYR A 267      -3.141  26.780  -7.669  1.00 94.31           H  
ATOM   3851  CZ  TYR A 267      -4.247  26.112  -6.228  1.00 94.31           C  
ATOM   3852  N   CYS A 268      -9.195  27.729  -0.858  1.00 95.51           N  
ATOM   3853  H   CYS A 268      -9.339  28.435  -1.566  1.00 95.51           H  
ATOM   3854  CA  CYS A 268      -9.886  27.911   0.416  1.00 95.51           C  
ATOM   3855  HA  CYS A 268     -10.294  28.921   0.413  1.00 95.51           H  
ATOM   3856  C   CYS A 268      -8.939  27.847   1.623  1.00 95.51           C  
ATOM   3857  CB  CYS A 268     -11.065  26.936   0.484  1.00 95.51           C  
ATOM   3858  HB2 CYS A 268     -11.553  27.011   1.456  1.00 95.51           H  
ATOM   3859  HB3 CYS A 268     -10.688  25.918   0.383  1.00 95.51           H  
ATOM   3860  O   CYS A 268      -9.275  27.291   2.669  1.00 95.51           O  
ATOM   3861  SG  CYS A 268     -12.287  27.245  -0.813  1.00 95.51           S  
ATOM   3862  N   ARG A 269      -7.732  28.410   1.482  1.00 93.03           N  
ATOM   3863  H   ARG A 269      -7.511  28.853   0.602  1.00 93.03           H  
ATOM   3864  CA  ARG A 269      -6.748  28.455   2.566  1.00 93.03           C  
ATOM   3865  HA  ARG A 269      -6.623  27.438   2.938  1.00 93.03           H  
ATOM   3866  C   ARG A 269      -7.265  29.316   3.720  1.00 93.03           C  
ATOM   3867  CB  ARG A 269      -5.406  28.942   2.005  1.00 93.03           C  
ATOM   3868  HB2 ARG A 269      -5.166  28.353   1.120  1.00 93.03           H  
ATOM   3869  HB3 ARG A 269      -5.497  29.987   1.707  1.00 93.03           H  
ATOM   3870  O   ARG A 269      -7.919  30.340   3.500  1.00 93.03           O  
ATOM   3871  CG  ARG A 269      -4.259  28.796   3.013  1.00 93.03           C  
ATOM   3872  HG2 ARG A 269      -4.417  29.476   3.851  1.00 93.03           H  
ATOM   3873  HG3 ARG A 269      -4.220  27.770   3.378  1.00 93.03           H  
ATOM   3874  CD  ARG A 269      -2.933  29.138   2.337  1.00 93.03           C  
ATOM   3875  HD2 ARG A 269      -3.005  30.150   1.937  1.00 93.03           H  
ATOM   3876  HD3 ARG A 269      -2.762  28.446   1.513  1.00 93.03           H  
ATOM   3877  NE  ARG A 269      -1.806  29.063   3.284  1.00 93.03           N  
ATOM   3878  HE  ARG A 269      -1.958  28.580   4.158  1.00 93.03           H  
ATOM   3879  NH1 ARG A 269      -0.298  30.176   1.968  1.00 93.03           N  
ATOM   3880 HH11 ARG A 269      -0.889  29.941   1.183  1.00 93.03           H  
ATOM   3881 HH12 ARG A 269      -0.216  31.183   1.968  1.00 93.03           H  
ATOM   3882  NH2 ARG A 269       0.246  29.709   4.052  1.00 93.03           N  
ATOM   3883 HH21 ARG A 269       0.071  29.298   4.958  1.00 93.03           H  
ATOM   3884 HH22 ARG A 269       1.116  30.164   3.813  1.00 93.03           H  
ATOM   3885  CZ  ARG A 269      -0.639  29.650   3.102  1.00 93.03           C  
ATOM   3886  N   ARG A 270      -6.963  28.924   4.960  1.00 92.98           N  
ATOM   3887  H   ARG A 270      -6.441  28.066   5.065  1.00 92.98           H  
ATOM   3888  CA  ARG A 270      -7.386  29.652   6.166  1.00 92.98           C  
ATOM   3889  HA  ARG A 270      -8.472  29.577   6.237  1.00 92.98           H  
ATOM   3890  C   ARG A 270      -7.009  31.137   6.076  1.00 92.98           C  
ATOM   3891  CB  ARG A 270      -6.762  28.985   7.399  1.00 92.98           C  
ATOM   3892  HB2 ARG A 270      -6.995  27.920   7.377  1.00 92.98           H  
ATOM   3893  HB3 ARG A 270      -5.679  29.104   7.369  1.00 92.98           H  
ATOM   3894  O   ARG A 270      -5.849  31.464   5.867  1.00 92.98           O  
ATOM   3895  CG  ARG A 270      -7.310  29.580   8.702  1.00 92.98           C  
ATOM   3896  HG2 ARG A 270      -8.393  29.458   8.723  1.00 92.98           H  
ATOM   3897  HG3 ARG A 270      -7.066  30.640   8.762  1.00 92.98           H  
ATOM   3898  CD  ARG A 270      -6.699  28.863   9.907  1.00 92.98           C  
ATOM   3899  HD2 ARG A 270      -6.886  27.794   9.810  1.00 92.98           H  
ATOM   3900  HD3 ARG A 270      -5.622  29.034   9.910  1.00 92.98           H  
ATOM   3901  NE  ARG A 270      -7.289  29.349  11.166  1.00 92.98           N  
ATOM   3902  HE  ARG A 270      -8.065  29.992  11.086  1.00 92.98           H  
ATOM   3903  NH1 ARG A 270      -6.074  28.012  12.580  1.00 92.98           N  
ATOM   3904 HH11 ARG A 270      -5.886  27.653  13.505  1.00 92.98           H  
ATOM   3905 HH12 ARG A 270      -5.640  27.579  11.777  1.00 92.98           H  
ATOM   3906  NH2 ARG A 270      -7.610  29.406  13.414  1.00 92.98           N  
ATOM   3907 HH21 ARG A 270      -7.412  29.043  14.335  1.00 92.98           H  
ATOM   3908 HH22 ARG A 270      -8.395  30.026  13.273  1.00 92.98           H  
ATOM   3909  CZ  ARG A 270      -6.985  28.924  12.377  1.00 92.98           C  
ATOM   3910  N   GLY A 271      -7.991  32.020   6.260  1.00 92.92           N  
ATOM   3911  H   GLY A 271      -8.928  31.665   6.391  1.00 92.92           H  
ATOM   3912  CA  GLY A 271      -7.811  33.478   6.212  1.00 92.92           C  
ATOM   3913  HA2 GLY A 271      -6.808  33.727   6.561  1.00 92.92           H  
ATOM   3914  HA3 GLY A 271      -8.527  33.946   6.888  1.00 92.92           H  
ATOM   3915  C   GLY A 271      -7.984  34.122   4.830  1.00 92.92           C  
ATOM   3916  O   GLY A 271      -8.200  35.328   4.767  1.00 92.92           O  
ATOM   3917  N   SER A 272      -7.976  33.349   3.738  1.00 94.17           N  
ATOM   3918  H   SER A 272      -7.755  32.368   3.835  1.00 94.17           H  
ATOM   3919  CA  SER A 272      -8.152  33.887   2.374  1.00 94.17           C  
ATOM   3920  HA  SER A 272      -7.608  34.828   2.301  1.00 94.17           H  
ATOM   3921  C   SER A 272      -9.621  34.181   2.015  1.00 94.17           C  
ATOM   3922  CB  SER A 272      -7.529  32.930   1.351  1.00 94.17           C  
ATOM   3923  HB2 SER A 272      -6.497  32.714   1.627  1.00 94.17           H  
ATOM   3924  HB3 SER A 272      -7.532  33.411   0.373  1.00 94.17           H  
ATOM   3925  O   SER A 272      -9.921  35.113   1.264  1.00 94.17           O  
ATOM   3926  OG  SER A 272      -8.275  31.728   1.277  1.00 94.17           O  
ATOM   3927  HG  SER A 272      -8.064  31.184   2.040  1.00 94.17           H  
ATOM   3928  N   LEU A 273     -10.561  33.428   2.599  1.00 95.90           N  
ATOM   3929  H   LEU A 273     -10.234  32.673   3.185  1.00 95.90           H  
ATOM   3930  CA  LEU A 273     -12.003  33.523   2.349  1.00 95.90           C  
ATOM   3931  HA  LEU A 273     -12.163  33.669   1.281  1.00 95.90           H  
ATOM   3932  C   LEU A 273     -12.632  34.735   3.059  1.00 95.90           C  
ATOM   3933  CB  LEU A 273     -12.673  32.198   2.761  1.00 95.90           C  
ATOM   3934  HB2 LEU A 273     -13.752  32.319   2.670  1.00 95.90           H  
ATOM   3935  HB3 LEU A 273     -12.461  32.015   3.814  1.00 95.90           H  
ATOM   3936  O   LEU A 273     -13.242  34.613   4.118  1.00 95.90           O  
ATOM   3937  CG  LEU A 273     -12.250  30.954   1.958  1.00 95.90           C  
ATOM   3938  HG  LEU A 273     -11.199  30.739   2.150  1.00 95.90           H  
ATOM   3939  CD1 LEU A 273     -13.081  29.767   2.442  1.00 95.90           C  
ATOM   3940 HD11 LEU A 273     -14.139  29.947   2.254  1.00 95.90           H  
ATOM   3941 HD12 LEU A 273     -12.775  28.863   1.916  1.00 95.90           H  
ATOM   3942 HD13 LEU A 273     -12.923  29.620   3.511  1.00 95.90           H  
ATOM   3943  CD2 LEU A 273     -12.453  31.106   0.449  1.00 95.90           C  
ATOM   3944 HD21 LEU A 273     -13.480  31.395   0.225  1.00 95.90           H  
ATOM   3945 HD22 LEU A 273     -11.763  31.851   0.051  1.00 95.90           H  
ATOM   3946 HD23 LEU A 273     -12.237  30.163  -0.054  1.00 95.90           H  
ATOM   3947  N   THR A 274     -12.463  35.922   2.473  1.00 94.18           N  
ATOM   3948  H   THR A 274     -11.872  35.934   1.654  1.00 94.18           H  
ATOM   3949  CA  THR A 274     -12.889  37.207   3.071  1.00 94.18           C  
ATOM   3950  HA  THR A 274     -13.148  37.031   4.115  1.00 94.18           H  
ATOM   3951  C   THR A 274     -14.143  37.826   2.448  1.00 94.18           C  
ATOM   3952  CB  THR A 274     -11.748  38.239   3.071  1.00 94.18           C  
ATOM   3953  HB  THR A 274     -12.114  39.167   3.510  1.00 94.18           H  
ATOM   3954  O   THR A 274     -14.581  38.885   2.899  1.00 94.18           O  
ATOM   3955  CG2 THR A 274     -10.544  37.778   3.887  1.00 94.18           C  
ATOM   3956 HG21 THR A 274      -9.792  38.566   3.916  1.00 94.18           H  
ATOM   3957 HG22 THR A 274     -10.099  36.882   3.452  1.00 94.18           H  
ATOM   3958 HG23 THR A 274     -10.854  37.553   4.907  1.00 94.18           H  
ATOM   3959  OG1 THR A 274     -11.283  38.511   1.761  1.00 94.18           O  
ATOM   3960  HG1 THR A 274     -10.740  37.755   1.528  1.00 94.18           H  
ATOM   3961  N   ASP A 275     -14.717  37.219   1.407  1.00 95.55           N  
ATOM   3962  H   ASP A 275     -14.369  36.318   1.114  1.00 95.55           H  
ATOM   3963  CA  ASP A 275     -15.925  37.735   0.755  1.00 95.55           C  
ATOM   3964  HA  ASP A 275     -15.805  38.813   0.648  1.00 95.55           H  
ATOM   3965  C   ASP A 275     -17.175  37.433   1.613  1.00 95.55           C  
ATOM   3966  CB  ASP A 275     -16.044  37.169  -0.672  1.00 95.55           C  
ATOM   3967  HB2 ASP A 275     -16.213  36.093  -0.623  1.00 95.55           H  
ATOM   3968  HB3 ASP A 275     -15.100  37.337  -1.189  1.00 95.55           H  
ATOM   3969  O   ASP A 275     -17.493  36.259   1.832  1.00 95.55           O  
ATOM   3970  CG  ASP A 275     -17.169  37.819  -1.493  1.00 95.55           C  
ATOM   3971  OD1 ASP A 275     -17.121  37.717  -2.734  1.00 95.55           O  
ATOM   3972  OD2 ASP A 275     -18.089  38.417  -0.888  1.00 95.55           O  
ATOM   3973  N   PRO A 276     -17.928  38.448   2.089  1.00 95.51           N  
ATOM   3974  CA  PRO A 276     -19.151  38.223   2.862  1.00 95.51           C  
ATOM   3975  HA  PRO A 276     -18.914  37.657   3.763  1.00 95.51           H  
ATOM   3976  C   PRO A 276     -20.228  37.449   2.086  1.00 95.51           C  
ATOM   3977  CB  PRO A 276     -19.641  39.623   3.250  1.00 95.51           C  
ATOM   3978  HB2 PRO A 276     -19.199  39.907   4.205  1.00 95.51           H  
ATOM   3979  HB3 PRO A 276     -20.728  39.682   3.306  1.00 95.51           H  
ATOM   3980  O   PRO A 276     -21.118  36.859   2.702  1.00 95.51           O  
ATOM   3981  CG  PRO A 276     -19.081  40.520   2.148  1.00 95.51           C  
ATOM   3982  HG2 PRO A 276     -18.971  41.553   2.479  1.00 95.51           H  
ATOM   3983  HG3 PRO A 276     -19.715  40.461   1.264  1.00 95.51           H  
ATOM   3984  CD  PRO A 276     -17.732  39.873   1.854  1.00 95.51           C  
ATOM   3985  HD2 PRO A 276     -16.978  40.251   2.544  1.00 95.51           H  
ATOM   3986  HD3 PRO A 276     -17.445  40.092   0.826  1.00 95.51           H  
ATOM   3987  N   ALA A 277     -20.150  37.410   0.752  1.00 95.93           N  
ATOM   3988  H   ALA A 277     -19.384  37.883   0.294  1.00 95.93           H  
ATOM   3989  CA  ALA A 277     -21.059  36.656  -0.097  1.00 95.93           C  
ATOM   3990  HA  ALA A 277     -22.078  36.917   0.191  1.00 95.93           H  
ATOM   3991  C   ALA A 277     -20.922  35.132   0.053  1.00 95.93           C  
ATOM   3992  CB  ALA A 277     -20.838  37.089  -1.551  1.00 95.93           C  
ATOM   3993  HB1 ALA A 277     -21.618  36.678  -2.192  1.00 95.93           H  
ATOM   3994  HB2 ALA A 277     -19.866  36.740  -1.897  1.00 95.93           H  
ATOM   3995  HB3 ALA A 277     -20.861  38.176  -1.622  1.00 95.93           H  
ATOM   3996  O   ALA A 277     -21.793  34.426  -0.455  1.00 95.93           O  
ATOM   3997  N   ILE A 278     -19.878  34.626   0.724  1.00 96.56           N  
ATOM   3998  H   ILE A 278     -19.165  35.266   1.044  1.00 96.56           H  
ATOM   3999  CA  ILE A 278     -19.702  33.200   1.058  1.00 96.56           C  
ATOM   4000  HA  ILE A 278     -19.815  32.603   0.153  1.00 96.56           H  
ATOM   4001  C   ILE A 278     -20.770  32.723   2.051  1.00 96.56           C  
ATOM   4002  CB  ILE A 278     -18.273  32.979   1.617  1.00 96.56           C  
ATOM   4003  HB  ILE A 278     -18.074  33.733   2.379  1.00 96.56           H  
ATOM   4004  O   ILE A 278     -21.175  31.557   2.035  1.00 96.56           O  
ATOM   4005  CG1 ILE A 278     -17.258  33.153   0.466  1.00 96.56           C  
ATOM   4006 HG12 ILE A 278     -17.384  32.340  -0.248  1.00 96.56           H  
ATOM   4007 HG13 ILE A 278     -17.455  34.089  -0.056  1.00 96.56           H  
ATOM   4008  CG2 ILE A 278     -18.122  31.599   2.287  1.00 96.56           C  
ATOM   4009 HG21 ILE A 278     -17.081  31.393   2.536  1.00 96.56           H  
ATOM   4010 HG22 ILE A 278     -18.497  30.821   1.622  1.00 96.56           H  
ATOM   4011 HG23 ILE A 278     -18.683  31.571   3.221  1.00 96.56           H  
ATOM   4012  CD1 ILE A 278     -15.794  33.190   0.915  1.00 96.56           C  
ATOM   4013 HD11 ILE A 278     -15.487  32.199   1.249  1.00 96.56           H  
ATOM   4014 HD12 ILE A 278     -15.167  33.479   0.072  1.00 96.56           H  
ATOM   4015 HD13 ILE A 278     -15.665  33.913   1.720  1.00 96.56           H  
ATOM   4016  N   ARG A 279     -21.264  33.625   2.904  1.00 96.96           N  
ATOM   4017  H   ARG A 279     -20.939  34.579   2.829  1.00 96.96           H  
ATOM   4018  CA  ARG A 279     -22.202  33.278   3.967  1.00 96.96           C  
ATOM   4019  HA  ARG A 279     -21.700  32.536   4.588  1.00 96.96           H  
ATOM   4020  C   ARG A 279     -23.480  32.659   3.400  1.00 96.96           C  
ATOM   4021  CB  ARG A 279     -22.481  34.518   4.816  1.00 96.96           C  
ATOM   4022  HB2 ARG A 279     -21.535  35.020   5.018  1.00 96.96           H  
ATOM   4023  HB3 ARG A 279     -23.126  35.205   4.268  1.00 96.96           H  
ATOM   4024  O   ARG A 279     -24.152  33.262   2.568  1.00 96.96           O  
ATOM   4025  CG  ARG A 279     -23.126  34.136   6.153  1.00 96.96           C  
ATOM   4026  HG2 ARG A 279     -22.458  33.451   6.676  1.00 96.96           H  
ATOM   4027  HG3 ARG A 279     -24.087  33.647   5.991  1.00 96.96           H  
ATOM   4028  CD  ARG A 279     -23.326  35.395   6.998  1.00 96.96           C  
ATOM   4029  HD2 ARG A 279     -22.461  36.041   6.847  1.00 96.96           H  
ATOM   4030  HD3 ARG A 279     -24.213  35.924   6.649  1.00 96.96           H  
ATOM   4031  NE  ARG A 279     -23.459  35.062   8.430  1.00 96.96           N  
ATOM   4032  HE  ARG A 279     -23.934  34.197   8.649  1.00 96.96           H  
ATOM   4033  NH1 ARG A 279     -22.291  36.860   9.266  1.00 96.96           N  
ATOM   4034 HH11 ARG A 279     -21.853  37.334  10.043  1.00 96.96           H  
ATOM   4035 HH12 ARG A 279     -22.166  37.205   8.325  1.00 96.96           H  
ATOM   4036  NH2 ARG A 279     -23.043  35.291  10.658  1.00 96.96           N  
ATOM   4037 HH21 ARG A 279     -22.597  35.786  11.417  1.00 96.96           H  
ATOM   4038 HH22 ARG A 279     -23.501  34.408  10.834  1.00 96.96           H  
ATOM   4039  CZ  ARG A 279     -22.935  35.738   9.439  1.00 96.96           C  
ATOM   4040  N   GLY A 280     -23.841  31.470   3.881  1.00 96.62           N  
ATOM   4041  H   GLY A 280     -23.223  31.016   4.538  1.00 96.62           H  
ATOM   4042  CA  GLY A 280     -25.049  30.769   3.434  1.00 96.62           C  
ATOM   4043  HA2 GLY A 280     -25.859  31.491   3.329  1.00 96.62           H  
ATOM   4044  HA3 GLY A 280     -25.351  30.049   4.195  1.00 96.62           H  
ATOM   4045  C   GLY A 280     -24.919  30.032   2.095  1.00 96.62           C  
ATOM   4046  O   GLY A 280     -25.932  29.557   1.584  1.00 96.62           O  
ATOM   4047  N   LYS A 281     -23.712  29.928   1.519  1.00 97.11           N  
ATOM   4048  H   LYS A 281     -22.921  30.365   1.970  1.00 97.11           H  
ATOM   4049  CA  LYS A 281     -23.468  29.291   0.212  1.00 97.11           C  
ATOM   4050  HA  LYS A 281     -24.421  29.005  -0.232  1.00 97.11           H  
ATOM   4051  C   LYS A 281     -22.651  28.003   0.310  1.00 97.11           C  
ATOM   4052  CB  LYS A 281     -22.801  30.298  -0.733  1.00 97.11           C  
ATOM   4053  HB2 LYS A 281     -21.851  30.631  -0.315  1.00 97.11           H  
ATOM   4054  HB3 LYS A 281     -22.586  29.812  -1.685  1.00 97.11           H  
ATOM   4055  O   LYS A 281     -21.956  27.774   1.301  1.00 97.11           O  
ATOM   4056  CG  LYS A 281     -23.713  31.507  -0.972  1.00 97.11           C  
ATOM   4057  HG2 LYS A 281     -23.706  32.142  -0.086  1.00 97.11           H  
ATOM   4058  HG3 LYS A 281     -24.734  31.173  -1.157  1.00 97.11           H  
ATOM   4059  CD  LYS A 281     -23.213  32.307  -2.171  1.00 97.11           C  
ATOM   4060  HD2 LYS A 281     -23.293  31.709  -3.079  1.00 97.11           H  
ATOM   4061  HD3 LYS A 281     -22.163  32.546  -2.001  1.00 97.11           H  
ATOM   4062  CE  LYS A 281     -24.025  33.593  -2.313  1.00 97.11           C  
ATOM   4063  HE2 LYS A 281     -24.225  33.976  -1.313  1.00 97.11           H  
ATOM   4064  HE3 LYS A 281     -24.976  33.371  -2.798  1.00 97.11           H  
ATOM   4065  NZ  LYS A 281     -23.244  34.594  -3.069  1.00 97.11           N  
ATOM   4066  HZ1 LYS A 281     -22.970  34.231  -3.970  1.00 97.11           H  
ATOM   4067  HZ2 LYS A 281     -22.414  34.786  -2.526  1.00 97.11           H  
ATOM   4068  HZ3 LYS A 281     -23.763  35.454  -3.178  1.00 97.11           H  
ATOM   4069  N   ILE A 282     -22.740  27.169  -0.726  1.00 97.58           N  
ATOM   4070  H   ILE A 282     -23.303  27.465  -1.511  1.00 97.58           H  
ATOM   4071  CA  ILE A 282     -21.828  26.036  -0.934  1.00 97.58           C  
ATOM   4072  HA  ILE A 282     -21.483  25.675   0.035  1.00 97.58           H  
ATOM   4073  C   ILE A 282     -20.621  26.548  -1.722  1.00 97.58           C  
ATOM   4074  CB  ILE A 282     -22.533  24.863  -1.647  1.00 97.58           C  
ATOM   4075  HB  ILE A 282     -23.009  25.268  -2.540  1.00 97.58           H  
ATOM   4076  O   ILE A 282     -20.785  27.076  -2.822  1.00 97.58           O  
ATOM   4077  CG1 ILE A 282     -23.630  24.250  -0.752  1.00 97.58           C  
ATOM   4078 HG12 ILE A 282     -24.233  25.049  -0.319  1.00 97.58           H  
ATOM   4079 HG13 ILE A 282     -23.169  23.705   0.072  1.00 97.58           H  
ATOM   4080  CG2 ILE A 282     -21.526  23.772  -2.068  1.00 97.58           C  
ATOM   4081 HG21 ILE A 282     -21.012  23.370  -1.195  1.00 97.58           H  
ATOM   4082 HG22 ILE A 282     -22.034  22.961  -2.588  1.00 97.58           H  
ATOM   4083 HG23 ILE A 282     -20.787  24.174  -2.762  1.00 97.58           H  
ATOM   4084  CD1 ILE A 282     -24.573  23.307  -1.512  1.00 97.58           C  
ATOM   4085 HD11 ILE A 282     -24.989  23.823  -2.377  1.00 97.58           H  
ATOM   4086 HD12 ILE A 282     -25.387  23.001  -0.854  1.00 97.58           H  
ATOM   4087 HD13 ILE A 282     -24.046  22.411  -1.841  1.00 97.58           H  
ATOM   4088  N   VAL A 283     -19.423  26.408  -1.161  1.00 97.17           N  
ATOM   4089  H   VAL A 283     -19.359  25.932  -0.273  1.00 97.17           H  
ATOM   4090  CA  VAL A 283     -18.183  26.937  -1.746  1.00 97.17           C  
ATOM   4091  HA  VAL A 283     -18.433  27.765  -2.408  1.00 97.17           H  
ATOM   4092  C   VAL A 283     -17.481  25.865  -2.574  1.00 97.17           C  
ATOM   4093  CB  VAL A 283     -17.251  27.497  -0.656  1.00 97.17           C  
ATOM   4094  HB  VAL A 283     -16.955  26.691   0.016  1.00 97.17           H  
ATOM   4095  O   VAL A 283     -17.273  24.753  -2.097  1.00 97.17           O  
ATOM   4096  CG1 VAL A 283     -15.990  28.130  -1.254  1.00 97.17           C  
ATOM   4097 HG11 VAL A 283     -15.394  27.373  -1.763  1.00 97.17           H  
ATOM   4098 HG12 VAL A 283     -15.374  28.563  -0.466  1.00 97.17           H  
ATOM   4099 HG13 VAL A 283     -16.257  28.904  -1.973  1.00 97.17           H  
ATOM   4100  CG2 VAL A 283     -17.960  28.583   0.164  1.00 97.17           C  
ATOM   4101 HG21 VAL A 283     -17.258  29.002   0.885  1.00 97.17           H  
ATOM   4102 HG22 VAL A 283     -18.803  28.161   0.710  1.00 97.17           H  
ATOM   4103 HG23 VAL A 283     -18.313  29.378  -0.494  1.00 97.17           H  
ATOM   4104  N   LEU A 284     -17.091  26.188  -3.803  1.00 97.07           N  
ATOM   4105  H   LEU A 284     -17.298  27.116  -4.144  1.00 97.07           H  
ATOM   4106  CA  LEU A 284     -16.196  25.361  -4.604  1.00 97.07           C  
ATOM   4107  HA  LEU A 284     -16.337  24.312  -4.341  1.00 97.07           H  
ATOM   4108  C   LEU A 284     -14.750  25.744  -4.294  1.00 97.07           C  
ATOM   4109  CB  LEU A 284     -16.481  25.513  -6.102  1.00 97.07           C  
ATOM   4110  HB2 LEU A 284     -16.606  26.567  -6.348  1.00 97.07           H  
ATOM   4111  HB3 LEU A 284     -15.599  25.159  -6.635  1.00 97.07           H  
ATOM   4112  O   LEU A 284     -14.379  26.911  -4.418  1.00 97.07           O  
ATOM   4113  CG  LEU A 284     -17.683  24.712  -6.619  1.00 97.07           C  
ATOM   4114  HG  LEU A 284     -17.577  23.665  -6.335  1.00 97.07           H  
ATOM   4115  CD1 LEU A 284     -19.033  25.234  -6.121  1.00 97.07           C  
ATOM   4116 HD11 LEU A 284     -19.836  24.721  -6.650  1.00 97.07           H  
ATOM   4117 HD12 LEU A 284     -19.136  25.037  -5.054  1.00 97.07           H  
ATOM   4118 HD13 LEU A 284     -19.105  26.306  -6.304  1.00 97.07           H  
ATOM   4119  CD2 LEU A 284     -17.661  24.797  -8.139  1.00 97.07           C  
ATOM   4120 HD21 LEU A 284     -16.740  24.359  -8.524  1.00 97.07           H  
ATOM   4121 HD22 LEU A 284     -18.510  24.255  -8.556  1.00 97.07           H  
ATOM   4122 HD23 LEU A 284     -17.693  25.840  -8.451  1.00 97.07           H  
ATOM   4123  N   CYS A 285     -13.951  24.750  -3.922  1.00 96.80           N  
ATOM   4124  H   CYS A 285     -14.344  23.820  -3.882  1.00 96.80           H  
ATOM   4125  CA  CYS A 285     -12.532  24.881  -3.618  1.00 96.80           C  
ATOM   4126  HA  CYS A 285     -12.202  25.904  -3.794  1.00 96.80           H  
ATOM   4127  C   CYS A 285     -11.732  23.937  -4.519  1.00 96.80           C  
ATOM   4128  CB  CYS A 285     -12.299  24.532  -2.141  1.00 96.80           C  
ATOM   4129  HB2 CYS A 285     -11.241  24.656  -1.910  1.00 96.80           H  
ATOM   4130  HB3 CYS A 285     -12.551  23.481  -2.002  1.00 96.80           H  
ATOM   4131  O   CYS A 285     -12.141  22.802  -4.758  1.00 96.80           O  
ATOM   4132  SG  CYS A 285     -13.270  25.490  -0.949  1.00 96.80           S  
ATOM   4133  N   SER A 286     -10.558  24.358  -4.972  1.00 94.71           N  
ATOM   4134  H   SER A 286     -10.255  25.293  -4.741  1.00 94.71           H  
ATOM   4135  CA  SER A 286      -9.594  23.441  -5.585  1.00 94.71           C  
ATOM   4136  HA  SER A 286     -10.120  22.736  -6.228  1.00 94.71           H  
ATOM   4137  C   SER A 286      -8.873  22.644  -4.494  1.00 94.71           C  
ATOM   4138  CB  SER A 286      -8.607  24.207  -6.468  1.00 94.71           C  
ATOM   4139  HB2 SER A 286      -8.066  24.941  -5.870  1.00 94.71           H  
ATOM   4140  HB3 SER A 286      -7.892  23.510  -6.905  1.00 94.71           H  
ATOM   4141  O   SER A 286      -8.501  23.193  -3.446  1.00 94.71           O  
ATOM   4142  OG  SER A 286      -9.318  24.863  -7.501  1.00 94.71           O  
ATOM   4143  HG  SER A 286      -9.905  25.509  -7.102  1.00 94.71           H  
ATOM   4144  N   ALA A 287      -8.655  21.348  -4.725  1.00 93.02           N  
ATOM   4145  H   ALA A 287      -9.017  20.932  -5.570  1.00 93.02           H  
ATOM   4146  CA  ALA A 287      -7.686  20.575  -3.945  1.00 93.02           C  
ATOM   4147  HA  ALA A 287      -7.965  20.606  -2.892  1.00 93.02           H  
ATOM   4148  C   ALA A 287      -6.274  21.187  -4.093  1.00 93.02           C  
ATOM   4149  CB  ALA A 287      -7.737  19.117  -4.410  1.00 93.02           C  
ATOM   4150  HB1 ALA A 287      -7.485  19.069  -5.470  1.00 93.02           H  
ATOM   4151  HB2 ALA A 287      -8.736  18.708  -4.264  1.00 93.02           H  
ATOM   4152  HB3 ALA A 287      -7.029  18.515  -3.841  1.00 93.02           H  
ATOM   4153  O   ALA A 287      -6.060  22.014  -4.977  1.00 93.02           O  
ATOM   4154  N   LEU A 288      -5.305  20.770  -3.266  1.00 89.52           N  
ATOM   4155  H   LEU A 288      -5.537  20.066  -2.580  1.00 89.52           H  
ATOM   4156  CA  LEU A 288      -3.922  21.297  -3.231  1.00 89.52           C  
ATOM   4157  HA  LEU A 288      -3.355  20.618  -2.594  1.00 89.52           H  
ATOM   4158  C   LEU A 288      -3.787  22.688  -2.561  1.00 89.52           C  
ATOM   4159  CB  LEU A 288      -3.270  21.227  -4.636  1.00 89.52           C  
ATOM   4160  HB2 LEU A 288      -3.635  22.052  -5.248  1.00 89.52           H  
ATOM   4161  HB3 LEU A 288      -2.197  21.382  -4.525  1.00 89.52           H  
ATOM   4162  O   LEU A 288      -4.573  23.027  -1.681  1.00 89.52           O  
ATOM   4163  CG  LEU A 288      -3.461  19.919  -5.422  1.00 89.52           C  
ATOM   4164  HG  LEU A 288      -4.518  19.714  -5.591  1.00 89.52           H  
ATOM   4165  CD1 LEU A 288      -2.791  20.065  -6.785  1.00 89.52           C  
ATOM   4166 HD11 LEU A 288      -3.296  20.837  -7.365  1.00 89.52           H  
ATOM   4167 HD12 LEU A 288      -2.834  19.123  -7.333  1.00 89.52           H  
ATOM   4168 HD13 LEU A 288      -1.744  20.341  -6.661  1.00 89.52           H  
ATOM   4169  CD2 LEU A 288      -2.850  18.748  -4.661  1.00 89.52           C  
ATOM   4170 HD21 LEU A 288      -1.808  18.969  -4.429  1.00 89.52           H  
ATOM   4171 HD22 LEU A 288      -2.906  17.849  -5.273  1.00 89.52           H  
ATOM   4172 HD23 LEU A 288      -3.398  18.580  -3.734  1.00 89.52           H  
ATOM   4173  N   GLY A 289      -2.761  23.479  -2.906  1.00 89.41           N  
ATOM   4174  H   GLY A 289      -2.172  23.174  -3.668  1.00 89.41           H  
ATOM   4175  CA  GLY A 289      -2.579  24.864  -2.433  1.00 89.41           C  
ATOM   4176  HA2 GLY A 289      -1.818  25.342  -3.051  1.00 89.41           H  
ATOM   4177  HA3 GLY A 289      -3.508  25.417  -2.570  1.00 89.41           H  
ATOM   4178  C   GLY A 289      -2.158  25.030  -0.968  1.00 89.41           C  
ATOM   4179  O   GLY A 289      -2.750  25.822  -0.239  1.00 89.41           O  
ATOM   4180  N   HIS A 290      -1.137  24.293  -0.525  1.00 86.18           N  
ATOM   4181  H   HIS A 290      -0.569  23.841  -1.228  1.00 86.18           H  
ATOM   4182  CA  HIS A 290      -0.575  24.328   0.838  1.00 86.18           C  
ATOM   4183  HA  HIS A 290       0.140  23.509   0.909  1.00 86.18           H  
ATOM   4184  C   HIS A 290      -1.579  24.100   1.984  1.00 86.18           C  
ATOM   4185  CB  HIS A 290       0.226  25.622   1.072  1.00 86.18           C  
ATOM   4186  HB2 HIS A 290      -0.467  26.461   1.128  1.00 86.18           H  
ATOM   4187  HB3 HIS A 290       0.730  25.552   2.036  1.00 86.18           H  
ATOM   4188  O   HIS A 290      -1.352  24.577   3.096  1.00 86.18           O  
ATOM   4189  CG  HIS A 290       1.277  25.945   0.050  1.00 86.18           C  
ATOM   4190  CD2 HIS A 290       1.082  26.749  -1.033  1.00 86.18           C  
ATOM   4191  HD2 HIS A 290       0.145  27.187  -1.344  1.00 86.18           H  
ATOM   4192  ND1 HIS A 290       2.633  25.611   0.138  1.00 86.18           N  
ATOM   4193  CE1 HIS A 290       3.208  26.219  -0.907  1.00 86.18           C  
ATOM   4194  HE1 HIS A 290       4.254  26.144  -1.167  1.00 86.18           H  
ATOM   4195  NE2 HIS A 290       2.305  26.899  -1.630  1.00 86.18           N  
ATOM   4196  HE2 HIS A 290       2.475  27.389  -2.497  1.00 86.18           H  
ATOM   4197  N   VAL A 291      -2.701  23.414   1.745  1.00 90.19           N  
ATOM   4198  H   VAL A 291      -2.886  23.070   0.814  1.00 90.19           H  
ATOM   4199  CA  VAL A 291      -3.715  23.173   2.782  1.00 90.19           C  
ATOM   4200  HA  VAL A 291      -3.204  23.106   3.743  1.00 90.19           H  
ATOM   4201  C   VAL A 291      -4.430  21.836   2.571  1.00 90.19           C  
ATOM   4202  CB  VAL A 291      -4.685  24.373   2.871  1.00 90.19           C  
ATOM   4203  HB  VAL A 291      -4.090  25.272   3.027  1.00 90.19           H  
ATOM   4204  O   VAL A 291      -4.861  21.535   1.458  1.00 90.19           O  
ATOM   4205  CG1 VAL A 291      -5.526  24.594   1.611  1.00 90.19           C  
ATOM   4206 HG11 VAL A 291      -6.092  25.522   1.695  1.00 90.19           H  
ATOM   4207 HG12 VAL A 291      -4.883  24.652   0.733  1.00 90.19           H  
ATOM   4208 HG13 VAL A 291      -6.219  23.760   1.508  1.00 90.19           H  
ATOM   4209  CG2 VAL A 291      -5.640  24.256   4.061  1.00 90.19           C  
ATOM   4210 HG21 VAL A 291      -6.225  25.169   4.162  1.00 90.19           H  
ATOM   4211 HG22 VAL A 291      -5.071  24.093   4.976  1.00 90.19           H  
ATOM   4212 HG23 VAL A 291      -6.323  23.419   3.912  1.00 90.19           H  
ATOM   4213  N   ALA A 292      -4.560  21.065   3.654  1.00 89.29           N  
ATOM   4214  H   ALA A 292      -4.178  21.387   4.531  1.00 89.29           H  
ATOM   4215  CA  ALA A 292      -5.269  19.789   3.707  1.00 89.29           C  
ATOM   4216  HA  ALA A 292      -4.855  19.105   2.966  1.00 89.29           H  
ATOM   4217  C   ALA A 292      -6.771  19.955   3.449  1.00 89.29           C  
ATOM   4218  CB  ALA A 292      -5.045  19.197   5.099  1.00 89.29           C  
ATOM   4219  HB1 ALA A 292      -3.984  18.993   5.249  1.00 89.29           H  
ATOM   4220  HB2 ALA A 292      -5.595  18.262   5.199  1.00 89.29           H  
ATOM   4221  HB3 ALA A 292      -5.387  19.888   5.870  1.00 89.29           H  
ATOM   4222  O   ALA A 292      -7.363  20.992   3.768  1.00 89.29           O  
ATOM   4223  N   ASN A 293      -7.431  18.916   2.935  1.00 92.94           N  
ATOM   4224  H   ASN A 293      -6.911  18.071   2.747  1.00 92.94           H  
ATOM   4225  CA  ASN A 293      -8.864  18.983   2.623  1.00 92.94           C  
ATOM   4226  HA  ASN A 293      -9.029  19.784   1.902  1.00 92.94           H  
ATOM   4227  C   ASN A 293      -9.720  19.320   3.856  1.00 92.94           C  
ATOM   4228  CB  ASN A 293      -9.304  17.653   1.993  1.00 92.94           C  
ATOM   4229  HB2 ASN A 293     -10.388  17.555   2.045  1.00 92.94           H  
ATOM   4230  HB3 ASN A 293      -8.878  16.819   2.551  1.00 92.94           H  
ATOM   4231  O   ASN A 293     -10.630  20.155   3.783  1.00 92.94           O  
ATOM   4232  CG  ASN A 293      -8.930  17.503   0.532  1.00 92.94           C  
ATOM   4233  ND2 ASN A 293      -9.131  16.315   0.019  1.00 92.94           N  
ATOM   4234 HD21 ASN A 293      -8.875  16.147  -0.943  1.00 92.94           H  
ATOM   4235 HD22 ASN A 293      -9.497  15.586   0.615  1.00 92.94           H  
ATOM   4236  OD1 ASN A 293      -8.530  18.437  -0.154  1.00 92.94           O  
ATOM   4237  N   VAL A 294      -9.426  18.708   5.006  1.00 91.88           N  
ATOM   4238  H   VAL A 294      -8.664  18.044   5.008  1.00 91.88           H  
ATOM   4239  CA  VAL A 294     -10.174  18.938   6.254  1.00 91.88           C  
ATOM   4240  HA  VAL A 294     -11.230  18.753   6.057  1.00 91.88           H  
ATOM   4241  C   VAL A 294     -10.055  20.397   6.715  1.00 91.88           C  
ATOM   4242  CB  VAL A 294      -9.737  17.943   7.348  1.00 91.88           C  
ATOM   4243  HB  VAL A 294      -8.673  18.068   7.547  1.00 91.88           H  
ATOM   4244  O   VAL A 294     -11.064  21.000   7.096  1.00 91.88           O  
ATOM   4245  CG1 VAL A 294     -10.516  18.159   8.653  1.00 91.88           C  
ATOM   4246 HG11 VAL A 294     -10.214  17.410   9.385  1.00 91.88           H  
ATOM   4247 HG12 VAL A 294     -11.588  18.069   8.476  1.00 91.88           H  
ATOM   4248 HG13 VAL A 294     -10.292  19.141   9.069  1.00 91.88           H  
ATOM   4249  CG2 VAL A 294      -9.998  16.498   6.898  1.00 91.88           C  
ATOM   4250 HG21 VAL A 294      -9.703  15.807   7.688  1.00 91.88           H  
ATOM   4251 HG22 VAL A 294      -9.409  16.256   6.013  1.00 91.88           H  
ATOM   4252 HG23 VAL A 294     -11.056  16.354   6.677  1.00 91.88           H  
ATOM   4253  N   ASP A 295      -8.874  21.003   6.568  1.00 94.29           N  
ATOM   4254  H   ASP A 295      -8.094  20.461   6.226  1.00 94.29           H  
ATOM   4255  CA  ASP A 295      -8.619  22.404   6.919  1.00 94.29           C  
ATOM   4256  HA  ASP A 295      -8.974  22.586   7.934  1.00 94.29           H  
ATOM   4257  C   ASP A 295      -9.351  23.391   5.998  1.00 94.29           C  
ATOM   4258  CB  ASP A 295      -7.112  22.685   6.876  1.00 94.29           C  
ATOM   4259  HB2 ASP A 295      -6.956  23.762   6.926  1.00 94.29           H  
ATOM   4260  HB3 ASP A 295      -6.710  22.329   5.927  1.00 94.29           H  
ATOM   4261  O   ASP A 295      -9.848  24.419   6.470  1.00 94.29           O  
ATOM   4262  CG  ASP A 295      -6.328  22.049   8.022  1.00 94.29           C  
ATOM   4263  OD1 ASP A 295      -5.124  21.811   7.798  1.00 94.29           O  
ATOM   4264  OD2 ASP A 295      -6.914  21.889   9.116  1.00 94.29           O  
ATOM   4265  N   LYS A 296      -9.504  23.068   4.702  1.00 95.92           N  
ATOM   4266  H   LYS A 296      -9.037  22.237   4.369  1.00 95.92           H  
ATOM   4267  CA  LYS A 296     -10.359  23.847   3.779  1.00 95.92           C  
ATOM   4268  HA  LYS A 296      -9.998  24.874   3.726  1.00 95.92           H  
ATOM   4269  C   LYS A 296     -11.796  23.892   4.284  1.00 95.92           C  
ATOM   4270  CB  LYS A 296     -10.374  23.242   2.367  1.00 95.92           C  
ATOM   4271  HB2 LYS A 296     -11.036  23.838   1.740  1.00 95.92           H  
ATOM   4272  HB3 LYS A 296     -10.784  22.233   2.412  1.00 95.92           H  
ATOM   4273  O   LYS A 296     -12.425  24.949   4.293  1.00 95.92           O  
ATOM   4274  CG  LYS A 296      -9.002  23.195   1.698  1.00 95.92           C  
ATOM   4275  HG2 LYS A 296      -8.284  22.714   2.362  1.00 95.92           H  
ATOM   4276  HG3 LYS A 296      -8.662  24.213   1.511  1.00 95.92           H  
ATOM   4277  CD  LYS A 296      -9.079  22.395   0.390  1.00 95.92           C  
ATOM   4278  HD2 LYS A 296      -9.682  22.926  -0.347  1.00 95.92           H  
ATOM   4279  HD3 LYS A 296      -9.556  21.434   0.586  1.00 95.92           H  
ATOM   4280  CE  LYS A 296      -7.681  22.117  -0.157  1.00 95.92           C  
ATOM   4281  HE2 LYS A 296      -7.020  21.864   0.672  1.00 95.92           H  
ATOM   4282  HE3 LYS A 296      -7.719  21.247  -0.813  1.00 95.92           H  
ATOM   4283  NZ  LYS A 296      -7.163  23.284  -0.895  1.00 95.92           N  
ATOM   4284  HZ1 LYS A 296      -7.616  23.365  -1.795  1.00 95.92           H  
ATOM   4285  HZ2 LYS A 296      -6.170  23.184  -1.049  1.00 95.92           H  
ATOM   4286  HZ3 LYS A 296      -7.323  24.141  -0.385  1.00 95.92           H  
ATOM   4287  N   GLY A 297     -12.304  22.753   4.760  1.00 95.79           N  
ATOM   4288  H   GLY A 297     -11.710  21.937   4.739  1.00 95.79           H  
ATOM   4289  CA  GLY A 297     -13.647  22.663   5.327  1.00 95.79           C  
ATOM   4290  HA2 GLY A 297     -14.374  22.973   4.575  1.00 95.79           H  
ATOM   4291  HA3 GLY A 297     -13.844  21.631   5.618  1.00 95.79           H  
ATOM   4292  C   GLY A 297     -13.815  23.557   6.553  1.00 95.79           C  
ATOM   4293  O   GLY A 297     -14.816  24.268   6.666  1.00 95.79           O  
ATOM   4294  N   GLN A 298     -12.815  23.584   7.436  1.00 95.84           N  
ATOM   4295  H   GLN A 298     -12.015  22.984   7.291  1.00 95.84           H  
ATOM   4296  CA  GLN A 298     -12.812  24.497   8.577  1.00 95.84           C  
ATOM   4297  HA  GLN A 298     -13.742  24.347   9.125  1.00 95.84           H  
ATOM   4298  C   GLN A 298     -12.800  25.966   8.128  1.00 95.84           C  
ATOM   4299  CB  GLN A 298     -11.641  24.151   9.511  1.00 95.84           C  
ATOM   4300  HB2 GLN A 298     -10.698  24.364   9.008  1.00 95.84           H  
ATOM   4301  HB3 GLN A 298     -11.669  23.085   9.739  1.00 95.84           H  
ATOM   4302  O   GLN A 298     -13.603  26.752   8.626  1.00 95.84           O  
ATOM   4303  CG  GLN A 298     -11.687  24.936  10.831  1.00 95.84           C  
ATOM   4304  HG2 GLN A 298     -10.826  24.655  11.437  1.00 95.84           H  
ATOM   4305  HG3 GLN A 298     -11.608  26.003  10.623  1.00 95.84           H  
ATOM   4306  CD  GLN A 298     -12.950  24.667  11.647  1.00 95.84           C  
ATOM   4307  NE2 GLN A 298     -13.719  25.670  11.997  1.00 95.84           N  
ATOM   4308 HE21 GLN A 298     -14.509  25.479  12.597  1.00 95.84           H  
ATOM   4309 HE22 GLN A 298     -13.536  26.622  11.715  1.00 95.84           H  
ATOM   4310  OE1 GLN A 298     -13.294  23.545  11.986  1.00 95.84           O  
ATOM   4311  N   ALA A 299     -11.983  26.331   7.136  1.00 95.84           N  
ATOM   4312  H   ALA A 299     -11.340  25.647   6.762  1.00 95.84           H  
ATOM   4313  CA  ALA A 299     -11.945  27.690   6.595  1.00 95.84           C  
ATOM   4314  HA  ALA A 299     -11.735  28.376   7.416  1.00 95.84           H  
ATOM   4315  C   ALA A 299     -13.285  28.128   5.970  1.00 95.84           C  
ATOM   4316  CB  ALA A 299     -10.795  27.779   5.585  1.00 95.84           C  
ATOM   4317  HB1 ALA A 299      -9.859  27.483   6.058  1.00 95.84           H  
ATOM   4318  HB2 ALA A 299     -10.706  28.799   5.212  1.00 95.84           H  
ATOM   4319  HB3 ALA A 299     -10.986  27.115   4.742  1.00 95.84           H  
ATOM   4320  O   ALA A 299     -13.736  29.249   6.209  1.00 95.84           O  
ATOM   4321  N   VAL A 300     -13.957  27.251   5.211  1.00 96.75           N  
ATOM   4322  H   VAL A 300     -13.510  26.369   5.001  1.00 96.75           H  
ATOM   4323  CA  VAL A 300     -15.284  27.531   4.628  1.00 96.75           C  
ATOM   4324  HA  VAL A 300     -15.233  28.473   4.082  1.00 96.75           H  
ATOM   4325  C   VAL A 300     -16.341  27.715   5.719  1.00 96.75           C  
ATOM   4326  CB  VAL A 300     -15.704  26.425   3.637  1.00 96.75           C  
ATOM   4327  HB  VAL A 300     -15.596  25.449   4.111  1.00 96.75           H  
ATOM   4328  O   VAL A 300     -17.156  28.637   5.638  1.00 96.75           O  
ATOM   4329  CG1 VAL A 300     -17.160  26.582   3.174  1.00 96.75           C  
ATOM   4330 HG11 VAL A 300     -17.315  27.589   2.786  1.00 96.75           H  
ATOM   4331 HG12 VAL A 300     -17.384  25.857   2.392  1.00 96.75           H  
ATOM   4332 HG13 VAL A 300     -17.847  26.411   4.002  1.00 96.75           H  
ATOM   4333  CG2 VAL A 300     -14.828  26.471   2.380  1.00 96.75           C  
ATOM   4334 HG21 VAL A 300     -13.778  26.338   2.639  1.00 96.75           H  
ATOM   4335 HG22 VAL A 300     -14.947  27.428   1.871  1.00 96.75           H  
ATOM   4336 HG23 VAL A 300     -15.115  25.672   1.697  1.00 96.75           H  
ATOM   4337  N   LYS A 301     -16.313  26.876   6.762  1.00 96.61           N  
ATOM   4338  H   LYS A 301     -15.613  26.147   6.763  1.00 96.61           H  
ATOM   4339  CA  LYS A 301     -17.215  26.987   7.915  1.00 96.61           C  
ATOM   4340  HA  LYS A 301     -18.244  26.984   7.556  1.00 96.61           H  
ATOM   4341  C   LYS A 301     -17.012  28.305   8.664  1.00 96.61           C  
ATOM   4342  CB  LYS A 301     -16.991  25.773   8.824  1.00 96.61           C  
ATOM   4343  HB2 LYS A 301     -17.136  24.870   8.232  1.00 96.61           H  
ATOM   4344  HB3 LYS A 301     -15.963  25.778   9.187  1.00 96.61           H  
ATOM   4345  O   LYS A 301     -17.992  28.981   8.974  1.00 96.61           O  
ATOM   4346  CG  LYS A 301     -17.943  25.741  10.027  1.00 96.61           C  
ATOM   4347  HG2 LYS A 301     -18.975  25.771   9.678  1.00 96.61           H  
ATOM   4348  HG3 LYS A 301     -17.753  26.592  10.681  1.00 96.61           H  
ATOM   4349  CD  LYS A 301     -17.696  24.442  10.796  1.00 96.61           C  
ATOM   4350  HD2 LYS A 301     -17.865  23.609  10.113  1.00 96.61           H  
ATOM   4351  HD3 LYS A 301     -16.658  24.416  11.128  1.00 96.61           H  
ATOM   4352  CE  LYS A 301     -18.622  24.286  12.000  1.00 96.61           C  
ATOM   4353  HE2 LYS A 301     -19.649  24.440  11.669  1.00 96.61           H  
ATOM   4354  HE3 LYS A 301     -18.375  25.049  12.738  1.00 96.61           H  
ATOM   4355  NZ  LYS A 301     -18.464  22.923  12.565  1.00 96.61           N  
ATOM   4356  HZ1 LYS A 301     -17.510  22.769  12.859  1.00 96.61           H  
ATOM   4357  HZ2 LYS A 301     -19.081  22.758  13.348  1.00 96.61           H  
ATOM   4358  HZ3 LYS A 301     -18.657  22.234  11.852  1.00 96.61           H  
ATOM   4359  N   ASP A 302     -15.760  28.692   8.901  1.00 96.66           N  
ATOM   4360  H   ASP A 302     -15.012  28.054   8.670  1.00 96.66           H  
ATOM   4361  CA  ASP A 302     -15.405  29.940   9.588  1.00 96.66           C  
ATOM   4362  HA  ASP A 302     -15.928  29.979  10.543  1.00 96.66           H  
ATOM   4363  C   ASP A 302     -15.833  31.183   8.785  1.00 96.66           C  
ATOM   4364  CB  ASP A 302     -13.890  29.966   9.870  1.00 96.66           C  
ATOM   4365  HB2 ASP A 302     -13.349  29.805   8.937  1.00 96.66           H  
ATOM   4366  HB3 ASP A 302     -13.627  30.958  10.238  1.00 96.66           H  
ATOM   4367  O   ASP A 302     -16.264  32.179   9.367  1.00 96.66           O  
ATOM   4368  CG  ASP A 302     -13.418  28.942  10.913  1.00 96.66           C  
ATOM   4369  OD1 ASP A 302     -12.185  28.756  11.033  1.00 96.66           O  
ATOM   4370  OD2 ASP A 302     -14.267  28.360  11.628  1.00 96.66           O  
ATOM   4371  N   ALA A 303     -15.804  31.108   7.449  1.00 96.23           N  
ATOM   4372  H   ALA A 303     -15.377  30.294   7.031  1.00 96.23           H  
ATOM   4373  CA  ALA A 303     -16.315  32.149   6.551  1.00 96.23           C  
ATOM   4374  HA  ALA A 303     -16.002  33.117   6.943  1.00 96.23           H  
ATOM   4375  C   ALA A 303     -17.860  32.191   6.451  1.00 96.23           C  
ATOM   4376  CB  ALA A 303     -15.647  31.965   5.183  1.00 96.23           C  
ATOM   4377  HB1 ALA A 303     -14.563  32.000   5.295  1.00 96.23           H  
ATOM   4378  HB2 ALA A 303     -15.932  31.005   4.753  1.00 96.23           H  
ATOM   4379  HB3 ALA A 303     -15.954  32.768   4.511  1.00 96.23           H  
ATOM   4380  O   ALA A 303     -18.426  33.054   5.778  1.00 96.23           O  
ATOM   4381  N   GLY A 304     -18.569  31.278   7.125  1.00 96.45           N  
ATOM   4382  H   GLY A 304     -18.060  30.600   7.674  1.00 96.45           H  
ATOM   4383  CA  GLY A 304     -20.032  31.202   7.138  1.00 96.45           C  
ATOM   4384  HA2 GLY A 304     -20.333  30.710   8.063  1.00 96.45           H  
ATOM   4385  HA3 GLY A 304     -20.445  32.211   7.130  1.00 96.45           H  
ATOM   4386  C   GLY A 304     -20.651  30.418   5.977  1.00 96.45           C  
ATOM   4387  O   GLY A 304     -21.868  30.504   5.776  1.00 96.45           O  
ATOM   4388  N   GLY A 305     -19.850  29.671   5.214  1.00 97.06           N  
ATOM   4389  H   GLY A 305     -18.873  29.609   5.462  1.00 97.06           H  
ATOM   4390  CA  GLY A 305     -20.341  28.736   4.204  1.00 97.06           C  
ATOM   4391  HA2 GLY A 305     -19.499  28.323   3.648  1.00 97.06           H  
ATOM   4392  HA3 GLY A 305     -20.982  29.267   3.500  1.00 97.06           H  
ATOM   4393  C   GLY A 305     -21.127  27.579   4.832  1.00 97.06           C  
ATOM   4394  O   GLY A 305     -20.878  27.179   5.970  1.00 97.06           O  
ATOM   4395  N   VAL A 306     -22.098  27.040   4.093  1.00 96.48           N  
ATOM   4396  H   VAL A 306     -22.215  27.388   3.152  1.00 96.48           H  
ATOM   4397  CA  VAL A 306     -22.982  25.944   4.555  1.00 96.48           C  
ATOM   4398  HA  VAL A 306     -22.851  25.822   5.630  1.00 96.48           H  
ATOM   4399  C   VAL A 306     -22.626  24.584   3.955  1.00 96.48           C  
ATOM   4400  CB  VAL A 306     -24.470  26.264   4.332  1.00 96.48           C  
ATOM   4401  HB  VAL A 306     -25.068  25.419   4.675  1.00 96.48           H  
ATOM   4402  O   VAL A 306     -23.149  23.564   4.396  1.00 96.48           O  
ATOM   4403  CG1 VAL A 306     -24.888  27.482   5.164  1.00 96.48           C  
ATOM   4404 HG11 VAL A 306     -24.258  28.338   4.919  1.00 96.48           H  
ATOM   4405 HG12 VAL A 306     -25.933  27.721   4.971  1.00 96.48           H  
ATOM   4406 HG13 VAL A 306     -24.765  27.254   6.223  1.00 96.48           H  
ATOM   4407  CG2 VAL A 306     -24.801  26.507   2.858  1.00 96.48           C  
ATOM   4408 HG21 VAL A 306     -24.244  27.364   2.480  1.00 96.48           H  
ATOM   4409 HG22 VAL A 306     -24.566  25.623   2.264  1.00 96.48           H  
ATOM   4410 HG23 VAL A 306     -25.866  26.717   2.761  1.00 96.48           H  
ATOM   4411  N   GLY A 307     -21.717  24.558   2.981  1.00 97.05           N  
ATOM   4412  H   GLY A 307     -21.318  25.432   2.669  1.00 97.05           H  
ATOM   4413  CA  GLY A 307     -21.131  23.340   2.437  1.00 97.05           C  
ATOM   4414  HA2 GLY A 307     -21.873  22.782   1.865  1.00 97.05           H  
ATOM   4415  HA3 GLY A 307     -20.799  22.723   3.272  1.00 97.05           H  
ATOM   4416  C   GLY A 307     -19.924  23.631   1.548  1.00 97.05           C  
ATOM   4417  O   GLY A 307     -19.636  24.792   1.254  1.00 97.05           O  
ATOM   4418  N   MET A 308     -19.216  22.588   1.122  1.00 97.28           N  
ATOM   4419  H   MET A 308     -19.498  21.664   1.417  1.00 97.28           H  
ATOM   4420  CA  MET A 308     -18.015  22.706   0.292  1.00 97.28           C  
ATOM   4421  HA  MET A 308     -18.055  23.663  -0.229  1.00 97.28           H  
ATOM   4422  C   MET A 308     -17.938  21.592  -0.759  1.00 97.28           C  
ATOM   4423  CB  MET A 308     -16.778  22.723   1.202  1.00 97.28           C  
ATOM   4424  HB2 MET A 308     -16.874  23.538   1.919  1.00 97.28           H  
ATOM   4425  HB3 MET A 308     -16.744  21.785   1.757  1.00 97.28           H  
ATOM   4426  O   MET A 308     -18.194  20.430  -0.464  1.00 97.28           O  
ATOM   4427  CG  MET A 308     -15.457  22.898   0.446  1.00 97.28           C  
ATOM   4428  HG2 MET A 308     -15.501  23.830  -0.116  1.00 97.28           H  
ATOM   4429  HG3 MET A 308     -15.333  22.080  -0.264  1.00 97.28           H  
ATOM   4430  SD  MET A 308     -13.993  22.936   1.516  1.00 97.28           S  
ATOM   4431  CE  MET A 308     -14.086  21.288   2.263  1.00 97.28           C  
ATOM   4432  HE1 MET A 308     -14.866  21.268   3.025  1.00 97.28           H  
ATOM   4433  HE2 MET A 308     -14.325  20.548   1.500  1.00 97.28           H  
ATOM   4434  HE3 MET A 308     -13.129  21.041   2.724  1.00 97.28           H  
ATOM   4435  N   ILE A 309     -17.552  21.929  -1.984  1.00 97.19           N  
ATOM   4436  H   ILE A 309     -17.332  22.898  -2.162  1.00 97.19           H  
ATOM   4437  CA  ILE A 309     -17.234  20.961  -3.038  1.00 97.19           C  
ATOM   4438  HA  ILE A 309     -17.392  19.943  -2.682  1.00 97.19           H  
ATOM   4439  C   ILE A 309     -15.751  21.125  -3.352  1.00 97.19           C  
ATOM   4440  CB  ILE A 309     -18.133  21.177  -4.276  1.00 97.19           C  
ATOM   4441  HB  ILE A 309     -17.996  22.204  -4.617  1.00 97.19           H  
ATOM   4442  O   ILE A 309     -15.331  22.200  -3.778  1.00 97.19           O  
ATOM   4443  CG1 ILE A 309     -19.627  20.974  -3.928  1.00 97.19           C  
ATOM   4444 HG12 ILE A 309     -19.868  21.500  -3.005  1.00 97.19           H  
ATOM   4445 HG13 ILE A 309     -19.818  19.913  -3.761  1.00 97.19           H  
ATOM   4446  CG2 ILE A 309     -17.714  20.219  -5.409  1.00 97.19           C  
ATOM   4447 HG21 ILE A 309     -16.681  20.405  -5.704  1.00 97.19           H  
ATOM   4448 HG22 ILE A 309     -17.809  19.184  -5.083  1.00 97.19           H  
ATOM   4449 HG23 ILE A 309     -18.331  20.376  -6.294  1.00 97.19           H  
ATOM   4450  CD1 ILE A 309     -20.588  21.500  -5.002  1.00 97.19           C  
ATOM   4451 HD11 ILE A 309     -21.615  21.358  -4.667  1.00 97.19           H  
ATOM   4452 HD12 ILE A 309     -20.413  22.564  -5.163  1.00 97.19           H  
ATOM   4453 HD13 ILE A 309     -20.451  20.968  -5.943  1.00 97.19           H  
ATOM   4454  N   ILE A 310     -14.957  20.079  -3.130  1.00 96.82           N  
ATOM   4455  H   ILE A 310     -15.360  19.216  -2.793  1.00 96.82           H  
ATOM   4456  CA  ILE A 310     -13.532  20.082  -3.472  1.00 96.82           C  
ATOM   4457  HA  ILE A 310     -13.184  21.115  -3.507  1.00 96.82           H  
ATOM   4458  C   ILE A 310     -13.358  19.462  -4.858  1.00 96.82           C  
ATOM   4459  CB  ILE A 310     -12.677  19.368  -2.405  1.00 96.82           C  
ATOM   4460  HB  ILE A 310     -12.973  18.320  -2.382  1.00 96.82           H  
ATOM   4461  O   ILE A 310     -13.773  18.325  -5.082  1.00 96.82           O  
ATOM   4462  CG1 ILE A 310     -12.907  19.969  -0.999  1.00 96.82           C  
ATOM   4463 HG12 ILE A 310     -13.962  19.881  -0.740  1.00 96.82           H  
ATOM   4464 HG13 ILE A 310     -12.639  21.025  -1.000  1.00 96.82           H  
ATOM   4465  CG2 ILE A 310     -11.189  19.451  -2.802  1.00 96.82           C  
ATOM   4466 HG21 ILE A 310     -10.854  20.488  -2.805  1.00 96.82           H  
ATOM   4467 HG22 ILE A 310     -11.030  19.018  -3.790  1.00 96.82           H  
ATOM   4468 HG23 ILE A 310     -10.574  18.873  -2.113  1.00 96.82           H  
ATOM   4469  CD1 ILE A 310     -12.108  19.249   0.096  1.00 96.82           C  
ATOM   4470 HD11 ILE A 310     -11.042  19.441  -0.026  1.00 96.82           H  
ATOM   4471 HD12 ILE A 310     -12.392  19.622   1.080  1.00 96.82           H  
ATOM   4472 HD13 ILE A 310     -12.298  18.177   0.059  1.00 96.82           H  
ATOM   4473  N   ILE A 311     -12.736  20.189  -5.784  1.00 96.09           N  
ATOM   4474  H   ILE A 311     -12.432  21.118  -5.530  1.00 96.09           H  
ATOM   4475  CA  ILE A 311     -12.400  19.692  -7.123  1.00 96.09           C  
ATOM   4476  HA  ILE A 311     -13.063  18.864  -7.374  1.00 96.09           H  
ATOM   4477  C   ILE A 311     -10.967  19.156  -7.105  1.00 96.09           C  
ATOM   4478  CB  ILE A 311     -12.606  20.788  -8.196  1.00 96.09           C  
ATOM   4479  HB  ILE A 311     -11.946  21.627  -7.972  1.00 96.09           H  
ATOM   4480  O   ILE A 311     -10.021  19.916  -6.883  1.00 96.09           O  
ATOM   4481  CG1 ILE A 311     -14.068  21.295  -8.190  1.00 96.09           C  
ATOM   4482 HG12 ILE A 311     -14.346  21.607  -7.183  1.00 96.09           H  
ATOM   4483 HG13 ILE A 311     -14.731  20.480  -8.480  1.00 96.09           H  
ATOM   4484  CG2 ILE A 311     -12.233  20.220  -9.580  1.00 96.09           C  
ATOM   4485 HG21 ILE A 311     -12.832  19.336  -9.800  1.00 96.09           H  
ATOM   4486 HG22 ILE A 311     -11.178  19.945  -9.601  1.00 96.09           H  
ATOM   4487 HG23 ILE A 311     -12.372  20.967 -10.362  1.00 96.09           H  
ATOM   4488  CD1 ILE A 311     -14.323  22.497  -9.107  1.00 96.09           C  
ATOM   4489 HD11 ILE A 311     -13.714  23.344  -8.792  1.00 96.09           H  
ATOM   4490 HD12 ILE A 311     -14.106  22.258 -10.149  1.00 96.09           H  
ATOM   4491 HD13 ILE A 311     -15.378  22.764  -9.044  1.00 96.09           H  
ATOM   4492  N   ASN A 312     -10.802  17.854  -7.347  1.00 94.88           N  
ATOM   4493  H   ASN A 312     -11.618  17.272  -7.479  1.00 94.88           H  
ATOM   4494  CA  ASN A 312      -9.479  17.245  -7.489  1.00 94.88           C  
ATOM   4495  HA  ASN A 312      -8.865  17.602  -6.662  1.00 94.88           H  
ATOM   4496  C   ASN A 312      -8.779  17.685  -8.789  1.00 94.88           C  
ATOM   4497  CB  ASN A 312      -9.591  15.707  -7.410  1.00 94.88           C  
ATOM   4498  HB2 ASN A 312     -10.520  15.370  -7.870  1.00 94.88           H  
ATOM   4499  HB3 ASN A 312      -8.770  15.257  -7.968  1.00 94.88           H  
ATOM   4500  O   ASN A 312      -9.456  17.945  -9.786  1.00 94.88           O  
ATOM   4501  CG  ASN A 312      -9.507  15.170  -5.993  1.00 94.88           C  
ATOM   4502  ND2 ASN A 312      -9.636  13.878  -5.804  1.00 94.88           N  
ATOM   4503 HD21 ASN A 312      -9.754  13.219  -6.560  1.00 94.88           H  
ATOM   4504 HD22 ASN A 312      -9.538  13.565  -4.848  1.00 94.88           H  
ATOM   4505  OD1 ASN A 312      -9.261  15.884  -5.036  1.00 94.88           O  
ATOM   4506  N   PRO A 313      -7.432  17.712  -8.828  1.00 93.44           N  
ATOM   4507  CA  PRO A 313      -6.681  17.847 -10.073  1.00 93.44           C  
ATOM   4508  HA  PRO A 313      -6.982  18.758 -10.591  1.00 93.44           H  
ATOM   4509  C   PRO A 313      -6.911  16.644 -11.000  1.00 93.44           C  
ATOM   4510  CB  PRO A 313      -5.212  17.962  -9.651  1.00 93.44           C  
ATOM   4511  HB2 PRO A 313      -4.527  17.572 -10.404  1.00 93.44           H  
ATOM   4512  HB3 PRO A 313      -4.974  19.001  -9.424  1.00 93.44           H  
ATOM   4513  O   PRO A 313      -7.225  15.537 -10.556  1.00 93.44           O  
ATOM   4514  CG  PRO A 313      -5.175  17.137  -8.367  1.00 93.44           C  
ATOM   4515  HG2 PRO A 313      -5.162  16.077  -8.619  1.00 93.44           H  
ATOM   4516  HG3 PRO A 313      -4.327  17.395  -7.733  1.00 93.44           H  
ATOM   4517  CD  PRO A 313      -6.506  17.512  -7.722  1.00 93.44           C  
ATOM   4518  HD2 PRO A 313      -6.381  18.457  -7.193  1.00 93.44           H  
ATOM   4519  HD3 PRO A 313      -6.841  16.737  -7.033  1.00 93.44           H  
ATOM   4520  N   SER A 314      -6.708  16.848 -12.303  1.00 94.35           N  
ATOM   4521  H   SER A 314      -6.372  17.748 -12.612  1.00 94.35           H  
ATOM   4522  CA  SER A 314      -6.941  15.827 -13.336  1.00 94.35           C  
ATOM   4523  HA  SER A 314      -7.987  15.521 -13.303  1.00 94.35           H  
ATOM   4524  C   SER A 314      -6.110  14.558 -13.143  1.00 94.35           C  
ATOM   4525  CB  SER A 314      -6.657  16.415 -14.721  1.00 94.35           C  
ATOM   4526  HB2 SER A 314      -6.707  15.625 -15.470  1.00 94.35           H  
ATOM   4527  HB3 SER A 314      -7.407  17.171 -14.953  1.00 94.35           H  
ATOM   4528  O   SER A 314      -6.610  13.471 -13.418  1.00 94.35           O  
ATOM   4529  OG  SER A 314      -5.373  17.012 -14.732  1.00 94.35           O  
ATOM   4530  HG  SER A 314      -5.111  17.193 -15.638  1.00 94.35           H  
ATOM   4531  N   GLN A 315      -4.889  14.681 -12.612  1.00 92.80           N  
ATOM   4532  H   GLN A 315      -4.532  15.615 -12.468  1.00 92.80           H  
ATOM   4533  CA  GLN A 315      -3.985  13.552 -12.368  1.00 92.80           C  
ATOM   4534  HA  GLN A 315      -3.835  13.029 -13.312  1.00 92.80           H  
ATOM   4535  C   GLN A 315      -4.538  12.516 -11.376  1.00 92.80           C  
ATOM   4536  CB  GLN A 315      -2.618  14.084 -11.906  1.00 92.80           C  
ATOM   4537  HB2 GLN A 315      -2.313  14.887 -12.577  1.00 92.80           H  
ATOM   4538  HB3 GLN A 315      -1.884  13.283 -11.987  1.00 92.80           H  
ATOM   4539  O   GLN A 315      -4.085  11.381 -11.374  1.00 92.80           O  
ATOM   4540  CG  GLN A 315      -2.622  14.593 -10.452  1.00 92.80           C  
ATOM   4541  HG2 GLN A 315      -2.751  13.744  -9.780  1.00 92.80           H  
ATOM   4542  HG3 GLN A 315      -3.452  15.282 -10.300  1.00 92.80           H  
ATOM   4543  CD  GLN A 315      -1.337  15.308 -10.052  1.00 92.80           C  
ATOM   4544  NE2 GLN A 315      -1.146  15.564  -8.779  1.00 92.80           N  
ATOM   4545 HE21 GLN A 315      -1.759  15.193  -8.067  1.00 92.80           H  
ATOM   4546 HE22 GLN A 315      -0.312  16.088  -8.556  1.00 92.80           H  
ATOM   4547  OE1 GLN A 315      -0.513  15.685 -10.865  1.00 92.80           O  
ATOM   4548  N   TYR A 316      -5.514  12.873 -10.534  1.00 92.63           N  
ATOM   4549  H   TYR A 316      -5.881  13.814 -10.566  1.00 92.63           H  
ATOM   4550  CA  TYR A 316      -6.125  11.912  -9.610  1.00 92.63           C  
ATOM   4551  HA  TYR A 316      -5.382  11.158  -9.351  1.00 92.63           H  
ATOM   4552  C   TYR A 316      -7.259  11.101 -10.231  1.00 92.63           C  
ATOM   4553  CB  TYR A 316      -6.546  12.612  -8.313  1.00 92.63           C  
ATOM   4554  HB2 TYR A 316      -7.270  13.388  -8.560  1.00 92.63           H  
ATOM   4555  HB3 TYR A 316      -7.045  11.887  -7.671  1.00 92.63           H  
ATOM   4556  O   TYR A 316      -7.720  10.144  -9.607  1.00 92.63           O  
ATOM   4557  CG  TYR A 316      -5.412  13.224  -7.508  1.00 92.63           C  
ATOM   4558  CD1 TYR A 316      -4.101  12.698  -7.564  1.00 92.63           C  
ATOM   4559  HD1 TYR A 316      -3.853  11.852  -8.188  1.00 92.63           H  
ATOM   4560  CD2 TYR A 316      -5.688  14.308  -6.653  1.00 92.63           C  
ATOM   4561  HD2 TYR A 316      -6.702  14.669  -6.563  1.00 92.63           H  
ATOM   4562  CE1 TYR A 316      -3.079  13.258  -6.785  1.00 92.63           C  
ATOM   4563  HE1 TYR A 316      -2.082  12.843  -6.806  1.00 92.63           H  
ATOM   4564  CE2 TYR A 316      -4.661  14.891  -5.885  1.00 92.63           C  
ATOM   4565  HE2 TYR A 316      -4.877  15.709  -5.214  1.00 92.63           H  
ATOM   4566  OH  TYR A 316      -2.362  14.846  -5.181  1.00 92.63           O  
ATOM   4567  HH  TYR A 316      -2.655  15.541  -4.588  1.00 92.63           H  
ATOM   4568  CZ  TYR A 316      -3.360  14.344  -5.940  1.00 92.63           C  
ATOM   4569  N   GLY A 317      -7.703  11.460 -11.440  1.00 95.37           N  
ATOM   4570  H   GLY A 317      -7.229  12.210 -11.923  1.00 95.37           H  
ATOM   4571  CA  GLY A 317      -8.755  10.751 -12.159  1.00 95.37           C  
ATOM   4572  HA2 GLY A 317      -8.355   9.798 -12.506  1.00 95.37           H  
ATOM   4573  HA3 GLY A 317      -9.055  11.331 -13.031  1.00 95.37           H  
ATOM   4574  C   GLY A 317      -9.986  10.513 -11.282  1.00 95.37           C  
ATOM   4575  O   GLY A 317     -10.617  11.458 -10.797  1.00 95.37           O  
ATOM   4576  N   VAL A 318     -10.318   9.241 -11.063  1.00 94.94           N  
ATOM   4577  H   VAL A 318      -9.787   8.533 -11.550  1.00 94.94           H  
ATOM   4578  CA  VAL A 318     -11.453   8.812 -10.227  1.00 94.94           C  
ATOM   4579  HA  VAL A 318     -12.172   9.631 -10.206  1.00 94.94           H  
ATOM   4580  C   VAL A 318     -11.101   8.549  -8.758  1.00 94.94           C  
ATOM   4581  CB  VAL A 318     -12.185   7.613 -10.853  1.00 94.94           C  
ATOM   4582  HB  VAL A 318     -13.097   7.430 -10.284  1.00 94.94           H  
ATOM   4583  O   VAL A 318     -12.001   8.240  -7.979  1.00 94.94           O  
ATOM   4584  CG1 VAL A 318     -12.619   7.919 -12.292  1.00 94.94           C  
ATOM   4585 HG11 VAL A 318     -11.751   7.979 -12.948  1.00 94.94           H  
ATOM   4586 HG12 VAL A 318     -13.165   8.862 -12.326  1.00 94.94           H  
ATOM   4587 HG13 VAL A 318     -13.270   7.122 -12.651  1.00 94.94           H  
ATOM   4588  CG2 VAL A 318     -11.349   6.332 -10.823  1.00 94.94           C  
ATOM   4589 HG21 VAL A 318     -10.305   6.536 -11.062  1.00 94.94           H  
ATOM   4590 HG22 VAL A 318     -11.747   5.633 -11.558  1.00 94.94           H  
ATOM   4591 HG23 VAL A 318     -11.399   5.877  -9.834  1.00 94.94           H  
ATOM   4592  N   THR A 319      -9.836   8.702  -8.351  1.00 95.63           N  
ATOM   4593  H   THR A 319      -9.166   9.076  -9.008  1.00 95.63           H  
ATOM   4594  CA  THR A 319      -9.410   8.537  -6.950  1.00 95.63           C  
ATOM   4595  HA  THR A 319      -9.836   7.609  -6.569  1.00 95.63           H  
ATOM   4596  C   THR A 319      -9.930   9.697  -6.100  1.00 95.63           C  
ATOM   4597  CB  THR A 319      -7.882   8.431  -6.825  1.00 95.63           C  
ATOM   4598  HB  THR A 319      -7.414   9.348  -7.184  1.00 95.63           H  
ATOM   4599  O   THR A 319      -9.628  10.864  -6.368  1.00 95.63           O  
ATOM   4600  CG2 THR A 319      -7.416   8.166  -5.392  1.00 95.63           C  
ATOM   4601 HG21 THR A 319      -6.335   8.029  -5.384  1.00 95.63           H  
ATOM   4602 HG22 THR A 319      -7.658   9.015  -4.753  1.00 95.63           H  
ATOM   4603 HG23 THR A 319      -7.893   7.267  -5.004  1.00 95.63           H  
ATOM   4604  OG1 THR A 319      -7.417   7.342  -7.587  1.00 95.63           O  
ATOM   4605  HG1 THR A 319      -7.566   7.556  -8.511  1.00 95.63           H  
ATOM   4606  N   LYS A 320     -10.715   9.383  -5.062  1.00 94.98           N  
ATOM   4607  H   LYS A 320     -10.937   8.411  -4.902  1.00 94.98           H  
ATOM   4608  CA  LYS A 320     -11.354  10.359  -4.165  1.00 94.98           C  
ATOM   4609  HA  LYS A 320     -10.892  11.338  -4.294  1.00 94.98           H  
ATOM   4610  C   LYS A 320     -11.158   9.940  -2.707  1.00 94.98           C  
ATOM   4611  CB  LYS A 320     -12.852  10.479  -4.506  1.00 94.98           C  
ATOM   4612  HB2 LYS A 320     -13.308   9.494  -4.402  1.00 94.98           H  
ATOM   4613  HB3 LYS A 320     -13.330  11.148  -3.791  1.00 94.98           H  
ATOM   4614  O   LYS A 320     -11.341   8.773  -2.364  1.00 94.98           O  
ATOM   4615  CG  LYS A 320     -13.106  11.012  -5.929  1.00 94.98           C  
ATOM   4616  HG2 LYS A 320     -12.513  10.444  -6.646  1.00 94.98           H  
ATOM   4617  HG3 LYS A 320     -12.804  12.058  -5.986  1.00 94.98           H  
ATOM   4618  CD  LYS A 320     -14.580  10.877  -6.328  1.00 94.98           C  
ATOM   4619  HD2 LYS A 320     -15.173  11.578  -5.741  1.00 94.98           H  
ATOM   4620  HD3 LYS A 320     -14.911   9.860  -6.119  1.00 94.98           H  
ATOM   4621  CE  LYS A 320     -14.734  11.163  -7.828  1.00 94.98           C  
ATOM   4622  HE2 LYS A 320     -14.010  10.546  -8.361  1.00 94.98           H  
ATOM   4623  HE3 LYS A 320     -14.481  12.208  -8.008  1.00 94.98           H  
ATOM   4624  NZ  LYS A 320     -16.101  10.864  -8.324  1.00 94.98           N  
ATOM   4625  HZ1 LYS A 320     -16.202  11.081  -9.305  1.00 94.98           H  
ATOM   4626  HZ2 LYS A 320     -16.802  11.421  -7.856  1.00 94.98           H  
ATOM   4627  HZ3 LYS A 320     -16.340   9.895  -8.174  1.00 94.98           H  
ATOM   4628  N   SER A 321     -10.784  10.889  -1.852  1.00 92.74           N  
ATOM   4629  H   SER A 321     -10.688  11.845  -2.164  1.00 92.74           H  
ATOM   4630  CA  SER A 321     -10.731  10.687  -0.403  1.00 92.74           C  
ATOM   4631  HA  SER A 321     -10.433   9.659  -0.198  1.00 92.74           H  
ATOM   4632  C   SER A 321     -12.113  10.910   0.214  1.00 92.74           C  
ATOM   4633  CB  SER A 321      -9.681  11.600   0.248  1.00 92.74           C  
ATOM   4634  HB2 SER A 321      -9.739  11.511   1.333  1.00 92.74           H  
ATOM   4635  HB3 SER A 321      -8.688  11.283  -0.071  1.00 92.74           H  
ATOM   4636  O   SER A 321     -12.853  11.810  -0.186  1.00 92.74           O  
ATOM   4637  OG  SER A 321      -9.873  12.949  -0.129  1.00 92.74           O  
ATOM   4638  HG  SER A 321     -10.062  13.449   0.669  1.00 92.74           H  
ATOM   4639  N   ALA A 322     -12.468  10.084   1.195  1.00 95.16           N  
ATOM   4640  H   ALA A 322     -11.849   9.317   1.419  1.00 95.16           H  
ATOM   4641  CA  ALA A 322     -13.670  10.239   2.003  1.00 95.16           C  
ATOM   4642  HA  ALA A 322     -14.372  10.889   1.481  1.00 95.16           H  
ATOM   4643  C   ALA A 322     -13.318  10.918   3.335  1.00 95.16           C  
ATOM   4644  CB  ALA A 322     -14.341   8.872   2.167  1.00 95.16           C  
ATOM   4645  HB1 ALA A 322     -15.281   9.001   2.703  1.00 95.16           H  
ATOM   4646  HB2 ALA A 322     -14.539   8.431   1.190  1.00 95.16           H  
ATOM   4647  HB3 ALA A 322     -13.690   8.204   2.731  1.00 95.16           H  
ATOM   4648  O   ALA A 322     -13.274  10.276   4.382  1.00 95.16           O  
ATOM   4649  N   ASP A 323     -13.057  12.223   3.291  1.00 92.73           N  
ATOM   4650  H   ASP A 323     -13.048  12.683   2.392  1.00 92.73           H  
ATOM   4651  CA  ASP A 323     -12.585  12.980   4.452  1.00 92.73           C  
ATOM   4652  HA  ASP A 323     -11.849  12.368   4.973  1.00 92.73           H  
ATOM   4653  C   ASP A 323     -13.721  13.290   5.451  1.00 92.73           C  
ATOM   4654  CB  ASP A 323     -11.855  14.248   3.974  1.00 92.73           C  
ATOM   4655  HB2 ASP A 323     -12.554  14.855   3.399  1.00 92.73           H  
ATOM   4656  HB3 ASP A 323     -11.533  14.823   4.842  1.00 92.73           H  
ATOM   4657  O   ASP A 323     -14.873  13.548   5.078  1.00 92.73           O  
ATOM   4658  CG  ASP A 323     -10.628  13.926   3.108  1.00 92.73           C  
ATOM   4659  OD1 ASP A 323     -10.507  14.481   1.986  1.00 92.73           O  
ATOM   4660  OD2 ASP A 323      -9.826  13.081   3.546  1.00 92.73           O  
ATOM   4661  N   ALA A 324     -13.403  13.275   6.748  1.00 93.22           N  
ATOM   4662  H   ALA A 324     -12.454  13.032   6.996  1.00 93.22           H  
ATOM   4663  CA  ALA A 324     -14.328  13.595   7.837  1.00 93.22           C  
ATOM   4664  HA  ALA A 324     -15.333  13.281   7.552  1.00 93.22           H  
ATOM   4665  C   ALA A 324     -14.377  15.116   8.086  1.00 93.22           C  
ATOM   4666  CB  ALA A 324     -13.926  12.776   9.072  1.00 93.22           C  
ATOM   4667  HB1 ALA A 324     -14.586  13.007   9.909  1.00 93.22           H  
ATOM   4668  HB2 ALA A 324     -13.991  11.711   8.850  1.00 93.22           H  
ATOM   4669  HB3 ALA A 324     -12.903  13.016   9.363  1.00 93.22           H  
ATOM   4670  O   ALA A 324     -13.762  15.641   9.012  1.00 93.22           O  
ATOM   4671  N   HIS A 325     -15.086  15.846   7.224  1.00 94.18           N  
ATOM   4672  H   HIS A 325     -15.485  15.370   6.427  1.00 94.18           H  
ATOM   4673  CA  HIS A 325     -15.187  17.307   7.313  1.00 94.18           C  
ATOM   4674  HA  HIS A 325     -14.184  17.700   7.482  1.00 94.18           H  
ATOM   4675  C   HIS A 325     -16.064  17.808   8.476  1.00 94.18           C  
ATOM   4676  CB  HIS A 325     -15.691  17.863   5.979  1.00 94.18           C  
ATOM   4677  HB2 HIS A 325     -16.619  17.359   5.707  1.00 94.18           H  
ATOM   4678  HB3 HIS A 325     -15.913  18.925   6.087  1.00 94.18           H  
ATOM   4679  O   HIS A 325     -16.879  17.087   9.035  1.00 94.18           O  
ATOM   4680  CG  HIS A 325     -14.695  17.725   4.863  1.00 94.18           C  
ATOM   4681  CD2 HIS A 325     -14.802  16.888   3.785  1.00 94.18           C  
ATOM   4682  HD2 HIS A 325     -15.590  16.172   3.605  1.00 94.18           H  
ATOM   4683  ND1 HIS A 325     -13.555  18.480   4.684  1.00 94.18           N  
ATOM   4684  HD1 HIS A 325     -13.154  19.156   5.318  1.00 94.18           H  
ATOM   4685  CE1 HIS A 325     -13.004  18.106   3.519  1.00 94.18           C  
ATOM   4686  HE1 HIS A 325     -12.102  18.511   3.084  1.00 94.18           H  
ATOM   4687  NE2 HIS A 325     -13.747  17.172   2.922  1.00 94.18           N  
ATOM   4688  N   VAL A 326     -15.948  19.100   8.801  1.00 94.40           N  
ATOM   4689  H   VAL A 326     -15.218  19.628   8.344  1.00 94.40           H  
ATOM   4690  CA  VAL A 326     -16.714  19.776   9.874  1.00 94.40           C  
ATOM   4691  HA  VAL A 326     -16.970  19.028  10.624  1.00 94.40           H  
ATOM   4692  C   VAL A 326     -18.047  20.398   9.419  1.00 94.40           C  
ATOM   4693  CB  VAL A 326     -15.837  20.836  10.566  1.00 94.40           C  
ATOM   4694  HB  VAL A 326     -16.432  21.336  11.330  1.00 94.40           H  
ATOM   4695  O   VAL A 326     -18.740  21.044  10.218  1.00 94.40           O  
ATOM   4696  CG1 VAL A 326     -14.643  20.194  11.276  1.00 94.40           C  
ATOM   4697 HG11 VAL A 326     -14.988  19.440  11.982  1.00 94.40           H  
ATOM   4698 HG12 VAL A 326     -14.083  20.955  11.819  1.00 94.40           H  
ATOM   4699 HG13 VAL A 326     -13.972  19.721  10.558  1.00 94.40           H  
ATOM   4700  CG2 VAL A 326     -15.336  21.900   9.581  1.00 94.40           C  
ATOM   4701 HG21 VAL A 326     -16.163  22.339   9.023  1.00 94.40           H  
ATOM   4702 HG22 VAL A 326     -14.614  21.474   8.884  1.00 94.40           H  
ATOM   4703 HG23 VAL A 326     -14.838  22.691  10.141  1.00 94.40           H  
ATOM   4704  N   LEU A 327     -18.378  20.251   8.134  1.00 95.19           N  
ATOM   4705  H   LEU A 327     -17.785  19.646   7.583  1.00 95.19           H  
ATOM   4706  CA  LEU A 327     -19.582  20.729   7.447  1.00 95.19           C  
ATOM   4707  HA  LEU A 327     -20.414  20.667   8.148  1.00 95.19           H  
ATOM   4708  C   LEU A 327     -19.889  19.808   6.245  1.00 95.19           C  
ATOM   4709  CB  LEU A 327     -19.407  22.208   7.014  1.00 95.19           C  
ATOM   4710  HB2 LEU A 327     -18.953  22.769   7.831  1.00 95.19           H  
ATOM   4711  HB3 LEU A 327     -20.401  22.629   6.869  1.00 95.19           H  
ATOM   4712  O   LEU A 327     -19.003  19.049   5.848  1.00 95.19           O  
ATOM   4713  CG  LEU A 327     -18.602  22.465   5.719  1.00 95.19           C  
ATOM   4714  HG  LEU A 327     -19.022  21.881   4.900  1.00 95.19           H  
ATOM   4715  CD1 LEU A 327     -18.701  23.936   5.321  1.00 95.19           C  
ATOM   4716 HD11 LEU A 327     -18.215  24.565   6.068  1.00 95.19           H  
ATOM   4717 HD12 LEU A 327     -18.209  24.080   4.359  1.00 95.19           H  
ATOM   4718 HD13 LEU A 327     -19.745  24.233   5.227  1.00 95.19           H  
ATOM   4719  CD2 LEU A 327     -17.126  22.112   5.874  1.00 95.19           C  
ATOM   4720 HD21 LEU A 327     -16.717  22.605   6.756  1.00 95.19           H  
ATOM   4721 HD22 LEU A 327     -16.583  22.440   4.988  1.00 95.19           H  
ATOM   4722 HD23 LEU A 327     -17.010  21.032   5.959  1.00 95.19           H  
ATOM   4723  N   PRO A 328     -21.086  19.894   5.630  1.00 96.53           N  
ATOM   4724  CA  PRO A 328     -21.412  19.157   4.411  1.00 96.53           C  
ATOM   4725  HA  PRO A 328     -21.443  18.094   4.648  1.00 96.53           H  
ATOM   4726  C   PRO A 328     -20.388  19.396   3.295  1.00 96.53           C  
ATOM   4727  CB  PRO A 328     -22.818  19.627   4.009  1.00 96.53           C  
ATOM   4728  HB2 PRO A 328     -22.770  20.483   3.336  1.00 96.53           H  
ATOM   4729  HB3 PRO A 328     -23.399  18.828   3.549  1.00 96.53           H  
ATOM   4730  O   PRO A 328     -20.386  20.449   2.661  1.00 96.53           O  
ATOM   4731  CG  PRO A 328     -23.439  20.090   5.322  1.00 96.53           C  
ATOM   4732  HG2 PRO A 328     -23.854  19.240   5.863  1.00 96.53           H  
ATOM   4733  HG3 PRO A 328     -24.207  20.846   5.157  1.00 96.53           H  
ATOM   4734  CD  PRO A 328     -22.241  20.662   6.074  1.00 96.53           C  
ATOM   4735  HD2 PRO A 328     -22.399  20.575   7.149  1.00 96.53           H  
ATOM   4736  HD3 PRO A 328     -22.108  21.707   5.793  1.00 96.53           H  
ATOM   4737  N   ALA A 329     -19.513  18.427   3.051  1.00 96.67           N  
ATOM   4738  H   ALA A 329     -19.484  17.614   3.651  1.00 96.67           H  
ATOM   4739  CA  ALA A 329     -18.472  18.548   2.043  1.00 96.67           C  
ATOM   4740  HA  ALA A 329     -18.858  19.198   1.258  1.00 96.67           H  
ATOM   4741  C   ALA A 329     -18.149  17.206   1.393  1.00 96.67           C  
ATOM   4742  CB  ALA A 329     -17.238  19.186   2.683  1.00 96.67           C  
ATOM   4743  HB1 ALA A 329     -16.447  19.296   1.941  1.00 96.67           H  
ATOM   4744  HB2 ALA A 329     -17.498  20.160   3.098  1.00 96.67           H  
ATOM   4745  HB3 ALA A 329     -16.889  18.548   3.495  1.00 96.67           H  
ATOM   4746  O   ALA A 329     -18.311  16.170   2.034  1.00 96.67           O  
ATOM   4747  N   LEU A 330     -17.713  17.229   0.136  1.00 96.45           N  
ATOM   4748  H   LEU A 330     -17.593  18.127  -0.312  1.00 96.45           H  
ATOM   4749  CA  LEU A 330     -17.274  16.051  -0.615  1.00 96.45           C  
ATOM   4750  HA  LEU A 330     -16.795  15.365   0.083  1.00 96.45           H  
ATOM   4751  C   LEU A 330     -16.225  16.418  -1.667  1.00 96.45           C  
ATOM   4752  CB  LEU A 330     -18.472  15.312  -1.255  1.00 96.45           C  
ATOM   4753  HB2 LEU A 330     -19.241  15.157  -0.499  1.00 96.45           H  
ATOM   4754  HB3 LEU A 330     -18.113  14.326  -1.550  1.00 96.45           H  
ATOM   4755  O   LEU A 330     -16.154  17.566  -2.116  1.00 96.45           O  
ATOM   4756  CG  LEU A 330     -19.106  15.962  -2.502  1.00 96.45           C  
ATOM   4757  HG  LEU A 330     -18.346  16.126  -3.266  1.00 96.45           H  
ATOM   4758  CD1 LEU A 330     -20.155  15.014  -3.087  1.00 96.45           C  
ATOM   4759 HD11 LEU A 330     -20.442  15.343  -4.086  1.00 96.45           H  
ATOM   4760 HD12 LEU A 330     -19.744  14.008  -3.174  1.00 96.45           H  
ATOM   4761 HD13 LEU A 330     -21.035  14.987  -2.444  1.00 96.45           H  
ATOM   4762  CD2 LEU A 330     -19.790  17.287  -2.169  1.00 96.45           C  
ATOM   4763 HD21 LEU A 330     -20.419  17.601  -3.002  1.00 96.45           H  
ATOM   4764 HD22 LEU A 330     -20.399  17.173  -1.272  1.00 96.45           H  
ATOM   4765 HD23 LEU A 330     -19.037  18.057  -2.004  1.00 96.45           H  
ATOM   4766  N   VAL A 331     -15.467  15.412  -2.095  1.00 95.81           N  
ATOM   4767  H   VAL A 331     -15.570  14.514  -1.644  1.00 95.81           H  
ATOM   4768  CA  VAL A 331     -14.489  15.518  -3.183  1.00 95.81           C  
ATOM   4769  HA  VAL A 331     -14.221  16.565  -3.324  1.00 95.81           H  
ATOM   4770  C   VAL A 331     -15.097  15.000  -4.491  1.00 95.81           C  
ATOM   4771  CB  VAL A 331     -13.201  14.757  -2.818  1.00 95.81           C  
ATOM   4772  HB  VAL A 331     -13.435  13.700  -2.688  1.00 95.81           H  
ATOM   4773  O   VAL A 331     -15.673  13.911  -4.519  1.00 95.81           O  
ATOM   4774  CG1 VAL A 331     -12.154  14.888  -3.925  1.00 95.81           C  
ATOM   4775 HG11 VAL A 331     -11.229  14.413  -3.598  1.00 95.81           H  
ATOM   4776 HG12 VAL A 331     -12.491  14.397  -4.838  1.00 95.81           H  
ATOM   4777 HG13 VAL A 331     -11.953  15.940  -4.131  1.00 95.81           H  
ATOM   4778  CG2 VAL A 331     -12.567  15.277  -1.520  1.00 95.81           C  
ATOM   4779 HG21 VAL A 331     -12.272  16.321  -1.623  1.00 95.81           H  
ATOM   4780 HG22 VAL A 331     -11.682  14.687  -1.282  1.00 95.81           H  
ATOM   4781 HG23 VAL A 331     -13.258  15.172  -0.683  1.00 95.81           H  
ATOM   4782  N   VAL A 332     -14.951  15.752  -5.585  1.00 95.97           N  
ATOM   4783  H   VAL A 332     -14.448  16.623  -5.488  1.00 95.97           H  
ATOM   4784  CA  VAL A 332     -15.360  15.362  -6.949  1.00 95.97           C  
ATOM   4785  HA  VAL A 332     -15.779  14.357  -6.910  1.00 95.97           H  
ATOM   4786  C   VAL A 332     -14.155  15.293  -7.891  1.00 95.97           C  
ATOM   4787  CB  VAL A 332     -16.466  16.274  -7.522  1.00 95.97           C  
ATOM   4788  HB  VAL A 332     -16.734  15.891  -8.507  1.00 95.97           H  
ATOM   4789  O   VAL A 332     -13.104  15.878  -7.623  1.00 95.97           O  
ATOM   4790  CG1 VAL A 332     -17.735  16.224  -6.662  1.00 95.97           C  
ATOM   4791 HG11 VAL A 332     -18.065  15.190  -6.554  1.00 95.97           H  
ATOM   4792 HG12 VAL A 332     -17.540  16.644  -5.676  1.00 95.97           H  
ATOM   4793 HG13 VAL A 332     -18.528  16.795  -7.145  1.00 95.97           H  
ATOM   4794  CG2 VAL A 332     -16.026  17.733  -7.694  1.00 95.97           C  
ATOM   4795 HG21 VAL A 332     -15.780  18.169  -6.726  1.00 95.97           H  
ATOM   4796 HG22 VAL A 332     -15.155  17.790  -8.346  1.00 95.97           H  
ATOM   4797 HG23 VAL A 332     -16.833  18.308  -8.148  1.00 95.97           H  
ATOM   4798  N   SER A 333     -14.293  14.568  -9.006  1.00 95.85           N  
ATOM   4799  H   SER A 333     -15.213  14.239  -9.263  1.00 95.85           H  
ATOM   4800  CA  SER A 333     -13.229  14.488 -10.017  1.00 95.85           C  
ATOM   4801  HA  SER A 333     -12.295  14.238  -9.515  1.00 95.85           H  
ATOM   4802  C   SER A 333     -13.037  15.834 -10.730  1.00 95.85           C  
ATOM   4803  CB  SER A 333     -13.524  13.376 -11.034  1.00 95.85           C  
ATOM   4804  HB2 SER A 333     -12.616  13.179 -11.605  1.00 95.85           H  
ATOM   4805  HB3 SER A 333     -13.803  12.458 -10.517  1.00 95.85           H  
ATOM   4806  O   SER A 333     -13.949  16.663 -10.760  1.00 95.85           O  
ATOM   4807  OG  SER A 333     -14.547  13.759 -11.938  1.00 95.85           O  
ATOM   4808  HG  SER A 333     -15.409  13.473 -11.629  1.00 95.85           H  
ATOM   4809  N   ALA A 334     -11.883  16.041 -11.371  1.00 95.77           N  
ATOM   4810  H   ALA A 334     -11.131  15.375 -11.262  1.00 95.77           H  
ATOM   4811  CA  ALA A 334     -11.639  17.234 -12.189  1.00 95.77           C  
ATOM   4812  HA  ALA A 334     -11.663  18.116 -11.549  1.00 95.77           H  
ATOM   4813  C   ALA A 334     -12.686  17.406 -13.308  1.00 95.77           C  
ATOM   4814  CB  ALA A 334     -10.244  17.112 -12.810  1.00 95.77           C  
ATOM   4815  HB1 ALA A 334     -10.221  16.292 -13.528  1.00 95.77           H  
ATOM   4816  HB2 ALA A 334      -9.507  16.917 -12.031  1.00 95.77           H  
ATOM   4817  HB3 ALA A 334      -9.988  18.042 -13.317  1.00 95.77           H  
ATOM   4818  O   ALA A 334     -13.166  18.514 -13.569  1.00 95.77           O  
ATOM   4819  N   ALA A 335     -13.059  16.294 -13.952  1.00 95.78           N  
ATOM   4820  H   ALA A 335     -12.657  15.415 -13.657  1.00 95.78           H  
ATOM   4821  CA  ALA A 335     -14.037  16.269 -15.035  1.00 95.78           C  
ATOM   4822  HA  ALA A 335     -13.729  16.978 -15.803  1.00 95.78           H  
ATOM   4823  C   ALA A 335     -15.434  16.686 -14.551  1.00 95.78           C  
ATOM   4824  CB  ALA A 335     -14.049  14.860 -15.642  1.00 95.78           C  
ATOM   4825  HB1 ALA A 335     -14.354  14.129 -14.893  1.00 95.78           H  
ATOM   4826  HB2 ALA A 335     -13.056  14.606 -16.011  1.00 95.78           H  
ATOM   4827  HB3 ALA A 335     -14.752  14.830 -16.475  1.00 95.78           H  
ATOM   4828  O   ALA A 335     -16.105  17.479 -15.212  1.00 95.78           O  
ATOM   4829  N   ASP A 336     -15.849  16.205 -13.377  1.00 97.24           N  
ATOM   4830  H   ASP A 336     -15.262  15.547 -12.884  1.00 97.24           H  
ATOM   4831  CA  ASP A 336     -17.116  16.605 -12.760  1.00 97.24           C  
ATOM   4832  HA  ASP A 336     -17.917  16.523 -13.496  1.00 97.24           H  
ATOM   4833  C   ASP A 336     -17.062  18.067 -12.297  1.00 97.24           C  
ATOM   4834  CB  ASP A 336     -17.451  15.674 -11.589  1.00 97.24           C  
ATOM   4835  HB2 ASP A 336     -18.379  16.012 -11.128  1.00 97.24           H  
ATOM   4836  HB3 ASP A 336     -16.659  15.750 -10.844  1.00 97.24           H  
ATOM   4837  O   ASP A 336     -17.995  18.830 -12.538  1.00 97.24           O  
ATOM   4838  CG  ASP A 336     -17.609  14.211 -12.011  1.00 97.24           C  
ATOM   4839  OD1 ASP A 336     -17.104  13.351 -11.242  1.00 97.24           O  
ATOM   4840  OD2 ASP A 336     -18.159  13.961 -13.110  1.00 97.24           O  
ATOM   4841  N   GLY A 337     -15.935  18.500 -11.724  1.00 96.90           N  
ATOM   4842  H   GLY A 337     -15.205  17.826 -11.538  1.00 96.90           H  
ATOM   4843  CA  GLY A 337     -15.704  19.893 -11.341  1.00 96.90           C  
ATOM   4844  HA2 GLY A 337     -14.691  19.982 -10.950  1.00 96.90           H  
ATOM   4845  HA3 GLY A 337     -16.410  20.180 -10.561  1.00 96.90           H  
ATOM   4846  C   GLY A 337     -15.844  20.866 -12.512  1.00 96.90           C  
ATOM   4847  O   GLY A 337     -16.506  21.895 -12.384  1.00 96.90           O  
ATOM   4848  N   THR A 338     -15.311  20.515 -13.686  1.00 96.62           N  
ATOM   4849  H   THR A 338     -14.788  19.652 -13.727  1.00 96.62           H  
ATOM   4850  CA  THR A 338     -15.461  21.326 -14.909  1.00 96.62           C  
ATOM   4851  HA  THR A 338     -15.083  22.330 -14.718  1.00 96.62           H  
ATOM   4852  C   THR A 338     -16.926  21.469 -15.325  1.00 96.62           C  
ATOM   4853  CB  THR A 338     -14.633  20.729 -16.055  1.00 96.62           C  
ATOM   4854  HB  THR A 338     -14.933  19.695 -16.228  1.00 96.62           H  
ATOM   4855  O   THR A 338     -17.349  22.557 -15.717  1.00 96.62           O  
ATOM   4856  CG2 THR A 338     -14.752  21.510 -17.368  1.00 96.62           C  
ATOM   4857 HG21 THR A 338     -14.091  21.071 -18.115  1.00 96.62           H  
ATOM   4858 HG22 THR A 338     -15.772  21.470 -17.750  1.00 96.62           H  
ATOM   4859 HG23 THR A 338     -14.469  22.551 -17.210  1.00 96.62           H  
ATOM   4860  OG1 THR A 338     -13.279  20.758 -15.673  1.00 96.62           O  
ATOM   4861  HG1 THR A 338     -13.200  20.339 -14.813  1.00 96.62           H  
ATOM   4862  N   LYS A 339     -17.733  20.409 -15.193  1.00 97.09           N  
ATOM   4863  H   LYS A 339     -17.348  19.553 -14.820  1.00 97.09           H  
ATOM   4864  CA  LYS A 339     -19.173  20.459 -15.501  1.00 97.09           C  
ATOM   4865  HA  LYS A 339     -19.318  20.927 -16.475  1.00 97.09           H  
ATOM   4866  C   LYS A 339     -19.946  21.315 -14.498  1.00 97.09           C  
ATOM   4867  CB  LYS A 339     -19.752  19.044 -15.550  1.00 97.09           C  
ATOM   4868  HB2 LYS A 339     -20.833  19.116 -15.672  1.00 97.09           H  
ATOM   4869  HB3 LYS A 339     -19.551  18.543 -14.603  1.00 97.09           H  
ATOM   4870  O   LYS A 339     -20.782  22.120 -14.902  1.00 97.09           O  
ATOM   4871  CG  LYS A 339     -19.191  18.210 -16.710  1.00 97.09           C  
ATOM   4872  HG2 LYS A 339     -19.540  18.618 -17.658  1.00 97.09           H  
ATOM   4873  HG3 LYS A 339     -18.101  18.221 -16.696  1.00 97.09           H  
ATOM   4874  CD  LYS A 339     -19.682  16.772 -16.548  1.00 97.09           C  
ATOM   4875  HD2 LYS A 339     -19.358  16.416 -15.570  1.00 97.09           H  
ATOM   4876  HD3 LYS A 339     -20.771  16.763 -16.596  1.00 97.09           H  
ATOM   4877  CE  LYS A 339     -19.114  15.841 -17.614  1.00 97.09           C  
ATOM   4878  HE2 LYS A 339     -18.029  15.948 -17.618  1.00 97.09           H  
ATOM   4879  HE3 LYS A 339     -19.498  16.142 -18.588  1.00 97.09           H  
ATOM   4880  NZ  LYS A 339     -19.490  14.441 -17.303  1.00 97.09           N  
ATOM   4881  HZ1 LYS A 339     -19.140  14.191 -16.389  1.00 97.09           H  
ATOM   4882  HZ2 LYS A 339     -20.495  14.346 -17.279  1.00 97.09           H  
ATOM   4883  HZ3 LYS A 339     -19.106  13.798 -17.980  1.00 97.09           H  
ATOM   4884  N   ILE A 340     -19.616  21.224 -13.208  1.00 97.42           N  
ATOM   4885  H   ILE A 340     -18.947  20.517 -12.936  1.00 97.42           H  
ATOM   4886  CA  ILE A 340     -20.216  22.082 -12.175  1.00 97.42           C  
ATOM   4887  HA  ILE A 340     -21.299  21.981 -12.237  1.00 97.42           H  
ATOM   4888  C   ILE A 340     -19.889  23.560 -12.450  1.00 97.42           C  
ATOM   4889  CB  ILE A 340     -19.774  21.641 -10.759  1.00 97.42           C  
ATOM   4890  HB  ILE A 340     -18.687  21.694 -10.702  1.00 97.42           H  
ATOM   4891  O   ILE A 340     -20.784  24.406 -12.407  1.00 97.42           O  
ATOM   4892  CG1 ILE A 340     -20.229  20.195 -10.444  1.00 97.42           C  
ATOM   4893 HG12 ILE A 340     -21.307  20.177 -10.285  1.00 97.42           H  
ATOM   4894 HG13 ILE A 340     -20.024  19.541 -11.292  1.00 97.42           H  
ATOM   4895  CG2 ILE A 340     -20.375  22.587  -9.702  1.00 97.42           C  
ATOM   4896 HG21 ILE A 340     -21.463  22.534  -9.726  1.00 97.42           H  
ATOM   4897 HG22 ILE A 340     -20.022  22.322  -8.705  1.00 97.42           H  
ATOM   4898 HG23 ILE A 340     -20.087  23.621  -9.896  1.00 97.42           H  
ATOM   4899  CD1 ILE A 340     -19.538  19.582  -9.219  1.00 97.42           C  
ATOM   4900 HD11 ILE A 340     -18.456  19.639  -9.339  1.00 97.42           H  
ATOM   4901 HD12 ILE A 340     -19.829  18.535  -9.129  1.00 97.42           H  
ATOM   4902 HD13 ILE A 340     -19.835  20.104  -8.309  1.00 97.42           H  
ATOM   4903  N   LEU A 341     -18.638  23.881 -12.797  1.00 96.59           N  
ATOM   4904  H   LEU A 341     -17.936  23.155 -12.788  1.00 96.59           H  
ATOM   4905  CA  LEU A 341     -18.230  25.245 -13.154  1.00 96.59           C  
ATOM   4906  HA  LEU A 341     -18.527  25.920 -12.351  1.00 96.59           H  
ATOM   4907  C   LEU A 341     -18.927  25.749 -14.429  1.00 96.59           C  
ATOM   4908  CB  LEU A 341     -16.699  25.293 -13.311  1.00 96.59           C  
ATOM   4909  HB2 LEU A 341     -16.423  26.239 -13.777  1.00 96.59           H  
ATOM   4910  HB3 LEU A 341     -16.396  24.493 -13.986  1.00 96.59           H  
ATOM   4911  O   LEU A 341     -19.309  26.919 -14.505  1.00 96.59           O  
ATOM   4912  CG  LEU A 341     -15.914  25.162 -11.991  1.00 96.59           C  
ATOM   4913  HG  LEU A 341     -16.260  24.290 -11.436  1.00 96.59           H  
ATOM   4914  CD1 LEU A 341     -14.428  24.981 -12.304  1.00 96.59           C  
ATOM   4915 HD11 LEU A 341     -13.870  24.882 -11.373  1.00 96.59           H  
ATOM   4916 HD12 LEU A 341     -14.051  25.843 -12.853  1.00 96.59           H  
ATOM   4917 HD13 LEU A 341     -14.283  24.076 -12.894  1.00 96.59           H  
ATOM   4918  CD2 LEU A 341     -16.074  26.395 -11.100  1.00 96.59           C  
ATOM   4919 HD21 LEU A 341     -15.468  26.282 -10.202  1.00 96.59           H  
ATOM   4920 HD22 LEU A 341     -15.742  27.293 -11.622  1.00 96.59           H  
ATOM   4921 HD23 LEU A 341     -17.113  26.517 -10.794  1.00 96.59           H  
ATOM   4922  N   ALA A 342     -19.153  24.878 -15.417  1.00 96.77           N  
ATOM   4923  H   ALA A 342     -18.773  23.946 -15.340  1.00 96.77           H  
ATOM   4924  CA  ALA A 342     -19.928  25.218 -16.609  1.00 96.77           C  
ATOM   4925  HA  ALA A 342     -19.487  26.104 -17.065  1.00 96.77           H  
ATOM   4926  C   ALA A 342     -21.387  25.563 -16.259  1.00 96.77           C  
ATOM   4927  CB  ALA A 342     -19.827  24.071 -17.620  1.00 96.77           C  
ATOM   4928  HB1 ALA A 342     -20.340  24.351 -18.541  1.00 96.77           H  
ATOM   4929  HB2 ALA A 342     -18.780  23.866 -17.845  1.00 96.77           H  
ATOM   4930  HB3 ALA A 342     -20.291  23.169 -17.220  1.00 96.77           H  
ATOM   4931  O   ALA A 342     -21.893  26.593 -16.709  1.00 96.77           O  
ATOM   4932  N   TYR A 343     -22.036  24.782 -15.383  1.00 96.87           N  
ATOM   4933  H   TYR A 343     -21.591  23.931 -15.072  1.00 96.87           H  
ATOM   4934  CA  TYR A 343     -23.367  25.109 -14.863  1.00 96.87           C  
ATOM   4935  HA  TYR A 343     -24.059  25.166 -15.703  1.00 96.87           H  
ATOM   4936  C   TYR A 343     -23.379  26.471 -14.155  1.00 96.87           C  
ATOM   4937  CB  TYR A 343     -23.869  24.007 -13.920  1.00 96.87           C  
ATOM   4938  HB2 TYR A 343     -23.065  23.713 -13.246  1.00 96.87           H
[truncated: 408,898 more chars]
