# Supplementary material for: AlphaFold-Multimer predicts cross-kingdom interactions at the plant-pathogen interface
Source: Nat Commun. 2023 Sep 27;14:6040. doi: 10.1038/s41467-023-41721-9 (PMC10533508; doi:10.1038/s41467-023-41721-9)
Supplement: Supplementary file 6 — Supplementary Data 3 [file 41467_2023_41721_MOESM6_ESM.zip › P69B-EpiC2B.pdb]

ATOM      1  N   LEU A   1       1.204 -12.097  29.375  1.00 35.46           N  
ATOM      2  H   LEU A   1       2.161 -12.045  29.057  1.00 35.46           H  
ATOM      3  H2  LEU A   1       0.964 -11.217  29.809  1.00 35.46           H  
ATOM      4  H3  LEU A   1       1.122 -12.837  30.058  1.00 35.46           H  
ATOM      5  CA  LEU A   1       0.298 -12.345  28.235  1.00 35.46           C  
ATOM      6  HA  LEU A   1       0.567 -13.272  27.729  1.00 35.46           H  
ATOM      7  C   LEU A   1       0.501 -11.225  27.257  1.00 35.46           C  
ATOM      8  CB  LEU A   1      -1.179 -12.419  28.654  1.00 35.46           C  
ATOM      9  HB2 LEU A   1      -1.380 -11.644  29.393  1.00 35.46           H  
ATOM     10  HB3 LEU A   1      -1.808 -12.203  27.791  1.00 35.46           H  
ATOM     11  O   LEU A   1      -0.236 -10.248  27.243  1.00 35.46           O  
ATOM     12  CG  LEU A   1      -1.555 -13.807  29.196  1.00 35.46           C  
ATOM     13  HG  LEU A   1      -0.652 -14.403  29.333  1.00 35.46           H  
ATOM     14  CD1 LEU A   1      -2.242 -13.675  30.552  1.00 35.46           C  
ATOM     15 HD11 LEU A   1      -3.156 -13.089  30.458  1.00 35.46           H  
ATOM     16 HD12 LEU A   1      -1.580 -13.196  31.274  1.00 35.46           H  
ATOM     17 HD13 LEU A   1      -2.501 -14.665  30.929  1.00 35.46           H  
ATOM     18  CD2 LEU A   1      -2.483 -14.538  28.226  1.00 35.46           C  
ATOM     19 HD21 LEU A   1      -1.998 -14.650  27.256  1.00 35.46           H  
ATOM     20 HD22 LEU A   1      -3.415 -13.986  28.103  1.00 35.46           H  
ATOM     21 HD23 LEU A   1      -2.710 -15.531  28.614  1.00 35.46           H  
ATOM     22  N   SER A   2       1.550 -11.343  26.470  1.00 36.77           N  
ATOM     23  H   SER A   2       2.146 -12.158  26.466  1.00 36.77           H  
ATOM     24  CA  SER A   2       1.528 -10.633  25.216  1.00 36.77           C  
ATOM     25  HA  SER A   2       1.371  -9.566  25.375  1.00 36.77           H  
ATOM     26  C   SER A   2       0.342 -11.221  24.473  1.00 36.77           C  
ATOM     27  CB  SER A   2       2.864 -10.824  24.495  1.00 36.77           C  
ATOM     28  HB2 SER A   2       2.759 -10.608  23.431  1.00 36.77           H  
ATOM     29  HB3 SER A   2       3.586 -10.123  24.913  1.00 36.77           H  
ATOM     30  O   SER A   2       0.295 -12.418  24.188  1.00 36.77           O  
ATOM     31  OG  SER A   2       3.350 -12.139  24.712  1.00 36.77           O  
ATOM     32  HG  SER A   2       3.412 -12.631  23.891  1.00 36.77           H  
ATOM     33  N   LEU A   3      -0.673 -10.399  24.236  1.00 42.46           N  
ATOM     34  H   LEU A   3      -0.626  -9.444  24.563  1.00 42.46           H  
ATOM     35  CA  LEU A   3      -1.493 -10.690  23.089  1.00 42.46           C  
ATOM     36  HA  LEU A   3      -1.863 -11.714  23.140  1.00 42.46           H  
ATOM     37  C   LEU A   3      -0.533 -10.601  21.934  1.00 42.46           C  
ATOM     38  CB  LEU A   3      -2.678  -9.738  22.949  1.00 42.46           C  
ATOM     39  HB2 LEU A   3      -2.961  -9.714  21.896  1.00 42.46           H  
ATOM     40  HB3 LEU A   3      -2.399  -8.725  23.238  1.00 42.46           H  
ATOM     41  O   LEU A   3      -0.011  -9.540  21.596  1.00 42.46           O  
ATOM     42  CG  LEU A   3      -3.866 -10.254  23.779  1.00 42.46           C  
ATOM     43  HG  LEU A   3      -3.674 -11.262  24.147  1.00 42.46           H  
ATOM     44  CD1 LEU A   3      -4.143  -9.381  24.993  1.00 42.46           C  
ATOM     45 HD11 LEU A   3      -3.218  -9.191  25.538  1.00 42.46           H  
ATOM     46 HD12 LEU A   3      -4.575  -8.429  24.684  1.00 42.46           H  
ATOM     47 HD13 LEU A   3      -4.846  -9.880  25.660  1.00 42.46           H  
ATOM     48  CD2 LEU A   3      -5.135 -10.313  22.935  1.00 42.46           C  
ATOM     49 HD21 LEU A   3      -5.250  -9.396  22.357  1.00 42.46           H  
ATOM     50 HD22 LEU A   3      -5.069 -11.169  22.264  1.00 42.46           H  
ATOM     51 HD23 LEU A   3      -6.005 -10.438  23.579  1.00 42.46           H  
ATOM     52  N   HIS A   4      -0.225 -11.770  21.417  1.00 49.77           N  
ATOM     53  H   HIS A   4      -0.589 -12.618  21.828  1.00 49.77           H  
ATOM     54  CA  HIS A   4       0.445 -11.851  20.156  1.00 49.77           C  
ATOM     55  HA  HIS A   4       1.344 -11.234  20.140  1.00 49.77           H  
ATOM     56  C   HIS A   4      -0.588 -11.276  19.235  1.00 49.77           C  
ATOM     57  CB  HIS A   4       0.815 -13.304  19.877  1.00 49.77           C  
ATOM     58  HB2 HIS A   4       1.200 -13.377  18.859  1.00 49.77           H  
ATOM     59  HB3 HIS A   4      -0.068 -13.938  19.950  1.00 49.77           H  
ATOM     60  O   HIS A   4      -1.660 -11.850  19.085  1.00 49.77           O  
ATOM     61  CG  HIS A   4       1.869 -13.810  20.829  1.00 49.77           C  
ATOM     62  CD2 HIS A   4       2.331 -13.202  21.964  1.00 49.77           C  
ATOM     63  HD2 HIS A   4       2.003 -12.246  22.346  1.00 49.77           H  
ATOM     64  ND1 HIS A   4       2.606 -14.954  20.672  1.00 49.77           N  
ATOM     65  HD1 HIS A   4       2.520 -15.607  19.907  1.00 49.77           H  
ATOM     66  CE1 HIS A   4       3.480 -15.030  21.690  1.00 49.77           C  
ATOM     67  HE1 HIS A   4       4.201 -15.823  21.824  1.00 49.77           H  
ATOM     68  NE2 HIS A   4       3.344 -13.981  22.518  1.00 49.77           N  
ATOM     69  N   THR A   5      -0.354 -10.060  18.776  1.00 62.17           N  
ATOM     70  H   THR A   5       0.530  -9.619  18.983  1.00 62.17           H  
ATOM     71  CA  THR A   5      -1.104  -9.596  17.632  1.00 62.17           C  
ATOM     72  HA  THR A   5      -2.155  -9.829  17.801  1.00 62.17           H  
ATOM     73  C   THR A   5      -0.613 -10.398  16.439  1.00 62.17           C  
ATOM     74  CB  THR A   5      -0.992  -8.084  17.427  1.00 62.17           C  
ATOM     75  HB  THR A   5      -1.531  -7.814  16.519  1.00 62.17           H  
ATOM     76  O   THR A   5       0.413 -11.079  16.512  1.00 62.17           O  
ATOM     77  CG2 THR A   5      -1.606  -7.318  18.598  1.00 62.17           C  
ATOM     78 HG21 THR A   5      -1.545  -6.248  18.400  1.00 62.17           H  
ATOM     79 HG22 THR A   5      -2.656  -7.593  18.699  1.00 62.17           H  
ATOM     80 HG23 THR A   5      -1.081  -7.544  19.526  1.00 62.17           H  
ATOM     81  OG1 THR A   5       0.352  -7.693  17.284  1.00 62.17           O  
ATOM     82  HG1 THR A   5       0.715  -7.467  18.143  1.00 62.17           H  
ATOM     83  N   THR A   6      -1.285 -10.293  15.306  1.00 74.07           N  
ATOM     84  H   THR A   6      -2.143  -9.762  15.272  1.00 74.07           H  
ATOM     85  CA  THR A   6      -0.767 -10.829  14.038  1.00 74.07           C  
ATOM     86  HA  THR A   6      -0.362 -11.823  14.228  1.00 74.07           H  
ATOM     87  C   THR A   6       0.401  -9.994  13.493  1.00 74.07           C  
ATOM     88  CB  THR A   6      -1.898 -11.001  13.027  1.00 74.07           C  
ATOM     89  HB  THR A   6      -1.498 -11.322  12.065  1.00 74.07           H  
ATOM     90  O   THR A   6       0.630  -9.921  12.287  1.00 74.07           O  
ATOM     91  CG2 THR A   6      -2.881 -12.057  13.538  1.00 74.07           C  
ATOM     92 HG21 THR A   6      -2.398 -13.034  13.560  1.00 74.07           H  
ATOM     93 HG22 THR A   6      -3.755 -12.120  12.890  1.00 74.07           H  
ATOM     94 HG23 THR A   6      -3.223 -11.822  14.546  1.00 74.07           H  
ATOM     95  OG1 THR A   6      -2.571  -9.771  12.881  1.00 74.07           O  
ATOM     96  HG1 THR A   6      -2.872  -9.701  11.972  1.00 74.07           H  
ATOM     97  N   HIS A   7       1.183  -9.427  14.411  1.00 88.25           N  
ATOM     98  H   HIS A   7       0.918  -9.610  15.368  1.00 88.25           H  
ATOM     99  CA  HIS A   7       2.502  -8.836  14.288  1.00 88.25           C  
ATOM    100  HA  HIS A   7       2.920  -8.835  15.295  1.00 88.25           H  
ATOM    101  C   HIS A   7       2.574  -7.378  13.847  1.00 88.25           C  
ATOM    102  CB  HIS A   7       3.380  -9.778  13.468  1.00 88.25           C  
ATOM    103  HB2 HIS A   7       3.188 -10.812  13.756  1.00 88.25           H  
ATOM    104  HB3 HIS A   7       3.174  -9.657  12.404  1.00 88.25           H  
ATOM    105  O   HIS A   7       3.400  -6.636  14.379  1.00 88.25           O  
ATOM    106  CG  HIS A   7       4.812  -9.503  13.721  1.00 88.25           C  
ATOM    107  CD2 HIS A   7       5.686  -9.028  12.803  1.00 88.25           C  
ATOM    108  HD2 HIS A   7       5.495  -8.787  11.767  1.00 88.25           H  
ATOM    109  ND1 HIS A   7       5.417  -9.584  14.972  1.00 88.25           N  
ATOM    110  CE1 HIS A   7       6.667  -9.151  14.782  1.00 88.25           C  
ATOM    111  HE1 HIS A   7       7.421  -9.037  15.547  1.00 88.25           H  
ATOM    112  NE2 HIS A   7       6.846  -8.850  13.496  1.00 88.25           N  
ATOM    113  HE2 HIS A   7       7.687  -8.409  13.152  1.00 88.25           H  
ATOM    114  N   THR A   8       1.699  -6.917  12.950  1.00 92.02           N  
ATOM    115  H   THR A   8       1.076  -7.557  12.479  1.00 92.02           H  
ATOM    116  CA  THR A   8       1.841  -5.549  12.431  1.00 92.02           C  
ATOM    117  HA  THR A   8       2.862  -5.481  12.053  1.00 92.02           H  
ATOM    118  C   THR A   8       1.701  -4.447  13.488  1.00 92.02           C  
ATOM    119  CB  THR A   8       0.911  -5.228  11.260  1.00 92.02           C  
ATOM    120  HB  THR A   8      -0.108  -5.056  11.605  1.00 92.02           H  
ATOM    121  O   THR A   8       2.552  -3.559  13.511  1.00 92.02           O  
ATOM    122  CG2 THR A   8       1.430  -3.959  10.588  1.00 92.02           C  
ATOM    123 HG21 THR A   8       2.488  -3.801  10.795  1.00 92.02           H  
ATOM    124 HG22 THR A   8       0.877  -3.096  10.959  1.00 92.02           H  
ATOM    125 HG23 THR A   8       1.332  -4.036   9.505  1.00 92.02           H  
ATOM    126  OG1 THR A   8       0.878  -6.266  10.311  1.00 92.02           O  
ATOM    127  HG1 THR A   8       0.294  -5.947   9.620  1.00 92.02           H  
ATOM    128  N   PRO A   9       0.710  -4.472  14.403  1.00 92.10           N  
ATOM    129  CA  PRO A   9       0.604  -3.435  15.428  1.00 92.10           C  
ATOM    130  HA  PRO A   9       0.479  -2.472  14.934  1.00 92.10           H  
ATOM    131  C   PRO A   9       1.844  -3.370  16.323  1.00 92.10           C  
ATOM    132  CB  PRO A   9      -0.660  -3.756  16.227  1.00 92.10           C  
ATOM    133  HB2 PRO A   9      -1.185  -2.845  16.516  1.00 92.10           H  
ATOM    134  HB3 PRO A   9      -0.417  -4.351  17.107  1.00 92.10           H  
ATOM    135  O   PRO A   9       2.371  -2.287  16.555  1.00 92.10           O  
ATOM    136  CG  PRO A   9      -1.490  -4.596  15.261  1.00 92.10           C  
ATOM    137  HG2 PRO A   9      -2.074  -3.950  14.605  1.00 92.10           H  
ATOM    138  HG3 PRO A   9      -2.126  -5.300  15.797  1.00 92.10           H  
ATOM    139  CD  PRO A   9      -0.446  -5.354  14.454  1.00 92.10           C  
ATOM    140  HD2 PRO A   9      -0.844  -5.586  13.466  1.00 92.10           H  
ATOM    141  HD3 PRO A   9      -0.175  -6.274  14.972  1.00 92.10           H  
ATOM    142  N   SER A  10       2.369  -4.521  16.758  1.00 92.38           N  
ATOM    143  H   SER A  10       1.951  -5.399  16.482  1.00 92.38           H  
ATOM    144  CA  SER A  10       3.601  -4.563  17.553  1.00 92.38           C  
ATOM    145  HA  SER A  10       3.478  -3.896  18.406  1.00 92.38           H  
ATOM    146  C   SER A  10       4.818  -4.059  16.780  1.00 92.38           C  
ATOM    147  CB  SER A  10       3.873  -5.969  18.096  1.00 92.38           C  
ATOM    148  HB2 SER A  10       3.232  -6.127  18.964  1.00 92.38           H  
ATOM    149  HB3 SER A  10       4.910  -6.040  18.425  1.00 92.38           H  
ATOM    150  O   SER A  10       5.638  -3.355  17.361  1.00 92.38           O  
ATOM    151  OG  SER A  10       3.597  -6.992  17.158  1.00 92.38           O  
ATOM    152  HG  SER A  10       4.117  -6.875  16.359  1.00 92.38           H  
ATOM    153  N   PHE A  11       4.915  -4.363  15.482  1.00 96.06           N  
ATOM    154  H   PHE A  11       4.210  -4.946  15.055  1.00 96.06           H  
ATOM    155  CA  PHE A  11       5.982  -3.850  14.619  1.00 96.06           C  
ATOM    156  HA  PHE A  11       6.948  -4.089  15.064  1.00 96.06           H  
ATOM    157  C   PHE A  11       5.919  -2.324  14.461  1.00 96.06           C  
ATOM    158  CB  PHE A  11       5.887  -4.545  13.259  1.00 96.06           C  
ATOM    159  HB2 PHE A  11       5.945  -5.623  13.409  1.00 96.06           H  
ATOM    160  HB3 PHE A  11       4.922  -4.324  12.803  1.00 96.06           H  
ATOM    161  O   PHE A  11       6.947  -1.659  14.422  1.00 96.06           O  
ATOM    162  CG  PHE A  11       6.988  -4.144  12.303  1.00 96.06           C  
ATOM    163  CD1 PHE A  11       6.708  -3.352  11.174  1.00 96.06           C  
ATOM    164  HD1 PHE A  11       5.706  -2.989  11.002  1.00 96.06           H  
ATOM    165  CD2 PHE A  11       8.303  -4.576  12.541  1.00 96.06           C  
ATOM    166  HD2 PHE A  11       8.532  -5.153  13.425  1.00 96.06           H  
ATOM    167  CE1 PHE A  11       7.728  -3.062  10.250  1.00 96.06           C  
ATOM    168  HE1 PHE A  11       7.514  -2.488   9.361  1.00 96.06           H  
ATOM    169  CE2 PHE A  11       9.321  -4.290  11.618  1.00 96.06           C  
ATOM    170  HE2 PHE A  11      10.324  -4.654  11.784  1.00 96.06           H  
ATOM    171  CZ  PHE A  11       9.028  -3.547  10.465  1.00 96.06           C  
ATOM    172  HZ  PHE A  11       9.802  -3.353   9.738  1.00 96.06           H  
ATOM    173  N   LEU A  12       4.711  -1.755  14.453  1.00 96.78           N  
ATOM    174  H   LEU A  12       3.906  -2.364  14.454  1.00 96.78           H  
ATOM    175  CA  LEU A  12       4.474  -0.309  14.458  1.00 96.78           C  
ATOM    176  HA  LEU A  12       5.239   0.171  13.847  1.00 96.78           H  
ATOM    177  C   LEU A  12       4.610   0.337  15.852  1.00 96.78           C  
ATOM    178  CB  LEU A  12       3.090  -0.041  13.835  1.00 96.78           C  
ATOM    179  HB2 LEU A  12       2.344  -0.615  14.385  1.00 96.78           H  
ATOM    180  HB3 LEU A  12       2.848   1.015  13.960  1.00 96.78           H  
ATOM    181  O   LEU A  12       4.319   1.521  16.008  1.00 96.78           O  
ATOM    182  CG  LEU A  12       2.973  -0.372  12.337  1.00 96.78           C  
ATOM    183  HG  LEU A  12       3.222  -1.419  12.159  1.00 96.78           H  
ATOM    184  CD1 LEU A  12       1.535  -0.130  11.873  1.00 96.78           C  
ATOM    185 HD11 LEU A  12       1.267   0.917  12.010  1.00 96.78           H  
ATOM    186 HD12 LEU A  12       1.439  -0.393  10.819  1.00 96.78           H  
ATOM    187 HD13 LEU A  12       0.857  -0.756  12.453  1.00 96.78           H  
ATOM    188  CD2 LEU A  12       3.904   0.499  11.494  1.00 96.78           C  
ATOM    189 HD21 LEU A  12       4.941   0.227  11.689  1.00 96.78           H  
ATOM    190 HD22 LEU A  12       3.761   1.548  11.753  1.00 96.78           H  
ATOM    191 HD23 LEU A  12       3.698   0.358  10.433  1.00 96.78           H  
ATOM    192  N   GLY A  13       5.014  -0.416  16.881  1.00 95.76           N  
ATOM    193  H   GLY A  13       5.278  -1.373  16.697  1.00 95.76           H  
ATOM    194  CA  GLY A  13       5.149   0.085  18.253  1.00 95.76           C  
ATOM    195  HA2 GLY A  13       5.737  -0.632  18.825  1.00 95.76           H  
ATOM    196  HA3 GLY A  13       5.686   1.034  18.234  1.00 95.76           H  
ATOM    197  C   GLY A  13       3.821   0.305  18.989  1.00 95.76           C  
ATOM    198  O   GLY A  13       3.803   0.923  20.053  1.00 95.76           O  
ATOM    199  N   LEU A  14       2.706  -0.205  18.460  1.00 95.91           N  
ATOM    200  H   LEU A  14       2.789  -0.753  17.615  1.00 95.91           H  
ATOM    201  CA  LEU A  14       1.381  -0.082  19.061  1.00 95.91           C  
ATOM    202  HA  LEU A  14       1.312   0.885  19.558  1.00 95.91           H  
ATOM    203  C   LEU A  14       1.184  -1.172  20.119  1.00 95.91           C  
ATOM    204  CB  LEU A  14       0.296  -0.131  17.974  1.00 95.91           C  
ATOM    205  HB2 LEU A  14      -0.675  -0.014  18.455  1.00 95.91           H  
ATOM    206  HB3 LEU A  14       0.312  -1.116  17.508  1.00 95.91           H  
ATOM    207  O   LEU A  14       1.146  -2.369  19.820  1.00 95.91           O  
ATOM    208  CG  LEU A  14       0.437   0.944  16.884  1.00 95.91           C  
ATOM    209  HG  LEU A  14       1.436   0.903  16.449  1.00 95.91           H  
ATOM    210  CD1 LEU A  14      -0.560   0.678  15.761  1.00 95.91           C  
ATOM    211 HD11 LEU A  14      -0.428  -0.334  15.377  1.00 95.91           H  
ATOM    212 HD12 LEU A  14      -1.581   0.805  16.120  1.00 95.91           H  
ATOM    213 HD13 LEU A  14      -0.357   1.383  14.955  1.00 95.91           H  
ATOM    214  CD2 LEU A  14       0.187   2.352  17.430  1.00 95.91           C  
ATOM    215 HD21 LEU A  14       0.210   3.071  16.611  1.00 95.91           H  
ATOM    216 HD22 LEU A  14      -0.786   2.400  17.919  1.00 95.91           H  
ATOM    217 HD23 LEU A  14       0.972   2.619  18.138  1.00 95.91           H  
ATOM    218  N   GLN A  15       1.067  -0.750  21.378  1.00 92.97           N  
ATOM    219  H   GLN A  15       1.106   0.243  21.554  1.00 92.97           H  
ATOM    220  CA  GLN A  15       0.952  -1.640  22.532  1.00 92.97           C  
ATOM    221  HA  GLN A  15       0.902  -2.672  22.185  1.00 92.97           H  
ATOM    222  C   GLN A  15      -0.329  -1.356  23.310  1.00 92.97           C  
ATOM    223  CB  GLN A  15       2.185  -1.515  23.433  1.00 92.97           C  
ATOM    224  HB2 GLN A  15       2.042  -2.171  24.292  1.00 92.97           H  
ATOM    225  HB3 GLN A  15       2.275  -0.487  23.783  1.00 92.97           H  
ATOM    226  O   GLN A  15      -0.713  -0.206  23.517  1.00 92.97           O  
ATOM    227  CG  GLN A  15       3.484  -1.921  22.718  1.00 92.97           C  
ATOM    228  HG2 GLN A  15       3.676  -1.236  21.892  1.00 92.97           H  
ATOM    229  HG3 GLN A  15       3.371  -2.924  22.307  1.00 92.97           H  
ATOM    230  CD  GLN A  15       4.708  -1.910  23.630  1.00 92.97           C  
ATOM    231  NE2 GLN A  15       5.863  -2.286  23.135  1.00 92.97           N  
ATOM    232 HE21 GLN A  15       5.961  -2.482  22.149  1.00 92.97           H  
ATOM    233 HE22 GLN A  15       6.654  -2.206  23.757  1.00 92.97           H  
ATOM    234  OE1 GLN A  15       4.665  -1.592  24.803  1.00 92.97           O  
ATOM    235  N   GLN A  16      -1.015  -2.417  23.743  1.00 93.81           N  
ATOM    236  H   GLN A  16      -0.636  -3.341  23.595  1.00 93.81           H  
ATOM    237  CA  GLN A  16      -2.292  -2.272  24.439  1.00 93.81           C  
ATOM    238  HA  GLN A  16      -2.982  -1.738  23.785  1.00 93.81           H  
ATOM    239  C   GLN A  16      -2.133  -1.442  25.717  1.00 93.81           C  
ATOM    240  CB  GLN A  16      -2.911  -3.635  24.761  1.00 93.81           C  
ATOM    241  HB2 GLN A  16      -3.770  -3.468  25.412  1.00 93.81           H  
ATOM    242  HB3 GLN A  16      -2.188  -4.250  25.297  1.00 93.81           H  
ATOM    243  O   GLN A  16      -1.303  -1.741  26.572  1.00 93.81           O  
ATOM    244  CG  GLN A  16      -3.395  -4.374  23.506  1.00 93.81           C  
ATOM    245  HG2 GLN A  16      -2.541  -4.618  22.874  1.00 93.81           H  
ATOM    246  HG3 GLN A  16      -4.070  -3.729  22.943  1.00 93.81           H  
ATOM    247  CD  GLN A  16      -4.135  -5.663  23.845  1.00 93.81           C  
ATOM    248  NE2 GLN A  16      -4.520  -6.439  22.858  1.00 93.81           N  
ATOM    249 HE21 GLN A  16      -4.426  -6.124  21.903  1.00 93.81           H  
ATOM    250 HE22 GLN A  16      -5.095  -7.228  23.118  1.00 93.81           H  
ATOM    251  OE1 GLN A  16      -4.384  -6.007  24.989  1.00 93.81           O  
ATOM    252  N   ASN A  17      -2.980  -0.424  25.841  1.00 93.42           N  
ATOM    253  H   ASN A  17      -3.620  -0.276  25.074  1.00 93.42           H  
ATOM    254  CA  ASN A  17      -3.096   0.500  26.967  1.00 93.42           C  
ATOM    255  HA  ASN A  17      -3.833   1.248  26.674  1.00 93.42           H  
ATOM    256  C   ASN A  17      -1.823   1.313  27.250  1.00 93.42           C  
ATOM    257  CB  ASN A  17      -3.676  -0.241  28.187  1.00 93.42           C  
ATOM    258  HB2 ASN A  17      -2.964  -0.996  28.521  1.00 93.42           H  
ATOM    259  HB3 ASN A  17      -3.825   0.465  29.004  1.00 93.42           H  
ATOM    260  O   ASN A  17      -1.648   1.807  28.365  1.00 93.42           O  
ATOM    261  CG  ASN A  17      -5.016  -0.887  27.890  1.00 93.42           C  
ATOM    262  ND2 ASN A  17      -5.241  -2.094  28.353  1.00 93.42           N  
ATOM    263 HD21 ASN A  17      -4.525  -2.578  28.876  1.00 93.42           H  
ATOM    264 HD22 ASN A  17      -6.136  -2.503  28.123  1.00 93.42           H  
ATOM    265  OD1 ASN A  17      -5.872  -0.328  27.222  1.00 93.42           O  
ATOM    266  N   MET A  18      -0.957   1.488  26.246  1.00 94.63           N  
ATOM    267  H   MET A  18      -1.150   1.065  25.349  1.00 94.63           H  
ATOM    268  CA  MET A  18       0.281   2.264  26.343  1.00 94.63           C  
ATOM    269  HA  MET A  18       0.208   2.956  27.183  1.00 94.63           H  
ATOM    270  C   MET A  18       0.527   3.103  25.083  1.00 94.63           C  
ATOM    271  CB  MET A  18       1.465   1.321  26.598  1.00 94.63           C  
ATOM    272  HB2 MET A  18       1.520   0.604  25.779  1.00 94.63           H  
ATOM    273  HB3 MET A  18       2.387   1.902  26.613  1.00 94.63           H  
ATOM    274  O   MET A  18       0.050   2.768  23.997  1.00 94.63           O  
ATOM    275  CG  MET A  18       1.340   0.576  27.935  1.00 94.63           C  
ATOM    276  HG2 MET A  18       1.138   1.307  28.718  1.00 94.63           H  
ATOM    277  HG3 MET A  18       0.494  -0.109  27.887  1.00 94.63           H  
ATOM    278  SD  MET A  18       2.806  -0.367  28.427  1.00 94.63           S  
ATOM    279  CE  MET A  18       2.803  -1.605  27.113  1.00 94.63           C  
ATOM    280  HE1 MET A  18       3.693  -2.229  27.195  1.00 94.63           H  
ATOM    281  HE2 MET A  18       2.804  -1.095  26.149  1.00 94.63           H  
ATOM    282  HE3 MET A  18       1.909  -2.223  27.191  1.00 94.63           H  
ATOM    283  N   GLY A  19       1.285   4.192  25.243  1.00 93.59           N  
ATOM    284  H   GLY A  19       1.610   4.429  26.170  1.00 93.59           H  
ATOM    285  CA  GLY A  19       1.683   5.090  24.154  1.00 93.59           C  
ATOM    286  HA2 GLY A  19       2.173   5.973  24.566  1.00 93.59           H  
ATOM    287  HA3 GLY A  19       2.394   4.574  23.510  1.00 93.59           H  
ATOM    288  C   GLY A  19       0.504   5.573  23.309  1.00 93.59           C  
ATOM    289  O   GLY A  19      -0.590   5.798  23.826  1.00 93.59           O  
ATOM    290  N   VAL A  20       0.706   5.641  21.990  1.00 94.89           N  
ATOM    291  H   VAL A  20       1.635   5.456  21.641  1.00 94.89           H  
ATOM    292  CA  VAL A  20      -0.271   6.214  21.047  1.00 94.89           C  
ATOM    293  HA  VAL A  20      -0.374   7.277  21.265  1.00 94.89           H  
ATOM    294  C   VAL A  20      -1.645   5.587  21.165  1.00 94.89           C  
ATOM    295  CB  VAL A  20       0.177   6.060  19.587  1.00 94.89           C  
ATOM    296  HB  VAL A  20       0.222   5.002  19.330  1.00 94.89           H  
ATOM    297  O   VAL A  20      -2.629   6.307  21.110  1.00 94.89           O  
ATOM    298  CG1 VAL A  20      -0.747   6.774  18.592  1.00 94.89           C  
ATOM    299 HG11 VAL A  20      -0.356   6.681  17.579  1.00 94.89           H  
ATOM    300 HG12 VAL A  20      -0.821   7.833  18.841  1.00 94.89           H  
ATOM    301 HG13 VAL A  20      -1.748   6.341  18.608  1.00 94.89           H  
ATOM    302  CG2 VAL A  20       1.553   6.659  19.409  1.00 94.89           C  
ATOM    303 HG21 VAL A  20       1.553   7.709  19.700  1.00 94.89           H  
ATOM    304 HG22 VAL A  20       2.295   6.108  19.986  1.00 94.89           H  
ATOM    305 HG23 VAL A  20       1.814   6.576  18.353  1.00 94.89           H  
ATOM    306  N   TRP A  21      -1.767   4.272  21.353  1.00 96.74           N  
ATOM    307  H   TRP A  21      -0.935   3.710  21.463  1.00 96.74           H  
ATOM    308  CA  TRP A  21      -3.088   3.647  21.481  1.00 96.74           C  
ATOM    309  HA  TRP A  21      -3.709   3.953  20.638  1.00 96.74           H  
ATOM    310  C   TRP A  21      -3.856   4.126  22.709  1.00 96.74           C  
ATOM    311  CB  TRP A  21      -2.945   2.124  21.492  1.00 96.74           C  
ATOM    312  HB2 TRP A  21      -3.683   1.717  22.183  1.00 96.74           H  
ATOM    313  HB3 TRP A  21      -1.969   1.850  21.893  1.00 96.74           H  
ATOM    314  O   TRP A  21      -5.071   4.304  22.637  1.00 96.74           O  
ATOM    315  CG  TRP A  21      -3.147   1.422  20.185  1.00 96.74           C  
ATOM    316  CD1 TRP A  21      -3.540   1.961  19.005  1.00 96.74           C  
ATOM    317  HD1 TRP A  21      -3.743   3.005  18.815  1.00 96.74           H  
ATOM    318  CD2 TRP A  21      -3.005  -0.005  19.930  1.00 96.74           C  
ATOM    319  CE2 TRP A  21      -3.347  -0.268  18.573  1.00 96.74           C  
ATOM    320  CE3 TRP A  21      -2.617  -1.105  20.720  1.00 96.74           C  
ATOM    321  HE3 TRP A  21      -2.362  -0.915  21.752  1.00 96.74           H  
ATOM    322  NE1 TRP A  21      -3.665   0.966  18.060  1.00 96.74           N  
ATOM    323  HE1 TRP A  21      -3.950   1.141  17.107  1.00 96.74           H  
ATOM    324  CH2 TRP A  21      -2.893  -2.628  18.837  1.00 96.74           C  
ATOM    325  HH2 TRP A  21      -2.834  -3.623  18.420  1.00 96.74           H  
ATOM    326  CZ2 TRP A  21      -3.306  -1.556  18.027  1.00 96.74           C  
ATOM    327  HZ2 TRP A  21      -3.580  -1.713  16.994  1.00 96.74           H  
ATOM    328  CZ3 TRP A  21      -2.546  -2.403  20.182  1.00 96.74           C  
ATOM    329  HZ3 TRP A  21      -2.207  -3.225  20.794  1.00 96.74           H  
ATOM    330  N   LYS A  22      -3.155   4.384  23.812  1.00 95.44           N  
ATOM    331  H   LYS A  22      -2.148   4.341  23.753  1.00 95.44           H  
ATOM    332  CA  LYS A  22      -3.754   5.009  24.989  1.00 95.44           C  
ATOM    333  HA  LYS A  22      -4.693   4.508  25.224  1.00 95.44           H  
ATOM    334  C   LYS A  22      -4.102   6.472  24.705  1.00 95.44           C  
ATOM    335  CB  LYS A  22      -2.785   4.855  26.162  1.00 95.44           C  
ATOM    336  HB2 LYS A  22      -2.536   3.801  26.283  1.00 95.44           H  
ATOM    337  HB3 LYS A  22      -1.870   5.405  25.944  1.00 95.44           H  
ATOM    338  O   LYS A  22      -5.237   6.871  24.940  1.00 95.44           O  
ATOM    339  CG  LYS A  22      -3.377   5.378  27.471  1.00 95.44           C  
ATOM    340  HG2 LYS A  22      -4.209   4.746  27.782  1.00 95.44           H  
ATOM    341  HG3 LYS A  22      -3.732   6.400  27.335  1.00 95.44           H  
ATOM    342  CD  LYS A  22      -2.288   5.382  28.542  1.00 95.44           C  
ATOM    343  HD2 LYS A  22      -1.440   5.957  28.171  1.00 95.44           H  
ATOM    344  HD3 LYS A  22      -1.969   4.361  28.753  1.00 95.44           H  
ATOM    345  CE  LYS A  22      -2.826   6.043  29.808  1.00 95.44           C  
ATOM    346  HE2 LYS A  22      -3.273   6.996  29.526  1.00 95.44           H  
ATOM    347  HE3 LYS A  22      -3.607   5.413  30.233  1.00 95.44           H  
ATOM    348  NZ  LYS A  22      -1.731   6.267  30.776  1.00 95.44           N  
ATOM    349  HZ1 LYS A  22      -2.077   6.725  31.607  1.00 95.44           H  
ATOM    350  HZ2 LYS A  22      -1.288   5.393  31.021  1.00 95.44           H  
ATOM    351  HZ3 LYS A  22      -1.040   6.869  30.351  1.00 95.44           H  
ATOM    352  N   ASP A  23      -3.158   7.238  24.167  1.00 95.34           N  
ATOM    353  H   ASP A  23      -2.238   6.840  24.044  1.00 95.34           H  
ATOM    354  CA  ASP A  23      -3.288   8.694  23.997  1.00 95.34           C  
ATOM    355  HA  ASP A  23      -3.628   9.128  24.937  1.00 95.34           H  
ATOM    356  C   ASP A  23      -4.314   9.085  22.918  1.00 95.34           C  
ATOM    357  CB  ASP A  23      -1.904   9.286  23.682  1.00 95.34           C  
ATOM    358  HB2 ASP A  23      -1.564   8.892  22.724  1.00 95.34           H  
ATOM    359  HB3 ASP A  23      -1.999  10.368  23.586  1.00 95.34           H  
ATOM    360  O   ASP A  23      -4.963  10.124  23.004  1.00 95.34           O  
ATOM    361  CG  ASP A  23      -0.848   8.981  24.757  1.00 95.34           C  
ATOM    362  OD1 ASP A  23       0.343   8.915  24.381  1.00 95.34           O  
ATOM    363  OD2 ASP A  23      -1.227   8.756  25.935  1.00 95.34           O  
ATOM    364  N   SER A  24      -4.512   8.222  21.922  1.00 96.22           N  
ATOM    365  H   SER A  24      -3.890   7.427  21.882  1.00 96.22           H  
ATOM    366  CA  SER A  24      -5.512   8.367  20.854  1.00 96.22           C  
ATOM    367  HA  SER A  24      -5.782   9.418  20.757  1.00 96.22           H  
ATOM    368  C   SER A  24      -6.812   7.614  21.130  1.00 96.22           C  
ATOM    369  CB  SER A  24      -4.928   7.918  19.511  1.00 96.22           C  
ATOM    370  HB2 SER A  24      -4.014   8.472  19.298  1.00 96.22           H  
ATOM    371  HB3 SER A  24      -5.649   8.113  18.717  1.00 96.22           H  
ATOM    372  O   SER A  24      -7.652   7.504  20.240  1.00 96.22           O  
ATOM    373  OG  SER A  24      -4.652   6.531  19.567  1.00 96.22           O  
ATOM    374  HG  SER A  24      -3.863   6.454  20.109  1.00 96.22           H  
ATOM    375  N   ASN A  25      -6.984   7.023  22.321  1.00 95.91           N  
ATOM    376  H   ASN A  25      -6.276   7.157  23.028  1.00 95.91           H  
ATOM    377  CA  ASN A  25      -8.123   6.152  22.635  1.00 95.91           C  
ATOM    378  HA  ASN A  25      -7.848   5.569  23.514  1.00 95.91           H  
ATOM    379  C   ASN A  25      -8.419   5.127  21.520  1.00 95.91           C  
ATOM    380  CB  ASN A  25      -9.349   7.012  22.992  1.00 95.91           C  
ATOM    381  HB2 ASN A  25     -10.224   6.373  23.112  1.00 95.91           H  
ATOM    382  HB3 ASN A  25      -9.553   7.713  22.182  1.00 95.91           H  
ATOM    383  O   ASN A  25      -9.579   4.858  21.207  1.00 95.91           O  
ATOM    384  CG  ASN A  25      -9.177   7.754  24.297  1.00 95.91           C  
ATOM    385  ND2 ASN A  25      -9.370   9.051  24.301  1.00 95.91           N  
ATOM    386 HD21 ASN A  25      -9.113   9.530  25.153  1.00 95.91           H  
ATOM    387 HD22 ASN A  25      -9.451   9.545  23.424  1.00 95.91           H  
ATOM    388  OD1 ASN A  25      -8.927   7.167  25.336  1.00 95.91           O  
ATOM    389  N   TYR A  26      -7.377   4.577  20.889  1.00 96.97           N  
ATOM    390  H   TYR A  26      -6.456   4.805  21.237  1.00 96.97           H  
ATOM    391  CA  TYR A  26      -7.473   3.632  19.772  1.00 96.97           C  
ATOM    392  HA  TYR A  26      -6.456   3.452  19.423  1.00 96.97           H  
ATOM    393  C   TYR A  26      -8.257   4.142  18.538  1.00 96.97           C  
ATOM    394  CB  TYR A  26      -8.023   2.298  20.291  1.00 96.97           C  
ATOM    395  HB2 TYR A  26      -9.054   2.446  20.614  1.00 96.97           H  
ATOM    396  HB3 TYR A  26      -8.059   1.601  19.454  1.00 96.97           H  
ATOM    397  O   TYR A  26      -8.797   3.334  17.775  1.00 96.97           O  
ATOM    398  CG  TYR A  26      -7.263   1.647  21.426  1.00 96.97           C  
ATOM    399  CD1 TYR A  26      -6.332   0.632  21.142  1.00 96.97           C  
ATOM    400  HD1 TYR A  26      -6.104   0.373  20.119  1.00 96.97           H  
ATOM    401  CD2 TYR A  26      -7.531   2.007  22.762  1.00 96.97           C  
ATOM    402  HD2 TYR A  26      -8.251   2.783  22.977  1.00 96.97           H  
ATOM    403  CE1 TYR A  26      -5.699  -0.050  22.194  1.00 96.97           C  
ATOM    404  HE1 TYR A  26      -5.004  -0.850  21.985  1.00 96.97           H  
ATOM    405  CE2 TYR A  26      -6.877   1.348  23.818  1.00 96.97           C  
ATOM    406  HE2 TYR A  26      -7.088   1.619  24.842  1.00 96.97           H  
ATOM    407  OH  TYR A  26      -5.413  -0.409  24.529  1.00 96.97           O  
ATOM    408  HH  TYR A  26      -5.788  -0.189  25.384  1.00 96.97           H  
ATOM    409  CZ  TYR A  26      -5.977   0.305  23.527  1.00 96.97           C  
ATOM    410  N   GLY A  27      -8.336   5.462  18.336  1.00 97.25           N  
ATOM    411  H   GLY A  27      -7.885   6.076  18.999  1.00 97.25           H  
ATOM    412  CA  GLY A  27      -9.069   6.099  17.233  1.00 97.25           C  
ATOM    413  HA2 GLY A  27      -8.951   5.511  16.323  1.00 97.25           H  
ATOM    414  HA3 GLY A  27      -8.639   7.084  17.057  1.00 97.25           H  
ATOM    415  C   GLY A  27     -10.570   6.284  17.490  1.00 97.25           C  
ATOM    416  O   GLY A  27     -11.337   6.451  16.543  1.00 97.25           O  
ATOM    417  N   LYS A  28     -11.013   6.215  18.753  1.00 97.56           N  
ATOM    418  H   LYS A  28     -10.322   6.092  19.480  1.00 97.56           H  
ATOM    419  CA  LYS A  28     -12.431   6.278  19.140  1.00 97.56           C  
ATOM    420  HA  LYS A  28     -12.924   5.389  18.746  1.00 97.56           H  
ATOM    421  C   LYS A  28     -13.144   7.506  18.558  1.00 97.56           C  
ATOM    422  CB  LYS A  28     -12.529   6.252  20.671  1.00 97.56           C  
ATOM    423  HB2 LYS A  28     -11.995   5.378  21.044  1.00 97.56           H  
ATOM    424  HB3 LYS A  28     -12.063   7.150  21.077  1.00 97.56           H  
ATOM    425  O   LYS A  28     -12.772   8.638  18.842  1.00 97.56           O  
ATOM    426  CG  LYS A  28     -13.978   6.153  21.153  1.00 97.56           C  
ATOM    427  HG2 LYS A  28     -14.388   5.207  20.798  1.00 97.56           H  
ATOM    428  HG3 LYS A  28     -14.564   6.980  20.753  1.00 97.56           H  
ATOM    429  CD  LYS A  28     -14.050   6.192  22.681  1.00 97.56           C  
ATOM    430  HD2 LYS A  28     -13.605   7.123  23.032  1.00 97.56           H  
ATOM    431  HD3 LYS A  28     -13.489   5.350  23.087  1.00 97.56           H  
ATOM    432  CE  LYS A  28     -15.513   6.115  23.125  1.00 97.56           C  
ATOM    433  HE2 LYS A  28     -16.057   6.940  22.664  1.00 97.56           H  
ATOM    434  HE3 LYS A  28     -15.937   5.183  22.752  1.00 97.56           H  
ATOM    435  NZ  LYS A  28     -15.631   6.179  24.601  1.00 97.56           N  
ATOM    436  HZ1 LYS A  28     -15.235   7.044  24.940  1.00 97.56           H  
ATOM    437  HZ2 LYS A  28     -16.601   6.135  24.880  1.00 97.56           H  
ATOM    438  HZ3 LYS A  28     -15.132   5.410  25.023  1.00 97.56           H  
ATOM    439  N   GLY A  29     -14.233   7.273  17.825  1.00 96.88           N  
ATOM    440  H   GLY A  29     -14.455   6.317  17.588  1.00 96.88           H  
ATOM    441  CA  GLY A  29     -15.078   8.334  17.261  1.00 96.88           C  
ATOM    442  HA2 GLY A  29     -15.127   9.168  17.961  1.00 96.88           H  
ATOM    443  HA3 GLY A  29     -16.088   7.948  17.125  1.00 96.88           H  
ATOM    444  C   GLY A  29     -14.605   8.891  15.914  1.00 96.88           C  
ATOM    445  O   GLY A  29     -15.354   9.637  15.286  1.00 96.88           O  
ATOM    446  N   VAL A  30     -13.416   8.507  15.440  1.00 98.19           N  
ATOM    447  H   VAL A  30     -12.844   7.885  15.993  1.00 98.19           H  
ATOM    448  CA  VAL A  30     -12.949   8.819  14.082  1.00 98.19           C  
ATOM    449  HA  VAL A  30     -13.259   9.832  13.826  1.00 98.19           H  
ATOM    450  C   VAL A  30     -13.608   7.865  13.088  1.00 98.19           C  
ATOM    451  CB  VAL A  30     -11.412   8.760  13.994  1.00 98.19           C  
ATOM    452  HB  VAL A  30     -11.064   7.761  14.257  1.00 98.19           H  
ATOM    453  O   VAL A  30     -13.774   6.680  13.383  1.00 98.19           O  
ATOM    454  CG1 VAL A  30     -10.898   9.094  12.591  1.00 98.19           C  
ATOM    455 HG11 VAL A  30     -11.265  10.077  12.297  1.00 98.19           H  
ATOM    456 HG12 VAL A  30      -9.808   9.123  12.598  1.00 98.19           H  
ATOM    457 HG13 VAL A  30     -11.218   8.343  11.869  1.00 98.19           H  
ATOM    458  CG2 VAL A  30     -10.795   9.780  14.961  1.00 98.19           C  
ATOM    459 HG21 VAL A  30     -11.185  10.777  14.756  1.00 98.19           H  
ATOM    460 HG22 VAL A  30     -11.023   9.510  15.993  1.00 98.19           H  
ATOM    461 HG23 VAL A  30      -9.712   9.797  14.843  1.00 98.19           H  
ATOM    462  N   ILE A  31     -13.987   8.367  11.914  1.00 98.58           N  
ATOM    463  H   ILE A  31     -13.871   9.358  11.759  1.00 98.58           H  
ATOM    464  CA  ILE A  31     -14.631   7.576  10.858  1.00 98.58           C  
ATOM    465  HA  ILE A  31     -14.885   6.590  11.248  1.00 98.58           H  
ATOM    466  C   ILE A  31     -13.659   7.380   9.691  1.00 98.58           C  
ATOM    467  CB  ILE A  31     -15.946   8.241  10.401  1.00 98.58           C  
ATOM    468  HB  ILE A  31     -15.694   9.192   9.931  1.00 98.58           H  
ATOM    469  O   ILE A  31     -13.269   8.346   9.034  1.00 98.58           O  
ATOM    470  CG1 ILE A  31     -16.882   8.548  11.595  1.00 98.58           C  
ATOM    471 HG12 ILE A  31     -16.361   9.173  12.320  1.00 98.58           H  
ATOM    472 HG13 ILE A  31     -17.178   7.623  12.091  1.00 98.58           H  
ATOM    473  CG2 ILE A  31     -16.635   7.339   9.356  1.00 98.58           C  
ATOM    474 HG21 ILE A  31     -17.549   7.807   8.988  1.00 98.58           H  
ATOM    475 HG22 ILE A  31     -16.878   6.370   9.793  1.00 98.58           H  
ATOM    476 HG23 ILE A  31     -15.987   7.185   8.493  1.00 98.58           H  
ATOM    477  CD1 ILE A  31     -18.135   9.318  11.175  1.00 98.58           C  
ATOM    478 HD11 ILE A  31     -18.818   8.656  10.644  1.00 98.58           H  
ATOM    479 HD12 ILE A  31     -18.654   9.692  12.058  1.00 98.58           H  
ATOM    480 HD13 ILE A  31     -17.864  10.162  10.541  1.00 98.58           H  
ATOM    481  N   ILE A  32     -13.302   6.127   9.401  1.00 98.58           N  
ATOM    482  H   ILE A  32     -13.677   5.377   9.964  1.00 98.58           H  
ATOM    483  CA  ILE A  32     -12.521   5.756   8.216  1.00 98.58           C  
ATOM    484  HA  ILE A  32     -12.002   6.640   7.847  1.00 98.58           H  
ATOM    485  C   ILE A  32     -13.485   5.287   7.122  1.00 98.58           C  
ATOM    486  CB  ILE A  32     -11.436   4.701   8.538  1.00 98.58           C  
ATOM    487  HB  ILE A  32     -11.928   3.770   8.818  1.00 98.58           H  
ATOM    488  O   ILE A  32     -14.131   4.243   7.245  1.00 98.58           O  
ATOM    489  CG1 ILE A  32     -10.552   5.156   9.724  1.00 98.58           C  
ATOM    490 HG12 ILE A  32     -11.175   5.230  10.616  1.00 98.58           H  
ATOM    491 HG13 ILE A  32     -10.139   6.144   9.520  1.00 98.58           H  
ATOM    492  CG2 ILE A  32     -10.581   4.439   7.279  1.00 98.58           C  
ATOM    493 HG21 ILE A  32     -10.051   5.348   6.992  1.00 98.58           H  
ATOM    494 HG22 ILE A  32     -11.210   4.124   6.447  1.00 98.58           H  
ATOM    495 HG23 ILE A  32      -9.861   3.642   7.462  1.00 98.58           H  
ATOM    496  CD1 ILE A  32      -9.400   4.197  10.052  1.00 98.58           C  
ATOM    497 HD11 ILE A  32      -9.746   3.165   9.982  1.00 98.58           H  
ATOM    498 HD12 ILE A  32      -8.579   4.348   9.351  1.00 98.58           H  
ATOM    499 HD13 ILE A  32      -9.040   4.386  11.063  1.00 98.58           H  
ATOM    500  N   GLY A  33     -13.572   6.057   6.040  1.00 98.48           N  
ATOM    501  H   GLY A  33     -12.992   6.883   6.002  1.00 98.48           H  
ATOM    502  CA  GLY A  33     -14.205   5.636   4.799  1.00 98.48           C  
ATOM    503  HA2 GLY A  33     -15.125   5.096   5.025  1.00 98.48           H  
ATOM    504  HA3 GLY A  33     -14.458   6.511   4.201  1.00 98.48           H  
ATOM    505  C   GLY A  33     -13.259   4.750   3.991  1.00 98.48           C  
ATOM    506  O   GLY A  33     -12.122   5.133   3.727  1.00 98.48           O  
ATOM    507  N   VAL A  34     -13.712   3.564   3.598  1.00 98.10           N  
ATOM    508  H   VAL A  34     -14.655   3.308   3.855  1.00 98.10           H  
ATOM    509  CA  VAL A  34     -12.937   2.612   2.794  1.00 98.10           C  
ATOM    510  HA  VAL A  34     -11.929   2.996   2.633  1.00 98.10           H  
ATOM    511  C   VAL A  34     -13.607   2.482   1.431  1.00 98.10           C  
ATOM    512  CB  VAL A  34     -12.798   1.259   3.521  1.00 98.10           C  
ATOM    513  HB  VAL A  34     -13.790   0.844   3.702  1.00 98.10           H  
ATOM    514  O   VAL A  34     -14.752   2.039   1.345  1.00 98.10           O  
ATOM    515  CG1 VAL A  34     -11.982   0.261   2.691  1.00 98.10           C  
ATOM    516 HG11 VAL A  34     -11.008   0.681   2.439  1.00 98.10           H  
ATOM    517 HG12 VAL A  34     -11.840  -0.667   3.245  1.00 98.10           H  
ATOM    518 HG13 VAL A  34     -12.520   0.022   1.773  1.00 98.10           H  
ATOM    519  CG2 VAL A  34     -12.108   1.418   4.883  1.00 98.10           C  
ATOM    520 HG21 VAL A  34     -12.027   0.445   5.367  1.00 98.10           H  
ATOM    521 HG22 VAL A  34     -12.695   2.071   5.529  1.00 98.10           H  
ATOM    522 HG23 VAL A  34     -11.112   1.842   4.750  1.00 98.10           H  
ATOM    523  N   ILE A  35     -12.907   2.889   0.371  1.00 97.78           N  
ATOM    524  H   ILE A  35     -11.961   3.214   0.514  1.00 97.78           H  
ATOM    525  CA  ILE A  35     -13.390   2.787  -1.012  1.00 97.78           C  
ATOM    526  HA  ILE A  35     -14.464   2.598  -1.007  1.00 97.78           H  
ATOM    527  C   ILE A  35     -12.706   1.582  -1.657  1.00 97.78           C  
ATOM    528  CB  ILE A  35     -13.170   4.104  -1.788  1.00 97.78           C  
ATOM    529  HB  ILE A  35     -12.099   4.300  -1.839  1.00 97.78           H  
ATOM    530  O   ILE A  35     -11.511   1.619  -1.954  1.00 97.78           O  
ATOM    531  CG1 ILE A  35     -13.861   5.293  -1.082  1.00 97.78           C  
ATOM    532 HG12 ILE A  35     -14.923   5.079  -0.957  1.00 97.78           H  
ATOM    533 HG13 ILE A  35     -13.425   5.420  -0.092  1.00 97.78           H  
ATOM    534  CG2 ILE A  35     -13.695   3.943  -3.220  1.00 97.78           C  
ATOM    535 HG21 ILE A  35     -13.177   3.112  -3.700  1.00 97.78           H  
ATOM    536 HG22 ILE A  35     -13.492   4.834  -3.813  1.00 97.78           H  
ATOM    537 HG23 ILE A  35     -14.768   3.752  -3.206  1.00 97.78           H  
ATOM    538  CD1 ILE A  35     -13.736   6.633  -1.812  1.00 97.78           C  
ATOM    539 HD11 ILE A  35     -14.306   6.623  -2.741  1.00 97.78           H  
ATOM    540 HD12 ILE A  35     -14.138   7.423  -1.178  1.00 97.78           H  
ATOM    541 HD13 ILE A  35     -12.687   6.846  -2.022  1.00 97.78           H  
ATOM    542  N   ASP A  36     -13.449   0.484  -1.800  1.00 96.32           N  
ATOM    543  H   ASP A  36     -14.441   0.553  -1.624  1.00 96.32           H  
ATOM    544  CA  ASP A  36     -12.884  -0.823  -2.156  1.00 96.32           C  
ATOM    545  HA  ASP A  36     -12.127  -0.675  -2.925  1.00 96.32           H  
ATOM    546  C   ASP A  36     -13.965  -1.758  -2.755  1.00 96.32           C  
ATOM    547  CB  ASP A  36     -12.176  -1.392  -0.897  1.00 96.32           C  
ATOM    548  HB2 ASP A  36     -12.892  -1.934  -0.279  1.00 96.32           H  
ATOM    549  HB3 ASP A  36     -11.795  -0.568  -0.294  1.00 96.32           H  
ATOM    550  O   ASP A  36     -14.911  -1.317  -3.410  1.00 96.32           O  
ATOM    551  CG  ASP A  36     -10.973  -2.287  -1.221  1.00 96.32           C  
ATOM    552  OD1 ASP A  36      -9.869  -2.049  -0.682  1.00 96.32           O  
ATOM    553  OD2 ASP A  36     -11.152  -3.282  -1.963  1.00 96.32           O  
ATOM    554  N   THR A  37     -13.821  -3.067  -2.554  1.00 93.94           N  
ATOM    555  H   THR A  37     -12.972  -3.344  -2.083  1.00 93.94           H  
ATOM    556  CA  THR A  37     -14.641  -4.149  -3.128  1.00 93.94           C  
ATOM    557  HA  THR A  37     -15.043  -3.787  -4.075  1.00 93.94           H  
ATOM    558  C   THR A  37     -15.862  -4.553  -2.290  1.00 93.94           C  
ATOM    559  CB  THR A  37     -13.761  -5.368  -3.436  1.00 93.94           C  
ATOM    560  HB  THR A  37     -14.385  -6.226  -3.685  1.00 93.94           H  
ATOM    561  O   THR A  37     -16.620  -5.449  -2.673  1.00 93.94           O  
ATOM    562  CG2 THR A  37     -12.772  -5.104  -4.570  1.00 93.94           C  
ATOM    563 HG21 THR A  37     -13.318  -4.989  -5.507  1.00 93.94           H  
ATOM    564 HG22 THR A  37     -12.188  -4.204  -4.376  1.00 93.94           H  
ATOM    565 HG23 THR A  37     -12.088  -5.946  -4.666  1.00 93.94           H  
ATOM    566  OG1 THR A  37     -12.955  -5.677  -2.334  1.00 93.94           O  
ATOM    567  HG1 THR A  37     -12.285  -4.992  -2.291  1.00 93.94           H  
ATOM    568  N   GLY A  38     -16.100  -3.857  -1.174  1.00 95.50           N  
ATOM    569  H   GLY A  38     -15.419  -3.157  -0.918  1.00 95.50           H  
ATOM    570  CA  GLY A  38     -17.178  -4.130  -0.220  1.00 95.50           C  
ATOM    571  HA2 GLY A  38     -17.860  -4.875  -0.631  1.00 95.50           H  
ATOM    572  HA3 GLY A  38     -17.745  -3.217  -0.038  1.00 95.50           H  
ATOM    573  C   GLY A  38     -16.660  -4.649   1.122  1.00 95.50           C  
ATOM    574  O   GLY A  38     -15.467  -4.574   1.407  1.00 95.50           O  
ATOM    575  N   ILE A  39     -17.553  -5.187   1.959  1.00 96.61           N  
ATOM    576  H   ILE A  39     -18.523  -5.201   1.678  1.00 96.61           H  
ATOM    577  CA  ILE A  39     -17.183  -5.806   3.245  1.00 96.61           C  
ATOM    578  HA  ILE A  39     -16.143  -6.123   3.178  1.00 96.61           H  
ATOM    579  C   ILE A  39     -18.019  -7.060   3.553  1.00 96.61           C  
ATOM    580  CB  ILE A  39     -17.280  -4.731   4.348  1.00 96.61           C  
ATOM    581  HB  ILE A  39     -16.912  -3.799   3.920  1.00 96.61           H  
ATOM    582  O   ILE A  39     -19.179  -7.152   3.148  1.00 96.61           O  
ATOM    583  CG1 ILE A  39     -16.358  -5.038   5.540  1.00 96.61           C  
ATOM    584 HG12 ILE A  39     -16.718  -5.911   6.083  1.00 96.61           H  
ATOM    585 HG13 ILE A  39     -15.357  -5.247   5.162  1.00 96.61           H  
ATOM    586  CG2 ILE A  39     -18.733  -4.494   4.796  1.00 96.61           C  
ATOM    587 HG21 ILE A  39     -19.388  -4.412   3.928  1.00 96.61           H  
ATOM    588 HG22 ILE A  39     -19.079  -5.314   5.425  1.00 96.61           H  
ATOM    589 HG23 ILE A  39     -18.792  -3.565   5.364  1.00 96.61           H  
ATOM    590  CD1 ILE A  39     -16.262  -3.842   6.496  1.00 96.61           C  
ATOM    591 HD11 ILE A  39     -15.416  -3.971   7.172  1.00 96.61           H  
ATOM    592 HD12 ILE A  39     -16.109  -2.919   5.937  1.00 96.61           H  
ATOM    593 HD13 ILE A  39     -17.173  -3.768   7.090  1.00 96.61           H  
ATOM    594  N   ILE A  40     -17.467  -8.025   4.298  1.00 95.17           N  
ATOM    595  H   ILE A  40     -16.476  -7.974   4.488  1.00 95.17           H  
ATOM    596  CA  ILE A  40     -18.259  -9.071   4.971  1.00 95.17           C  
ATOM    597  HA  ILE A  40     -19.189  -9.211   4.420  1.00 95.17           H  
ATOM    598  C   ILE A  40     -18.594  -8.614   6.396  1.00 95.17           C  
ATOM    599  CB  ILE A  40     -17.543 -10.438   4.969  1.00 95.17           C  
ATOM    600  HB  ILE A  40     -16.553 -10.317   5.408  1.00 95.17           H  
ATOM    601  O   ILE A  40     -17.736  -8.718   7.268  1.00 95.17           O  
ATOM    602  CG1 ILE A  40     -17.358 -10.988   3.545  1.00 95.17           C  
ATOM    603 HG12 ILE A  40     -16.935 -11.989   3.635  1.00 95.17           H  
ATOM    604 HG13 ILE A  40     -16.640 -10.366   3.010  1.00 95.17           H  
ATOM    605  CG2 ILE A  40     -18.307 -11.483   5.814  1.00 95.17           C  
ATOM    606 HG21 ILE A  40     -18.245 -11.234   6.873  1.00 95.17           H  
ATOM    607 HG22 ILE A  40     -17.852 -12.466   5.688  1.00 95.17           H  
ATOM    608 HG23 ILE A  40     -19.355 -11.533   5.520  1.00 95.17           H  
ATOM    609  CD1 ILE A  40     -18.630 -11.106   2.701  1.00 95.17           C  
ATOM    610 HD11 ILE A  40     -18.928 -10.110   2.371  1.00 95.17           H  
ATOM    611 HD12 ILE A  40     -19.439 -11.572   3.264  1.00 95.17           H  
ATOM    612 HD13 ILE A  40     -18.426 -11.724   1.827  1.00 95.17           H  
ATOM    613  N   PRO A  41     -19.824  -8.142   6.673  1.00 95.24           N  
ATOM    614  CA  PRO A  41     -20.175  -7.526   7.960  1.00 95.24           C  
ATOM    615  HA  PRO A  41     -19.499  -6.700   8.181  1.00 95.24           H  
ATOM    616  C   PRO A  41     -20.133  -8.506   9.137  1.00 95.24           C  
ATOM    617  CB  PRO A  41     -21.594  -6.990   7.771  1.00 95.24           C  
ATOM    618  HB2 PRO A  41     -21.550  -5.965   7.404  1.00 95.24           H  
ATOM    619  HB3 PRO A  41     -22.174  -7.032   8.693  1.00 95.24           H  
ATOM    620  O   PRO A  41     -19.814  -8.118  10.254  1.00 95.24           O  
ATOM    621  CG  PRO A  41     -22.169  -7.913   6.698  1.00 95.24           C  
ATOM    622  HG2 PRO A  41     -22.497  -8.846   7.157  1.00 95.24           H  
ATOM    623  HG3 PRO A  41     -22.991  -7.449   6.152  1.00 95.24           H  
ATOM    624  CD  PRO A  41     -20.978  -8.173   5.791  1.00 95.24           C  
ATOM    625  HD2 PRO A  41     -21.092  -9.143   5.308  1.00 95.24           H  
ATOM    626  HD3 PRO A  41     -20.890  -7.382   5.046  1.00 95.24           H  
ATOM    627  N   ASP A  42     -20.406  -9.789   8.886  1.00 95.19           N  
ATOM    628  H   ASP A  42     -20.695 -10.037   7.951  1.00 95.19           H  
ATOM    629  CA  ASP A  42     -20.482 -10.816   9.932  1.00 95.19           C  
ATOM    630  HA  ASP A  42     -20.966 -10.381  10.806  1.00 95.19           H  
ATOM    631  C   ASP A  42     -19.101 -11.323  10.390  1.00 95.19           C  
ATOM    632  CB  ASP A  42     -21.341 -11.993   9.440  1.00 95.19           C  
ATOM    633  HB2 ASP A  42     -21.307 -12.790  10.182  1.00 95.19           H  
ATOM    634  HB3 ASP A  42     -20.905 -12.382   8.520  1.00 95.19           H  
ATOM    635  O   ASP A  42     -19.024 -12.209  11.249  1.00 95.19           O  
ATOM    636  CG  ASP A  42     -22.817 -11.667   9.199  1.00 95.19           C  
ATOM    637  OD1 ASP A  42     -23.451 -12.493   8.506  1.00 95.19           O  
ATOM    638  OD2 ASP A  42     -23.323 -10.671   9.747  1.00 95.19           O  
ATOM    639  N   HIS A  43     -18.007 -10.818   9.806  1.00 96.12           N  
ATOM    640  H   HIS A  43     -18.116 -10.048   9.161  1.00 96.12           H  
ATOM    641  CA  HIS A  43     -16.660 -11.192  10.223  1.00 96.12           C  
ATOM    642  HA  HIS A  43     -16.628 -12.280  10.263  1.00 96.12           H  
ATOM    643  C   HIS A  43     -16.354 -10.602  11.616  1.00 96.12           C  
ATOM    644  CB  HIS A  43     -15.625 -10.755   9.176  1.00 96.12           C  
ATOM    645  HB2 HIS A  43     -15.572  -9.666   9.144  1.00 96.12           H  
ATOM    646  HB3 HIS A  43     -15.932 -11.112   8.193  1.00 96.12           H  
ATOM    647  O   HIS A  43     -16.600  -9.414  11.836  1.00 96.12           O  
ATOM    648  CG  HIS A  43     -14.259 -11.309   9.485  1.00 96.12           C  
ATOM    649  CD2 HIS A  43     -13.779 -12.538   9.122  1.00 96.12           C  
ATOM    650  HD2 HIS A  43     -14.291 -13.271   8.515  1.00 96.12           H  
ATOM    651  ND1 HIS A  43     -13.307 -10.727  10.291  1.00 96.12           N  
ATOM    652  HD1 HIS A  43     -13.252  -9.746  10.525  1.00 96.12           H  
ATOM    653  CE1 HIS A  43     -12.292 -11.595  10.435  1.00 96.12           C  
ATOM    654  HE1 HIS A  43     -11.366 -11.399  10.956  1.00 96.12           H  
ATOM    655  NE2 HIS A  43     -12.545 -12.714   9.754  1.00 96.12           N  
ATOM    656  N   PRO A  44     -15.753 -11.358  12.560  1.00 97.24           N  
ATOM    657  CA  PRO A  44     -15.488 -10.880  13.922  1.00 97.24           C  
ATOM    658  HA  PRO A  44     -16.446 -10.727  14.419  1.00 97.24           H  
ATOM    659  C   PRO A  44     -14.685  -9.570  14.017  1.00 97.24           C  
ATOM    660  CB  PRO A  44     -14.747 -12.031  14.607  1.00 97.24           C  
ATOM    661  HB2 PRO A  44     -14.949 -12.063  15.678  1.00 97.24           H  
ATOM    662  HB3 PRO A  44     -13.676 -11.948  14.422  1.00 97.24           H  
ATOM    663  O   PRO A  44     -14.843  -8.827  14.982  1.00 97.24           O  
ATOM    664  CG  PRO A  44     -15.272 -13.270  13.891  1.00 97.24           C  
ATOM    665  HG2 PRO A  44     -14.569 -14.101  13.948  1.00 97.24           H  
ATOM    666  HG3 PRO A  44     -16.240 -13.552  14.305  1.00 97.24           H  
ATOM    667  CD  PRO A  44     -15.451 -12.780  12.459  1.00 97.24           C  
ATOM    668  HD2 PRO A  44     -14.525 -12.920  11.901  1.00 97.24           H  
ATOM    669  HD3 PRO A  44     -16.264 -13.336  11.992  1.00 97.24           H  
ATOM    670  N   SER A  45     -13.863  -9.246  13.011  1.00 97.42           N  
ATOM    671  H   SER A  45     -13.742  -9.927  12.274  1.00 97.42           H  
ATOM    672  CA  SER A  45     -13.134  -7.964  12.929  1.00 97.42           C  
ATOM    673  HA  SER A  45     -12.567  -7.832  13.851  1.00 97.42           H  
ATOM    674  C   SER A  45     -14.043  -6.740  12.792  1.00 97.42           C  
ATOM    675  CB  SER A  45     -12.151  -7.943  11.756  1.00 97.42           C  
ATOM    676  HB2 SER A  45     -11.607  -6.998  11.754  1.00 97.42           H  
ATOM    677  HB3 SER A  45     -12.697  -8.026  10.816  1.00 97.42           H  
ATOM    678  O   SER A  45     -13.569  -5.624  12.988  1.00 97.42           O  
ATOM    679  OG  SER A  45     -11.227  -9.005  11.871  1.00 97.42           O  
ATOM    680  HG  SER A  45     -10.647  -8.817  12.612  1.00 97.42           H  
ATOM    681  N   PHE A  46     -15.324  -6.923  12.473  1.00 97.59           N  
ATOM    682  H   PHE A  46     -15.656  -7.856  12.276  1.00 97.59           H  
ATOM    683  CA  PHE A  46     -16.320  -5.852  12.396  1.00 97.59           C  
ATOM    684  HA  PHE A  46     -15.822  -4.902  12.587  1.00 97.59           H  
ATOM    685  C   PHE A  46     -17.400  -5.982  13.476  1.00 97.59           C  
ATOM    686  CB  PHE A  46     -16.892  -5.761  10.982  1.00 97.59           C  
ATOM    687  HB2 PHE A  46     -17.614  -6.567  10.850  1.00 97.59           H  
ATOM    688  HB3 PHE A  46     -17.429  -4.819  10.873  1.00 97.59           H  
ATOM    689  O   PHE A  46     -18.464  -5.373  13.381  1.00 97.59           O  
ATOM    690  CG  PHE A  46     -15.836  -5.848   9.901  1.00 97.59           C  
ATOM    691  CD1 PHE A  46     -14.777  -4.924   9.832  1.00 97.59           C  
ATOM    692  HD1 PHE A  46     -14.724  -4.112  10.542  1.00 97.59           H  
ATOM    693  CD2 PHE A  46     -15.890  -6.910   8.995  1.00 97.59           C  
ATOM    694  HD2 PHE A  46     -16.695  -7.625   9.076  1.00 97.59           H  
ATOM    695  CE1 PHE A  46     -13.785  -5.062   8.845  1.00 97.59           C  
ATOM    696  HE1 PHE A  46     -12.985  -4.339   8.781  1.00 97.59           H  
ATOM    697  CE2 PHE A  46     -14.921  -7.038   7.992  1.00 97.59           C  
ATOM    698  HE2 PHE A  46     -15.022  -7.844   7.281  1.00 97.59           H  
ATOM    699  CZ  PHE A  46     -13.865  -6.113   7.912  1.00 97.59           C  
ATOM    700  HZ  PHE A  46     -13.127  -6.199   7.128  1.00 97.59           H  
ATOM    701  N   SER A  47     -17.113  -6.760  14.524  1.00 96.24           N  
ATOM    702  H   SER A  47     -16.224  -7.239  14.533  1.00 96.24           H  
ATOM    703  CA  SER A  47     -17.899  -6.767  15.754  1.00 96.24           C  
ATOM    704  HA  SER A  47     -18.932  -7.021  15.516  1.00 96.24           H  
ATOM    705  C   SER A  47     -17.868  -5.391  16.417  1.00 96.24           C  
ATOM    706  CB  SER A  47     -17.340  -7.819  16.709  1.00 96.24           C  
ATOM    707  HB2 SER A  47     -17.378  -8.795  16.227  1.00 96.24           H  
ATOM    708  HB3 SER A  47     -16.303  -7.578  16.944  1.00 96.24           H  
ATOM    709  O   SER A  47     -16.831  -4.724  16.448  1.00 96.24           O  
ATOM    710  OG  SER A  47     -18.092  -7.857  17.904  1.00 96.24           O  
ATOM    711  HG  SER A  47     -17.743  -8.557  18.461  1.00 96.24           H  
ATOM    712  N   ASP A  48     -18.998  -4.982  16.979  1.00 96.78           N  
ATOM    713  H   ASP A  48     -19.809  -5.585  16.975  1.00 96.78           H  
ATOM    714  CA  ASP A  48     -19.172  -3.704  17.660  1.00 96.78           C  
ATOM    715  HA  ASP A  48     -18.394  -3.024  17.315  1.00 96.78           H  
ATOM    716  C   ASP A  48     -19.011  -3.784  19.183  1.00 96.78           C  
ATOM    717  CB  ASP A  48     -20.509  -3.104  17.244  1.00 96.78           C  
ATOM    718  HB2 ASP A  48     -20.564  -3.075  16.156  1.00 96.78           H  
ATOM    719  HB3 ASP A  48     -20.514  -2.074  17.599  1.00 96.78           H  
ATOM    720  O   ASP A  48     -19.246  -2.807  19.896  1.00 96.78           O  
ATOM    721  CG  ASP A  48     -21.733  -3.829  17.805  1.00 96.78           C  
ATOM    722  OD1 ASP A  48     -22.789  -3.161  17.836  1.00 96.78           O  
ATOM    723  OD2 ASP A  48     -21.614  -5.028  18.150  1.00 96.78           O  
ATOM    724  N   VAL A  49     -18.561  -4.927  19.702  1.00 95.74           N  
ATOM    725  H   VAL A  49     -18.422  -5.699  19.066  1.00 95.74           H  
ATOM    726  CA  VAL A  49     -18.294  -5.108  21.132  1.00 95.74           C  
ATOM    727  HA  VAL A  49     -19.230  -4.945  21.667  1.00 95.74           H  
ATOM    728  C   VAL A  49     -17.277  -4.069  21.616  1.00 95.74           C  
ATOM    729  CB  VAL A  49     -17.824  -6.542  21.426  1.00 95.74           C  
ATOM    730  HB  VAL A  49     -16.975  -6.786  20.787  1.00 95.74           H  
ATOM    731  O   VAL A  49     -16.116  -4.071  21.212  1.00 95.74           O  
ATOM    732  CG1 VAL A  49     -17.406  -6.725  22.893  1.00 95.74           C  
ATOM    733 HG11 VAL A  49     -18.218  -6.425  23.554  1.00 95.74           H  
ATOM    734 HG12 VAL A  49     -16.520  -6.127  23.109  1.00 95.74           H  
ATOM    735 HG13 VAL A  49     -17.159  -7.770  23.077  1.00 95.74           H  
ATOM    736  CG2 VAL A  49     -18.953  -7.547  21.154  1.00 95.74           C  
ATOM    737 HG21 VAL A  49     -18.586  -8.566  21.280  1.00 95.74           H  
ATOM    738 HG22 VAL A  49     -19.333  -7.432  20.139  1.00 95.74           H  
ATOM    739 HG23 VAL A  49     -19.781  -7.373  21.841  1.00 95.74           H  
ATOM    740  N   GLY A  50     -17.720  -3.193  22.522  1.00 94.02           N  
ATOM    741  H   GLY A  50     -18.710  -3.199  22.723  1.00 94.02           H  
ATOM    742  CA  GLY A  50     -16.910  -2.105  23.081  1.00 94.02           C  
ATOM    743  HA2 GLY A  50     -15.882  -2.446  23.199  1.00 94.02           H  
ATOM    744  HA3 GLY A  50     -17.300  -1.847  24.066  1.00 94.02           H  
ATOM    745  C   GLY A  50     -16.883  -0.824  22.240  1.00 94.02           C  
ATOM    746  O   GLY A  50     -16.250   0.149  22.655  1.00 94.02           O  
ATOM    747  N   MET A  51     -17.576  -0.787  21.100  1.00 96.59           N  
ATOM    748  H   MET A  51     -18.112  -1.595  20.817  1.00 96.59           H  
ATOM    749  CA  MET A  51     -17.673   0.411  20.268  1.00 96.59           C  
ATOM    750  HA  MET A  51     -16.684   0.868  20.240  1.00 96.59           H  
ATOM    751  C   MET A  51     -18.673   1.414  20.857  1.00 96.59           C  
ATOM    752  CB  MET A  51     -18.070   0.057  18.829  1.00 96.59           C  
ATOM    753  HB2 MET A  51     -18.270   0.975  18.277  1.00 96.59           H  
ATOM    754  HB3 MET A  51     -18.992  -0.524  18.837  1.00 96.59           H  
ATOM    755  O   MET A  51     -19.767   1.021  21.274  1.00 96.59           O  
ATOM    756  CG  MET A  51     -16.976  -0.728  18.101  1.00 96.59           C  
ATOM    757  HG2 MET A  51     -16.771  -1.647  18.651  1.00 96.59           H  
ATOM    758  HG3 MET A  51     -17.364  -1.006  17.121  1.00 96.59           H  
ATOM    759  SD  MET A  51     -15.411   0.157  17.848  1.00 96.59           S  
ATOM    760  CE  MET A  51     -15.969   1.506  16.768  1.00 96.59           C  
ATOM    761  HE1 MET A  51     -15.110   2.002  16.317  1.00 96.59           H  
ATOM    762  HE2 MET A  51     -16.537   2.238  17.342  1.00 96.59           H  
ATOM    763  HE3 MET A  51     -16.604   1.115  15.972  1.00 96.59           H  
ATOM    764  N   PRO A  52     -18.341   2.719  20.884  1.00 94.18           N  
ATOM    765  CA  PRO A  52     -19.346   3.746  21.134  1.00 94.18           C  
ATOM    766  HA  PRO A  52     -19.885   3.531  22.057  1.00 94.18           H  
ATOM    767  C   PRO A  52     -20.328   3.830  19.953  1.00 94.18           C  
ATOM    768  CB  PRO A  52     -18.551   5.044  21.270  1.00 94.18           C  
ATOM    769  HB2 PRO A  52     -19.141   5.924  21.015  1.00 94.18           H  
ATOM    770  HB3 PRO A  52     -18.155   5.126  22.282  1.00 94.18           H  
ATOM    771  O   PRO A  52     -19.992   3.376  18.863  1.00 94.18           O  
ATOM    772  CG  PRO A  52     -17.412   4.822  20.276  1.00 94.18           C  
ATOM    773  HG2 PRO A  52     -16.558   5.465  20.492  1.00 94.18           H  
ATOM    774  HG3 PRO A  52     -17.767   5.012  19.264  1.00 94.18           H  
ATOM    775  CD  PRO A  52     -17.093   3.335  20.441  1.00 94.18           C  
ATOM    776  HD2 PRO A  52     -16.327   3.195  21.203  1.00 94.18           H  
ATOM    777  HD3 PRO A  52     -16.759   2.927  19.487  1.00 94.18           H  
ATOM    778  N   PRO A  53     -21.501   4.462  20.117  1.00 95.33           N  
ATOM    779  CA  PRO A  53     -22.344   4.836  18.984  1.00 95.33           C  
ATOM    780  HA  PRO A  53     -22.687   3.921  18.501  1.00 95.33           H  
ATOM    781  C   PRO A  53     -21.594   5.724  17.973  1.00 95.33           C  
ATOM    782  CB  PRO A  53     -23.542   5.577  19.588  1.00 95.33           C  
ATOM    783  HB2 PRO A  53     -23.363   6.652  19.577  1.00 95.33           H  
ATOM    784  HB3 PRO A  53     -24.467   5.342  19.061  1.00 95.33           H  
ATOM    785  O   PRO A  53     -20.634   6.398  18.366  1.00 95.33           O  
ATOM    786  CG  PRO A  53     -23.577   5.087  21.035  1.00 95.33           C  
ATOM    787  HG2 PRO A  53     -24.044   5.815  21.698  1.00 95.33           H  
ATOM    788  HG3 PRO A  53     -24.098   4.131  21.084  1.00 95.33           H  
ATOM    789  CD  PRO A  53     -22.102   4.883  21.367  1.00 95.33           C  
ATOM    790  HD2 PRO A  53     -21.658   5.826  21.685  1.00 95.33           H  
ATOM    791  HD3 PRO A  53     -21.997   4.124  22.142  1.00 95.33           H  
ATOM    792  N   PRO A  54     -22.037   5.779  16.701  1.00 95.71           N  
ATOM    793  CA  PRO A  54     -21.492   6.711  15.719  1.00 95.71           C  
ATOM    794  HA  PRO A  54     -20.469   6.409  15.495  1.00 95.71           H  
ATOM    795  C   PRO A  54     -21.525   8.158  16.245  1.00 95.71           C  
ATOM    796  CB  PRO A  54     -22.358   6.567  14.462  1.00 95.71           C  
ATOM    797  HB2 PRO A  54     -23.122   7.344  14.440  1.00 95.71           H  
ATOM    798  HB3 PRO A  54     -21.757   6.608  13.554  1.00 95.71           H  
ATOM    799  O   PRO A  54     -22.473   8.533  16.946  1.00 95.71           O  
ATOM    800  CG  PRO A  54     -23.039   5.209  14.624  1.00 95.71           C  
ATOM    801  HG2 PRO A  54     -22.408   4.422  14.212  1.00 95.71           H  
ATOM    802  HG3 PRO A  54     -24.021   5.189  14.150  1.00 95.71           H  
ATOM    803  CD  PRO A  54     -23.137   5.017  16.132  1.00 95.71           C  
ATOM    804  HD2 PRO A  54     -24.084   5.416  16.495  1.00 95.71           H  
ATOM    805  HD3 PRO A  54     -23.053   3.956  16.367  1.00 95.71           H  
ATOM    806  N   PRO A  55     -20.527   8.998  15.921  1.00 96.21           N  
ATOM    807  CA  PRO A  55     -20.529  10.390  16.352  1.00 96.21           C  
ATOM    808  HA  PRO A  55     -20.640  10.441  17.435  1.00 96.21           H  
ATOM    809  C   PRO A  55     -21.682  11.157  15.690  1.00 96.21           C  
ATOM    810  CB  PRO A  55     -19.156  10.936  15.950  1.00 96.21           C  
ATOM    811  HB2 PRO A  55     -18.426  10.705  16.726  1.00 96.21           H  
ATOM    812  HB3 PRO A  55     -19.175  12.008  15.749  1.00 96.21           H  
ATOM    813  O   PRO A  55     -22.043  10.892  14.546  1.00 96.21           O  
ATOM    814  CG  PRO A  55     -18.843  10.123  14.699  1.00 96.21           C  
ATOM    815  HG2 PRO A  55     -17.776  10.094  14.478  1.00 96.21           H  
ATOM    816  HG3 PRO A  55     -19.401  10.550  13.866  1.00 96.21           H  
ATOM    817  CD  PRO A  55     -19.399   8.740  15.038  1.00 96.21           C  
ATOM    818  HD2 PRO A  55     -19.707   8.224  14.128  1.00 96.21           H  
ATOM    819  HD3 PRO A  55     -18.646   8.158  15.570  1.00 96.21           H  
ATOM    820  N   ALA A  56     -22.208  12.177  16.372  1.00 95.96           N  
ATOM    821  H   ALA A  56     -21.885  12.334  17.316  1.00 95.96           H  
ATOM    822  CA  ALA A  56     -23.384  12.934  15.921  1.00 95.96           C  
ATOM    823  HA  ALA A  56     -24.222  12.244  15.832  1.00 95.96           H  
ATOM    824  C   ALA A  56     -23.227  13.620  14.546  1.00 95.96           C  
ATOM    825  CB  ALA A  56     -23.715  13.970  17.003  1.00 95.96           C  
ATOM    826  HB1 ALA A  56     -23.893  13.470  17.955  1.00 95.96           H  
ATOM    827  HB2 ALA A  56     -22.894  14.680  17.110  1.00 95.96           H  
ATOM    828  HB3 ALA A  56     -24.617  14.512  16.720  1.00 95.96           H  
ATOM    829  O   ALA A  56     -24.221  13.986  13.927  1.00 95.96           O  
ATOM    830  N   LYS A  57     -21.990  13.805  14.067  1.00 95.39           N  
ATOM    831  H   LYS A  57     -21.223  13.445  14.616  1.00 95.39           H  
ATOM    832  CA  LYS A  57     -21.702  14.371  12.741  1.00 95.39           C  
ATOM    833  HA  LYS A  57     -22.364  15.222  12.582  1.00 95.39           H  
ATOM    834  C   LYS A  57     -21.986  13.409  11.581  1.00 95.39           C  
ATOM    835  CB  LYS A  57     -20.249  14.876  12.689  1.00 95.39           C  
ATOM    836  HB2 LYS A  57     -20.125  15.480  11.790  1.00 95.39           H  
ATOM    837  HB3 LYS A  57     -20.056  15.513  13.553  1.00 95.39           H  
ATOM    838  O   LYS A  57     -22.040  13.870  10.447  1.00 95.39           O  
ATOM    839  CG  LYS A  57     -19.228  13.727  12.652  1.00 95.39           C  
ATOM    840  HG2 LYS A  57     -19.356  13.099  13.533  1.00 95.39           H  
ATOM    841  HG3 LYS A  57     -19.393  13.119  11.762  1.00 95.39           H  
ATOM    842  CD  LYS A  57     -17.789  14.242  12.610  1.00 95.39           C  
ATOM    843  HD2 LYS A  57     -17.568  14.785  13.529  1.00 95.39           H  
ATOM    844  HD3 LYS A  57     -17.652  14.900  11.752  1.00 95.39           H  
ATOM    845  CE  LYS A  57     -16.870  13.029  12.473  1.00 95.39           C  
ATOM    846  HE2 LYS A  57     -17.015  12.581  11.490  1.00 95.39           H  
ATOM    847  HE3 LYS A  57     -17.142  12.283  13.221  1.00 95.39           H  
ATOM    848  NZ  LYS A  57     -15.453  13.388  12.641  1.00 95.39           N  
ATOM    849  HZ1 LYS A  57     -15.069  13.894  11.857  1.00 95.39           H  
ATOM    850  HZ2 LYS A  57     -14.881  12.559  12.561  1.00 95.39           H  
ATOM    851  HZ3 LYS A  57     -15.224  13.853  13.508  1.00 95.39           H  
ATOM    852  N   TRP A  58     -22.102  12.106  11.853  1.00 97.45           N  
ATOM    853  H   TRP A  58     -22.121  11.807  12.817  1.00 97.45           H  
ATOM    854  CA  TRP A  58     -22.293  11.080  10.833  1.00 97.45           C  
ATOM    855  HA  TRP A  58     -21.532  11.201  10.062  1.00 97.45           H  
ATOM    856  C   TRP A  58     -23.665  11.219  10.175  1.00 97.45           C  
ATOM    857  CB  TRP A  58     -22.135   9.691  11.462  1.00 97.45           C  
ATOM    858  HB2 TRP A  58     -22.834   9.601  12.293  1.00 97.45           H  
ATOM    859  HB3 TRP A  58     -21.127   9.599  11.865  1.00 97.45           H  
ATOM    860  O   TRP A  58     -24.690  11.241  10.858  1.00 97.45           O  
ATOM    861  CG  TRP A  58     -22.372   8.552  10.521  1.00 97.45           C  
ATOM    862  CD1 TRP A  58     -23.374   7.647  10.615  1.00 97.45           C  
ATOM    863  HD1 TRP A  58     -24.134   7.644  11.382  1.00 97.45           H  
ATOM    864  CD2 TRP A  58     -21.639   8.207   9.307  1.00 97.45           C  
ATOM    865  CE2 TRP A  58     -22.248   7.056   8.729  1.00 97.45           C  
ATOM    866  CE3 TRP A  58     -20.543   8.765   8.615  1.00 97.45           C  
ATOM    867  HE3 TRP A  58     -20.077   9.666   8.986  1.00 97.45           H  
ATOM    868  NE1 TRP A  58     -23.291   6.751   9.569  1.00 97.45           N  
ATOM    869  HE1 TRP A  58     -23.955   6.006   9.407  1.00 97.45           H  
ATOM    870  CH2 TRP A  58     -20.717   7.077   6.861  1.00 97.45           C  
ATOM    871  HH2 TRP A  58     -20.409   6.703   5.896  1.00 97.45           H  
ATOM    872  CZ2 TRP A  58     -21.804   6.493   7.530  1.00 97.45           C  
ATOM    873  HZ2 TRP A  58     -22.347   5.664   7.100  1.00 97.45           H  
ATOM    874  CZ3 TRP A  58     -20.076   8.197   7.418  1.00 97.45           C  
ATOM    875  HZ3 TRP A  58     -19.269   8.674   6.881  1.00 97.45           H  
ATOM    876  N   LYS A  59     -23.673  11.302   8.845  1.00 97.00           N  
ATOM    877  H   LYS A  59     -22.781  11.348   8.373  1.00 97.00           H  
ATOM    878  CA  LYS A  59     -24.891  11.425   8.030  1.00 97.00           C  
ATOM    879  HA  LYS A  59     -25.772  11.422   8.672  1.00 97.00           H  
ATOM    880  C   LYS A  59     -25.082  10.264   7.063  1.00 97.00           C  
ATOM    881  CB  LYS A  59     -24.851  12.741   7.253  1.00 97.00           C  
ATOM    882  HB2 LYS A  59     -25.727  12.807   6.608  1.00 97.00           H  
ATOM    883  HB3 LYS A  59     -23.964  12.742   6.620  1.00 97.00           H  
ATOM    884  O   LYS A  59     -26.115  10.195   6.401  1.00 97.00           O  
ATOM    885  CG  LYS A  59     -24.827  13.965   8.173  1.00 97.00           C  
ATOM    886  HG2 LYS A  59     -25.761  14.036   8.730  1.00 97.00           H  
ATOM    887  HG3 LYS A  59     -23.994  13.889   8.871  1.00 97.00           H  
ATOM    888  CD  LYS A  59     -24.629  15.206   7.311  1.00 97.00           C  
ATOM    889  HD2 LYS A  59     -23.785  15.032   6.644  1.00 97.00           H  
ATOM    890  HD3 LYS A  59     -25.521  15.383   6.709  1.00 97.00           H  
ATOM    891  CE  LYS A  59     -24.319  16.415   8.185  1.00 97.00           C  
ATOM    892  HE2 LYS A  59     -25.206  16.681   8.761  1.00 97.00           H  
ATOM    893  HE3 LYS A  59     -23.525  16.135   8.877  1.00 97.00           H  
ATOM    894  NZ  LYS A  59     -23.873  17.530   7.321  1.00 97.00           N  
ATOM    895  HZ1 LYS A  59     -24.598  17.778   6.662  1.00 97.00           H  
ATOM    896  HZ2 LYS A  59     -23.600  18.335   7.867  1.00 97.00           H  
ATOM    897  HZ3 LYS A  59     -23.080  17.217   6.780  1.00 97.00           H  
ATOM    898  N   GLY A  60     -24.098   9.373   6.976  1.00 96.68           N  
ATOM    899  H   GLY A  60     -23.271   9.492   7.543  1.00 96.68           H  
ATOM    900  CA  GLY A  60     -24.170   8.244   6.073  1.00 96.68           C  
ATOM    901  HA2 GLY A  60     -23.183   7.808   5.918  1.00 96.68           H  
ATOM    902  HA3 GLY A  60     -24.524   8.603   5.107  1.00 96.68           H  
ATOM    903  C   GLY A  60     -25.151   7.175   6.511  1.00 96.68           C  
ATOM    904  O   GLY A  60     -25.689   7.161   7.621  1.00 96.68           O  
ATOM    905  N   VAL A  61     -25.396   6.266   5.579  1.00 93.70           N  
ATOM    906  H   VAL A  61     -24.875   6.315   4.715  1.00 93.70           H  
ATOM    907  CA  VAL A  61     -26.434   5.249   5.693  1.00 93.70           C  
ATOM    908  HA  VAL A  61     -26.779   5.210   6.727  1.00 93.70           H  
ATOM    909  C   VAL A  61     -25.878   3.876   5.367  1.00 93.70           C  
ATOM    910  CB  VAL A  61     -27.659   5.589   4.816  1.00 93.70           C  
ATOM    911  HB  VAL A  61     -28.406   4.809   4.964  1.00 93.70           H  
ATOM    912  O   VAL A  61     -24.842   3.721   4.713  1.00 93.70           O  
ATOM    913  CG1 VAL A  61     -28.298   6.917   5.238  1.00 93.70           C  
ATOM    914 HG11 VAL A  61     -28.512   6.902   6.307  1.00 93.70           H  
ATOM    915 HG12 VAL A  61     -27.627   7.750   5.030  1.00 93.70           H  
ATOM    916 HG13 VAL A  61     -29.229   7.070   4.692  1.00 93.70           H  
ATOM    917  CG2 VAL A  61     -27.331   5.647   3.318  1.00 93.70           C  
ATOM    918 HG21 VAL A  61     -26.920   4.695   2.981  1.00 93.70           H  
ATOM    919 HG22 VAL A  61     -28.239   5.851   2.752  1.00 93.70           H  
ATOM    920 HG23 VAL A  61     -26.608   6.438   3.120  1.00 93.70           H  
ATOM    921  N   CYS A  62     -26.613   2.865   5.802  1.00 94.53           N  
ATOM    922  H   CYS A  62     -27.455   3.070   6.320  1.00 94.53           H  
ATOM    923  CA  CYS A  62     -26.487   1.529   5.254  1.00 94.53           C  
ATOM    924  HA  CYS A  62     -25.559   1.442   4.690  1.00 94.53           H  
ATOM    925  C   CYS A  62     -27.630   1.298   4.285  1.00 94.53           C  
ATOM    926  CB  CYS A  62     -26.418   0.518   6.386  1.00 94.53           C  
ATOM    927  HB2 CYS A  62     -26.381  -0.486   5.963  1.00 94.53           H  
ATOM    928  HB3 CYS A  62     -27.287   0.608   7.038  1.00 94.53           H  
ATOM    929  O   CYS A  62     -28.780   1.614   4.597  1.00 94.53           O  
ATOM    930  SG  CYS A  62     -24.907   0.835   7.311  1.00 94.53           S  
ATOM    931  N   GLU A  63     -27.303   0.769   3.111  1.00 88.56           N  
ATOM    932  H   GLU A  63     -26.329   0.628   2.884  1.00 88.56           H  
ATOM    933  CA  GLU A  63     -28.298   0.455   2.094  1.00 88.56           C  
ATOM    934  HA  GLU A  63     -28.754   1.390   1.767  1.00 88.56           H  
ATOM    935  C   GLU A  63     -29.425  -0.418   2.644  1.00 88.56           C  
ATOM    936  CB  GLU A  63     -27.635  -0.210   0.888  1.00 88.56           C  
ATOM    937  HB2 GLU A  63     -28.396  -0.685   0.269  1.00 88.56           H  
ATOM    938  HB3 GLU A  63     -26.922  -0.964   1.222  1.00 88.56           H  
ATOM    939  O   GLU A  63     -29.250  -1.190   3.588  1.00 88.56           O  
ATOM    940  CG  GLU A  63     -26.941   0.868   0.060  1.00 88.56           C  
ATOM    941  HG2 GLU A  63     -27.692   1.591  -0.258  1.00 88.56           H  
ATOM    942  HG3 GLU A  63     -26.218   1.399   0.680  1.00 88.56           H  
ATOM    943  CD  GLU A  63     -26.234   0.322  -1.175  1.00 88.56           C  
ATOM    944  OE1 GLU A  63     -25.763   1.168  -1.949  1.00 88.56           O  
ATOM    945  OE2 GLU A  63     -26.079  -0.905  -1.349  1.00 88.56           O  
ATOM    946  N   SER A  64     -30.607  -0.280   2.047  1.00 79.34           N  
ATOM    947  H   SER A  64     -30.658   0.288   1.213  1.00 79.34           H  
ATOM    948  CA  SER A  64     -31.867  -0.824   2.568  1.00 79.34           C  
ATOM    949  HA  SER A  64     -32.090  -0.340   3.519  1.00 79.34           H  
ATOM    950  C   SER A  64     -31.838  -2.334   2.811  1.00 79.34           C  
ATOM    951  CB  SER A  64     -32.993  -0.481   1.590  1.00 79.34           C  
ATOM    952  HB2 SER A  64     -33.117   0.601   1.560  1.00 79.34           H  
ATOM    953  HB3 SER A  64     -33.924  -0.932   1.933  1.00 79.34           H  
ATOM    954  O   SER A  64     -32.456  -2.837   3.744  1.00 79.34           O  
ATOM    955  OG  SER A  64     -32.680  -0.948   0.289  1.00 79.34           O  
ATOM    956  HG  SER A  64     -33.337  -0.625  -0.332  1.00 79.34           H  
ATOM    957  N   ASN A  65     -31.087  -3.070   2.004  1.00 79.76           N  
ATOM    958  H   ASN A  65     -30.556  -2.586   1.294  1.00 79.76           H  
ATOM    959  CA  ASN A  65     -30.903  -4.515   2.115  1.00 79.76           C  
ATOM    960  HA  ASN A  65     -31.819  -4.952   2.513  1.00 79.76           H  
ATOM    961  C   ASN A  65     -29.770  -4.930   3.075  1.00 79.76           C  
ATOM    962  CB  ASN A  65     -30.689  -5.054   0.698  1.00 79.76           C  
ATOM    963  HB2 ASN A  65     -31.554  -4.805   0.084  1.00 79.76           H  
ATOM    964  HB3 ASN A  65     -30.600  -6.140   0.740  1.00 79.76           H  
ATOM    965  O   ASN A  65     -29.503  -6.121   3.255  1.00 79.76           O  
ATOM    966  CG  ASN A  65     -29.449  -4.495   0.022  1.00 79.76           C  
ATOM    967  ND2 ASN A  65     -29.148  -5.009  -1.137  1.00 79.76           N  
ATOM    968 HD21 ASN A  65     -28.421  -4.533  -1.652  1.00 79.76           H  
ATOM    969 HD22 ASN A  65     -29.761  -5.661  -1.605  1.00 79.76           H  
ATOM    970  OD1 ASN A  65     -28.765  -3.612   0.511  1.00 79.76           O  
ATOM    971  N   PHE A  66     -29.106  -3.959   3.690  1.00 80.73           N  
ATOM    972  H   PHE A  66     -29.334  -3.010   3.434  1.00 80.73           H  
ATOM    973  CA  PHE A  66     -27.944  -4.135   4.548  1.00 80.73           C  
ATOM    974  HA  PHE A  66     -27.772  -5.200   4.708  1.00 80.73           H  
ATOM    975  C   PHE A  66     -28.126  -3.498   5.931  1.00 80.73           C  
ATOM    976  CB  PHE A  66     -26.736  -3.563   3.805  1.00 80.73           C  
ATOM    977  HB2 PHE A  66     -26.718  -2.478   3.918  1.00 80.73           H  
ATOM    978  HB3 PHE A  66     -26.832  -3.771   2.740  1.00 80.73           H  
ATOM    979  O   PHE A  66     -27.283  -3.677   6.806  1.00 80.73           O  
ATOM    980  CG  PHE A  66     -25.426  -4.145   4.273  1.00 80.73           C  
ATOM    981  CD1 PHE A  66     -24.724  -3.539   5.326  1.00 80.73           C  
ATOM    982  HD1 PHE A  66     -25.140  -2.675   5.822  1.00 80.73           H  
ATOM    983  CD2 PHE A  66     -24.891  -5.270   3.626  1.00 80.73           C  
ATOM    984  HD2 PHE A  66     -25.412  -5.708   2.788  1.00 80.73           H  
ATOM    985  CE1 PHE A  66     -23.480  -4.040   5.731  1.00 80.73           C  
ATOM    986  HE1 PHE A  66     -22.951  -3.555   6.538  1.00 80.73           H  
ATOM    987  CE2 PHE A  66     -23.618  -5.732   3.996  1.00 80.73           C  
ATOM    988  HE2 PHE A  66     -23.125  -6.492   3.409  1.00 80.73           H  
ATOM    989  CZ  PHE A  66     -22.910  -5.113   5.036  1.00 80.73           C  
ATOM    990  HZ  PHE A  66     -21.899  -5.417   5.265  1.00 80.73           H  
ATOM    991  N   THR A  67     -29.240  -2.807   6.174  1.00 81.35           N  
ATOM    992  H   THR A  67     -29.889  -2.672   5.412  1.00 81.35           H  
ATOM    993  CA  THR A  67     -29.504  -2.058   7.414  1.00 81.35           C  
ATOM    994  HA  THR A  67     -28.843  -1.192   7.448  1.00 81.35           H  
ATOM    995  C   THR A  67     -29.249  -2.869   8.681  1.00 81.35           C  
ATOM    996  CB  THR A  67     -30.954  -1.559   7.449  1.00 81.35           C  
ATOM    997  HB  THR A  67     -31.152  -1.105   8.421  1.00 81.35           H  
ATOM    998  O   THR A  67     -28.597  -2.387   9.599  1.00 81.35           O  
ATOM    999  CG2 THR A  67     -31.211  -0.514   6.368  1.00 81.35           C  
ATOM   1000 HG21 THR A  67     -31.094  -0.968   5.384  1.00 81.35           H  
ATOM   1001 HG22 THR A  67     -30.507   0.311   6.468  1.00 81.35           H  
ATOM   1002 HG23 THR A  67     -32.227  -0.131   6.464  1.00 81.35           H  
ATOM   1003  OG1 THR A  67     -31.849  -2.634   7.247  1.00 81.35           O  
ATOM   1004  HG1 THR A  67     -32.362  -2.742   8.051  1.00 81.35           H  
ATOM   1005  N   ASN A  68     -29.683  -4.129   8.712  1.00 88.26           N  
ATOM   1006  H   ASN A  68     -30.247  -4.431   7.930  1.00 88.26           H  
ATOM   1007  CA  ASN A  68     -29.552  -4.998   9.886  1.00 88.26           C  
ATOM   1008  HA  ASN A  68     -29.744  -4.404  10.779  1.00 88.26           H  
ATOM   1009  C   ASN A  68     -28.145  -5.596  10.062  1.00 88.26           C  
ATOM   1010  CB  ASN A  68     -30.615  -6.104   9.798  1.00 88.26           C  
ATOM   1011  HB2 ASN A  68     -30.442  -6.699   8.901  1.00 88.26           H  
ATOM   1012  HB3 ASN A  68     -30.519  -6.758  10.665  1.00 88.26           H  
ATOM   1013  O   ASN A  68     -27.919  -6.355  11.001  1.00 88.26           O  
ATOM   1014  CG  ASN A  68     -32.040  -5.581   9.779  1.00 88.26           C  
ATOM   1015  ND2 ASN A  68     -32.983  -6.412   9.408  1.00 88.26           N  
ATOM   1016 HD21 ASN A  68     -32.765  -7.368   9.166  1.00 88.26           H  
ATOM   1017 HD22 ASN A  68     -33.918  -6.031   9.390  1.00 88.26           H  
ATOM   1018  OD1 ASN A  68     -32.339  -4.436  10.070  1.00 88.26           O  
ATOM   1019  N   LYS A  69     -27.226  -5.319   9.133  1.00 89.99           N  
ATOM   1020  H   LYS A  69     -27.482  -4.679   8.395  1.00 89.99           H  
ATOM   1021  CA  LYS A  69     -25.839  -5.800   9.155  1.00 89.99           C  
ATOM   1022  HA  LYS A  69     -25.732  -6.584   9.905  1.00 89.99           H  
ATOM   1023  C   LYS A  69     -24.842  -4.715   9.549  1.00 89.99           C  
ATOM   1024  CB  LYS A  69     -25.464  -6.378   7.790  1.00 89.99           C  
ATOM   1025  HB2 LYS A  69     -24.449  -6.768   7.871  1.00 89.99           H  
ATOM   1026  HB3 LYS A  69     -25.469  -5.586   7.042  1.00 89.99           H  
ATOM   1027  O   LYS A  69     -23.690  -5.025   9.837  1.00 89.99           O  
ATOM   1028  CG  LYS A  69     -26.392  -7.507   7.332  1.00 89.99           C  
ATOM   1029  HG2 LYS A  69     -27.370  -7.101   7.075  1.00 89.99           H  
ATOM   1030  HG3 LYS A  69     -26.502  -8.239   8.133  1.00 89.99           H  
ATOM   1031  CD  LYS A  69     -25.780  -8.186   6.108  1.00 89.99           C  
ATOM   1032  HD2 LYS A  69     -25.595  -7.438   5.337  1.00 89.99           H  
ATOM   1033  HD3 LYS A  69     -24.841  -8.651   6.407  1.00 89.99           H  
ATOM   1034  CE  LYS A  69     -26.703  -9.271   5.569  1.00 89.99           C  
ATOM   1035  HE2 LYS A  69     -26.904  -9.981   6.371  1.00 89.99           H  
ATOM   1036  HE3 LYS A  69     -27.645  -8.811   5.272  1.00 89.99           H  
ATOM   1037  NZ  LYS A  69     -26.071  -9.955   4.418  1.00 89.99           N  
ATOM   1038  HZ1 LYS A  69     -25.874  -9.284   3.690  1.00 89.99           H  
ATOM   1039  HZ2 LYS A  69     -26.687 -10.667   4.051  1.00 89.99           H  
ATOM   1040  HZ3 LYS A  69     -25.207 -10.387   4.713  1.00 89.99           H  
ATOM   1041  N   CYS A  70     -25.275  -3.460   9.553  1.00 96.53           N  
ATOM   1042  H   CYS A  70     -26.246  -3.284   9.335  1.00 96.53           H  
ATOM   1043  CA  CYS A  70     -24.516  -2.378  10.149  1.00 96.53           C  
ATOM   1044  HA  CYS A  70     -23.455  -2.531   9.951  1.00 96.53           H  
ATOM   1045  C   CYS A  70     -24.696  -2.354  11.662  1.00 96.53           C  
ATOM   1046  CB  CYS A  70     -24.919  -1.069   9.502  1.00 96.53           C  
ATOM   1047  HB2 CYS A  70     -24.508  -0.239  10.077  1.00 96.53           H  
ATOM   1048  HB3 CYS A  70     -26.005  -0.977   9.486  1.00 96.53           H  
ATOM   1049  O   CYS A  70     -25.697  -2.819  12.205  1.00 96.53           O  
ATOM   1050  SG  CYS A  70     -24.262  -0.973   7.836  1.00 96.53           S  
ATOM   1051  N   ASN A  71     -23.692  -1.824  12.341  1.00 96.52           N  
ATOM   1052  H   ASN A  71     -22.957  -1.362  11.823  1.00 96.52           H  
ATOM   1053  CA  ASN A  71     -23.595  -1.787  13.791  1.00 96.52           C  
ATOM   1054  HA  ASN A  71     -24.587  -1.633  14.216  1.00 96.52           H  
ATOM   1055  C   ASN A  71     -22.725  -0.589  14.207  1.00 96.52           C  
ATOM   1056  CB  ASN A  71     -23.071  -3.165  14.256  1.00 96.52           C  
ATOM   1057  HB2 ASN A  71     -23.084  -3.212  15.345  1.00 96.52           H  
ATOM   1058  HB3 ASN A  71     -23.757  -3.935  13.902  1.00 96.52           H  
ATOM   1059  O   ASN A  71     -22.392   0.265  13.386  1.00 96.52           O  
ATOM   1060  CG  ASN A  71     -21.673  -3.516  13.775  1.00 96.52           C  
ATOM   1061  ND2 ASN A  71     -21.295  -4.769  13.803  1.00 96.52           N  
ATOM   1062 HD21 ASN A  71     -20.351  -4.973  13.507  1.00 96.52           H  
ATOM   1063 HD22 ASN A  71     -21.940  -5.490  14.091  1.00 96.52           H  
ATOM   1064  OD1 ASN A  71     -20.881  -2.666  13.416  1.00 96.52           O  
ATOM   1065  N   ASN A  72     -22.317  -0.506  15.474  1.00 97.50           N  
ATOM   1066  H   ASN A  72     -22.609  -1.205  16.142  1.00 97.50           H  
ATOM   1067  CA  ASN A  72     -21.487   0.620  15.914  1.00 97.50           C  
ATOM   1068  HA  ASN A  72     -21.919   1.537  15.514  1.00 97.50           H  
ATOM   1069  C   ASN A  72     -20.042   0.571  15.376  1.00 97.50           C  
ATOM   1070  CB  ASN A  72     -21.534   0.724  17.440  1.00 97.50           C  
ATOM   1071  HB2 ASN A  72     -21.177  -0.194  17.909  1.00 97.50           H  
ATOM   1072  HB3 ASN A  72     -20.859   1.523  17.748  1.00 97.50           H  
ATOM   1073  O   ASN A  72     -19.315   1.557  15.487  1.00 97.50           O  
ATOM   1074  CG  ASN A  72     -22.905   1.046  17.989  1.00 97.50           C  
ATOM   1075  ND2 ASN A  72     -23.259   0.473  19.113  1.00 97.50           N  
ATOM   1076 HD21 ASN A  72     -22.669  -0.243  19.513  1.00 97.50           H  
ATOM   1077 HD22 ASN A  72     -24.214   0.621  19.407  1.00 97.50           H  
ATOM   1078  OD1 ASN A  72     -23.674   1.812  17.434  1.00 97.50           O  
ATOM   1079  N   LYS A  73     -19.603  -0.546  14.781  1.00 97.95           N  
ATOM   1080  H   LYS A  73     -20.264  -1.299  14.654  1.00 97.95           H  
ATOM   1081  CA  LYS A  73     -18.305  -0.670  14.110  1.00 97.95           C  
ATOM   1082  HA  LYS A  73     -17.628   0.050  14.570  1.00 97.95           H  
ATOM   1083  C   LYS A  73     -18.381  -0.297  12.634  1.00 97.95           C  
ATOM   1084  CB  LYS A  73     -17.752  -2.094  14.305  1.00 97.95           C  
ATOM   1085  HB2 LYS A  73     -17.717  -2.318  15.371  1.00 97.95           H  
ATOM   1086  HB3 LYS A  73     -18.421  -2.819  13.842  1.00 97.95           H  
ATOM   1087  O   LYS A  73     -17.645   0.581  12.191  1.00 97.95           O  
ATOM   1088  CG  LYS A  73     -16.351  -2.299  13.722  1.00 97.95           C  
ATOM   1089  HG2 LYS A  73     -16.011  -3.296  14.004  1.00 97.95           H  
ATOM   1090  HG3 LYS A  73     -16.370  -2.218  12.635  1.00 97.95           H  
ATOM   1091  CD  LYS A  73     -15.395  -1.272  14.312  1.00 97.95           C  
ATOM   1092  HD2 LYS A  73     -15.631  -0.276  13.939  1.00 97.95           H  
ATOM   1093  HD3 LYS A  73     -15.496  -1.293  15.397  1.00 97.95           H  
ATOM   1094  CE  LYS A  73     -13.963  -1.574  13.951  1.00 97.95           C  
ATOM   1095  HE2 LYS A  73     -13.828  -1.462  12.875  1.00 97.95           H  
ATOM   1096  HE3 LYS A  73     -13.713  -2.596  14.235  1.00 97.95           H  
ATOM   1097  NZ  LYS A  73     -13.110  -0.617  14.673  1.00 97.95           N  
ATOM   1098  HZ1 LYS A  73     -13.383   0.335  14.480  1.00 97.95           H  
ATOM   1099  HZ2 LYS A  73     -12.156  -0.724  14.359  1.00 97.95           H  
ATOM   1100  HZ3 LYS A  73     -13.105  -0.770  15.671  1.00 97.95           H  
ATOM   1101  N   LEU A  74     -19.257  -0.971  11.897  1.00 97.83           N  
ATOM   1102  H   LEU A  74     -19.828  -1.649  12.382  1.00 97.83           H  
ATOM   1103  CA  LEU A  74     -19.595  -0.714  10.506  1.00 97.83           C  
ATOM   1104  HA  LEU A  74     -18.775  -0.178  10.026  1.00 97.83           H  
ATOM   1105  C   LEU A  74     -20.849   0.161  10.466  1.00 97.83           C  
ATOM   1106  CB  LEU A  74     -19.789  -2.064   9.797  1.00 97.83           C  
ATOM   1107  HB2 LEU A  74     -20.565  -2.624  10.318  1.00 97.83           H  
ATOM   1108  HB3 LEU A  74     -18.863  -2.634   9.863  1.00 97.83           H  
ATOM   1109  O   LEU A  74     -21.966  -0.346  10.544  1.00 97.83           O  
ATOM   1110  CG  LEU A  74     -20.191  -1.927   8.317  1.00 97.83           C  
ATOM   1111  HG  LEU A  74     -21.115  -1.356   8.224  1.00 97.83           H  
ATOM   1112  CD1 LEU A  74     -19.104  -1.238   7.492  1.00 97.83           C  
ATOM   1113 HD11 LEU A  74     -19.364  -1.284   6.435  1.00 97.83           H  
ATOM   1114 HD12 LEU A  74     -19.041  -0.185   7.767  1.00 97.83           H  
ATOM   1115 HD13 LEU A  74     -18.138  -1.716   7.654  1.00 97.83           H  
ATOM   1116  CD2 LEU A  74     -20.441  -3.319   7.748  1.00 97.83           C  
ATOM   1117 HD21 LEU A  74     -20.720  -3.236   6.698  1.00 97.83           H  
ATOM   1118 HD22 LEU A  74     -19.543  -3.931   7.842  1.00 97.83           H  
ATOM   1119 HD23 LEU A  74     -21.255  -3.787   8.302  1.00 97.83           H  
ATOM   1120  N   ILE A  75     -20.646   1.471  10.369  1.00 97.98           N  
ATOM   1121  H   ILE A  75     -19.699   1.793  10.229  1.00 97.98           H  
ATOM   1122  CA  ILE A  75     -21.701   2.481  10.544  1.00 97.98           C  
ATOM   1123  HA  ILE A  75     -22.507   2.037  11.128  1.00 97.98           H  
ATOM   1124  C   ILE A  75     -22.332   2.930   9.218  1.00 97.98           C  
ATOM   1125  CB  ILE A  75     -21.162   3.681  11.354  1.00 97.98           C  
ATOM   1126  HB  ILE A  75     -22.006   4.340  11.556  1.00 97.98           H  
ATOM   1127  O   ILE A  75     -23.362   3.603   9.215  1.00 97.98           O  
ATOM   1128  CG1 ILE A  75     -20.097   4.487  10.578  1.00 97.98           C  
ATOM   1129 HG12 ILE A  75     -20.452   4.693   9.568  1.00 97.98           H  
ATOM   1130 HG13 ILE A  75     -19.176   3.910  10.499  1.00 97.98           H  
ATOM   1131  CG2 ILE A  75     -20.599   3.199  12.706  1.00 97.98           C  
ATOM   1132 HG21 ILE A  75     -19.706   2.590  12.562  1.00 97.98           H  
ATOM   1133 HG22 ILE A  75     -21.351   2.599  13.220  1.00 97.98           H  
ATOM   1134 HG23 ILE A  75     -20.344   4.051  13.337  1.00 97.98           H  
ATOM   1135  CD1 ILE A  75     -19.787   5.840  11.221  1.00 97.98           C  
ATOM   1136 HD11 ILE A  75     -19.327   5.720  12.202  1.00 97.98           H  
ATOM   1137 HD12 ILE A  75     -20.706   6.416  11.331  1.00 97.98           H  
ATOM   1138 HD13 ILE A  75     -19.103   6.387  10.572  1.00 97.98           H  
ATOM   1139  N   GLY A  76     -21.700   2.573   8.098  1.00 97.27           N  
ATOM   1140  H   GLY A  76     -20.863   2.015   8.193  1.00 97.27           H  
ATOM   1141  CA  GLY A  76     -22.112   2.925   6.744  1.00 97.27           C  
ATOM   1142  HA2 GLY A  76     -21.595   3.832   6.431  1.00 97.27           H  
ATOM   1143  HA3 GLY A  76     -23.187   3.102   6.709  1.00 97.27           H  
ATOM   1144  C   GLY A  76     -21.736   1.835   5.752  1.00 97.27           C  
ATOM   1145  O   GLY A  76     -20.655   1.250   5.848  1.00 97.27           O  
ATOM   1146  N   ALA A  77     -22.616   1.572   4.793  1.00 97.06           N  
ATOM   1147  H   ALA A  77     -23.458   2.128   4.745  1.00 97.06           H  
ATOM   1148  CA  ALA A  77     -22.371   0.603   3.735  1.00 97.06           C  
ATOM   1149  HA  ALA A  77     -21.310   0.615   3.484  1.00 97.06           H  
ATOM   1150  C   ALA A  77     -23.151   0.993   2.481  1.00 97.06           C  
ATOM   1151  CB  ALA A  77     -22.742  -0.800   4.239  1.00 97.06           C  
ATOM   1152  HB1 ALA A  77     -23.803  -0.837   4.485  1.00 97.06           H  
ATOM   1153  HB2 ALA A  77     -22.525  -1.539   3.468  1.00 97.06           H  
ATOM   1154  HB3 ALA A  77     -22.160  -1.041   5.129  1.00 97.06           H  
ATOM   1155  O   ALA A  77     -24.377   0.872   2.453  1.00 97.06           O  
ATOM   1156  N   ARG A  78     -22.422   1.453   1.460  1.00 95.66           N  
ATOM   1157  H   ARG A  78     -21.422   1.521   1.590  1.00 95.66           H  
ATOM   1158  CA  ARG A  78     -22.957   1.874   0.162  1.00 95.66           C  
ATOM   1159  HA  ARG A  78     -24.030   1.687   0.125  1.00 95.66           H  
ATOM   1160  C   ARG A  78     -22.332   1.075  -0.977  1.00 95.66           C  
ATOM   1161  CB  ARG A  78     -22.732   3.377  -0.059  1.00 95.66           C  
ATOM   1162  HB2 ARG A  78     -21.659   3.567  -0.067  1.00 95.66           H  
ATOM   1163  HB3 ARG A  78     -23.124   3.635  -1.043  1.00 95.66           H  
ATOM   1164  O   ARG A  78     -21.183   0.635  -0.896  1.00 95.66           O  
ATOM   1165  CG  ARG A  78     -23.395   4.293   0.986  1.00 95.66           C  
ATOM   1166  HG2 ARG A  78     -22.940   4.143   1.964  1.00 95.66           H  
ATOM   1167  HG3 ARG A  78     -24.462   4.076   1.043  1.00 95.66           H  
ATOM   1168  CD  ARG A  78     -23.188   5.746   0.540  1.00 95.66           C  
ATOM   1169  HD2 ARG A  78     -22.121   5.938   0.433  1.00 95.66           H  
ATOM   1170  HD3 ARG A  78     -23.634   5.856  -0.449  1.00 95.66           H  
ATOM   1171  NE  ARG A  78     -23.756   6.735   1.477  1.00 95.66           N  
ATOM   1172  HE  ARG A  78     -23.283   6.877   2.358  1.00 95.66           H  
ATOM   1173  NH1 ARG A  78     -24.883   8.016  -0.067  1.00 95.66           N  
ATOM   1174 HH11 ARG A  78     -25.358   8.885  -0.264  1.00 95.66           H  
ATOM   1175 HH12 ARG A  78     -24.355   7.573  -0.805  1.00 95.66           H  
ATOM   1176  NH2 ARG A  78     -25.048   8.504   2.083  1.00 95.66           N  
ATOM   1177 HH21 ARG A  78     -24.398   8.701   2.831  1.00 95.66           H  
ATOM   1178 HH22 ARG A  78     -25.552   9.338   1.817  1.00 95.66           H  
ATOM   1179  CZ  ARG A  78     -24.565   7.731   1.164  1.00 95.66           C  
ATOM   1180  N   SER A  79     -23.080   0.923  -2.052  1.00 92.52           N  
ATOM   1181  H   SER A  79     -24.016   1.302  -2.047  1.00 92.52           H  
ATOM   1182  CA  SER A  79     -22.676   0.313  -3.305  1.00 92.52           C  
ATOM   1183  HA  SER A  79     -21.588   0.252  -3.336  1.00 92.52           H  
ATOM   1184  C   SER A  79     -23.111   1.205  -4.469  1.00 92.52           C  
ATOM   1185  CB  SER A  79     -23.229  -1.114  -3.382  1.00 92.52           C  
ATOM   1186  HB2 SER A  79     -22.709  -1.649  -4.177  1.00 92.52           H  
ATOM   1187  HB3 SER A  79     -23.008  -1.630  -2.448  1.00 92.52           H  
ATOM   1188  O   SER A  79     -24.020   2.024  -4.352  1.00 92.52           O  
ATOM   1189  OG  SER A  79     -24.614  -1.177  -3.634  1.00 92.52           O  
ATOM   1190  HG  SER A  79     -25.095  -0.806  -2.891  1.00 92.52           H  
ATOM   1191  N   TYR A  80     -22.401   1.092  -5.585  1.00 91.09           N  
ATOM   1192  H   TYR A  80     -21.614   0.459  -5.604  1.00 91.09           H  
ATOM   1193  CA  TYR A  80     -22.641   1.914  -6.773  1.00 91.09           C  
ATOM   1194  HA  TYR A  80     -23.485   2.581  -6.599  1.00 91.09           H  
ATOM   1195  C   TYR A  80     -23.053   1.020  -7.946  1.00 91.09           C  
ATOM   1196  CB  TYR A  80     -21.415   2.809  -7.011  1.00 91.09           C  
ATOM   1197  HB2 TYR A  80     -20.538   2.181  -7.171  1.00 91.09           H  
ATOM   1198  HB3 TYR A  80     -21.574   3.412  -7.905  1.00 91.09           H  
ATOM   1199  O   TYR A  80     -23.537  -0.095  -7.725  1.00 91.09           O  
ATOM   1200  CG  TYR A  80     -21.162   3.752  -5.851  1.00 91.09           C  
ATOM   1201  CD1 TYR A  80     -21.767   5.023  -5.819  1.00 91.09           C  
ATOM   1202  HD1 TYR A  80     -22.342   5.371  -6.664  1.00 91.09           H  
ATOM   1203  CD2 TYR A  80     -20.405   3.310  -4.752  1.00 91.09           C  
ATOM   1204  HD2 TYR A  80     -19.932   2.340  -4.787  1.00 91.09           H  
ATOM   1205  CE1 TYR A  80     -21.652   5.826  -4.668  1.00 91.09           C  
ATOM   1206  HE1 TYR A  80     -22.126   6.795  -4.619  1.00 91.09           H  
ATOM   1207  CE2 TYR A  80     -20.305   4.094  -3.595  1.00 91.09           C  
ATOM   1208  HE2 TYR A  80     -19.778   3.714  -2.733  1.00 91.09           H  
ATOM   1209  OH  TYR A  80     -20.915   6.066  -2.403  1.00 91.09           O  
ATOM   1210  HH  TYR A  80     -20.218   5.765  -1.815  1.00 91.09           H  
ATOM   1211  CZ  TYR A  80     -20.946   5.346  -3.549  1.00 91.09           C  
ATOM   1212  N   GLN A  81     -22.899   1.484  -9.188  1.00 81.92           N  
ATOM   1213  H   GLN A  81     -22.356   2.322  -9.344  1.00 81.92           H  
ATOM   1214  CA  GLN A  81     -23.388   0.759 -10.364  1.00 81.92           C  
ATOM   1215  HA  GLN A  81     -24.468   0.636 -10.280  1.00 81.92           H  
ATOM   1216  C   GLN A  81     -22.785  -0.643 -10.453  1.00 81.92           C  
ATOM   1217  CB  GLN A  81     -23.082   1.553 -11.638  1.00 81.92           C  
ATOM   1218  HB2 GLN A  81     -23.391   0.955 -12.495  1.00 81.92           H  
ATOM   1219  HB3 GLN A  81     -22.010   1.737 -11.715  1.00 81.92           H  
ATOM   1220  O   GLN A  81     -23.520  -1.622 -10.533  1.00 81.92           O  
ATOM   1221  CG  GLN A  81     -23.835   2.888 -11.676  1.00 81.92           C  
ATOM   1222  HG2 GLN A  81     -23.449   3.552 -10.902  1.00 81.92           H  
ATOM   1223  HG3 GLN A  81     -24.892   2.707 -11.482  1.00 81.92           H  
ATOM   1224  CD  GLN A  81     -23.705   3.596 -13.019  1.00 81.92           C  
ATOM   1225  NE2 GLN A  81     -24.524   4.592 -13.277  1.00 81.92           N  
ATOM   1226 HE21 GLN A  81     -25.169   4.921 -12.573  1.00 81.92           H  
ATOM   1227 HE22 GLN A  81     -24.371   5.049 -14.165  1.00 81.92           H  
ATOM   1228  OE1 GLN A  81     -22.902   3.276 -13.877  1.00 81.92           O  
ATOM   1229  N   LEU A  82     -21.462  -0.745 -10.309  1.00 72.31           N  
ATOM   1230  H   LEU A  82     -20.921   0.105 -10.241  1.00 72.31           H  
ATOM   1231  CA  LEU A  82     -20.752  -2.029 -10.282  1.00 72.31           C  
ATOM   1232  HA  LEU A  82     -21.073  -2.642 -11.124  1.00 72.31           H  
ATOM   1233  C   LEU A  82     -20.998  -2.856  -9.016  1.00 72.31           C  
ATOM   1234  CB  LEU A  82     -19.251  -1.737 -10.361  1.00 72.31           C  
ATOM   1235  HB2 LEU A  82     -18.694  -2.623 -10.056  1.00 72.31           H  
ATOM   1236  HB3 LEU A  82     -19.017  -0.948  -9.647  1.00 72.31           H  
ATOM   1237  O   LEU A  82     -20.563  -4.005  -8.912  1.00 72.31           O  
ATOM   1238  CG  LEU A  82     -18.755  -1.335 -11.751  1.00 72.31           C  
ATOM   1239  HG  LEU A  82     -19.330  -0.498 -12.145  1.00 72.31           H  
ATOM   1240  CD1 LEU A  82     -17.303  -0.923 -11.581  1.00 72.31           C  
ATOM   1241 HD11 LEU A  82     -16.721  -1.753 -11.182  1.00 72.31           H  
ATOM   1242 HD12 LEU A  82     -17.263  -0.098 -10.869  1.00 72.31           H  
ATOM   1243 HD13 LEU A  82     -16.883  -0.637 -12.545  1.00 72.31           H  
ATOM   1244  CD2 LEU A  82     -18.769  -2.502 -12.740  1.00 72.31           C  
ATOM   1245 HD21 LEU A  82     -18.173  -3.331 -12.359  1.00 72.31           H  
ATOM   1246 HD22 LEU A  82     -19.793  -2.839 -12.905  1.00 72.31           H  
ATOM   1247 HD23 LEU A  82     -18.361  -2.174 -13.696  1.00 72.31           H  
ATOM   1248  N   GLY A  83     -21.596  -2.257  -7.992  1.00 65.79           N  
ATOM   1249  H   GLY A  83     -21.986  -1.338  -8.145  1.00 65.79           H  
ATOM   1250  CA  GLY A  83     -21.825  -2.908  -6.711  1.00 65.79           C  
ATOM   1251  HA2 GLY A  83     -22.003  -2.123  -5.977  1.00 65.79           H  
ATOM   1252  HA3 GLY A  83     -20.937  -3.470  -6.423  1.00 65.79           H  
ATOM   1253  C   GLY A  83     -23.026  -3.852  -6.712  1.00 65.79           C  
ATOM   1254  O   GLY A  83     -23.194  -4.618  -5.760  1.00 65.79           O  
ATOM   1255  N   ASN A  84     -23.850  -3.809  -7.756  1.00 71.50           N  
ATOM   1256  H   ASN A  84     -23.576  -3.238  -8.543  1.00 71.50           H  
ATOM   1257  CA  ASN A  84     -25.088  -4.571  -7.894  1.00 71.50           C  
ATOM   1258  HA  ASN A  84     -25.561  -4.181  -8.794  1.00 71.50           H  
ATOM   1259  C   ASN A  84     -26.121  -4.334  -6.804  1.00 71.50           C  
ATOM   1260  CB  ASN A  84     -24.848  -6.084  -8.000  1.00 71.50           C  
ATOM   1261  HB2 ASN A  84     -25.784  -6.530  -8.337  1.00 71.50           H  
ATOM   1262  HB3 ASN A  84     -24.617  -6.483  -7.012  1.00 71.50           H  
ATOM   1263  O   ASN A  84     -26.904  -5.233  -6.478  1.00 71.50           O  
ATOM   1264  CG  ASN A  84     -23.775  -6.558  -8.918  1.00 71.50           C  
ATOM   1265  ND2 ASN A  84     -23.884  -7.798  -9.288  1.00 71.50           N  
ATOM   1266 HD21 ASN A  84     -24.731  -8.276  -9.016  1.00 71.50           H  
ATOM   1267 HD22 ASN A  84     -23.527  -7.845 -10.232  1.00 71.50           H  
ATOM   1268  OD1 ASN A  84     -22.841  -5.893  -9.289  1.00 71.50           O  
ATOM   1269  N   GLY A  85     -26.087  -3.159  -6.187  1.00 74.07           N  
ATOM   1270  H   GLY A  85     -25.432  -2.453  -6.491  1.00 74.07           H  
ATOM   1271  CA  GLY A  85     -26.930  -2.878  -5.036  1.00 74.07           C  
ATOM   1272  HA2 GLY A  85     -27.975  -3.040  -5.300  1.00 74.07           H  
ATOM   1273  HA3 GLY A  85     -26.806  -1.835  -4.747  1.00 74.07           H  
ATOM   1274  C   GLY A  85     -26.594  -3.751  -3.828  1.00 74.07           C  
ATOM   1275  O   GLY A  85     -27.484  -4.053  -3.044  1.00 74.07           O  
ATOM   1276  N   SER A  86     -25.361  -4.247  -3.692  1.00 86.95           N  
ATOM   1277  H   SER A  86     -24.669  -4.003  -4.386  1.00 86.95           H  
ATOM   1278  CA  SER A  86     -24.937  -4.989  -2.506  1.00 86.95           C  
ATOM   1279  HA  SER A  86     -25.627  -4.782  -1.688  1.00 86.95           H  
ATOM   1280  C   SER A  86     -23.516  -4.605  -2.091  1.00 86.95           C  
ATOM   1281  CB  SER A  86     -25.031  -6.488  -2.764  1.00 86.95           C  
ATOM   1282  HB2 SER A  86     -24.430  -6.742  -3.638  1.00 86.95           H  
ATOM   1283  HB3 SER A  86     -26.070  -6.748  -2.965  1.00 86.95           H  
ATOM   1284  O   SER A  86     -22.565  -4.950  -2.802  1.00 86.95           O  
ATOM   1285  OG  SER A  86     -24.572  -7.219  -1.637  1.00 86.95           O  
ATOM   1286  HG  SER A  86     -24.634  -8.148  -1.871  1.00 86.95           H  
ATOM   1287  N   PRO A  87     -23.323  -4.013  -0.895  1.00 92.42           N  
ATOM   1288  CA  PRO A  87     -22.001  -3.700  -0.343  1.00 92.42           C  
ATOM   1289  HA  PRO A  87     -21.434  -3.155  -1.098  1.00 92.42           H  
ATOM   1290  C   PRO A  87     -21.188  -4.935   0.083  1.00 92.42           C  
ATOM   1291  CB  PRO A  87     -22.256  -2.767   0.850  1.00 92.42           C  
ATOM   1292  HB2 PRO A  87     -22.236  -3.335   1.781  1.00 92.42           H  
ATOM   1293  HB3 PRO A  87     -21.526  -1.957   0.888  1.00 92.42           H  
ATOM   1294  O   PRO A  87     -20.091  -4.793   0.617  1.00 92.42           O  
ATOM   1295  CG  PRO A  87     -23.669  -2.233   0.626  1.00 92.42           C  
ATOM   1296  HG2 PRO A  87     -24.163  -1.969   1.561  1.00 92.42           H  
ATOM   1297  HG3 PRO A  87     -23.640  -1.377  -0.048  1.00 92.42           H  
ATOM   1298  CD  PRO A  87     -24.353  -3.406  -0.061  1.00 92.42           C  
ATOM   1299  HD2 PRO A  87     -24.696  -4.124   0.684  1.00 92.42           H  
ATOM   1300  HD3 PRO A  87     -25.198  -3.041  -0.645  1.00 92.42           H  
ATOM   1301  N   ILE A  88     -21.714  -6.149  -0.116  1.00 92.86           N  
ATOM   1302  H   ILE A  88     -22.600  -6.204  -0.598  1.00 92.86           H  
ATOM   1303  CA  ILE A  88     -21.051  -7.401   0.265  1.00 92.86           C  
ATOM   1304  HA  ILE A  88     -20.743  -7.314   1.306  1.00 92.86           H  
ATOM   1305  C   ILE A  88     -19.790  -7.617  -0.576  1.00 92.86           C  
ATOM   1306  CB  ILE A  88     -22.028  -8.592   0.145  1.00 92.86           C  
ATOM   1307  HB  ILE A  88     -22.460  -8.558  -0.855  1.00 92.86           H  
ATOM   1308  O   ILE A  88     -19.840  -7.588  -1.811  1.00 92.86           O  
ATOM   1309  CG1 ILE A  88     -23.188  -8.496   1.166  1.00 92.86           C  
ATOM   1310 HG12 ILE A  88     -23.980  -9.174   0.848  1.00 92.86           H  
ATOM   1311 HG13 ILE A  88     -23.605  -7.489   1.152  1.00 92.86           H  
ATOM   1312  CG2 ILE A  88     -21.332  -9.960   0.272  1.00 92.86           C  
ATOM   1313 HG21 ILE A  88     -22.071 -10.761   0.253  1.00 92.86           H  
ATOM   1314 HG22 ILE A  88     -20.644 -10.117  -0.559  1.00 92.86           H  
ATOM   1315 HG23 ILE A  88     -20.766 -10.012   1.202  1.00 92.86           H  
ATOM   1316  CD1 ILE A  88     -22.811  -8.858   2.612  1.00 92.86           C  
ATOM   1317 HD11 ILE A  88     -22.586  -9.922   2.689  1.00 92.86           H  
ATOM   1318 HD12 ILE A  88     -23.654  -8.649   3.271  1.00 92.86           H  
ATOM   1319 HD13 ILE A  88     -21.939  -8.290   2.936  1.00 92.86           H  
ATOM   1320  N   ASP A  89     -18.682  -7.898   0.106  1.00 94.35           N  
ATOM   1321  H   ASP A  89     -18.723  -7.873   1.115  1.00 94.35           H  
ATOM   1322  CA  ASP A  89     -17.408  -8.248  -0.519  1.00 94.35           C  
ATOM   1323  HA  ASP A  89     -17.226  -7.571  -1.354  1.00 94.35           H  
ATOM   1324  C   ASP A  89     -17.405  -9.694  -1.028  1.00 94.35           C  
ATOM   1325  CB  ASP A  89     -16.274  -8.073   0.493  1.00 94.35           C  
ATOM   1326  HB2 ASP A  89     -16.378  -7.115   1.004  1.00 94.35           H  
ATOM   1327  HB3 ASP A  89     -16.335  -8.849   1.256  1.00 94.35           H  
ATOM   1328  O   ASP A  89     -17.456 -10.641  -0.244  1.00 94.35           O  
ATOM   1329  CG  ASP A  89     -14.893  -8.089  -0.137  1.00 94.35           C  
ATOM   1330  OD1 ASP A  89     -13.931  -7.924   0.646  1.00 94.35           O  
ATOM   1331  OD2 ASP A  89     -14.791  -8.350  -1.359  1.00 94.35           O  
ATOM   1332  N   SER A  90     -17.315  -9.884  -2.343  1.00 84.44           N  
ATOM   1333  H   SER A  90     -17.261  -9.068  -2.935  1.00 84.44           H  
ATOM   1334  CA  SER A  90     -17.146 -11.215  -2.947  1.00 84.44           C  
ATOM   1335  HA  SER A  90     -17.374 -11.975  -2.199  1.00 84.44           H  
ATOM   1336  C   SER A  90     -15.717 -11.508  -3.403  1.00 84.44           C  
ATOM   1337  CB  SER A  90     -18.143 -11.412  -4.087  1.00 84.44           C  
ATOM   1338  HB2 SER A  90     -19.152 -11.301  -3.691  1.00 84.44           H  
ATOM   1339  HB3 SER A  90     -18.037 -12.423  -4.480  1.00 84.44           H  
ATOM   1340  O   SER A  90     -15.474 -12.549  -4.006  1.00 84.44           O  
ATOM   1341  OG  SER A  90     -17.961 -10.482  -5.139  1.00 84.44           O  
ATOM   1342  HG  SER A  90     -17.063 -10.554  -5.470  1.00 84.44           H  
ATOM   1343  N   ILE A  91     -14.796 -10.574  -3.183  1.00 84.87           N  
ATOM   1344  H   ILE A  91     -15.055  -9.774  -2.623  1.00 84.87           H  
ATOM   1345  CA  ILE A  91     -13.426 -10.586  -3.707  1.00 84.87           C  
ATOM   1346  HA  ILE A  91     -13.298 -11.410  -4.408  1.00 84.87           H  
ATOM   1347  C   ILE A  91     -12.448 -10.816  -2.553  1.00 84.87           C  
ATOM   1348  CB  ILE A  91     -13.224  -9.254  -4.464  1.00 84.87           C  
ATOM   1349  HB  ILE A  91     -13.588  -8.449  -3.827  1.00 84.87           H  
ATOM   1350  O   ILE A  91     -11.536 -11.637  -2.661  1.00 84.87           O  
ATOM   1351  CG1 ILE A  91     -14.073  -9.287  -5.744  1.00 84.87           C  
ATOM   1352 HG12 ILE A  91     -13.680 -10.024  -6.445  1.00 84.87           H  
ATOM   1353 HG13 ILE A  91     -15.098  -9.565  -5.501  1.00 84.87           H  
ATOM   1354  CG2 ILE A  91     -11.780  -8.915  -4.824  1.00 84.87           C  
ATOM   1355 HG21 ILE A  91     -11.237  -8.705  -3.903  1.00 84.87           H  
ATOM   1356 HG22 ILE A  91     -11.723  -8.011  -5.432  1.00 84.87           H  
ATOM   1357 HG23 ILE A  91     -11.327  -9.725  -5.396  1.00 84.87           H  
ATOM   1358  CD1 ILE A  91     -14.137  -7.931  -6.426  1.00 84.87           C  
ATOM   1359 HD11 ILE A  91     -14.180  -7.132  -5.687  1.00 84.87           H  
ATOM   1360 HD12 ILE A  91     -15.082  -7.906  -6.970  1.00 84.87           H  
ATOM   1361 HD13 ILE A  91     -13.290  -7.791  -7.098  1.00 84.87           H  
ATOM   1362  N   GLY A  92     -12.721 -10.161  -1.426  1.00 91.58           N  
ATOM   1363  H   GLY A  92     -13.484  -9.501  -1.463  1.00 91.58           H  
ATOM   1364  CA  GLY A  92     -12.029 -10.225  -0.145  1.00 91.58           C  
ATOM   1365  HA2 GLY A  92     -12.782 -10.217   0.643  1.00 91.58           H  
ATOM   1366  HA3 GLY A  92     -11.434 -11.135  -0.080  1.00 91.58           H  
ATOM   1367  C   GLY A  92     -11.138  -9.023   0.129  1.00 91.58           C  
ATOM   1368  O   GLY A  92     -10.754  -8.791   1.277  1.00 91.58           O  
ATOM   1369  N   HIS A  93     -10.824  -8.242  -0.904  1.00 94.98           N  
ATOM   1370  H   HIS A  93     -11.252  -8.441  -1.797  1.00 94.98           H  
ATOM   1371  CA  HIS A  93      -9.877  -7.142  -0.809  1.00 94.98           C  
ATOM   1372  HA  HIS A  93      -8.943  -7.536  -0.409  1.00 94.98           H  
ATOM   1373  C   HIS A  93     -10.352  -6.055   0.169  1.00 94.98           C  
ATOM   1374  CB  HIS A  93      -9.600  -6.618  -2.221  1.00 94.98           C  
ATOM   1375  HB2 HIS A  93     -10.489  -6.130  -2.622  1.00 94.98           H  
ATOM   1376  HB3 HIS A  93      -9.360  -7.459  -2.872  1.00 94.98           H  
ATOM   1377  O   HIS A  93      -9.585  -5.673   1.048  1.00 94.98           O  
ATOM   1378  CG  HIS A  93      -8.459  -5.647  -2.275  1.00 94.98           C  
ATOM   1379  CD2 HIS A  93      -7.161  -5.941  -2.580  1.00 94.98           C  
ATOM   1380  HD2 HIS A  93      -6.786  -6.927  -2.810  1.00 94.98           H  
ATOM   1381  ND1 HIS A  93      -8.532  -4.296  -2.064  1.00 94.98           N  
ATOM   1382  HD1 HIS A  93      -9.358  -3.764  -1.829  1.00 94.98           H  
ATOM   1383  CE1 HIS A  93      -7.312  -3.783  -2.249  1.00 94.98           C  
ATOM   1384  HE1 HIS A  93      -7.095  -2.727  -2.184  1.00 94.98           H  
ATOM   1385  NE2 HIS A  93      -6.423  -4.750  -2.571  1.00 94.98           N  
ATOM   1386  N   GLY A  94     -11.620  -5.643   0.106  1.00 96.01           N  
ATOM   1387  H   GLY A  94     -12.229  -6.069  -0.578  1.00 96.01           H  
ATOM   1388  CA  GLY A  94     -12.188  -4.598   0.960  1.00 96.01           C  
ATOM   1389  HA2 GLY A  94     -13.170  -4.324   0.573  1.00 96.01           H  
ATOM   1390  HA3 GLY A  94     -11.548  -3.716   0.939  1.00 96.01           H  
ATOM   1391  C   GLY A  94     -12.342  -5.042   2.411  1.00 96.01           C  
ATOM   1392  O   GLY A  94     -12.081  -4.282   3.341  1.00 96.01           O  
ATOM   1393  N   THR A  95     -12.658  -6.319   2.623  1.00 97.10           N  
ATOM   1394  H   THR A  95     -12.895  -6.877   1.814  1.00 97.10           H  
ATOM   1395  CA  THR A  95     -12.651  -6.951   3.948  1.00 97.10           C  
ATOM   1396  HA  THR A  95     -13.305  -6.384   4.610  1.00 97.10           H  
ATOM   1397  C   THR A  95     -11.245  -6.947   4.563  1.00 97.10           C  
ATOM   1398  CB  THR A  95     -13.199  -8.380   3.830  1.00 97.10           C  
ATOM   1399  HB  THR A  95     -12.594  -8.949   3.123  1.00 97.10           H  
ATOM   1400  O   THR A  95     -11.075  -6.634   5.749  1.00 97.10           O  
ATOM   1401  CG2 THR A  95     -13.214  -9.129   5.158  1.00 97.10           C  
ATOM   1402 HG21 THR A  95     -13.562  -8.469   5.952  1.00 97.10           H  
ATOM   1403 HG22 THR A  95     -12.200  -9.453   5.392  1.00 97.10           H  
ATOM   1404 HG23 THR A  95     -13.855 -10.008   5.088  1.00 97.10           H  
ATOM   1405  OG1 THR A  95     -14.519  -8.330   3.340  1.00 97.10           O  
ATOM   1406  HG1 THR A  95     -14.420  -8.130   2.406  1.00 97.10           H  
ATOM   1407  N   HIS A  96     -10.217  -7.238   3.763  1.00 97.18           N  
ATOM   1408  H   HIS A  96     -10.410  -7.492   2.804  1.00 97.18           H  
ATOM   1409  CA  HIS A  96      -8.820  -7.227   4.204  1.00 97.18           C  
ATOM   1410  HA  HIS A  96      -8.742  -7.806   5.125  1.00 97.18           H  
ATOM   1411  C   HIS A  96      -8.336  -5.803   4.519  1.00 97.18           C  
ATOM   1412  CB  HIS A  96      -7.960  -7.930   3.147  1.00 97.18           C  
ATOM   1413  HB2 HIS A  96      -7.875  -7.303   2.259  1.00 97.18           H  
ATOM   1414  HB3 HIS A  96      -8.466  -8.852   2.860  1.00 97.18           H  
ATOM   1415  O   HIS A  96      -7.811  -5.560   5.609  1.00 97.18           O  
ATOM   1416  CG  HIS A  96      -6.577  -8.296   3.621  1.00 97.18           C  
ATOM   1417  CD2 HIS A  96      -6.161  -9.543   3.993  1.00 97.18           C  
ATOM   1418  HD2 HIS A  96      -6.765 -10.438   4.009  1.00 97.18           H  
ATOM   1419  ND1 HIS A  96      -5.513  -7.406   3.765  1.00 97.18           N  
ATOM   1420  CE1 HIS A  96      -4.486  -8.132   4.227  1.00 97.18           C  
ATOM   1421  HE1 HIS A  96      -3.505  -7.735   4.446  1.00 97.18           H  
ATOM   1422  NE2 HIS A  96      -4.841  -9.419   4.367  1.00 97.18           N  
ATOM   1423  HE2 HIS A  96      -4.224 -10.162   4.666  1.00 97.18           H  
ATOM   1424  N   THR A  97      -8.596  -4.831   3.636  1.00 98.00           N  
ATOM   1425  H   THR A  97      -9.054  -5.067   2.768  1.00 98.00           H  
ATOM   1426  CA  THR A  97      -8.182  -3.428   3.825  1.00 98.00           C  
ATOM   1427  HA  THR A  97      -7.125  -3.430   4.091  1.00 98.00           H  
ATOM   1428  C   THR A  97      -8.913  -2.751   4.988  1.00 98.00           C  
ATOM   1429  CB  THR A  97      -8.319  -2.596   2.534  1.00 98.00           C  
ATOM   1430  HB  THR A  97      -8.036  -1.566   2.752  1.00 98.00           H  
ATOM   1431  O   THR A  97      -8.262  -2.138   5.837  1.00 98.00           O  
ATOM   1432  CG2 THR A  97      -7.404  -3.114   1.429  1.00 98.00           C  
ATOM   1433 HG21 THR A  97      -6.382  -3.160   1.803  1.00 98.00           H  
ATOM   1434 HG22 THR A  97      -7.704  -4.109   1.101  1.00 98.00           H  
ATOM   1435 HG23 THR A  97      -7.444  -2.434   0.578  1.00 98.00           H  
ATOM   1436  OG1 THR A  97      -9.634  -2.607   2.045  1.00 98.00           O  
ATOM   1437  HG1 THR A  97      -9.612  -2.371   1.115  1.00 98.00           H  
ATOM   1438  N   ALA A  98     -10.231  -2.936   5.123  1.00 98.03           N  
ATOM   1439  H   ALA A  98     -10.727  -3.403   4.377  1.00 98.03           H  
ATOM   1440  CA  ALA A  98     -11.009  -2.369   6.229  1.00 98.03           C  
ATOM   1441  HA  ALA A  98     -10.840  -1.293   6.254  1.00 98.03           H  
ATOM   1442  C   ALA A  98     -10.578  -2.929   7.595  1.00 98.03           C  
ATOM   1443  CB  ALA A  98     -12.501  -2.619   5.967  1.00 98.03           C  
ATOM   1444  HB1 ALA A  98     -13.099  -2.152   6.750  1.00 98.03           H  
ATOM   1445  HB2 ALA A  98     -12.710  -3.688   5.944  1.00 98.03           H  
ATOM   1446  HB3 ALA A  98     -12.786  -2.183   5.009  1.00 98.03           H  
ATOM   1447  O   ALA A  98     -10.429  -2.180   8.565  1.00 98.03           O  
ATOM   1448  N   SER A  99     -10.325  -4.241   7.681  1.00 98.15           N  
ATOM   1449  H   SER A  99     -10.457  -4.812   6.858  1.00 98.15           H  
ATOM   1450  CA  SER A  99      -9.834  -4.858   8.921  1.00 98.15           C  
ATOM   1451  HA  SER A  99     -10.439  -4.472   9.741  1.00 98.15           H  
ATOM   1452  C   SER A  99      -8.384  -4.487   9.243  1.00 98.15           C  
ATOM   1453  CB  SER A  99     -10.021  -6.373   8.907  1.00 98.15           C  
ATOM   1454  HB2 SER A  99      -9.685  -6.778   9.862  1.00 98.15           H  
ATOM   1455  HB3 SER A  99     -11.078  -6.604   8.782  1.00 98.15           H  
ATOM   1456  O   SER A  99      -8.050  -4.351  10.418  1.00 98.15           O  
ATOM   1457  OG  SER A  99      -9.286  -6.975   7.868  1.00 98.15           O  
ATOM   1458  HG  SER A  99      -9.772  -6.852   7.049  1.00 98.15           H  
ATOM   1459  N   THR A 100      -7.547  -4.231   8.235  1.00 98.03           N  
ATOM   1460  H   THR A 100      -7.852  -4.425   7.292  1.00 98.03           H  
ATOM   1461  CA  THR A 100      -6.191  -3.702   8.437  1.00 98.03           C  
ATOM   1462  HA  THR A 100      -5.666  -4.333   9.155  1.00 98.03           H  
ATOM   1463  C   THR A 100      -6.211  -2.277   9.003  1.00 98.03           C  
ATOM   1464  CB  THR A 100      -5.408  -3.745   7.119  1.00 98.03           C  
ATOM   1465  HB  THR A 100      -5.913  -3.145   6.362  1.00 98.03           H  
ATOM   1466  O   THR A 100      -5.454  -1.965   9.924  1.00 98.03           O  
ATOM   1467  CG2 THR A 100      -3.984  -3.239   7.290  1.00 98.03           C  
ATOM   1468 HG21 THR A 100      -3.515  -3.778   8.113  1.00 98.03           H  
ATOM   1469 HG22 THR A 100      -3.983  -2.171   7.507  1.00 98.03           H  
ATOM   1470 HG23 THR A 100      -3.420  -3.412   6.374  1.00 98.03           H  
ATOM   1471  OG1 THR A 100      -5.303  -5.073   6.666  1.00 98.03           O  
ATOM   1472  HG1 THR A 100      -6.163  -5.353   6.344  1.00 98.03           H  
ATOM   1473  N   ALA A 101      -7.104  -1.411   8.509  1.00 98.28           N  
ATOM   1474  H   ALA A 101      -7.677  -1.687   7.725  1.00 98.28           H  
ATOM   1475  CA  ALA A 101      -7.205  -0.035   8.995  1.00 98.28           C  
ATOM   1476  HA  ALA A 101      -6.203   0.390   9.049  1.00 98.28           H  
ATOM   1477  C   ALA A 101      -7.792   0.037  10.411  1.00 98.28           C  
ATOM   1478  CB  ALA A 101      -8.026   0.795   8.000  1.00 98.28           C  
ATOM   1479  HB1 ALA A 101      -7.549   0.783   7.019  1.00 98.28           H  
ATOM   1480  HB2 ALA A 101      -8.078   1.827   8.345  1.00 98.28           H  
ATOM   1481  HB3 ALA A 101      -9.035   0.394   7.909  1.00 98.28           H  
ATOM   1482  O   ALA A 101      -7.211   0.672  11.294  1.00 98.28           O  
ATOM   1483  N   ALA A 102      -8.924  -0.634  10.640  1.00 97.87           N  
ATOM   1484  H   ALA A 102      -9.351  -1.123   9.867  1.00 97.87           H  
ATOM   1485  CA  ALA A 102      -9.710  -0.452  11.855  1.00 97.87           C  
ATOM   1486  HA  ALA A 102      -9.055  -0.084  12.644  1.00 97.87           H  
ATOM   1487  C   ALA A 102     -10.322  -1.741  12.417  1.00 97.87           C  
ATOM   1488  CB  ALA A 102     -10.763   0.636  11.587  1.00 97.87           C  
ATOM   1489  HB1 ALA A 102     -11.363   0.374  10.715  1.00 97.87           H  
ATOM   1490  HB2 ALA A 102     -11.412   0.770  12.453  1.00 97.87           H  
ATOM   1491  HB3 ALA A 102     -10.257   1.584  11.404  1.00 97.87           H  
ATOM   1492  O   ALA A 102     -11.199  -1.653  13.256  1.00 97.87           O  
ATOM   1493  N   GLY A 103      -9.915  -2.947  12.026  1.00 98.13           N  
ATOM   1494  H   GLY A 103      -9.158  -3.028  11.363  1.00 98.13           H  
ATOM   1495  CA  GLY A 103     -10.504  -4.181  12.565  1.00 98.13           C  
ATOM   1496  HA2 GLY A 103     -11.542  -4.236  12.237  1.00 98.13           H  
ATOM   1497  HA3 GLY A 103      -9.973  -5.042  12.160  1.00 98.13           H  
ATOM   1498  C   GLY A 103     -10.460  -4.276  14.101  1.00 98.13           C  
ATOM   1499  O   GLY A 103      -9.471  -3.905  14.730  1.00 98.13           O  
ATOM   1500  N   ALA A 104     -11.527  -4.793  14.710  1.00 97.13           N  
ATOM   1501  H   ALA A 104     -12.324  -5.044  14.142  1.00 97.13           H  
ATOM   1502  CA  ALA A 104     -11.583  -5.115  16.134  1.00 97.13           C  
ATOM   1503  HA  ALA A 104     -11.307  -4.225  16.699  1.00 97.13           H  
ATOM   1504  C   ALA A 104     -10.595  -6.240  16.502  1.00 97.13           C  
ATOM   1505  CB  ALA A 104     -13.029  -5.490  16.493  1.00 97.13           C  
ATOM   1506  HB1 ALA A 104     -13.116  -5.669  17.565  1.00 97.13           H  
ATOM   1507  HB2 ALA A 104     -13.327  -6.392  15.959  1.00 97.13           H  
ATOM   1508  HB3 ALA A 104     -13.704  -4.678  16.223  1.00 97.13           H  
ATOM   1509  O   ALA A 104     -10.105  -6.966  15.636  1.00 97.13           O  
ATOM   1510  N   PHE A 105     -10.324  -6.409  17.800  1.00 97.41           N  
ATOM   1511  H   PHE A 105     -10.783  -5.808  18.470  1.00 97.41           H  
ATOM   1512  CA  PHE A 105      -9.458  -7.480  18.299  1.00 97.41           C  
ATOM   1513  HA  PHE A 105      -8.528  -7.467  17.730  1.00 97.41           H  
ATOM   1514  C   PHE A 105     -10.111  -8.860  18.113  1.00 97.41           C  
ATOM   1515  CB  PHE A 105      -9.122  -7.249  19.782  1.00 97.41           C  
ATOM   1516  HB2 PHE A 105     -10.049  -7.143  20.345  1.00 97.41           H  
ATOM   1517  HB3 PHE A 105      -8.620  -8.140  20.160  1.00 97.41           H  
ATOM   1518  O   PHE A 105     -11.097  -9.181  18.775  1.00 97.41           O  
ATOM   1519  CG  PHE A 105      -8.230  -6.055  20.069  1.00 97.41           C  
ATOM   1520  CD1 PHE A 105      -6.829  -6.204  20.071  1.00 97.41           C  
ATOM   1521  HD1 PHE A 105      -6.388  -7.159  19.823  1.00 97.41           H  
ATOM   1522  CD2 PHE A 105      -8.796  -4.795  20.345  1.00 97.41           C  
ATOM   1523  HD2 PHE A 105      -9.868  -4.667  20.347  1.00 97.41           H  
ATOM   1524  CE1 PHE A 105      -6.000  -5.100  20.345  1.00 97.41           C  
ATOM   1525  HE1 PHE A 105      -4.926  -5.191  20.280  1.00 97.41           H  
ATOM   1526  CE2 PHE A 105      -7.966  -3.693  20.620  1.00 97.41           C  
ATOM   1527  HE2 PHE A 105      -8.401  -2.725  20.820  1.00 97.41           H  
ATOM   1528  CZ  PHE A 105      -6.569  -3.845  20.623  1.00 97.41           C  
ATOM   1529  HZ  PHE A 105      -5.936  -2.988  20.802  1.00 97.41           H  
ATOM   1530  N   VAL A 106      -9.511  -9.711  17.279  1.00 97.06           N  
ATOM   1531  H   VAL A 106      -8.757  -9.352  16.711  1.00 97.06           H  
ATOM   1532  CA  VAL A 106      -9.953 -11.092  17.030  1.00 97.06           C  
ATOM   1533  HA  VAL A 106     -10.822 -11.311  17.651  1.00 97.06           H  
ATOM   1534  C   VAL A 106      -8.839 -12.064  17.397  1.00 97.06           C  
ATOM   1535  CB  VAL A 106     -10.376 -11.298  15.566  1.00 97.06           C  
ATOM   1536  HB  VAL A 106      -9.509 -11.185  14.915  1.00 97.06           H  
ATOM   1537  O   VAL A 106      -7.820 -12.131  16.716  1.00 97.06           O  
ATOM   1538  CG1 VAL A 106     -10.968 -12.702  15.383  1.00 97.06           C  
ATOM   1539 HG11 VAL A 106     -11.346 -12.827  14.368  1.00 97.06           H  
ATOM   1540 HG12 VAL A 106     -10.206 -13.464  15.547  1.00 97.06           H  
ATOM   1541 HG13 VAL A 106     -11.791 -12.862  16.079  1.00 97.06           H  
ATOM   1542  CG2 VAL A 106     -11.430 -10.283  15.125  1.00 97.06           C  
ATOM   1543 HG21 VAL A 106     -11.005  -9.279  15.125  1.00 97.06           H  
ATOM   1544 HG22 VAL A 106     -11.749 -10.519  14.110  1.00 97.06           H  
ATOM   1545 HG23 VAL A 106     -12.287 -10.307  15.799  1.00 97.06           H  
ATOM   1546  N   LYS A 107      -9.018 -12.813  18.489  1.00 95.86           N  
ATOM   1547  H   LYS A 107      -9.915 -12.753  18.948  1.00 95.86           H  
ATOM   1548  CA  LYS A 107      -8.050 -13.819  18.963  1.00 95.86           C  
ATOM   1549  HA  LYS A 107      -7.043 -13.406  18.899  1.00 95.86           H  
ATOM   1550  C   LYS A 107      -8.082 -15.080  18.094  1.00 95.86           C  
ATOM   1551  CB  LYS A 107      -8.346 -14.200  20.421  1.00 95.86           C  
ATOM   1552  HB2 LYS A 107      -7.659 -14.992  20.717  1.00 95.86           H  
ATOM   1553  HB3 LYS A 107      -9.361 -14.594  20.482  1.00 95.86           H  
ATOM   1554  O   LYS A 107      -9.139 -15.440  17.588  1.00 95.86           O  
ATOM   1555  CG  LYS A 107      -8.193 -13.031  21.403  1.00 95.86           C  
ATOM   1556  HG2 LYS A 107      -7.176 -12.644  21.350  1.00 95.86           H  
ATOM   1557  HG3 LYS A 107      -8.891 -12.236  21.143  1.00 95.86           H  
ATOM   1558  CD  LYS A 107      -8.485 -13.515  22.828  1.00 95.86           C  
ATOM   1559  HD2 LYS A 107      -9.498 -13.915  22.866  1.00 95.86           H  
ATOM   1560  HD3 LYS A 107      -7.780 -14.303  23.090  1.00 95.86           H  
ATOM   1561  CE  LYS A 107      -8.353 -12.353  23.814  1.00 95.86           C  
ATOM   1562  HE2 LYS A 107      -7.330 -11.979  23.766  1.00 95.86           H  
ATOM   1563  HE3 LYS A 107      -9.018 -11.551  23.494  1.00 95.86           H  
ATOM   1564  NZ  LYS A 107      -8.685 -12.774  25.198  1.00 95.86           N  
ATOM   1565  HZ1 LYS A 107      -8.605 -11.993  25.833  1.00 95.86           H  
ATOM   1566  HZ2 LYS A 107      -9.634 -13.117  25.237  1.00 95.86           H  
ATOM   1567  HZ3 LYS A 107      -8.065 -13.510  25.503  1.00 95.86           H  
ATOM   1568  N   GLY A 108      -6.956 -15.790  18.013  1.00 93.29           N  
ATOM   1569  H   GLY A 108      -6.095 -15.377  18.341  1.00 93.29           H  
ATOM   1570  CA  GLY A 108      -6.848 -17.047  17.261  1.00 93.29           C  
ATOM   1571  HA2 GLY A 108      -7.666 -17.715  17.532  1.00 93.29           H  
ATOM   1572  HA3 GLY A 108      -5.903 -17.530  17.507  1.00 93.29           H  
ATOM   1573  C   GLY A 108      -6.878 -16.841  15.745  1.00 93.29           C  
ATOM   1574  O   GLY A 108      -7.367 -17.696  15.013  1.00 93.29           O  
ATOM   1575  N   ALA A 109      -6.413 -15.681  15.285  1.00 95.88           N  
ATOM   1576  H   ALA A 109      -5.948 -15.070  15.941  1.00 95.88           H  
ATOM   1577  CA  ALA A 109      -6.279 -15.358  13.879  1.00 95.88           C  
ATOM   1578  HA  ALA A 109      -7.130 -15.765  13.332  1.00 95.88           H  
ATOM   1579  C   ALA A 109      -4.992 -15.979  13.325  1.00 95.88           C  
ATOM   1580  CB  ALA A 109      -6.281 -13.835  13.745  1.00 95.88           C  
ATOM   1581  HB1 ALA A 109      -5.423 -13.418  14.273  1.00 95.88           H  
ATOM   1582  HB2 ALA A 109      -6.219 -13.565  12.691  1.00 95.88           H  
ATOM   1583  HB3 ALA A 109      -7.197 -13.426  14.172  1.00 95.88           H  
ATOM   1584  O   ALA A 109      -3.905 -15.659  13.802  1.00 95.88           O  
ATOM   1585  N   ASN A 110      -5.120 -16.851  12.326  1.00 95.97           N  
ATOM   1586  H   ASN A 110      -6.045 -17.089  11.999  1.00 95.97           H  
ATOM   1587  CA  ASN A 110      -4.008 -17.473  11.609  1.00 95.97           C  
ATOM   1588  HA  ASN A 110      -3.211 -16.740  11.486  1.00 95.97           H  
ATOM   1589  C   ASN A 110      -4.458 -17.923  10.209  1.00 95.97           C  
ATOM   1590  CB  ASN A 110      -3.437 -18.641  12.434  1.00 95.97           C  
ATOM   1591  HB2 ASN A 110      -3.154 -18.273  13.420  1.00 95.97           H  
ATOM   1592  HB3 ASN A 110      -2.536 -19.029  11.958  1.00 95.97           H  
ATOM   1593  O   ASN A 110      -5.647 -17.890   9.890  1.00 95.97           O  
ATOM   1594  CG  ASN A 110      -4.385 -19.800  12.628  1.00 95.97           C  
ATOM   1595  ND2 ASN A 110      -4.872 -19.986  13.830  1.00 95.97           N  
ATOM   1596 HD21 ASN A 110      -5.526 -20.745  13.961  1.00 95.97           H  
ATOM   1597 HD22 ASN A 110      -4.467 -19.481  14.605  1.00 95.97           H  
ATOM   1598  OD1 ASN A 110      -4.629 -20.581  11.723  1.00 95.97           O  
ATOM   1599  N   VAL A 111      -3.497 -18.339   9.384  1.00 94.96           N  
ATOM   1600  H   VAL A 111      -2.543 -18.279   9.712  1.00 94.96           H  
ATOM   1601  CA  VAL A 111      -3.731 -18.978   8.080  1.00 94.96           C  
ATOM   1602  HA  VAL A 111      -4.782 -19.250   7.978  1.00 94.96           H  
ATOM   1603  C   VAL A 111      -2.905 -20.256   8.026  1.00 94.96           C  
ATOM   1604  CB  VAL A 111      -3.356 -18.011   6.942  1.00 94.96           C  
ATOM   1605  HB  VAL A 111      -2.352 -17.621   7.110  1.00 94.96           H  
ATOM   1606  O   VAL A 111      -1.681 -20.174   8.110  1.00 94.96           O  
ATOM   1607  CG1 VAL A 111      -3.381 -18.688   5.570  1.00 94.96           C  
ATOM   1608 HG11 VAL A 111      -4.299 -19.263   5.458  1.00 94.96           H  
ATOM   1609 HG12 VAL A 111      -2.517 -19.346   5.479  1.00 94.96           H  
ATOM   1610 HG13 VAL A 111      -3.319 -17.939   4.781  1.00 94.96           H  
ATOM   1611  CG2 VAL A 111      -4.335 -16.836   6.929  1.00 94.96           C  
ATOM   1612 HG21 VAL A 111      -5.353 -17.220   6.867  1.00 94.96           H  
ATOM   1613 HG22 VAL A 111      -4.138 -16.194   6.070  1.00 94.96           H  
ATOM   1614 HG23 VAL A 111      -4.232 -16.243   7.837  1.00 94.96           H  
ATOM   1615  N   TYR A 112      -3.538 -21.434   7.954  1.00 93.95           N  
ATOM   1616  H   TYR A 112      -4.548 -21.450   7.934  1.00 93.95           H  
ATOM   1617  CA  TYR A 112      -2.846 -22.730   8.094  1.00 93.95           C  
ATOM   1618  HA  TYR A 112      -3.620 -23.493   8.181  1.00 93.95           H  
ATOM   1619  C   TYR A 112      -1.994 -22.837   9.387  1.00 93.95           C  
ATOM   1620  CB  TYR A 112      -2.027 -23.049   6.828  1.00 93.95           C  
ATOM   1621  HB2 TYR A 112      -1.401 -23.917   7.031  1.00 93.95           H  
ATOM   1622  HB3 TYR A 112      -1.348 -22.219   6.630  1.00 93.95           H  
ATOM   1623  O   TYR A 112      -0.967 -23.524   9.431  1.00 93.95           O  
ATOM   1624  CG  TYR A 112      -2.806 -23.388   5.576  1.00 93.95           C  
ATOM   1625  CD1 TYR A 112      -3.232 -24.714   5.377  1.00 93.95           C  
ATOM   1626  HD1 TYR A 112      -3.024 -25.467   6.123  1.00 93.95           H  
ATOM   1627  CD2 TYR A 112      -3.056 -22.413   4.591  1.00 93.95           C  
ATOM   1628  HD2 TYR A 112      -2.698 -21.404   4.731  1.00 93.95           H  
ATOM   1629  CE1 TYR A 112      -3.931 -25.061   4.207  1.00 93.95           C  
ATOM   1630  HE1 TYR A 112      -4.283 -26.069   4.049  1.00 93.95           H  
ATOM   1631  CE2 TYR A 112      -3.777 -22.752   3.429  1.00 93.95           C  
ATOM   1632  HE2 TYR A 112      -4.003 -22.007   2.681  1.00 93.95           H  
ATOM   1633  OH  TYR A 112      -4.952 -24.415   2.150  1.00 93.95           O  
ATOM   1634  HH  TYR A 112      -5.287 -23.632   1.708  1.00 93.95           H  
ATOM   1635  CZ  TYR A 112      -4.216 -24.078   3.239  1.00 93.95           C  
ATOM   1636  N   GLY A 113      -2.381 -22.128  10.455  1.00 93.29           N  
ATOM   1637  H   GLY A 113      -3.257 -21.627  10.411  1.00 93.29           H  
ATOM   1638  CA  GLY A 113      -1.599 -22.019  11.693  1.00 93.29           C  
ATOM   1639  HA2 GLY A 113      -2.243 -21.629  12.481  1.00 93.29           H  
ATOM   1640  HA3 GLY A 113      -1.265 -23.012  11.994  1.00 93.29           H  
ATOM   1641  C   GLY A 113      -0.365 -21.108  11.606  1.00 93.29           C  
ATOM   1642  O   GLY A 113       0.407 -21.045  12.561  1.00 93.29           O  
ATOM   1643  N   ASN A 114      -0.147 -20.418  10.485  1.00 94.83           N  
ATOM   1644  H   ASN A 114      -0.805 -20.517   9.724  1.00 94.83           H  
ATOM   1645  CA  ASN A 114       0.889 -19.399  10.336  1.00 94.83           C  
ATOM   1646  HA  ASN A 114       1.727 -19.656  10.984  1.00 94.83           H  
ATOM   1647  C   ASN A 114       0.379 -18.021  10.768  1.00 94.83           C  
ATOM   1648  CB  ASN A 114       1.401 -19.364   8.888  1.00 94.83           C  
ATOM   1649  HB2 ASN A 114       0.582 -19.152   8.201  1.00 94.83           H  
ATOM   1650  HB3 ASN A 114       2.129 -18.559   8.791  1.00 94.83           H  
ATOM   1651  O   ASN A 114      -0.810 -17.723  10.662  1.00 94.83           O  
ATOM   1652  CG  ASN A 114       2.101 -20.644   8.489  1.00 94.83           C  
ATOM   1653  ND2 ASN A 114       1.674 -21.292   7.432  1.00 94.83           N  
ATOM   1654 HD21 ASN A 114       0.859 -20.991   6.917  1.00 94.83           H  
ATOM   1655 HD22 ASN A 114       2.216 -22.077   7.099  1.00 94.83           H  
ATOM   1656  OD1 ASN A 114       3.065 -21.050   9.124  1.00 94.83           O  
ATOM   1657  N   ALA A 115       1.309 -17.171  11.207  1.00 94.39           N  
ATOM   1658  H   ALA A 115       2.267 -17.491  11.227  1.00 94.39           H  
ATOM   1659  CA  ALA A 115       1.055 -15.826  11.710  1.00 94.39           C  
ATOM   1660  HA  ALA A 115       1.988 -15.466  12.144  1.00 94.39           H  
ATOM   1661  C   ALA A 115       0.038 -15.792  12.867  1.00 94.39           C  
ATOM   1662  CB  ALA A 115       0.730 -14.914  10.520  1.00 94.39           C  
ATOM   1663  HB1 ALA A 115       1.603 -14.817   9.874  1.00 94.39           H  
ATOM   1664  HB2 ALA A 115      -0.091 -15.337   9.941  1.00 94.39           H  
ATOM   1665  HB3 ALA A 115       0.416 -13.934  10.879  1.00 94.39           H  
ATOM   1666  O   ALA A 115      -0.715 -14.829  12.992  1.00 94.39           O  
ATOM   1667  N   ASP A 116       0.036 -16.837  13.702  1.00 94.28           N  
ATOM   1668  H   ASP A 116       0.689 -17.591  13.544  1.00 94.28           H  
ATOM   1669  CA  ASP A 116      -0.939 -17.011  14.777  1.00 94.28           C  
ATOM   1670  HA  ASP A 116      -1.927 -16.938  14.322  1.00 94.28           H  
ATOM   1671  C   ASP A 116      -0.873 -15.908  15.838  1.00 94.28           C  
ATOM   1672  CB  ASP A 116      -0.817 -18.410  15.399  1.00 94.28           C  
ATOM   1673  HB2 ASP A 116      -0.850 -19.157  14.606  1.00 94.28           H  
ATOM   1674  HB3 ASP A 116       0.142 -18.499  15.910  1.00 94.28           H  
ATOM   1675  O   ASP A 116       0.196 -15.544  16.336  1.00 94.28           O  
ATOM   1676  CG  ASP A 116      -1.963 -18.680  16.384  1.00 94.28           C  
ATOM   1677  OD1 ASP A 116      -1.733 -18.536  17.605  1.00 94.28           O  
ATOM   1678  OD2 ASP A 116      -3.075 -19.002  15.900  1.00 94.28           O  
ATOM   1679  N   GLY A 117      -2.045 -15.375  16.173  1.00 94.08           N  
ATOM   1680  H   GLY A 117      -2.866 -15.683  15.671  1.00 94.08           H  
ATOM   1681  CA  GLY A 117      -2.191 -14.350  17.188  1.00 94.08           C  
ATOM   1682  HA2 GLY A 117      -1.980 -14.783  18.166  1.00 94.08           H  
ATOM   1683  HA3 GLY A 117      -1.455 -13.569  16.997  1.00 94.08           H  
ATOM   1684  C   GLY A 117      -3.584 -13.732  17.216  1.00 94.08           C  
ATOM   1685  O   GLY A 117      -4.609 -14.391  17.065  1.00 94.08           O  
ATOM   1686  N   THR A 118      -3.623 -12.434  17.471  1.00 95.89           N  
ATOM   1687  H   THR A 118      -2.730 -11.994  17.644  1.00 95.89           H  
ATOM   1688  CA  THR A 118      -4.809 -11.597  17.595  1.00 95.89           C  
ATOM   1689  HA  THR A 118      -5.692 -12.229  17.498  1.00 95.89           H  
ATOM   1690  C   THR A 118      -4.781 -10.589  16.464  1.00 95.89           C  
ATOM   1691  CB  THR A 118      -4.871 -10.896  18.958  1.00 95.89           C  
ATOM   1692  HB  THR A 118      -4.022 -10.221  19.064  1.00 95.89           H  
ATOM   1693  O   THR A 118      -3.983  -9.650  16.488  1.00 95.89           O  
ATOM   1694  CG2 THR A 118      -6.165 -10.108  19.168  1.00 95.89           C  
ATOM   1695 HG21 THR A 118      -6.263  -9.337  18.403  1.00 95.89           H  
ATOM   1696 HG22 THR A 118      -7.022 -10.779  19.113  1.00 95.89           H  
ATOM   1697 HG23 THR A 118      -6.145  -9.631  20.148  1.00 95.89           H  
ATOM   1698  OG1 THR A 118      -4.790 -11.881  19.961  1.00 95.89           O  
ATOM   1699  HG1 THR A 118      -3.966 -12.342  19.784  1.00 95.89           H  
ATOM   1700  N   ALA A 119      -5.618 -10.787  15.453  1.00 96.20           N  
ATOM   1701  H   ALA A 119      -6.305 -11.524  15.520  1.00 96.20           H  
ATOM   1702  CA  ALA A 119      -5.754  -9.803  14.393  1.00 96.20           C  
ATOM   1703  HA  ALA A 119      -4.762  -9.520  14.041  1.00 96.20           H  
ATOM   1704  C   ALA A 119      -6.431  -8.556  14.962  1.00 96.20           C  
ATOM   1705  CB  ALA A 119      -6.523 -10.396  13.215  1.00 96.20           C  
ATOM   1706  HB1 ALA A 119      -5.953 -11.212  12.770  1.00 96.20           H  
ATOM   1707  HB2 ALA A 119      -7.492 -10.762  13.552  1.00 96.20           H  
ATOM   1708  HB3 ALA A 119      -6.674  -9.629  12.455  1.00 96.20           H  
ATOM   1709  O   ALA A 119      -7.415  -8.658  15.695  1.00 96.20           O  
ATOM   1710  N   VAL A 120      -5.882  -7.388  14.653  1.00 96.75           N  
ATOM   1711  H   VAL A 120      -5.064  -7.366  14.060  1.00 96.75           H  
ATOM   1712  CA  VAL A 120      -6.438  -6.095  15.043  1.00 96.75           C  
ATOM   1713  HA  VAL A 120      -7.524  -6.149  14.974  1.00 96.75           H  
ATOM   1714  C   VAL A 120      -5.954  -5.041  14.051  1.00 96.75           C  
ATOM   1715  CB  VAL A 120      -6.070  -5.757  16.502  1.00 96.75           C  
ATOM   1716  HB  VAL A 120      -6.405  -6.578  17.136  1.00 96.75           H  
ATOM   1717  O   VAL A 120      -4.798  -5.083  13.627  1.00 96.75           O  
ATOM   1718  CG1 VAL A 120      -4.575  -5.569  16.762  1.00 96.75           C  
ATOM   1719 HG11 VAL A 120      -4.232  -4.671  16.247  1.00 96.75           H  
ATOM   1720 HG12 VAL A 120      -4.400  -5.452  17.831  1.00 96.75           H  
ATOM   1721 HG13 VAL A 120      -4.028  -6.441  16.404  1.00 96.75           H  
ATOM   1722  CG2 VAL A 120      -6.809  -4.507  16.955  1.00 96.75           C  
ATOM   1723 HG21 VAL A 120      -6.566  -4.269  17.991  1.00 96.75           H  
ATOM   1724 HG22 VAL A 120      -7.883  -4.671  16.869  1.00 96.75           H  
ATOM   1725 HG23 VAL A 120      -6.512  -3.653  16.347  1.00 96.75           H  
ATOM   1726  N   GLY A 121      -6.838  -4.124  13.668  1.00 97.65           N  
ATOM   1727  H   GLY A 121      -7.756  -4.123  14.091  1.00 97.65           H  
ATOM   1728  CA  GLY A 121      -6.477  -2.987  12.831  1.00 97.65           C  
ATOM   1729  HA2 GLY A 121      -5.889  -3.342  11.985  1.00 97.65           H  
ATOM   1730  HA3 GLY A 121      -7.372  -2.501  12.445  1.00 97.65           H  
ATOM   1731  C   GLY A 121      -5.658  -1.953  13.596  1.00 97.65           C  
ATOM   1732  O   GLY A 121      -5.549  -1.989  14.822  1.00 97.65           O  
ATOM   1733  N   VAL A 122      -5.087  -0.997  12.874  1.00 98.16           N  
ATOM   1734  H   VAL A 122      -5.197  -1.021  11.870  1.00 98.16           H  
ATOM   1735  CA  VAL A 122      -4.264   0.059  13.482  1.00 98.16           C  
ATOM   1736  HA  VAL A 122      -3.522  -0.411  14.128  1.00 98.16           H  
ATOM   1737  C   VAL A 122      -5.087   0.990  14.380  1.00 98.16           C  
ATOM   1738  CB  VAL A 122      -3.512   0.823  12.386  1.00 98.16           C  
ATOM   1739  HB  VAL A 122      -4.223   1.139  11.622  1.00 98.16           H  
ATOM   1740  O   VAL A 122      -4.613   1.359  15.453  1.00 98.16           O  
ATOM   1741  CG1 VAL A 122      -2.777   2.050  12.927  1.00 98.16           C  
ATOM   1742 HG11 VAL A 122      -2.127   1.760  13.753  1.00 98.16           H  
ATOM   1743 HG12 VAL A 122      -2.176   2.494  12.134  1.00 98.16           H  
ATOM   1744 HG13 VAL A 122      -3.486   2.796  13.286  1.00 98.16           H  
ATOM   1745  CG2 VAL A 122      -2.487  -0.095  11.719  1.00 98.16           C  
ATOM   1746 HG21 VAL A 122      -1.922   0.466  10.975  1.00 98.16           H  
ATOM   1747 HG22 VAL A 122      -1.798  -0.492  12.464  1.00 98.16           H  
ATOM   1748 HG23 VAL A 122      -3.003  -0.917  11.222  1.00 98.16           H  
ATOM   1749  N   ALA A 123      -6.327   1.312  14.002  1.00 98.18           N  
ATOM   1750  H   ALA A 123      -6.636   1.008  13.090  1.00 98.18           H  
ATOM   1751  CA  ALA A 123      -7.267   2.100  14.804  1.00 98.18           C  
ATOM   1752  HA  ALA A 123      -6.791   2.409  15.735  1.00 98.18           H  
ATOM   1753  C   ALA A 123      -8.506   1.269  15.201  1.00 98.18           C  
ATOM   1754  CB  ALA A 123      -7.601   3.381  14.033  1.00 98.18           C  
ATOM   1755  HB1 ALA A 123      -8.074   3.137  13.081  1.00 98.18           H  
ATOM   1756  HB2 ALA A 123      -6.688   3.948  13.849  1.00 98.18           H  
ATOM   1757  HB3 ALA A 123      -8.279   3.997  14.625  1.00 98.18           H  
ATOM   1758  O   ALA A 123      -9.577   1.411  14.604  1.00 98.18           O  
ATOM   1759  N   PRO A 124      -8.400   0.358  16.188  1.00 97.53           N  
ATOM   1760  CA  PRO A 124      -9.437  -0.642  16.435  1.00 97.53           C  
ATOM   1761  HA  PRO A 124      -9.688  -1.128  15.493  1.00 97.53           H  
ATOM   1762  C   PRO A 124     -10.742  -0.094  17.020  1.00 97.53           C  
ATOM   1763  CB  PRO A 124      -8.793  -1.682  17.345  1.00 97.53           C  
ATOM   1764  HB2 PRO A 124      -8.359  -2.445  16.699  1.00 97.53           H  
ATOM   1765  HB3 PRO A 124      -9.499  -2.133  18.042  1.00 97.53           H  
ATOM   1766  O   PRO A 124     -11.741  -0.812  16.989  1.00 97.53           O  
ATOM   1767  CG  PRO A 124      -7.680  -0.928  18.063  1.00 97.53           C  
ATOM   1768  HG2 PRO A 124      -6.855  -1.588  18.334  1.00 97.53           H  
ATOM   1769  HG3 PRO A 124      -8.100  -0.460  18.953  1.00 97.53           H  
ATOM   1770  CD  PRO A 124      -7.244   0.122  17.041  1.00 97.53           C  
ATOM   1771  HD2 PRO A 124      -6.921   1.035  17.541  1.00 97.53           H  
ATOM   1772  HD3 PRO A 124      -6.426  -0.282  16.444  1.00 97.53           H  
ATOM   1773  N   LEU A 125     -10.780   1.154  17.504  1.00 97.97           N  
ATOM   1774  H   LEU A 125      -9.934   1.706  17.493  1.00 97.97           H  
ATOM   1775  CA  LEU A 125     -12.010   1.828  17.945  1.00 97.97           C  
ATOM   1776  HA  LEU A 125     -12.823   1.102  17.947  1.00 97.97           H  
ATOM   1777  C   LEU A 125     -12.498   2.922  16.981  1.00 97.97           C  
ATOM   1778  CB  LEU A 125     -11.869   2.343  19.389  1.00 97.97           C  
ATOM   1779  HB2 LEU A 125     -11.058   3.071  19.425  1.00 97.97           H  
ATOM   1780  HB3 LEU A 125     -12.788   2.866  19.653  1.00 97.97           H  
ATOM   1781  O   LEU A 125     -13.487   3.590  17.283  1.00 97.97           O  
ATOM   1782  CG  LEU A 125     -11.627   1.259  20.456  1.00 97.97           C  
ATOM   1783  HG  LEU A 125     -10.650   0.802  20.298  1.00 97.97           H  
ATOM   1784  CD1 LEU A 125     -11.655   1.904  21.845  1.00 97.97           C  
ATOM   1785 HD11 LEU A 125     -10.943   2.729  21.887  1.00 97.97           H  
ATOM   1786 HD12 LEU A 125     -12.654   2.286  22.056  1.00 97.97           H  
ATOM   1787 HD13 LEU A 125     -11.381   1.165  22.597  1.00 97.97           H  
ATOM   1788  CD2 LEU A 125     -12.683   0.151  20.453  1.00 97.97           C  
ATOM   1789 HD21 LEU A 125     -13.682   0.581  20.531  1.00 97.97           H  
ATOM   1790 HD22 LEU A 125     -12.518  -0.525  21.292  1.00 97.97           H  
ATOM   1791 HD23 LEU A 125     -12.617  -0.431  19.534  1.00 97.97           H  
ATOM   1792  N   ALA A 126     -11.865   3.081  15.815  1.00 98.36           N  
ATOM   1793  H   ALA A 126     -11.047   2.526  15.608  1.00 98.36           H  
ATOM   1794  CA  ALA A 126     -12.420   3.896  14.736  1.00 98.36           C  
ATOM   1795  HA  ALA A 126     -12.757   4.846  15.151  1.00 98.36           H  
ATOM   1796  C   ALA A 126     -13.639   3.205  14.102  1.00 98.36           C  
ATOM   1797  CB  ALA A 126     -11.329   4.201  13.705  1.00 98.36           C  
ATOM   1798  HB1 ALA A 126     -10.511   4.739  14.186  1.00 98.36           H  
ATOM   1799  HB2 ALA A 126     -10.954   3.278  13.262  1.00 98.36           H  
ATOM   1800  HB3 ALA A 126     -11.741   4.832  12.918  1.00 98.36           H  
ATOM   1801  O   ALA A 126     -13.719   1.973  14.050  1.00 98.36           O  
ATOM   1802  N   HIS A 127     -14.588   3.990  13.608  1.00 98.40           N  
ATOM   1803  H   HIS A 127     -14.425   4.987  13.616  1.00 98.40           H  
ATOM   1804  CA  HIS A 127     -15.725   3.493  12.842  1.00 98.40           C  
ATOM   1805  HA  HIS A 127     -16.050   2.539  13.258  1.00 98.40           H  
ATOM   1806  C   HIS A 127     -15.333   3.270  11.379  1.00 98.40           C  
ATOM   1807  CB  HIS A 127     -16.895   4.469  12.943  1.00 98.40           C  
ATOM   1808  HB2 HIS A 127     -16.628   5.399  12.441  1.00 98.40           H  
ATOM   1809  HB3 HIS A 127     -17.748   4.034  12.422  1.00 98.40           H  
ATOM   1810  O   HIS A 127     -14.430   3.926  10.861  1.00 98.40           O  
ATOM   1811  CG  HIS A 127     -17.303   4.777  14.357  1.00 98.40           C  
ATOM   1812  CD2 HIS A 127     -16.899   5.852  15.101  1.00 98.40           C  
ATOM   1813  HD2 HIS A 127     -16.234   6.635  14.767  1.00 98.40           H  
ATOM   1814  ND1 HIS A 127     -18.133   4.026  15.152  1.00 98.40           N  
ATOM   1815  HD1 HIS A 127     -18.589   3.154  14.924  1.00 98.40           H  
ATOM   1816  CE1 HIS A 127     -18.236   4.638  16.338  1.00 98.40           C  
ATOM   1817  HE1 HIS A 127     -18.845   4.289  17.159  1.00 98.40           H  
ATOM   1818  NE2 HIS A 127     -17.488   5.751  16.366  1.00 98.40           N  
ATOM   1819  N   ILE A 128     -16.034   2.359  10.710  1.00 98.37           N  
ATOM   1820  H   ILE A 128     -16.763   1.860  11.199  1.00 98.37           H  
ATOM   1821  CA  ILE A 128     -15.839   2.034   9.297  1.00 98.37           C  
ATOM   1822  HA  ILE A 128     -15.014   2.624   8.897  1.00 98.37           H  
ATOM   1823  C   ILE A 128     -17.103   2.408   8.526  1.00 98.37           C  
ATOM   1824  CB  ILE A 128     -15.467   0.541   9.128  1.00 98.37           C  
ATOM   1825  HB  ILE A 128     -16.252  -0.060   9.586  1.00 98.37           H  
ATOM   1826  O   ILE A 128     -18.207   2.024   8.916  1.00 98.37           O  
ATOM   1827  CG1 ILE A 128     -14.127   0.231   9.841  1.00 98.37           C  
ATOM   1828 HG12 ILE A 128     -14.150   0.627  10.857  1.00 98.37           H  
ATOM   1829 HG13 ILE A 128     -13.313   0.725   9.310  1.00 98.37           H  
ATOM   1830  CG2 ILE A 128     -15.376   0.161   7.635  1.00 98.37           C  
ATOM   1831 HG21 ILE A 128     -15.121  -0.893   7.522  1.00 98.37           H  
ATOM   1832 HG22 ILE A 128     -16.336   0.308   7.141  1.00 98.37           H  
ATOM   1833 HG23 ILE A 128     -14.622   0.770   7.136  1.00 98.37           H  
ATOM   1834  CD1 ILE A 128     -13.819  -1.266   9.963  1.00 98.37           C  
ATOM   1835 HD11 ILE A 128     -14.661  -1.773  10.434  1.00 98.37           H  
ATOM   1836 HD12 ILE A 128     -12.932  -1.409  10.581  1.00 98.37           H  
ATOM   1837 HD13 ILE A 128     -13.629  -1.704   8.983  1.00 98.37           H  
ATOM   1838  N   ALA A 129     -16.927   3.101   7.405  1.00 98.57           N  
ATOM   1839  H   ALA A 129     -15.995   3.420   7.184  1.00 98.57           H  
ATOM   1840  CA  ALA A 129     -17.935   3.227   6.359  1.00 98.57           C  
ATOM   1841  HA  ALA A 129     -18.830   2.672   6.640  1.00 98.57           H  
ATOM   1842  C   ALA A 129     -17.378   2.622   5.064  1.00 98.57           C  
ATOM   1843  CB  ALA A 129     -18.323   4.700   6.211  1.00 98.57           C  
ATOM   1844  HB1 ALA A 129     -19.068   4.799   5.421  1.00 98.57           H  
ATOM   1845  HB2 ALA A 129     -17.448   5.296   5.955  1.00 98.57           H  
ATOM   1846  HB3 ALA A 129     -18.742   5.063   7.149  1.00 98.57           H  
ATOM   1847  O   ALA A 129     -16.319   3.044   4.600  1.00 98.57           O  
ATOM   1848  N   ILE A 130     -18.046   1.613   4.501  1.00 97.71           N  
ATOM   1849  H   ILE A 130     -18.935   1.342   4.896  1.00 97.71           H  
ATOM   1850  CA  ILE A 130     -17.598   0.952   3.266  1.00 97.71           C  
ATOM   1851  HA  ILE A 130     -16.542   1.184   3.130  1.00 97.71           H  
ATOM   1852  C   ILE A 130     -18.333   1.515   2.047  1.00 97.71           C  
ATOM   1853  CB  ILE A 130     -17.695  -0.587   3.377  1.00 97.71           C  
ATOM   1854  HB  ILE A 130     -17.224  -0.891   4.311  1.00 97.71           H  
ATOM   1855  O   ILE A 130     -19.556   1.671   2.058  1.00 97.71           O  
ATOM   1856  CG1 ILE A 130     -16.975  -1.318   2.225  1.00 97.71           C  
ATOM   1857 HG12 ILE A 130     -17.289  -0.919   1.261  1.00 97.71           H  
ATOM   1858 HG13 ILE A 130     -17.276  -2.366   2.247  1.00 97.71           H  
ATOM   1859  CG2 ILE A 130     -19.151  -1.076   3.416  1.00 97.71           C  
ATOM   1860 HG21 ILE A 130     -19.673  -0.615   4.255  1.00 97.71           H  
ATOM   1861 HG22 ILE A 130     -19.666  -0.840   2.485  1.00 97.71           H  
ATOM   1862 HG23 ILE A 130     -19.181  -2.158   3.546  1.00 97.71           H  
ATOM   1863  CD1 ILE A 130     -15.446  -1.281   2.317  1.00 97.71           C  
ATOM   1864 HD11 ILE A 130     -15.092  -0.254   2.224  1.00 97.71           H  
ATOM   1865 HD12 ILE A 130     -15.019  -1.865   1.502  1.00 97.71           H  
ATOM   1866 HD13 ILE A 130     -15.116  -1.700   3.267  1.00 97.71           H  
ATOM   1867  N   TYR A 131     -17.584   1.755   0.975  1.00 97.42           N  
ATOM   1868  H   TYR A 131     -16.581   1.675   1.066  1.00 97.42           H  
ATOM   1869  CA  TYR A 131     -18.095   2.205  -0.314  1.00 97.42           C  
ATOM   1870  HA  TYR A 131     -19.185   2.199  -0.308  1.00 97.42           H  
ATOM   1871  C   TYR A 131     -17.602   1.246  -1.401  1.00 97.42           C  
ATOM   1872  CB  TYR A 131     -17.632   3.645  -0.559  1.00 97.42           C  
ATOM   1873  HB2 TYR A 131     -16.548   3.641  -0.676  1.00 97.42           H  
ATOM   1874  HB3 TYR A 131     -18.057   3.999  -1.498  1.00 97.42           H  
ATOM   1875  O   TYR A 131     -16.418   1.224  -1.745  1.00 97.42           O  
ATOM   1876  CG  TYR A 131     -17.992   4.624   0.544  1.00 97.42           C  
ATOM   1877  CD1 TYR A 131     -19.241   5.275   0.554  1.00 97.42           C  
ATOM   1878  HD1 TYR A 131     -19.961   5.075  -0.226  1.00 97.42           H  
ATOM   1879  CD2 TYR A 131     -17.072   4.860   1.583  1.00 97.42           C  
ATOM   1880  HD2 TYR A 131     -16.117   4.355   1.581  1.00 97.42           H  
ATOM   1881  CE1 TYR A 131     -19.565   6.167   1.595  1.00 97.42           C  
ATOM   1882  HE1 TYR A 131     -20.506   6.696   1.629  1.00 97.42           H  
ATOM   1883  CE2 TYR A 131     -17.402   5.733   2.634  1.00 97.42           C  
ATOM   1884  HE2 TYR A 131     -16.703   5.898   3.442  1.00 97.42           H  
ATOM   1885  OH  TYR A 131     -18.981   7.205   3.669  1.00 97.42           O  
ATOM   1886  HH  TYR A 131     -18.250   7.374   4.268  1.00 97.42           H  
ATOM   1887  CZ  TYR A 131     -18.650   6.385   2.642  1.00 97.42           C  
ATOM   1888  N   LYS A 132     -18.503   0.406  -1.917  1.00 96.24           N  
ATOM   1889  H   LYS A 132     -19.456   0.467  -1.587  1.00 96.24           H  
ATOM   1890  CA  LYS A 132     -18.168  -0.613  -2.915  1.00 96.24           C  
ATOM   1891  HA  LYS A 132     -17.151  -0.958  -2.726  1.00 96.24           H  
ATOM   1892  C   LYS A 132     -18.209  -0.043  -4.329  1.00 96.24           C  
ATOM   1893  CB  LYS A 132     -19.087  -1.821  -2.758  1.00 96.24           C  
ATOM   1894  HB2 LYS A 132     -18.978  -2.218  -1.748  1.00 96.24           H  
ATOM   1895  HB3 LYS A 132     -20.124  -1.515  -2.898  1.00 96.24           H  
ATOM   1896  O   LYS A 132     -19.287   0.088  -4.906  1.00 96.24           O  
ATOM   1897  CG  LYS A 132     -18.727  -2.908  -3.781  1.00 96.24           C  
ATOM   1898  HG2 LYS A 132     -18.886  -2.549  -4.798  1.00 96.24           H  
ATOM   1899  HG3 LYS A 132     -17.682  -3.198  -3.668  1.00 96.24           H  
ATOM   1900  CD  LYS A 132     -19.641  -4.096  -3.542  1.00 96.24           C  
ATOM   1901  HD2 LYS A 132     -19.507  -4.464  -2.524  1.00 96.24           H  
ATOM   1902  HD3 LYS A 132     -20.663  -3.741  -3.674  1.00 96.24           H  
ATOM   1903  CE  LYS A 132     -19.381  -5.226  -4.527  1.00 96.24           C  
ATOM   1904  HE2 LYS A 132     -19.479  -4.836  -5.541  1.00 96.24           H  
ATOM   1905  HE3 LYS A 132     -18.364  -5.594  -4.391  1.00 96.24           H  
ATOM   1906  NZ  LYS A 132     -20.374  -6.292  -4.279  1.00 96.24           N  
ATOM   1907  HZ1 LYS A 132     -20.374  -6.976  -5.022  1.00 96.24           H  
ATOM   1908  HZ2 LYS A 132     -20.178  -6.738  -3.395  1.00 96.24           H  
ATOM   1909  HZ3 LYS A 132     -21.291  -5.876  -4.200  1.00 96.24           H  
ATOM   1910  N   VAL A 133     -17.033   0.230  -4.883  1.00 94.52           N  
ATOM   1911  H   VAL A 133     -16.216   0.106  -4.302  1.00 94.52           H  
ATOM   1912  CA  VAL A 133     -16.847   0.773  -6.248  1.00 94.52           C  
ATOM   1913  HA  VAL A 133     -17.817   0.977  -6.699  1.00 94.52           H  
ATOM   1914  C   VAL A 133     -16.124  -0.188  -7.176  1.00 94.52           C  
ATOM   1915  CB  VAL A 133     -16.065   2.090  -6.217  1.00 94.52           C  
ATOM   1916  HB  VAL A 133     -16.047   2.512  -7.222  1.00 94.52           H  
ATOM   1917  O   VAL A 133     -16.055   0.028  -8.384  1.00 94.52           O  
ATOM   1918  CG1 VAL A 133     -16.753   3.093  -5.302  1.00 94.52           C  
ATOM   1919 HG11 VAL A 133     -16.757   2.755  -4.265  1.00 94.52           H  
ATOM   1920 HG12 VAL A 133     -16.219   4.041  -5.362  1.00 94.52           H  
ATOM   1921 HG13 VAL A 133     -17.775   3.256  -5.645  1.00 94.52           H  
ATOM   1922  CG2 VAL A 133     -14.617   1.910  -5.751  1.00 94.52           C  
ATOM   1923 HG21 VAL A 133     -14.575   1.428  -4.774  1.00 94.52           H  
ATOM   1924 HG22 VAL A 133     -14.148   2.892  -5.697  1.00 94.52           H  
ATOM   1925 HG23 VAL A 133     -14.059   1.328  -6.484  1.00 94.52           H  
ATOM   1926  N   CYS A 134     -15.553  -1.237  -6.593  1.00 90.90           N  
ATOM   1927  H   CYS A 134     -15.615  -1.327  -5.589  1.00 90.90           H  
ATOM   1928  CA  CYS A 134     -14.892  -2.285  -7.324  1.00 90.90           C  
ATOM   1929  HA  CYS A 134     -14.848  -2.014  -8.378  1.00 90.90           H  
ATOM   1930  C   CYS A 134     -15.709  -3.557  -7.184  1.00 90.90           C  
ATOM   1931  CB  CYS A 134     -13.460  -2.443  -6.822  1.00 90.90           C  
ATOM   1932  HB2 CYS A 134     -12.949  -3.206  -7.409  1.00 90.90           H  
ATOM   1933  HB3 CYS A 134     -13.517  -2.777  -5.786  1.00 90.90           H  
ATOM   1934  O   CYS A 134     -16.150  -3.940  -6.098  1.00 90.90           O  
ATOM   1935  SG  CYS A 134     -12.475  -0.928  -6.821  1.00 90.90           S  
ATOM   1936  N   ASN A 135     -15.878  -4.245  -8.291  1.00 84.32           N  
ATOM   1937  H   ASN A 135     -15.503  -3.868  -9.150  1.00 84.32           H  
ATOM   1938  CA  ASN A 135     -16.205  -5.640  -8.260  1.00 84.32           C  
ATOM   1939  HA  ASN A 135     -16.174  -6.000  -7.232  1.00 84.32           H  
ATOM   1940  C   ASN A 135     -15.082  -6.365  -8.991  1.00 84.32           C  
ATOM   1941  CB  ASN A 135     -17.659  -5.841  -8.754  1.00 84.32           C  
ATOM   1942  HB2 ASN A 135     -17.994  -6.849  -8.507  1.00 84.32           H  
ATOM   1943  HB3 ASN A 135     -18.307  -5.144  -8.223  1.00 84.32           H  
ATOM   1944  O   ASN A 135     -13.919  -5.962  -9.039  1.00 84.32           O  
ATOM   1945  CG  ASN A 135     -17.867  -5.637 -10.243  1.00 84.32           C  
ATOM   1946  ND2 ASN A 135     -19.089  -5.618 -10.711  1.00 84.32           N  
ATOM   1947 HD21 ASN A 135     -19.860  -5.380 -10.103  1.00 84.32           H  
ATOM   1948 HD22 ASN A 135     -19.240  -5.527 -11.706  1.00 84.32           H  
ATOM   1949  OD1 ASN A 135     -16.922  -5.590 -10.996  1.00 84.32           O  
ATOM   1950  N   SER A 136     -15.436  -7.511  -9.500  1.00 77.43           N  
ATOM   1951  H   SER A 136     -16.412  -7.772  -9.496  1.00 77.43           H  
ATOM   1952  CA  SER A 136     -14.511  -8.464 -10.025  1.00 77.43           C  
ATOM   1953  HA  SER A 136     -13.524  -8.308  -9.590  1.00 77.43           H  
ATOM   1954  C   SER A 136     -14.348  -8.273 -11.560  1.00 77.43           C  
ATOM   1955  CB  SER A 136     -15.088  -9.695  -9.371  1.00 77.43           C  
ATOM   1956  HB2 SER A 136     -15.397  -9.477  -8.349  1.00 77.43           H  
ATOM   1957  HB3 SER A 136     -14.271 -10.391  -9.182  1.00 77.43           H  
ATOM   1958  O   SER A 136     -13.736  -9.038 -12.289  1.00 77.43           O  
ATOM   1959  OG  SER A 136     -16.231 -10.190 -10.014  1.00 77.43           O  
ATOM   1960  HG  SER A 136     -16.102 -10.167 -10.965  1.00 77.43           H  
ATOM   1961  N   VAL A 137     -14.877  -7.145 -12.041  1.00 73.84           N  
ATOM   1962  H   VAL A 137     -15.484  -6.636 -11.414  1.00 73.84           H  
ATOM   1963  CA  VAL A 137     -14.530  -6.395 -13.255  1.00 73.84           C  
ATOM   1964  HA  VAL A 137     -14.013  -7.071 -13.936  1.00 73.84           H  
ATOM   1965  C   VAL A 137     -13.587  -5.248 -12.950  1.00 73.84           C  
ATOM   1966  CB  VAL A 137     -15.792  -5.768 -13.887  1.00 73.84           C  
ATOM   1967  HB  VAL A 137     -16.192  -5.060 -13.161  1.00 73.84           H  
ATOM   1968  O   VAL A 137     -13.263  -4.443 -13.815  1.00 73.84           O  
ATOM   1969  CG1 VAL A 137     -15.681  -4.894 -15.150  1.00 73.84           C  
ATOM   1970 HG11 VAL A 137     -14.724  -4.994 -15.661  1.00 73.84           H  
ATOM   1971 HG12 VAL A 137     -15.723  -3.851 -14.836  1.00 73.84           H  
ATOM   1972 HG13 VAL A 137     -16.507  -5.031 -15.849  1.00 73.84           H  
ATOM   1973  CG2 VAL A 137     -16.844  -6.832 -14.049  1.00 73.84           C  
ATOM   1974 HG21 VAL A 137     -17.327  -6.929 -13.076  1.00 73.84           H  
ATOM   1975 HG22 VAL A 137     -16.398  -7.751 -14.429  1.00 73.84           H  
ATOM   1976 HG23 VAL A 137     -17.615  -6.471 -14.730  1.00 73.84           H  
ATOM   1977  N   GLY A 138     -13.136  -5.106 -11.723  1.00 76.69           N  
ATOM   1978  H   GLY A 138     -13.456  -5.724 -10.991  1.00 76.69           H  
ATOM   1979  CA  GLY A 138     -12.382  -3.933 -11.346  1.00 76.69           C  
ATOM   1980  HA2 GLY A 138     -11.710  -4.157 -10.517  1.00 76.69           H  
ATOM   1981  HA3 GLY A 138     -11.804  -3.566 -12.194  1.00 76.69           H  
ATOM   1982  C   GLY A 138     -13.310  -2.823 -10.944  1.00 76.69           C  
ATOM   1983  O   GLY A 138     -14.389  -3.064 -10.408  1.00 76.69           O  
ATOM   1984  N   CYS A 139     -12.843  -1.606 -11.156  1.00 85.46           N  
ATOM   1985  H   CYS A 139     -11.999  -1.489 -11.699  1.00 85.46           H  
ATOM   1986  CA  CYS A 139     -13.436  -0.420 -10.576  1.00 85.46           C  
ATOM   1987  HA  CYS A 139     -14.296  -0.694  -9.966  1.00 85.46           H  
ATOM   1988  C   CYS A 139     -13.923   0.508 -11.680  1.00 85.46           C  
ATOM   1989  CB  CYS A 139     -12.398   0.252  -9.673  1.00 85.46           C  
ATOM   1990  HB2 CYS A 139     -11.677   0.754 -10.317  1.00 85.46           H  
ATOM   1991  HB3 CYS A 139     -12.888   1.016  -9.070  1.00 85.46           H  
ATOM   1992  O   CYS A 139     -13.268   0.655 -12.711  1.00 85.46           O  
ATOM   1993  SG  CYS A 139     -11.465  -0.863  -8.582  1.00 85.46           S  
ATOM   1994  N   SER A 140     -15.052   1.160 -11.439  1.00 84.50           N  
ATOM   1995  H   SER A 140     -15.531   1.000 -10.565  1.00 84.50           H  
ATOM   1996  CA  SER A 140     -15.556   2.211 -12.316  1.00 84.50           C  
ATOM   1997  HA  SER A 140     -15.201   2.047 -13.333  1.00 84.50           H  
ATOM   1998  C   SER A 140     -15.012   3.541 -11.825  1.00 84.50           C  
ATOM   1999  CB  SER A 140     -17.085   2.208 -12.366  1.00 84.50           C  
ATOM   2000  HB2 SER A 140     -17.493   2.070 -11.365  1.00 84.50           H  
ATOM   2001  HB3 SER A 140     -17.431   1.399 -13.010  1.00 84.50           H  
ATOM   2002  O   SER A 140     -15.184   3.895 -10.659  1.00 84.50           O  
ATOM   2003  OG  SER A 140     -17.547   3.426 -12.893  1.00 84.50           O  
ATOM   2004  HG  SER A 140     -18.506   3.402 -12.940  1.00 84.50           H  
ATOM   2005  N   GLU A 141     -14.372   4.299 -12.712  1.00 86.77           N  
ATOM   2006  H   GLU A 141     -14.227   3.950 -13.649  1.00 86.77           H  
ATOM   2007  CA  GLU A 141     -13.851   5.623 -12.370  1.00 86.77           C  
ATOM   2008  HA  GLU A 141     -13.162   5.532 -11.530  1.00 86.77           H  
ATOM   2009  C   GLU A 141     -14.964   6.595 -11.947  1.00 86.77           C  
ATOM   2010  CB  GLU A 141     -13.089   6.219 -13.559  1.00 86.77           C  
ATOM   2011  HB2 GLU A 141     -13.774   6.341 -14.398  1.00 86.77           H  
ATOM   2012  HB3 GLU A 141     -12.725   7.199 -13.250  1.00 86.77           H  
ATOM   2013  O   GLU A 141     -14.719   7.472 -11.118  1.00 86.77           O  
ATOM   2014  CG  GLU A 141     -11.858   5.425 -14.008  1.00 86.77           C  
ATOM   2015  HG2 GLU A 141     -11.234   5.231 -13.135  1.00 86.77           H  
ATOM   2016  HG3 GLU A 141     -12.180   4.468 -14.417  1.00 86.77           H  
ATOM   2017  CD  GLU A 141     -11.037   6.187 -15.066  1.00 86.77           C  
ATOM   2018  OE1 GLU A 141      -9.861   5.803 -15.261  1.00 86.77           O  
ATOM   2019  OE2 GLU A 141     -11.585   7.131 -15.681  1.00 86.77           O  
ATOM   2020  N   SER A 142     -16.184   6.447 -12.483  1.00 89.63           N  
ATOM   2021  H   SER A 142     -16.355   5.675 -13.111  1.00 89.63           H  
ATOM   2022  CA  SER A 142     -17.334   7.256 -12.065  1.00 89.63           C  
ATOM   2023  HA  SER A 142     -17.016   8.295 -11.979  1.00 89.63           H  
ATOM   2024  C   SER A 142     -17.861   6.834 -10.696  1.00 89.63           C  
ATOM   2025  CB  SER A 142     -18.458   7.204 -13.106  1.00 89.63           C  
ATOM   2026  HB2 SER A 142     -19.261   7.873 -12.797  1.00 89.63           H  
ATOM   2027  HB3 SER A 142     -18.068   7.553 -14.061  1.00 89.63           H  
ATOM   2028  O   SER A 142     -18.224   7.695  -9.899  1.00 89.63           O  
ATOM   2029  OG  SER A 142     -18.981   5.899 -13.274  1.00 89.63           O  
ATOM   2030  HG  SER A 142     -19.516   5.665 -12.512  1.00 89.63           H  
ATOM   2031  N   ASP A 143     -17.864   5.529 -10.401  1.00 93.62           N  
ATOM   2032  H   ASP A 143     -17.537   4.874 -11.096  1.00 93.62           H  
ATOM   2033  CA  ASP A 143     -18.278   5.016  -9.089  1.00 93.62           C  
ATOM   2034  HA  ASP A 143     -19.241   5.450  -8.822  1.00 93.62           H  
ATOM   2035  C   ASP A 143     -17.276   5.427  -8.005  1.00 93.62           C  
ATOM   2036  CB  ASP A 143     -18.429   3.484  -9.106  1.00 93.62           C  
ATOM   2037  HB2 ASP A 143     -18.548   3.148  -8.076  1.00 93.62           H  
ATOM   2038  HB3 ASP A 143     -17.508   3.036  -9.478  1.00 93.62           H  
ATOM   2039  O   ASP A 143     -17.679   5.767  -6.896  1.00 93.62           O  
ATOM   2040  CG  ASP A 143     -19.637   2.958  -9.899  1.00 93.62           C  
ATOM   2041  OD1 ASP A 143     -19.775   1.716  -9.992  1.00 93.62           O  
ATOM   2042  OD2 ASP A 143     -20.463   3.770 -10.370  1.00 93.62           O  
ATOM   2043  N   VAL A 144     -15.976   5.457  -8.327  1.00 93.37           N  
ATOM   2044  H   VAL A 144     -15.712   5.123  -9.243  1.00 93.37           H  
ATOM   2045  CA  VAL A 144     -14.930   5.974  -7.431  1.00 93.37           C  
ATOM   2046  HA  VAL A 144     -14.949   5.406  -6.501  1.00 93.37           H  
ATOM   2047  C   VAL A 144     -15.215   7.428  -7.060  1.00 93.37           C  
ATOM   2048  CB  VAL A 144     -13.528   5.820  -8.052  1.00 93.37           C  
ATOM   2049  HB  VAL A 144     -13.530   6.247  -9.055  1.00 93.37           H  
ATOM   2050  O   VAL A 144     -15.238   7.743  -5.872  1.00 93.37           O  
ATOM   2051  CG1 VAL A 144     -12.443   6.521  -7.224  1.00 93.37           C  
ATOM   2052 HG11 VAL A 144     -12.492   6.188  -6.187  1.00 93.37           H  
ATOM   2053 HG12 VAL A 144     -11.462   6.292  -7.639  1.00 93.37           H  
ATOM   2054 HG13 VAL A 144     -12.578   7.602  -7.257  1.00 93.37           H  
ATOM   2055  CG2 VAL A 144     -13.110   4.345  -8.146  1.00 93.37           C  
ATOM   2056 HG21 VAL A 144     -12.850   3.968  -7.158  1.00 93.37           H  
ATOM   2057 HG22 VAL A 144     -12.244   4.255  -8.801  1.00 93.37           H  
ATOM   2058 HG23 VAL A 144     -13.920   3.736  -8.549  1.00 93.37           H  
ATOM   2059  N   LEU A 145     -15.483   8.300  -8.039  1.00 94.95           N  
ATOM   2060  H   LEU A 145     -15.475   7.981  -8.997  1.00 94.95           H  
ATOM   2061  CA  LEU A 145     -15.782   9.709  -7.766  1.00 94.95           C  
ATOM   2062  HA  LEU A 145     -14.972  10.103  -7.152  1.00 94.95           H  
ATOM   2063  C   LEU A 145     -17.079   9.866  -6.953  1.00 94.95           C  
ATOM   2064  CB  LEU A 145     -15.816  10.485  -9.094  1.00 94.95           C  
ATOM   2065  HB2 LEU A 145     -14.891  10.291  -9.636  1.00 94.95           H  
ATOM   2066  HB3 LEU A 145     -16.644  10.110  -9.696  1.00 94.95           H  
ATOM   2067  O   LEU A 145     -17.074  10.538  -5.926  1.00 94.95           O  
ATOM   2068  CG  LEU A 145     -15.977  12.010  -8.926  1.00 94.95           C  
ATOM   2069  HG  LEU A 145     -16.915  12.225  -8.415  1.00 94.95           H  
ATOM   2070  CD1 LEU A 145     -14.820  12.640  -8.144  1.00 94.95           C  
ATOM   2071 HD11 LEU A 145     -14.932  13.724  -8.137  1.00 94.95           H  
ATOM   2072 HD12 LEU A 145     -13.862  12.370  -8.588  1.00 94.95           H  
ATOM   2073 HD13 LEU A 145     -14.855  12.308  -7.106  1.00 94.95           H  
ATOM   2074  CD2 LEU A 145     -16.022  12.662 -10.310  1.00 94.95           C  
ATOM   2075 HD21 LEU A 145     -16.851  12.244 -10.881  1.00 94.95           H  
ATOM   2076 HD22 LEU A 145     -15.085  12.486 -10.840  1.00 94.95           H  
ATOM   2077 HD23 LEU A 145     -16.182  13.734 -10.197  1.00 94.95           H  
ATOM   2078  N   ALA A 146     -18.148   9.159  -7.334  1.00 95.74           N  
ATOM   2079  H   ALA A 146     -18.090   8.608  -8.179  1.00 95.74           H  
ATOM   2080  CA  ALA A 146     -19.420   9.174  -6.606  1.00 95.74           C  
ATOM   2081  HA  ALA A 146     -19.782  10.202  -6.564  1.00 95.74           H  
ATOM   2082  C   ALA A 146     -19.289   8.668  -5.155  1.00 95.74           C  
ATOM   2083  CB  ALA A 146     -20.425   8.322  -7.389  1.00 95.74           C  
ATOM   2084  HB1 ALA A 146     -20.082   7.288  -7.434  1.00 95.74           H  
ATOM   2085  HB2 ALA A 146     -20.528   8.711  -8.403  1.00 95.74           H  
ATOM   2086  HB3 ALA A 146     -21.396   8.357  -6.895  1.00 95.74           H  
ATOM   2087  O   ALA A 146     -19.991   9.140  -4.253  1.00 95.74           O  
ATOM   2088  N   ALA A 147     -18.380   7.720  -4.913  1.00 96.92           N  
ATOM   2089  H   ALA A 147     -17.895   7.306  -5.696  1.00 96.92           H  
ATOM   2090  CA  ALA A 147     -18.058   7.243  -3.577  1.00 96.92           C  
ATOM   2091  HA  ALA A 147     -18.991   7.077  -3.038  1.00 96.92           H  
ATOM   2092  C   ALA A 147     -17.298   8.255  -2.736  1.00 96.92           C  
ATOM   2093  CB  ALA A 147     -17.293   5.929  -3.671  1.00 96.92           C  
ATOM   2094  HB1 ALA A 147     -17.014   5.593  -2.672  1.00 96.92           H  
ATOM   2095  HB2 ALA A 147     -16.385   6.073  -4.256  1.00 96.92           H  
ATOM   2096  HB3 ALA A 147     -17.928   5.188  -4.156  1.00 96.92           H  
ATOM   2097  O   ALA A 147     -17.592   8.379  -1.548  1.00 96.92           O  
ATOM   2098  N   MET A 148     -16.355   8.977  -3.339  1.00 97.28           N  
ATOM   2099  H   MET A 148     -16.184   8.830  -4.323  1.00 97.28           H  
ATOM   2100  CA  MET A 148     -15.655  10.062  -2.660  1.00 97.28           C  
ATOM   2101  HA  MET A 148     -15.242   9.683  -1.725  1.00 97.28           H  
ATOM   2102  C   MET A 148     -16.630  11.180  -2.289  1.00 97.28           C  
ATOM   2103  CB  MET A 148     -14.497  10.580  -3.521  1.00 97.28           C  
ATOM   2104  HB2 MET A 148     -14.860  10.886  -4.501  1.00 97.28           H  
ATOM   2105  HB3 MET A 148     -14.052  11.445  -3.029  1.00 97.28           H  
ATOM   2106  O   MET A 148     -16.649  11.580  -1.128  1.00 97.28           O  
ATOM   2107  CG  MET A 148     -13.426   9.497  -3.684  1.00 97.28           C  
ATOM   2108  HG2 MET A 148     -13.121   9.158  -2.694  1.00 97.28           H  
ATOM   2109  HG3 MET A 148     -13.854   8.642  -4.207  1.00 97.28           H  
ATOM   2110  SD  MET A 148     -11.949  10.013  -4.582  1.00 97.28           S  
ATOM   2111  CE  MET A 148     -11.076  10.758  -3.186  1.00 97.28           C  
ATOM   2112  HE1 MET A 148     -11.624  11.626  -2.819  1.00 97.28           H  
ATOM   2113  HE2 MET A 148     -10.073  11.041  -3.507  1.00 97.28           H  
ATOM   2114  HE3 MET A 148     -10.991  10.035  -2.375  1.00 97.28           H  
ATOM   2115  N   ASP A 149     -17.500  11.592  -3.215  1.00 97.37           N  
ATOM   2116  H   ASP A 149     -17.386  11.269  -4.165  1.00 97.37           H  
ATOM   2117  CA  ASP A 149     -18.536  12.603  -2.965  1.00 97.37           C  
ATOM   2118  HA  ASP A 149     -18.064  13.536  -2.660  1.00 97.37           H  
ATOM   2119  C   ASP A 149     -19.480  12.173  -1.830  1.00 97.37           C  
ATOM   2120  CB  ASP A 149     -19.328  12.870  -4.258  1.00 97.37           C  
ATOM   2121  HB2 ASP A 149     -19.720  11.927  -4.637  1.00 97.37           H  
ATOM   2122  HB3 ASP A 149     -20.178  13.508  -4.014  1.00 97.37           H  
ATOM   2123  O   ASP A 149     -19.696  12.917  -0.873  1.00 97.37           O  
ATOM   2124  CG  ASP A 149     -18.523  13.567  -5.366  1.00 97.37           C  
ATOM   2125  OD1 ASP A 149     -18.968  13.473  -6.533  1.00 97.37           O  
ATOM   2126  OD2 ASP A 149     -17.493  14.207  -5.052  1.00 97.37           O  
ATOM   2127  N   SER A 150     -19.969  10.926  -1.864  1.00 97.02           N  
ATOM   2128  H   SER A 150     -19.763  10.360  -2.674  1.00 97.02           H  
ATOM   2129  CA  SER A 150     -20.819  10.392  -0.790  1.00 97.02           C  
ATOM   2130  HA  SER A 150     -21.691  11.036  -0.676  1.00 97.02           H  
ATOM   2131  C   SER A 150     -20.096  10.352   0.553  1.00 97.02           C  
ATOM   2132  CB  SER A 150     -21.292   8.975  -1.104  1.00 97.02           C  
ATOM   2133  HB2 SER A 150     -21.857   8.595  -0.253  1.00 97.02           H  
ATOM   2134  HB3 SER A 150     -20.423   8.335  -1.259  1.00 97.02           H  
ATOM   2135  O   SER A 150     -20.684  10.688   1.575  1.00 97.02           O  
ATOM   2136  OG  SER A 150     -22.117   8.946  -2.252  1.00 97.02           O  
ATOM   2137  HG  SER A 150     -21.548   9.126  -3.004  1.00 97.02           H  
ATOM   2138  N   ALA A 151     -18.823   9.951   0.577  1.00 97.74           N  
ATOM   2139  H   ALA A 151     -18.367   9.699  -0.289  1.00 97.74           H  
ATOM   2140  CA  ALA A 151     -18.060   9.882   1.814  1.00 97.74           C  
ATOM   2141  HA  ALA A 151     -18.647   9.322   2.542  1.00 97.74           H  
ATOM   2142  C   ALA A 151     -17.806  11.267   2.424  1.00 97.74           C  
ATOM   2143  CB  ALA A 151     -16.762   9.130   1.534  1.00 97.74           C  
ATOM   2144  HB1 ALA A 151     -16.980   8.167   1.072  1.00 97.74           H  
ATOM   2145  HB2 ALA A 151     -16.138   9.716   0.859  1.00 97.74           H  
ATOM   2146  HB3 ALA A 151     -16.242   8.963   2.478  1.00 97.74           H  
ATOM   2147  O   ALA A 151     -17.859  11.417   3.649  1.00 97.74           O  
ATOM   2148  N   ILE A 152     -17.576  12.275   1.576  1.00 97.47           N  
ATOM   2149  H   ILE A 152     -17.549  12.068   0.588  1.00 97.47           H  
ATOM   2150  CA  ILE A 152     -17.475  13.679   1.978  1.00 97.47           C  
ATOM   2151  HA  ILE A 152     -16.682  13.775   2.720  1.00 97.47           H  
ATOM   2152  C   ILE A 152     -18.775  14.132   2.655  1.00 97.47           C  
ATOM   2153  CB  ILE A 152     -17.115  14.556   0.754  1.00 97.47           C  
ATOM   2154  HB  ILE A 152     -17.798  14.325  -0.063  1.00 97.47           H  
ATOM   2155  O   ILE A 152     -18.737  14.637   3.779  1.00 97.47           O  
ATOM   2156  CG1 ILE A 152     -15.669  14.289   0.277  1.00 97.47           C  
ATOM   2157 HG12 ILE A 152     -15.449  13.223   0.318  1.00 97.47           H  
ATOM   2158 HG13 ILE A 152     -14.978  14.788   0.957  1.00 97.47           H  
ATOM   2159  CG2 ILE A 152     -17.271  16.046   1.097  1.00 97.47           C  
ATOM   2160 HG21 ILE A 152     -18.324  16.286   1.241  1.00 97.47           H  
ATOM   2161 HG22 ILE A 152     -16.910  16.663   0.274  1.00 97.47           H  
ATOM   2162 HG23 ILE A 152     -16.716  16.265   2.009  1.00 97.47           H  
ATOM   2163  CD1 ILE A 152     -15.387  14.779  -1.151  1.00 97.47           C  
ATOM   2164 HD11 ILE A 152     -15.415  15.867  -1.198  1.00 97.47           H  
ATOM   2165 HD12 ILE A 152     -14.400  14.439  -1.463  1.00 97.47           H  
ATOM   2166 HD13 ILE A 152     -16.124  14.367  -1.840  1.00 97.47           H  
ATOM   2167  N   ASP A 153     -19.921  13.914   2.007  1.00 97.46           N  
ATOM   2168  H   ASP A 153     -19.883  13.531   1.074  1.00 97.46           H  
ATOM   2169  CA  ASP A 153     -21.230  14.335   2.522  1.00 97.46           C  
ATOM   2170  HA  ASP A 153     -21.178  15.389   2.796  1.00 97.46           H  
ATOM   2171  C   ASP A 153     -21.653  13.572   3.786  1.00 97.46           C  
ATOM   2172  CB  ASP A 153     -22.286  14.164   1.420  1.00 97.46           C  
ATOM   2173  HB2 ASP A 153     -23.274  14.210   1.878  1.00 97.46           H  
ATOM   2174  HB3 ASP A 153     -22.179  13.180   0.962  1.00 97.46           H  
ATOM   2175  O   ASP A 153     -22.273  14.143   4.693  1.00 97.46           O  
ATOM   2176  CG  ASP A 153     -22.233  15.250   0.339  1.00 97.46           C  
ATOM   2177  OD1 ASP A 153     -22.887  15.032  -0.705  1.00 97.46           O  
ATOM   2178  OD2 ASP A 153     -21.665  16.338   0.609  1.00 97.46           O  
ATOM   2179  N   ASP A 154     -21.269  12.298   3.876  1.00 97.80           N  
ATOM   2180  H   ASP A 154     -20.848  11.884   3.056  1.00 97.80           H  
ATOM   2181  CA  ASP A 154     -21.543  11.425   5.015  1.00 97.80           C  
ATOM   2182  HA  ASP A 154     -22.598  11.516   5.271  1.00 97.80           H  
ATOM   2183  C   ASP A 154     -20.750  11.824   6.273  1.00 97.80           C  
ATOM   2184  CB  ASP A 154     -21.272   9.962   4.617  1.00 97.80           C  
ATOM   2185  HB2 ASP A 154     -21.277   9.371   5.533  1.00 97.80           H  
ATOM   2186  HB3 ASP A 154     -20.288   9.871   4.156  1.00 97.80           H  
ATOM   2187  O   ASP A 154     -21.162  11.499   7.393  1.00 97.80           O  
ATOM   2188  CG  ASP A 154     -22.351   9.356   3.713  1.00 97.80           C  
ATOM   2189  OD1 ASP A 154     -22.266   8.158   3.344  1.00 97.80           O  
ATOM   2190  OD2 ASP A 154     -23.412   9.986   3.525  1.00 97.80           O  
ATOM   2191  N   GLY A 155     -19.655  12.575   6.109  1.00 96.99           N  
ATOM   2192  H   GLY A 155     -19.413  12.836   5.164  1.00 96.99           H  
ATOM   2193  CA  GLY A 155     -18.851  13.124   7.201  1.00 96.99           C  
ATOM   2194  HA2 GLY A 155     -18.388  14.045   6.847  1.00 96.99           H  
ATOM   2195  HA3 GLY A 155     -19.495  13.364   8.048  1.00 96.99           H  
ATOM   2196  C   GLY A 155     -17.730  12.203   7.685  1.00 96.99           C  
ATOM   2197  O   GLY A 155     -17.462  12.161   8.891  1.00 96.99           O  
ATOM   2198  N   VAL A 156     -17.091  11.452   6.775  1.00 98.15           N  
ATOM   2199  H   VAL A 156     -17.353  11.552   5.804  1.00 98.15           H  
ATOM   2200  CA  VAL A 156     -15.881  10.673   7.104  1.00 98.15           C  
ATOM   2201  HA  VAL A 156     -16.114  10.080   7.989  1.00 98.15           H  
ATOM   2202  C   VAL A 156     -14.711  11.593   7.474  1.00 98.15           C  
ATOM   2203  CB  VAL A 156     -15.459   9.683   5.997  1.00 98.15           C  
ATOM   2204  HB  VAL A 156     -14.678   9.046   6.414  1.00 98.15           H  
ATOM   2205  O   VAL A 156     -14.657  12.737   7.040  1.00 98.15           O  
ATOM   2206  CG1 VAL A 156     -16.606   8.751   5.583  1.00 98.15           C  
ATOM   2207 HG11 VAL A 156     -17.411   9.325   5.125  1.00 98.15           H  
ATOM   2208 HG12 VAL A 156     -16.986   8.229   6.460  1.00 98.15           H  
ATOM   2209 HG13 VAL A 156     -16.236   8.019   4.865  1.00 98.15           H  
ATOM   2210  CG2 VAL A 156     -14.864  10.358   4.758  1.00 98.15           C  
ATOM   2211 HG21 VAL A 156     -15.556  11.097   4.355  1.00 98.15           H  
ATOM   2212 HG22 VAL A 156     -14.638   9.611   3.997  1.00 98.15           H  
ATOM   2213 HG23 VAL A 156     -13.933  10.861   5.021  1.00 98.15           H  
ATOM   2214  N   ASP A 157     -13.752  11.092   8.253  1.00 98.29           N  
ATOM   2215  H   ASP A 157     -13.835  10.140   8.580  1.00 98.29           H  
ATOM   2216  CA  ASP A 157     -12.544  11.843   8.635  1.00 98.29           C  
ATOM   2217  HA  ASP A 157     -12.713  12.915   8.537  1.00 98.29           H  
ATOM   2218  C   ASP A 157     -11.328  11.481   7.781  1.00 98.29           C  
ATOM   2219  CB  ASP A 157     -12.204  11.529  10.091  1.00 98.29           C  
ATOM   2220  HB2 ASP A 157     -11.236  11.969  10.332  1.00 98.29           H  
ATOM   2221  HB3 ASP A 157     -12.124  10.450  10.217  1.00 98.29           H  
ATOM   2222  O   ASP A 157     -10.495  12.330   7.465  1.00 98.29           O  
ATOM   2223  CG  ASP A 157     -13.233  12.089  11.052  1.00 98.29           C  
ATOM   2224  OD1 ASP A 157     -13.909  11.299  11.759  1.00 98.29           O  
ATOM   2225  OD2 ASP A 157     -13.339  13.331  11.154  1.00 98.29           O  
ATOM   2226  N   ILE A 158     -11.216  10.198   7.431  1.00 98.42           N  
ATOM   2227  H   ILE A 158     -11.953   9.572   7.720  1.00 98.42           H  
ATOM   2228  CA  ILE A 158     -10.114   9.630   6.656  1.00 98.42           C  
ATOM   2229  HA  ILE A 158      -9.507  10.436   6.242  1.00 98.42           H  
ATOM   2230  C   ILE A 158     -10.709   8.826   5.504  1.00 98.42           C  
ATOM   2231  CB  ILE A 158      -9.217   8.733   7.544  1.00 98.42           C  
ATOM   2232  HB  ILE A 158      -9.818   7.878   7.853  1.00 98.42           H  
ATOM   2233  O   ILE A 158     -11.632   8.041   5.718  1.00 98.42           O  
ATOM   2234  CG1 ILE A 158      -8.721   9.403   8.848  1.00 98.42           C  
ATOM   2235 HG12 ILE A 158      -8.188   8.653   9.433  1.00 98.42           H  
ATOM   2236 HG13 ILE A 158      -9.577   9.715   9.446  1.00 98.42           H  
ATOM   2237  CG2 ILE A 158      -8.020   8.182   6.744  1.00 98.42           C  
ATOM   2238 HG21 ILE A 158      -7.473   8.998   6.273  1.00 98.42           H  
ATOM   2239 HG22 ILE A 158      -7.350   7.635   7.408  1.00 98.42           H  
ATOM   2240 HG23 ILE A 158      -8.365   7.498   5.969  1.00 98.42           H  
ATOM   2241  CD1 ILE A 158      -7.786  10.604   8.672  1.00 98.42           C  
ATOM   2242 HD11 ILE A 158      -6.872  10.295   8.165  1.00 98.42           H  
ATOM   2243 HD12 ILE A 158      -8.275  11.390   8.097  1.00 98.42           H  
ATOM   2244 HD13 ILE A 158      -7.522  11.000   9.653  1.00 98.42           H  
ATOM   2245  N   LEU A 159     -10.150   8.964   4.305  1.00 98.58           N  
ATOM   2246  H   LEU A 159      -9.398   9.632   4.211  1.00 98.58           H  
ATOM   2247  CA  LEU A 159     -10.414   8.078   3.175  1.00 98.58           C  
ATOM   2248  HA  LEU A 159     -11.265   7.439   3.410  1.00 98.58           H  
ATOM   2249  C   LEU A 159      -9.224   7.149   2.944  1.00 98.58           C  
ATOM   2250  CB  LEU A 159     -10.756   8.899   1.921  1.00 98.58           C  
ATOM   2251  HB2 LEU A 159     -10.624   8.271   1.040  1.00 98.58           H  
ATOM   2252  HB3 LEU A 159     -10.051   9.727   1.845  1.00 98.58           H  
ATOM   2253  O   LEU A 159      -8.099   7.604   2.744  1.00 98.58           O  
ATOM   2254  CG  LEU A 159     -12.190   9.451   1.911  1.00 98.58           C  
ATOM   2255  HG  LEU A 159     -12.365  10.045   2.807  1.00 98.58           H  
ATOM   2256  CD1 LEU A 159     -12.403  10.333   0.681  1.00 98.58           C  
ATOM   2257 HD11 LEU A 159     -13.409  10.754   0.695  1.00 98.58           H  
ATOM   2258 HD12 LEU A 159     -11.689  11.157   0.688  1.00 98.58           H  
ATOM   2259 HD13 LEU A 159     -12.273   9.749  -0.230  1.00 98.58           H  
ATOM   2260  CD2 LEU A 159     -13.207   8.310   1.862  1.00 98.58           C  
ATOM   2261 HD21 LEU A 159     -12.923   7.582   1.102  1.00 98.58           H  
ATOM   2262 HD22 LEU A 159     -13.274   7.827   2.837  1.00 98.58           H  
ATOM   2263 HD23 LEU A 159     -14.186   8.714   1.604  1.00 98.58           H  
ATOM   2264  N   SER A 160      -9.486   5.844   2.955  1.00 98.20           N  
ATOM   2265  H   SER A 160     -10.440   5.562   3.133  1.00 98.20           H  
ATOM   2266  CA  SER A 160      -8.529   4.799   2.604  1.00 98.20           C  
ATOM   2267  HA  SER A 160      -7.523   5.218   2.582  1.00 98.20           H  
ATOM   2268  C   SER A 160      -8.865   4.246   1.224  1.00 98.20           C  
ATOM   2269  CB  SER A 160      -8.558   3.685   3.650  1.00 98.20           C  
ATOM   2270  HB2 SER A 160      -9.455   3.078   3.525  1.00 98.20           H  
ATOM   2271  HB3 SER A 160      -8.567   4.123   4.648  1.00 98.20           H  
ATOM   2272  O   SER A 160      -9.933   3.659   1.027  1.00 98.20           O  
ATOM   2273  OG  SER A 160      -7.405   2.882   3.512  1.00 98.20           O  
ATOM   2274  HG  SER A 160      -6.676   3.424   3.822  1.00 98.20           H  
ATOM   2275  N   MET A 161      -7.963   4.446   0.262  1.00 96.84           N  
ATOM   2276  H   MET A 161      -7.140   4.988   0.485  1.00 96.84           H  
ATOM   2277  CA  MET A 161      -8.163   4.063  -1.134  1.00 96.84           C  
ATOM   2278  HA  MET A 161      -9.085   3.491  -1.234  1.00 96.84           H  
ATOM   2279  C   MET A 161      -7.016   3.178  -1.611  1.00 96.84           C  
ATOM   2280  CB  MET A 161      -8.308   5.304  -2.014  1.00 96.84           C  
ATOM   2281  HB2 MET A 161      -7.404   5.908  -1.938  1.00 96.84           H  
ATOM   2282  HB3 MET A 161      -8.428   4.983  -3.049  1.00 96.84           H  
ATOM   2283  O   MET A 161      -5.951   3.629  -2.033  1.00 96.84           O  
ATOM   2284  CG  MET A 161      -9.505   6.164  -1.606  1.00 96.84           C  
ATOM   2285  HG2 MET A 161      -9.328   6.563  -0.607  1.00 96.84           H  
ATOM   2286  HG3 MET A 161     -10.402   5.545  -1.571  1.00 96.84           H  
ATOM   2287  SD  MET A 161      -9.803   7.560  -2.711  1.00 96.84           S  
ATOM   2288  CE  MET A 161     -10.391   6.707  -4.200  1.00 96.84           C  
ATOM   2289  HE1 MET A 161      -9.589   6.106  -4.631  1.00 96.84           H  
ATOM   2290  HE2 MET A 161     -10.705   7.449  -4.934  1.00 96.84           H  
ATOM   2291  HE3 MET A 161     -11.239   6.069  -3.951  1.00 96.84           H  
ATOM   2292  N   SER A 162      -7.250   1.874  -1.578  1.00 95.05           N  
ATOM   2293  H   SER A 162      -8.159   1.561  -1.265  1.00 95.05           H  
ATOM   2294  CA  SER A 162      -6.274   0.870  -2.012  1.00 95.05           C  
ATOM   2295  HA  SER A 162      -5.271   1.276  -1.882  1.00 95.05           H  
ATOM   2296  C   SER A 162      -6.395   0.531  -3.501  1.00 95.05           C  
ATOM   2297  CB  SER A 162      -6.384  -0.338  -1.098  1.00 95.05           C  
ATOM   2298  HB2 SER A 162      -5.778  -1.152  -1.497  1.00 95.05           H  
ATOM   2299  HB3 SER A 162      -7.422  -0.663  -1.020  1.00 95.05           H  
ATOM   2300  O   SER A 162      -6.198  -0.621  -3.903  1.00 95.05           O  
ATOM   2301  OG  SER A 162      -5.879   0.027   0.166  1.00 95.05           O  
ATOM   2302  HG  SER A 162      -6.471   0.675   0.555  1.00 95.05           H  
ATOM   2303  N   LEU A 163      -6.742   1.546  -4.297  1.00 87.62           N  
ATOM   2304  H   LEU A 163      -6.751   2.467  -3.881  1.00 87.62           H  
ATOM   2305  CA  LEU A 163      -7.030   1.478  -5.726  1.00 87.62           C  
ATOM   2306  HA  LEU A 163      -7.080   0.432  -6.030  1.00 87.62           H  
ATOM   2307  C   LEU A 163      -5.907   2.155  -6.519  1.00 87.62           C  
ATOM   2308  CB  LEU A 163      -8.393   2.136  -6.027  1.00 87.62           C  
ATOM   2309  HB2 LEU A 163      -8.651   1.917  -7.063  1.00 87.62           H  
ATOM   2310  HB3 LEU A 163      -8.278   3.217  -5.942  1.00 87.62           H  
ATOM   2311  O   LEU A 163      -5.265   3.091  -6.035  1.00 87.62           O  
ATOM   2312  CG  LEU A 163      -9.572   1.723  -5.124  1.00 87.62           C  
ATOM   2313  HG  LEU A 163      -9.399   2.091  -4.112  1.00 87.62           H  
ATOM   2314  CD1 LEU A 163     -10.861   2.349  -5.645  1.00 87.62           C  
ATOM   2315 HD11 LEU A 163     -10.776   3.436  -5.634  1.00 87.62           H  
ATOM   2316 HD12 LEU A 163     -11.690   2.055  -5.001  1.00 87.62           H  
ATOM   2317 HD13 LEU A 163     -11.065   2.010  -6.661  1.00 87.62           H  
ATOM   2318  CD2 LEU A 163      -9.777   0.215  -5.065  1.00 87.62           C  
ATOM   2319 HD21 LEU A 163      -8.966  -0.242  -4.498  1.00 87.62           H  
ATOM   2320 HD22 LEU A 163     -10.706  -0.007  -4.540  1.00 87.62           H  
ATOM   2321 HD23 LEU A 163      -9.826  -0.187  -6.077  1.00 87.62           H  
ATOM   2322  N   SER A 164      -5.672   1.691  -7.743  1.00 75.68           N  
ATOM   2323  H   SER A 164      -6.262   0.968  -8.129  1.00 75.68           H  
ATOM   2324  CA  SER A 164      -4.691   2.290  -8.645  1.00 75.68           C  
ATOM   2325  HA  SER A 164      -4.368   3.248  -8.239  1.00 75.68           H  
ATOM   2326  C   SER A 164      -5.314   2.576 -10.007  1.00 75.68           C  
ATOM   2327  CB  SER A 164      -3.433   1.418  -8.762  1.00 75.68           C  
ATOM   2328  HB2 SER A 164      -2.999   1.262  -7.774  1.00 75.68           H  
ATOM   2329  HB3 SER A 164      -2.710   1.941  -9.388  1.00 75.68           H  
ATOM   2330  O   SER A 164      -5.982   1.723 -10.592  1.00 75.68           O  
ATOM   2331  OG  SER A 164      -3.672   0.175  -9.387  1.00 75.68           O  
ATOM   2332  HG  SER A 164      -3.718  -0.550  -8.758  1.00 75.68           H  
ATOM   2333  N   GLY A 165      -5.092   3.795 -10.491  1.00 72.00           N  
ATOM   2334  H   GLY A 165      -4.623   4.468  -9.902  1.00 72.00           H  
ATOM   2335  CA  GLY A 165      -5.221   4.133 -11.902  1.00 72.00           C  
ATOM   2336  HA2 GLY A 165      -5.571   5.162 -11.990  1.00 72.00           H  
ATOM   2337  HA3 GLY A 165      -5.946   3.484 -12.393  1.00 72.00           H  
ATOM   2338  C   GLY A 165      -3.874   4.002 -12.612  1.00 72.00           C  
ATOM   2339  O   GLY A 165      -2.948   3.349 -12.128  1.00 72.00           O  
ATOM   2340  N   GLY A 166      -3.746   4.659 -13.759  1.00 73.14           N  
ATOM   2341  H   GLY A 166      -4.534   5.204 -14.079  1.00 73.14           H  
ATOM   2342  CA  GLY A 166      -2.456   4.865 -14.418  1.00 73.14           C  
ATOM   2343  HA2 GLY A 166      -1.798   4.023 -14.203  1.00 73.14           H  
ATOM   2344  HA3 GLY A 166      -2.608   4.907 -15.496  1.00 73.14           H  
ATOM   2345  C   GLY A 166      -1.770   6.166 -13.974  1.00 73.14           C  
ATOM   2346  O   GLY A 166      -2.403   7.021 -13.357  1.00 73.14           O  
ATOM   2347  N   PRO A 167      -0.488   6.370 -14.325  1.00 81.55           N  
ATOM   2348  CA  PRO A 167       0.228   7.623 -14.083  1.00 81.55           C  
ATOM   2349  HA  PRO A 167       0.025   7.983 -13.074  1.00 81.55           H  
ATOM   2350  C   PRO A 167      -0.216   8.709 -15.083  1.00 81.55           C  
ATOM   2351  CB  PRO A 167       1.710   7.243 -14.187  1.00 81.55           C  
ATOM   2352  HB2 PRO A 167       2.048   6.852 -13.227  1.00 81.55           H  
ATOM   2353  HB3 PRO A 167       2.340   8.079 -14.490  1.00 81.55           H  
ATOM   2354  O   PRO A 167       0.479   8.997 -16.063  1.00 81.55           O  
ATOM   2355  CG  PRO A 167       1.707   6.115 -15.219  1.00 81.55           C  
ATOM   2356  HG2 PRO A 167       2.568   5.457 -15.097  1.00 81.55           H  
ATOM   2357  HG3 PRO A 167       1.685   6.533 -16.225  1.00 81.55           H  
ATOM   2358  CD  PRO A 167       0.394   5.385 -14.937  1.00 81.55           C  
ATOM   2359  HD2 PRO A 167      -0.027   4.994 -15.863  1.00 81.55           H  
ATOM   2360  HD3 PRO A 167       0.572   4.575 -14.230  1.00 81.55           H  
ATOM   2361  N   ILE A 168      -1.399   9.282 -14.855  1.00 86.93           N  
ATOM   2362  H   ILE A 168      -1.914   8.976 -14.042  1.00 86.93           H  
ATOM   2363  CA  ILE A 168      -2.045  10.292 -15.711  1.00 86.93           C  
ATOM   2364  HA  ILE A 168      -1.462  10.366 -16.629  1.00 86.93           H  
ATOM   2365  C   ILE A 168      -2.032  11.693 -15.059  1.00 86.93           C  
ATOM   2366  CB  ILE A 168      -3.467   9.833 -16.116  1.00 86.93           C  
ATOM   2367  HB  ILE A 168      -3.895  10.600 -16.762  1.00 86.93           H  
ATOM   2368  O   ILE A 168      -1.833  11.801 -13.850  1.00 86.93           O  
ATOM   2369  CG1 ILE A 168      -4.401   9.684 -14.897  1.00 86.93           C  
ATOM   2370 HG12 ILE A 168      -4.022   8.918 -14.220  1.00 86.93           H  
ATOM   2371 HG13 ILE A 168      -4.416  10.634 -14.363  1.00 86.93           H  
ATOM   2372  CG2 ILE A 168      -3.385   8.539 -16.948  1.00 86.93           C  
ATOM   2373 HG21 ILE A 168      -3.116   7.700 -16.307  1.00 86.93           H  
ATOM   2374 HG22 ILE A 168      -2.640   8.644 -17.736  1.00 86.93           H  
ATOM   2375 HG23 ILE A 168      -4.350   8.329 -17.410  1.00 86.93           H  
ATOM   2376  CD1 ILE A 168      -5.846   9.333 -15.264  1.00 86.93           C  
ATOM   2377 HD11 ILE A 168      -6.247  10.077 -15.952  1.00 86.93           H  
ATOM   2378 HD12 ILE A 168      -6.452   9.314 -14.358  1.00 86.93           H  
ATOM   2379 HD13 ILE A 168      -5.898   8.345 -15.722  1.00 86.93           H  
ATOM   2380  N   PRO A 169      -2.214  12.789 -15.829  1.00 92.43           N  
ATOM   2381  CA  PRO A 169      -2.310  14.141 -15.269  1.00 92.43           C  
ATOM   2382  HA  PRO A 169      -1.377  14.375 -14.756  1.00 92.43           H  
ATOM   2383  C   PRO A 169      -3.482  14.290 -14.295  1.00 92.43           C  
ATOM   2384  CB  PRO A 169      -2.488  15.080 -16.467  1.00 92.43           C  
ATOM   2385  HB2 PRO A 169      -1.975  16.030 -16.317  1.00 92.43           H  
ATOM   2386  HB3 PRO A 169      -3.548  15.248 -16.659  1.00 92.43           H  
ATOM   2387  O   PRO A 169      -4.565  13.765 -14.553  1.00 92.43           O  
ATOM   2388  CG  PRO A 169      -1.892  14.292 -17.630  1.00 92.43           C  
ATOM   2389  HG2 PRO A 169      -2.317  14.598 -18.586  1.00 92.43           H  
ATOM   2390  HG3 PRO A 169      -0.808  14.407 -17.634  1.00 92.43           H  
ATOM   2391  CD  PRO A 169      -2.254  12.850 -17.282  1.00 92.43           C  
ATOM   2392  HD2 PRO A 169      -1.538  12.169 -17.742  1.00 92.43           H  
ATOM   2393  HD3 PRO A 169      -3.266  12.633 -17.626  1.00 92.43           H  
ATOM   2394  N   PHE A 170      -3.310  15.089 -13.238  1.00 95.87           N  
ATOM   2395  H   PHE A 170      -2.404  15.507 -13.085  1.00 95.87           H  
ATOM   2396  CA  PHE A 170      -4.294  15.192 -12.152  1.00 95.87           C  
ATOM   2397  HA  PHE A 170      -4.428  14.205 -11.710  1.00 95.87           H  
ATOM   2398  C   PHE A 170      -5.677  15.659 -12.616  1.00 95.87           C  
ATOM   2399  CB  PHE A 170      -3.770  16.148 -11.075  1.00 95.87           C  
ATOM   2400  HB2 PHE A 170      -4.464  16.127 -10.235  1.00 95.87           H  
ATOM   2401  HB3 PHE A 170      -3.765  17.160 -11.481  1.00 95.87           H  
ATOM   2402  O   PHE A 170      -6.690  15.202 -12.105  1.00 95.87           O  
ATOM   2403  CG  PHE A 170      -2.391  15.834 -10.536  1.00 95.87           C  
ATOM   2404  CD1 PHE A 170      -2.036  14.509 -10.212  1.00 95.87           C  
ATOM   2405  HD1 PHE A 170      -2.739  13.701 -10.346  1.00 95.87           H  
ATOM   2406  CD2 PHE A 170      -1.463  16.873 -10.340  1.00 95.87           C  
ATOM   2407  HD2 PHE A 170      -1.722  17.893 -10.582  1.00 95.87           H  
ATOM   2408  CE1 PHE A 170      -0.761  14.228  -9.698  1.00 95.87           C  
ATOM   2409  HE1 PHE A 170      -0.498  13.210  -9.450  1.00 95.87           H  
ATOM   2410  CE2 PHE A 170      -0.192  16.588  -9.818  1.00 95.87           C  
ATOM   2411  HE2 PHE A 170       0.512  17.394  -9.667  1.00 95.87           H  
ATOM   2412  CZ  PHE A 170       0.160  15.268  -9.491  1.00 95.87           C  
ATOM   2413  HZ  PHE A 170       1.130  15.053  -9.068  1.00 95.87           H  
ATOM   2414  N   HIS A 171      -5.741  16.521 -13.634  1.00 94.38           N  
ATOM   2415  H   HIS A 171      -4.874  16.848 -14.035  1.00 94.38           H  
ATOM   2416  CA  HIS A 171      -7.006  17.021 -14.185  1.00 94.38           C  
ATOM   2417  HA  HIS A 171      -7.650  17.298 -13.350  1.00 94.38           H  
ATOM   2418  C   HIS A 171      -7.792  15.965 -14.999  1.00 94.38           C  
ATOM   2419  CB  HIS A 171      -6.715  18.290 -15.001  1.00 94.38           C  
ATOM   2420  HB2 HIS A 171      -6.147  18.995 -14.394  1.00 94.38           H  
ATOM   2421  HB3 HIS A 171      -7.666  18.760 -15.251  1.00 94.38           H  
ATOM   2422  O   HIS A 171      -8.818  16.290 -15.598  1.00 94.38           O  
ATOM   2423  CG  HIS A 171      -5.975  18.012 -16.285  1.00 94.38           C  
ATOM   2424  CD2 HIS A 171      -4.655  18.235 -16.569  1.00 94.38           C  
ATOM   2425  HD2 HIS A 171      -3.930  18.694 -15.913  1.00 94.38           H  
ATOM   2426  ND1 HIS A 171      -6.532  17.417 -17.385  1.00 94.38           N  
ATOM   2427  HD1 HIS A 171      -7.480  17.070 -17.410  1.00 94.38           H  
ATOM   2428  CE1 HIS A 171      -5.564  17.239 -18.297  1.00 94.38           C  
ATOM   2429  HE1 HIS A 171      -5.686  16.744 -19.249  1.00 94.38           H  
ATOM   2430  NE2 HIS A 171      -4.404  17.732 -17.854  1.00 94.38           N  
ATOM   2431  N   ARG A 172      -7.273  14.734 -15.116  1.00 91.97           N  
ATOM   2432  H   ARG A 172      -6.392  14.559 -14.656  1.00 91.97           H  
ATOM   2433  CA  ARG A 172      -7.950  13.550 -15.682  1.00 91.97           C  
ATOM   2434  HA  ARG A 172      -8.992  13.785 -15.898  1.00 91.97           H  
ATOM   2435  C   ARG A 172      -8.011  12.385 -14.692  1.00 91.97           C  
ATOM   2436  CB  ARG A 172      -7.248  13.077 -16.968  1.00 91.97           C  
ATOM   2437  HB2 ARG A 172      -7.697  12.141 -17.298  1.00 91.97           H  
ATOM   2438  HB3 ARG A 172      -6.195  12.892 -16.754  1.00 91.97           H  
ATOM   2439  O   ARG A 172      -8.491  11.323 -15.059  1.00 91.97           O  
ATOM   2440  CG  ARG A 172      -7.376  14.080 -18.109  1.00 91.97           C  
ATOM   2441  HG2 ARG A 172      -6.872  14.998 -17.806  1.00 91.97           H  
ATOM   2442  HG3 ARG A 172      -8.430  14.284 -18.301  1.00 91.97           H  
ATOM   2443  CD  ARG A 172      -6.706  13.551 -19.377  1.00 91.97           C  
ATOM   2444  HD2 ARG A 172      -7.203  12.627 -19.672  1.00 91.97           H  
ATOM   2445  HD3 ARG A 172      -5.663  13.332 -19.148  1.00 91.97           H  
ATOM   2446  NE  ARG A 172      -6.784  14.532 -20.479  1.00 91.97           N  
ATOM   2447  HE  ARG A 172      -7.443  15.288 -20.357  1.00 91.97           H  
ATOM   2448  NH1 ARG A 172      -5.405  13.424 -21.936  1.00 91.97           N  
ATOM   2449 HH11 ARG A 172      -4.954  13.346 -22.836  1.00 91.97           H  
ATOM   2450 HH12 ARG A 172      -5.356  12.662 -21.275  1.00 91.97           H  
ATOM   2451  NH2 ARG A 172      -6.282  15.388 -22.533  1.00 91.97           N  
ATOM   2452 HH21 ARG A 172      -5.818  15.297 -23.425  1.00 91.97           H  
ATOM   2453 HH22 ARG A 172      -6.914  16.160 -22.373  1.00 91.97           H  
ATOM   2454  CZ  ARG A 172      -6.157  14.447 -21.639  1.00 91.97           C  
ATOM   2455  N   ASP A 173      -7.487  12.560 -13.484  1.00 93.70           N  
ATOM   2456  H   ASP A 173      -7.208  13.485 -13.192  1.00 93.70           H  
ATOM   2457  CA  ASP A 173      -7.433  11.517 -12.468  1.00 93.70           C  
ATOM   2458  HA  ASP A 173      -7.551  10.534 -12.924  1.00 93.70           H  
ATOM   2459  C   ASP A 173      -8.591  11.716 -11.488  1.00 93.70           C  
ATOM   2460  CB  ASP A 173      -6.051  11.555 -11.796  1.00 93.70           C  
ATOM   2461  HB2 ASP A 173      -5.897  12.538 -11.352  1.00 93.70           H  
ATOM   2462  HB3 ASP A 173      -5.283  11.428 -12.558  1.00 93.70           H  
ATOM   2463  O   ASP A 173      -8.561  12.622 -10.657  1.00 93.70           O  
ATOM   2464  CG  ASP A 173      -5.851  10.484 -10.719  1.00 93.70           C  
ATOM   2465  OD1 ASP A 173      -4.687  10.316 -10.294  1.00 93.70           O  
ATOM   2466  OD2 ASP A 173      -6.858   9.878 -10.287  1.00 93.70           O  
ATOM   2467  N   ASN A 174      -9.613  10.863 -11.575  1.00 92.39           N  
ATOM   2468  H   ASN A 174      -9.609  10.176 -12.315  1.00 92.39           H  
ATOM   2469  CA  ASN A 174     -10.787  10.960 -10.707  1.00 92.39           C  
ATOM   2470  HA  ASN A 174     -11.210  11.959 -10.810  1.00 92.39           H  
ATOM   2471  C   ASN A 174     -10.447  10.788  -9.219  1.00 92.39           C  
ATOM   2472  CB  ASN A 174     -11.845   9.939 -11.154  1.00 92.39           C  
ATOM   2473  HB2 ASN A 174     -11.391   8.956 -11.279  1.00 92.39           H  
ATOM   2474  HB3 ASN A 174     -12.609   9.862 -10.380  1.00 92.39           H  
ATOM   2475  O   ASN A 174     -11.124  11.383  -8.382  1.00 92.39           O  
ATOM   2476  CG  ASN A 174     -12.548  10.329 -12.442  1.00 92.39           C  
ATOM   2477  ND2 ASN A 174     -13.493   9.535 -12.870  1.00 92.39           N  
ATOM   2478 HD21 ASN A 174     -13.787   8.750 -12.307  1.00 92.39           H  
ATOM   2479 HD22 ASN A 174     -13.872   9.738 -13.784  1.00 92.39           H  
ATOM   2480  OD1 ASN A 174     -12.294  11.347 -13.062  1.00 92.39           O  
ATOM   2481  N   ILE A 175      -9.389  10.039  -8.880  1.00 95.11           N  
ATOM   2482  H   ILE A 175      -8.773   9.708  -9.610  1.00 95.11           H  
ATOM   2483  CA  ILE A 175      -8.913   9.929  -7.495  1.00 95.11           C  
ATOM   2484  HA  ILE A 175      -9.770   9.752  -6.845  1.00 95.11           H  
ATOM   2485  C   ILE A 175      -8.293  11.260  -7.071  1.00 95.11           C  
ATOM   2486  CB  ILE A 175      -7.922   8.751  -7.318  1.00 95.11           C  
ATOM   2487  HB  ILE A 175      -7.077   8.887  -7.994  1.00 95.11           H  
ATOM   2488  O   ILE A 175      -8.592  11.749  -5.984  1.00 95.11           O  
ATOM   2489  CG1 ILE A 175      -8.616   7.412  -7.657  1.00 95.11           C  
ATOM   2490 HG12 ILE A 175      -9.035   7.471  -8.662  1.00 95.11           H  
ATOM   2491 HG13 ILE A 175      -9.438   7.252  -6.959  1.00 95.11           H  
ATOM   2492  CG2 ILE A 175      -7.369   8.727  -5.878  1.00 95.11           C  
ATOM   2493 HG21 ILE A 175      -6.664   7.905  -5.753  1.00 95.11           H  
ATOM   2494 HG22 ILE A 175      -8.184   8.618  -5.163  1.00 95.11           H  
ATOM   2495 HG23 ILE A 175      -6.824   9.645  -5.660  1.00 95.11           H  
ATOM   2496  CD1 ILE A 175      -7.698   6.182  -7.627  1.00 95.11           C  
ATOM   2497 HD11 ILE A 175      -8.249   5.315  -7.992  1.00 95.11           H  
ATOM   2498 HD12 ILE A 175      -6.836   6.349  -8.272  1.00 95.11           H  
ATOM   2499 HD13 ILE A 175      -7.363   5.972  -6.611  1.00 95.11           H  
ATOM   2500  N   ALA A 176      -7.477  11.890  -7.923  1.00 96.36           N  
ATOM   2501  H   ALA A 176      -7.284  11.450  -8.811  1.00 96.36           H  
ATOM   2502  CA  ALA A 176      -6.907  13.205  -7.625  1.00 96.36           C  
ATOM   2503  HA  ALA A 176      -6.383  13.139  -6.671  1.00 96.36           H  
ATOM   2504  C   ALA A 176      -7.989  14.287  -7.468  1.00 96.36           C  
ATOM   2505  CB  ALA A 176      -5.883  13.592  -8.696  1.00 96.36           C  
ATOM   2506  HB1 ALA A 176      -5.344  14.483  -8.376  1.00 96.36           H  
ATOM   2507  HB2 ALA A 176      -5.174  12.778  -8.848  1.00 96.36           H  
ATOM   2508  HB3 ALA A 176      -6.399  13.815  -9.630  1.00 96.36           H  
ATOM   2509  O   ALA A 176      -7.907  15.079  -6.528  1.00 96.36           O  
ATOM   2510  N   ILE A 177      -9.001  14.290  -8.341  1.00 96.57           N  
ATOM   2511  H   ILE A 177      -8.960  13.621  -9.097  1.00 96.57           H  
ATOM   2512  CA  ILE A 177     -10.136  15.226  -8.315  1.00 96.57           C  
ATOM   2513  HA  ILE A 177      -9.755  16.247  -8.300  1.00 96.57           H  
ATOM   2514  C   ILE A 177     -10.954  15.041  -7.033  1.00 96.57           C  
ATOM   2515  CB  ILE A 177     -11.005  15.054  -9.585  1.00 96.57           C  
ATOM   2516  HB  ILE A 177     -11.283  14.003  -9.674  1.00 96.57           H  
ATOM   2517  O   ILE A 177     -11.101  15.983  -6.258  1.00 96.57           O  
ATOM   2518  CG1 ILE A 177     -10.194  15.459 -10.838  1.00 96.57           C  
ATOM   2519 HG12 ILE A 177     -10.025  16.536 -10.811  1.00 96.57           H  
ATOM   2520 HG13 ILE A 177      -9.208  14.994 -10.817  1.00 96.57           H  
ATOM   2521  CG2 ILE A 177     -12.300  15.887  -9.501  1.00 96.57           C  
ATOM   2522 HG21 ILE A 177     -12.914  15.564  -8.661  1.00 96.57           H  
ATOM   2523 HG22 ILE A 177     -12.896  15.759 -10.405  1.00 96.57           H  
ATOM   2524 HG23 ILE A 177     -12.060  16.943  -9.377  1.00 96.57           H  
ATOM   2525  CD1 ILE A 177     -10.845  15.083 -12.174  1.00 96.57           C  
ATOM   2526 HD11 ILE A 177     -11.761  15.654 -12.331  1.00 96.57           H  
ATOM   2527 HD12 ILE A 177     -10.153  15.310 -12.985  1.00 96.57           H  
ATOM   2528 HD13 ILE A 177     -11.069  14.016 -12.191  1.00 96.57           H  
ATOM   2529  N   GLY A 178     -11.424  13.822  -6.750  1.00 97.12           N  
ATOM   2530  H   GLY A 178     -11.268  13.060  -7.394  1.00 97.12           H  
ATOM   2531  CA  GLY A 178     -12.190  13.559  -5.531  1.00 97.12           C  
ATOM   2532  HA2 GLY A 178     -12.520  12.520  -5.536  1.00 97.12           H  
ATOM   2533  HA3 GLY A 178     -13.073  14.198  -5.506  1.00 97.12           H  
ATOM   2534  C   GLY A 178     -11.369  13.810  -4.263  1.00 97.12           C  
ATOM   2535  O   GLY A 178     -11.892  14.304  -3.264  1.00 97.12           O  
ATOM   2536  N   ALA A 179     -10.058  13.536  -4.294  1.00 97.63           N  
ATOM   2537  H   ALA A 179      -9.672  13.088  -5.112  1.00 97.63           H  
ATOM   2538  CA  ALA A 179      -9.188  13.769  -3.146  1.00 97.63           C  
ATOM   2539  HA  ALA A 179      -9.694  13.365  -2.269  1.00 97.63           H  
ATOM   2540  C   ALA A 179      -8.957  15.258  -2.882  1.00 97.63           C  
ATOM   2541  CB  ALA A 179      -7.857  13.035  -3.329  1.00 97.63           C  
ATOM   2542  HB1 ALA A 179      -7.237  13.187  -2.445  1.00 97.63           H  
ATOM   2543  HB2 ALA A 179      -8.030  11.966  -3.453  1.00 97.63           H  
ATOM   2544  HB3 ALA A 179      -7.340  13.417  -4.208  1.00 97.63           H  
ATOM   2545  O   ALA A 179      -8.755  15.638  -1.727  1.00 97.63           O  
ATOM   2546  N   TYR A 180      -8.997  16.096  -3.922  1.00 97.88           N  
ATOM   2547  H   TYR A 180      -9.192  15.723  -4.840  1.00 97.88           H  
ATOM   2548  CA  TYR A 180      -8.929  17.547  -3.779  1.00 97.88           C  
ATOM   2549  HA  TYR A 180      -8.039  17.808  -3.206  1.00 97.88           H  
ATOM   2550  C   TYR A 180     -10.150  18.052  -3.002  1.00 97.88           C  
ATOM   2551  CB  TYR A 180      -8.817  18.203  -5.163  1.00 97.88           C  
ATOM   2552  HB2 TYR A 180      -7.943  17.806  -5.680  1.00 97.88           H  
ATOM   2553  HB3 TYR A 180      -9.691  17.956  -5.766  1.00 97.88           H  
ATOM   2554  O   TYR A 180      -9.987  18.704  -1.969  1.00 97.88           O  
ATOM   2555  CG  TYR A 180      -8.702  19.709  -5.097  1.00 97.88           C  
ATOM   2556  CD1 TYR A 180      -9.859  20.510  -5.171  1.00 97.88           C  
ATOM   2557  HD1 TYR A 180     -10.830  20.051  -5.289  1.00 97.88           H  
ATOM   2558  CD2 TYR A 180      -7.442  20.306  -4.916  1.00 97.88           C  
ATOM   2559  HD2 TYR A 180      -6.558  19.689  -4.843  1.00 97.88           H  
ATOM   2560  CE1 TYR A 180      -9.757  21.910  -5.068  1.00 97.88           C  
ATOM   2561  HE1 TYR A 180     -10.647  22.521  -5.087  1.00 97.88           H  
ATOM   2562  CE2 TYR A 180      -7.340  21.703  -4.806  1.00 97.88           C  
ATOM   2563  HE2 TYR A 180      -6.373  22.157  -4.643  1.00 97.88           H  
ATOM   2564  OH  TYR A 180      -8.381  23.862  -4.765  1.00 97.88           O  
ATOM   2565  HH  TYR A 180      -7.516  24.094  -4.420  1.00 97.88           H  
ATOM   2566  CZ  TYR A 180      -8.494  22.511  -4.885  1.00 97.88           C  
ATOM   2567  N   SER A 181     -11.355  17.651  -3.423  1.00 97.20           N  
ATOM   2568  H   SER A 181     -11.426  17.162  -4.304  1.00 97.20           H  
ATOM   2569  CA  SER A 181     -12.613  17.985  -2.739  1.00 97.20           C  
ATOM   2570  HA  SER A 181     -12.706  19.069  -2.687  1.00 97.20           H  
ATOM   2571  C   SER A 181     -12.663  17.443  -1.305  1.00 97.20           C  
ATOM   2572  CB  SER A 181     -13.806  17.443  -3.536  1.00 97.20           C  
ATOM   2573  HB2 SER A 181     -14.731  17.734  -3.038  1.00 97.20           H  
ATOM   2574  HB3 SER A 181     -13.757  16.355  -3.586  1.00 97.20           H  
ATOM   2575  O   SER A 181     -13.089  18.146  -0.390  1.00 97.20           O  
ATOM   2576  OG  SER A 181     -13.794  17.974  -4.847  1.00 97.20           O  
ATOM   2577  HG  SER A 181     -14.638  17.788  -5.266  1.00 97.20           H  
ATOM   2578  N   ALA A 182     -12.172  16.221  -1.071  1.00 98.01           N  
ATOM   2579  H   ALA A 182     -11.909  15.649  -1.860  1.00 98.01           H  
ATOM   2580  CA  ALA A 182     -12.072  15.652   0.274  1.00 98.01           C  
ATOM   2581  HA  ALA A 182     -13.056  15.680   0.742  1.00 98.01           H  
ATOM   2582  C   ALA A 182     -11.126  16.472   1.168  1.00 98.01           C  
ATOM   2583  CB  ALA A 182     -11.625  14.190   0.145  1.00 98.01           C  
ATOM   2584  HB1 ALA A 182     -10.630  14.148  -0.297  1.00 98.01           H  
ATOM   2585  HB2 ALA A 182     -11.599  13.715   1.125  1.00 98.01           H  
ATOM   2586  HB3 ALA A 182     -12.323  13.644  -0.490  1.00 98.01           H  
ATOM   2587  O   ALA A 182     -11.467  16.814   2.303  1.00 98.01           O  
ATOM   2588  N   THR A 183      -9.969  16.860   0.630  1.00 97.57           N  
ATOM   2589  H   THR A 183      -9.765  16.576  -0.317  1.00 97.57           H  
ATOM   2590  CA  THR A 183      -8.984  17.672   1.354  1.00 97.57           C  
ATOM   2591  HA  THR A 183      -8.768  17.177   2.301  1.00 97.57           H  
ATOM   2592  C   THR A 183      -9.535  19.060   1.687  1.00 97.57           C  
ATOM   2593  CB  THR A 183      -7.667  17.771   0.571  1.00 97.57           C  
ATOM   2594  HB  THR A 183      -7.834  18.286  -0.375  1.00 97.57           H  
ATOM   2595  O   THR A 183      -9.324  19.530   2.805  1.00 97.57           O  
ATOM   2596  CG2 THR A 183      -6.573  18.497   1.358  1.00 97.57           C  
ATOM   2597 HG21 THR A 183      -5.646  18.513   0.784  1.00 97.57           H  
ATOM   2598 HG22 THR A 183      -6.871  19.526   1.560  1.00 97.57           H  
ATOM   2599 HG23 THR A 183      -6.400  17.983   2.303  1.00 97.57           H  
ATOM   2600  OG1 THR A 183      -7.184  16.475   0.304  1.00 97.57           O  
ATOM   2601  HG1 THR A 183      -7.773  16.093  -0.351  1.00 97.57           H  
ATOM   2602  N   GLU A 184     -10.312  19.682   0.787  1.00 97.46           N  
ATOM   2603  H   GLU A 184     -10.428  19.265  -0.125  1.00 97.46           H  
ATOM   2604  CA  GLU A 184     -10.997  20.967   1.043  1.00 97.46           C  
ATOM   2605  HA  GLU A 184     -10.243  21.726   1.253  1.00 97.46           H  
ATOM   2606  C   GLU A 184     -11.936  20.882   2.255  1.00 97.46           C  
ATOM   2607  CB  GLU A 184     -11.817  21.406  -0.192  1.00 97.46           C  
ATOM   2608  HB2 GLU A 184     -12.731  20.815  -0.247  1.00 97.46           H  
ATOM   2609  HB3 GLU A 184     -11.253  21.197  -1.101  1.00 97.46           H  
ATOM   2610  O   GLU A 184     -12.107  21.846   2.999  1.00 97.46           O  
ATOM   2611  CG  GLU A 184     -12.190  22.906  -0.146  1.00 97.46           C  
ATOM   2612  HG2 GLU A 184     -11.310  23.482   0.141  1.00 97.46           H  
ATOM   2613  HG3 GLU A 184     -12.939  23.056   0.631  1.00 97.46           H  
ATOM   2614  CD  GLU A 184     -12.748  23.454  -1.477  1.00 97.46           C  
ATOM   2615  OE1 GLU A 184     -12.456  24.632  -1.831  1.00 97.46           O  
ATOM   2616  OE2 GLU A 184     -13.516  22.716  -2.129  1.00 97.46           O  
ATOM   2617  N   ARG A 185     -12.525  19.702   2.486  1.00 96.59           N  
ATOM   2618  H   ARG A 185     -12.332  18.959   1.830  1.00 96.59           H  
ATOM   2619  CA  ARG A 185     -13.426  19.417   3.612  1.00 96.59           C  
ATOM   2620  HA  ARG A 185     -13.858  20.359   3.947  1.00 96.59           H  
ATOM   2621  C   ARG A 185     -12.712  18.889   4.858  1.00 96.59           C  
ATOM   2622  CB  ARG A 185     -14.559  18.493   3.132  1.00 96.59           C  
ATOM   2623  HB2 ARG A 185     -14.134  17.552   2.783  1.00 96.59           H  
ATOM   2624  HB3 ARG A 185     -15.223  18.270   3.967  1.00 96.59           H  
ATOM   2625  O   ARG A 185     -13.374  18.488   5.811  1.00 96.59           O  
ATOM   2626  CG  ARG A 185     -15.396  19.110   2.001  1.00 96.59           C  
ATOM   2627  HG2 ARG A 185     -16.192  18.412   1.741  1.00 96.59           H  
ATOM   2628  HG3 ARG A 185     -14.782  19.264   1.113  1.00 96.59           H  
ATOM   2629  CD  ARG A 185     -16.043  20.439   2.393  1.00 96.59           C  
ATOM   2630  HD2 ARG A 185     -15.267  21.200   2.486  1.00 96.59           H  
ATOM   2631  HD3 ARG A 185     -16.529  20.311   3.360  1.00 96.59           H  
ATOM   2632  NE  ARG A 185     -17.003  20.858   1.358  1.00 96.59           N  
ATOM   2633  HE  ARG A 185     -16.658  20.821   0.409  1.00 96.59           H  
ATOM   2634  NH1 ARG A 185     -18.798  21.333   2.710  1.00 96.59           N  
ATOM   2635 HH11 ARG A 185     -19.782  21.538   2.804  1.00 96.59           H  
ATOM   2636 HH12 ARG A 185     -18.210  21.138   3.508  1.00 96.59           H  
ATOM   2637  NH2 ARG A 185     -19.023  21.420   0.490  1.00 96.59           N  
ATOM   2638 HH21 ARG A 185     -20.019  21.555   0.595  1.00 96.59           H  
ATOM   2639 HH22 ARG A 185     -18.641  21.256  -0.431  1.00 96.59           H  
ATOM   2640  CZ  ARG A 185     -18.265  21.204   1.526  1.00 96.59           C  
ATOM   2641  N   GLY A 186     -11.379  18.921   4.884  1.00 97.03           N  
ATOM   2642  H   GLY A 186     -10.901  19.276   4.068  1.00 97.03           H  
ATOM   2643  CA  GLY A 186     -10.577  18.501   6.034  1.00 97.03           C  
ATOM   2644  HA2 GLY A 186      -9.586  18.946   5.936  1.00 97.03           H  
ATOM   2645  HA3 GLY A 186     -11.034  18.873   6.950  1.00 97.03           H  
ATOM   2646  C   GLY A 186     -10.405  16.985   6.168  1.00 97.03           C  
ATOM   2647  O   GLY A 186     -10.009  16.520   7.238  1.00 97.03           O  
ATOM   2648  N   ILE A 187     -10.676  16.226   5.102  1.00 98.24           N  
ATOM   2649  H   ILE A 187     -10.975  16.681   4.251  1.00 98.24           H  
ATOM   2650  CA  ILE A 187     -10.566  14.764   5.061  1.00 98.24           C  
ATOM   2651  HA  ILE A 187     -10.657  14.376   6.076  1.00 98.24           H  
ATOM   2652  C   ILE A 187      -9.194  14.379   4.511  1.00 98.24           C  
ATOM   2653  CB  ILE A 187     -11.711  14.155   4.221  1.00 98.24           C  
ATOM   2654  HB  ILE A 187     -11.623  14.533   3.202  1.00 98.24           H  
ATOM   2655  O   ILE A 187      -8.818  14.793   3.414  1.00 98.24           O  
ATOM   2656  CG1 ILE A 187     -13.075  14.612   4.783  1.00 98.24           C  
ATOM   2657 HG12 ILE A 187     -13.173  14.259   5.810  1.00 98.24           H  
ATOM   2658 HG13 ILE A 187     -13.117  15.701   4.807  1.00 98.24           H  
ATOM   2659  CG2 ILE A 187     -11.609  12.621   4.138  1.00 98.24           C  
ATOM   2660 HG21 ILE A 187     -11.758  12.184   5.126  1.00 98.24           H  
ATOM   2661 HG22 ILE A 187     -12.375  12.243   3.461  1.00 98.24           H  
ATOM   2662 HG23 ILE A 187     -10.641  12.314   3.742  1.00 98.24           H  
ATOM   2663  CD1 ILE A 187     -14.282  14.164   3.960  1.00 98.24           C  
ATOM   2664 HD11 ILE A 187     -14.398  13.081   3.999  1.00 98.24           H  
ATOM   2665 HD12 ILE A 187     -15.183  14.626   4.364  1.00 98.24           H  
ATOM   2666 HD13 ILE A 187     -14.145  14.483   2.927  1.00 98.24           H  
ATOM   2667  N   LEU A 188      -8.437  13.567   5.253  1.00 98.29           N  
ATOM   2668  H   LEU A 188      -8.827  13.206   6.112  1.00 98.29           H  
ATOM   2669  CA  LEU A 188      -7.164  13.042   4.755  1.00 98.29           C  
ATOM   2670  HA  LEU A 188      -6.692  13.813   4.146  1.00 98.29           H  
ATOM   2671  C   LEU A 188      -7.413  11.851   3.837  1.00 98.29           C  
ATOM   2672  CB  LEU A 188      -6.210  12.728   5.920  1.00 98.29           C  
ATOM   2673  HB2 LEU A 188      -6.671  11.987   6.573  1.00 98.29           H  
ATOM   2674  HB3 LEU A 188      -6.091  13.647   6.495  1.00 98.29           H  
ATOM   2675  O   LEU A 188      -8.054  10.880   4.235  1.00 98.29           O  
ATOM   2676  CG  LEU A 188      -4.818  12.222   5.481  1.00 98.29           C  
ATOM   2677  HG  LEU A 188      -4.531  12.699   4.545  1.00 98.29           H  
ATOM   2678  CD1 LEU A 188      -3.783  12.589   6.540  1.00 98.29           C  
ATOM   2679 HD11 LEU A 188      -4.069  12.158   7.499  1.00 98.29           H  
ATOM   2680 HD12 LEU A 188      -3.733  13.674   6.632  1.00 98.29           H  
ATOM   2681 HD13 LEU A 188      -2.797  12.224   6.251  1.00 98.29           H  
ATOM   2682  CD2 LEU A 188      -4.741  10.698   5.318  1.00 98.29           C  
ATOM   2683 HD21 LEU A 188      -5.010  10.208   6.254  1.00 98.29           H  
ATOM   2684 HD22 LEU A 188      -3.729  10.409   5.037  1.00 98.29           H  
ATOM   2685 HD23 LEU A 188      -5.421  10.352   4.539  1.00 98.29           H  
ATOM   2686  N   VAL A 189      -6.839  11.893   2.635  1.00 98.43           N  
ATOM   2687  H   VAL A 189      -6.370  12.742   2.353  1.00 98.43           H  
ATOM   2688  CA  VAL A 189      -6.916  10.793   1.670  1.00 98.43           C  
ATOM   2689  HA  VAL A 189      -7.683  10.091   1.996  1.00 98.43           H  
ATOM   2690  C   VAL A 189      -5.590  10.042   1.629  1.00 98.43           C  
ATOM   2691  CB  VAL A 189      -7.347  11.289   0.280  1.00 98.43           C  
ATOM   2692  HB  VAL A 189      -6.548  11.878  -0.171  1.00 98.43           H  
ATOM   2693  O   VAL A 189      -4.568  10.572   1.192  1.00 98.43           O  
ATOM   2694  CG1 VAL A 189      -7.655  10.093  -0.628  1.00 98.43           C  
ATOM   2695 HG11 VAL A 189      -8.470   9.501  -0.213  1.00 98.43           H  
ATOM   2696 HG12 VAL A 189      -7.944  10.439  -1.620  1.00 98.43           H  
ATOM   2697 HG13 VAL A 189      -6.772   9.462  -0.731  1.00 98.43           H  
ATOM   2698  CG2 VAL A 189      -8.603  12.163   0.377  1.00 98.43           C  
ATOM   2699 HG21 VAL A 189      -8.346  13.148   0.769  1.00 98.43           H  
ATOM   2700 HG22 VAL A 189      -9.342  11.704   1.034  1.00 98.43           H  
ATOM   2701 HG23 VAL A 189      -9.045  12.286  -0.611  1.00 98.43           H  
ATOM   2702  N   SER A 190      -5.602   8.791   2.083  1.00 98.22           N  
ATOM   2703  H   SER A 190      -6.486   8.412   2.390  1.00 98.22           H  
ATOM   2704  CA  SER A 190      -4.481   7.861   1.960  1.00 98.22           C  
ATOM   2705  HA  SER A 190      -3.563   8.422   1.787  1.00 98.22           H  
ATOM   2706  C   SER A 190      -4.712   6.939   0.772  1.00 98.22           C  
ATOM   2707  CB  SER A 190      -4.310   7.056   3.246  1.00 98.22           C  
ATOM   2708  HB2 SER A 190      -5.212   6.466   3.409  1.00 98.22           H  
ATOM   2709  HB3 SER A 190      -4.176   7.736   4.087  1.00 98.22           H  
ATOM   2710  O   SER A 190      -5.758   6.300   0.671  1.00 98.22           O  
ATOM   2711  OG  SER A 190      -3.181   6.200   3.144  1.00 98.22           O  
ATOM   2712  HG  SER A 190      -2.405   6.745   2.995  1.00 98.22           H  
ATOM   2713  N   CYS A 191      -3.724   6.858  -0.118  1.00 98.10           N  
ATOM   2714  H   CYS A 191      -2.882   7.393   0.038  1.00 98.10           H  
ATOM   2715  CA  CYS A 191      -3.777   6.007  -1.300  1.00 98.10           C  
ATOM   2716  HA  CYS A 191      -4.656   5.366  -1.238  1.00 98.10           H  
ATOM   2717  C   CYS A 191      -2.548   5.106  -1.406  1.00 98.10           C  
ATOM   2718  CB  CYS A 191      -3.904   6.858  -2.563  1.00 98.10           C  
ATOM   2719  HB2 CYS A 191      -3.070   7.558  -2.608  1.00 98.10           H  
ATOM   2720  HB3 CYS A 191      -3.862   6.200  -3.431  1.00 98.10           H  
ATOM   2721  O   CYS A 191      -1.427   5.502  -1.079  1.00 98.10           O  
ATOM   2722  SG  CYS A 191      -5.476   7.754  -2.629  1.00 98.10           S  
ATOM   2723  HG  CYS A 191      -5.430   8.273  -1.399  1.00 98.10           H  
ATOM   2724  N   SER A 192      -2.735   3.903  -1.940  1.00 97.55           N  
ATOM   2725  H   SER A 192      -3.678   3.628  -2.177  1.00 97.55           H  
ATOM   2726  CA  SER A 192      -1.627   3.012  -2.297  1.00 97.55           C  
ATOM   2727  HA  SER A 192      -0.971   2.899  -1.434  1.00 97.55           H  
ATOM   2728  C   SER A 192      -0.799   3.579  -3.458  1.00 97.55           C  
ATOM   2729  CB  SER A 192      -2.188   1.635  -2.655  1.00 97.55           C  
ATOM   2730  HB2 SER A 192      -2.636   1.193  -1.765  1.00 97.55           H  
ATOM   2731  HB3 SER A 192      -1.374   0.992  -2.989  1.00 97.55           H  
ATOM   2732  O   SER A 192      -1.373   4.041  -4.439  1.00 97.55           O  
ATOM   2733  OG  SER A 192      -3.170   1.687  -3.672  1.00 97.55           O  
ATOM   2734  HG  SER A 192      -3.056   2.479  -4.202  1.00 97.55           H  
ATOM   2735  N   ALA A 193       0.533   3.488  -3.403  1.00 97.61           N  
ATOM   2736  H   ALA A 193       0.965   3.182  -2.542  1.00 97.61           H  
ATOM   2737  CA  ALA A 193       1.418   3.986  -4.466  1.00 97.61           C  
ATOM   2738  HA  ALA A 193       1.113   5.002  -4.719  1.00 97.61           H  
ATOM   2739  C   ALA A 193       1.364   3.175  -5.778  1.00 97.61           C  
ATOM   2740  CB  ALA A 193       2.851   4.039  -3.917  1.00 97.61           C  
ATOM   2741  HB1 ALA A 193       3.207   3.033  -3.695  1.00 97.61           H  
ATOM   2742  HB2 ALA A 193       2.885   4.639  -3.008  1.00 97.61           H  
ATOM   2743  HB3 ALA A 193       3.512   4.489  -4.659  1.00 97.61           H  
ATOM   2744  O   ALA A 193       1.930   3.603  -6.779  1.00 97.61           O  
ATOM   2745  N   GLY A 194       0.706   2.009  -5.780  1.00 96.24           N  
ATOM   2746  H   GLY A 194       0.243   1.742  -4.923  1.00 96.24           H  
ATOM   2747  CA  GLY A 194       0.686   1.054  -6.893  1.00 96.24           C  
ATOM   2748  HA2 GLY A 194       0.930   1.556  -7.829  1.00 96.24           H  
ATOM   2749  HA3 GLY A 194      -0.318   0.641  -6.988  1.00 96.24           H  
ATOM   2750  C   GLY A 194       1.674  -0.098  -6.695  1.00 96.24           C  
ATOM   2751  O   GLY A 194       2.527  -0.053  -5.805  1.00 96.24           O  
ATOM   2752  N   ASN A 195       1.588  -1.139  -7.525  1.00 96.09           N  
ATOM   2753  H   ASN A 195       0.935  -1.095  -8.295  1.00 96.09           H  
ATOM   2754  CA  ASN A 195       2.380  -2.371  -7.375  1.00 96.09           C  
ATOM   2755  HA  ASN A 195       3.057  -2.235  -6.531  1.00 96.09           H  
ATOM   2756  C   ASN A 195       3.273  -2.698  -8.586  1.00 96.09           C  
ATOM   2757  CB  ASN A 195       1.472  -3.537  -6.985  1.00 96.09           C  
ATOM   2758  HB2 ASN A 195       0.824  -3.787  -7.826  1.00 96.09           H  
ATOM   2759  HB3 ASN A 195       2.089  -4.408  -6.766  1.00 96.09           H  
ATOM   2760  O   ASN A 195       3.595  -3.862  -8.822  1.00 96.09           O  
ATOM   2761  CG  ASN A 195       0.654  -3.201  -5.767  1.00 96.09           C  
ATOM   2762  ND2 ASN A 195      -0.614  -2.897  -5.931  1.00 96.09           N  
ATOM   2763 HD21 ASN A 195      -1.062  -2.395  -5.177  1.00 96.09           H  
ATOM   2764 HD22 ASN A 195      -0.986  -2.889  -6.869  1.00 96.09           H  
ATOM   2765  OD1 ASN A 195       1.150  -3.205  -4.653  1.00 96.09           O  
ATOM   2766  N   SER A 196       3.658  -1.677  -9.349  1.00 93.44           N  
ATOM   2767  H   SER A 196       3.370  -0.743  -9.095  1.00 93.44           H  
ATOM   2768  CA  SER A 196       4.420  -1.797 -10.596  1.00 93.44           C  
ATOM   2769  HA  SER A 196       4.312  -2.814 -10.974  1.00 93.44           H  
ATOM   2770  C   SER A 196       5.925  -1.558 -10.419  1.00 93.44           C  
ATOM   2771  CB  SER A 196       3.825  -0.861 -11.651  1.00 93.44           C  
ATOM   2772  HB2 SER A 196       4.340  -1.008 -12.601  1.00 93.44           H  
ATOM   2773  HB3 SER A 196       3.954   0.172 -11.329  1.00 93.44           H  
ATOM   2774  O   SER A 196       6.625  -1.282 -11.390  1.00 93.44           O  
ATOM   2775  OG  SER A 196       2.442  -1.126 -11.818  1.00 93.44           O  
ATOM   2776  HG  SER A 196       2.087  -0.490 -12.443  1.00 93.44           H  
ATOM   2777  N   GLY A 197       6.437  -1.638  -9.188  1.00 93.48           N  
ATOM   2778  H   GLY A 197       5.826  -1.901  -8.429  1.00 93.48           H  
ATOM   2779  CA  GLY A 197       7.875  -1.571  -8.923  1.00 93.48           C  
ATOM   2780  HA2 GLY A 197       8.281  -0.687  -9.415  1.00 93.48           H  
ATOM   2781  HA3 GLY A 197       8.036  -1.469  -7.849  1.00 93.48           H  
ATOM   2782  C   GLY A 197       8.646  -2.816  -9.405  1.00 93.48           C  
ATOM   2783  O   GLY A 197       8.031  -3.827  -9.762  1.00 93.48           O  
ATOM   2784  N   PRO A 198       9.994  -2.781  -9.401  1.00 95.86           N  
ATOM   2785  CA  PRO A 198      10.843  -1.733  -8.820  1.00 95.86           C  
ATOM   2786  HA  PRO A 198      10.339  -1.255  -7.980  1.00 95.86           H  
ATOM   2787  C   PRO A 198      11.254  -0.628  -9.812  1.00 95.86           C  
ATOM   2788  CB  PRO A 198      12.057  -2.495  -8.278  1.00 95.86           C  
ATOM   2789  HB2 PRO A 198      12.945  -1.873  -8.161  1.00 95.86           H  
ATOM   2790  HB3 PRO A 198      11.808  -2.971  -7.330  1.00 95.86           H  
ATOM   2791  O   PRO A 198      12.171   0.138  -9.535  1.00 95.86           O  
ATOM   2792  CG  PRO A 198      12.248  -3.568  -9.341  1.00 95.86           C  
ATOM   2793  HG2 PRO A 198      12.739  -3.140 -10.216  1.00 95.86           H  
ATOM   2794  HG3 PRO A 198      12.825  -4.409  -8.956  1.00 95.86           H  
ATOM   2795  CD  PRO A 198      10.810  -3.957  -9.689  1.00 95.86           C  
ATOM   2796  HD2 PRO A 198      10.733  -4.243 -10.738  1.00 95.86           H  
ATOM   2797  HD3 PRO A 198      10.494  -4.781  -9.050  1.00 95.86           H  
ATOM   2798  N   SER A 199      10.622  -0.528 -10.983  1.00 92.78           N  
ATOM   2799  H   SER A 199       9.897  -1.190 -11.220  1.00 92.78           H  
ATOM   2800  CA  SER A 199      10.977   0.492 -11.978  1.00 92.78           C  
ATOM   2801  HA  SER A 199      12.057   0.463 -12.124  1.00 92.78           H  
ATOM   2802  C   SER A 199      10.606   1.910 -11.525  1.00 92.78           C  
ATOM   2803  CB  SER A 199      10.309   0.179 -13.319  1.00 92.78           C  
ATOM   2804  HB2 SER A 199      10.599   0.927 -14.056  1.00 92.78           H  
ATOM   2805  HB3 SER A 199       9.226   0.202 -13.199  1.00 92.78           H  
ATOM   2806  O   SER A 199       9.532   2.123 -10.959  1.00 92.78           O  
ATOM   2807  OG  SER A 199      10.696  -1.107 -13.768  1.00 92.78           O  
ATOM   2808  HG  SER A 199      11.648  -1.128 -13.894  1.00 92.78           H  
ATOM   2809  N   PHE A 200      11.467   2.887 -11.824  1.00 94.45           N  
ATOM   2810  H   PHE A 200      12.364   2.641 -12.218  1.00 94.45           H  
ATOM   2811  CA  PHE A 200      11.189   4.315 -11.626  1.00 94.45           C  
ATOM   2812  HA  PHE A 200      10.961   4.491 -10.575  1.00 94.45           H  
ATOM   2813  C   PHE A 200       9.982   4.791 -12.443  1.00 94.45           C  
ATOM   2814  CB  PHE A 200      12.430   5.150 -11.980  1.00 94.45           C  
ATOM   2815  HB2 PHE A 200      12.176   6.206 -11.894  1.00 94.45           H  
ATOM   2816  HB3 PHE A 200      12.702   4.962 -13.018  1.00 94.45           H  
ATOM   2817  O   PHE A 200       9.642   4.203 -13.471  1.00 94.45           O  
ATOM   2818  CG  PHE A 200      13.627   4.908 -11.082  1.00 94.45           C  
ATOM   2819  CD1 PHE A 200      13.567   5.267  -9.722  1.00 94.45           C  
ATOM   2820  HD1 PHE A 200      12.674   5.709  -9.305  1.00 94.45           H  
ATOM   2821  CD2 PHE A 200      14.805   4.337 -11.601  1.00 94.45           C  
ATOM   2822  HD2 PHE A 200      14.869   4.072 -12.646  1.00 94.45           H  
ATOM   2823  CE1 PHE A 200      14.670   5.045  -8.882  1.00 94.45           C  
ATOM   2824  HE1 PHE A 200      14.620   5.297  -7.833  1.00 94.45           H  
ATOM   2825  CE2 PHE A 200      15.912   4.122 -10.760  1.00 94.45           C  
ATOM   2826  HE2 PHE A 200      16.820   3.691 -11.154  1.00 94.45           H  
ATOM   2827  CZ  PHE A 200      15.842   4.474  -9.400  1.00 94.45           C  
ATOM   2828  HZ  PHE A 200      16.682   4.304  -8.743  1.00 94.45           H  
ATOM   2829  N   ILE A 201       9.375   5.903 -12.017  1.00 94.57           N  
ATOM   2830  H   ILE A 201       9.721   6.323 -11.166  1.00 94.57           H  
ATOM   2831  CA  ILE A 201       8.253   6.561 -12.713  1.00 94.57           C  
ATOM   2832  HA  ILE A 201       7.942   7.382 -12.067  1.00 94.57           H  
ATOM   2833  C   ILE A 201       7.024   5.633 -12.819  1.00 94.57           C  
ATOM   2834  CB  ILE A 201       8.700   7.196 -14.064  1.00 94.57           C  
ATOM   2835  HB  ILE A 201       8.779   6.403 -14.807  1.00 94.57           H  
ATOM   2836  O   ILE A 201       6.283   5.637 -13.803  1.00 94.57           O  
ATOM   2837  CG1 ILE A 201      10.080   7.896 -13.963  1.00 94.57           C  
ATOM   2838 HG12 ILE A 201      10.020   8.714 -13.245  1.00 94.57           H  
ATOM   2839 HG13 ILE A 201      10.826   7.186 -13.607  1.00 94.57           H  
ATOM   2840  CG2 ILE A 201       7.668   8.230 -14.562  1.00 94.57           C  
ATOM   2841 HG21 ILE A 201       7.960   8.629 -15.534  1.00 94.57           H  
ATOM   2842 HG22 ILE A 201       6.686   7.776 -14.692  1.00 94.57           H  
ATOM   2843 HG23 ILE A 201       7.593   9.045 -13.842  1.00 94.57           H  
ATOM   2844  CD1 ILE A 201      10.628   8.431 -15.291  1.00 94.57           C  
ATOM   2845 HD11 ILE A 201      10.578   7.655 -16.055  1.00 94.57           H  
ATOM   2846 HD12 ILE A 201      11.669   8.725 -15.155  1.00 94.57           H  
ATOM   2847 HD13 ILE A 201      10.068   9.309 -15.616  1.00 94.57           H  
ATOM   2848  N   THR A 202       6.797   4.810 -11.794  1.00 95.32           N  
ATOM   2849  H   THR A 202       7.440   4.829 -11.016  1.00 95.32           H  
ATOM   2850  CA  THR A 202       5.656   3.880 -11.727  1.00 95.32           C  
ATOM   2851  HA  THR A 202       5.108   3.907 -12.669  1.00 95.32           H  
ATOM   2852  C   THR A 202       4.635   4.251 -10.657  1.00 95.32           C  
ATOM   2853  CB  THR A 202       6.120   2.433 -11.529  1.00 95.32           C  
ATOM   2854  HB  THR A 202       5.240   1.807 -11.377  1.00 95.32           H  
ATOM   2855  O   THR A 202       3.530   3.713 -10.669  1.00 95.32           O  
ATOM   2856  CG2 THR A 202       6.864   1.914 -12.757  1.00 95.32           C  
ATOM   2857 HG21 THR A 202       7.160   0.878 -12.592  1.00 95.32           H  
ATOM   2858 HG22 THR A 202       6.210   1.958 -13.627  1.00 95.32           H  
ATOM   2859 HG23 THR A 202       7.752   2.516 -12.951  1.00 95.32           H  
ATOM   2860  OG1 THR A 202       6.951   2.310 -10.397  1.00 95.32           O  
ATOM   2861  HG1 THR A 202       7.853   2.245 -10.719  1.00 95.32           H  
ATOM   2862  N   ALA A 203       4.976   5.163  -9.740  1.00 96.49           N  
ATOM   2863  H   ALA A 203       5.920   5.522  -9.747  1.00 96.49           H  
ATOM   2864  CA  ALA A 203       4.078   5.606  -8.680  1.00 96.49           C  
ATOM   2865  HA  ALA A 203       3.757   4.724  -8.125  1.00 96.49           H  
ATOM   2866  C   ALA A 203       2.815   6.287  -9.235  1.00 96.49           C  
ATOM   2867  CB  ALA A 203       4.841   6.514  -7.708  1.00 96.49           C  
ATOM   2868  HB1 ALA A 203       5.224   7.387  -8.238  1.00 96.49           H  
ATOM   2869  HB2 ALA A 203       4.171   6.842  -6.914  1.00 96.49           H  
ATOM   2870  HB3 ALA A 203       5.671   5.966  -7.264  1.00 96.49           H  
ATOM   2871  O   ALA A 203       2.885   7.170 -10.093  1.00 96.49           O  
ATOM   2872  N   VAL A 204       1.665   5.899  -8.686  1.00 94.20           N  
ATOM   2873  H   VAL A 204       1.705   5.164  -7.994  1.00 94.20           H  
ATOM   2874  CA  VAL A 204       0.342   6.483  -8.963  1.00 94.20           C  
ATOM   2875  HA  VAL A 204       0.450   7.280  -9.698  1.00 94.20           H  
ATOM   2876  C   VAL A 204      -0.242   7.126  -7.703  1.00 94.20           C  
ATOM   2877  CB  VAL A 204      -0.613   5.440  -9.567  1.00 94.20           C  
ATOM   2878  HB  VAL A 204      -1.564   5.927  -9.783  1.00 94.20           H  
ATOM   2879  O   VAL A 204       0.361   7.049  -6.630  1.00 94.20           O  
ATOM   2880  CG1 VAL A 204      -0.059   4.903 -10.892  1.00 94.20           C  
ATOM   2881 HG11 VAL A 204       0.871   4.359 -10.728  1.00 94.20           H  
ATOM   2882 HG12 VAL A 204       0.130   5.735 -11.570  1.00 94.20           H  
ATOM   2883 HG13 VAL A 204      -0.780   4.226 -11.349  1.00 94.20           H  
ATOM   2884  CG2 VAL A 204      -0.886   4.270  -8.619  1.00 94.20           C  
ATOM   2885 HG21 VAL A 204      -1.688   3.672  -9.052  1.00 94.20           H  
ATOM   2886 HG22 VAL A 204       0.007   3.653  -8.517  1.00 94.20           H  
ATOM   2887 HG23 VAL A 204      -1.206   4.625  -7.640  1.00 94.20           H  
ATOM   2888  N   ASN A 205      -1.404   7.779  -7.824  1.00 96.56           N  
ATOM   2889  H   ASN A 205      -1.886   7.762  -8.711  1.00 96.56           H  
ATOM   2890  CA  ASN A 205      -2.035   8.546  -6.743  1.00 96.56           C  
ATOM   2891  HA  ASN A 205      -2.889   9.070  -7.173  1.00 96.56           H  
ATOM   2892  C   ASN A 205      -1.095   9.628  -6.184  1.00 96.56           C  
ATOM   2893  CB  ASN A 205      -2.581   7.590  -5.666  1.00 96.56           C  
ATOM   2894  HB2 ASN A 205      -3.122   8.181  -4.926  1.00 96.56           H  
ATOM   2895  HB3 ASN A 205      -1.759   7.080  -5.164  1.00 96.56           H  
ATOM   2896  O   ASN A 205      -0.925   9.758  -4.974  1.00 96.56           O  
ATOM   2897  CG  ASN A 205      -3.559   6.571  -6.212  1.00 96.56           C  
ATOM   2898  ND2 ASN A 205      -3.446   5.324  -5.822  1.00 96.56           N  
ATOM   2899 HD21 ASN A 205      -2.665   5.025  -5.257  1.00 96.56           H  
ATOM   2900 HD22 ASN A 205      -4.188   4.692  -6.089  1.00 96.56           H  
ATOM   2901  OD1 ASN A 205      -4.430   6.878  -6.996  1.00 96.56           O  
ATOM   2902  N   THR A 206      -0.420  10.364  -7.072  1.00 96.14           N  
ATOM   2903  H   THR A 206      -0.606  10.215  -8.053  1.00 96.14           H  
ATOM   2904  CA  THR A 206       0.735  11.219  -6.748  1.00 96.14           C  
ATOM   2905  HA  THR A 206       1.159  10.875  -5.804  1.00 96.14           H  
ATOM   2906  C   THR A 206       0.401  12.696  -6.537  1.00 96.14           C  
ATOM   2907  CB  THR A 206       1.834  11.082  -7.809  1.00 96.14           C  
ATOM   2908  HB  THR A 206       2.622  11.805  -7.601  1.00 96.14           H  
ATOM   2909  O   THR A 206       1.316  13.516  -6.445  1.00 96.14           O  
ATOM   2910  CG2 THR A 206       2.461   9.692  -7.836  1.00 96.14           C  
ATOM   2911 HG21 THR A 206       2.802   9.415  -6.839  1.00 96.14           H  
ATOM   2912 HG22 THR A 206       1.731   8.961  -8.182  1.00 96.14           H  
ATOM   2913 HG23 THR A 206       3.311   9.683  -8.519  1.00 96.14           H  
ATOM   2914  OG1 THR A 206       1.318  11.342  -9.091  1.00 96.14           O  
ATOM   2915  HG1 THR A 206       2.075  11.506  -9.658  1.00 96.14           H  
ATOM   2916  N   ALA A 207      -0.877  13.064  -6.428  1.00 97.56           N  
ATOM   2917  H   ALA A 207      -1.604  12.366  -6.500  1.00 97.56           H  
ATOM   2918  CA  ALA A 207      -1.250  14.445  -6.136  1.00 97.56           C  
ATOM   2919  HA  ALA A 207      -0.794  15.061  -6.910  1.00 97.56           H  
ATOM   2920  C   ALA A 207      -0.718  14.888  -4.748  1.00 97.56           C  
ATOM   2921  CB  ALA A 207      -2.763  14.608  -6.264  1.00 97.56           C  
ATOM   2922  HB1 ALA A 207      -2.999  15.671  -6.217  1.00 97.56           H  
ATOM   2923  HB2 ALA A 207      -3.103  14.219  -7.224  1.00 97.56           H  
ATOM   2924  HB3 ALA A 207      -3.275  14.089  -5.453  1.00 97.56           H  
ATOM   2925  O   ALA A 207      -0.655  14.068  -3.822  1.00 97.56           O  
ATOM   2926  N   PRO A 208      -0.332  16.164  -4.548  1.00 97.60           N  
ATOM   2927  CA  PRO A 208       0.277  16.604  -3.286  1.00 97.60           C  
ATOM   2928  HA  PRO A 208       1.155  15.989  -3.091  1.00 97.60           H  
ATOM   2929  C   PRO A 208      -0.661  16.527  -2.075  1.00 97.60           C  
ATOM   2930  CB  PRO A 208       0.732  18.044  -3.522  1.00 97.60           C  
ATOM   2931  HB2 PRO A 208      -0.050  18.740  -3.218  1.00 97.60           H  
ATOM   2932  HB3 PRO A 208       1.667  18.263  -3.007  1.00 97.60           H  
ATOM   2933  O   PRO A 208      -0.205  16.307  -0.955  1.00 97.60           O  
ATOM   2934  CG  PRO A 208       0.890  18.118  -5.031  1.00 97.60           C  
ATOM   2935  HG2 PRO A 208       1.848  17.683  -5.318  1.00 97.60           H  
ATOM   2936  HG3 PRO A 208       0.789  19.144  -5.383  1.00 97.60           H  
ATOM   2937  CD  PRO A 208      -0.214  17.212  -5.554  1.00 97.60           C  
ATOM   2938  HD2 PRO A 208       0.079  16.834  -6.533  1.00 97.60           H  
ATOM   2939  HD3 PRO A 208      -1.150  17.765  -5.624  1.00 97.60           H  
ATOM   2940  N   TRP A 209      -1.971  16.652  -2.281  1.00 98.12           N  
ATOM   2941  H   TRP A 209      -2.304  16.854  -3.212  1.00 98.12           H  
ATOM   2942  CA  TRP A 209      -2.981  16.512  -1.224  1.00 98.12           C  
ATOM   2943  HA  TRP A 209      -2.626  17.001  -0.317  1.00 98.12           H  
ATOM   2944  C   TRP A 209      -3.272  15.051  -0.833  1.00 98.12           C  
ATOM   2945  CB  TRP A 209      -4.246  17.248  -1.666  1.00 98.12           C  
ATOM   2946  HB2 TRP A 209      -5.036  17.053  -0.941  1.00 98.12           H  
ATOM   2947  HB3 TRP A 209      -4.050  18.320  -1.642  1.00 98.12           H  
ATOM   2948  O   TRP A 209      -3.892  14.799   0.195  1.00 98.12           O  
ATOM   2949  CG  TRP A 209      -4.748  16.900  -3.030  1.00 98.12           C  
ATOM   2950  CD1 TRP A 209      -5.606  15.899  -3.321  1.00 98.12           C  
ATOM   2951  HD1 TRP A 209      -6.050  15.246  -2.585  1.00 98.12           H  
ATOM   2952  CD2 TRP A 209      -4.461  17.566  -4.294  1.00 98.12           C  
ATOM   2953  CE2 TRP A 209      -5.192  16.904  -5.322  1.00 98.12           C  
ATOM   2954  CE3 TRP A 209      -3.675  18.677  -4.670  1.00 98.12           C  
ATOM   2955  HE3 TRP A 209      -3.148  19.229  -3.907  1.00 98.12           H  
ATOM   2956  NE1 TRP A 209      -5.874  15.901  -4.677  1.00 98.12           N  
ATOM   2957  HE1 TRP A 209      -6.606  15.360  -5.114  1.00 98.12           H  
ATOM   2958  CH2 TRP A 209      -4.337  18.406  -7.003  1.00 98.12           C  
ATOM   2959  HH2 TRP A 209      -4.301  18.731  -8.033  1.00 98.12           H  
ATOM   2960  CZ2 TRP A 209      -5.143  17.311  -6.658  1.00 98.12           C  
ATOM   2961  HZ2 TRP A 209      -5.735  16.796  -7.401  1.00 98.12           H  
ATOM   2962  CZ3 TRP A 209      -3.611  19.093  -6.014  1.00 98.12           C  
ATOM   2963  HZ3 TRP A 209      -3.021  19.956  -6.284  1.00 98.12           H  
ATOM   2964  N   ILE A 210      -2.776  14.072  -1.598  1.00 98.17           N  
ATOM   2965  H   ILE A 210      -2.237  14.327  -2.413  1.00 98.17           H  
ATOM   2966  CA  ILE A 210      -2.890  12.642  -1.280  1.00 98.17           C  
ATOM   2967  HA  ILE A 210      -3.778  12.479  -0.670  1.00 98.17           H  
ATOM   2968  C   ILE A 210      -1.672  12.192  -0.469  1.00 98.17           C  
ATOM   2969  CB  ILE A 210      -3.052  11.817  -2.578  1.00 98.17           C  
ATOM   2970  HB  ILE A 210      -2.238  12.066  -3.258  1.00 98.17           H  
ATOM   2971  O   ILE A 210      -0.539  12.508  -0.837  1.00 98.17           O  
ATOM   2972  CG1 ILE A 210      -4.391  12.164  -3.265  1.00 98.17           C  
ATOM   2973 HG12 ILE A 210      -4.459  13.243  -3.403  1.00 98.17           H  
ATOM   2974 HG13 ILE A 210      -5.213  11.854  -2.620  1.00 98.17           H  
ATOM   2975  CG2 ILE A 210      -2.970  10.310  -2.283  1.00 98.17           C  
ATOM   2976 HG21 ILE A 210      -1.977  10.041  -1.924  1.00 98.17           H  
ATOM   2977 HG22 ILE A 210      -3.722  10.028  -1.546  1.00 98.17           H  
ATOM   2978 HG23 ILE A 210      -3.131   9.744  -3.201  1.00 98.17           H  
ATOM   2979  CD1 ILE A 210      -4.578  11.519  -4.645  1.00 98.17           C  
ATOM   2980 HD11 ILE A 210      -3.720  11.732  -5.282  1.00 98.17           H  
ATOM   2981 HD12 ILE A 210      -4.707  10.441  -4.553  1.00 98.17           H  
ATOM   2982 HD13 ILE A 210      -5.479  11.923  -5.106  1.00 98.17           H  
ATOM   2983  N   LEU A 211      -1.880  11.413   0.596  1.00 98.56           N  
ATOM   2984  H   LEU A 211      -2.837  11.202   0.840  1.00 98.56           H  
ATOM   2985  CA  LEU A 211      -0.824  10.633   1.249  1.00 98.56           C  
ATOM   2986  HA  LEU A 211       0.094  11.220   1.263  1.00 98.56           H  
ATOM   2987  C   LEU A 211      -0.567   9.354   0.435  1.00 98.56           C  
ATOM   2988  CB  LEU A 211      -1.235  10.342   2.707  1.00 98.56           C  
ATOM   2989  HB2 LEU A 211      -1.368  11.287   3.234  1.00 98.56           H  
ATOM   2990  HB3 LEU A 211      -2.200   9.835   2.702  1.00 98.56           H  
ATOM   2991  O   LEU A 211      -1.342   8.400   0.510  1.00 98.56           O  
ATOM   2992  CG  LEU A 211      -0.225   9.471   3.480  1.00 98.56           C  
ATOM   2993  HG  LEU A 211       0.002   8.568   2.913  1.00 98.56           H  
ATOM   2994  CD1 LEU A 211       1.075  10.226   3.749  1.00 98.56           C  
ATOM   2995 HD11 LEU A 211       1.567  10.491   2.814  1.00 98.56           H  
ATOM   2996 HD12 LEU A 211       1.750   9.599   4.333  1.00 98.56           H  
ATOM   2997 HD13 LEU A 211       0.861  11.126   4.325  1.00 98.56           H  
ATOM   2998  CD2 LEU A 211      -0.818   9.045   4.822  1.00 98.56           C  
ATOM   2999 HD21 LEU A 211      -0.103   8.419   5.355  1.00 98.56           H  
ATOM   3000 HD22 LEU A 211      -1.736   8.478   4.664  1.00 98.56           H  
ATOM   3001 HD23 LEU A 211      -1.042   9.922   5.429  1.00 98.56           H  
ATOM   3002  N   THR A 212       0.512   9.338  -0.348  1.00 98.35           N  
ATOM   3003  H   THR A 212       1.095  10.163  -0.359  1.00 98.35           H  
ATOM   3004  CA  THR A 212       0.866   8.225  -1.245  1.00 98.35           C  
ATOM   3005  HA  THR A 212      -0.045   7.714  -1.554  1.00 98.35           H  
ATOM   3006  C   THR A 212       1.774   7.228  -0.535  1.00 98.35           C  
ATOM   3007  CB  THR A 212       1.573   8.731  -2.506  1.00 98.35           C  
ATOM   3008  HB  THR A 212       2.561   9.097  -2.229  1.00 98.35           H  
ATOM   3009  O   THR A 212       2.907   7.560  -0.183  1.00 98.35           O  
ATOM   3010  CG2 THR A 212       1.732   7.661  -3.581  1.00 98.35           C  
ATOM   3011 HG21 THR A 212       2.419   6.890  -3.232  1.00 98.35           H  
ATOM   3012 HG22 THR A 212       0.765   7.216  -3.812  1.00 98.35           H  
ATOM   3013 HG23 THR A 212       2.142   8.106  -4.487  1.00 98.35           H  
ATOM   3014  OG1 THR A 212       0.869   9.806  -3.075  1.00 98.35           O  
ATOM   3015  HG1 THR A 212       0.166   9.482  -3.643  1.00 98.35           H  
ATOM   3016  N   VAL A 213       1.295   5.998  -0.350  1.00 98.44           N  
ATOM   3017  H   VAL A 213       0.352   5.812  -0.661  1.00 98.44           H  
ATOM   3018  CA  VAL A 213       1.913   5.011   0.545  1.00 98.44           C  
ATOM   3019  HA  VAL A 213       2.688   5.509   1.128  1.00 98.44           H  
ATOM   3020  C   VAL A 213       2.571   3.863  -0.224  1.00 98.44           C  
ATOM   3021  CB  VAL A 213       0.873   4.485   1.551  1.00 98.44           C  
ATOM   3022  HB  VAL A 213       0.104   3.923   1.022  1.00 98.44           H  
ATOM   3023  O   VAL A 213       1.892   3.092  -0.908  1.00 98.44           O  
ATOM   3024  CG1 VAL A 213       1.544   3.549   2.556  1.00 98.44           C  
ATOM   3025 HG11 VAL A 213       0.853   3.318   3.367  1.00 98.44           H  
ATOM   3026 HG12 VAL A 213       2.459   3.993   2.949  1.00 98.44           H  
ATOM   3027 HG13 VAL A 213       1.802   2.617   2.052  1.00 98.44           H  
ATOM   3028  CG2 VAL A 213       0.181   5.632   2.301  1.00 98.44           C  
ATOM   3029 HG21 VAL A 213      -0.463   6.181   1.615  1.00 98.44           H  
ATOM   3030 HG22 VAL A 213      -0.445   5.236   3.101  1.00 98.44           H  
ATOM   3031 HG23 VAL A 213       0.925   6.315   2.712  1.00 98.44           H  
ATOM   3032  N   GLY A 214       3.891   3.719  -0.082  1.00 98.08           N  
ATOM   3033  H   GLY A 214       4.374   4.387   0.501  1.00 98.08           H  
ATOM   3034  CA  GLY A 214       4.643   2.549  -0.552  1.00 98.08           C  
ATOM   3035  HA2 GLY A 214       5.685   2.820  -0.717  1.00 98.08           H  
ATOM   3036  HA3 GLY A 214       4.243   2.221  -1.512  1.00 98.08           H  
ATOM   3037  C   GLY A 214       4.576   1.368   0.428  1.00 98.08           C  
ATOM   3038  O   GLY A 214       4.047   1.486   1.535  1.00 98.08           O  
ATOM   3039  N   ALA A 215       5.074   0.202   0.022  1.00 98.28           N  
ATOM   3040  H   ALA A 215       5.556   0.172  -0.865  1.00 98.28           H  
ATOM   3041  CA  ALA A 215       4.987  -1.037   0.798  1.00 98.28           C  
ATOM   3042  HA  ALA A 215       4.370  -0.875   1.682  1.00 98.28           H  
ATOM   3043  C   ALA A 215       6.357  -1.512   1.282  1.00 98.28           C  
ATOM   3044  CB  ALA A 215       4.297  -2.118  -0.035  1.00 98.28           C  
ATOM   3045  HB1 ALA A 215       4.811  -2.226  -0.990  1.00 98.28           H  
ATOM   3046  HB2 ALA A 215       4.333  -3.070   0.494  1.00 98.28           H  
ATOM   3047  HB3 ALA A 215       3.255  -1.847  -0.202  1.00 98.28           H  
ATOM   3048  O   ALA A 215       7.289  -1.667   0.491  1.00 98.28           O  
ATOM   3049  N   SER A 216       6.436  -1.820   2.573  1.00 97.65           N  
ATOM   3050  H   SER A 216       5.656  -1.604   3.176  1.00 97.65           H  
ATOM   3051  CA  SER A 216       7.585  -2.448   3.214  1.00 97.65           C  
ATOM   3052  HA  SER A 216       8.384  -2.525   2.477  1.00 97.65           H  
ATOM   3053  C   SER A 216       7.278  -3.856   3.728  1.00 97.65           C  
ATOM   3054  CB  SER A 216       8.092  -1.582   4.369  1.00 97.65           C  
ATOM   3055  HB2 SER A 216       9.012  -2.017   4.759  1.00 97.65           H  
ATOM   3056  HB3 SER A 216       8.289  -0.570   4.014  1.00 97.65           H  
ATOM   3057  O   SER A 216       6.118  -4.276   3.839  1.00 97.65           O  
ATOM   3058  OG  SER A 216       7.110  -1.546   5.386  1.00 97.65           O  
ATOM   3059  HG  SER A 216       7.476  -1.256   6.225  1.00 97.65           H  
ATOM   3060  N   THR A 217       8.334  -4.589   4.063  1.00 96.77           N  
ATOM   3061  H   THR A 217       9.252  -4.214   3.876  1.00 96.77           H  
ATOM   3062  CA  THR A 217       8.262  -5.847   4.804  1.00 96.77           C  
ATOM   3063  HA  THR A 217       7.387  -6.400   4.461  1.00 96.77           H  
ATOM   3064  C   THR A 217       8.077  -5.628   6.305  1.00 96.77           C  
ATOM   3065  CB  THR A 217       9.495  -6.728   4.549  1.00 96.77           C  
ATOM   3066  HB  THR A 217       9.375  -7.666   5.092  1.00 96.77           H  
ATOM   3067  O   THR A 217       8.427  -4.587   6.863  1.00 96.77           O  
ATOM   3068  CG2 THR A 217       9.687  -7.046   3.065  1.00 96.77           C  
ATOM   3069 HG21 THR A 217       8.792  -7.527   2.670  1.00 96.77           H  
ATOM   3070 HG22 THR A 217       9.888  -6.135   2.501  1.00 96.77           H  
ATOM   3071 HG23 THR A 217      10.531  -7.726   2.947  1.00 96.77           H  
ATOM   3072  OG1 THR A 217      10.665  -6.090   5.002  1.00 96.77           O  
ATOM   3073  HG1 THR A 217      11.338  -6.767   5.098  1.00 96.77           H  
ATOM   3074  N   LEU A 218       7.537  -6.657   6.956  1.00 93.44           N  
ATOM   3075  H   LEU A 218       7.291  -7.472   6.412  1.00 93.44           H  
ATOM   3076  CA  LEU A 218       7.629  -6.861   8.400  1.00 93.44           C  
ATOM   3077  HA  LEU A 218       7.681  -5.904   8.919  1.00 93.44           H  
ATOM   3078  C   LEU A 218       8.907  -7.654   8.727  1.00 93.44           C  
ATOM   3079  CB  LEU A 218       6.383  -7.643   8.857  1.00 93.44           C  
ATOM   3080  HB2 LEU A 218       6.346  -8.577   8.297  1.00 93.44           H  
ATOM   3081  HB3 LEU A 218       6.504  -7.897   9.910  1.00 93.44           H  
ATOM   3082  O   LEU A 218       9.458  -8.327   7.859  1.00 93.44           O  
ATOM   3083  CG  LEU A 218       5.040  -6.910   8.682  1.00 93.44           C  
ATOM   3084  HG  LEU A 218       4.919  -6.572   7.653  1.00 93.44           H  
ATOM   3085  CD1 LEU A 218       3.895  -7.870   9.009  1.00 93.44           C  
ATOM   3086 HD11 LEU A 218       2.943  -7.347   8.918  1.00 93.44           H  
ATOM   3087 HD12 LEU A 218       3.993  -8.241  10.030  1.00 93.44           H  
ATOM   3088 HD13 LEU A 218       3.907  -8.702   8.305  1.00 93.44           H  
ATOM   3089  CD2 LEU A 218       4.944  -5.714   9.624  1.00 93.44           C  
ATOM   3090 HD21 LEU A 218       3.922  -5.336   9.651  1.00 93.44           H  
ATOM   3091 HD22 LEU A 218       5.609  -4.928   9.266  1.00 93.44           H  
ATOM   3092 HD23 LEU A 218       5.237  -6.002  10.634  1.00 93.44           H  
ATOM   3093  N   ASP A 219       9.314  -7.690   9.996  1.00 96.23           N  
ATOM   3094  H   ASP A 219       8.855  -7.120  10.692  1.00 96.23           H  
ATOM   3095  CA  ASP A 219      10.355  -8.606  10.507  1.00 96.23           C  
ATOM   3096  HA  ASP A 219      11.156  -8.632   9.768  1.00 96.23           H  
ATOM   3097  C   ASP A 219       9.866 -10.057  10.676  1.00 96.23           C  
ATOM   3098  CB  ASP A 219      10.966  -8.066  11.812  1.00 96.23           C  
ATOM   3099  HB2 ASP A 219      11.821  -8.676  12.102  1.00 96.23           H  
ATOM   3100  HB3 ASP A 219      11.312  -7.047  11.643  1.00 96.23           H  
ATOM   3101  O   ASP A 219      10.581 -10.908  11.210  1.00 96.23           O  
ATOM   3102  CG  ASP A 219       9.958  -8.032  12.944  1.00 96.23           C  
ATOM   3103  OD1 ASP A 219      10.187  -8.631  14.014  1.00 96.23           O  
ATOM   3104  OD2 ASP A 219       8.893  -7.440  12.692  1.00 96.23           O  
ATOM   3105  N   ARG A 220       8.647 -10.354  10.214  1.00 96.03           N  
ATOM   3106  H   ARG A 220       8.168  -9.612   9.723  1.00 96.03           H  
ATOM   3107  CA  ARG A 220       8.065 -11.695  10.181  1.00 96.03           C  
ATOM   3108  HA  ARG A 220       8.601 -12.316  10.899  1.00 96.03           H  
ATOM   3109  C   ARG A 220       8.215 -12.319   8.799  1.00 96.03           C  
ATOM   3110  CB  ARG A 220       6.595 -11.634  10.601  1.00 96.03           C  
ATOM   3111  HB2 ARG A 220       6.535 -11.201  11.599  1.00 96.03           H  
ATOM   3112  HB3 ARG A 220       6.052 -10.995   9.905  1.00 96.03           H  
ATOM   3113  O   ARG A 220       7.713 -11.771   7.821  1.00 96.03           O  
ATOM   3114  CG  ARG A 220       5.961 -13.033  10.642  1.00 96.03           C  
ATOM   3115  HG2 ARG A 220       6.407 -13.590  11.467  1.00 96.03           H  
ATOM   3116  HG3 ARG A 220       6.142 -13.582   9.718  1.00 96.03           H  
ATOM   3117  CD  ARG A 220       4.453 -12.941  10.851  1.00 96.03           C  
ATOM   3118  HD2 ARG A 220       4.071 -13.931  11.098  1.00 96.03           H  
ATOM   3119  HD3 ARG A 220       4.271 -12.279  11.698  1.00 96.03           H  
ATOM   3120  NE  ARG A 220       3.751 -12.455   9.644  1.00 96.03           N  
ATOM   3121  HE  ARG A 220       4.238 -12.491   8.760  1.00 96.03           H  
ATOM   3122  NH1 ARG A 220       1.862 -11.831  10.747  1.00 96.03           N  
ATOM   3123 HH11 ARG A 220       2.307 -12.111  11.609  1.00 96.03           H  
ATOM   3124 HH12 ARG A 220       1.087 -11.187  10.818  1.00 96.03           H  
ATOM   3125  NH2 ARG A 220       1.922 -11.588   8.568  1.00 96.03           N  
ATOM   3126 HH21 ARG A 220       0.964 -11.273   8.619  1.00 96.03           H  
ATOM   3127 HH22 ARG A 220       2.391 -11.509   7.677  1.00 96.03           H  
ATOM   3128  CZ  ARG A 220       2.528 -11.964   9.643  1.00 96.03           C  
ATOM   3129  N   LYS A 221       8.761 -13.533   8.764  1.00 95.38           N  
ATOM   3130  H   LYS A 221       9.091 -13.906   9.643  1.00 95.38           H  
ATOM   3131  CA  LYS A 221       8.780 -14.429   7.600  1.00 95.38           C  
ATOM   3132  HA  LYS A 221       8.351 -13.922   6.736  1.00 95.38           H  
ATOM   3133  C   LYS A 221       7.936 -15.668   7.854  1.00 95.38           C  
ATOM   3134  CB  LYS A 221      10.223 -14.813   7.251  1.00 95.38           C  
ATOM   3135  HB2 LYS A 221      10.719 -15.228   8.128  1.00 95.38           H  
ATOM   3136  HB3 LYS A 221      10.213 -15.564   6.462  1.00 95.38           H  
ATOM   3137  O   LYS A 221       7.807 -16.112   8.997  1.00 95.38           O  
ATOM   3138  CG  LYS A 221      10.987 -13.587   6.746  1.00 95.38           C  
ATOM   3139  HG2 LYS A 221      11.007 -12.823   7.523  1.00 95.38           H  
ATOM   3140  HG3 LYS A 221      10.472 -13.186   5.874  1.00 95.38           H  
ATOM   3141  CD  LYS A 221      12.427 -13.934   6.363  1.00 95.38           C  
ATOM   3142  HD2 LYS A 221      12.962 -14.286   7.245  1.00 95.38           H  
ATOM   3143  HD3 LYS A 221      12.444 -14.697   5.584  1.00 95.38           H  
ATOM   3144  CE  LYS A 221      13.034 -12.635   5.847  1.00 95.38           C  
ATOM   3145  HE2 LYS A 221      12.745 -11.839   6.533  1.00 95.38           H  
ATOM   3146  HE3 LYS A 221      12.599 -12.387   4.879  1.00 95.38           H  
ATOM   3147  NZ  LYS A 221      14.509 -12.667   5.773  1.00 95.38           N  
ATOM   3148  HZ1 LYS A 221      14.893 -13.114   6.592  1.00 95.38           H  
ATOM   3149  HZ2 LYS A 221      14.802 -11.701   5.820  1.00 95.38           H  
ATOM   3150  HZ3 LYS A 221      14.836 -13.118   4.931  1.00 95.38           H  
ATOM   3151  N   ILE A 222       7.389 -16.256   6.798  1.00 96.46           N  
ATOM   3152  H   ILE A 222       7.529 -15.825   5.896  1.00 96.46           H  
ATOM   3153  CA  ILE A 222       6.725 -17.563   6.864  1.00 96.46           C  
ATOM   3154  HA  ILE A 222       6.730 -17.909   7.898  1.00 96.46           H  
ATOM   3155  C   ILE A 222       7.562 -18.550   6.066  1.00 96.46           C  
ATOM   3156  CB  ILE A 222       5.251 -17.517   6.429  1.00 96.46           C  
ATOM   3157  HB  ILE A 222       5.190 -17.444   5.343  1.00 96.46           H  
ATOM   3158  O   ILE A 222       7.368 -18.751   4.870  1.00 96.46           O  
ATOM   3159  CG1 ILE A 222       4.532 -16.304   7.054  1.00 96.46           C  
ATOM   3160 HG12 ILE A 222       4.997 -15.388   6.689  1.00 96.46           H  
ATOM   3161 HG13 ILE A 222       4.639 -16.333   8.138  1.00 96.46           H  
ATOM   3162  CG2 ILE A 222       4.601 -18.829   6.899  1.00 96.46           C  
ATOM   3163 HG21 ILE A 222       4.565 -18.866   7.988  1.00 96.46           H  
ATOM   3164 HG22 ILE A 222       5.165 -19.688   6.537  1.00 96.46           H  
ATOM   3165 HG23 ILE A 222       3.590 -18.908   6.500  1.00 96.46           H  
ATOM   3166  CD1 ILE A 222       3.050 -16.199   6.708  1.00 96.46           C  
ATOM   3167 HD11 ILE A 222       2.903 -16.247   5.629  1.00 96.46           H  
ATOM   3168 HD12 ILE A 222       2.695 -15.236   7.073  1.00 96.46           H  
ATOM   3169 HD13 ILE A 222       2.480 -16.994   7.189  1.00 96.46           H  
ATOM   3170  N   LYS A 223       8.556 -19.117   6.747  1.00 96.62           N  
ATOM   3171  H   LYS A 223       8.561 -19.004   7.750  1.00 96.62           H  
ATOM   3172  CA  LYS A 223       9.640 -19.865   6.130  1.00 96.62           C  
ATOM   3173  HA  LYS A 223       9.992 -19.291   5.273  1.00 96.62           H  
ATOM   3174  C   LYS A 223       9.157 -21.216   5.610  1.00 96.62           C  
ATOM   3175  CB  LYS A 223      10.799 -19.974   7.130  1.00 96.62           C  
ATOM   3176  HB2 LYS A 223      10.459 -20.487   8.030  1.00 96.62           H  
ATOM   3177  HB3 LYS A 223      11.110 -18.966   7.403  1.00 96.62           H  
ATOM   3178  O   LYS A 223       8.593 -22.029   6.349  1.00 96.62           O  
ATOM   3179  CG  LYS A 223      11.998 -20.716   6.529  1.00 96.62           C  
ATOM   3180  HG2 LYS A 223      11.726 -21.753   6.332  1.00 96.62           H  
ATOM   3181  HG3 LYS A 223      12.261 -20.243   5.582  1.00 96.62           H  
ATOM   3182  CD  LYS A 223      13.212 -20.682   7.461  1.00 96.62           C  
ATOM   3183  HD2 LYS A 223      12.939 -21.075   8.440  1.00 96.62           H  
ATOM   3184  HD3 LYS A 223      13.537 -19.646   7.555  1.00 96.62           H  
ATOM   3185  CE  LYS A 223      14.344 -21.532   6.882  1.00 96.62           C  
ATOM   3186  HE2 LYS A 223      14.329 -21.430   5.797  1.00 96.62           H  
ATOM   3187  HE3 LYS A 223      14.167 -22.581   7.120  1.00 96.62           H  
ATOM   3188  NZ  LYS A 223      15.663 -21.080   7.375  1.00 96.62           N  
ATOM   3189  HZ1 LYS A 223      16.406 -21.666   7.023  1.00 96.62           H  
ATOM   3190  HZ2 LYS A 223      15.701 -20.980   8.379  1.00 96.62           H  
ATOM   3191  HZ3 LYS A 223      15.828 -20.178   6.952  1.00 96.62           H  
ATOM   3192  N   ALA A 224       9.474 -21.462   4.348  1.00 97.48           N  
ATOM   3193  H   ALA A 224       9.922 -20.722   3.826  1.00 97.48           H  
ATOM   3194  CA  ALA A 224       9.470 -22.775   3.730  1.00 97.48           C  
ATOM   3195  HA  ALA A 224       9.334 -23.534   4.501  1.00 97.48           H  
ATOM   3196  C   ALA A 224      10.841 -23.014   3.082  1.00 97.48           C  
ATOM   3197  CB  ALA A 224       8.288 -22.863   2.759  1.00 97.48           C  
ATOM   3198  HB1 ALA A 224       8.263 -23.846   2.289  1.00 97.48           H  
ATOM   3199  HB2 ALA A 224       8.375 -22.091   1.995  1.00 97.48           H  
ATOM   3200  HB3 ALA A 224       7.357 -22.713   3.306  1.00 97.48           H  
ATOM   3201  O   ALA A 224      11.599 -22.082   2.818  1.00 97.48           O  
ATOM   3202  N   THR A 225      11.236 -24.261   2.862  1.00 97.55           N  
ATOM   3203  H   THR A 225      10.632 -25.014   3.160  1.00 97.55           H  
ATOM   3204  CA  THR A 225      12.557 -24.580   2.306  1.00 97.55           C  
ATOM   3205  HA  THR A 225      12.935 -23.721   1.753  1.00 97.55           H  
ATOM   3206  C   THR A 225      12.457 -25.727   1.320  1.00 97.55           C  
ATOM   3207  CB  THR A 225      13.558 -24.879   3.430  1.00 97.55           C  
ATOM   3208  HB  THR A 225      13.191 -25.714   4.027  1.00 97.55           H  
ATOM   3209  O   THR A 225      11.958 -26.799   1.662  1.00 97.55           O  
ATOM   3210  CG2 THR A 225      14.969 -25.199   2.951  1.00 97.55           C  
ATOM   3211 HG21 THR A 225      14.972 -26.117   2.365  1.00 97.55           H  
ATOM   3212 HG22 THR A 225      15.359 -24.381   2.345  1.00 97.55           H  
ATOM   3213 HG23 THR A 225      15.623 -25.342   3.811  1.00 97.55           H  
ATOM   3214  OG1 THR A 225      13.658 -23.732   4.251  1.00 97.55           O  
ATOM   3215  HG1 THR A 225      13.119 -23.060   3.828  1.00 97.55           H  
ATOM   3216  N   VAL A 226      12.953 -25.502   0.103  1.00 97.82           N  
ATOM   3217  H   VAL A 226      13.397 -24.611  -0.070  1.00 97.82           H  
ATOM   3218  CA  VAL A 226      13.198 -26.575  -0.864  1.00 97.82           C  
ATOM   3219  HA  VAL A 226      12.352 -27.262  -0.876  1.00 97.82           H  
ATOM   3220  C   VAL A 226      14.445 -27.318  -0.417  1.00 97.82           C  
ATOM   3221  CB  VAL A 226      13.422 -26.036  -2.292  1.00 97.82           C  
ATOM   3222  HB  VAL A 226      14.276 -25.358  -2.298  1.00 97.82           H  
ATOM   3223  O   VAL A 226      15.483 -26.690  -0.238  1.00 97.82           O  
ATOM   3224  CG1 VAL A 226      13.687 -27.171  -3.286  1.00 97.82           C  
ATOM   3225 HG11 VAL A 226      12.863 -27.884  -3.273  1.00 97.82           H  
ATOM   3226 HG12 VAL A 226      13.798 -26.766  -4.291  1.00 97.82           H  
ATOM   3227 HG13 VAL A 226      14.618 -27.679  -3.031  1.00 97.82           H  
ATOM   3228  CG2 VAL A 226      12.205 -25.285  -2.814  1.00 97.82           C  
ATOM   3229 HG21 VAL A 226      12.392 -24.931  -3.828  1.00 97.82           H  
ATOM   3230 HG22 VAL A 226      12.022 -24.409  -2.191  1.00 97.82           H  
ATOM   3231 HG23 VAL A 226      11.345 -25.955  -2.815  1.00 97.82           H  
ATOM   3232  N   LYS A 227      14.361 -28.640  -0.273  1.00 97.65           N  
ATOM   3233  H   LYS A 227      13.459 -29.075  -0.406  1.00 97.65           H  
ATOM   3234  CA  LYS A 227      15.523 -29.517  -0.101  1.00 97.65           C  
ATOM   3235  HA  LYS A 227      16.431 -28.921  -0.007  1.00 97.65           H  
ATOM   3236  C   LYS A 227      15.662 -30.383  -1.340  1.00 97.65           C  
ATOM   3237  CB  LYS A 227      15.393 -30.379   1.157  1.00 97.65           C  
ATOM   3238  HB2 LYS A 227      14.589 -31.103   1.022  1.00 97.65           H  
ATOM   3239  HB3 LYS A 227      16.328 -30.924   1.285  1.00 97.65           H  
ATOM   3240  O   LYS A 227      14.742 -31.137  -1.661  1.00 97.65           O  
ATOM   3241  CG  LYS A 227      15.104 -29.558   2.417  1.00 97.65           C  
ATOM   3242  HG2 LYS A 227      15.801 -28.722   2.475  1.00 97.65           H  
ATOM   3243  HG3 LYS A 227      14.088 -29.165   2.381  1.00 97.65           H  
ATOM   3244  CD  LYS A 227      15.263 -30.441   3.654  1.00 97.65           C  
ATOM   3245  HD2 LYS A 227      16.266 -30.867   3.635  1.00 97.65           H  
ATOM   3246  HD3 LYS A 227      14.531 -31.249   3.640  1.00 97.65           H  
ATOM   3247  CE  LYS A 227      15.082 -29.584   4.908  1.00 97.65           C  
ATOM   3248  HE2 LYS A 227      14.054 -29.658   5.262  1.00 97.65           H  
ATOM   3249  HE3 LYS A 227      15.286 -28.547   4.639  1.00 97.65           H  
ATOM   3250  NZ  LYS A 227      16.053 -29.981   5.945  1.00 97.65           N  
ATOM   3251  HZ1 LYS A 227      16.011 -29.376   6.753  1.00 97.65           H  
ATOM   3252  HZ2 LYS A 227      16.966 -29.804   5.550  1.00 97.65           H  
ATOM   3253  HZ3 LYS A 227      16.006 -30.962   6.181  1.00 97.65           H  
ATOM   3254  N   LEU A 228      16.778 -30.255  -2.043  1.00 98.09           N  
ATOM   3255  H   LEU A 228      17.496 -29.635  -1.697  1.00 98.09           H  
ATOM   3256  CA  LEU A 228      17.061 -31.013  -3.257  1.00 98.09           C  
ATOM   3257  HA  LEU A 228      16.132 -31.206  -3.794  1.00 98.09           H  
ATOM   3258  C   LEU A 228      17.676 -32.377  -2.935  1.00 98.09           C  
ATOM   3259  CB  LEU A 228      17.987 -30.186  -4.158  1.00 98.09           C  
ATOM   3260  HB2 LEU A 228      18.891 -29.966  -3.590  1.00 98.09           H  
ATOM   3261  HB3 LEU A 228      18.262 -30.793  -5.020  1.00 98.09           H  
ATOM   3262  O   LEU A 228      18.270 -32.581  -1.877  1.00 98.09           O  
ATOM   3263  CG  LEU A 228      17.424 -28.846  -4.656  1.00 98.09           C  
ATOM   3264  HG  LEU A 228      17.350 -28.142  -3.827  1.00 98.09           H  
ATOM   3265  CD1 LEU A 228      18.379 -28.290  -5.705  1.00 98.09           C  
ATOM   3266 HD11 LEU A 228      18.014 -27.337  -6.087  1.00 98.09           H  
ATOM   3267 HD12 LEU A 228      19.375 -28.170  -5.278  1.00 98.09           H  
ATOM   3268 HD13 LEU A 228      18.461 -28.987  -6.539  1.00 98.09           H  
ATOM   3269  CD2 LEU A 228      16.050 -28.983  -5.313  1.00 98.09           C  
ATOM   3270 HD21 LEU A 228      15.319 -29.314  -4.575  1.00 98.09           H  
ATOM   3271 HD22 LEU A 228      15.729 -28.014  -5.695  1.00 98.09           H  
ATOM   3272 HD23 LEU A 228      16.100 -29.704  -6.129  1.00 98.09           H  
ATOM   3273  N   GLY A 229      17.572 -33.321  -3.873  1.00 97.25           N  
ATOM   3274  H   GLY A 229      17.011 -33.127  -4.689  1.00 97.25           H  
ATOM   3275  CA  GLY A 229      18.154 -34.657  -3.728  1.00 97.25           C  
ATOM   3276  HA2 GLY A 229      17.857 -35.267  -4.581  1.00 97.25           H  
ATOM   3277  HA3 GLY A 229      17.763 -35.120  -2.822  1.00 97.25           H  
ATOM   3278  C   GLY A 229      19.686 -34.677  -3.649  1.00 97.25           C  
ATOM   3279  O   GLY A 229      20.248 -35.682  -3.228  1.00 97.25           O  
ATOM   3280  N   ASN A 230      20.368 -33.587  -4.024  1.00 96.58           N  
ATOM   3281  H   ASN A 230      19.849 -32.768  -4.308  1.00 96.58           H  
ATOM   3282  CA  ASN A 230      21.815 -33.416  -3.830  1.00 96.58           C  
ATOM   3283  HA  ASN A 230      22.284 -34.400  -3.857  1.00 96.58           H  
ATOM   3284  C   ASN A 230      22.189 -32.817  -2.457  1.00 96.58           C  
ATOM   3285  CB  ASN A 230      22.407 -32.590  -4.991  1.00 96.58           C  
ATOM   3286  HB2 ASN A 230      23.493 -32.621  -4.912  1.00 96.58           H  
ATOM   3287  HB3 ASN A 230      22.130 -33.037  -5.946  1.00 96.58           H  
ATOM   3288  O   ASN A 230      23.373 -32.636  -2.186  1.00 96.58           O  
ATOM   3289  CG  ASN A 230      21.984 -31.128  -4.984  1.00 96.58           C  
ATOM   3290  ND2 ASN A 230      22.585 -30.322  -5.824  1.00 96.58           N  
ATOM   3291 HD21 ASN A 230      23.391 -30.624  -6.352  1.00 96.58           H  
ATOM   3292 HD22 ASN A 230      22.445 -29.328  -5.710  1.00 96.58           H  
ATOM   3293  OD1 ASN A 230      21.110 -30.724  -4.237  1.00 96.58           O  
ATOM   3294  N   GLY A 231      21.208 -32.511  -1.603  1.00 95.90           N  
ATOM   3295  H   GLY A 231      20.251 -32.652  -1.892  1.00 95.90           H  
ATOM   3296  CA  GLY A 231      21.417 -31.940  -0.272  1.00 95.90           C  
ATOM   3297  HA2 GLY A 231      22.365 -32.298   0.130  1.00 95.90           H  
ATOM   3298  HA3 GLY A 231      20.618 -32.286   0.383  1.00 95.90           H  
ATOM   3299  C   GLY A 231      21.434 -30.411  -0.211  1.00 95.90           C  
ATOM   3300  O   GLY A 231      21.495 -29.870   0.890  1.00 95.90           O  
ATOM   3301  N   GLU A 232      21.353 -29.702  -1.342  1.00 97.31           N  
ATOM   3302  H   GLU A 232      21.289 -30.176  -2.232  1.00 97.31           H  
ATOM   3303  CA  GLU A 232      21.214 -28.242  -1.323  1.00 97.31           C  
ATOM   3304  HA  GLU A 232      21.958 -27.839  -0.636  1.00 97.31           H  
ATOM   3305  C   GLU A 232      19.835 -27.826  -0.792  1.00 97.31           C  
ATOM   3306  CB  GLU A 232      21.475 -27.621  -2.702  1.00 97.31           C  
ATOM   3307  HB2 GLU A 232      20.837 -28.100  -3.446  1.00 97.31           H  
ATOM   3308  HB3 GLU A 232      21.212 -26.565  -2.656  1.00 97.31           H  
ATOM   3309  O   GLU A 232      18.809 -28.441  -1.106  1.00 97.31           O  
ATOM   3310  CG  GLU A 232      22.945 -27.727  -3.129  1.00 97.31           C  
ATOM   3311  HG2 GLU A 232      23.573 -27.297  -2.350  1.00 97.31           H  
ATOM   3312  HG3 GLU A 232      23.218 -28.776  -3.241  1.00 97.31           H  
ATOM   3313  CD  GLU A 232      23.179 -26.983  -4.450  1.00 97.31           C  
ATOM   3314  OE1 GLU A 232      23.537 -25.783  -4.398  1.00 97.31           O  
ATOM   3315  OE2 GLU A 232      22.975 -27.619  -5.511  1.00 97.31           O  
ATOM   3316  N   GLU A 233      19.812 -26.758   0.006  1.00 97.36           N  
ATOM   3317  H   GLU A 233      20.674 -26.264   0.188  1.00 97.36           H  
ATOM   3318  CA  GLU A 233      18.595 -26.198   0.586  1.00 97.36           C  
ATOM   3319  HA  GLU A 233      17.744 -26.755   0.194  1.00 97.36           H  
ATOM   3320  C   GLU A 233      18.419 -24.733   0.172  1.00 97.36           C  
ATOM   3321  CB  GLU A 233      18.565 -26.350   2.120  1.00 97.36           C  
ATOM   3322  HB2 GLU A 233      17.624 -25.921   2.463  1.00 97.36           H  
ATOM   3323  HB3 GLU A 233      19.382 -25.778   2.561  1.00 97.36           H  
ATOM   3324  O   GLU A 233      19.356 -23.938   0.260  1.00 97.36           O  
ATOM   3325  CG  GLU A 233      18.653 -27.812   2.603  1.00 97.36           C  
ATOM   3326  HG2 GLU A 233      18.018 -28.425   1.964  1.00 97.36           H  
ATOM   3327  HG3 GLU A 233      19.679 -28.159   2.480  1.00 97.36           H  
ATOM   3328  CD  GLU A 233      18.220 -28.030   4.070  1.00 97.36           C  
ATOM   3329  OE1 GLU A 233      18.207 -29.201   4.528  1.00 97.36           O  
ATOM   3330  OE2 GLU A 233      17.745 -27.093   4.751  1.00 97.36           O  
ATOM   3331  N   PHE A 234      17.204 -24.363  -0.239  1.00 97.51           N  
ATOM   3332  H   PHE A 234      16.487 -25.073  -0.291  1.00 97.51           H  
ATOM   3333  CA  PHE A 234      16.863 -23.002  -0.659  1.00 97.51           C  
ATOM   3334  HA  PHE A 234      17.708 -22.345  -0.457  1.00 97.51           H  
ATOM   3335  C   PHE A 234      15.671 -22.472   0.131  1.00 97.51           C  
ATOM   3336  CB  PHE A 234      16.607 -22.954  -2.170  1.00 97.51           C  
ATOM   3337  HB2 PHE A 234      15.751 -23.583  -2.414  1.00 97.51           H  
ATOM   3338  HB3 PHE A 234      16.355 -21.930  -2.446  1.00 97.51           H  
ATOM   3339  O   PHE A 234      14.595 -23.077   0.143  1.00 97.51           O  
ATOM   3340  CG  PHE A 234      17.807 -23.396  -2.979  1.00 97.51           C  
ATOM   3341  CD1 PHE A 234      18.956 -22.585  -3.023  1.00 97.51           C  
ATOM   3342  HD1 PHE A 234      18.960 -21.627  -2.524  1.00 97.51           H  
ATOM   3343  CD2 PHE A 234      17.824 -24.661  -3.593  1.00 97.51           C  
ATOM   3344  HD2 PHE A 234      16.964 -25.311  -3.531  1.00 97.51           H  
ATOM   3345  CE1 PHE A 234      20.121 -23.044  -3.657  1.00 97.51           C  
ATOM   3346  HE1 PHE A 234      21.021 -22.450  -3.612  1.00 97.51           H  
ATOM   3347  CE2 PHE A 234      18.990 -25.102  -4.240  1.00 97.51           C  
ATOM   3348  HE2 PHE A 234      19.041 -26.093  -4.667  1.00 97.51           H  
ATOM   3349  CZ  PHE A 234      20.139 -24.302  -4.276  1.00 97.51           C  
ATOM   3350  HZ  PHE A 234      21.046 -24.679  -4.724  1.00 97.51           H  
ATOM   3351  N   GLU A 235      15.869 -21.338   0.804  1.00 96.34           N  
ATOM   3352  H   GLU A 235      16.755 -20.866   0.700  1.00 96.34           H  
ATOM   3353  CA  GLU A 235      14.841 -20.691   1.616  1.00 96.34           C  
ATOM   3354  HA  GLU A 235      14.286 -21.470   2.138  1.00 96.34           H  
ATOM   3355  C   GLU A 235      13.850 -19.914   0.740  1.00 96.34           C  
ATOM   3356  CB  GLU A 235      15.489 -19.797   2.688  1.00 96.34           C  
ATOM   3357  HB2 GLU A 235      16.204 -20.394   3.254  1.00 96.34           H  
ATOM   3358  HB3 GLU A 235      16.023 -18.976   2.209  1.00 96.34           H  
ATOM   3359  O   GLU A 235      14.217 -19.029  -0.036  1.00 96.34           O  
ATOM   3360  CG  GLU A 235      14.441 -19.231   3.656  1.00 96.34           C  
ATOM   3361  HG2 GLU A 235      13.890 -20.069   4.083  1.00 96.34           H  
ATOM   3362  HG3 GLU A 235      13.734 -18.610   3.105  1.00 96.34           H  
ATOM   3363  CD  GLU A 235      15.068 -18.408   4.790  1.00 96.34           C  
ATOM   3364  OE1 GLU A 235      14.833 -17.180   4.841  1.00 96.34           O  
ATOM   3365  OE2 GLU A 235      15.732 -19.032   5.657  1.00 96.34           O  
ATOM   3366  N   GLY A 236      12.570 -20.225   0.914  1.00 96.60           N  
ATOM   3367  H   GLY A 236      12.336 -20.909   1.619  1.00 96.60           H  
ATOM   3368  CA  GLY A 236      11.452 -19.502   0.335  1.00 96.60           C  
ATOM   3369  HA2 GLY A 236      11.799 -18.595  -0.160  1.00 96.60           H  
ATOM   3370  HA3 GLY A 236      10.970 -20.134  -0.410  1.00 96.60           H  
ATOM   3371  C   GLY A 236      10.424 -19.112   1.392  1.00 96.60           C  
ATOM   3372  O   GLY A 236      10.628 -19.312   2.593  1.00 96.60           O  
ATOM   3373  N   GLU A 237       9.292 -18.584   0.940  1.00 96.42           N  
ATOM   3374  H   GLU A 237       9.164 -18.472  -0.055  1.00 96.42           H  
ATOM   3375  CA  GLU A 237       8.155 -18.289   1.814  1.00 96.42           C  
ATOM   3376  HA  GLU A 237       8.344 -18.757   2.781  1.00 96.42           H  
ATOM   3377  C   GLU A 237       6.860 -18.921   1.303  1.00 96.42           C  
ATOM   3378  CB  GLU A 237       8.000 -16.782   2.071  1.00 96.42           C  
ATOM   3379  HB2 GLU A 237       7.075 -16.633   2.627  1.00 96.42           H  
ATOM   3380  HB3 GLU A 237       7.927 -16.243   1.127  1.00 96.42           H  
ATOM   3381  O   GLU A 237       6.676 -19.112   0.100  1.00 96.42           O  
ATOM   3382  CG  GLU A 237       9.165 -16.229   2.906  1.00 96.42           C  
ATOM   3383  HG2 GLU A 237      10.055 -16.164   2.279  1.00 96.42           H  
ATOM   3384  HG3 GLU A 237       9.381 -16.919   3.721  1.00 96.42           H  
ATOM   3385  CD  GLU A 237       8.840 -14.861   3.514  1.00 96.42           C  
ATOM   3386  OE1 GLU A 237       9.511 -13.879   3.129  1.00 96.42           O  
ATOM   3387  OE2 GLU A 237       7.963 -14.818   4.413  1.00 96.42           O  
ATOM   3388  N   SER A 238       5.986 -19.299   2.238  1.00 96.00           N  
ATOM   3389  H   SER A 238       6.226 -19.143   3.207  1.00 96.00           H  
ATOM   3390  CA  SER A 238       4.674 -19.880   1.950  1.00 96.00           C  
ATOM   3391  HA  SER A 238       4.210 -19.350   1.118  1.00 96.00           H  
ATOM   3392  C   SER A 238       3.768 -19.819   3.169  1.00 96.00           C  
ATOM   3393  CB  SER A 238       4.829 -21.349   1.575  1.00 96.00           C  
ATOM   3394  HB2 SER A 238       5.523 -21.432   0.739  1.00 96.00           H  
ATOM   3395  HB3 SER A 238       5.224 -21.912   2.421  1.00 96.00           H  
ATOM   3396  O   SER A 238       4.195 -20.181   4.263  1.00 96.00           O  
ATOM   3397  OG  SER A 238       3.577 -21.875   1.193  1.00 96.00           O  
ATOM   3398  HG  SER A 238       3.761 -22.404   0.413  1.00 96.00           H  
ATOM   3399  N   ALA A 239       2.505 -19.432   2.986  1.00 94.46           N  
ATOM   3400  H   ALA A 239       2.184 -19.208   2.055  1.00 94.46           H  
ATOM   3401  CA  ALA A 239       1.504 -19.554   4.042  1.00 94.46           C  
ATOM   3402  HA  ALA A 239       1.997 -19.434   5.007  1.00 94.46           H  
ATOM   3403  C   ALA A 239       0.846 -20.940   4.075  1.00 94.46           C  
ATOM   3404  CB  ALA A 239       0.482 -18.421   3.930  1.00 94.46           C  
ATOM   3405  HB1 ALA A 239       0.988 -17.463   4.046  1.00 94.46           H  
ATOM   3406  HB2 ALA A 239      -0.264 -18.515   4.719  1.00 94.46           H  
ATOM   3407  HB3 ALA A 239      -0.019 -18.452   2.962  1.00 94.46           H  
ATOM   3408  O   ALA A 239       0.104 -21.220   5.013  1.00 94.46           O  
ATOM   3409  N   TYR A 240       1.116 -21.820   3.107  1.00 94.36           N  
ATOM   3410  H   TYR A 240       1.783 -21.567   2.392  1.00 94.36           H  
ATOM   3411  CA  TYR A 240       0.617 -23.192   3.137  1.00 94.36           C  
ATOM   3412  HA  TYR A 240      -0.455 -23.163   3.333  1.00 94.36           H  
ATOM   3413  C   TYR A 240       1.286 -24.001   4.253  1.00 94.36           C  
ATOM   3414  CB  TYR A 240       0.828 -23.862   1.776  1.00 94.36           C  
ATOM   3415  HB2 TYR A 240       0.311 -23.277   1.017  1.00 94.36           H  
ATOM   3416  HB3 TYR A 240       1.891 -23.856   1.535  1.00 94.36           H  
ATOM   3417  O   TYR A 240       2.487 -23.889   4.503  1.00 94.36           O  
ATOM   3418  CG  TYR A 240       0.326 -25.292   1.711  1.00 94.36           C  
ATOM   3419  CD1 TYR A 240       1.216 -26.365   1.892  1.00 94.36           C  
ATOM   3420  HD1 TYR A 240       2.255 -26.161   2.104  1.00 94.36           H  
ATOM   3421  CD2 TYR A 240      -1.039 -25.550   1.508  1.00 94.36           C  
ATOM   3422  HD2 TYR A 240      -1.738 -24.729   1.452  1.00 94.36           H  
ATOM   3423  CE1 TYR A 240       0.753 -27.691   1.803  1.00 94.36           C  
ATOM   3424  HE1 TYR A 240       1.448 -28.505   1.942  1.00 94.36           H  
ATOM   3425  CE2 TYR A 240      -1.508 -26.871   1.391  1.00 94.36           C  
ATOM   3426  HE2 TYR A 240      -2.556 -27.058   1.211  1.00 94.36           H  
ATOM   3427  OH  TYR A 240      -1.046 -29.226   1.399  1.00 94.36           O  
ATOM   3428  HH  TYR A 240      -0.321 -29.853   1.448  1.00 94.36           H  
ATOM   3429  CZ  TYR A 240      -0.608 -27.946   1.524  1.00 94.36           C  
ATOM   3430  N   ARG A 241       0.516 -24.884   4.894  1.00 91.74           N  
ATOM   3431  H   ARG A 241      -0.469 -24.905   4.674  1.00 91.74           H  
ATOM   3432  CA  ARG A 241       1.056 -25.900   5.798  1.00 91.74           C  
ATOM   3433  HA  ARG A 241       2.106 -26.042   5.542  1.00 91.74           H  
ATOM   3434  C   ARG A 241       0.294 -27.209   5.615  1.00 91.74           C  
ATOM   3435  CB  ARG A 241       0.987 -25.395   7.243  1.00 91.74           C  
ATOM   3436  HB2 ARG A 241      -0.041 -25.447   7.600  1.00 91.74           H  
ATOM   3437  HB3 ARG A 241       1.319 -24.357   7.275  1.00 91.74           H  
ATOM   3438  O   ARG A 241      -0.919 -27.239   5.829  1.00 91.74           O  
ATOM   3439  CG  ARG A 241       1.862 -26.221   8.187  1.00 91.74           C  
ATOM   3440  HG2 ARG A 241       2.894 -26.206   7.837  1.00 91.74           H  
ATOM   3441  HG3 ARG A 241       1.502 -27.249   8.224  1.00 91.74           H  
ATOM   3442  CD  ARG A 241       1.786 -25.596   9.580  1.00 91.74           C  
ATOM   3443  HD2 ARG A 241       2.117 -24.560   9.512  1.00 91.74           H  
ATOM   3444  HD3 ARG A 241       0.749 -25.605   9.916  1.00 91.74           H  
ATOM   3445  NE  ARG A 241       2.624 -26.328  10.545  1.00 91.74           N  
ATOM   3446  HE  ARG A 241       3.004 -27.213  10.239  1.00 91.74           H  
ATOM   3447  NH1 ARG A 241       2.497 -24.770  12.222  1.00 91.74           N  
ATOM   3448 HH11 ARG A 241       2.750 -24.432  13.140  1.00 91.74           H  
ATOM   3449 HH12 ARG A 241       1.914 -24.199  11.628  1.00 91.74           H  
ATOM   3450  NH2 ARG A 241       3.704 -26.628  12.525  1.00 91.74           N  
ATOM   3451 HH21 ARG A 241       4.107 -27.484  12.171  1.00 91.74           H  
ATOM   3452 HH22 ARG A 241       3.971 -26.272  13.431  1.00 91.74           H  
ATOM   3453  CZ  ARG A 241       2.937 -25.907  11.756  1.00 91.74           C  
ATOM   3454  N   PRO A 242       0.965 -28.312   5.247  1.00 88.32           N  
ATOM   3455  CA  PRO A 242       0.294 -29.595   5.147  1.00 88.32           C  
ATOM   3456  HA  PRO A 242      -0.587 -29.506   4.512  1.00 88.32           H  
ATOM   3457  C   PRO A 242      -0.128 -30.072   6.541  1.00 88.32           C  
ATOM   3458  CB  PRO A 242       1.309 -30.525   4.482  1.00 88.32           C  
ATOM   3459  HB2 PRO A 242       1.176 -31.563   4.785  1.00 88.32           H  
ATOM   3460  HB3 PRO A 242       1.224 -30.439   3.398  1.00 88.32           H  
ATOM   3461  O   PRO A 242       0.592 -29.886   7.522  1.00 88.32           O  
ATOM   3462  CG  PRO A 242       2.657 -29.957   4.930  1.00 88.32           C  
ATOM   3463  HG2 PRO A 242       2.904 -30.339   5.921  1.00 88.32           H  
ATOM   3464  HG3 PRO A 242       3.451 -30.191   4.221  1.00 88.32           H  
ATOM   3465  CD  PRO A 242       2.395 -28.453   5.008  1.00 88.32           C  
ATOM   3466  HD2 PRO A 242       2.983 -28.019   5.817  1.00 88.32           H  
ATOM   3467  HD3 PRO A 242       2.654 -27.981   4.060  1.00 88.32           H  
ATOM   3468  N   LYS A 243      -1.281 -30.744   6.626  1.00 81.25           N  
ATOM   3469  H   LYS A 243      -1.859 -30.797   5.800  1.00 81.25           H  
ATOM   3470  CA  LYS A 243      -1.763 -31.343   7.886  1.00 81.25           C  
ATOM   3471  HA  LYS A 243      -1.829 -30.568   8.650  1.00 81.25           H  
ATOM   3472  C   LYS A 243      -0.801 -32.394   8.437  1.00 81.25           C  
ATOM   3473  CB  LYS A 243      -3.145 -31.980   7.679  1.00 81.25           C  
ATOM   3474  HB2 LYS A 243      -3.111 -32.675   6.841  1.00 81.25           H  
ATOM   3475  HB3 LYS A 243      -3.409 -32.539   8.577  1.00 81.25           H  
ATOM   3476  O   LYS A 243      -0.702 -32.570   9.646  1.00 81.25           O  
ATOM   3477  CG  LYS A 243      -4.226 -30.921   7.435  1.00 81.25           C  
ATOM   3478  HG2 LYS A 243      -4.236 -30.226   8.274  1.00 81.25           H  
ATOM   3479  HG3 LYS A 243      -3.993 -30.367   6.525  1.00 81.25           H  
ATOM   3480  CD  LYS A 243      -5.616 -31.554   7.291  1.00 81.25           C  
ATOM   3481  HD2 LYS A 243      -5.618 -32.231   6.437  1.00 81.25           H  
ATOM   3482  HD3 LYS A 243      -5.862 -32.108   8.198  1.00 81.25           H  
ATOM   3483  CE  LYS A 243      -6.634 -30.427   7.072  1.00 81.25           C  
ATOM   3484  HE2 LYS A 243      -6.313 -29.831   6.217  1.00 81.25           H  
ATOM   3485  HE3 LYS A 243      -6.618 -29.768   7.940  1.00 81.25           H  
ATOM   3486  NZ  LYS A 243      -8.011 -30.927   6.839  1.00 81.25           N  
ATOM   3487  HZ1 LYS A 243      -8.625 -30.139   6.687  1.00 81.25           H  
ATOM   3488  HZ2 LYS A 243      -8.046 -31.498   6.006  1.00 81.25           H  
ATOM   3489  HZ3 LYS A 243      -8.350 -31.449   7.634  1.00 81.25           H  
ATOM   3490  N   ILE A 244      -0.117 -33.098   7.541  1.00 76.96           N  
ATOM   3491  H   ILE A 244      -0.208 -32.844   6.568  1.00 76.96           H  
ATOM   3492  CA  ILE A 244       0.859 -34.127   7.876  1.00 76.96           C  
ATOM   3493  HA  ILE A 244       0.949 -34.208   8.959  1.00 76.96           H  
ATOM   3494  C   ILE A 244       2.197 -33.668   7.319  1.00 76.96           C  
ATOM   3495  CB  ILE A 244       0.422 -35.507   7.342  1.00 76.96           C  
ATOM   3496  HB  ILE A 244       0.356 -35.455   6.255  1.00 76.96           H  
ATOM   3497  O   ILE A 244       2.327 -33.419   6.119  1.00 76.96           O  
ATOM   3498  CG1 ILE A 244      -0.965 -35.899   7.909  1.00 76.96           C  
ATOM   3499 HG12 ILE A 244      -1.677 -35.089   7.750  1.00 76.96           H  
ATOM   3500 HG13 ILE A 244      -0.885 -36.065   8.983  1.00 76.96           H  
ATOM   3501  CG2 ILE A 244       1.474 -36.563   7.724  1.00 76.96           C  
ATOM   3502 HG21 ILE A 244       2.453 -36.294   7.328  1.00 76.96           H  
ATOM   3503 HG22 ILE A 244       1.548 -36.658   8.807  1.00 76.96           H  
ATOM   3504 HG23 ILE A 244       1.218 -37.533   7.298  1.00 76.96           H  
ATOM   3505  CD1 ILE A 244      -1.576 -37.141   7.253  1.00 76.96           C  
ATOM   3506 HD11 ILE A 244      -1.641 -36.997   6.174  1.00 76.96           H  
ATOM   3507 HD12 ILE A 244      -0.977 -38.026   7.468  1.00 76.96           H  
ATOM   3508 HD13 ILE A 244      -2.579 -37.300   7.649  1.00 76.96           H  
ATOM   3509  N   SER A 245       3.182 -33.545   8.204  1.00 73.54           N  
ATOM   3510  H   SER A 245       3.007 -33.797   9.166  1.00 73.54           H  
ATOM   3511  CA  SER A 245       4.555 -33.299   7.786  1.00 73.54           C  
ATOM   3512  HA  SER A 245       4.573 -32.486   7.060  1.00 73.54           H  
ATOM   3513  C   SER A 245       5.087 -34.567   7.142  1.00 73.54           C  
ATOM   3514  CB  SER A 245       5.431 -32.900   8.969  1.00 73.54           C  
ATOM   3515  HB2 SER A 245       4.990 -32.043   9.479  1.00 73.54           H  
ATOM   3516  HB3 SER A 245       5.513 -33.732   9.669  1.00 73.54           H  
ATOM   3517  O   SER A 245       5.291 -35.572   7.820  1.00 73.54           O  
ATOM   3518  OG  SER A 245       6.711 -32.547   8.488  1.00 73.54           O  
ATOM   3519  HG  SER A 245       7.341 -32.600   9.210  1.00 73.54           H  
ATOM   3520  N   ASN A 246       5.298 -34.507   5.835  1.00 71.82           N  
ATOM   3521  H   ASN A 246       5.100 -33.645   5.347  1.00 71.82           H  
ATOM   3522  CA  ASN A 246       5.947 -35.567   5.093  1.00 71.82           C  
ATOM   3523  HA  ASN A 246       6.236 -36.371   5.771  1.00 71.82           H  
ATOM   3524  C   ASN A 246       7.223 -35.013   4.482  1.00 71.82           C  
ATOM   3525  CB  ASN A 246       4.987 -36.150   4.046  1.00 71.82           C  
ATOM   3526  HB2 ASN A 246       4.447 -35.345   3.550  1.00 71.82           H  
ATOM   3527  HB3 ASN A 246       5.564 -36.686   3.292  1.00 71.82           H  
ATOM   3528  O   ASN A 246       7.221 -33.962   3.848  1.00 71.82           O  
ATOM   3529  CG  ASN A 246       3.996 -37.141   4.631  1.00 71.82           C  
ATOM   3530  ND2 ASN A 246       3.045 -37.583   3.846  1.00 71.82           N  
ATOM   3531 HD21 ASN A 246       3.001 -37.287   2.881  1.00 71.82           H  
ATOM   3532 HD22 ASN A 246       2.432 -38.278   4.248  1.00 71.82           H  
ATOM   3533  OD1 ASN A 246       4.067 -37.571   5.767  1.00 71.82           O  
ATOM   3534  N   ALA A 247       8.305 -35.759   4.651  1.00 82.91           N  
ATOM   3535  H   ALA A 247       8.226 -36.602   5.201  1.00 82.91           H  
ATOM   3536  CA  ALA A 247       9.597 -35.470   4.043  1.00 82.91           C  
ATOM   3537  HA  ALA A 247       9.650 -34.409   3.801  1.00 82.91           H  
ATOM   3538  C   ALA A 247       9.775 -36.229   2.716  1.00 82.91           C  
ATOM   3539  CB  ALA A 247      10.680 -35.771   5.084  1.00 82.91           C  
ATOM   3540  HB1 ALA A 247      10.682 -36.834   5.327  1.00 82.91           H  
ATOM   3541  HB2 ALA A 247      11.656 -35.501   4.682  1.00 82.91           H  
ATOM   3542  HB3 ALA A 247      10.499 -35.191   5.989  1.00 82.91           H  
ATOM   3543  O   ALA A 247      10.878 -36.648   2.370  1.00 82.91           O  
ATOM   3544  N   THR A 248       8.677 -36.499   2.010  1.00 92.66           N  
ATOM   3545  H   THR A 248       7.803 -36.074   2.287  1.00 92.66           H  
ATOM   3546  CA  THR A 248       8.702 -37.304   0.791  1.00 92.66           C  
ATOM   3547  HA  THR A 248       9.330 -38.177   0.969  1.00 92.66           H  
ATOM   3548  C   THR A 248       9.309 -36.501  -0.350  1.00 92.66           C  
ATOM   3549  CB  THR A 248       7.302 -37.801   0.412  1.00 92.66           C  
ATOM   3550  HB  THR A 248       6.675 -36.952   0.141  1.00 92.66           H  
ATOM   3551  O   THR A 248       8.837 -35.415  -0.678  1.00 92.66           O  
ATOM   3552  CG2 THR A 248       7.337 -38.804  -0.740  1.00 92.66           C  
ATOM   3553 HG21 THR A 248       7.665 -38.306  -1.653  1.00 92.66           H  
ATOM   3554 HG22 THR A 248       8.018 -39.625  -0.517  1.00 92.66           H  
ATOM   3555 HG23 THR A 248       6.335 -39.196  -0.914  1.00 92.66           H  
ATOM   3556  OG1 THR A 248       6.714 -38.462   1.513  1.00 92.66           O  
ATOM   3557  HG1 THR A 248       7.080 -39.349   1.542  1.00 92.66           H  
ATOM   3558  N   PHE A 249      10.337 -37.068  -0.976  1.00 97.42           N  
ATOM   3559  H   PHE A 249      10.680 -37.960  -0.651  1.00 97.42           H  
ATOM   3560  CA  PHE A 249      10.931 -36.513  -2.181  1.00 97.42           C  
ATOM   3561  HA  PHE A 249      10.930 -35.426  -2.100  1.00 97.42           H  
ATOM   3562  C   PHE A 249      10.107 -36.895  -3.411  1.00 97.42           C  
ATOM   3563  CB  PHE A 249      12.386 -36.974  -2.301  1.00 97.42           C  
ATOM   3564  HB2 PHE A 249      12.709 -36.843  -3.334  1.00 97.42           H  
ATOM   3565  HB3 PHE A 249      12.455 -38.039  -2.080  1.00 97.42           H  
ATOM   3566  O   PHE A 249       9.759 -38.062  -3.597  1.00 97.42           O  
ATOM   3567  CG  PHE A 249      13.337 -36.206  -1.406  1.00 97.42           C  
ATOM   3568  CD1 PHE A 249      14.103 -35.152  -1.937  1.00 97.42           C  
ATOM   3569  HD1 PHE A 249      14.021 -34.894  -2.983  1.00 97.42           H  
ATOM   3570  CD2 PHE A 249      13.453 -36.533  -0.042  1.00 97.42           C  
ATOM   3571  HD2 PHE A 249      12.858 -37.329   0.382  1.00 97.42           H  
ATOM   3572  CE1 PHE A 249      14.990 -34.439  -1.114  1.00 97.42           C  
ATOM   3573  HE1 PHE A 249      15.586 -33.637  -1.523  1.00 97.42           H  
ATOM   3574  CE2 PHE A 249      14.341 -35.820   0.781  1.00 97.42           C  
ATOM   3575  HE2 PHE A 249      14.429 -36.077   1.827  1.00 97.42           H  
ATOM   3576  CZ  PHE A 249      15.116 -34.778   0.243  1.00 97.42           C  
ATOM   3577  HZ  PHE A 249      15.808 -34.234   0.869  1.00 97.42           H  
ATOM   3578  N   PHE A 250       9.842 -35.912  -4.266  1.00 97.52           N  
ATOM   3579  H   PHE A 250      10.158 -34.982  -4.033  1.00 97.52           H  
ATOM   3580  CA  PHE A 250       9.143 -36.079  -5.536  1.00 97.52           C  
ATOM   3581  HA  PHE A 250       8.927 -37.134  -5.704  1.00 97.52           H  
ATOM   3582  C   PHE A 250      10.013 -35.584  -6.685  1.00 97.52           C  
ATOM   3583  CB  PHE A 250       7.817 -35.318  -5.504  1.00 97.52           C  
ATOM   3584  HB2 PHE A 250       8.039 -34.265  -5.334  1.00 97.52           H  
ATOM   3585  HB3 PHE A 250       7.328 -35.403  -6.474  1.00 97.52           H  
ATOM   3586  O   PHE A 250      10.830 -34.678  -6.511  1.00 97.52           O  
ATOM   3587  CG  PHE A 250       6.858 -35.799  -4.437  1.00 97.52           C  
ATOM   3588  CD1 PHE A 250       6.075 -36.946  -4.662  1.00 97.52           C  
ATOM   3589  HD1 PHE A 250       6.152 -37.476  -5.599  1.00 97.52           H  
ATOM   3590  CD2 PHE A 250       6.754 -35.108  -3.216  1.00 97.52           C  
ATOM   3591  HD2 PHE A 250       7.377 -34.247  -3.023  1.00 97.52           H  
ATOM   3592  CE1 PHE A 250       5.174 -37.386  -3.676  1.00 97.52           C  
ATOM   3593  HE1 PHE A 250       4.569 -38.263  -3.855  1.00 97.52           H  
ATOM   3594  CE2 PHE A 250       5.855 -35.549  -2.231  1.00 97.52           C  
ATOM   3595  HE2 PHE A 250       5.789 -35.017  -1.294  1.00 97.52           H  
ATOM   3596  CZ  PHE A 250       5.061 -36.686  -2.462  1.00 97.52           C  
ATOM   3597  HZ  PHE A 250       4.371 -37.025  -1.704  1.00 97.52           H  
ATOM   3598  N   THR A 251       9.832 -36.167  -7.868  1.00 97.63           N  
ATOM   3599  H   THR A 251       9.158 -36.913  -7.957  1.00 97.63           H  
ATOM   3600  CA  THR A 251      10.540 -35.731  -9.076  1.00 97.63           C  
ATOM   3601  HA  THR A 251      11.609 -35.744  -8.865  1.00 97.63           H  
ATOM   3602  C   THR A 251      10.149 -34.299  -9.442  1.00 97.63           C  
ATOM   3603  CB  THR A 251      10.274 -36.689 -10.243  1.00 97.63           C  
ATOM   3604  HB  THR A 251       9.227 -36.610 -10.539  1.00 97.63           H  
ATOM   3605  O   THR A 251       8.980 -33.929  -9.337  1.00 97.63           O  
ATOM   3606  CG2 THR A 251      11.154 -36.434 -11.464  1.00 97.63           C  
ATOM   3607 HG21 THR A 251      10.984 -37.213 -12.207  1.00 97.63           H  
ATOM   3608 HG22 THR A 251      12.206 -36.435 -11.177  1.00 97.63           H  
ATOM   3609 HG23 THR A 251      10.907 -35.470 -11.908  1.00 97.63           H  
ATOM   3610  OG1 THR A 251      10.518 -38.018  -9.845  1.00 97.63           O  
ATOM   3611  HG1 THR A 251      11.458 -38.107  -9.671  1.00 97.63           H  
ATOM   3612  N   LEU A 252      11.122 -33.503  -9.882  1.00 97.94           N  
ATOM   3613  H   LEU A 252      12.059 -33.876  -9.928  1.00 97.94           H  
ATOM   3614  CA  LEU A 252      10.909 -32.142 -10.370  1.00 97.94           C  
ATOM   3615  HA  LEU A 252      10.111 -31.683  -9.786  1.00 97.94           H  
ATOM   3616  C   LEU A 252      10.463 -32.140 -11.842  1.00 97.94           C  
ATOM   3617  CB  LEU A 252      12.189 -31.307 -10.170  1.00 97.94           C  
ATOM   3618  HB2 LEU A 252      13.010 -31.799 -10.693  1.00 97.94           H  
ATOM   3619  HB3 LEU A 252      12.031 -30.336 -10.638  1.00 97.94           H  
ATOM   3620  O   LEU A 252      10.912 -32.962 -12.645  1.00 97.94           O  
ATOM   3621  CG  LEU A 252      12.606 -31.064  -8.707  1.00 97.94           C  
ATOM   3622  HG  LEU A 252      12.782 -32.018  -8.211  1.00 97.94           H  
ATOM   3623  CD1 LEU A 252      13.906 -30.264  -8.649  1.00 97.94           C  
ATOM   3624 HD11 LEU A 252      14.215 -30.130  -7.613  1.00 97.94           H  
ATOM   3625 HD12 LEU A 252      13.762 -29.285  -9.107  1.00 97.94           H  
ATOM   3626 HD13 LEU A 252      14.697 -30.795  -9.178  1.00 97.94           H  
ATOM   3627  CD2 LEU A 252      11.533 -30.295  -7.936  1.00 97.94           C  
ATOM   3628 HD21 LEU A 252      10.822 -31.019  -7.540  1.00 97.94           H  
ATOM   3629 HD22 LEU A 252      11.016 -29.590  -8.588  1.00 97.94           H  
ATOM   3630 HD23 LEU A 252      11.971 -29.746  -7.102  1.00 97.94           H  
ATOM   3631  N   PHE A 253       9.603 -31.193 -12.207  1.00 97.44           N  
ATOM   3632  H   PHE A 253       9.232 -30.588 -11.488  1.00 97.44           H  
ATOM   3633  CA  PHE A 253       9.180 -30.916 -13.580  1.00 97.44           C  
ATOM   3634  HA  PHE A 253       9.826 -31.444 -14.281  1.00 97.44           H  
ATOM   3635  C   PHE A 253       9.301 -29.417 -13.853  1.00 97.44           C  
ATOM   3636  CB  PHE A 253       7.740 -31.400 -13.782  1.00 97.44           C  
ATOM   3637  HB2 PHE A 253       7.687 -32.453 -13.505  1.00 97.44           H  
ATOM   3638  HB3 PHE A 253       7.081 -30.854 -13.107  1.00 97.44           H  
ATOM   3639  O   PHE A 253       8.771 -28.617 -13.093  1.00 97.44           O  
ATOM   3640  CG  PHE A 253       7.235 -31.242 -15.203  1.00 97.44           C  
ATOM   3641  CD1 PHE A 253       6.611 -30.044 -15.601  1.00 97.44           C  
ATOM   3642  HD1 PHE A 253       6.490 -29.233 -14.899  1.00 97.44           H  
ATOM   3643  CD2 PHE A 253       7.414 -32.278 -16.141  1.00 97.44           C  
ATOM   3644  HD2 PHE A 253       7.907 -33.193 -15.849  1.00 97.44           H  
ATOM   3645  CE1 PHE A 253       6.161 -29.887 -16.922  1.00 97.44           C  
ATOM   3646  HE1 PHE A 253       5.689 -28.966 -17.231  1.00 97.44           H  
ATOM   3647  CE2 PHE A 253       6.965 -32.117 -17.465  1.00 97.44           C  
ATOM   3648  HE2 PHE A 253       7.100 -32.894 -18.202  1.00 97.44           H  
ATOM   3649  CZ  PHE A 253       6.339 -30.922 -17.854  1.00 97.44           C  
ATOM   3650  HZ  PHE A 253       6.009 -30.797 -18.875  1.00 97.44           H  
ATOM   3651  N   ASP A 254       9.993 -29.031 -14.919  1.00 96.62           N  
ATOM   3652  H   ASP A 254      10.303 -29.721 -15.588  1.00 96.62           H  
ATOM   3653  CA  ASP A 254      10.149 -27.627 -15.305  1.00 96.62           C  
ATOM   3654  HA  ASP A 254       9.986 -26.973 -14.448  1.00 96.62           H  
ATOM   3655  C   ASP A 254       9.095 -27.281 -16.356  1.00 96.62           C  
ATOM   3656  CB  ASP A 254      11.587 -27.394 -15.792  1.00 96.62           C  
ATOM   3657  HB2 ASP A 254      11.824 -28.120 -16.569  1.00 96.62           H  
ATOM   3658  HB3 ASP A 254      12.269 -27.556 -14.957  1.00 96.62           H  
ATOM   3659  O   ASP A 254       9.145 -27.820 -17.460  1.00 96.62           O  
ATOM   3660  CG  ASP A 254      11.836 -25.984 -16.336  1.00 96.62           C  
ATOM   3661  OD1 ASP A 254      12.923 -25.803 -16.924  1.00 96.62           O  
ATOM   3662  OD2 ASP A 254      10.943 -25.121 -16.186  1.00 96.62           O  
ATOM   3663  N   ALA A 255       8.148 -26.400 -16.017  1.00 96.51           N  
ATOM   3664  H   ALA A 255       8.197 -25.930 -15.124  1.00 96.51           H  
ATOM   3665  CA  ALA A 255       7.075 -26.014 -16.928  1.00 96.51           C  
ATOM   3666  HA  ALA A 255       6.608 -26.920 -17.315  1.00 96.51           H  
ATOM   3667  C   ALA A 255       7.573 -25.220 -18.148  1.00 96.51           C  
ATOM   3668  CB  ALA A 255       6.021 -25.229 -16.141  1.00 96.51           C  
ATOM   3669  HB1 ALA A 255       5.704 -25.796 -15.266  1.00 96.51           H  
ATOM   3670  HB2 ALA A 255       6.425 -24.268 -15.823  1.00 96.51           H  
ATOM   3671  HB3 ALA A 255       5.152 -25.053 -16.775  1.00 96.51           H  
ATOM   3672  O   ALA A 255       6.884 -25.172 -19.166  1.00 96.51           O  
ATOM   3673  N   ALA A 256       8.764 -24.617 -18.078  1.00 93.20           N  
ATOM   3674  H   ALA A 256       9.318 -24.710 -17.239  1.00 93.20           H  
ATOM   3675  CA  ALA A 256       9.357 -23.909 -19.207  1.00 93.20           C  
ATOM   3676  HA  ALA A 256       8.564 -23.400 -19.755  1.00 93.20           H  
ATOM   3677  C   ALA A 256      10.049 -24.855 -20.200  1.00 93.20           C  
ATOM   3678  CB  ALA A 256      10.326 -22.857 -18.657  1.00 93.20           C  
ATOM   3679  HB1 ALA A 256      11.169 -23.346 -18.170  1.00 93.20           H  
ATOM   3680  HB2 ALA A 256      10.696 -22.238 -19.474  1.00 93.20           H  
ATOM   3681  HB3 ALA A 256       9.817 -22.225 -17.930  1.00 93.20           H  
ATOM   3682  O   ALA A 256      10.157 -24.554 -21.393  1.00 93.20           O  
ATOM   3683  N   LYS A 257      10.508 -26.019 -19.731  1.00 92.71           N  
ATOM   3684  H   LYS A 257      10.329 -26.240 -18.762  1.00 92.71           H  
ATOM   3685  CA  LYS A 257      11.210 -26.995 -20.564  1.00 92.71           C  
ATOM   3686  HA  LYS A 257      11.938 -26.454 -21.168  1.00 92.71           H  
ATOM   3687  C   LYS A 257      10.215 -27.680 -21.495  1.00 92.71           C  
ATOM   3688  CB  LYS A 257      11.963 -27.973 -19.656  1.00 92.71           C  
ATOM   3689  HB2 LYS A 257      12.521 -27.385 -18.927  1.00 92.71           H  
ATOM   3690  HB3 LYS A 257      11.253 -28.601 -19.117  1.00 92.71           H  
ATOM   3691  O   LYS A 257       9.354 -28.428 -21.053  1.00 92.71           O  
ATOM   3692  CG  LYS A 257      12.959 -28.852 -20.426  1.00 92.71           C  
ATOM   3693  HG2 LYS A 257      12.421 -29.555 -21.062  1.00 92.71           H  
ATOM   3694  HG3 LYS A 257      13.593 -28.218 -21.045  1.00 92.71           H  
ATOM   3695  CD  LYS A 257      13.837 -29.616 -19.425  1.00 92.71           C  
ATOM   3696  HD2 LYS A 257      14.285 -28.892 -18.744  1.00 92.71           H  
ATOM   3697  HD3 LYS A 257      13.215 -30.297 -18.845  1.00 92.71           H  
ATOM   3698  CE  LYS A 257      14.956 -30.393 -20.127  1.00 92.71           C  
ATOM   3699  HE2 LYS A 257      15.432 -29.730 -20.849  1.00 92.71           H  
ATOM   3700  HE3 LYS A 257      14.514 -31.227 -20.672  1.00 92.71           H  
ATOM   3701  NZ  LYS A 257      15.969 -30.875 -19.148  1.00 92.71           N  
ATOM   3702  HZ1 LYS A 257      15.546 -31.429 -18.417  1.00 92.71           H  
ATOM   3703  HZ2 LYS A 257      16.433 -30.100 -18.696  1.00 92.71           H  
ATOM   3704  HZ3 LYS A 257      16.695 -31.414 -19.598  1.00 92.71           H  
ATOM   3705  N   ASN A 258      10.369 -27.466 -22.798  1.00 80.73           N  
ATOM   3706  H   ASN A 258      11.087 -26.815 -23.082  1.00 80.73           H  
ATOM   3707  CA  ASN A 258       9.453 -27.971 -23.829  1.00 80.73           C  
ATOM   3708  HA  ASN A 258       9.809 -27.578 -24.781  1.00 80.73           H  
ATOM   3709  C   ASN A 258       8.010 -27.442 -23.689  1.00 80.73           C  
ATOM   3710  CB  ASN A 258       9.526 -29.508 -23.925  1.00 80.73           C  
ATOM   3711  HB2 ASN A 258       8.994 -29.834 -24.819  1.00 80.73           H  
ATOM   3712  HB3 ASN A 258       9.010 -29.941 -23.067  1.00 80.73           H  
ATOM   3713  O   ASN A 258       7.055 -28.139 -24.036  1.00 80.73           O  
ATOM   3714  CG  ASN A 258      10.934 -30.058 -23.994  1.00 80.73           C  
ATOM   3715  ND2 ASN A 258      11.180 -31.177 -23.355  1.00 80.73           N  
ATOM   3716 HD21 ASN A 258      12.101 -31.573 -23.481  1.00 80.73           H  
ATOM   3717 HD22 ASN A 258      10.432 -31.615 -22.837  1.00 80.73           H  
ATOM   3718  OD1 ASN A 258      11.832 -29.515 -24.615  1.00 80.73           O  
ATOM   3719  N   ALA A 259       7.858 -26.207 -23.198  1.00 89.41           N  
ATOM   3720  H   ALA A 259       8.672 -25.699 -22.881  1.00 89.41           H  
ATOM   3721  CA  ALA A 259       6.587 -25.494 -23.187  1.00 89.41           C  
ATOM   3722  HA  ALA A 259       5.900 -25.997 -22.505  1.00 89.41           H  
ATOM   3723  C   ALA A 259       5.964 -25.459 -24.592  1.00 89.41           C  
ATOM   3724  CB  ALA A 259       6.842 -24.073 -22.674  1.00 89.41           C  
ATOM   3725  HB1 ALA A 259       7.087 -24.096 -21.612  1.00 89.41           H  
ATOM   3726  HB2 ALA A 259       7.667 -23.619 -23.224  1.00 89.41           H  
ATOM   3727  HB3 ALA A 259       5.957 -23.457 -22.836  1.00 89.41           H  
ATOM   3728  O   ALA A 259       6.609 -25.028 -25.549  1.00 89.41           O  
ATOM   3729  N   LYS A 260       4.702 -25.889 -24.715  1.00 85.26           N  
ATOM   3730  H   LYS A 260       4.228 -26.216 -23.885  1.00 85.26           H  
ATOM   3731  CA  LYS A 260       3.948 -25.753 -25.973  1.00 85.26           C  
ATOM   3732  HA  LYS A 260       4.544 -26.132 -26.803  1.00 85.26           H  
ATOM   3733  C   LYS A 260       3.670 -24.290 -26.292  1.00 85.26           C  
ATOM   3734  CB  LYS A 260       2.616 -26.501 -25.903  1.00 85.26           C  
ATOM   3735  HB2 LYS A 260       2.092 -26.220 -24.989  1.00 85.26           H  
ATOM   3736  HB3 LYS A 260       2.005 -26.191 -26.750  1.00 85.26           H  
ATOM   3737  O   LYS A 260       3.746 -23.901 -27.451  1.00 85.26           O  
ATOM   3738  CG  LYS A 260       2.786 -28.021 -25.964  1.00 85.26           C  
ATOM   3739  HG2 LYS A 260       3.304 -28.301 -26.882  1.00 85.26           H  
ATOM   3740  HG3 LYS A 260       3.359 -28.363 -25.103  1.00 85.26           H  
ATOM   3741  CD  LYS A 260       1.392 -28.652 -25.942  1.00 85.26           C  
ATOM   3742  HD2 LYS A 260       0.833 -28.334 -26.822  1.00 85.26           H  
ATOM   3743  HD3 LYS A 260       0.873 -28.295 -25.053  1.00 85.26           H  
ATOM   3744  CE  LYS A 260       1.473 -30.176 -25.904  1.00 85.26           C  
ATOM   3745  HE2 LYS A 260       1.807 -30.543 -26.874  1.00 85.26           H  
ATOM   3746  HE3 LYS A 260       2.212 -30.461 -25.155  1.00 85.26           H  
ATOM   3747  NZ  LYS A 260       0.151 -30.738 -25.539  1.00 85.26           N  
ATOM   3748  HZ1 LYS A 260      -0.556 -30.462 -26.205  1.00 85.26           H  
ATOM   3749  HZ2 LYS A 260      -0.123 -30.368 -24.640  1.00 85.26           H  
ATOM   3750  HZ3 LYS A 260       0.186 -31.744 -25.458  1.00 85.26           H  
ATOM   3751  N   ASP A 261       3.373 -23.514 -25.256  1.00 89.85           N  
ATOM   3752  H   ASP A 261       3.312 -23.921 -24.334  1.00 89.85           H  
ATOM   3753  CA  ASP A 261       3.208 -22.074 -25.337  1.00 89.85           C  
ATOM   3754  HA  ASP A 261       3.377 -21.733 -26.358  1.00 89.85           H  
ATOM   3755  C   ASP A 261       4.216 -21.402 -24.390  1.00 89.85           C  
ATOM   3756  CB  ASP A 261       1.763 -21.699 -25.013  1.00 89.85           C  
ATOM   3757  HB2 ASP A 261       1.099 -22.303 -25.630  1.00 89.85           H  
ATOM   3758  HB3 ASP A 261       1.546 -21.915 -23.967  1.00 89.85           H  
ATOM   3759  O   ASP A 261       4.023 -21.411 -23.170  1.00 89.85           O  
ATOM   3760  CG  ASP A 261       1.508 -20.222 -25.310  1.00 89.85           C  
ATOM   3761  OD1 ASP A 261       0.342 -19.914 -25.600  1.00 89.85           O  
ATOM   3762  OD2 ASP A 261       2.485 -19.431 -25.260  1.00 89.85           O  
ATOM   3763  N   PRO A 262       5.311 -20.831 -24.921  1.00 89.76           N  
ATOM   3764  CA  PRO A 262       6.319 -20.145 -24.118  1.00 89.76           C  
ATOM   3765  HA  PRO A 262       6.725 -20.848 -23.390  1.00 89.76           H  
ATOM   3766  C   PRO A 262       5.797 -18.912 -23.371  1.00 89.76           C  
ATOM   3767  CB  PRO A 262       7.416 -19.742 -25.108  1.00 89.76           C  
ATOM   3768  HB2 PRO A 262       8.407 -19.820 -24.660  1.00 89.76           H  
ATOM   3769  HB3 PRO A 262       7.243 -18.728 -25.467  1.00 89.76           H  
ATOM   3770  O   PRO A 262       6.453 -18.458 -22.437  1.00 89.76           O  
ATOM   3771  CG  PRO A 262       7.243 -20.717 -26.269  1.00 89.76           C  
ATOM   3772  HG2 PRO A 262       7.733 -21.661 -26.034  1.00 89.76           H  
ATOM   3773  HG3 PRO A 262       7.619 -20.307 -27.206  1.00 89.76           H  
ATOM   3774  CD  PRO A 262       5.736 -20.922 -26.308  1.00 89.76           C  
ATOM   3775  HD2 PRO A 262       5.260 -20.129 -26.885  1.00 89.76           H  
ATOM   3776  HD3 PRO A 262       5.513 -21.896 -26.742  1.00 89.76           H  
ATOM   3777  N   SER A 263       4.651 -18.357 -23.771  1.00 88.74           N  
ATOM   3778  H   SER A 263       4.111 -18.792 -24.505  1.00 88.74           H  
ATOM   3779  CA  SER A 263       4.045 -17.206 -23.103  1.00 88.74           C  
ATOM   3780  HA  SER A 263       4.840 -16.593 -22.678  1.00 88.74           H  
ATOM   3781  C   SER A 263       3.139 -17.603 -21.937  1.00 88.74           C  
ATOM   3782  CB  SER A 263       3.322 -16.328 -24.125  1.00 88.74           C  
ATOM   3783  HB2 SER A 263       3.057 -15.385 -23.648  1.00 88.74           H  
ATOM   3784  HB3 SER A 263       3.994 -16.113 -24.956  1.00 88.74           H  
ATOM   3785  O   SER A 263       2.930 -16.791 -21.041  1.00 88.74           O  
ATOM   3786  OG  SER A 263       2.142 -16.907 -24.626  1.00 88.74           O  
ATOM   3787  HG  SER A 263       2.256 -17.807 -24.941  1.00 88.74           H  
ATOM   3788  N   GLU A 264       2.694 -18.866 -21.878  1.00 91.30           N  
ATOM   3789  H   GLU A 264       2.866 -19.435 -22.694  1.00 91.30           H  
ATOM   3790  CA  GLU A 264       1.678 -19.321 -20.918  1.00 91.30           C  
ATOM   3791  HA  GLU A 264       1.443 -18.510 -20.229  1.00 91.30           H  
ATOM   3792  C   GLU A 264       2.104 -20.503 -20.045  1.00 91.30           C  
ATOM   3793  CB  GLU A 264       0.400 -19.712 -21.682  1.00 91.30           C  
ATOM   3794  HB2 GLU A 264       0.616 -20.563 -22.328  1.00 91.30           H  
ATOM   3795  HB3 GLU A 264      -0.354 -20.033 -20.963  1.00 91.30           H  
ATOM   3796  O   GLU A 264       1.862 -20.514 -18.831  1.00 91.30           O  
ATOM   3797  CG  GLU A 264      -0.180 -18.582 -22.542  1.00 91.30           C  
ATOM   3798  HG2 GLU A 264      -1.105 -18.946 -22.989  1.00 91.30           H  
ATOM   3799  HG3 GLU A 264       0.515 -18.353 -23.350  1.00 91.30           H  
ATOM   3800  CD  GLU A 264      -0.454 -17.324 -21.723  1.00 91.30           C  
ATOM   3801  OE1 GLU A 264      -0.630 -16.217 -22.265  1.00 91.30           O  
ATOM   3802  OE2 GLU A 264      -0.623 -17.447 -20.490  1.00 91.30           O  
ATOM   3803  N   THR A 265       2.734 -21.525 -20.635  1.00 94.09           N  
ATOM   3804  H   THR A 265       2.959 -21.451 -21.617  1.00 94.09           H  
ATOM   3805  CA  THR A 265       3.142 -22.744 -19.918  1.00 94.09           C  
ATOM   3806  HA  THR A 265       2.266 -23.139 -19.405  1.00 94.09           H  
ATOM   3807  C   THR A 265       4.180 -22.459 -18.821  1.00 94.09           C  
ATOM   3808  CB  THR A 265       3.641 -23.854 -20.861  1.00 94.09           C  
ATOM   3809  HB  THR A 265       4.652 -23.610 -21.188  1.00 94.09           H  
ATOM   3810  O   THR A 265       3.968 -22.942 -17.706  1.00 94.09           O  
ATOM   3811  CG2 THR A 265       3.673 -25.217 -20.175  1.00 94.09           C  
ATOM   3812 HG21 THR A 265       4.106 -25.954 -20.851  1.00 94.09           H  
ATOM   3813 HG22 THR A 265       2.661 -25.521 -19.909  1.00 94.09           H  
ATOM   3814 HG23 THR A 265       4.284 -25.174 -19.273  1.00 94.09           H  
ATOM   3815  OG1 THR A 265       2.819 -24.030 -21.998  1.00 94.09           O  
ATOM   3816  HG1 THR A 265       1.906 -23.943 -21.713  1.00 94.09           H  
ATOM   3817  N   PRO A 266       5.232 -21.629 -19.030  1.00 93.88           N  
ATOM   3818  CA  PRO A 266       6.201 -21.312 -17.972  1.00 93.88           C  
ATOM   3819  HA  PRO A 266       6.702 -22.229 -17.663  1.00 93.88           H  
ATOM   3820  C   PRO A 266       5.566 -20.647 -16.750  1.00 93.88           C  
ATOM   3821  CB  PRO A 266       7.219 -20.359 -18.608  1.00 93.88           C  
ATOM   3822  HB2 PRO A 266       8.222 -20.514 -18.211  1.00 93.88           H  
ATOM   3823  HB3 PRO A 266       6.914 -19.323 -18.460  1.00 93.88           H  
ATOM   3824  O   PRO A 266       6.012 -20.842 -15.621  1.00 93.88           O  
ATOM   3825  CG  PRO A 266       7.138 -20.688 -20.092  1.00 93.88           C  
ATOM   3826  HG2 PRO A 266       7.471 -19.847 -20.701  1.00 93.88           H  
ATOM   3827  HG3 PRO A 266       7.736 -21.570 -20.321  1.00 93.88           H  
ATOM   3828  CD  PRO A 266       5.659 -21.008 -20.282  1.00 93.88           C  
ATOM   3829  HD2 PRO A 266       5.536 -21.675 -21.136  1.00 93.88           H  
ATOM   3830  HD3 PRO A 266       5.104 -20.084 -20.445  1.00 93.88           H  
ATOM   3831  N   TYR A 267       4.497 -19.880 -16.958  1.00 93.46           N  
ATOM   3832  H   TYR A 267       4.162 -19.768 -17.905  1.00 93.46           H  
ATOM   3833  CA  TYR A 267       3.769 -19.198 -15.894  1.00 93.46           C  
ATOM   3834  HA  TYR A 267       4.480 -18.942 -15.108  1.00 93.46           H  
ATOM   3835  C   TYR A 267       2.703 -20.078 -15.246  1.00 93.46           C  
ATOM   3836  CB  TYR A 267       3.191 -17.889 -16.437  1.00 93.46           C  
ATOM   3837  HB2 TYR A 267       2.498 -18.115 -17.248  1.00 93.46           H  
ATOM   3838  HB3 TYR A 267       2.619 -17.373 -15.666  1.00 93.46           H  
ATOM   3839  O   TYR A 267       1.999 -19.588 -14.364  1.00 93.46           O  
ATOM   3840  CG  TYR A 267       4.267 -16.952 -16.936  1.00 93.46           C  
ATOM   3841  CD1 TYR A 267       5.068 -16.221 -16.037  1.00 93.46           C  
ATOM   3842  HD1 TYR A 267       4.914 -16.308 -14.972  1.00 93.46           H  
ATOM   3843  CD2 TYR A 267       4.494 -16.853 -18.316  1.00 93.46           C  
ATOM   3844  HD2 TYR A 267       3.888 -17.429 -19.000  1.00 93.46           H  
ATOM   3845  CE1 TYR A 267       6.081 -15.377 -16.530  1.00 93.46           C  
ATOM   3846  HE1 TYR A 267       6.700 -14.818 -15.844  1.00 93.46           H  
ATOM   3847  CE2 TYR A 267       5.495 -16.004 -18.815  1.00 93.46           C  
ATOM   3848  HE2 TYR A 267       5.652 -15.919 -19.880  1.00 93.46           H  
ATOM   3849  OH  TYR A 267       7.264 -14.443 -18.396  1.00 93.46           O  
ATOM   3850  HH  TYR A 267       7.754 -14.018 -17.688  1.00 93.46           H  
ATOM   3851  CZ  TYR A 267       6.291 -15.262 -17.922  1.00 93.46           C  
ATOM   3852  N   CYS A 268       2.587 -21.351 -15.638  1.00 95.83           N  
ATOM   3853  H   CYS A 268       3.209 -21.695 -16.356  1.00 95.83           H  
ATOM   3854  CA  CYS A 268       1.602 -22.291 -15.110  1.00 95.83           C  
ATOM   3855  HA  CYS A 268       1.586 -23.155 -15.776  1.00 95.83           H  
ATOM   3856  C   CYS A 268       0.181 -21.717 -15.129  1.00 95.83           C  
ATOM   3857  CB  CYS A 268       2.054 -22.771 -13.728  1.00 95.83           C  
ATOM   3858  HB2 CYS A 268       1.281 -23.399 -13.287  1.00 95.83           H  
ATOM   3859  HB3 CYS A 268       2.180 -21.901 -13.084  1.00 95.83           H  
ATOM   3860  O   CYS A 268      -0.577 -21.870 -14.168  1.00 95.83           O  
ATOM   3861  SG  CYS A 268       3.603 -23.700 -13.775  1.00 95.83           S  
ATOM   3862  N   ARG A 269      -0.167 -21.001 -16.204  1.00 90.61           N  
ATOM   3863  H   ARG A 269       0.502 -20.887 -16.952  1.00 90.61           H  
ATOM   3864  CA  ARG A 269      -1.523 -20.493 -16.383  1.00 90.61           C  
ATOM   3865  HA  ARG A 269      -1.779 -19.901 -15.504  1.00 90.61           H  
ATOM   3866  C   ARG A 269      -2.511 -21.654 -16.469  1.00 90.61           C  
ATOM   3867  CB  ARG A 269      -1.577 -19.596 -17.615  1.00 90.61           C  
ATOM   3868  HB2 ARG A 269      -0.780 -18.856 -17.540  1.00 90.61           H  
ATOM   3869  HB3 ARG A 269      -1.405 -20.193 -18.510  1.00 90.61           H  
ATOM   3870  O   ARG A 269      -2.182 -22.751 -16.923  1.00 90.61           O  
ATOM   3871  CG  ARG A 269      -2.929 -18.874 -17.728  1.00 90.61           C  
ATOM   3872  HG2 ARG A 269      -3.727 -19.577 -17.965  1.00 90.61           H  
ATOM   3873  HG3 ARG A 269      -3.156 -18.326 -16.814  1.00 90.61           H  
ATOM   3874  CD  ARG A 269      -2.760 -17.915 -18.877  1.00 90.61           C  
ATOM   3875  HD2 ARG A 269      -2.509 -18.510 -19.755  1.00 90.61           H  
ATOM   3876  HD3 ARG A 269      -1.951 -17.230 -18.623  1.00 90.61           H  
ATOM   3877  NE  ARG A 269      -3.932 -17.129 -19.210  1.00 90.61           N  
ATOM   3878  HE  ARG A 269      -4.841 -17.422 -18.883  1.00 90.61           H  
ATOM   3879  NH1 ARG A 269      -2.868 -15.889 -20.864  1.00 90.61           N  
ATOM   3880 HH11 ARG A 269      -1.979 -16.352 -20.745  1.00 90.61           H  
ATOM   3881 HH12 ARG A 269      -2.941 -15.406 -21.747  1.00 90.61           H  
ATOM   3882  NH2 ARG A 269      -4.944 -15.613 -20.462  1.00 90.61           N  
ATOM   3883 HH21 ARG A 269      -5.043 -15.276 -21.409  1.00 90.61           H  
ATOM   3884 HH22 ARG A 269      -5.831 -16.033 -20.221  1.00 90.61           H  
ATOM   3885  CZ  ARG A 269      -3.898 -16.263 -20.196  1.00 90.61           C  
ATOM   3886  N   ARG A 270      -3.740 -21.415 -16.014  1.00 89.31           N  
ATOM   3887  H   ARG A 270      -3.949 -20.482 -15.688  1.00 89.31           H  
ATOM   3888  CA  ARG A 270      -4.823 -22.396 -16.104  1.00 89.31           C  
ATOM   3889  HA  ARG A 270      -4.583 -23.231 -15.446  1.00 89.31           H  
ATOM   3890  C   ARG A 270      -4.934 -22.922 -17.539  1.00 89.31           C  
ATOM   3891  CB  ARG A 270      -6.126 -21.736 -15.646  1.00 89.31           C  
ATOM   3892  HB2 ARG A 270      -6.428 -20.979 -16.369  1.00 89.31           H  
ATOM   3893  HB3 ARG A 270      -5.962 -21.253 -14.682  1.00 89.31           H  
ATOM   3894  O   ARG A 270      -4.984 -22.116 -18.452  1.00 89.31           O  
ATOM   3895  CG  ARG A 270      -7.235 -22.779 -15.492  1.00 89.31           C  
ATOM   3896  HG2 ARG A 270      -7.412 -23.288 -16.439  1.00 89.31           H  
ATOM   3897  HG3 ARG A 270      -6.928 -23.509 -14.743  1.00 89.31           H  
ATOM   3898  CD  ARG A 270      -8.530 -22.107 -15.046  1.00 89.31           C  
ATOM   3899  HD2 ARG A 270      -8.305 -21.440 -14.214  1.00 89.31           H  
ATOM   3900  HD3 ARG A 270      -8.930 -21.519 -15.872  1.00 89.31           H  
ATOM   3901  NE  ARG A 270      -9.508 -23.122 -14.622  1.00 89.31           N  
ATOM   3902  HE  ARG A 270      -9.327 -24.067 -14.928  1.00 89.31           H  
ATOM   3903  NH1 ARG A 270     -10.843 -21.734 -13.375  1.00 89.31           N  
ATOM   3904 HH11 ARG A 270     -11.511 -21.580 -12.634  1.00 89.31           H  
ATOM   3905 HH12 ARG A 270     -10.390 -20.941 -13.805  1.00 89.31           H  
ATOM   3906  NH2 ARG A 270     -11.077 -23.955 -13.212  1.00 89.31           N  
ATOM   3907 HH21 ARG A 270     -11.515 -23.793 -12.317  1.00 89.31           H  
ATOM   3908 HH22 ARG A 270     -10.624 -24.849 -13.342  1.00 89.31           H  
ATOM   3909  CZ  ARG A 270     -10.479 -22.930 -13.754  1.00 89.31           C  
ATOM   3910  N   GLY A 271      -4.951 -24.251 -17.676  1.00 89.70           N  
ATOM   3911  H   GLY A 271      -4.823 -24.786 -16.829  1.00 89.70           H  
ATOM   3912  CA  GLY A 271      -5.111 -25.037 -18.910  1.00 89.70           C  
ATOM   3913  HA2 GLY A 271      -6.003 -24.726 -19.453  1.00 89.70           H  
ATOM   3914  HA3 GLY A 271      -5.309 -26.066 -18.609  1.00 89.70           H  
ATOM   3915  C   GLY A 271      -3.903 -25.109 -19.861  1.00 89.70           C  
ATOM   3916  O   GLY A 271      -3.864 -26.024 -20.681  1.00 89.70           O  
ATOM   3917  N   SER A 272      -2.845 -24.316 -19.652  1.00 92.38           N  
ATOM   3918  H   SER A 272      -2.913 -23.555 -18.991  1.00 92.38           H  
ATOM   3919  CA  SER A 272      -1.609 -24.441 -20.446  1.00 92.38           C  
ATOM   3920  HA  SER A 272      -1.902 -24.552 -21.490  1.00 92.38           H  
ATOM   3921  C   SER A 272      -0.768 -25.677 -20.066  1.00 92.38           C  
ATOM   3922  CB  SER A 272      -0.795 -23.148 -20.346  1.00 92.38           C  
ATOM   3923  HB2 SER A 272      -1.455 -22.297 -20.518  1.00 92.38           H  
ATOM   3924  HB3 SER A 272      -0.030 -23.148 -21.123  1.00 92.38           H  
ATOM   3925  O   SER A 272       0.021 -26.194 -20.866  1.00 92.38           O  
ATOM   3926  OG  SER A 272      -0.168 -23.019 -19.082  1.00 92.38           O  
ATOM   3927  HG  SER A 272       0.129 -22.110 -18.999  1.00 92.38           H  
ATOM   3928  N   LEU A 273      -0.956 -26.204 -18.849  1.00 95.37           N  
ATOM   3929  H   LEU A 273      -1.602 -25.708 -18.251  1.00 95.37           H  
ATOM   3930  CA  LEU A 273      -0.274 -27.387 -18.311  1.00 95.37           C  
ATOM   3931  HA  LEU A 273       0.761 -27.377 -18.652  1.00 95.37           H  
ATOM   3932  C   LEU A 273      -0.895 -28.699 -18.830  1.00 95.37           C  
ATOM   3933  CB  LEU A 273      -0.278 -27.322 -16.772  1.00 95.37           C  
ATOM   3934  HB2 LEU A 273       0.127 -28.260 -16.392  1.00 95.37           H  
ATOM   3935  HB3 LEU A 273      -1.312 -27.257 -16.432  1.00 95.37           H  
ATOM   3936  O   LEU A 273      -1.666 -29.359 -18.137  1.00 95.37           O  
ATOM   3937  CG  LEU A 273       0.514 -26.161 -16.144  1.00 95.37           C  
ATOM   3938  HG  LEU A 273       0.058 -25.212 -16.425  1.00 95.37           H  
ATOM   3939  CD1 LEU A 273       0.448 -26.303 -14.623  1.00 95.37           C  
ATOM   3940 HD11 LEU A 273       0.902 -27.243 -14.312  1.00 95.37           H  
ATOM   3941 HD12 LEU A 273       0.978 -25.475 -14.153  1.00 95.37           H  
ATOM   3942 HD13 LEU A 273      -0.594 -26.279 -14.302  1.00 95.37           H  
ATOM   3943  CD2 LEU A 273       1.987 -26.147 -16.559  1.00 95.37           C  
ATOM   3944 HD21 LEU A 273       2.521 -25.370 -16.012  1.00 95.37           H  
ATOM   3945 HD22 LEU A 273       2.452 -27.112 -16.355  1.00 95.37           H  
ATOM   3946 HD23 LEU A 273       2.070 -25.913 -17.620  1.00 95.37           H  
ATOM   3947  N   THR A 274      -0.539 -29.088 -20.058  1.00 92.72           N  
ATOM   3948  H   THR A 274       0.029 -28.440 -20.585  1.00 92.72           H  
ATOM   3949  CA  THR A 274      -1.129 -30.258 -20.750  1.00 92.72           C  
ATOM   3950  HA  THR A 274      -2.026 -30.557 -20.207  1.00 92.72           H  
ATOM   3951  C   THR A 274      -0.251 -31.514 -20.787  1.00 92.72           C  
ATOM   3952  CB  THR A 274      -1.588 -29.902 -22.174  1.00 92.72           C  
ATOM   3953  HB  THR A 274      -2.015 -30.791 -22.640  1.00 92.72           H  
ATOM   3954  O   THR A 274      -0.673 -32.536 -21.330  1.00 92.72           O  
ATOM   3955  CG2 THR A 274      -2.651 -28.808 -22.185  1.00 92.72           C  
ATOM   3956 HG21 THR A 274      -2.249 -27.870 -21.803  1.00 92.72           H  
ATOM   3957 HG22 THR A 274      -3.494 -29.103 -21.560  1.00 92.72           H  
ATOM   3958 HG23 THR A 274      -3.012 -28.648 -23.201  1.00 92.72           H  
ATOM   3959  OG1 THR A 274      -0.518 -29.437 -22.977  1.00 92.72           O  
ATOM   3960  HG1 THR A 274      -0.417 -28.514 -22.730  1.00 92.72           H  
ATOM   3961  N   ASP A 275       0.971 -31.469 -20.251  1.00 94.69           N  
ATOM   3962  H   ASP A 275       1.257 -30.634 -19.760  1.00 94.69           H  
ATOM   3963  CA  ASP A 275       1.884 -32.618 -20.265  1.00 94.69           C  
ATOM   3964  HA  ASP A 275       1.813 -33.077 -21.251  1.00 94.69           H  
ATOM   3965  C   ASP A 275       1.490 -33.653 -19.183  1.00 94.69           C  
ATOM   3966  CB  ASP A 275       3.341 -32.144 -20.119  1.00 94.69           C  
ATOM   3967  HB2 ASP A 275       3.490 -31.729 -19.122  1.00 94.69           H  
ATOM   3968  HB3 ASP A 275       3.518 -31.350 -20.845  1.00 94.69           H  
ATOM   3969  O   ASP A 275       1.536 -33.336 -17.989  1.00 94.69           O  
ATOM   3970  CG  ASP A 275       4.372 -33.259 -20.363  1.00 94.69           C  
ATOM   3971  OD1 ASP A 275       5.528 -32.926 -20.687  1.00 94.69           O  
ATOM   3972  OD2 ASP A 275       4.017 -34.451 -20.214  1.00 94.69           O  
ATOM   3973  N   PRO A 276       1.141 -34.909 -19.543  1.00 94.94           N  
ATOM   3974  CA  PRO A 276       0.796 -35.942 -18.564  1.00 94.94           C  
ATOM   3975  HA  PRO A 276      -0.047 -35.604 -17.962  1.00 94.94           H  
ATOM   3976  C   PRO A 276       1.950 -36.288 -17.609  1.00 94.94           C  
ATOM   3977  CB  PRO A 276       0.377 -37.159 -19.398  1.00 94.94           C  
ATOM   3978  HB2 PRO A 276       0.625 -38.102 -18.911  1.00 94.94           H  
ATOM   3979  HB3 PRO A 276      -0.694 -37.107 -19.596  1.00 94.94           H  
ATOM   3980  O   PRO A 276       1.711 -36.846 -16.536  1.00 94.94           O  
ATOM   3981  CG  PRO A 276       1.143 -36.977 -20.707  1.00 94.94           C  
ATOM   3982  HG2 PRO A 276       2.170 -37.320 -20.585  1.00 94.94           H  
ATOM   3983  HG3 PRO A 276       0.658 -37.491 -21.537  1.00 94.94           H  
ATOM   3984  CD  PRO A 276       1.125 -35.464 -20.891  1.00 94.94           C  
ATOM   3985  HD2 PRO A 276       0.206 -35.160 -21.393  1.00 94.94           H  
ATOM   3986  HD3 PRO A 276       1.991 -35.159 -21.477  1.00 94.94           H  
ATOM   3987  N   ALA A 277       3.193 -35.945 -17.958  1.00 95.51           N  
ATOM   3988  H   ALA A 277       3.337 -35.460 -18.833  1.00 95.51           H  
ATOM   3989  CA  ALA A 277       4.363 -36.151 -17.118  1.00 95.51           C  
ATOM   3990  HA  ALA A 277       4.358 -37.190 -16.788  1.00 95.51           H  
ATOM   3991  C   ALA A 277       4.379 -35.274 -15.855  1.00 95.51           C  
ATOM   3992  CB  ALA A 277       5.618 -35.918 -17.968  1.00 95.51           C  
ATOM   3993  HB1 ALA A 277       6.511 -36.216 -17.418  1.00 95.51           H  
ATOM   3994  HB2 ALA A 277       5.693 -34.863 -18.232  1.00 95.51           H  
ATOM   3995  HB3 ALA A 277       5.557 -36.501 -18.887  1.00 95.51           H  
ATOM   3996  O   ALA A 277       5.214 -35.532 -14.987  1.00 95.51           O  
ATOM   3997  N   ILE A 278       3.494 -34.274 -15.740  1.00 96.82           N  
ATOM   3998  H   ILE A 278       2.899 -34.076 -16.532  1.00 96.82           H  
ATOM   3999  CA  ILE A 278       3.312 -33.436 -14.539  1.00 96.82           C  
ATOM   4000  HA  ILE A 278       4.277 -33.029 -14.235  1.00 96.82           H  
ATOM   4001  C   ILE A 278       2.775 -34.254 -13.357  1.00 96.82           C  
ATOM   4002  CB  ILE A 278       2.367 -32.255 -14.884  1.00 96.82           C  
ATOM   4003  HB  ILE A 278       1.496 -32.647 -15.409  1.00 96.82           H  
ATOM   4004  O   ILE A 278       3.065 -33.955 -12.195  1.00 96.82           O  
ATOM   4005  CG1 ILE A 278       3.113 -31.277 -15.818  1.00 96.82           C  
ATOM   4006 HG12 ILE A 278       3.920 -30.798 -15.262  1.00 96.82           H  
ATOM   4007 HG13 ILE A 278       3.559 -31.830 -16.645  1.00 96.82           H  
ATOM   4008  CG2 ILE A 278       1.857 -31.535 -13.620  1.00 96.82           C  
ATOM   4009 HG21 ILE A 278       1.324 -30.620 -13.878  1.00 96.82           H  
ATOM   4010 HG22 ILE A 278       1.152 -32.173 -13.086  1.00 96.82           H  
ATOM   4011 HG23 ILE A 278       2.693 -31.297 -12.964  1.00 96.82           H  
ATOM   4012  CD1 ILE A 278       2.226 -30.189 -16.431  1.00 96.82           C  
ATOM   4013 HD11 ILE A 278       1.344 -30.637 -16.889  1.00 96.82           H  
ATOM   4014 HD12 ILE A 278       2.790 -29.655 -17.197  1.00 96.82           H  
ATOM   4015 HD13 ILE A 278       1.926 -29.475 -15.665  1.00 96.82           H  
ATOM   4016  N   ARG A 279       2.011 -35.314 -13.637  1.00 97.25           N  
ATOM   4017  H   ARG A 279       1.850 -35.538 -14.609  1.00 97.25           H  
ATOM   4018  CA  ARG A 279       1.329 -36.092 -12.607  1.00 97.25           C  
ATOM   4019  HA  ARG A 279       0.674 -35.395 -12.084  1.00 97.25           H  
ATOM   4020  C   ARG A 279       2.319 -36.680 -11.600  1.00 97.25           C  
ATOM   4021  CB  ARG A 279       0.469 -37.164 -13.278  1.00 97.25           C  
ATOM   4022  HB2 ARG A 279      -0.025 -36.719 -14.142  1.00 97.25           H  
ATOM   4023  HB3 ARG A 279       1.097 -37.985 -13.623  1.00 97.25           H  
ATOM   4024  O   ARG A 279       3.243 -37.398 -11.973  1.00 97.25           O  
ATOM   4025  CG  ARG A 279      -0.610 -37.681 -12.321  1.00 97.25           C  
ATOM   4026  HG2 ARG A 279      -1.208 -36.832 -11.991  1.00 97.25           H  
ATOM   4027  HG3 ARG A 279      -0.157 -38.157 -11.451  1.00 97.25           H  
ATOM   4028  CD  ARG A 279      -1.506 -38.684 -13.053  1.00 97.25           C  
ATOM   4029  HD2 ARG A 279      -1.080 -39.683 -12.957  1.00 97.25           H  
ATOM   4030  HD3 ARG A 279      -1.528 -38.417 -14.110  1.00 97.25           H  
ATOM   4031  NE  ARG A 279      -2.883 -38.655 -12.528  1.00 97.25           N  
ATOM   4032  HE  ARG A 279      -3.018 -38.196 -11.639  1.00 97.25           H  
ATOM   4033  NH1 ARG A 279      -3.896 -39.636 -14.339  1.00 97.25           N  
ATOM   4034 HH11 ARG A 279      -4.733 -39.879 -14.850  1.00 97.25           H  
ATOM   4035 HH12 ARG A 279      -2.986 -39.769 -14.758  1.00 97.25           H  
ATOM   4036  NH2 ARG A 279      -5.148 -38.831 -12.677  1.00 97.25           N  
ATOM   4037 HH21 ARG A 279      -5.973 -39.078 -13.205  1.00 97.25           H  
ATOM   4038 HH22 ARG A 279      -5.244 -38.303 -11.821  1.00 97.25           H  
ATOM   4039  CZ  ARG A 279      -3.965 -39.042 -13.180  1.00 97.25           C  
ATOM   4040  N   GLY A 280       2.107 -36.404 -10.313  1.00 96.86           N  
ATOM   4041  H   GLY A 280       1.348 -35.779 -10.083  1.00 96.86           H  
ATOM   4042  CA  GLY A 280       2.967 -36.909  -9.238  1.00 96.86           C  
ATOM   4043  HA2 GLY A 280       2.417 -36.885  -8.297  1.00 96.86           H  
ATOM   4044  HA3 GLY A 280       3.219 -37.949  -9.444  1.00 96.86           H  
ATOM   4045  C   GLY A 280       4.286 -36.150  -9.043  1.00 96.86           C  
ATOM   4046  O   GLY A 280       5.121 -36.607  -8.264  1.00 96.86           O  
ATOM   4047  N   LYS A 281       4.492 -35.014  -9.724  1.00 97.58           N  
ATOM   4048  H   LYS A 281       3.784 -34.703 -10.373  1.00 97.58           H  
ATOM   4049  CA  LYS A 281       5.737 -34.228  -9.664  1.00 97.58           C  
ATOM   4050  HA  LYS A 281       6.476 -34.771  -9.075  1.00 97.58           H  
ATOM   4051  C   LYS A 281       5.566 -32.877  -8.970  1.00 97.58           C  
ATOM   4052  CB  LYS A 281       6.307 -34.063 -11.079  1.00 97.58           C  
ATOM   4053  HB2 LYS A 281       5.586 -33.549 -11.715  1.00 97.58           H  
ATOM   4054  HB3 LYS A 281       7.205 -33.446 -11.039  1.00 97.58           H  
ATOM   4055  O   LYS A 281       4.451 -32.370  -8.840  1.00 97.58           O  
ATOM   4056  CG  LYS A 281       6.654 -35.428 -11.687  1.00 97.58           C  
ATOM   4057  HG2 LYS A 281       5.734 -35.944 -11.961  1.00 97.58           H  
ATOM   4058  HG3 LYS A 281       7.193 -36.033 -10.958  1.00 97.58           H  
ATOM   4059  CD  LYS A 281       7.517 -35.241 -12.931  1.00 97.58           C  
ATOM   4060  HD2 LYS A 281       6.997 -34.553 -13.598  1.00 97.58           H  
ATOM   4061  HD3 LYS A 281       8.479 -34.806 -12.658  1.00 97.58           H  
ATOM   4062  CE  LYS A 281       7.726 -36.584 -13.629  1.00 97.58           C  
ATOM   4063  HE2 LYS A 281       8.512 -37.140 -13.119  1.00 97.58           H  
ATOM   4064  HE3 LYS A 281       6.796 -37.148 -13.557  1.00 97.58           H  
ATOM   4065  NZ  LYS A 281       8.048 -36.361 -15.054  1.00 97.58           N  
ATOM   4066  HZ1 LYS A 281       8.857 -35.765 -15.152  1.00 97.58           H  
ATOM   4067  HZ2 LYS A 281       8.192 -37.236 -15.537  1.00 97.58           H  
ATOM   4068  HZ3 LYS A 281       7.249 -35.898 -15.463  1.00 97.58           H  
ATOM   4069  N   ILE A 282       6.684 -32.302  -8.525  1.00 97.98           N  
ATOM   4070  H   ILE A 282       7.553 -32.782  -8.711  1.00 97.98           H  
ATOM   4071  CA  ILE A 282       6.762 -30.900  -8.097  1.00 97.98           C  
ATOM   4072  HA  ILE A 282       5.792 -30.597  -7.702  1.00 97.98           H  
ATOM   4073  C   ILE A 282       7.076 -30.049  -9.330  1.00 97.98           C  
ATOM   4074  CB  ILE A 282       7.806 -30.707  -6.978  1.00 97.98           C  
ATOM   4075  HB  ILE A 282       8.732 -31.171  -7.317  1.00 97.98           H  
ATOM   4076  O   ILE A 282       8.099 -30.263  -9.979  1.00 97.98           O  
ATOM   4077  CG1 ILE A 282       7.360 -31.412  -5.680  1.00 97.98           C  
ATOM   4078 HG12 ILE A 282       7.016 -32.418  -5.917  1.00 97.98           H  
ATOM   4079 HG13 ILE A 282       6.519 -30.875  -5.243  1.00 97.98           H  
ATOM   4080  CG2 ILE A 282       8.068 -29.212  -6.696  1.00 97.98           C  
ATOM   4081 HG21 ILE A 282       8.443 -28.709  -7.587  1.00 97.98           H  
ATOM   4082 HG22 ILE A 282       8.834 -29.097  -5.928  1.00 97.98           H  
ATOM   4083 HG23 ILE A 282       7.153 -28.720  -6.366  1.00 97.98           H  
ATOM   4084  CD1 ILE A 282       8.479 -31.522  -4.633  1.00 97.98           C  
ATOM   4085 HD11 ILE A 282       9.354 -31.992  -5.080  1.00 97.98           H  
ATOM   4086 HD12 ILE A 282       8.134 -32.131  -3.798  1.00 97.98           H  
ATOM   4087 HD13 ILE A 282       8.749 -30.539  -4.248  1.00 97.98           H  
ATOM   4088  N   VAL A 283       6.204 -29.095  -9.651  1.00 97.66           N  
ATOM   4089  H   VAL A 283       5.400 -28.957  -9.055  1.00 97.66           H  
ATOM   4090  CA  VAL A 283       6.310 -28.268 -10.863  1.00 97.66           C  
ATOM   4091  HA  VAL A 283       6.903 -28.807 -11.601  1.00 97.66           H  
ATOM   4092  C   VAL A 283       7.016 -26.948 -10.564  1.00 97.66           C  
ATOM   4093  CB  VAL A 283       4.926 -28.029 -11.492  1.00 97.66           C  
ATOM   4094  HB  VAL A 283       4.301 -27.480 -10.788  1.00 97.66           H  
ATOM   4095  O   VAL A 283       6.665 -26.260  -9.609  1.00 97.66           O  
ATOM   4096  CG1 VAL A 283       5.022 -27.228 -12.795  1.00 97.66           C  
ATOM   4097 HG11 VAL A 283       5.703 -27.715 -13.493  1.00 97.66           H  
ATOM   4098 HG12 VAL A 283       5.391 -26.222 -12.594  1.00 97.66           H  
ATOM   4099 HG13 VAL A 283       4.039 -27.133 -13.256  1.00 97.66           H  
ATOM   4100  CG2 VAL A 283       4.240 -29.361 -11.822  1.00 97.66           C  
ATOM   4101 HG21 VAL A 283       3.290 -29.159 -12.317  1.00 97.66           H  
ATOM   4102 HG22 VAL A 283       4.042 -29.927 -10.913  1.00 97.66           H  
ATOM   4103 HG23 VAL A 283       4.868 -29.951 -12.490  1.00 97.66           H  
ATOM   4104  N   LEU A 284       7.997 -26.569 -11.377  1.00 97.56           N  
ATOM   4105  H   LEU A 284       8.250 -27.179 -12.141  1.00 97.56           H  
ATOM   4106  CA  LEU A 284       8.605 -25.242 -11.346  1.00 97.56           C  
ATOM   4107  HA  LEU A 284       8.551 -24.848 -10.331  1.00 97.56           H  
ATOM   4108  C   LEU A 284       7.821 -24.312 -12.271  1.00 97.56           C  
ATOM   4109  CB  LEU A 284      10.084 -25.287 -11.748  1.00 97.56           C  
ATOM   4110  HB2 LEU A 284      10.386 -24.268 -11.991  1.00 97.56           H  
ATOM   4111  HB3 LEU A 284      10.195 -25.880 -12.656  1.00 97.56           H  
ATOM   4112  O   LEU A 284       7.647 -24.619 -13.449  1.00 97.56           O  
ATOM   4113  CG  LEU A 284      11.049 -25.805 -10.673  1.00 97.56           C  
ATOM   4114  HG  LEU A 284      10.951 -25.203  -9.769  1.00 97.56           H  
ATOM   4115  CD1 LEU A 284      10.859 -27.281 -10.315  1.00 97.56           C  
ATOM   4116 HD11 LEU A 284      11.676 -27.610  -9.672  1.00 97.56           H  
ATOM   4117 HD12 LEU A 284      10.849 -27.883 -11.224  1.00 97.56           H  
ATOM   4118 HD13 LEU A 284       9.920 -27.417  -9.779  1.00 97.56           H  
ATOM   4119  CD2 LEU A 284      12.465 -25.637 -11.210  1.00 97.56           C  
ATOM   4120 HD21 LEU A 284      13.188 -26.031 -10.495  1.00 97.56           H  
ATOM   4121 HD22 LEU A 284      12.560 -26.165 -12.159  1.00 97.56           H  
ATOM   4122 HD23 LEU A 284      12.680 -24.584 -11.392  1.00 97.56           H  
ATOM   4123  N   CYS A 285       7.384 -23.178 -11.731  1.00 97.06           N  
ATOM   4124  H   CYS A 285       7.606 -23.008 -10.760  1.00 97.06           H  
ATOM   4125  CA  CYS A 285       6.634 -22.143 -12.435  1.00 97.06           C  
ATOM   4126  HA  CYS A 285       6.558 -22.389 -13.495  1.00 97.06           H  
ATOM   4127  C   CYS A 285       7.346 -20.795 -12.290  1.00 97.06           C  
ATOM   4128  CB  CYS A 285       5.220 -22.057 -11.843  1.00 97.06           C  
ATOM   4129  HB2 CYS A 285       4.659 -21.293 -12.381  1.00 97.06           H  
ATOM   4130  HB3 CYS A 285       5.309 -21.743 -10.803  1.00 97.06           H  
ATOM   4131  O   CYS A 285       7.908 -20.489 -11.239  1.00 97.06           O  
ATOM   4132  SG  CYS A 285       4.264 -23.594 -11.871  1.00 97.06           S  
ATOM   4133  N   SER A 286       7.281 -19.936 -13.299  1.00 94.52           N  
ATOM   4134  H   SER A 286       6.862 -20.236 -14.168  1.00 94.52           H  
ATOM   4135  CA  SER A 286       7.715 -18.543 -13.186  1.00 94.52           C  
ATOM   4136  HA  SER A 286       8.612 -18.499 -12.569  1.00 94.52           H  
ATOM   4137  C   SER A 286       6.639 -17.688 -12.510  1.00 94.52           C  
ATOM   4138  CB  SER A 286       8.076 -17.980 -14.563  1.00 94.52           C  
ATOM   4139  HB2 SER A 286       7.201 -18.007 -15.212  1.00 94.52           H  
ATOM   4140  HB3 SER A 286       8.404 -16.947 -14.456  1.00 94.52           H  
ATOM   4141  O   SER A 286       5.442 -17.815 -12.800  1.00 94.52           O  
ATOM   4142  OG  SER A 286       9.114 -18.745 -15.147  1.00 94.52           O  
ATOM   4143  HG  SER A 286       9.772 -18.961 -14.482  1.00 94.52           H  
ATOM   4144  N   ALA A 287       7.057 -16.784 -11.622  1.00 91.53           N  
ATOM   4145  H   ALA A 287       8.038 -16.753 -11.384  1.00 91.53           H  
ATOM   4146  CA  ALA A 287       6.196 -15.712 -11.122  1.00 91.53           C  
ATOM   4147  HA  ALA A 287       5.280 -16.149 -10.725  1.00 91.53           H  
ATOM   4148  C   ALA A 287       5.819 -14.736 -12.257  1.00 91.53           C  
ATOM   4149  CB  ALA A 287       6.917 -14.991  -9.981  1.00 91.53           C  
ATOM   4150  HB1 ALA A 287       6.253 -14.264  -9.512  1.00 91.53           H  
ATOM   4151  HB2 ALA A 287       7.240 -15.705  -9.223  1.00 91.53           H  
ATOM   4152  HB3 ALA A 287       7.790 -14.473 -10.379  1.00 91.53           H  
ATOM   4153  O   ALA A 287       6.392 -14.793 -13.343  1.00 91.53           O  
ATOM   4154  N   LEU A 288       4.890 -13.810 -11.995  1.00 82.82           N  
ATOM   4155  H   LEU A 288       4.471 -13.819 -11.077  1.00 82.82           H  
ATOM   4156  CA  LEU A 288       4.314 -12.888 -12.990  1.00 82.82           C  
ATOM   4157  HA  LEU A 288       3.621 -12.238 -12.457  1.00 82.82           H  
ATOM   4158  C   LEU A 288       3.453 -13.611 -14.049  1.00 82.82           C  
ATOM   4159  CB  LEU A 288       5.400 -11.968 -13.610  1.00 82.82           C  
ATOM   4160  HB2 LEU A 288       4.893 -11.199 -14.193  1.00 82.82           H  
ATOM   4161  HB3 LEU A 288       6.002 -12.549 -14.309  1.00 82.82           H  
ATOM   4162  O   LEU A 288       2.719 -14.546 -13.720  1.00 82.82           O  
ATOM   4163  CG  LEU A 288       6.356 -11.251 -12.647  1.00 82.82           C  
ATOM   4164  HG  LEU A 288       6.899 -11.971 -12.034  1.00 82.82           H  
ATOM   4165  CD1 LEU A 288       7.364 -10.459 -13.483  1.00 82.82           C  
ATOM   4166 HD11 LEU A 288       7.954  -9.799 -12.847  1.00 82.82           H  
ATOM   4167 HD12 LEU A 288       6.843  -9.840 -14.214  1.00 82.82           H  
ATOM   4168 HD13 LEU A 288       8.027 -11.147 -14.007  1.00 82.82           H  
ATOM   4169  CD2 LEU A 288       5.608 -10.279 -11.737  1.00 82.82           C  
ATOM   4170 HD21 LEU A 288       5.061  -9.546 -12.331  1.00 82.82           H  
ATOM   4171 HD22 LEU A 288       4.911 -10.823 -11.099  1.00 82.82           H  
ATOM   4172 HD23 LEU A 288       6.320  -9.762 -11.094  1.00 82.82           H  
ATOM   4173  N   GLY A 289       3.475 -13.133 -15.297  1.00 81.71           N  
ATOM   4174  H   GLY A 289       4.147 -12.415 -15.527  1.00 81.71           H  
ATOM   4175  CA  GLY A 289       2.595 -13.594 -16.376  1.00 81.71           C  
ATOM   4176  HA2 GLY A 289       2.621 -14.682 -16.437  1.00 81.71           H  
ATOM   4177  HA3 GLY A 289       2.949 -13.196 -17.326  1.00 81.71           H  
ATOM   4178  C   GLY A 289       1.139 -13.160 -16.195  1.00 81.71           C  
ATOM   4179  O   GLY A 289       0.249 -13.786 -16.747  1.00 81.71           O  
ATOM   4180  N   HIS A 290       0.885 -12.136 -15.372  1.00 75.79           N  
ATOM   4181  H   HIS A 290       1.673 -11.619 -15.009  1.00 75.79           H  
ATOM   4182  CA  HIS A 290      -0.461 -11.692 -14.981  1.00 75.79           C  
ATOM   4183  HA  HIS A 290      -0.324 -10.898 -14.247  1.00 75.79           H  
ATOM   4184  C   HIS A 290      -1.309 -12.750 -14.249  1.00 75.79           C  
ATOM   4185  CB  HIS A 290      -1.179 -11.040 -16.178  1.00 75.79           C  
ATOM   4186  HB2 HIS A 290      -2.145 -10.655 -15.851  1.00 75.79           H  
ATOM   4187  HB3 HIS A 290      -1.372 -11.784 -16.951  1.00 75.79           H  
ATOM   4188  O   HIS A 290      -2.489 -12.529 -14.028  1.00 75.79           O  
ATOM   4189  CG  HIS A 290      -0.385  -9.902 -16.763  1.00 75.79           C  
ATOM   4190  CD2 HIS A 290       0.512  -9.966 -17.795  1.00 75.79           C  
ATOM   4191  HD2 HIS A 290       0.758 -10.848 -18.368  1.00 75.79           H  
ATOM   4192  ND1 HIS A 290      -0.401  -8.602 -16.317  1.00 75.79           N  
ATOM   4193  HD1 HIS A 290      -1.142  -8.182 -15.775  1.00 75.79           H  
ATOM   4194  CE1 HIS A 290       0.467  -7.901 -17.061  1.00 75.79           C  
ATOM   4195  HE1 HIS A 290       0.602  -6.830 -17.009  1.00 75.79           H  
ATOM   4196  NE2 HIS A 290       1.071  -8.694 -17.956  1.00 75.79           N  
ATOM   4197  N   VAL A 291      -0.705 -13.852 -13.788  1.00 85.04           N  
ATOM   4198  H   VAL A 291       0.273 -13.982 -14.004  1.00 85.04           H  
ATOM   4199  CA  VAL A 291      -1.395 -14.923 -13.051  1.00 85.04           C  
ATOM   4200  HA  VAL A 291      -2.472 -14.779 -13.132  1.00 85.04           H  
ATOM   4201  C   VAL A 291      -1.012 -14.868 -11.573  1.00 85.04           C  
ATOM   4202  CB  VAL A 291      -1.071 -16.302 -13.660  1.00 85.04           C  
ATOM   4203  HB  VAL A 291      -0.005 -16.501 -13.551  1.00 85.04           H  
ATOM   4204  O   VAL A 291       0.179 -14.864 -11.243  1.00 85.04           O  
ATOM   4205  CG1 VAL A 291      -1.847 -17.428 -12.971  1.00 85.04           C  
ATOM   4206 HG11 VAL A 291      -1.601 -18.388 -13.426  1.00 85.04           H  
ATOM   4207 HG12 VAL A 291      -1.584 -17.476 -11.915  1.00 85.04           H  
ATOM   4208 HG13 VAL A 291      -2.918 -17.249 -13.063  1.00 85.04           H  
ATOM   4209  CG2 VAL A 291      -1.423 -16.382 -15.148  1.00 85.04           C  
ATOM   4210 HG21 VAL A 291      -0.803 -15.695 -15.724  1.00 85.04           H  
ATOM   4211 HG22 VAL A 291      -2.471 -16.122 -15.297  1.00 85.04           H  
ATOM   4212 HG23 VAL A 291      -1.235 -17.387 -15.525  1.00 85.04           H  
ATOM   4213  N   ALA A 292      -1.997 -14.870 -10.670  1.00 84.56           N  
ATOM   4214  H   ALA A 292      -2.957 -14.914 -10.980  1.00 84.56           H  
ATOM   4215  CA  ALA A 292      -1.726 -14.912  -9.236  1.00 84.56           C  
ATOM   4216  HA  ALA A 292      -1.027 -14.108  -9.006  1.00 84.56           H  
ATOM   4217  C   ALA A 292      -1.071 -16.246  -8.838  1.00 84.56           C  
ATOM   4218  CB  ALA A 292      -3.015 -14.651  -8.449  1.00 84.56           C  
ATOM   4219  HB1 ALA A 292      -2.791 -14.551  -7.387  1.00 84.56           H  
ATOM   4220  HB2 ALA A 292      -3.487 -13.733  -8.800  1.00 84.56           H  
ATOM   4221  HB3 ALA A 292      -3.707 -15.481  -8.589  1.00 84.56           H  
ATOM   4222  O   ALA A 292      -1.417 -17.313  -9.342  1.00 84.56           O  
ATOM   4223  N   ASN A 293      -0.141 -16.214  -7.883  1.00 91.97           N  
ATOM   4224  H   ASN A 293       0.142 -15.316  -7.520  1.00 91.97           H  
ATOM   4225  CA  ASN A 293       0.603 -17.403  -7.452  1.00 91.97           C  
ATOM   4226  HA  ASN A 293       1.177 -17.794  -8.292  1.00 91.97           H  
ATOM   4227  C   ASN A 293      -0.306 -18.544  -6.964  1.00 91.97           C  
ATOM   4228  CB  ASN A 293       1.565 -16.962  -6.342  1.00 91.97           C  
ATOM   4229  HB2 ASN A 293       1.942 -17.827  -5.796  1.00 91.97           H  
ATOM   4230  HB3 ASN A 293       1.038 -16.337  -5.621  1.00 91.97           H  
ATOM   4231  O   ASN A 293      -0.018 -19.721  -7.195  1.00 91.97           O  
ATOM   4232  CG  ASN A 293       2.780 -16.210  -6.846  1.00 91.97           C  
ATOM   4233  ND2 ASN A 293       3.507 -15.631  -5.929  1.00 91.97           N  
ATOM   4234 HD21 ASN A 293       3.219 -15.712  -4.964  1.00 91.97           H  
ATOM   4235 HD22 ASN A 293       4.339 -15.126  -6.199  1.00 91.97           H  
ATOM   4236  OD1 ASN A 293       3.092 -16.164  -8.028  1.00 91.97           O  
ATOM   4237  N   VAL A 294      -1.426 -18.213  -6.316  1.00 89.86           N  
ATOM   4238  H   VAL A 294      -1.615 -17.235  -6.146  1.00 89.86           H  
ATOM   4239  CA  VAL A 294      -2.404 -19.214  -5.876  1.00 89.86           C  
ATOM   4240  HA  VAL A 294      -1.861 -20.005  -5.359  1.00 89.86           H  
ATOM   4241  C   VAL A 294      -3.107 -19.868  -7.075  1.00 89.86           C  
ATOM   4242  CB  VAL A 294      -3.412 -18.624  -4.872  1.00 89.86           C  
ATOM   4243  HB  VAL A 294      -4.106 -17.966  -5.395  1.00 89.86           H  
ATOM   4244  O   VAL A 294      -3.302 -21.084  -7.058  1.00 89.86           O  
ATOM   4245  CG1 VAL A 294      -4.177 -19.759  -4.190  1.00 89.86           C  
ATOM   4246 HG11 VAL A 294      -3.498 -20.373  -3.599  1.00 89.86           H  
ATOM   4247 HG12 VAL A 294      -4.660 -20.397  -4.930  1.00 89.86           H  
ATOM   4248 HG13 VAL A 294      -4.924 -19.341  -3.514  1.00 89.86           H  
ATOM   4249  CG2 VAL A 294      -2.733 -17.841  -3.739  1.00 89.86           C  
ATOM   4250 HG21 VAL A 294      -2.210 -16.968  -4.129  1.00 89.86           H  
ATOM   4251 HG22 VAL A 294      -2.030 -18.486  -3.212  1.00 89.86           H  
ATOM   4252 HG23 VAL A 294      -3.487 -17.490  -3.034  1.00 89.86           H  
ATOM   4253  N   ASP A 295      -3.369 -19.113  -8.149  1.00 90.77           N  
ATOM   4254  H   ASP A 295      -3.111 -18.137  -8.140  1.00 90.77           H  
ATOM   4255  CA  ASP A 295      -3.950 -19.634  -9.395  1.00 90.77           C  
ATOM   4256  HA  ASP A 295      -4.802 -20.264  -9.138  1.00 90.77           H  
ATOM   4257  C   ASP A 295      -3.018 -20.599 -10.126  1.00 90.77           C  
ATOM   4258  CB  ASP A 295      -4.407 -18.502 -10.342  1.00 90.77           C  
ATOM   4259  HB2 ASP A 295      -3.524 -17.959 -10.680  1.00 90.77           H  
ATOM   4260  HB3 ASP A 295      -4.858 -18.962 -11.221  1.00 90.77           H  
ATOM   4261  O   ASP A 295      -3.464 -21.649 -10.593  1.00 90.77           O  
ATOM   4262  CG  ASP A 295      -5.410 -17.482  -9.782  1.00 90.77           C  
ATOM   4263  OD1 ASP A 295      -5.401 -16.334 -10.247  1.00 90.77           O  
ATOM   4264  OD2 ASP A 295      -6.209 -17.825  -8.886  1.00 90.77           O  
ATOM   4265  N   LYS A 296      -1.711 -20.316 -10.132  1.00 95.32           N  
ATOM   4266  H   LYS A 296      -1.430 -19.416  -9.772  1.00 95.32           H  
ATOM   4267  CA  LYS A 296      -0.693 -21.258 -10.631  1.00 95.32           C  
ATOM   4268  HA  LYS A 296      -0.901 -21.490 -11.676  1.00 95.32           H  
ATOM   4269  C   LYS A 296      -0.744 -22.576  -9.860  1.00 95.32           C  
ATOM   4270  CB  LYS A 296       0.714 -20.654 -10.519  1.00 95.32           C  
ATOM   4271  HB2 LYS A 296       0.964 -20.511  -9.467  1.00 95.32           H  
ATOM   4272  HB3 LYS A 296       1.431 -21.359 -10.940  1.00 95.32           H  
ATOM   4273  O   LYS A 296      -0.715 -23.654 -10.447  1.00 95.32           O  
ATOM   4274  CG  LYS A 296       0.852 -19.314 -11.247  1.00 95.32           C  
ATOM   4275  HG2 LYS A 296       0.623 -19.447 -12.304  1.00 95.32           H  
ATOM   4276  HG3 LYS A 296       0.140 -18.603 -10.827  1.00 95.32           H  
ATOM   4277  CD  LYS A 296       2.258 -18.733 -11.061  1.00 95.32           C  
ATOM   4278  HD2 LYS A 296       2.483 -18.692  -9.995  1.00 95.32           H  
ATOM   4279  HD3 LYS A 296       3.001 -19.368 -11.545  1.00 95.32           H  
ATOM   4280  CE  LYS A 296       2.315 -17.308 -11.613  1.00 95.32           C  
ATOM   4281  HE2 LYS A 296       3.060 -16.742 -11.053  1.00 95.32           H  
ATOM   4282  HE3 LYS A 296       1.351 -16.826 -11.449  1.00 95.32           H  
ATOM   4283  NZ  LYS A 296       2.659 -17.287 -13.047  1.00 95.32           N  
ATOM   4284  HZ1 LYS A 296       2.088 -17.941 -13.563  1.00 95.32           H  
ATOM   4285  HZ2 LYS A 296       2.537 -16.358 -13.424  1.00 95.32           H  
ATOM   4286  HZ3 LYS A 296       3.624 -17.558 -13.168  1.00 95.32           H  
ATOM   4287  N   GLY A 297      -0.881 -22.491  -8.535  1.00 95.07           N  
ATOM   4288  H   GLY A 297      -0.925 -21.567  -8.130  1.00 95.07           H  
ATOM   4289  CA  GLY A 297      -1.004 -23.667  -7.676  1.00 95.07           C  
ATOM   4290  HA2 GLY A 297      -1.057 -23.346  -6.636  1.00 95.07           H  
ATOM   4291  HA3 GLY A 297      -0.129 -24.303  -7.815  1.00 95.07           H  
ATOM   4292  C   GLY A 297      -2.250 -24.494  -7.990  1.00 95.07           C  
ATOM   4293  O   GLY A 297      -2.171 -25.722  -8.043  1.00 95.07           O  
ATOM   4294  N   GLN A 298      -3.382 -23.836  -8.251  1.00 93.80           N  
ATOM   4295  H   GLN A 298      -3.393 -22.828  -8.187  1.00 93.80           H  
ATOM   4296  CA  GLN A 298      -4.602 -24.519  -8.673  1.00 93.80           C  
ATOM   4297  HA  GLN A 298      -4.804 -25.313  -7.954  1.00 93.80           H  
ATOM   4298  C   GLN A 298      -4.423 -25.206 -10.034  1.00 93.80           C  
ATOM   4299  CB  GLN A 298      -5.783 -23.534  -8.646  1.00 93.80           C  
ATOM   4300  HB2 GLN A 298      -5.646 -22.779  -9.420  1.00 93.80           H  
ATOM   4301  HB3 GLN A 298      -5.803 -23.027  -7.681  1.00 93.80           H  
ATOM   4302  O   GLN A 298      -4.781 -26.373 -10.161  1.00 93.80           O  
ATOM   4303  CG  GLN A 298      -7.140 -24.225  -8.862  1.00 93.80           C  
ATOM   4304  HG2 GLN A 298      -7.930 -23.476  -8.817  1.00 93.80           H  
ATOM   4305  HG3 GLN A 298      -7.164 -24.673  -9.855  1.00 93.80           H  
ATOM   4306  CD  GLN A 298      -7.444 -25.295  -7.814  1.00 93.80           C  
ATOM   4307  NE2 GLN A 298      -7.704 -26.521  -8.204  1.00 93.80           N  
ATOM   4308 HE21 GLN A 298      -7.664 -26.806  -9.172  1.00 93.80           H  
ATOM   4309 HE22 GLN A 298      -7.952 -27.204  -7.502  1.00 93.80           H  
ATOM   4310  OE1 GLN A 298      -7.427 -25.074  -6.612  1.00 93.80           O  
ATOM   4311  N   ALA A 299      -3.783 -24.553 -11.010  1.00 94.73           N  
ATOM   4312  H   ALA A 299      -3.516 -23.591 -10.859  1.00 94.73           H  
ATOM   4313  CA  ALA A 299      -3.479 -25.160 -12.308  1.00 94.73           C  
ATOM   4314  HA  ALA A 299      -4.413 -25.498 -12.756  1.00 94.73           H  
ATOM   4315  C   ALA A 299      -2.557 -26.391 -12.188  1.00 94.73           C  
ATOM   4316  CB  ALA A 299      -2.868 -24.085 -13.214  1.00 94.73           C  
ATOM   4317  HB1 ALA A 299      -3.536 -23.226 -13.280  1.00 94.73           H  
ATOM   4318  HB2 ALA A 299      -2.702 -24.490 -14.213  1.00 94.73           H  
ATOM   4319  HB3 ALA A 299      -1.911 -23.753 -12.810  1.00 94.73           H  
ATOM   4320  O   ALA A 299      -2.824 -27.426 -12.799  1.00 94.73           O  
ATOM   4321  N   VAL A 300      -1.506 -26.322 -11.359  1.00 96.88           N  
ATOM   4322  H   VAL A 300      -1.301 -25.429 -10.933  1.00 96.88           H  
ATOM   4323  CA  VAL A 300      -0.605 -27.461 -11.094  1.00 96.88           C  
ATOM   4324  HA  VAL A 300      -0.225 -27.833 -12.046  1.00 96.88           H  
ATOM   4325  C   VAL A 300      -1.354 -28.621 -10.436  1.00 96.88           C  
ATOM   4326  CB  VAL A 300       0.598 -27.025 -10.231  1.00 96.88           C  
ATOM   4327  HB  VAL A 300       0.241 -26.477  -9.359  1.00 96.88           H  
ATOM   4328  O   VAL A 300      -1.160 -29.777 -10.818  1.00 96.88           O  
ATOM   4329  CG1 VAL A 300       1.432 -28.218  -9.744  1.00 96.88           C  
ATOM   4330 HG11 VAL A 300       0.864 -28.816  -9.031  1.00 96.88           H  
ATOM   4331 HG12 VAL A 300       1.707 -28.844 -10.593  1.00 96.88           H  
ATOM   4332 HG13 VAL A 300       2.336 -27.865  -9.248  1.00 96.88           H  
ATOM   4333  CG2 VAL A 300       1.536 -26.120 -11.037  1.00 96.88           C  
ATOM   4334 HG21 VAL A 300       1.002 -25.243 -11.406  1.00 96.88           H  
ATOM   4335 HG22 VAL A 300       2.358 -25.778 -10.408  1.00 96.88           H  
ATOM   4336 HG23 VAL A 300       1.942 -26.662 -11.891  1.00 96.88           H  
ATOM   4337  N   LYS A 301      -2.230 -28.326  -9.469  1.00 95.79           N  
ATOM   4338  H   LYS A 301      -2.338 -27.355  -9.213  1.00 95.79           H  
ATOM   4339  CA  LYS A 301      -3.069 -29.326  -8.798  1.00 95.79           C  
ATOM   4340  HA  LYS A 301      -2.427 -30.110  -8.397  1.00 95.79           H  
ATOM   4341  C   LYS A 301      -4.032 -30.002  -9.776  1.00 95.79           C  
ATOM   4342  CB  LYS A 301      -3.806 -28.634  -7.646  1.00 95.79           C  
ATOM   4343  HB2 LYS A 301      -4.447 -27.850  -8.048  1.00 95.79           H  
ATOM   4344  HB3 LYS A 301      -3.063 -28.166  -7.000  1.00 95.79           H  
ATOM   4345  O   LYS A 301      -4.141 -31.227  -9.760  1.00 95.79           O  
ATOM   4346  CG  LYS A 301      -4.662 -29.590  -6.805  1.00 95.79           C  
ATOM   4347  HG2 LYS A 301      -5.465 -30.009  -7.411  1.00 95.79           H  
ATOM   4348  HG3 LYS A 301      -4.038 -30.395  -6.415  1.00 95.79           H  
ATOM   4349  CD  LYS A 301      -5.260 -28.791  -5.644  1.00 95.79           C  
ATOM   4350  HD2 LYS A 301      -4.439 -28.351  -5.077  1.00 95.79           H  
ATOM   4351  HD3 LYS A 301      -5.872 -27.983  -6.045  1.00 95.79           H  
ATOM   4352  CE  LYS A 301      -6.103 -29.651  -4.704  1.00 95.79           C  
ATOM   4353  HE2 LYS A 301      -5.512 -30.517  -4.403  1.00 95.79           H  
ATOM   4354  HE3 LYS A 301      -6.986 -29.999  -5.240  1.00 95.79           H  
ATOM   4355  NZ  LYS A 301      -6.481 -28.848  -3.514  1.00 95.79           N  
ATOM   4356  HZ1 LYS A 301      -7.011 -28.033  -3.789  1.00 95.79           H  
ATOM   4357  HZ2 LYS A 301      -7.022 -29.378  -2.846  1.00 95.79           H  
ATOM   4358  HZ3 LYS A 301      -5.651 -28.503  -3.054  1.00 95.79           H  
ATOM   4359  N   ASP A 302      -4.675 -29.227 -10.648  1.00 95.88           N  
ATOM   4360  H   ASP A 302      -4.574 -28.226 -10.562  1.00 95.88           H  
ATOM   4361  CA  ASP A 302      -5.605 -29.729 -11.667  1.00 95.88           C  
ATOM   4362  HA  ASP A 302      -6.359 -30.347 -11.181  1.00 95.88           H  
ATOM   4363  C   ASP A 302      -4.890 -30.623 -12.701  1.00 95.88           C  
ATOM   4364  CB  ASP A 302      -6.326 -28.546 -12.348  1.00 95.88           C  
ATOM   4365  HB2 ASP A 302      -5.584 -27.842 -12.724  1.00 95.88           H  
ATOM   4366  HB3 ASP A 302      -6.878 -28.932 -13.205  1.00 95.88           H  
ATOM   4367  O   ASP A 302      -5.436 -31.645 -13.116  1.00 95.88           O  
ATOM   4368  CG  ASP A 302      -7.326 -27.796 -11.449  1.00 95.88           C  
ATOM   4369  OD1 ASP A 302      -7.816 -26.722 -11.873  1.00 95.88           O  
ATOM   4370  OD2 ASP A 302      -7.652 -28.291 -10.345  1.00 95.88           O  
ATOM   4371  N   ALA A 303      -3.632 -30.314 -13.041  1.00 96.23           N  
ATOM   4372  H   ALA A 303      -3.263 -29.427 -12.727  1.00 96.23           H  
ATOM   4373  CA  ALA A 303      -2.771 -31.146 -13.891  1.00 96.23           C  
ATOM   4374  HA  ALA A 303      -3.369 -31.499 -14.732  1.00 96.23           H  
ATOM   4375  C   ALA A 303      -2.213 -32.407 -13.183  1.00 96.23           C  
ATOM   4376  CB  ALA A 303      -1.658 -30.255 -14.456  1.00 96.23           C  
ATOM   4377  HB1 ALA A 303      -1.041 -29.868 -13.646  1.00 96.23           H  
ATOM   4378  HB2 ALA A 303      -1.036 -30.830 -15.143  1.00 96.23           H  
ATOM   4379  HB3 ALA A 303      -2.096 -29.419 -15.002  1.00 96.23           H  
ATOM   4380  O   ALA A 303      -1.515 -33.222 -13.791  1.00 96.23           O  
ATOM   4381  N   GLY A 304      -2.517 -32.603 -11.895  1.00 96.49           N  
ATOM   4382  H   GLY A 304      -3.106 -31.917 -11.445  1.00 96.49           H  
ATOM   4383  CA  GLY A 304      -2.089 -33.759 -11.104  1.00 96.49           C  
ATOM   4384  HA2 GLY A 304      -2.810 -33.898 -10.300  1.00 96.49           H  
ATOM   4385  HA3 GLY A 304      -2.094 -34.647 -11.736  1.00 96.49           H  
ATOM   4386  C   GLY A 304      -0.703 -33.631 -10.461  1.00 96.49           C  
ATOM   4387  O   GLY A 304      -0.165 -34.640  -9.992  1.00 96.49           O  
ATOM   4388  N   GLY A 305      -0.118 -32.432 -10.434  1.00 97.25           N  
ATOM   4389  H   GLY A 305      -0.629 -31.643 -10.804  1.00 97.25           H  
ATOM   4390  CA  GLY A 305       1.103 -32.142  -9.684  1.00 97.25           C  
ATOM   4391  HA2 GLY A 305       1.448 -31.136  -9.923  1.00 97.25           H  
ATOM   4392  HA3 GLY A 305       1.883 -32.843  -9.980  1.00 97.25           H  
ATOM   4393  C   GLY A 305       0.886 -32.237  -8.168  1.00 97.25           C  
ATOM   4394  O   GLY A 305      -0.214 -32.014  -7.662  1.00 97.25           O  
ATOM   4395  N   VAL A 306       1.942 -32.584  -7.427  1.00 96.91           N  
ATOM   4396  H   VAL A 306       2.822 -32.706  -7.907  1.00 96.91           H  
ATOM   4397  CA  VAL A 306       1.901 -32.790  -5.959  1.00 96.91           C  
ATOM   4398  HA  VAL A 306       0.860 -32.780  -5.637  1.00 96.91           H  
ATOM   4399  C   VAL A 306       2.574 -31.671  -5.166  1.00 96.91           C  
ATOM   4400  CB  VAL A 306       2.472 -34.159  -5.550  1.00 96.91           C  
ATOM   4401  HB  VAL A 306       2.434 -34.248  -4.464  1.00 96.91           H  
ATOM   4402  O   VAL A 306       2.454 -31.623  -3.944  1.00 96.91           O  
ATOM   4403  CG1 VAL A 306       1.617 -35.293  -6.126  1.00 96.91           C  
ATOM   4404 HG11 VAL A 306       0.607 -35.224  -5.722  1.00 96.91           H  
ATOM   4405 HG12 VAL A 306       2.045 -36.257  -5.849  1.00 96.91           H  
ATOM   4406 HG13 VAL A 306       1.563 -35.210  -7.212  1.00 96.91           H  
ATOM   4407  CG2 VAL A 306       3.929 -34.333  -5.985  1.00 96.91           C  
ATOM   4408 HG21 VAL A 306       4.018 -34.241  -7.067  1.00 96.91           H  
ATOM   4409 HG22 VAL A 306       4.561 -33.588  -5.502  1.00 96.91           H  
ATOM   4410 HG23 VAL A 306       4.274 -35.325  -5.693  1.00 96.91           H  
ATOM   4411  N   GLY A 307       3.248 -30.749  -5.852  1.00 97.32           N  
ATOM   4412  H   GLY A 307       3.300 -30.839  -6.856  1.00 97.32           H  
ATOM   4413  CA  GLY A 307       3.778 -29.521  -5.274  1.00 97.32           C  
ATOM   4414  HA2 GLY A 307       4.625 -29.740  -4.623  1.00 97.32           H  
ATOM   4415  HA3 GLY A 307       2.995 -29.056  -4.675  1.00 97.32           H  
ATOM   4416  C   GLY A 307       4.209 -28.531  -6.351  1.00 97.32           C  
ATOM   4417  O   GLY A 307       4.201 -28.860  -7.538  1.00 97.32           O  
ATOM   4418  N   MET A 308       4.581 -27.318  -5.949  1.00 97.82           N  
ATOM   4419  H   MET A 308       4.549 -27.105  -4.962  1.00 97.82           H  
ATOM   4420  CA  MET A 308       4.994 -26.263  -6.875  1.00 97.82           C  
ATOM   4421  HA  MET A 308       5.373 -26.739  -7.780  1.00 97.82           H  
ATOM   4422  C   MET A 308       6.116 -25.396  -6.291  1.00 97.82           C  
ATOM   4423  CB  MET A 308       3.761 -25.435  -7.265  1.00 97.82           C  
ATOM   4424  HB2 MET A 308       3.013 -26.094  -7.707  1.00 97.82           H  
ATOM   4425  HB3 MET A 308       3.336 -25.002  -6.359  1.00 97.82           H  
ATOM   4426  O   MET A 308       6.086 -25.028  -5.122  1.00 97.82           O  
ATOM   4427  CG  MET A 308       4.053 -24.307  -8.258  1.00 97.82           C  
ATOM   4428  HG2 MET A 308       4.816 -23.647  -7.845  1.00 97.82           H  
ATOM   4429  HG3 MET A 308       4.446 -24.745  -9.176  1.00 97.82           H  
ATOM   4430  SD  MET A 308       2.608 -23.293  -8.675  1.00 97.82           S  
ATOM   4431  CE  MET A 308       2.175 -22.635  -7.044  1.00 97.82           C  
ATOM   4432  HE1 MET A 308       1.466 -21.815  -7.164  1.00 97.82           H  
ATOM   4433  HE2 MET A 308       1.716 -23.415  -6.438  1.00 97.82           H  
ATOM   4434  HE3 MET A 308       3.070 -22.273  -6.539  1.00 97.82           H  
ATOM   4435  N   ILE A 309       7.099 -25.030  -7.106  1.00 97.82           N  
ATOM   4436  H   ILE A 309       7.058 -25.340  -8.066  1.00 97.82           H  
ATOM   4437  CA  ILE A 309       8.134 -24.052  -6.757  1.00 97.82           C  
ATOM   4438  HA  ILE A 309       7.986 -23.689  -5.740  1.00 97.82           H  
ATOM   4439  C   ILE A 309       7.969 -22.871  -7.705  1.00 97.82           C  
ATOM   4440  CB  ILE A 309       9.544 -24.680  -6.834  1.00 97.82           C  
ATOM   4441  HB  ILE A 309       9.685 -25.074  -7.840  1.00 97.82           H  
ATOM   4442  O   ILE A 309       8.088 -23.030  -8.917  1.00 97.82           O  
ATOM   4443  CG1 ILE A 309       9.690 -25.844  -5.825  1.00 97.82           C  
ATOM   4444 HG12 ILE A 309       8.830 -26.509  -5.905  1.00 97.82           H  
ATOM   4445 HG13 ILE A 309       9.706 -25.446  -4.811  1.00 97.82           H  
ATOM   4446  CG2 ILE A 309      10.618 -23.606  -6.568  1.00 97.82           C  
ATOM   4447 HG21 ILE A 309      10.561 -22.815  -7.316  1.00 97.82           H  
ATOM   4448 HG22 ILE A 309      10.482 -23.171  -5.578  1.00 97.82           H  
ATOM   4449 HG23 ILE A 309      11.617 -24.037  -6.638  1.00 97.82           H  
ATOM   4450  CD1 ILE A 309      10.940 -26.706  -6.049  1.00 97.82           C  
ATOM   4451 HD11 ILE A 309      10.937 -27.104  -7.064  1.00 97.82           H  
ATOM   4452 HD12 ILE A 309      10.934 -27.537  -5.344  1.00 97.82           H  
ATOM   4453 HD13 ILE A 309      11.848 -26.124  -5.891  1.00 97.82           H  
ATOM   4454  N   ILE A 310       7.692 -21.687  -7.165  1.00 97.08           N  
ATOM   4455  H   ILE A 310       7.620 -21.608  -6.161  1.00 97.08           H  
ATOM   4456  CA  ILE A 310       7.583 -20.468  -7.966  1.00 97.08           C  
ATOM   4457  HA  ILE A 310       7.360 -20.744  -8.997  1.00 97.08           H  
ATOM   4458  C   ILE A 310       8.924 -19.739  -7.944  1.00 97.08           C  
ATOM   4459  CB  ILE A 310       6.417 -19.586  -7.494  1.00 97.08           C  
ATOM   4460  HB  ILE A 310       6.560 -19.377  -6.433  1.00 97.08           H  
ATOM   4461  O   ILE A 310       9.432 -19.404  -6.875  1.00 97.08           O  
ATOM   4462  CG1 ILE A 310       5.070 -20.316  -7.684  1.00 97.08           C  
ATOM   4463 HG12 ILE A 310       4.811 -20.330  -8.742  1.00 97.08           H  
ATOM   4464 HG13 ILE A 310       5.144 -21.348  -7.340  1.00 97.08           H  
ATOM   4465  CG2 ILE A 310       6.415 -18.261  -8.282  1.00 97.08           C  
ATOM   4466 HG21 ILE A 310       5.584 -17.621  -7.985  1.00 97.08           H  
ATOM   4467 HG22 ILE A 310       6.346 -18.459  -9.352  1.00 97.08           H  
ATOM   4468 HG23 ILE A 310       7.326 -17.700  -8.075  1.00 97.08           H  
ATOM   4469  CD1 ILE A 310       3.941 -19.654  -6.895  1.00 97.08           C  
ATOM   4470 HD11 ILE A 310       3.908 -18.583  -7.093  1.00 97.08           H  
ATOM   4471 HD12 ILE A 310       2.985 -20.074  -7.207  1.00 97.08           H  
ATOM   4472 HD13 ILE A 310       4.094 -19.816  -5.828  1.00 97.08           H  
ATOM   4473  N   ILE A 311       9.488 -19.464  -9.117  1.00 96.61           N  
ATOM   4474  H   ILE A 311       9.013 -19.777  -9.952  1.00 96.61           H  
ATOM   4475  CA  ILE A 311      10.728 -18.701  -9.269  1.00 96.61           C  
ATOM   4476  HA  ILE A 311      11.287 -18.740  -8.334  1.00 96.61           H  
ATOM   4477  C   ILE A 311      10.378 -17.240  -9.548  1.00 96.61           C  
ATOM   4478  CB  ILE A 311      11.631 -19.302 -10.369  1.00 96.61           C  
ATOM   4479  HB  ILE A 311      11.113 -19.232 -11.325  1.00 96.61           H  
ATOM   4480  O   ILE A 311       9.774 -16.923 -10.577  1.00 96.61           O  
ATOM   4481  CG1 ILE A 311      11.931 -20.792 -10.085  1.00 96.61           C  
ATOM   4482 HG12 ILE A 311      12.482 -20.882  -9.149  1.00 96.61           H  
ATOM   4483 HG13 ILE A 311      10.995 -21.341  -9.979  1.00 96.61           H  
ATOM   4484  CG2 ILE A 311      12.935 -18.484 -10.451  1.00 96.61           C  
ATOM   4485 HG21 ILE A 311      13.605 -18.885 -11.211  1.00 96.61           H  
ATOM   4486 HG22 ILE A 311      13.436 -18.474  -9.483  1.00 96.61           H  
ATOM   4487 HG23 ILE A 311      12.715 -17.457 -10.744  1.00 96.61           H  
ATOM   4488  CD1 ILE A 311      12.720 -21.484 -11.202  1.00 96.61           C  
ATOM   4489 HD11 ILE A 311      12.833 -22.536 -10.942  1.00 96.61           H  
ATOM   4490 HD12 ILE A 311      12.185 -21.398 -12.147  1.00 96.61           H  
ATOM   4491 HD13 ILE A 311      13.718 -21.060 -11.306  1.00 96.61           H  
ATOM   4492  N   ASN A 312      10.773 -16.346  -8.643  1.00 95.49           N  
ATOM   4493  H   ASN A 312      11.226 -16.671  -7.801  1.00 95.49           H  
ATOM   4494  CA  ASN A 312      10.635 -14.908  -8.856  1.00 95.49           C  
ATOM   4495  HA  ASN A 312       9.619 -14.726  -9.204  1.00 95.49           H  
ATOM   4496  C   ASN A 312      11.574 -14.395  -9.961  1.00 95.49           C  
ATOM   4497  CB  ASN A 312      10.851 -14.163  -7.525  1.00 95.49           C  
ATOM   4498  HB2 ASN A 312      11.608 -14.670  -6.926  1.00 95.49           H  
ATOM   4499  HB3 ASN A 312      11.216 -13.157  -7.728  1.00 95.49           H  
ATOM   4500  O   ASN A 312      12.651 -14.957 -10.163  1.00 95.49           O  
ATOM   4501  CG  ASN A 312       9.577 -14.021  -6.713  1.00 95.49           C  
ATOM   4502  ND2 ASN A 312       9.657 -13.531  -5.502  1.00 95.49           N  
ATOM   4503 HD21 ASN A 312       8.777 -13.430  -5.017  1.00 95.49           H  
ATOM   4504 HD22 ASN A 312      10.515 -13.173  -5.106  1.00 95.49           H  
ATOM   4505  OD1 ASN A 312       8.476 -14.294  -7.157  1.00 95.49           O  
ATOM   4506  N   PRO A 313      11.217 -13.299 -10.656  1.00 93.11           N  
ATOM   4507  CA  PRO A 313      12.134 -12.622 -11.569  1.00 93.11           C  
ATOM   4508  HA  PRO A 313      12.512 -13.323 -12.313  1.00 93.11           H  
ATOM   4509  C   PRO A 313      13.313 -12.008 -10.800  1.00 93.11           C  
ATOM   4510  CB  PRO A 313      11.285 -11.546 -12.252  1.00 93.11           C  
ATOM   4511  HB2 PRO A 313      11.878 -10.695 -12.585  1.00 93.11           H  
ATOM   4512  HB3 PRO A 313      10.740 -11.982 -13.090  1.00 93.11           H  
ATOM   4513  O   PRO A 313      13.199 -11.683  -9.617  1.00 93.11           O  
ATOM   4514  CG  PRO A 313      10.304 -11.169 -11.142  1.00 93.11           C  
ATOM   4515  HG2 PRO A 313       9.404 -10.685 -11.523  1.00 93.11           H  
ATOM   4516  HG3 PRO A 313      10.798 -10.529 -10.411  1.00 93.11           H  
ATOM   4517  CD  PRO A 313       9.992 -12.521 -10.513  1.00 93.11           C  
ATOM   4518  HD2 PRO A 313       9.698 -12.391  -9.472  1.00 93.11           H  
ATOM   4519  HD3 PRO A 313       9.194 -13.001 -11.081  1.00 93.11           H  
ATOM   4520  N   SER A 314      14.441 -11.781 -11.476  1.00 94.36           N  
ATOM   4521  H   SER A 314      14.482 -12.004 -12.460  1.00 94.36           H  
ATOM   4522  CA  SER A 314      15.644 -11.192 -10.861  1.00 94.36           C  
ATOM   4523  HA  SER A 314      16.006 -11.856 -10.075  1.00 94.36           H  
ATOM   4524  C   SER A 314      15.379  -9.838 -10.199  1.00 94.36           C  
ATOM   4525  CB  SER A 314      16.749 -11.047 -11.910  1.00 94.36           C  
ATOM   4526  HB2 SER A 314      17.594 -10.512 -11.478  1.00 94.36           H  
ATOM   4527  HB3 SER A 314      17.079 -12.037 -12.225  1.00 94.36           H  
ATOM   4528  O   SER A 314      15.893  -9.577  -9.115  1.00 94.36           O  
ATOM   4529  OG  SER A 314      16.252 -10.342 -13.033  1.00 94.36           O  
ATOM   4530  HG  SER A 314      16.977 -10.151 -13.632  1.00 94.36           H  
ATOM   4531  N   GLN A 315      14.506  -9.023 -10.796  1.00 92.57           N  
ATOM   4532  H   GLN A 315      14.189  -9.283 -11.719  1.00 92.57           H  
ATOM   4533  CA  GLN A 315      14.114  -7.711 -10.274  1.00 92.57           C  
ATOM   4534  HA  GLN A 315      15.024  -7.137 -10.099  1.00 92.57           H  
ATOM   4535  C   GLN A 315      13.370  -7.767  -8.929  1.00 92.57           C  
ATOM   4536  CB  GLN A 315      13.300  -6.971 -11.351  1.00 92.57           C  
ATOM   4537  HB2 GLN A 315      13.814  -7.080 -12.306  1.00 92.57           H  
ATOM   4538  HB3 GLN A 315      13.273  -5.909 -11.108  1.00 92.57           H  
ATOM   4539  O   GLN A 315      13.224  -6.744  -8.279  1.00 92.57           O  
ATOM   4540  CG  GLN A 315      11.851  -7.478 -11.479  1.00 92.57           C  
ATOM   4541  HG2 GLN A 315      11.290  -7.111 -10.620  1.00 92.57           H  
ATOM   4542  HG3 GLN A 315      11.835  -8.568 -11.479  1.00 92.57           H  
ATOM   4543  CD  GLN A 315      11.127  -6.989 -12.728  1.00 92.57           C  
ATOM   4544  NE2 GLN A 315       9.841  -7.235 -12.839  1.00 92.57           N  
ATOM   4545 HE21 GLN A 315       9.403  -6.837 -13.658  1.00 92.57           H  
ATOM   4546 HE22 GLN A 315       9.315  -7.648 -12.082  1.00 92.57           H  
ATOM   4547  OE1 GLN A 315      11.692  -6.402 -13.630  1.00 92.57           O  
ATOM   4548  N   TYR A 316      12.879  -8.933  -8.490  1.00 93.51           N  
ATOM   4549  H   TYR A 316      13.043  -9.774  -9.025  1.00 93.51           H  
ATOM   4550  CA  TYR A 316      12.247  -9.060  -7.170  1.00 93.51           C  
ATOM   4551  HA  TYR A 316      11.738  -8.125  -6.939  1.00 93.51           H  
ATOM   4552  C   TYR A 316      13.261  -9.249  -6.040  1.00 93.51           C  
ATOM   4553  CB  TYR A 316      11.175 -10.161  -7.182  1.00 93.51           C  
ATOM   4554  HB2 TYR A 316      11.492 -10.965  -7.846  1.00 93.51           H  
ATOM   4555  HB3 TYR A 316      11.102 -10.583  -6.179  1.00 93.51           H  
ATOM   4556  O   TYR A 316      12.888  -9.138  -4.870  1.00 93.51           O  
ATOM   4557  CG  TYR A 316       9.782  -9.708  -7.592  1.00 93.51           C  
ATOM   4558  CD1 TYR A 316       8.656 -10.272  -6.963  1.00 93.51           C  
ATOM   4559  HD1 TYR A 316       8.782 -11.027  -6.201  1.00 93.51           H  
ATOM   4560  CD2 TYR A 316       9.597  -8.719  -8.579  1.00 93.51           C  
ATOM   4561  HD2 TYR A 316      10.454  -8.249  -9.038  1.00 93.51           H  
ATOM   4562  CE1 TYR A 316       7.360  -9.856  -7.325  1.00 93.51           C  
ATOM   4563  HE1 TYR A 316       6.491 -10.291  -6.853  1.00 93.51           H  
ATOM   4564  CE2 TYR A 316       8.307  -8.293  -8.941  1.00 93.51           C  
ATOM   4565  HE2 TYR A 316       8.176  -7.505  -9.668  1.00 93.51           H  
ATOM   4566  OH  TYR A 316       5.933  -8.443  -8.630  1.00 93.51           O  
ATOM   4567  HH  TYR A 316       5.938  -7.720  -9.262  1.00 93.51           H  
ATOM   4568  CZ  TYR A 316       7.183  -8.863  -8.310  1.00 93.51           C  
ATOM   4569  N   GLY A 317      14.526  -9.531  -6.375  1.00 95.16           N  
ATOM   4570  H   GLY A 317      14.771  -9.558  -7.354  1.00 95.16           H  
ATOM   4571  CA  GLY A 317      15.605  -9.707  -5.410  1.00 95.16           C  
ATOM   4572  HA2 GLY A 317      16.486 -10.100  -5.918  1.00 95.16           H  
ATOM   4573  HA3 GLY A 317      15.860  -8.733  -4.994  1.00 95.16           H  
ATOM   4574  C   GLY A 317      15.219 -10.674  -4.289  1.00 95.16           C  
ATOM   4575  O   GLY A 317      14.891 -11.838  -4.537  1.00 95.16           O  
ATOM   4576  N   VAL A 318      15.234 -10.184  -3.048  1.00 93.90           N  
ATOM   4577  H   VAL A 318      15.560  -9.236  -2.921  1.00 93.90           H  
ATOM   4578  CA  VAL A 318      14.879 -10.973  -1.860  1.00 93.90           C  
ATOM   4579  HA  VAL A 318      15.089 -12.016  -2.094  1.00 93.90           H  
ATOM   4580  C   VAL A 318      13.397 -10.933  -1.484  1.00 93.90           C  
ATOM   4581  CB  VAL A 318      15.758 -10.626  -0.646  1.00 93.90           C  
ATOM   4582  HB  VAL A 318      15.538 -11.356   0.133  1.00 93.90           H  
ATOM   4583  O   VAL A 318      13.007 -11.680  -0.585  1.00 93.90           O  
ATOM   4584  CG1 VAL A 318      17.248 -10.766  -0.973  1.00 93.90           C  
ATOM   4585 HG11 VAL A 318      17.447 -11.741  -1.417  1.00 93.90           H  
ATOM   4586 HG12 VAL A 318      17.827 -10.669  -0.055  1.00 93.90           H  
ATOM   4587 HG13 VAL A 318      17.561  -9.984  -1.666  1.00 93.90           H  
ATOM   4588  CG2 VAL A 318      15.492  -9.240  -0.058  1.00 93.90           C  
ATOM   4589 HG21 VAL A 318      14.435  -9.107   0.171  1.00 93.90           H  
ATOM   4590 HG22 VAL A 318      16.051  -9.152   0.874  1.00 93.90           H  
ATOM   4591 HG23 VAL A 318      15.818  -8.453  -0.739  1.00 93.90           H  
ATOM   4592  N   THR A 319      12.572 -10.120  -2.156  1.00 94.70           N  
ATOM   4593  H   THR A 319      12.935  -9.647  -2.972  1.00 94.70           H  
ATOM   4594  CA  THR A 319      11.129 -10.015  -1.880  1.00 94.70           C  
ATOM   4595  HA  THR A 319      10.991  -9.818  -0.817  1.00 94.70           H  
ATOM   4596  C   THR A 319      10.436 -11.330  -2.234  1.00 94.70           C  
ATOM   4597  CB  THR A 319      10.472  -8.862  -2.663  1.00 94.70           C  
ATOM   4598  HB  THR A 319      10.576  -9.035  -3.735  1.00 94.70           H  
ATOM   4599  O   THR A 319      10.515 -11.788  -3.375  1.00 94.70           O  
ATOM   4600  CG2 THR A 319       8.988  -8.686  -2.333  1.00 94.70           C  
ATOM   4601 HG21 THR A 319       8.424  -9.563  -2.650  1.00 94.70           H  
ATOM   4602 HG22 THR A 319       8.599  -7.818  -2.865  1.00 94.70           H  
ATOM   4603 HG23 THR A 319       8.860  -8.536  -1.261  1.00 94.70           H  
ATOM   4604  OG1 THR A 319      11.074  -7.632  -2.333  1.00 94.70           O  
ATOM   4605  HG1 THR A 319      11.965  -7.641  -2.691  1.00 94.70           H  
ATOM   4606  N   LYS A 320       9.735 -11.938  -1.269  1.00 95.28           N  
ATOM   4607  H   LYS A 320       9.718 -11.527  -0.347  1.00 95.28           H  
ATOM   4608  CA  LYS A 320       8.975 -13.185  -1.450  1.00 95.28           C  
ATOM   4609  HA  LYS A 320       8.856 -13.390  -2.514  1.00 95.28           H  
ATOM   4610  C   LYS A 320       7.579 -13.043  -0.849  1.00 95.28           C  
ATOM   4611  CB  LYS A 320       9.714 -14.375  -0.814  1.00 95.28           C  
ATOM   4612  HB2 LYS A 320       9.117 -15.275  -0.961  1.00 95.28           H  
ATOM   4613  HB3 LYS A 320       9.808 -14.202   0.258  1.00 95.28           H  
ATOM   4614  O   LYS A 320       7.420 -12.487   0.237  1.00 95.28           O  
ATOM   4615  CG  LYS A 320      11.109 -14.603  -1.416  1.00 95.28           C  
ATOM   4616  HG2 LYS A 320      11.027 -14.743  -2.494  1.00 95.28           H  
ATOM   4617  HG3 LYS A 320      11.729 -13.728  -1.223  1.00 95.28           H  
ATOM   4618  CD  LYS A 320      11.776 -15.834  -0.795  1.00 95.28           C  
ATOM   4619  HD2 LYS A 320      11.649 -15.827   0.288  1.00 95.28           H  
ATOM   4620  HD3 LYS A 320      11.271 -16.716  -1.189  1.00 95.28           H  
ATOM   4621  CE  LYS A 320      13.267 -15.921  -1.139  1.00 95.28           C  
ATOM   4622  HE2 LYS A 320      13.610 -16.935  -0.934  1.00 95.28           H  
ATOM   4623  HE3 LYS A 320      13.396 -15.730  -2.204  1.00 95.28           H  
ATOM   4624  NZ  LYS A 320      14.055 -14.960  -0.329  1.00 95.28           N  
ATOM   4625  HZ1 LYS A 320      13.714 -14.019  -0.463  1.00 95.28           H  
ATOM   4626  HZ2 LYS A 320      13.957 -15.192   0.649  1.00 95.28           H  
ATOM   4627  HZ3 LYS A 320      15.034 -15.015  -0.572  1.00 95.28           H  
ATOM   4628  N   SER A 321       6.571 -13.538  -1.559  1.00 92.50           N  
ATOM   4629  H   SER A 321       6.749 -14.025  -2.426  1.00 92.50           H  
ATOM   4630  CA  SER A 321       5.209 -13.629  -1.040  1.00 92.50           C  
ATOM   4631  HA  SER A 321       5.056 -12.827  -0.318  1.00 92.50           H  
ATOM   4632  C   SER A 321       5.003 -14.959  -0.316  1.00 92.50           C  
ATOM   4633  CB  SER A 321       4.176 -13.418  -2.152  1.00 92.50           C  
ATOM   4634  HB2 SER A 321       4.254 -12.393  -2.515  1.00 92.50           H  
ATOM   4635  HB3 SER A 321       3.172 -13.573  -1.756  1.00 92.50           H  
ATOM   4636  O   SER A 321       5.498 -16.000  -0.744  1.00 92.50           O  
ATOM   4637  OG  SER A 321       4.400 -14.299  -3.229  1.00 92.50           O  
ATOM   4638  HG  SER A 321       3.691 -14.945  -3.217  1.00 92.50           H  
ATOM   4639  N   ALA A 322       4.268 -14.919   0.791  1.00 95.54           N  
ATOM   4640  H   ALA A 322       3.948 -14.017   1.113  1.00 95.54           H  
ATOM   4641  CA  ALA A 322       3.833 -16.086   1.543  1.00 95.54           C  
ATOM   4642  HA  ALA A 322       4.427 -16.950   1.245  1.00 95.54           H  
ATOM   4643  C   ALA A 322       2.367 -16.385   1.207  1.00 95.54           C  
ATOM   4644  CB  ALA A 322       4.079 -15.842   3.035  1.00 95.54           C  
ATOM   4645  HB1 ALA A 322       3.815 -16.746   3.584  1.00 95.54           H  
ATOM   4646  HB2 ALA A 322       5.128 -15.604   3.212  1.00 95.54           H  
ATOM   4647  HB3 ALA A 322       3.464 -15.013   3.385  1.00 95.54           H  
ATOM   4648  O   ALA A 322       1.463 -16.091   1.985  1.00 95.54           O  
ATOM   4649  N   ASP A 323       2.134 -16.935   0.019  1.00 93.06           N  
ATOM   4650  H   ASP A 323       2.913 -17.108  -0.601  1.00 93.06           H  
ATOM   4651  CA  ASP A 323       0.786 -17.188  -0.488  1.00 93.06           C  
ATOM   4652  HA  ASP A 323       0.163 -16.326  -0.249  1.00 93.06           H  
ATOM   4653  C   ASP A 323       0.148 -18.429   0.168  1.00 93.06           C  
ATOM   4654  CB  ASP A 323       0.837 -17.303  -2.018  1.00 93.06           C  
ATOM   4655  HB2 ASP A 323       1.498 -18.126  -2.286  1.00 93.06           H  
ATOM   4656  HB3 ASP A 323      -0.162 -17.531  -2.391  1.00 93.06           H  
ATOM   4657  O   ASP A 323       0.818 -19.428   0.461  1.00 93.06           O  
ATOM   4658  CG  ASP A 323       1.328 -16.015  -2.687  1.00 93.06           C  
ATOM   4659  OD1 ASP A 323       2.416 -16.031  -3.316  1.00 93.06           O  
ATOM   4660  OD2 ASP A 323       0.620 -14.995  -2.578  1.00 93.06           O  
ATOM   4661  N   ALA A 324      -1.167 -18.384   0.398  1.00 92.77           N  
ATOM   4662  H   ALA A 324      -1.660 -17.531   0.174  1.00 92.77           H  
ATOM   4663  CA  ALA A 324      -1.953 -19.501   0.926  1.00 92.77           C  
ATOM   4664  HA  ALA A 324      -1.346 -20.050   1.647  1.00 92.77           H  
ATOM   4665  C   ALA A 324      -2.324 -20.486  -0.200  1.00 92.77           C  
ATOM   4666  CB  ALA A 324      -3.164 -18.938   1.681  1.00 92.77           C  
ATOM   4667  HB1 ALA A 324      -2.828 -18.262   2.467  1.00 92.77           H  
ATOM   4668  HB2 ALA A 324      -3.735 -19.752   2.126  1.00 92.77           H  
ATOM   4669  HB3 ALA A 324      -3.810 -18.388   0.996  1.00 92.77           H  
ATOM   4670  O   ALA A 324      -3.456 -20.524  -0.677  1.00 92.77           O  
ATOM   4671  N   HIS A 325      -1.335 -21.246  -0.674  1.00 94.51           N  
ATOM   4672  H   HIS A 325      -0.410 -21.093  -0.298  1.00 94.51           H  
ATOM   4673  CA  HIS A 325      -1.501 -22.182  -1.790  1.00 94.51           C  
ATOM   4674  HA  HIS A 325      -1.926 -21.628  -2.627  1.00 94.51           H  
ATOM   4675  C   HIS A 325      -2.464 -23.347  -1.495  1.00 94.51           C  
ATOM   4676  CB  HIS A 325      -0.127 -22.702  -2.217  1.00 94.51           C  
ATOM   4677  HB2 HIS A 325      -0.253 -23.525  -2.920  1.00 94.51           H  
ATOM   4678  HB3 HIS A 325       0.406 -23.091  -1.350  1.00 94.51           H  
ATOM   4679  O   HIS A 325      -2.755 -23.669  -0.351  1.00 94.51           O  
ATOM   4680  CG  HIS A 325       0.710 -21.656  -2.898  1.00 94.51           C  
ATOM   4681  CD2 HIS A 325       1.870 -21.101  -2.425  1.00 94.51           C  
ATOM   4682  HD2 HIS A 325       2.327 -21.293  -1.465  1.00 94.51           H  
ATOM   4683  ND1 HIS A 325       0.510 -21.167  -4.169  1.00 94.51           N  
ATOM   4684  HD1 HIS A 325      -0.249 -21.380  -4.801  1.00 94.51           H  
ATOM   4685  CE1 HIS A 325       1.532 -20.351  -4.456  1.00 94.51           C  
ATOM   4686  HE1 HIS A 325       1.669 -19.848  -5.402  1.00 94.51           H  
ATOM   4687  NE2 HIS A 325       2.398 -20.299  -3.438  1.00 94.51           N  
ATOM   4688  N   VAL A 326      -2.921 -24.028  -2.553  1.00 92.88           N  
ATOM   4689  H   VAL A 326      -2.691 -23.672  -3.471  1.00 92.88           H  
ATOM   4690  CA  VAL A 326      -3.854 -25.177  -2.488  1.00 92.88           C  
ATOM   4691  HA  VAL A 326      -4.405 -25.114  -1.549  1.00 92.88           H  
ATOM   4692  C   VAL A 326      -3.168 -26.556  -2.485  1.00 92.88           C  
ATOM   4693  CB  VAL A 326      -4.886 -25.092  -3.628  1.00 92.88           C  
ATOM   4694  HB  VAL A 326      -5.556 -25.949  -3.557  1.00 92.88           H  
ATOM   4695  O   VAL A 326      -3.841 -27.595  -2.502  1.00 92.88           O  
ATOM   4696  CG1 VAL A 326      -5.747 -23.831  -3.511  1.00 92.88           C  
ATOM   4697 HG11 VAL A 326      -6.523 -23.843  -4.277  1.00 92.88           H  
ATOM   4698 HG12 VAL A 326      -5.145 -22.932  -3.644  1.00 92.88           H  
ATOM   4699 HG13 VAL A 326      -6.226 -23.795  -2.533  1.00 92.88           H  
ATOM   4700  CG2 VAL A 326      -4.220 -25.120  -5.009  1.00 92.88           C  
ATOM   4701 HG21 VAL A 326      -5.000 -25.120  -5.770  1.00 92.88           H  
ATOM   4702 HG22 VAL A 326      -3.600 -24.237  -5.163  1.00 92.88           H  
ATOM   4703 HG23 VAL A 326      -3.620 -26.021  -5.133  1.00 92.88           H  
ATOM   4704  N   LEU A 327      -1.835 -26.555  -2.518  1.00 95.40           N  
ATOM   4705  H   LEU A 327      -1.386 -25.654  -2.438  1.00 95.40           H  
ATOM   4706  CA  LEU A 327      -0.922 -27.699  -2.488  1.00 95.40           C  
ATOM   4707  HA  LEU A 327      -1.352 -28.451  -1.827  1.00 95.40           H  
ATOM   4708  C   LEU A 327       0.433 -27.245  -1.901  1.00 95.40           C  
ATOM   4709  CB  LEU A 327      -0.768 -28.310  -3.905  1.00 95.40           C  
ATOM   4710  HB2 LEU A 327      -0.393 -29.326  -3.787  1.00 95.40           H  
ATOM   4711  HB3 LEU A 327      -1.753 -28.400  -4.365  1.00 95.40           H  
ATOM   4712  O   LEU A 327       0.669 -26.036  -1.829  1.00 95.40           O  
ATOM   4713  CG  LEU A 327       0.177 -27.578  -4.885  1.00 95.40           C  
ATOM   4714  HG  LEU A 327       1.151 -27.428  -4.420  1.00 95.40           H  
ATOM   4715  CD1 LEU A 327       0.395 -28.426  -6.135  1.00 95.40           C  
ATOM   4716 HD11 LEU A 327       1.148 -27.956  -6.768  1.00 95.40           H  
ATOM   4717 HD12 LEU A 327      -0.534 -28.517  -6.698  1.00 95.40           H  
ATOM   4718 HD13 LEU A 327       0.740 -29.424  -5.861  1.00 95.40           H  
ATOM   4719  CD2 LEU A 327      -0.374 -26.227  -5.331  1.00 95.40           C  
ATOM   4720 HD21 LEU A 327      -1.386 -26.351  -5.716  1.00 95.40           H  
ATOM   4721 HD22 LEU A 327       0.264 -25.821  -6.116  1.00 95.40           H  
ATOM   4722 HD23 LEU A 327      -0.371 -25.527  -4.495  1.00 95.40           H  
ATOM   4723  N   PRO A 328       1.341 -28.168  -1.525  1.00 96.75           N  
ATOM   4724  CA  PRO A 328       2.687 -27.823  -1.072  1.00 96.75           C  
ATOM   4725  HA  PRO A 328       2.607 -27.283  -0.128  1.00 96.75           H  
ATOM   4726  C   PRO A 328       3.432 -26.948  -2.084  1.00 96.75           C  
ATOM   4727  CB  PRO A 328       3.400 -29.161  -0.826  1.00 96.75           C  
ATOM   4728  HB2 PRO A 328       4.080 -29.108   0.024  1.00 96.75           H  
ATOM   4729  HB3 PRO A 328       3.941 -29.487  -1.714  1.00 96.75           H  
ATOM   4730  O   PRO A 328       3.892 -27.432  -3.117  1.00 96.75           O  
ATOM   4731  CG  PRO A 328       2.260 -30.143  -0.573  1.00 96.75           C  
ATOM   4732  HG2 PRO A 328       1.954 -30.103   0.473  1.00 96.75           H  
ATOM   4733  HG3 PRO A 328       2.539 -31.160  -0.849  1.00 96.75           H  
ATOM   4734  CD  PRO A 328       1.145 -29.608  -1.466  1.00 96.75           C  
ATOM   4735  HD2 PRO A 328       1.254 -30.024  -2.467  1.00 96.75           H  
ATOM   4736  HD3 PRO A 328       0.171 -29.870  -1.052  1.00 96.75           H  
ATOM   4737  N   ALA A 329       3.552 -25.656  -1.795  1.00 96.95           N  
ATOM   4738  H   ALA A 329       3.077 -25.278  -0.987  1.00 96.95           H  
ATOM   4739  CA  ALA A 329       4.203 -24.715  -2.691  1.00 96.95           C  
ATOM   4740  HA  ALA A 329       4.992 -25.263  -3.205  1.00 96.95           H  
ATOM   4741  C   ALA A 329       4.877 -23.570  -1.942  1.00 96.95           C  
ATOM   4742  CB  ALA A 329       3.170 -24.207  -3.700  1.00 96.95           C  
ATOM   4743  HB1 ALA A 329       3.642 -23.522  -4.405  1.00 96.95           H  
ATOM   4744  HB2 ALA A 329       2.734 -25.050  -4.235  1.00 96.95           H  
ATOM   4745  HB3 ALA A 329       2.371 -23.690  -3.168  1.00 96.95           H  
ATOM   4746  O   ALA A 329       4.478 -23.258  -0.822  1.00 96.95           O  
ATOM   4747  N   LEU A 330       5.896 -22.967  -2.551  1.00 97.25           N  
ATOM   4748  H   LEU A 330       6.148 -23.281  -3.477  1.00 97.25           H  
ATOM   4749  CA  LEU A 330       6.611 -21.800  -2.031  1.00 97.25           C  
ATOM   4750  HA  LEU A 330       5.888 -21.159  -1.526  1.00 97.25           H  
ATOM   4751  C   LEU A 330       7.227 -20.969  -3.160  1.00 97.25           C  
ATOM   4752  CB  LEU A 330       7.685 -22.214  -0.998  1.00 97.25           C  
ATOM   4753  HB2 LEU A 330       7.957 -21.316  -0.444  1.00 97.25           H  
ATOM   4754  HB3 LEU A 330       7.244 -22.908  -0.282  1.00 97.25           H  
ATOM   4755  O   LEU A 330       7.457 -21.473  -4.262  1.00 97.25           O  
ATOM   4756  CG  LEU A 330       8.987 -22.818  -1.557  1.00 97.25           C  
ATOM   4757  HG  LEU A 330       9.442 -22.134  -2.273  1.00 97.25           H  
ATOM   4758  CD1 LEU A 330       9.978 -23.017  -0.407  1.00 97.25           C  
ATOM   4759 HD11 LEU A 330       9.654 -23.841   0.229  1.00 97.25           H  
ATOM   4760 HD12 LEU A 330      10.043 -22.107   0.189  1.00 97.25           H  
ATOM   4761 HD13 LEU A 330      10.974 -23.223  -0.799  1.00 97.25           H  
ATOM   4762  CD2 LEU A 330       8.736 -24.166  -2.229  1.00 97.25           C  
ATOM   4763 HD21 LEU A 330       8.149 -24.805  -1.569  1.00 97.25           H  
ATOM   4764 HD22 LEU A 330       8.206 -24.021  -3.170  1.00 97.25           H  
ATOM   4765 HD23 LEU A 330       9.686 -24.648  -2.457  1.00 97.25           H  
ATOM   4766  N   VAL A 331       7.550 -19.718  -2.844  1.00 96.31           N  
ATOM   4767  H   VAL A 331       7.296 -19.379  -1.927  1.00 96.31           H  
ATOM   4768  CA  VAL A 331       8.274 -18.804  -3.736  1.00 96.31           C  
ATOM   4769  HA  VAL A 331       8.181 -19.157  -4.762  1.00 96.31           H  
ATOM   4770  C   VAL A 331       9.759 -18.779  -3.369  1.00 96.31           C  
ATOM   4771  CB  VAL A 331       7.656 -17.396  -3.673  1.00 96.31           C  
ATOM   4772  HB  VAL A 331       7.749 -17.010  -2.657  1.00 96.31           H  
ATOM   4773  O   VAL A 331      10.097 -18.650  -2.194  1.00 96.31           O  
ATOM   4774  CG1 VAL A 331       8.369 -16.431  -4.623  1.00 96.31           C  
ATOM   4775 HG11 VAL A 331       9.398 -16.267  -4.304  1.00 96.31           H  
ATOM   4776 HG12 VAL A 331       7.848 -15.473  -4.619  1.00 96.31           H  
ATOM   4777 HG13 VAL A 331       8.364 -16.828  -5.638  1.00 96.31           H  
ATOM   4778  CG2 VAL A 331       6.169 -17.401  -4.053  1.00 96.31           C  
ATOM   4779 HG21 VAL A 331       5.764 -16.394  -3.951  1.00 96.31           H  
ATOM   4780 HG22 VAL A 331       5.600 -18.048  -3.385  1.00 96.31           H  
ATOM   4781 HG23 VAL A 331       6.031 -17.727  -5.084  1.00 96.31           H  
ATOM   4782  N   VAL A 332      10.650 -18.858  -4.361  1.00 96.76           N  
ATOM   4783  H   VAL A 332      10.290 -18.950  -5.300  1.00 96.76           H  
ATOM   4784  CA  VAL A 332      12.112 -18.723  -4.215  1.00 96.76           C  
ATOM   4785  HA  VAL A 332      12.339 -18.503  -3.171  1.00 96.76           H  
ATOM   4786  C   VAL A 332      12.642 -17.544  -5.036  1.00 96.76           C  
ATOM   4787  CB  VAL A 332      12.863 -20.026  -4.562  1.00 96.76           C  
ATOM   4788  HB  VAL A 332      13.927 -19.850  -4.402  1.00 96.76           H  
ATOM   4789  O   VAL A 332      11.984 -17.065  -5.961  1.00 96.76           O  
ATOM   4790  CG1 VAL A 332      12.453 -21.171  -3.627  1.00 96.76           C  
ATOM   4791 HG11 VAL A 332      11.407 -21.432  -3.783  1.00 96.76           H  
ATOM   4792 HG12 VAL A 332      13.073 -22.046  -3.825  1.00 96.76           H  
ATOM   4793 HG13 VAL A 332      12.598 -20.868  -2.590  1.00 96.76           H  
ATOM   4794  CG2 VAL A 332      12.678 -20.467  -6.019  1.00 96.76           C  
ATOM   4795 HG21 VAL A 332      13.266 -21.366  -6.206  1.00 96.76           H  
ATOM   4796 HG22 VAL A 332      13.020 -19.686  -6.697  1.00 96.76           H  
ATOM   4797 HG23 VAL A 332      11.628 -20.684  -6.219  1.00 96.76           H  
ATOM   4798  N   SER A 333      13.838 -17.053  -4.698  1.00 96.09           N  
ATOM   4799  H   SER A 333      14.399 -17.554  -4.024  1.00 96.09           H  
ATOM   4800  CA  SER A 333      14.482 -15.982  -5.471  1.00 96.09           C  
ATOM   4801  HA  SER A 333      13.764 -15.172  -5.597  1.00 96.09           H  
ATOM   4802  C   SER A 333      14.896 -16.467  -6.869  1.00 96.09           C  
ATOM   4803  CB  SER A 333      15.691 -15.417  -4.713  1.00 96.09           C  
ATOM   4804  HB2 SER A 333      15.432 -15.243  -3.668  1.00 96.09           H  
ATOM   4805  HB3 SER A 333      15.962 -14.460  -5.159  1.00 96.09           H  
ATOM   4806  O   SER A 333      15.050 -17.668  -7.099  1.00 96.09           O  
ATOM   4807  OG  SER A 333      16.808 -16.283  -4.800  1.00 96.09           O  
ATOM   4808  HG  SER A 333      16.842 -16.880  -4.049  1.00 96.09           H  
ATOM   4809  N   ALA A 334      15.147 -15.543  -7.799  1.00 96.11           N  
ATOM   4810  H   ALA A 334      14.944 -14.573  -7.603  1.00 96.11           H  
ATOM   4811  CA  ALA A 334      15.672 -15.886  -9.126  1.00 96.11           C  
ATOM   4812  HA  ALA A 334      14.953 -16.524  -9.640  1.00 96.11           H  
ATOM   4813  C   ALA A 334      17.023 -16.623  -9.060  1.00 96.11           C  
ATOM   4814  CB  ALA A 334      15.845 -14.590  -9.918  1.00 96.11           C  
ATOM   4815  HB1 ALA A 334      14.923 -14.011  -9.880  1.00 96.11           H  
ATOM   4816  HB2 ALA A 334      16.654 -13.996  -9.492  1.00 96.11           H  
ATOM   4817  HB3 ALA A 334      16.078 -14.827 -10.956  1.00 96.11           H  
ATOM   4818  O   ALA A 334      17.278 -17.557  -9.825  1.00 96.11           O  
ATOM   4819  N   ALA A 335      17.891 -16.206  -8.132  1.00 95.97           N  
ATOM   4820  H   ALA A 335      17.606 -15.471  -7.501  1.00 95.97           H  
ATOM   4821  CA  ALA A 335      19.206 -16.806  -7.936  1.00 95.97           C  
ATOM   4822  HA  ALA A 335      19.738 -16.816  -8.888  1.00 95.97           H  
ATOM   4823  C   ALA A 335      19.091 -18.259  -7.454  1.00 95.97           C  
ATOM   4824  CB  ALA A 335      19.988 -15.938  -6.944  1.00 95.97           C  
ATOM   4825  HB1 ALA A 335      19.476 -15.910  -5.982  1.00 95.97           H  
ATOM   4826  HB2 ALA A 335      20.985 -16.355  -6.802  1.00 95.97           H  
ATOM   4827  HB3 ALA A 335      20.082 -14.924  -7.333  1.00 95.97           H  
ATOM   4828  O   ALA A 335      19.783 -19.138  -7.967  1.00 95.97           O  
ATOM   4829  N   ASP A 336      18.176 -18.523  -6.521  1.00 97.53           N  
ATOM   4830  H   ASP A 336      17.644 -17.760  -6.127  1.00 97.53           H  
ATOM   4831  CA  ASP A 336      17.919 -19.877  -6.027  1.00 97.53           C  
ATOM   4832  HA  ASP A 336      18.868 -20.358  -5.787  1.00 97.53           H  
ATOM   4833  C   ASP A 336      17.230 -20.731  -7.095  1.00 97.53           C  
ATOM   4834  CB  ASP A 336      17.086 -19.815  -4.745  1.00 97.53           C  
ATOM   4835  HB2 ASP A 336      16.899 -20.831  -4.398  1.00 97.53           H  
ATOM   4836  HB3 ASP A 336      16.126 -19.352  -4.973  1.00 97.53           H  
ATOM   4837  O   ASP A 336      17.625 -21.871  -7.323  1.00 97.53           O  
ATOM   4838  CG  ASP A 336      17.785 -19.024  -3.638  1.00 97.53           C  
ATOM   4839  OD1 ASP A 336      17.066 -18.215  -3.001  1.00 97.53           O  
ATOM   4840  OD2 ASP A 336      19.024 -19.156  -3.494  1.00 97.53           O  
ATOM   4841  N   GLY A 337      16.273 -20.163  -7.835  1.00 97.34           N  
ATOM   4842  H   GLY A 337      15.971 -19.229  -7.594  1.00 97.34           H  
ATOM   4843  CA  GLY A 337      15.636 -20.832  -8.969  1.00 97.34           C  
ATOM   4844  HA2 GLY A 337      15.093 -21.710  -8.618  1.00 97.34           H  
ATOM   4845  HA3 GLY A 337      14.929 -20.142  -9.430  1.00 97.34           H  
ATOM   4846  C   GLY A 337      16.638 -21.271 -10.040  1.00 97.34           C  
ATOM   4847  O   GLY A 337      16.562 -22.394 -10.532  1.00 97.34           O  
ATOM   4848  N   THR A 338      17.640 -20.439 -10.336  1.00 96.95           N  
ATOM   4849  H   THR A 338      17.644 -19.531  -9.894  1.00 96.95           H  
ATOM   4850  CA  THR A 338      18.722 -20.775 -11.279  1.00 96.95           C  
ATOM   4851  HA  THR A 338      18.282 -21.035 -12.242  1.00 96.95           H  
ATOM   4852  C   THR A 338      19.537 -21.983 -10.803  1.00 96.95           C  
ATOM   4853  CB  THR A 338      19.648 -19.567 -11.489  1.00 96.95           C  
ATOM   4854  HB  THR A 338      20.118 -19.299 -10.542  1.00 96.95           H  
ATOM   4855  O   THR A 338      19.877 -22.852 -11.605  1.00 96.95           O  
ATOM   4856  CG2 THR A 338      20.744 -19.834 -12.521  1.00 96.95           C  
ATOM   4857 HG21 THR A 338      21.431 -20.598 -12.156  1.00 96.95           H  
ATOM   4858 HG22 THR A 338      21.305 -18.916 -12.695  1.00 96.95           H  
ATOM   4859 HG23 THR A 338      20.297 -20.163 -13.460  1.00 96.95           H  
ATOM   4860  OG1 THR A 338      18.915 -18.458 -11.960  1.00 96.95           O  
ATOM   4861  HG1 THR A 338      18.337 -18.147 -11.259  1.00 96.95           H  
ATOM   4862  N   LYS A 339      19.816 -22.087  -9.496  1.00 97.47           N  
ATOM   4863  H   LYS A 339      19.476 -21.367  -8.875  1.00 97.47           H  
ATOM   4864  CA  LYS A 339      20.525 -23.239  -8.911  1.00 97.47           C  
ATOM   4865  HA  LYS A 339      21.418 -23.456  -9.498  1.00 97.47           H  
ATOM   4866  C   LYS A 339      19.676 -24.510  -8.940  1.00 97.47           C  
ATOM   4867  CB  LYS A 339      20.948 -22.924  -7.474  1.00 97.47           C  
ATOM   4868  HB2 LYS A 339      20.066 -22.644  -6.898  1.00 97.47           H  
ATOM   4869  HB3 LYS A 339      21.368 -23.826  -7.029  1.00 97.47           H  
ATOM   4870  O   LYS A 339      20.185 -25.573  -9.288  1.00 97.47           O  
ATOM   4871  CG  LYS A 339      22.000 -21.810  -7.393  1.00 97.47           C  
ATOM   4872  HG2 LYS A 339      22.938 -22.156  -7.826  1.00 97.47           H  
ATOM   4873  HG3 LYS A 339      21.662 -20.925  -7.932  1.00 97.47           H  
ATOM   4874  CD  LYS A 339      22.203 -21.456  -5.921  1.00 97.47           C  
ATOM   4875  HD2 LYS A 339      21.236 -21.164  -5.512  1.00 97.47           H  
ATOM   4876  HD3 LYS A 339      22.568 -22.337  -5.393  1.00 97.47           H  
ATOM   4877  CE  LYS A 339      23.179 -20.301  -5.725  1.00 97.47           C  
ATOM   4878  HE2 LYS A 339      22.859 -19.469  -6.353  1.00 97.47           H  
ATOM   4879  HE3 LYS A 339      24.172 -20.618  -6.044  1.00 97.47           H  
ATOM   4880  NZ  LYS A 339      23.181 -19.896  -4.299  1.00 97.47           N  
ATOM   4881  HZ1 LYS A 339      23.802 -19.117  -4.136  1.00 97.47           H  
ATOM   4882  HZ2 LYS A 339      22.247 -19.628  -4.022  1.00 97.47           H  
ATOM   4883  HZ3 LYS A 339      23.455 -20.675  -3.717  1.00 97.47           H  
ATOM   4884  N   ILE A 340      18.375 -24.400  -8.665  1.00 97.97           N  
ATOM   4885  H   ILE A 340      18.030 -23.505  -8.348  1.00 97.97           H  
ATOM   4886  CA  ILE A 340      17.442 -25.530  -8.776  1.00 97.97           C  
ATOM   4887  HA  ILE A 340      17.828 -26.351  -8.173  1.00 97.97           H  
ATOM   4888  C   ILE A 340      17.386 -26.036 -10.228  1.00 97.97           C  
ATOM   4889  CB  ILE A 340      16.045 -25.150  -8.230  1.00 97.97           C  
ATOM   4890  HB  ILE A 340      15.675 -24.293  -8.792  1.00 97.97           H  
ATOM   4891  O   ILE A 340      17.481 -27.241 -10.460  1.00 97.97           O  
ATOM   4892  CG1 ILE A 340      16.105 -24.782  -6.726  1.00 97.97           C  
ATOM   4893 HG12 ILE A 340      16.945 -24.115  -6.534  1.00 97.97           H  
ATOM   4894 HG13 ILE A 340      16.277 -25.682  -6.136  1.00 97.97           H  
ATOM   4895  CG2 ILE A 340      15.064 -26.323  -8.415  1.00 97.97           C  
ATOM   4896 HG21 ILE A 340      14.062 -26.040  -8.093  1.00 97.97           H  
ATOM   4897 HG22 ILE A 340      15.399 -27.188  -7.841  1.00 97.97           H  
ATOM   4898 HG23 ILE A 340      15.007 -26.618  -9.463  1.00 97.97           H  
ATOM   4899  CD1 ILE A 340      14.840 -24.087  -6.206  1.00 97.97           C  
ATOM   4900 HD11 ILE A 340      14.620 -23.215  -6.822  1.00 97.97           H  
ATOM   4901 HD12 ILE A 340      15.006 -23.761  -5.179  1.00 97.97           H  
ATOM   4902 HD13 ILE A 340      13.992 -24.771  -6.221  1.00 97.97           H  
ATOM   4903  N   LEU A 341      17.307 -25.138 -11.217  1.00 96.94           N  
ATOM   4904  H   LEU A 341      17.194 -24.164 -10.972  1.00 96.94           H  
ATOM   4905  CA  LEU A 341      17.330 -25.502 -12.640  1.00 96.94           C  
ATOM   4906  HA  LEU A 341      16.562 -26.254 -12.821  1.00 96.94           H  
ATOM   4907  C   LEU A 341      18.668 -26.133 -13.061  1.00 96.94           C  
ATOM   4908  CB  LEU A 341      17.027 -24.256 -13.491  1.00 96.94           C  
ATOM   4909  HB2 LEU A 341      17.695 -23.454 -13.180  1.00 96.94           H  
ATOM   4910  HB3 LEU A 341      17.248 -24.482 -14.535  1.00 96.94           H  
ATOM   4911  O   LEU A 341      18.685 -27.080 -13.850  1.00 96.94           O  
ATOM   4912  CG  LEU A 341      15.571 -23.759 -13.407  1.00 96.94           C  
ATOM   4913  HG  LEU A 341      15.276 -23.640 -12.365  1.00 96.94           H  
ATOM   4914  CD1 LEU A 341      15.463 -22.401 -14.101  1.00 96.94           C  
ATOM   4915 HD11 LEU A 341      15.739 -22.493 -15.151  1.00 96.94           H  
ATOM   4916 HD12 LEU A 341      16.117 -21.681 -13.609  1.00 96.94           H  
ATOM   4917 HD13 LEU A 341      14.436 -22.041 -14.037  1.00 96.94           H  
ATOM   4918  CD2 LEU A 341      14.592 -24.726 -14.074  1.00 96.94           C  
ATOM   4919 HD21 LEU A 341      14.584 -25.685 -13.556  1.00 96.94           H  
ATOM   4920 HD22 LEU A 341      14.858 -24.882 -15.119  1.00 96.94           H  
ATOM   4921 HD23 LEU A 341      13.584 -24.314 -14.041  1.00 96.94           H  
ATOM   4922  N   ALA A 342      19.792 -25.662 -12.515  1.00 97.03           N  
ATOM   4923  H   ALA A 342      19.740 -24.845 -11.923  1.00 97.03           H  
ATOM   4924  CA  ALA A 342      21.097 -26.278 -12.741  1.00 97.03           C  
ATOM   4925  HA  ALA A 342      21.267 -26.341 -13.816  1.00 97.03           H  
ATOM   4926  C   ALA A 342      21.155 -27.714 -12.188  1.00 97.03           C  
ATOM   4927  CB  ALA A 342      22.186 -25.381 -12.144  1.00 97.03           C  
ATOM   4928  HB1 ALA A 342      22.075 -25.318 -11.061  1.00 97.03           H  
ATOM   4929  HB2 ALA A 342      23.167 -25.796 -12.374  1.00 97.03           H  
ATOM   4930  HB3 ALA A 342      22.115 -24.380 -12.570  1.00 97.03           H  
ATOM   4931  O   ALA A 342      21.625 -28.614 -12.886  1.00 97.03           O  
ATOM   4932  N   TYR A 343      20.606 -27.959 -10.992  1.00 97.34           N  
ATOM   4933  H   TYR A 343      20.273 -27.177 -10.445  1.00 97.34           H  
ATOM   4934  CA  TYR A 343      20.446 -29.310 -10.444  1.00 97.34           C  
ATOM   4935  HA  TYR A 343      21.426 -29.787 -10.401  1.00 97.34           H  
ATOM   4936  C   TYR A 343      19.557 -30.193 -11.333  1.00 97.34           C  
ATOM   4937  CB  TYR A 343      19.893 -29.237  -9.014  1.00 97.34           C  
ATOM   4938  HB2 TYR A 343      19.072 -28.522  -8.978  1.00 97.34           H
[truncated: 481,879 more chars]
