# Supplementary material for: AlphaFold-Multimer predicts cross-kingdom interactions at the plant-pathogen interface
Source: Nat Commun. 2023 Sep 27;14:6040. doi: 10.1038/s41467-023-41721-9 (PMC10533508; doi:10.1038/s41467-023-41721-9)
Supplement: Supplementary file 6 — Supplementary Data 3 [file 41467_2023_41721_MOESM6_ESM.zip › Pip1-Epi1a.pdb]

ATOM      1  N   VAL A   1     -14.548  11.247  23.225  1.00 41.65           N  
ATOM      2  H   VAL A   1     -14.598  10.889  24.167  1.00 41.65           H  
ATOM      3  H2  VAL A   1     -15.452  11.128  22.792  1.00 41.65           H  
ATOM      4  H3  VAL A   1     -14.297  12.226  23.243  1.00 41.65           H  
ATOM      5  CA  VAL A   1     -13.529  10.470  22.490  1.00 41.65           C  
ATOM      6  HA  VAL A   1     -13.508  10.760  21.439  1.00 41.65           H  
ATOM      7  C   VAL A   1     -13.948   9.022  22.589  1.00 41.65           C  
ATOM      8  CB  VAL A   1     -12.121  10.679  23.087  1.00 41.65           C  
ATOM      9  HB  VAL A   1     -12.107  10.331  24.120  1.00 41.65           H  
ATOM     10  O   VAL A   1     -14.062   8.539  23.707  1.00 41.65           O  
ATOM     11  CG1 VAL A   1     -11.048   9.925  22.297  1.00 41.65           C  
ATOM     12 HG11 VAL A   1     -11.061  10.217  21.247  1.00 41.65           H  
ATOM     13 HG12 VAL A   1     -11.210   8.850  22.372  1.00 41.65           H  
ATOM     14 HG13 VAL A   1     -10.063  10.134  22.713  1.00 41.65           H  
ATOM     15  CG2 VAL A   1     -11.752  12.171  23.084  1.00 41.65           C  
ATOM     16 HG21 VAL A   1     -10.731  12.289  23.446  1.00 41.65           H  
ATOM     17 HG22 VAL A   1     -11.804  12.574  22.072  1.00 41.65           H  
ATOM     18 HG23 VAL A   1     -12.398  12.743  23.749  1.00 41.65           H  
ATOM     19  N   THR A   2     -14.291   8.377  21.478  1.00 59.65           N  
ATOM     20  H   THR A   2     -14.232   8.813  20.569  1.00 59.65           H  
ATOM     21  CA  THR A   2     -14.363   6.911  21.426  1.00 59.65           C  
ATOM     22  HA  THR A   2     -14.910   6.533  22.290  1.00 59.65           H  
ATOM     23  C   THR A   2     -12.939   6.385  21.500  1.00 59.65           C  
ATOM     24  CB  THR A   2     -15.037   6.403  20.134  1.00 59.65           C  
ATOM     25  HB  THR A   2     -14.467   5.570  19.723  1.00 59.65           H  
ATOM     26  O   THR A   2     -12.068   6.879  20.785  1.00 59.65           O  
ATOM     27  CG2 THR A   2     -16.461   5.931  20.414  1.00 59.65           C  
ATOM     28 HG21 THR A   2     -16.920   5.585  19.488  1.00 59.65           H  
ATOM     29 HG22 THR A   2     -16.439   5.101  21.120  1.00 59.65           H  
ATOM     30 HG23 THR A   2     -17.052   6.748  20.828  1.00 59.65           H  
ATOM     31  OG1 THR A   2     -15.136   7.428  19.162  1.00 59.65           O  
ATOM     32  HG1 THR A   2     -15.225   6.998  18.309  1.00 59.65           H  
ATOM     33  N   GLU A   3     -12.684   5.436  22.393  1.00 80.54           N  
ATOM     34  H   GLU A   3     -13.419   5.056  22.972  1.00 80.54           H  
ATOM     35  CA  GLU A   3     -11.368   4.812  22.486  1.00 80.54           C  
ATOM     36  HA  GLU A   3     -10.609   5.593  22.439  1.00 80.54           H  
ATOM     37  C   GLU A   3     -11.151   3.894  21.281  1.00 80.54           C  
ATOM     38  CB  GLU A   3     -11.192   4.093  23.831  1.00 80.54           C  
ATOM     39  HB2 GLU A   3     -10.244   3.554  23.825  1.00 80.54           H  
ATOM     40  HB3 GLU A   3     -12.006   3.382  23.971  1.00 80.54           H  
ATOM     41  O   GLU A   3     -12.046   3.158  20.859  1.00 80.54           O  
ATOM     42  CG  GLU A   3     -11.174   5.120  24.978  1.00 80.54           C  
ATOM     43  HG2 GLU A   3     -12.118   5.665  24.987  1.00 80.54           H  
ATOM     44  HG3 GLU A   3     -10.381   5.840  24.781  1.00 80.54           H  
ATOM     45  CD  GLU A   3     -10.966   4.496  26.364  1.00 80.54           C  
ATOM     46  OE1 GLU A   3     -10.327   5.177  27.198  1.00 80.54           O  
ATOM     47  OE2 GLU A   3     -11.501   3.389  26.600  1.00 80.54           O  
ATOM     48  N   VAL A   4      -9.955   3.977  20.706  1.00 91.28           N  
ATOM     49  H   VAL A   4      -9.261   4.574  21.133  1.00 91.28           H  
ATOM     50  CA  VAL A   4      -9.503   3.080  19.645  1.00 91.28           C  
ATOM     51  HA  VAL A   4     -10.276   3.022  18.877  1.00 91.28           H  
ATOM     52  C   VAL A   4      -9.273   1.688  20.256  1.00 91.28           C  
ATOM     53  CB  VAL A   4      -8.227   3.663  19.009  1.00 91.28           C  
ATOM     54  HB  VAL A   4      -7.573   4.034  19.798  1.00 91.28           H  
ATOM     55  O   VAL A   4      -8.638   1.611  21.308  1.00 91.28           O  
ATOM     56  CG1 VAL A   4      -7.437   2.633  18.210  1.00 91.28           C  
ATOM     57 HG11 VAL A   4      -6.953   1.930  18.888  1.00 91.28           H  
ATOM     58 HG12 VAL A   4      -6.655   3.122  17.630  1.00 91.28           H  
ATOM     59 HG13 VAL A   4      -8.100   2.089  17.537  1.00 91.28           H  
ATOM     60  CG2 VAL A   4      -8.585   4.845  18.094  1.00 91.28           C  
ATOM     61 HG21 VAL A   4      -9.131   5.603  18.656  1.00 91.28           H  
ATOM     62 HG22 VAL A   4      -7.673   5.291  17.697  1.00 91.28           H  
ATOM     63 HG23 VAL A   4      -9.205   4.506  17.264  1.00 91.28           H  
ATOM     64  N   PRO A   5      -9.744   0.585  19.636  1.00 94.96           N  
ATOM     65  CA  PRO A   5      -9.455  -0.768  20.112  1.00 94.96           C  
ATOM     66  HA  PRO A   5      -9.966  -0.918  21.064  1.00 94.96           H  
ATOM     67  C   PRO A   5      -7.949  -1.007  20.286  1.00 94.96           C  
ATOM     68  CB  PRO A   5     -10.047  -1.708  19.053  1.00 94.96           C  
ATOM     69  HB2 PRO A   5     -10.414  -2.635  19.493  1.00 94.96           H  
ATOM     70  HB3 PRO A   5      -9.307  -1.921  18.281  1.00 94.96           H  
ATOM     71  O   PRO A   5      -7.168  -0.575  19.446  1.00 94.96           O  
ATOM     72  CG  PRO A   5     -11.179  -0.884  18.441  1.00 94.96           C  
ATOM     73  HG2 PRO A   5     -11.410  -1.200  17.424  1.00 94.96           H  
ATOM     74  HG3 PRO A   5     -12.063  -0.945  19.076  1.00 94.96           H  
ATOM     75  CD  PRO A   5     -10.623   0.538  18.477  1.00 94.96           C  
ATOM     76  HD2 PRO A   5     -11.442   1.251  18.563  1.00 94.96           H  
ATOM     77  HD3 PRO A   5     -10.043   0.730  17.573  1.00 94.96           H  
ATOM     78  N   ASN A   6      -7.527  -1.738  21.323  1.00 94.59           N  
ATOM     79  H   ASN A   6      -8.203  -1.994  22.029  1.00 94.59           H  
ATOM     80  CA  ASN A   6      -6.098  -1.974  21.609  1.00 94.59           C  
ATOM     81  HA  ASN A   6      -5.607  -1.010  21.742  1.00 94.59           H  
ATOM     82  C   ASN A   6      -5.334  -2.697  20.479  1.00 94.59           C  
ATOM     83  CB  ASN A   6      -5.978  -2.774  22.921  1.00 94.59           C  
ATOM     84  HB2 ASN A   6      -4.947  -3.106  23.040  1.00 94.59           H  
ATOM     85  HB3 ASN A   6      -6.611  -3.660  22.868  1.00 94.59           H  
ATOM     86  O   ASN A   6      -4.110  -2.587  20.388  1.00 94.59           O  
ATOM     87  CG  ASN A   6      -6.329  -1.970  24.160  1.00 94.59           C  
ATOM     88  ND2 ASN A   6      -6.576  -2.627  25.267  1.00 94.59           N  
ATOM     89 HD21 ASN A   6      -6.478  -3.632  25.312  1.00 94.59           H  
ATOM     90 HD22 ASN A   6      -6.795  -2.054  26.069  1.00 94.59           H  
ATOM     91  OD1 ASN A   6      -6.381  -0.757  24.165  1.00 94.59           O  
ATOM     92  N   SER A   7      -6.044  -3.431  19.622  1.00 97.02           N  
ATOM     93  H   SER A   7      -7.045  -3.487  19.746  1.00 97.02           H  
ATOM     94  CA  SER A   7      -5.516  -4.053  18.409  1.00 97.02           C  
ATOM     95  HA  SER A   7      -4.724  -3.421  18.009  1.00 97.02           H  
ATOM     96  C   SER A   7      -6.597  -4.166  17.331  1.00 97.02           C  
ATOM     97  CB  SER A   7      -4.902  -5.423  18.726  1.00 97.02           C  
ATOM     98  HB2 SER A   7      -4.541  -5.882  17.806  1.00 97.02           H  
ATOM     99  HB3 SER A   7      -4.051  -5.274  19.391  1.00 97.02           H  
ATOM    100  O   SER A   7      -7.796  -4.178  17.624  1.00 97.02           O  
ATOM    101  OG  SER A   7      -5.827  -6.293  19.358  1.00 97.02           O  
ATOM    102  HG  SER A   7      -5.332  -6.992  19.793  1.00 97.02           H  
ATOM    103  N   MET A   8      -6.157  -4.263  16.078  1.00 97.53           N  
ATOM    104  H   MET A   8      -5.158  -4.235  15.928  1.00 97.53           H  
ATOM    105  CA  MET A   8      -6.983  -4.540  14.905  1.00 97.53           C  
ATOM    106  HA  MET A   8      -7.908  -5.016  15.232  1.00 97.53           H  
ATOM    107  C   MET A   8      -6.232  -5.501  13.984  1.00 97.53           C  
ATOM    108  CB  MET A   8      -7.318  -3.229  14.174  1.00 97.53           C  
ATOM    109  HB2 MET A   8      -7.687  -2.506  14.900  1.00 97.53           H  
ATOM    110  HB3 MET A   8      -6.410  -2.828  13.723  1.00 97.53           H  
ATOM    111  O   MET A   8      -5.022  -5.381  13.822  1.00 97.53           O  
ATOM    112  CG  MET A   8      -8.378  -3.408  13.077  1.00 97.53           C  
ATOM    113  HG2 MET A   8      -8.006  -4.108  12.329  1.00 97.53           H  
ATOM    114  HG3 MET A   8      -8.526  -2.451  12.576  1.00 97.53           H  
ATOM    115  SD  MET A   8      -9.984  -3.996  13.684  1.00 97.53           S  
ATOM    116  CE  MET A   8     -10.560  -2.496  14.532  1.00 97.53           C  
ATOM    117  HE1 MET A   8     -11.405  -2.073  13.990  1.00 97.53           H  
ATOM    118  HE2 MET A   8     -10.858  -2.746  15.550  1.00 97.53           H  
ATOM    119  HE3 MET A   8      -9.767  -1.749  14.569  1.00 97.53           H  
ATOM    120  N   ASP A   9      -6.938  -6.442  13.365  1.00 98.04           N  
ATOM    121  H   ASP A   9      -7.937  -6.472  13.513  1.00 98.04           H  
ATOM    122  CA  ASP A   9      -6.381  -7.335  12.345  1.00 98.04           C  
ATOM    123  HA  ASP A   9      -5.605  -6.816  11.784  1.00 98.04           H  
ATOM    124  C   ASP A   9      -7.504  -7.716  11.377  1.00 98.04           C  
ATOM    125  CB  ASP A   9      -5.747  -8.560  13.027  1.00 98.04           C  
ATOM    126  HB2 ASP A   9      -6.526  -9.122  13.542  1.00 98.04           H  
ATOM    127  HB3 ASP A   9      -5.040  -8.213  13.781  1.00 98.04           H  
ATOM    128  O   ASP A   9      -8.370  -8.540  11.692  1.00 98.04           O  
ATOM    129  CG  ASP A   9      -4.997  -9.501  12.077  1.00 98.04           C  
ATOM    130  OD1 ASP A   9      -4.207 -10.326  12.596  1.00 98.04           O  
ATOM    131  OD2 ASP A   9      -5.213  -9.459  10.847  1.00 98.04           O  
ATOM    132  N   TRP A  10      -7.522  -7.079  10.209  1.00 98.38           N  
ATOM    133  H   TRP A  10      -6.801  -6.399  10.012  1.00 98.38           H  
ATOM    134  CA  TRP A  10      -8.580  -7.241   9.215  1.00 98.38           C  
ATOM    135  HA  TRP A  10      -9.540  -7.122   9.716  1.00 98.38           H  
ATOM    136  C   TRP A  10      -8.612  -8.647   8.598  1.00 98.38           C  
ATOM    137  CB  TRP A  10      -8.463  -6.107   8.187  1.00 98.38           C  
ATOM    138  HB2 TRP A  10      -7.433  -6.022   7.841  1.00 98.38           H  
ATOM    139  HB3 TRP A  10      -9.071  -6.353   7.317  1.00 98.38           H  
ATOM    140  O   TRP A  10      -9.677  -9.094   8.170  1.00 98.38           O  
ATOM    141  CG  TRP A  10      -8.941  -4.785   8.712  1.00 98.38           C  
ATOM    142  CD1 TRP A  10      -8.193  -3.679   8.936  1.00 98.38           C  
ATOM    143  HD1 TRP A  10      -7.135  -3.587   8.737  1.00 98.38           H  
ATOM    144  CD2 TRP A  10     -10.303  -4.411   9.082  1.00 98.38           C  
ATOM    145  CE2 TRP A  10     -10.290  -3.078   9.576  1.00 98.38           C  
ATOM    146  CE3 TRP A  10     -11.556  -5.057   9.033  1.00 98.38           C  
ATOM    147  HE3 TRP A  10     -11.608  -6.058   8.631  1.00 98.38           H  
ATOM    148  NE1 TRP A  10      -8.979  -2.682   9.475  1.00 98.38           N  
ATOM    149  HE1 TRP A  10      -8.635  -1.772   9.746  1.00 98.38           H  
ATOM    150  CH2 TRP A  10     -12.691  -3.061   9.853  1.00 98.38           C  
ATOM    151  HH2 TRP A  10     -13.601  -2.513  10.052  1.00 98.38           H  
ATOM    152  CZ2 TRP A  10     -11.450  -2.427   9.998  1.00 98.38           C  
ATOM    153  HZ2 TRP A  10     -11.386  -1.407  10.347  1.00 98.38           H  
ATOM    154  CZ3 TRP A  10     -12.741  -4.389   9.400  1.00 98.38           C  
ATOM    155  HZ3 TRP A  10     -13.695  -4.876   9.259  1.00 98.38           H  
ATOM    156  N   ARG A  11      -7.514  -9.419   8.672  1.00 98.18           N  
ATOM    157  H   ARG A  11      -6.693  -9.035   9.117  1.00 98.18           H  
ATOM    158  CA  ARG A  11      -7.501 -10.845   8.284  1.00 98.18           C  
ATOM    159  HA  ARG A  11      -7.844 -10.945   7.254  1.00 98.18           H  
ATOM    160  C   ARG A  11      -8.464 -11.651   9.155  1.00 98.18           C  
ATOM    161  CB  ARG A  11      -6.086 -11.439   8.401  1.00 98.18           C  
ATOM    162  HB2 ARG A  11      -6.111 -12.472   8.052  1.00 98.18           H  
ATOM    163  HB3 ARG A  11      -5.804 -11.460   9.454  1.00 98.18           H  
ATOM    164  O   ARG A  11      -9.237 -12.457   8.649  1.00 98.18           O  
ATOM    165  CG  ARG A  11      -5.021 -10.682   7.590  1.00 98.18           C  
ATOM    166  HG2 ARG A  11      -5.201 -10.850   6.528  1.00 98.18           H  
ATOM    167  HG3 ARG A  11      -5.085  -9.611   7.783  1.00 98.18           H  
ATOM    168  CD  ARG A  11      -3.599 -11.143   7.918  1.00 98.18           C  
ATOM    169  HD2 ARG A  11      -2.916 -10.593   7.272  1.00 98.18           H  
ATOM    170  HD3 ARG A  11      -3.505 -12.208   7.702  1.00 98.18           H  
ATOM    171  NE  ARG A  11      -3.223 -10.875   9.318  1.00 98.18           N  
ATOM    172  HE  ARG A  11      -3.922 -10.457   9.914  1.00 98.18           H  
ATOM    173  NH1 ARG A  11      -1.016 -11.528   9.165  1.00 98.18           N  
ATOM    174 HH11 ARG A  11      -1.091 -11.633   8.163  1.00 98.18           H  
ATOM    175 HH12 ARG A  11      -0.126 -11.738   9.592  1.00 98.18           H  
ATOM    176  NH2 ARG A  11      -1.886 -10.926  11.136  1.00 98.18           N  
ATOM    177 HH21 ARG A  11      -0.987 -11.096  11.563  1.00 98.18           H  
ATOM    178 HH22 ARG A  11      -2.693 -10.659  11.682  1.00 98.18           H  
ATOM    179  CZ  ARG A  11      -2.043 -11.111   9.859  1.00 98.18           C  
ATOM    180  N   LYS A  12      -8.500 -11.365  10.464  1.00 97.31           N  
ATOM    181  H   LYS A  12      -7.892 -10.624  10.784  1.00 97.31           H  
ATOM    182  CA  LYS A  12      -9.395 -12.023  11.440  1.00 97.31           C  
ATOM    183  HA  LYS A  12      -9.357 -13.099  11.269  1.00 97.31           H  
ATOM    184  C   LYS A  12     -10.871 -11.637  11.270  1.00 97.31           C  
ATOM    185  CB  LYS A  12      -8.924 -11.741  12.878  1.00 97.31           C  
ATOM    186  HB2 LYS A  12      -8.967 -10.669  13.069  1.00 97.31           H  
ATOM    187  HB3 LYS A  12      -9.599 -12.237  13.575  1.00 97.31           H  
ATOM    188  O   LYS A  12     -11.731 -12.276  11.868  1.00 97.31           O  
ATOM    189  CG  LYS A  12      -7.499 -12.251  13.134  1.00 97.31           C  
ATOM    190  HG2 LYS A  12      -6.815 -11.768  12.435  1.00 97.31           H  
ATOM    191  HG3 LYS A  12      -7.465 -13.327  12.964  1.00 97.31           H  
ATOM    192  CD  LYS A  12      -7.027 -11.948  14.561  1.00 97.31           C  
ATOM    193  HD2 LYS A  12      -7.146 -10.882  14.758  1.00 97.31           H  
ATOM    194  HD3 LYS A  12      -7.621 -12.514  15.279  1.00 97.31           H  
ATOM    195  CE  LYS A  12      -5.549 -12.342  14.666  1.00 97.31           C  
ATOM    196  HE2 LYS A  12      -5.049 -12.036  13.747  1.00 97.31           H  
ATOM    197  HE3 LYS A  12      -5.473 -13.428  14.729  1.00 97.31           H  
ATOM    198  NZ  LYS A  12      -4.869 -11.697  15.814  1.00 97.31           N  
ATOM    199  HZ1 LYS A  12      -4.872 -10.696  15.678  1.00 97.31           H  
ATOM    200  HZ2 LYS A  12      -5.312 -11.932  16.691  1.00 97.31           H  
ATOM    201  HZ3 LYS A  12      -3.901 -11.985  15.839  1.00 97.31           H  
ATOM    202  N   ARG A  13     -11.164 -10.609  10.466  1.00 96.40           N  
ATOM    203  H   ARG A  13     -10.387 -10.131  10.031  1.00 96.40           H  
ATOM    204  CA  ARG A  13     -12.518 -10.185  10.067  1.00 96.40           C  
ATOM    205  HA  ARG A  13     -13.253 -10.639  10.732  1.00 96.40           H  
ATOM    206  C   ARG A  13     -12.917 -10.669   8.664  1.00 96.40           C  
ATOM    207  CB  ARG A  13     -12.629  -8.656  10.198  1.00 96.40           C  
ATOM    208  HB2 ARG A  13     -13.575  -8.329   9.766  1.00 96.40           H  
ATOM    209  HB3 ARG A  13     -11.821  -8.186   9.637  1.00 96.40           H  
ATOM    210  O   ARG A  13     -14.050 -10.447   8.253  1.00 96.40           O  
ATOM    211  CG  ARG A  13     -12.579  -8.201  11.665  1.00 96.40           C  
ATOM    212  HG2 ARG A  13     -11.640  -8.511  12.125  1.00 96.40           H  
ATOM    213  HG3 ARG A  13     -13.410  -8.658  12.203  1.00 96.40           H  
ATOM    214  CD  ARG A  13     -12.696  -6.677  11.748  1.00 96.40           C  
ATOM    215  HD2 ARG A  13     -11.779  -6.238  11.357  1.00 96.40           H  
ATOM    216  HD3 ARG A  13     -13.535  -6.362  11.128  1.00 96.40           H  
ATOM    217  NE  ARG A  13     -12.915  -6.203  13.128  1.00 96.40           N  
ATOM    218  HE  ARG A  13     -12.849  -6.892  13.864  1.00 96.40           H  
ATOM    219  NH1 ARG A  13     -13.260  -3.993  12.597  1.00 96.40           N  
ATOM    220 HH11 ARG A  13     -12.975  -4.181  11.646  1.00 96.40           H  
ATOM    221 HH12 ARG A  13     -13.367  -3.023  12.858  1.00 96.40           H  
ATOM    222  NH2 ARG A  13     -13.415  -4.644  14.714  1.00 96.40           N  
ATOM    223 HH21 ARG A  13     -13.333  -5.346  15.436  1.00 96.40           H  
ATOM    224 HH22 ARG A  13     -13.619  -3.680  14.937  1.00 96.40           H  
ATOM    225  CZ  ARG A  13     -13.194  -4.956  13.469  1.00 96.40           C  
ATOM    226  N   GLY A  14     -12.014 -11.353   7.954  1.00 97.31           N  
ATOM    227  H   GLY A  14     -11.110 -11.537   8.364  1.00 97.31           H  
ATOM    228  CA  GLY A  14     -12.232 -11.812   6.580  1.00 97.31           C  
ATOM    229  HA2 GLY A  14     -13.230 -12.241   6.493  1.00 97.31           H  
ATOM    230  HA3 GLY A  14     -11.502 -12.587   6.350  1.00 97.31           H  
ATOM    231  C   GLY A  14     -12.097 -10.713   5.521  1.00 97.31           C  
ATOM    232  O   GLY A  14     -12.518 -10.926   4.393  1.00 97.31           O  
ATOM    233  N   SER A  15     -11.519  -9.558   5.861  1.00 97.93           N  
ATOM    234  H   SER A  15     -11.200  -9.444   6.813  1.00 97.93           H  
ATOM    235  CA  SER A  15     -11.453  -8.356   5.010  1.00 97.93           C  
ATOM    236  HA  SER A  15     -12.227  -8.429   4.246  1.00 97.93           H  
ATOM    237  C   SER A  15     -10.115  -8.210   4.268  1.00 97.93           C  
ATOM    238  CB  SER A  15     -11.750  -7.093   5.835  1.00 97.93           C  
ATOM    239  HB2 SER A  15     -12.107  -6.303   5.174  1.00 97.93           H  
ATOM    240  HB3 SER A  15     -10.830  -6.750   6.308  1.00 97.93           H  
ATOM    241  O   SER A  15      -9.693  -7.100   3.958  1.00 97.93           O  
ATOM    242  OG  SER A  15     -12.699  -7.336   6.858  1.00 97.93           O  
ATOM    243  HG  SER A  15     -13.535  -7.471   6.405  1.00 97.93           H  
ATOM    244  N   VAL A  16      -9.385  -9.313   4.068  1.00 98.52           N  
ATOM    245  H   VAL A  16      -9.801 -10.202   4.307  1.00 98.52           H  
ATOM    246  CA  VAL A  16      -8.045  -9.329   3.458  1.00 98.52           C  
ATOM    247  HA  VAL A  16      -7.951  -8.477   2.784  1.00 98.52           H  
ATOM    248  C   VAL A  16      -7.887 -10.615   2.649  1.00 98.52           C  
ATOM    249  CB  VAL A  16      -6.930  -9.234   4.526  1.00 98.52           C  
ATOM    250  HB  VAL A  16      -6.970 -10.122   5.157  1.00 98.52           H  
ATOM    251  O   VAL A  16      -8.010 -11.710   3.195  1.00 98.52           O  
ATOM    252  CG1 VAL A  16      -5.536  -9.144   3.894  1.00 98.52           C  
ATOM    253 HG11 VAL A  16      -4.779  -9.006   4.666  1.00 98.52           H  
ATOM    254 HG12 VAL A  16      -5.499  -8.308   3.195  1.00 98.52           H  
ATOM    255 HG13 VAL A  16      -5.306 -10.073   3.373  1.00 98.52           H  
ATOM    256  CG2 VAL A  16      -7.056  -8.009   5.438  1.00 98.52           C  
ATOM    257 HG21 VAL A  16      -7.017  -7.095   4.845  1.00 98.52           H  
ATOM    258 HG22 VAL A  16      -8.006  -8.043   5.972  1.00 98.52           H  
ATOM    259 HG23 VAL A  16      -6.251  -8.009   6.173  1.00 98.52           H  
ATOM    260  N   THR A  17      -7.606 -10.486   1.353  1.00 98.21           N  
ATOM    261  H   THR A  17      -7.553  -9.561   0.951  1.00 98.21           H  
ATOM    262  CA  THR A  17      -7.301 -11.613   0.453  1.00 98.21           C  
ATOM    263  HA  THR A  17      -8.037 -12.402   0.601  1.00 98.21           H  
ATOM    264  C   THR A  17      -5.919 -12.211   0.731  1.00 98.21           C  
ATOM    265  CB  THR A  17      -7.369 -11.157  -1.011  1.00 98.21           C  
ATOM    266  HB  THR A  17      -7.116 -11.992  -1.664  1.00 98.21           H  
ATOM    267  O   THR A  17      -5.101 -11.611   1.436  1.00 98.21           O  
ATOM    268  CG2 THR A  17      -8.768 -10.670  -1.377  1.00 98.21           C  
ATOM    269 HG21 THR A  17      -8.802 -10.446  -2.443  1.00 98.21           H  
ATOM    270 HG22 THR A  17      -9.501 -11.448  -1.167  1.00 98.21           H  
ATOM    271 HG23 THR A  17      -9.023  -9.766  -0.825  1.00 98.21           H  
ATOM    272  OG1 THR A  17      -6.412 -10.139  -1.182  1.00 98.21           O  
ATOM    273  HG1 THR A  17      -6.829  -9.394  -1.620  1.00 98.21           H  
ATOM    274  N   GLY A  18      -5.622 -13.373   0.137  1.00 97.42           N  
ATOM    275  H   GLY A  18      -6.308 -13.793  -0.474  1.00 97.42           H  
ATOM    276  CA  GLY A  18      -4.283 -13.971   0.178  1.00 97.42           C  
ATOM    277  HA2 GLY A  18      -4.061 -14.274   1.201  1.00 97.42           H  
ATOM    278  HA3 GLY A  18      -4.256 -14.858  -0.456  1.00 97.42           H  
ATOM    279  C   GLY A  18      -3.183 -13.012  -0.298  1.00 97.42           C  
ATOM    280  O   GLY A  18      -3.443 -12.048  -1.023  1.00 97.42           O  
ATOM    281  N   VAL A  19      -1.945 -13.246   0.141  1.00 98.31           N  
ATOM    282  H   VAL A  19      -1.757 -14.074   0.686  1.00 98.31           H  
ATOM    283  CA  VAL A  19      -0.796 -12.476  -0.356  1.00 98.31           C  
ATOM    284  HA  VAL A  19      -1.052 -11.417  -0.324  1.00 98.31           H  
ATOM    285  C   VAL A  19      -0.550 -12.829  -1.822  1.00 98.31           C  
ATOM    286  CB  VAL A  19       0.454 -12.658   0.525  1.00 98.31           C  
ATOM    287  HB  VAL A  19       0.718 -13.714   0.583  1.00 98.31           H  
ATOM    288  O   VAL A  19      -0.642 -13.992  -2.210  1.00 98.31           O  
ATOM    289  CG1 VAL A  19       1.639 -11.871  -0.044  1.00 98.31           C  
ATOM    290 HG11 VAL A  19       2.481 -11.888   0.647  1.00 98.31           H  
ATOM    291 HG12 VAL A  19       1.365 -10.830  -0.220  1.00 98.31           H  
ATOM    292 HG13 VAL A  19       1.979 -12.321  -0.977  1.00 98.31           H  
ATOM    293  CG2 VAL A  19       0.152 -12.132   1.935  1.00 98.31           C  
ATOM    294 HG21 VAL A  19      -0.665 -12.694   2.388  1.00 98.31           H  
ATOM    295 HG22 VAL A  19      -0.101 -11.072   1.899  1.00 98.31           H  
ATOM    296 HG23 VAL A  19       1.027 -12.256   2.573  1.00 98.31           H  
ATOM    297  N   LYS A  20      -0.270 -11.800  -2.623  1.00 97.85           N  
ATOM    298  H   LYS A  20      -0.120 -10.901  -2.189  1.00 97.85           H  
ATOM    299  CA  LYS A  20       0.106 -11.895  -4.035  1.00 97.85           C  
ATOM    300  HA  LYS A  20      -0.005 -12.923  -4.381  1.00 97.85           H  
ATOM    301  C   LYS A  20       1.585 -11.523  -4.191  1.00 97.85           C  
ATOM    302  CB  LYS A  20      -0.803 -10.989  -4.888  1.00 97.85           C  
ATOM    303  HB2 LYS A  20      -0.473 -11.068  -5.924  1.00 97.85           H  
ATOM    304  HB3 LYS A  20      -0.660  -9.957  -4.568  1.00 97.85           H  
ATOM    305  O   LYS A  20       2.190 -10.976  -3.266  1.00 97.85           O  
ATOM    306  CG  LYS A  20      -2.311 -11.320  -4.845  1.00 97.85           C  
ATOM    307  HG2 LYS A  20      -2.687 -11.206  -3.828  1.00 97.85           H  
ATOM    308  HG3 LYS A  20      -2.468 -12.348  -5.173  1.00 97.85           H  
ATOM    309  CD  LYS A  20      -3.072 -10.361  -5.777  1.00 97.85           C  
ATOM    310  HD2 LYS A  20      -2.875  -9.340  -5.450  1.00 97.85           H  
ATOM    311  HD3 LYS A  20      -2.688 -10.472  -6.791  1.00 97.85           H  
ATOM    312  CE  LYS A  20      -4.592 -10.566  -5.826  1.00 97.85           C  
ATOM    313  HE2 LYS A  20      -4.814 -11.559  -6.216  1.00 97.85           H  
ATOM    314  HE3 LYS A  20      -5.005 -10.476  -4.822  1.00 97.85           H  
ATOM    315  NZ  LYS A  20      -5.202  -9.539  -6.702  1.00 97.85           N  
ATOM    316  HZ1 LYS A  20      -6.209  -9.555  -6.782  1.00 97.85           H  
ATOM    317  HZ2 LYS A  20      -4.819  -9.535  -7.637  1.00 97.85           H  
ATOM    318  HZ3 LYS A  20      -4.926  -8.610  -6.419  1.00 97.85           H  
ATOM    319  N   ASP A  21       2.152 -11.800  -5.357  1.00 98.16           N  
ATOM    320  H   ASP A  21       1.590 -12.182  -6.104  1.00 98.16           H  
ATOM    321  CA  ASP A  21       3.509 -11.395  -5.722  1.00 98.16           C  
ATOM    322  HA  ASP A  21       3.957 -10.831  -4.904  1.00 98.16           H  
ATOM    323  C   ASP A  21       3.464 -10.479  -6.953  1.00 98.16           C  
ATOM    324  CB  ASP A  21       4.376 -12.646  -5.938  1.00 98.16           C  
ATOM    325  HB2 ASP A  21       4.176 -13.353  -5.133  1.00 98.16           H  
ATOM    326  HB3 ASP A  21       4.099 -13.122  -6.879  1.00 98.16           H  
ATOM    327  O   ASP A  21       2.784 -10.791  -7.930  1.00 98.16           O  
ATOM    328  CG  ASP A  21       5.879 -12.347  -5.941  1.00 98.16           C  
ATOM    329  OD1 ASP A  21       6.647 -13.329  -5.892  1.00 98.16           O  
ATOM    330  OD2 ASP A  21       6.245 -11.148  -5.950  1.00 98.16           O  
ATOM    331  N   GLN A  22       4.160  -9.343  -6.887  1.00 97.42           N  
ATOM    332  H   GLN A  22       4.696  -9.185  -6.045  1.00 97.42           H  
ATOM    333  CA  GLN A  22       4.344  -8.403  -7.996  1.00 97.42           C  
ATOM    334  HA  GLN A  22       3.432  -8.400  -8.594  1.00 97.42           H  
ATOM    335  C   GLN A  22       5.490  -8.813  -8.939  1.00 97.42           C  
ATOM    336  CB  GLN A  22       4.557  -6.980  -7.435  1.00 97.42           C  
ATOM    337  HB2 GLN A  22       3.802  -6.774  -6.677  1.00 97.42           H  
ATOM    338  HB3 GLN A  22       4.423  -6.269  -8.250  1.00 97.42           H  
ATOM    339  O   GLN A  22       5.656  -8.212 -10.001  1.00 97.42           O  
ATOM    340  CG  GLN A  22       5.954  -6.763  -6.823  1.00 97.42           C  
ATOM    341  HG2 GLN A  22       6.126  -7.486  -6.025  1.00 97.42           H  
ATOM    342  HG3 GLN A  22       6.712  -6.925  -7.590  1.00 97.42           H  
ATOM    343  CD  GLN A  22       6.162  -5.354  -6.281  1.00 97.42           C  
ATOM    344  NE2 GLN A  22       6.290  -4.364  -7.133  1.00 97.42           N  
ATOM    345 HE21 GLN A  22       6.555  -3.473  -6.740  1.00 97.42           H  
ATOM    346 HE22 GLN A  22       6.317  -4.596  -8.116  1.00 97.42           H  
ATOM    347  OE1 GLN A  22       6.271  -5.090  -5.094  1.00 97.42           O  
ATOM    348  N   GLY A  23       6.328  -9.773  -8.532  1.00 95.74           N  
ATOM    349  H   GLY A  23       6.183 -10.198  -7.627  1.00 95.74           H  
ATOM    350  CA  GLY A  23       7.518 -10.175  -9.277  1.00 95.74           C  
ATOM    351  HA2 GLY A  23       8.056 -10.936  -8.712  1.00 95.74           H  
ATOM    352  HA3 GLY A  23       7.203 -10.615 -10.223  1.00 95.74           H  
ATOM    353  C   GLY A  23       8.469  -9.002  -9.544  1.00 95.74           C  
ATOM    354  O   GLY A  23       8.746  -8.186  -8.661  1.00 95.74           O  
ATOM    355  N   VAL A  24       8.985  -8.892 -10.771  1.00 93.64           N  
ATOM    356  H   VAL A  24       8.710  -9.580 -11.457  1.00 93.64           H  
ATOM    357  CA  VAL A  24       9.921  -7.818 -11.169  1.00 93.64           C  
ATOM    358  HA  VAL A  24      10.525  -7.576 -10.294  1.00 93.64           H  
ATOM    359  C   VAL A  24       9.230  -6.508 -11.568  1.00 93.64           C  
ATOM    360  CB  VAL A  24      10.906  -8.279 -12.264  1.00 93.64           C  
ATOM    361  HB  VAL A  24      11.688  -7.524 -12.337  1.00 93.64           H  
ATOM    362  O   VAL A  24       9.896  -5.493 -11.778  1.00 93.64           O  
ATOM    363  CG1 VAL A  24      11.594  -9.599 -11.890  1.00 93.64           C  
ATOM    364 HG11 VAL A  24      12.390  -9.814 -12.603  1.00 93.64           H  
ATOM    365 HG12 VAL A  24      12.015  -9.524 -10.888  1.00 93.64           H  
ATOM    366 HG13 VAL A  24      10.871 -10.415 -11.914  1.00 93.64           H  
ATOM    367  CG2 VAL A  24      10.279  -8.417 -13.657  1.00 93.64           C  
ATOM    368 HG21 VAL A  24       9.465  -9.141 -13.635  1.00 93.64           H  
ATOM    369 HG22 VAL A  24       9.885  -7.458 -13.994  1.00 93.64           H  
ATOM    370 HG23 VAL A  24      11.030  -8.755 -14.371  1.00 93.64           H  
ATOM    371  N   CYS A  25       7.903  -6.507 -11.688  1.00 96.89           N  
ATOM    372  H   CYS A  25       7.408  -7.351 -11.436  1.00 96.89           H  
ATOM    373  CA  CYS A  25       7.112  -5.356 -12.108  1.00 96.89           C  
ATOM    374  HA  CYS A  25       7.643  -4.824 -12.897  1.00 96.89           H  
ATOM    375  C   CYS A  25       6.896  -4.400 -10.919  1.00 96.89           C  
ATOM    376  CB  CYS A  25       5.815  -5.916 -12.699  1.00 96.89           C  
ATOM    377  HB2 CYS A  25       5.374  -6.561 -11.940  1.00 96.89           H  
ATOM    378  HB3 CYS A  25       6.076  -6.563 -13.537  1.00 96.89           H  
ATOM    379  O   CYS A  25       6.270  -4.751  -9.919  1.00 96.89           O  
ATOM    380  SG  CYS A  25       4.527  -4.766 -13.251  1.00 96.89           S  
ATOM    381  N   GLY A  26       7.375  -3.156 -11.019  1.00 95.20           N  
ATOM    382  H   GLY A  26       7.829  -2.898 -11.883  1.00 95.20           H  
ATOM    383  CA  GLY A  26       7.338  -2.113  -9.975  1.00 95.20           C  
ATOM    384  HA2 GLY A  26       8.008  -1.305 -10.265  1.00 95.20           H  
ATOM    385  HA3 GLY A  26       7.708  -2.542  -9.044  1.00 95.20           H  
ATOM    386  C   GLY A  26       5.954  -1.504  -9.700  1.00 95.20           C  
ATOM    387  O   GLY A  26       5.820  -0.295  -9.521  1.00 95.20           O  
ATOM    388  N   CYS A  27       4.911  -2.332  -9.683  1.00 96.04           N  
ATOM    389  H   CYS A  27       5.111  -3.316  -9.790  1.00 96.04           H  
ATOM    390  CA  CYS A  27       3.506  -1.940  -9.625  1.00 96.04           C  
ATOM    391  HA  CYS A  27       3.452  -0.868  -9.814  1.00 96.04           H  
ATOM    392  C   CYS A  27       2.827  -2.163  -8.265  1.00 96.04           C  
ATOM    393  CB  CYS A  27       2.760  -2.624 -10.762  1.00 96.04           C  
ATOM    394  HB2 CYS A  27       3.257  -2.412 -11.708  1.00 96.04           H  
ATOM    395  HB3 CYS A  27       1.741  -2.239 -10.803  1.00 96.04           H  
ATOM    396  O   CYS A  27       1.607  -2.261  -8.184  1.00 96.04           O  
ATOM    397  SG  CYS A  27       2.707  -4.410 -10.464  1.00 96.04           S  
ATOM    398  HG  CYS A  27       4.013  -4.679 -10.542  1.00 96.04           H  
ATOM    399  N   CYS A  28       3.584  -2.199  -7.170  1.00 97.91           N  
ATOM    400  H   CYS A  28       4.587  -2.136  -7.274  1.00 97.91           H  
ATOM    401  CA  CYS A  28       3.056  -2.328  -5.805  1.00 97.91           C  
ATOM    402  HA  CYS A  28       2.543  -3.286  -5.725  1.00 97.91           H  
ATOM    403  C   CYS A  28       2.015  -1.259  -5.410  1.00 97.91           C  
ATOM    404  CB  CYS A  28       4.232  -2.375  -4.827  1.00 97.91           C  
ATOM    405  HB2 CYS A  28       4.623  -3.392  -4.818  1.00 97.91           H  
ATOM    406  HB3 CYS A  28       3.879  -2.156  -3.819  1.00 97.91           H  
ATOM    407  O   CYS A  28       1.232  -1.480  -4.489  1.00 97.91           O  
ATOM    408  SG  CYS A  28       5.562  -1.226  -5.293  1.00 97.91           S  
ATOM    409  HG  CYS A  28       6.416  -1.598  -4.335  1.00 97.91           H  
ATOM    410  N   TRP A  29       1.921  -0.143  -6.141  1.00 97.40           N  
ATOM    411  H   TRP A  29       2.580  -0.020  -6.897  1.00 97.40           H  
ATOM    412  CA  TRP A  29       0.802   0.801  -6.052  1.00 97.40           C  
ATOM    413  HA  TRP A  29       0.702   1.135  -5.019  1.00 97.40           H  
ATOM    414  C   TRP A  29      -0.540   0.167  -6.459  1.00 97.40           C  
ATOM    415  CB  TRP A  29       1.111   2.022  -6.927  1.00 97.40           C  
ATOM    416  HB2 TRP A  29       2.009   2.506  -6.543  1.00 97.40           H  
ATOM    417  HB3 TRP A  29       0.292   2.733  -6.819  1.00 97.40           H  
ATOM    418  O   TRP A  29      -1.554   0.415  -5.813  1.00 97.40           O  
ATOM    419  CG  TRP A  29       1.303   1.749  -8.391  1.00 97.40           C  
ATOM    420  CD1 TRP A  29       2.487   1.519  -9.006  1.00 97.40           C  
ATOM    421  HD1 TRP A  29       3.449   1.523  -8.516  1.00 97.40           H  
ATOM    422  CD2 TRP A  29       0.288   1.668  -9.442  1.00 97.40           C  
ATOM    423  CE2 TRP A  29       0.941   1.383 -10.675  1.00 97.40           C  
ATOM    424  CE3 TRP A  29      -1.119   1.786  -9.482  1.00 97.40           C  
ATOM    425  HE3 TRP A  29      -1.653   1.997  -8.567  1.00 97.40           H  
ATOM    426  NE1 TRP A  29       2.272   1.297 -10.355  1.00 97.40           N  
ATOM    427  HE1 TRP A  29       2.996   1.123 -11.038  1.00 97.40           H  
ATOM    428  CH2 TRP A  29      -1.143   1.378 -11.891  1.00 97.40           C  
ATOM    429  HH2 TRP A  29      -1.682   1.282 -12.822  1.00 97.40           H  
ATOM    430  CZ2 TRP A  29       0.251   1.246 -11.882  1.00 97.40           C  
ATOM    431  HZ2 TRP A  29       0.793   1.037 -12.793  1.00 97.40           H  
ATOM    432  CZ3 TRP A  29      -1.828   1.633 -10.692  1.00 97.40           C  
ATOM    433  HZ3 TRP A  29      -2.904   1.730 -10.704  1.00 97.40           H  
ATOM    434  N   ALA A  30      -0.564  -0.692  -7.480  1.00 97.76           N  
ATOM    435  H   ALA A  30       0.302  -0.917  -7.949  1.00 97.76           H  
ATOM    436  CA  ALA A  30      -1.759  -1.412  -7.905  1.00 97.76           C  
ATOM    437  HA  ALA A  30      -2.575  -0.699  -8.018  1.00 97.76           H  
ATOM    438  C   ALA A  30      -2.180  -2.430  -6.835  1.00 97.76           C  
ATOM    439  CB  ALA A  30      -1.503  -2.060  -9.272  1.00 97.76           C  
ATOM    440  HB1 ALA A  30      -2.412  -2.555  -9.613  1.00 97.76           H  
ATOM    441  HB2 ALA A  30      -0.711  -2.806  -9.201  1.00 97.76           H  
ATOM    442  HB3 ALA A  30      -1.219  -1.300 -10.000  1.00 97.76           H  
ATOM    443  O   ALA A  30      -3.339  -2.430  -6.432  1.00 97.76           O  
ATOM    444  N   PHE A  31      -1.232  -3.204  -6.291  1.00 98.19           N  
ATOM    445  H   PHE A  31      -0.311  -3.181  -6.706  1.00 98.19           H  
ATOM    446  CA  PHE A  31      -1.476  -4.137  -5.179  1.00 98.19           C  
ATOM    447  HA  PHE A  31      -2.269  -4.830  -5.457  1.00 98.19           H  
ATOM    448  C   PHE A  31      -1.953  -3.424  -3.905  1.00 98.19           C  
ATOM    449  CB  PHE A  31      -0.200  -4.948  -4.899  1.00 98.19           C  
ATOM    450  HB2 PHE A  31       0.646  -4.273  -4.772  1.00 98.19           H  
ATOM    451  HB3 PHE A  31      -0.333  -5.477  -3.955  1.00 98.19           H  
ATOM    452  O   PHE A  31      -2.907  -3.865  -3.265  1.00 98.19           O  
ATOM    453  CG  PHE A  31       0.123  -5.980  -5.963  1.00 98.19           C  
ATOM    454  CD1 PHE A  31      -0.538  -7.223  -5.943  1.00 98.19           C  
ATOM    455  HD1 PHE A  31      -1.272  -7.434  -5.179  1.00 98.19           H  
ATOM    456  CD2 PHE A  31       1.020  -5.689  -7.011  1.00 98.19           C  
ATOM    457  HD2 PHE A  31       1.525  -4.735  -7.057  1.00 98.19           H  
ATOM    458  CE1 PHE A  31      -0.311  -8.158  -6.967  1.00 98.19           C  
ATOM    459  HE1 PHE A  31      -0.862  -9.087  -7.000  1.00 98.19           H  
ATOM    460  CE2 PHE A  31       1.254  -6.639  -8.020  1.00 98.19           C  
ATOM    461  HE2 PHE A  31       1.946  -6.431  -8.822  1.00 98.19           H  
ATOM    462  CZ  PHE A  31       0.593  -7.874  -7.998  1.00 98.19           C  
ATOM    463  HZ  PHE A  31       0.766  -8.600  -8.779  1.00 98.19           H  
ATOM    464  N   SER A  32      -1.328  -2.297  -3.548  1.00 98.30           N  
ATOM    465  H   SER A  32      -0.523  -2.010  -4.086  1.00 98.30           H  
ATOM    466  CA  SER A  32      -1.704  -1.498  -2.377  1.00 98.30           C  
ATOM    467  HA  SER A  32      -1.721  -2.157  -1.509  1.00 98.30           H  
ATOM    468  C   SER A  32      -3.101  -0.879  -2.519  1.00 98.30           C  
ATOM    469  CB  SER A  32      -0.645  -0.419  -2.130  1.00 98.30           C  
ATOM    470  HB2 SER A  32       0.319  -0.894  -1.945  1.00 98.30           H  
ATOM    471  HB3 SER A  32      -0.558   0.205  -3.020  1.00 98.30           H  
ATOM    472  O   SER A  32      -3.842  -0.831  -1.533  1.00 98.30           O  
ATOM    473  OG  SER A  32      -0.990   0.398  -1.027  1.00 98.30           O  
ATOM    474  HG  SER A  32      -0.520   0.094  -0.247  1.00 98.30           H  
ATOM    475  N   ALA A  33      -3.483  -0.450  -3.730  1.00 97.93           N  
ATOM    476  H   ALA A  33      -2.818  -0.491  -4.489  1.00 97.93           H  
ATOM    477  CA  ALA A  33      -4.828   0.034  -4.042  1.00 97.93           C  
ATOM    478  HA  ALA A  33      -5.121   0.764  -3.288  1.00 97.93           H  
ATOM    479  C   ALA A  33      -5.864  -1.096  -4.028  1.00 97.93           C  
ATOM    480  CB  ALA A  33      -4.802   0.729  -5.408  1.00 97.93           C  
ATOM    481  HB1 ALA A  33      -4.537   0.019  -6.192  1.00 97.93           H  
ATOM    482  HB2 ALA A  33      -4.056   1.523  -5.390  1.00 97.93           H  
ATOM    483  HB3 ALA A  33      -5.779   1.159  -5.628  1.00 97.93           H  
ATOM    484  O   ALA A  33      -6.868  -1.004  -3.322  1.00 97.93           O  
ATOM    485  N   ALA A  34      -5.607  -2.182  -4.764  1.00 98.09           N  
ATOM    486  H   ALA A  34      -4.756  -2.212  -5.307  1.00 98.09           H  
ATOM    487  CA  ALA A  34      -6.498  -3.332  -4.857  1.00 98.09           C  
ATOM    488  HA  ALA A  34      -7.442  -3.009  -5.297  1.00 98.09           H  
ATOM    489  C   ALA A  34      -6.810  -3.895  -3.466  1.00 98.09           C  
ATOM    490  CB  ALA A  34      -5.874  -4.380  -5.787  1.00 98.09           C  
ATOM    491  HB1 ALA A  34      -4.906  -4.700  -5.401  1.00 98.09           H  
ATOM    492  HB2 ALA A  34      -5.738  -3.961  -6.784  1.00 98.09           H  
ATOM    493  HB3 ALA A  34      -6.526  -5.251  -5.859  1.00 98.09           H  
ATOM    494  O   ALA A  34      -7.977  -3.958  -3.096  1.00 98.09           O  
ATOM    495  N   ALA A  35      -5.799  -4.178  -2.640  1.00 98.26           N  
ATOM    496  H   ALA A  35      -4.853  -4.092  -2.985  1.00 98.26           H  
ATOM    497  CA  ALA A  35      -5.999  -4.733  -1.299  1.00 98.26           C  
ATOM    498  HA  ALA A  35      -6.580  -5.650  -1.398  1.00 98.26           H  
ATOM    499  C   ALA A  35      -6.784  -3.811  -0.338  1.00 98.26           C  
ATOM    500  CB  ALA A  35      -4.625  -5.102  -0.735  1.00 98.26           C  
ATOM    501  HB1 ALA A  35      -3.989  -4.217  -0.714  1.00 98.26           H  
ATOM    502  HB2 ALA A  35      -4.734  -5.499   0.275  1.00 98.26           H  
ATOM    503  HB3 ALA A  35      -4.159  -5.854  -1.373  1.00 98.26           H  
ATOM    504  O   ALA A  35      -7.454  -4.305   0.572  1.00 98.26           O  
ATOM    505  N   ALA A  36      -6.749  -2.487  -0.531  1.00 98.23           N  
ATOM    506  H   ALA A  36      -6.208  -2.120  -1.301  1.00 98.23           H  
ATOM    507  CA  ALA A  36      -7.590  -1.559   0.228  1.00 98.23           C  
ATOM    508  HA  ALA A  36      -7.634  -1.892   1.265  1.00 98.23           H  
ATOM    509  C   ALA A  36      -9.042  -1.525  -0.288  1.00 98.23           C  
ATOM    510  CB  ALA A  36      -6.935  -0.180   0.221  1.00 98.23           C  
ATOM    511  HB1 ALA A  36      -6.858   0.180  -0.805  1.00 98.23           H  
ATOM    512  HB2 ALA A  36      -5.939  -0.244   0.659  1.00 98.23           H  
ATOM    513  HB3 ALA A  36      -7.533   0.517   0.807  1.00 98.23           H  
ATOM    514  O   ALA A  36      -9.968  -1.445   0.521  1.00 98.23           O  
ATOM    515  N   ILE A  37      -9.261  -1.652  -1.604  1.00 98.03           N  
ATOM    516  H   ILE A  37      -8.458  -1.703  -2.215  1.00 98.03           H  
ATOM    517  CA  ILE A  37     -10.601  -1.777  -2.208  1.00 98.03           C  
ATOM    518  HA  ILE A  37     -11.238  -0.990  -1.805  1.00 98.03           H  
ATOM    519  C   ILE A  37     -11.250  -3.116  -1.819  1.00 98.03           C  
ATOM    520  CB  ILE A  37     -10.546  -1.607  -3.747  1.00 98.03           C  
ATOM    521  HB  ILE A  37      -9.913  -2.395  -4.156  1.00 98.03           H  
ATOM    522  O   ILE A  37     -12.403  -3.128  -1.392  1.00 98.03           O  
ATOM    523  CG1 ILE A  37      -9.976  -0.242  -4.191  1.00 98.03           C  
ATOM    524 HG12 ILE A  37      -9.132   0.029  -3.557  1.00 98.03           H  
ATOM    525 HG13 ILE A  37     -10.734   0.532  -4.067  1.00 98.03           H  
ATOM    526  CG2 ILE A  37     -11.959  -1.753  -4.338  1.00 98.03           C  
ATOM    527 HG21 ILE A  37     -11.953  -1.603  -5.418  1.00 98.03           H  
ATOM    528 HG22 ILE A  37     -12.334  -2.759  -4.150  1.00 98.03           H  
ATOM    529 HG23 ILE A  37     -12.636  -1.031  -3.882  1.00 98.03           H  
ATOM    530  CD1 ILE A  37      -9.487  -0.244  -5.646  1.00 98.03           C  
ATOM    531 HD11 ILE A  37      -9.083   0.737  -5.898  1.00 98.03           H  
ATOM    532 HD12 ILE A  37     -10.305  -0.465  -6.332  1.00 98.03           H  
ATOM    533 HD13 ILE A  37      -8.700  -0.988  -5.771  1.00 98.03           H  
ATOM    534  N   GLU A  38     -10.510  -4.227  -1.909  1.00 97.86           N  
ATOM    535  H   GLU A  38      -9.580  -4.137  -2.292  1.00 97.86           H  
ATOM    536  CA  GLU A  38     -10.940  -5.570  -1.479  1.00 97.86           C  
ATOM    537  HA  GLU A  38     -11.760  -5.918  -2.107  1.00 97.86           H  
ATOM    538  C   GLU A  38     -11.436  -5.546  -0.022  1.00 97.86           C  
ATOM    539  CB  GLU A  38      -9.759  -6.561  -1.590  1.00 97.86           C  
ATOM    540  HB2 GLU A  38     -10.046  -7.485  -1.088  1.00 97.86           H  
ATOM    541  HB3 GLU A  38      -8.913  -6.138  -1.048  1.00 97.86           H  
ATOM    542  O   GLU A  38     -12.510  -6.067   0.290  1.00 97.86           O  
ATOM    543  CG  GLU A  38      -9.313  -6.926  -3.021  1.00 97.86           C  
ATOM    544  HG2 GLU A  38     -10.145  -7.412  -3.530  1.00 97.86           H  
ATOM    545  HG3 GLU A  38      -9.085  -6.026  -3.593  1.00 97.86           H  
ATOM    546  CD  GLU A  38      -8.084  -7.855  -3.052  1.00 97.86           C  
ATOM    547  OE1 GLU A  38      -7.893  -8.575  -4.064  1.00 97.86           O  
ATOM    548  OE2 GLU A  38      -7.350  -7.936  -2.039  1.00 97.86           O  
ATOM    549  N   GLY A  39     -10.681  -4.888   0.865  1.00 98.16           N  
ATOM    550  H   GLY A  39      -9.802  -4.503   0.548  1.00 98.16           H  
ATOM    551  CA  GLY A  39     -11.043  -4.729   2.271  1.00 98.16           C  
ATOM    552  HA2 GLY A  39     -11.269  -5.709   2.691  1.00 98.16           H  
ATOM    553  HA3 GLY A  39     -10.194  -4.298   2.802  1.00 98.16           H  
ATOM    554  C   GLY A  39     -12.258  -3.831   2.495  1.00 98.16           C  
ATOM    555  O   GLY A  39     -13.183  -4.232   3.199  1.00 98.16           O  
ATOM    556  N   ALA A  40     -12.293  -2.644   1.882  1.00 97.94           N  
ATOM    557  H   ALA A  40     -11.516  -2.372   1.296  1.00 97.94           H  
ATOM    558  CA  ALA A  40     -13.416  -1.709   2.002  1.00 97.94           C  
ATOM    559  HA  ALA A  40     -13.536  -1.432   3.049  1.00 97.94           H  
ATOM    560  C   ALA A  40     -14.736  -2.336   1.523  1.00 97.94           C  
ATOM    561  CB  ALA A  40     -13.080  -0.450   1.195  1.00 97.94           C  
ATOM    562  HB1 ALA A  40     -13.050  -0.679   0.130  1.00 97.94           H  
ATOM    563  HB2 ALA A  40     -12.104  -0.070   1.497  1.00 97.94           H  
ATOM    564  HB3 ALA A  40     -13.834   0.317   1.376  1.00 97.94           H  
ATOM    565  O   ALA A  40     -15.755  -2.269   2.215  1.00 97.94           O  
ATOM    566  N   TYR A  41     -14.703  -3.017   0.374  1.00 97.32           N  
ATOM    567  H   TYR A  41     -13.837  -3.051  -0.144  1.00 97.32           H  
ATOM    568  CA  TYR A  41     -15.866  -3.699  -0.184  1.00 97.32           C  
ATOM    569  HA  TYR A  41     -16.673  -2.974  -0.284  1.00 97.32           H  
ATOM    570  C   TYR A  41     -16.366  -4.828   0.720  1.00 97.32           C  
ATOM    571  CB  TYR A  41     -15.525  -4.233  -1.573  1.00 97.32           C  
ATOM    572  HB2 TYR A  41     -14.698  -4.940  -1.502  1.00 97.32           H  
ATOM    573  HB3 TYR A  41     -15.197  -3.398  -2.192  1.00 97.32           H  
ATOM    574  O   TYR A  41     -17.574  -4.922   0.951  1.00 97.32           O  
ATOM    575  CG  TYR A  41     -16.707  -4.906  -2.238  1.00 97.32           C  
ATOM    576  CD1 TYR A  41     -16.859  -6.305  -2.167  1.00 97.32           C  
ATOM    577  HD1 TYR A  41     -16.130  -6.910  -1.650  1.00 97.32           H  
ATOM    578  CD2 TYR A  41     -17.682  -4.121  -2.885  1.00 97.32           C  
ATOM    579  HD2 TYR A  41     -17.580  -3.046  -2.909  1.00 97.32           H  
ATOM    580  CE1 TYR A  41     -17.980  -6.919  -2.759  1.00 97.32           C  
ATOM    581  HE1 TYR A  41     -18.119  -7.989  -2.711  1.00 97.32           H  
ATOM    582  CE2 TYR A  41     -18.788  -4.736  -3.501  1.00 97.32           C  
ATOM    583  HE2 TYR A  41     -19.533  -4.138  -4.005  1.00 97.32           H  
ATOM    584  OH  TYR A  41     -20.005  -6.735  -4.017  1.00 97.32           O  
ATOM    585  HH  TYR A  41     -20.560  -6.115  -4.496  1.00 97.32           H  
ATOM    586  CZ  TYR A  41     -18.937  -6.138  -3.436  1.00 97.32           C  
ATOM    587  N   GLN A  42     -15.464  -5.642   1.281  1.00 97.79           N  
ATOM    588  H   GLN A  42     -14.489  -5.542   1.037  1.00 97.79           H  
ATOM    589  CA  GLN A  42     -15.852  -6.712   2.200  1.00 97.79           C  
ATOM    590  HA  GLN A  42     -16.616  -7.310   1.703  1.00 97.79           H  
ATOM    591  C   GLN A  42     -16.482  -6.168   3.484  1.00 97.79           C  
ATOM    592  CB  GLN A  42     -14.647  -7.617   2.491  1.00 97.79           C  
ATOM    593  HB2 GLN A  42     -14.220  -7.922   1.536  1.00 97.79           H  
ATOM    594  HB3 GLN A  42     -13.881  -7.068   3.039  1.00 97.79           H  
ATOM    595  O   GLN A  42     -17.450  -6.747   3.971  1.00 97.79           O  
ATOM    596  CG  GLN A  42     -15.046  -8.898   3.251  1.00 97.79           C  
ATOM    597  HG2 GLN A  42     -14.272  -9.642   3.066  1.00 97.79           H  
ATOM    598  HG3 GLN A  42     -15.978  -9.288   2.841  1.00 97.79           H  
ATOM    599  CD  GLN A  42     -15.185  -8.768   4.768  1.00 97.79           C  
ATOM    600  NE2 GLN A  42     -15.707  -9.772   5.436  1.00 97.79           N  
ATOM    601 HE21 GLN A  42     -15.711  -9.691   6.443  1.00 97.79           H  
ATOM    602 HE22 GLN A  42     -16.040 -10.591   4.948  1.00 97.79           H  
ATOM    603  OE1 GLN A  42     -14.786  -7.804   5.399  1.00 97.79           O  
ATOM    604  N   ILE A  43     -15.991  -5.043   4.005  1.00 97.65           N  
ATOM    605  H   ILE A  43     -15.178  -4.631   3.571  1.00 97.65           H  
ATOM    606  CA  ILE A  43     -16.533  -4.414   5.218  1.00 97.65           C  
ATOM    607  HA  ILE A  43     -16.628  -5.179   5.989  1.00 97.65           H  
ATOM    608  C   ILE A  43     -17.945  -3.862   4.971  1.00 97.65           C  
ATOM    609  CB  ILE A  43     -15.538  -3.345   5.718  1.00 97.65           C  
ATOM    610  HB  ILE A  43     -15.286  -2.690   4.885  1.00 97.65           H  
ATOM    611  O   ILE A  43     -18.800  -3.962   5.852  1.00 97.65           O  
ATOM    612  CG1 ILE A  43     -14.256  -4.054   6.211  1.00 97.65           C  
ATOM    613 HG12 ILE A  43     -13.976  -4.857   5.529  1.00 97.65           H  
ATOM    614 HG13 ILE A  43     -14.452  -4.519   7.177  1.00 97.65           H  
ATOM    615  CG2 ILE A  43     -16.123  -2.480   6.852  1.00 97.65           C  
ATOM    616 HG21 ILE A  43     -16.974  -1.907   6.483  1.00 97.65           H  
ATOM    617 HG22 ILE A  43     -15.380  -1.766   7.206  1.00 97.65           H  
ATOM    618 HG23 ILE A  43     -16.447  -3.113   7.678  1.00 97.65           H  
ATOM    619  CD1 ILE A  43     -13.052  -3.118   6.320  1.00 97.65           C  
ATOM    620 HD11 ILE A  43     -12.168  -3.708   6.562  1.00 97.65           H  
ATOM    621 HD12 ILE A  43     -13.217  -2.384   7.108  1.00 97.65           H  
ATOM    622 HD13 ILE A  43     -12.887  -2.605   5.373  1.00 97.65           H  
ATOM    623  N   ALA A  44     -18.212  -3.334   3.773  1.00 95.73           N  
ATOM    624  H   ALA A  44     -17.449  -3.225   3.120  1.00 95.73           H  
ATOM    625  CA  ALA A  44     -19.526  -2.820   3.388  1.00 95.73           C  
ATOM    626  HA  ALA A  44     -19.952  -2.284   4.236  1.00 95.73           H  
ATOM    627  C   ALA A  44     -20.539  -3.921   3.000  1.00 95.73           C  
ATOM    628  CB  ALA A  44     -19.310  -1.806   2.257  1.00 95.73           C  
ATOM    629  HB1 ALA A  44     -18.816  -2.284   1.411  1.00 95.73           H  
ATOM    630  HB2 ALA A  44     -18.687  -0.985   2.609  1.00 95.73           H  
ATOM    631  HB3 ALA A  44     -20.271  -1.405   1.932  1.00 95.73           H  
ATOM    632  O   ALA A  44     -21.719  -3.804   3.331  1.00 95.73           O  
ATOM    633  N   ASN A  45     -20.100  -4.989   2.321  1.00 96.13           N  
ATOM    634  H   ASN A  45     -19.125  -4.998   2.060  1.00 96.13           H  
ATOM    635  CA  ASN A  45     -20.986  -5.977   1.676  1.00 96.13           C  
ATOM    636  HA  ASN A  45     -22.020  -5.647   1.783  1.00 96.13           H  
ATOM    637  C   ASN A  45     -20.934  -7.387   2.295  1.00 96.13           C  
ATOM    638  CB  ASN A  45     -20.686  -6.015   0.164  1.00 96.13           C  
ATOM    639  HB2 ASN A  45     -19.659  -6.338  -0.009  1.00 96.13           H  
ATOM    640  HB3 ASN A  45     -21.345  -6.736  -0.318  1.00 96.13           H  
ATOM    641  O   ASN A  45     -21.759  -8.235   1.961  1.00 96.13           O  
ATOM    642  CG  ASN A  45     -20.914  -4.670  -0.498  1.00 96.13           C  
ATOM    643  ND2 ASN A  45     -19.893  -3.853  -0.586  1.00 96.13           N  
ATOM    644 HD21 ASN A  45     -18.987  -4.166  -0.270  1.00 96.13           H  
ATOM    645 HD22 ASN A  45     -20.055  -2.957  -1.023  1.00 96.13           H  
ATOM    646  OD1 ASN A  45     -22.011  -4.323  -0.901  1.00 96.13           O  
ATOM    647  N   ASN A  46     -19.987  -7.655   3.202  1.00 96.71           N  
ATOM    648  H   ASN A  46     -19.348  -6.913   3.448  1.00 96.71           H  
ATOM    649  CA  ASN A  46     -19.697  -8.980   3.771  1.00 96.71           C  
ATOM    650  HA  ASN A  46     -18.786  -8.858   4.356  1.00 96.71           H  
ATOM    651  C   ASN A  46     -19.332 -10.049   2.707  1.00 96.71           C  
ATOM    652  CB  ASN A  46     -20.803  -9.350   4.781  1.00 96.71           C  
ATOM    653  HB2 ASN A  46     -20.971  -8.503   5.446  1.00 96.71           H  
ATOM    654  HB3 ASN A  46     -21.731  -9.548   4.244  1.00 96.71           H  
ATOM    655  O   ASN A  46     -19.546 -11.245   2.904  1.00 96.71           O  
ATOM    656  CG  ASN A  46     -20.467 -10.551   5.649  1.00 96.71           C  
ATOM    657  ND2 ASN A  46     -20.927 -11.724   5.292  1.00 96.71           N  
ATOM    658 HD21 ASN A  46     -20.561 -12.502   5.822  1.00 96.71           H  
ATOM    659 HD22 ASN A  46     -21.175 -11.813   4.317  1.00 96.71           H  
ATOM    660  OD1 ASN A  46     -19.797 -10.464   6.663  1.00 96.71           O  
ATOM    661  N   GLU A  47     -18.737  -9.627   1.590  1.00 96.83           N  
ATOM    662  H   GLU A  47     -18.612  -8.633   1.460  1.00 96.83           H  
ATOM    663  CA  GLU A  47     -18.230 -10.492   0.518  1.00 96.83           C  
ATOM    664  HA  GLU A  47     -18.264 -11.533   0.841  1.00 96.83           H  
ATOM    665  C   GLU A  47     -16.768 -10.137   0.209  1.00 96.83           C  
ATOM    666  CB  GLU A  47     -19.136 -10.366  -0.719  1.00 96.83           C  
ATOM    667  HB2 GLU A  47     -20.152 -10.639  -0.431  1.00 96.83           H  
ATOM    668  HB3 GLU A  47     -19.137  -9.332  -1.063  1.00 96.83           H  
ATOM    669  O   GLU A  47     -16.456  -8.983  -0.076  1.00 96.83           O  
ATOM    670  CG  GLU A  47     -18.680 -11.293  -1.858  1.00 96.83           C  
ATOM    671  HG2 GLU A  47     -17.702 -10.970  -2.215  1.00 96.83           H  
ATOM    672  HG3 GLU A  47     -18.563 -12.298  -1.450  1.00 96.83           H  
ATOM    673  CD  GLU A  47     -19.662 -11.340  -3.041  1.00 96.83           C  
ATOM    674  OE1 GLU A  47     -19.699 -12.403  -3.704  1.00 96.83           O  
ATOM    675  OE2 GLU A  47     -20.382 -10.344  -3.263  1.00 96.83           O  
ATOM    676  N   LEU A  48     -15.857 -11.115   0.288  1.00 97.81           N  
ATOM    677  H   LEU A  48     -16.169 -12.059   0.469  1.00 97.81           H  
ATOM    678  CA  LEU A  48     -14.448 -10.916  -0.062  1.00 97.81           C  
ATOM    679  HA  LEU A  48     -14.215  -9.856   0.034  1.00 97.81           H  
ATOM    680  C   LEU A  48     -14.215 -11.317  -1.522  1.00 97.81           C  
ATOM    681  CB  LEU A  48     -13.526 -11.685   0.902  1.00 97.81           C  
ATOM    682  HB2 LEU A  48     -13.677 -12.754   0.750  1.00 97.81           H  
ATOM    683  HB3 LEU A  48     -13.795 -11.460   1.934  1.00 97.81           H  
ATOM    684  O   LEU A  48     -14.090 -12.499  -1.841  1.00 97.81           O  
ATOM    685  CG  LEU A  48     -12.033 -11.353   0.686  1.00 97.81           C  
ATOM    686  HG  LEU A  48     -11.779 -11.487  -0.366  1.00 97.81           H  
ATOM    687  CD1 LEU A  48     -11.671  -9.921   1.095  1.00 97.81           C  
ATOM    688 HD11 LEU A  48     -12.155  -9.204   0.433  1.00 97.81           H  
ATOM    689 HD12 LEU A  48     -10.594  -9.770   1.014  1.00 97.81           H  
ATOM    690 HD13 LEU A  48     -11.983  -9.732   2.122  1.00 97.81           H  
ATOM    691  CD2 LEU A  48     -11.174 -12.324   1.494  1.00 97.81           C  
ATOM    692 HD21 LEU A  48     -10.119 -12.086   1.354  1.00 97.81           H  
ATOM    693 HD22 LEU A  48     -11.355 -13.342   1.152  1.00 97.81           H  
ATOM    694 HD23 LEU A  48     -11.417 -12.250   2.554  1.00 97.81           H  
ATOM    695  N   ILE A  49     -14.123 -10.317  -2.391  1.00 97.50           N  
ATOM    696  H   ILE A  49     -14.243  -9.378  -2.041  1.00 97.50           H  
ATOM    697  CA  ILE A  49     -13.716 -10.465  -3.792  1.00 97.50           C  
ATOM    698  HA  ILE A  49     -13.905 -11.489  -4.116  1.00 97.50           H  
ATOM    699  C   ILE A  49     -12.208 -10.202  -3.877  1.00 97.50           C  
ATOM    700  CB  ILE A  49     -14.557  -9.515  -4.681  1.00 97.50           C  
ATOM    701  HB  ILE A  49     -14.377  -8.488  -4.362  1.00 97.50           H  
ATOM    702  O   ILE A  49     -11.715  -9.339  -3.155  1.00 97.50           O  
ATOM    703  CG1 ILE A  49     -16.065  -9.822  -4.497  1.00 97.50           C  
ATOM    704 HG12 ILE A  49     -16.243 -10.883  -4.670  1.00 97.50           H  
ATOM    705 HG13 ILE A  49     -16.343  -9.597  -3.467  1.00 97.50           H  
ATOM    706  CG2 ILE A  49     -14.144  -9.632  -6.157  1.00 97.50           C  
ATOM    707 HG21 ILE A  49     -14.707  -8.917  -6.756  1.00 97.50           H  
ATOM    708 HG22 ILE A  49     -14.333 -10.642  -6.520  1.00 97.50           H  
ATOM    709 HG23 ILE A  49     -13.090  -9.382  -6.282  1.00 97.50           H  
ATOM    710  CD1 ILE A  49     -17.024  -9.024  -5.388  1.00 97.50           C  
ATOM    711 HD11 ILE A  49     -18.050  -9.213  -5.070  1.00 97.50           H  
ATOM    712 HD12 ILE A  49     -16.820  -7.957  -5.297  1.00 97.50           H  
ATOM    713 HD13 ILE A  49     -16.927  -9.332  -6.429  1.00 97.50           H  
ATOM    714  N   SER A  50     -11.478 -10.910  -4.753  1.00 98.09           N  
ATOM    715  H   SER A  50     -11.949 -11.581  -5.343  1.00 98.09           H  
ATOM    716  CA  SER A  50     -10.121 -10.491  -5.132  1.00 98.09           C  
ATOM    717  HA  SER A  50      -9.819  -9.734  -4.408  1.00 98.09           H  
ATOM    718  C   SER A  50     -10.103  -9.813  -6.496  1.00 98.09           C  
ATOM    719  CB  SER A  50      -9.075 -11.600  -5.031  1.00 98.09           C  
ATOM    720  HB2 SER A  50      -9.198 -12.123  -4.082  1.00 98.09           H  
ATOM    721  HB3 SER A  50      -9.202 -12.310  -5.848  1.00 98.09           H  
ATOM    722  O   SER A  50     -10.744 -10.275  -7.446  1.00 98.09           O  
ATOM    723  OG  SER A  50      -7.773 -11.038  -5.080  1.00 98.09           O  
ATOM    724  HG  SER A  50      -7.779 -10.181  -4.647  1.00 98.09           H  
ATOM    725  N   LEU A  51      -9.398  -8.689  -6.564  1.00 98.20           N  
ATOM    726  H   LEU A  51      -8.822  -8.453  -5.768  1.00 98.20           H  
ATOM    727  CA  LEU A  51      -9.484  -7.702  -7.636  1.00 98.20           C  
ATOM    728  HA  LEU A  51     -10.294  -7.972  -8.314  1.00 98.20           H  
ATOM    729  C   LEU A  51      -8.217  -7.677  -8.485  1.00 98.20           C  
ATOM    730  CB  LEU A  51      -9.803  -6.333  -7.014  1.00 98.20           C  
ATOM    731  HB2 LEU A  51      -9.024  -6.089  -6.292  1.00 98.20           H  
ATOM    732  HB3 LEU A  51      -9.784  -5.576  -7.798  1.00 98.20           H  
ATOM    733  O   LEU A  51      -7.154  -8.071  -8.019  1.00 98.20           O  
ATOM    734  CG  LEU A  51     -11.174  -6.291  -6.315  1.00 98.20           C  
ATOM    735  HG  LEU A  51     -11.237  -7.077  -5.562  1.00 98.20           H  
ATOM    736  CD1 LEU A  51     -11.355  -4.954  -5.605  1.00 98.20           C  
ATOM    737 HD11 LEU A  51     -10.559  -4.814  -4.874  1.00 98.20           H  
ATOM    738 HD12 LEU A  51     -11.318  -4.138  -6.326  1.00 98.20           H  
ATOM    739 HD13 LEU A  51     -12.312  -4.944  -5.083  1.00 98.20           H  
ATOM    740  CD2 LEU A  51     -12.323  -6.488  -7.307  1.00 98.20           C  
ATOM    741 HD21 LEU A  51     -12.239  -5.779  -8.131  1.00 98.20           H  
ATOM    742 HD22 LEU A  51     -13.275  -6.345  -6.796  1.00 98.20           H  
ATOM    743 HD23 LEU A  51     -12.306  -7.502  -7.708  1.00 98.20           H  
ATOM    744  N   SER A  52      -8.357  -7.233  -9.731  1.00 97.81           N  
ATOM    745  H   SER A  52      -9.272  -6.923 -10.027  1.00 97.81           H  
ATOM    746  CA  SER A  52      -7.285  -7.243 -10.726  1.00 97.81           C  
ATOM    747  HA  SER A  52      -6.715  -8.168 -10.633  1.00 97.81           H  
ATOM    748  C   SER A  52      -6.323  -6.063 -10.565  1.00 97.81           C  
ATOM    749  CB  SER A  52      -7.922  -7.212 -12.115  1.00 97.81           C  
ATOM    750  HB2 SER A  52      -8.518  -8.112 -12.267  1.00 97.81           H  
ATOM    751  HB3 SER A  52      -8.573  -6.341 -12.194  1.00 97.81           H  
ATOM    752  O   SER A  52      -6.657  -4.927 -10.921  1.00 97.81           O  
ATOM    753  OG  SER A  52      -6.931  -7.127 -13.115  1.00 97.81           O  
ATOM    754  HG  SER A  52      -6.720  -8.027 -13.375  1.00 97.81           H  
ATOM    755  N   GLU A  53      -5.087  -6.317 -10.130  1.00 98.17           N  
ATOM    756  H   GLU A  53      -4.859  -7.223  -9.747  1.00 98.17           H  
ATOM    757  CA  GLU A  53      -4.013  -5.326 -10.273  1.00 98.17           C  
ATOM    758  HA  GLU A  53      -4.358  -4.373  -9.872  1.00 98.17           H  
ATOM    759  C   GLU A  53      -3.652  -5.090 -11.741  1.00 98.17           C  
ATOM    760  CB  GLU A  53      -2.745  -5.731  -9.514  1.00 98.17           C  
ATOM    761  HB2 GLU A  53      -1.978  -4.987  -9.731  1.00 98.17           H  
ATOM    762  HB3 GLU A  53      -2.368  -6.688  -9.876  1.00 98.17           H  
ATOM    763  O   GLU A  53      -3.268  -3.979 -12.098  1.00 98.17           O  
ATOM    764  CG  GLU A  53      -2.945  -5.747  -7.996  1.00 98.17           C  
ATOM    765  HG2 GLU A  53      -3.557  -4.894  -7.705  1.00 98.17           H  
ATOM    766  HG3 GLU A  53      -1.958  -5.613  -7.551  1.00 98.17           H  
ATOM    767  CD  GLU A  53      -3.557  -7.042  -7.453  1.00 98.17           C  
ATOM    768  OE1 GLU A  53      -3.889  -7.109  -6.245  1.00 98.17           O  
ATOM    769  OE2 GLU A  53      -3.720  -8.007  -8.227  1.00 98.17           O  
ATOM    770  N   GLN A  54      -3.825  -6.091 -12.610  1.00 97.57           N  
ATOM    771  H   GLN A  54      -4.166  -6.972 -12.253  1.00 97.57           H  
ATOM    772  CA  GLN A  54      -3.535  -5.981 -14.042  1.00 97.57           C  
ATOM    773  HA  GLN A  54      -2.496  -5.675 -14.154  1.00 97.57           H  
ATOM    774  C   GLN A  54      -4.421  -4.937 -14.741  1.00 97.57           C  
ATOM    775  CB  GLN A  54      -3.710  -7.360 -14.687  1.00 97.57           C  
ATOM    776  HB2 GLN A  54      -4.772  -7.601 -14.733  1.00 97.57           H  
ATOM    777  HB3 GLN A  54      -3.228  -8.113 -14.064  1.00 97.57           H  
ATOM    778  O   GLN A  54      -3.939  -4.186 -15.588  1.00 97.57           O  
ATOM    779  CG  GLN A  54      -3.131  -7.419 -16.106  1.00 97.57           C  
ATOM    780  HG2 GLN A  54      -3.446  -8.349 -16.580  1.00 97.57           H  
ATOM    781  HG3 GLN A  54      -3.537  -6.585 -16.679  1.00 97.57           H  
ATOM    782  CD  GLN A  54      -1.615  -7.356 -16.199  1.00 97.57           C  
ATOM    783  NE2 GLN A  54      -1.099  -6.798 -17.271  1.00 97.57           N  
ATOM    784 HE21 GLN A  54      -1.670  -6.171 -17.820  1.00 97.57           H  
ATOM    785 HE22 GLN A  54      -0.095  -6.691 -17.293  1.00 97.57           H  
ATOM    786  OE1 GLN A  54      -0.882  -7.815 -15.336  1.00 97.57           O  
ATOM    787  N   GLN A  55      -5.699  -4.819 -14.364  1.00 96.97           N  
ATOM    788  H   GLN A  55      -6.072  -5.480 -13.697  1.00 96.97           H  
ATOM    789  CA  GLN A  55      -6.568  -3.768 -14.897  1.00 96.97           C  
ATOM    790  HA  GLN A  55      -6.550  -3.837 -15.985  1.00 96.97           H  
ATOM    791  C   GLN A  55      -6.049  -2.378 -14.510  1.00 96.97           C  
ATOM    792  CB  GLN A  55      -8.015  -3.963 -14.413  1.00 96.97           C  
ATOM    793  HB2 GLN A  55      -8.327  -4.991 -14.597  1.00 96.97           H  
ATOM    794  HB3 GLN A  55      -8.069  -3.769 -13.342  1.00 96.97           H  
ATOM    795  O   GLN A  55      -6.061  -1.467 -15.335  1.00 96.97           O  
ATOM    796  CG  GLN A  55      -8.960  -3.009 -15.169  1.00 96.97           C  
ATOM    797  HG2 GLN A  55      -8.619  -1.980 -15.054  1.00 96.97           H  
ATOM    798  HG3 GLN A  55      -8.933  -3.254 -16.231  1.00 96.97           H  
ATOM    799  CD  GLN A  55     -10.409  -3.048 -14.700  1.00 96.97           C  
ATOM    800  NE2 GLN A  55     -11.292  -2.335 -15.363  1.00 96.97           N  
ATOM    801 HE21 GLN A  55     -11.006  -1.785 -16.161  1.00 96.97           H  
ATOM    802 HE22 GLN A  55     -12.232  -2.320 -14.995  1.00 96.97           H  
ATOM    803  OE1 GLN A  55     -10.787  -3.691 -13.737  1.00 96.97           O  
ATOM    804  N   LEU A  56      -5.568  -2.206 -13.275  1.00 97.32           N  
ATOM    805  H   LEU A  56      -5.531  -3.003 -12.657  1.00 97.32           H  
ATOM    806  CA  LEU A  56      -4.948  -0.951 -12.851  1.00 97.32           C  
ATOM    807  HA  LEU A  56      -5.618  -0.127 -13.097  1.00 97.32           H  
ATOM    808  C   LEU A  56      -3.651  -0.702 -13.634  1.00 97.32           C  
ATOM    809  CB  LEU A  56      -4.715  -0.965 -11.329  1.00 97.32           C  
ATOM    810  HB2 LEU A  56      -4.051  -1.793 -11.080  1.00 97.32           H  
ATOM    811  HB3 LEU A  56      -4.204  -0.042 -11.056  1.00 97.32           H  
ATOM    812  O   LEU A  56      -3.481   0.384 -14.185  1.00 97.32           O  
ATOM    813  CG  LEU A  56      -5.988  -1.086 -10.472  1.00 97.32           C  
ATOM    814  HG  LEU A  56      -6.490  -2.028 -10.692  1.00 97.32           H  
ATOM    815  CD1 LEU A  56      -5.609  -1.082  -8.990  1.00 97.32           C  
ATOM    816 HD11 LEU A  56      -5.086  -0.162  -8.730  1.00 97.32           H  
ATOM    817 HD12 LEU A  56      -6.506  -1.176  -8.378  1.00 97.32           H  
ATOM    818 HD13 LEU A  56      -4.964  -1.934  -8.777  1.00 97.32           H  
ATOM    819  CD2 LEU A  56      -6.962   0.065 -10.743  1.00 97.32           C  
ATOM    820 HD21 LEU A  56      -7.758   0.055  -9.999  1.00 97.32           H  
ATOM    821 HD22 LEU A  56      -6.445   1.023 -10.701  1.00 97.32           H  
ATOM    822 HD23 LEU A  56      -7.412  -0.062 -11.727  1.00 97.32           H  
ATOM    823  N   LEU A  57      -2.790  -1.716 -13.741  1.00 96.70           N  
ATOM    824  H   LEU A  57      -3.030  -2.574 -13.264  1.00 96.70           H  
ATOM    825  CA  LEU A  57      -1.508  -1.695 -14.448  1.00 96.70           C  
ATOM    826  HA  LEU A  57      -0.839  -1.012 -13.926  1.00 96.70           H  
ATOM    827  C   LEU A  57      -1.638  -1.225 -15.904  1.00 96.70           C  
ATOM    828  CB  LEU A  57      -0.942  -3.129 -14.411  1.00 96.70           C  
ATOM    829  HB2 LEU A  57      -1.065  -3.547 -13.412  1.00 96.70           H  
ATOM    830  HB3 LEU A  57      -1.517  -3.751 -15.098  1.00 96.70           H  
ATOM    831  O   LEU A  57      -0.887  -0.356 -16.348  1.00 96.70           O  
ATOM    832  CG  LEU A  57       0.534  -3.239 -14.804  1.00 96.70           C  
ATOM    833  HG  LEU A  57       0.748  -2.648 -15.695  1.00 96.70           H  
ATOM    834  CD1 LEU A  57       1.399  -2.765 -13.650  1.00 96.70           C  
ATOM    835 HD11 LEU A  57       1.169  -1.733 -13.386  1.00 96.70           H  
ATOM    836 HD12 LEU A  57       1.200  -3.405 -12.790  1.00 96.70           H  
ATOM    837 HD13 LEU A  57       2.450  -2.860 -13.925  1.00 96.70           H  
ATOM    838  CD2 LEU A  57       0.898  -4.695 -15.064  1.00 96.70           C  
ATOM    839 HD21 LEU A  57       1.966  -4.798 -15.253  1.00 96.70           H  
ATOM    840 HD22 LEU A  57       0.617  -5.323 -14.219  1.00 96.70           H  
ATOM    841 HD23 LEU A  57       0.352  -5.035 -15.945  1.00 96.70           H  
ATOM    842  N   ASP A  58      -2.597  -1.792 -16.632  1.00 96.51           N  
ATOM    843  H   ASP A  58      -3.113  -2.550 -16.209  1.00 96.51           H  
ATOM    844  CA  ASP A  58      -2.752  -1.586 -18.072  1.00 96.51           C  
ATOM    845  HA  ASP A  58      -1.772  -1.455 -18.531  1.00 96.51           H  
ATOM    846  C   ASP A  58      -3.594  -0.344 -18.402  1.00 96.51           C  
ATOM    847  CB  ASP A  58      -3.398  -2.832 -18.692  1.00 96.51           C  
ATOM    848  HB2 ASP A  58      -4.380  -2.975 -18.240  1.00 96.51           H  
ATOM    849  HB3 ASP A  58      -3.533  -2.641 -19.756  1.00 96.51           H  
ATOM    850  O   ASP A  58      -3.371   0.295 -19.432  1.00 96.51           O  
ATOM    851  CG  ASP A  58      -2.586  -4.125 -18.566  1.00 96.51           C  
ATOM    852  OD1 ASP A  58      -3.158  -5.203 -18.858  1.00 96.51           O  
ATOM    853  OD2 ASP A  58      -1.380  -4.075 -18.249  1.00 96.51           O  
ATOM    854  N   CYS A  59      -4.572   0.003 -17.555  1.00 96.41           N  
ATOM    855  H   CYS A  59      -4.717  -0.576 -16.740  1.00 96.41           H  
ATOM    856  CA  CYS A  59      -5.571   1.034 -17.856  1.00 96.41           C  
ATOM    857  HA  CYS A  59      -5.503   1.294 -18.913  1.00 96.41           H  
ATOM    858  C   CYS A  59      -5.399   2.355 -17.084  1.00 96.41           C  
ATOM    859  CB  CYS A  59      -6.973   0.459 -17.631  1.00 96.41           C  
ATOM    860  HB2 CYS A  59      -7.098   0.286 -16.562  1.00 96.41           H  
ATOM    861  HB3 CYS A  59      -7.694   1.222 -17.923  1.00 96.41           H  
ATOM    862  O   CYS A  59      -5.866   3.388 -17.567  1.00 96.41           O  
ATOM    863  SG  CYS A  59      -7.405  -1.071 -18.510  1.00 96.41           S  
ATOM    864  N   SER A  60      -4.724   2.379 -15.927  1.00 94.73           N  
ATOM    865  H   SER A  60      -4.325   1.519 -15.578  1.00 94.73           H  
ATOM    866  CA  SER A  60      -4.474   3.614 -15.159  1.00 94.73           C  
ATOM    867  HA  SER A  60      -5.359   4.245 -15.236  1.00 94.73           H  
ATOM    868  C   SER A  60      -3.302   4.406 -15.758  1.00 94.73           C  
ATOM    869  CB  SER A  60      -4.274   3.301 -13.667  1.00 94.73           C  
ATOM    870  HB2 SER A  60      -3.323   2.784 -13.535  1.00 94.73           H  
ATOM    871  HB3 SER A  60      -5.077   2.653 -13.317  1.00 94.73           H  
ATOM    872  O   SER A  60      -2.249   4.555 -15.151  1.00 94.73           O  
ATOM    873  OG  SER A  60      -4.254   4.485 -12.888  1.00 94.73           O  
ATOM    874  HG  SER A  60      -5.149   4.764 -12.680  1.00 94.73           H  
ATOM    875  N   THR A  61      -3.463   4.924 -16.978  1.00 90.01           N  
ATOM    876  H   THR A  61      -4.346   4.758 -17.441  1.00 90.01           H  
ATOM    877  CA  THR A  61      -2.371   5.517 -17.785  1.00 90.01           C  
ATOM    878  HA  THR A  61      -1.512   4.851 -17.707  1.00 90.01           H  
ATOM    879  C   THR A  61      -1.856   6.888 -17.314  1.00 90.01           C  
ATOM    880  CB  THR A  61      -2.756   5.590 -19.270  1.00 90.01           C  
ATOM    881  HB  THR A  61      -1.919   5.994 -19.839  1.00 90.01           H  
ATOM    882  O   THR A  61      -1.034   7.501 -17.995  1.00 90.01           O  
ATOM    883  CG2 THR A  61      -3.121   4.228 -19.864  1.00 90.01           C  
ATOM    884 HG21 THR A  61      -4.053   3.858 -19.437  1.00 90.01           H  
ATOM    885 HG22 THR A  61      -3.233   4.316 -20.944  1.00 90.01           H  
ATOM    886 HG23 THR A  61      -2.328   3.510 -19.652  1.00 90.01           H  
ATOM    887  OG1 THR A  61      -3.879   6.425 -19.441  1.00 90.01           O  
ATOM    888  HG1 THR A  61      -4.129   6.375 -20.367  1.00 90.01           H  
ATOM    889  N   GLN A  62      -2.321   7.381 -16.160  1.00 92.26           N  
ATOM    890  H   GLN A  62      -2.986   6.810 -15.659  1.00 92.26           H  
ATOM    891  CA  GLN A  62      -1.675   8.485 -15.433  1.00 92.26           C  
ATOM    892  HA  GLN A  62      -1.175   9.141 -16.145  1.00 92.26           H  
ATOM    893  C   GLN A  62      -0.581   7.977 -14.475  1.00 92.26           C  
ATOM    894  CB  GLN A  62      -2.727   9.316 -14.685  1.00 92.26           C  
ATOM    895  HB2 GLN A  62      -2.203  10.044 -14.065  1.00 92.26           H  
ATOM    896  HB3 GLN A  62      -3.314   8.665 -14.036  1.00 92.26           H  
ATOM    897  O   GLN A  62       0.408   8.675 -14.249  1.00 92.26           O  
ATOM    898  CG  GLN A  62      -3.676  10.062 -15.637  1.00 92.26           C  
ATOM    899  HG2 GLN A  62      -4.335   9.343 -16.124  1.00 92.26           H  
ATOM    900  HG3 GLN A  62      -3.095  10.569 -16.406  1.00 92.26           H  
ATOM    901  CD  GLN A  62      -4.509  11.115 -14.909  1.00 92.26           C  
ATOM    902  NE2 GLN A  62      -5.809  11.160 -15.105  1.00 92.26           N  
ATOM    903 HE21 GLN A  62      -6.307  11.848 -14.558  1.00 92.26           H  
ATOM    904 HE22 GLN A  62      -6.287  10.462 -15.656  1.00 92.26           H  
ATOM    905  OE1 GLN A  62      -4.003  11.942 -14.174  1.00 92.26           O  
ATOM    906  N   ASN A  63      -0.723   6.743 -13.978  1.00 95.58           N  
ATOM    907  H   ASN A  63      -1.535   6.213 -14.263  1.00 95.58           H  
ATOM    908  CA  ASN A  63       0.392   5.937 -13.492  1.00 95.58           C  
ATOM    909  HA  ASN A  63       1.075   6.565 -12.919  1.00 95.58           H  
ATOM    910  C   ASN A  63       1.170   5.365 -14.690  1.00 95.58           C  
ATOM    911  CB  ASN A  63      -0.153   4.823 -12.577  1.00 95.58           C  
ATOM    912  HB2 ASN A  63      -0.935   4.262 -13.088  1.00 95.58           H  
ATOM    913  HB3 ASN A  63       0.647   4.124 -12.332  1.00 95.58           H  
ATOM    914  O   ASN A  63       0.714   5.417 -15.835  1.00 95.58           O  
ATOM    915  CG  ASN A  63      -0.696   5.354 -11.268  1.00 95.58           C  
ATOM    916  ND2 ASN A  63      -1.616   4.659 -10.652  1.00 95.58           N  
ATOM    917 HD21 ASN A  63      -1.869   4.928  -9.712  1.00 95.58           H  
ATOM    918 HD22 ASN A  63      -1.928   3.786 -11.052  1.00 95.58           H  
ATOM    919  OD1 ASN A  63      -0.247   6.353 -10.742  1.00 95.58           O  
ATOM    920  N   LYS A  64       2.348   4.788 -14.442  1.00 93.59           N  
ATOM    921  H   LYS A  64       2.656   4.699 -13.484  1.00 93.59           H  
ATOM    922  CA  LYS A  64       3.219   4.242 -15.492  1.00 93.59           C  
ATOM    923  HA  LYS A  64       2.802   4.507 -16.464  1.00 93.59           H  
ATOM    924  C   LYS A  64       3.303   2.703 -15.501  1.00 93.59           C  
ATOM    925  CB  LYS A  64       4.609   4.870 -15.429  1.00 93.59           C  
ATOM    926  HB2 LYS A  64       5.075   4.549 -16.361  1.00 93.59           H  
ATOM    927  HB3 LYS A  64       5.138   4.438 -14.580  1.00 93.59           H  
ATOM    928  O   LYS A  64       4.333   2.136 -15.866  1.00 93.59           O  
ATOM    929  CG  LYS A  64       4.804   6.394 -15.408  1.00 93.59           C  
ATOM    930  HG2 LYS A  64       4.347   6.831 -14.521  1.00 93.59           H  
ATOM    931  HG3 LYS A  64       4.364   6.827 -16.306  1.00 93.59           H  
ATOM    932  CD  LYS A  64       6.334   6.619 -15.387  1.00 93.59           C  
ATOM    933  HD2 LYS A  64       6.820   5.681 -15.653  1.00 93.59           H  
ATOM    934  HD3 LYS A  64       6.657   6.864 -14.375  1.00 93.59           H  
ATOM    935  CE  LYS A  64       6.881   7.633 -16.392  1.00 93.59           C  
ATOM    936  HE2 LYS A  64       6.679   8.648 -16.050  1.00 93.59           H  
ATOM    937  HE3 LYS A  64       6.374   7.477 -17.345  1.00 93.59           H  
ATOM    938  NZ  LYS A  64       8.338   7.409 -16.592  1.00 93.59           N  
ATOM    939  HZ1 LYS A  64       8.871   7.293 -15.743  1.00 93.59           H  
ATOM    940  HZ2 LYS A  64       8.483   6.512 -17.032  1.00 93.59           H  
ATOM    941  HZ3 LYS A  64       8.779   8.080 -17.205  1.00 93.59           H  
ATOM    942  N   GLY A  65       2.245   2.005 -15.089  1.00 93.71           N  
ATOM    943  H   GLY A  65       1.426   2.513 -14.785  1.00 93.71           H  
ATOM    944  CA  GLY A  65       2.208   0.537 -15.114  1.00 93.71           C  
ATOM    945  HA2 GLY A  65       1.224   0.183 -14.805  1.00 93.71           H  
ATOM    946  HA3 GLY A  65       2.373   0.197 -16.136  1.00 93.71           H  
ATOM    947  C   GLY A  65       3.275  -0.103 -14.218  1.00 93.71           C  
ATOM    948  O   GLY A  65       3.351   0.185 -13.020  1.00 93.71           O  
ATOM    949  N   CYS A  66       4.120  -0.961 -14.800  1.00 96.71           N  
ATOM    950  H   CYS A  66       4.027  -1.140 -15.790  1.00 96.71           H  
ATOM    951  CA  CYS A  66       5.228  -1.601 -14.080  1.00 96.71           C  
ATOM    952  HA  CYS A  66       4.834  -2.075 -13.181  1.00 96.71           H  
ATOM    953  C   CYS A  66       6.298  -0.620 -13.606  1.00 96.71           C  
ATOM    954  CB  CYS A  66       5.899  -2.669 -14.956  1.00 96.71           C  
ATOM    955  HB2 CYS A  66       6.122  -2.247 -15.936  1.00 96.71           H  
ATOM    956  HB3 CYS A  66       6.848  -2.946 -14.497  1.00 96.71           H  
ATOM    957  O   CYS A  66       7.174  -1.018 -12.844  1.00 96.71           O  
ATOM    958  SG  CYS A  66       4.960  -4.194 -15.160  1.00 96.71           S  
ATOM    959  N   GLU A  67       6.272   0.629 -14.076  1.00 94.79           N  
ATOM    960  H   GLU A  67       5.533   0.885 -14.716  1.00 94.79           H  
ATOM    961  CA  GLU A  67       7.411   1.632 -13.935  1.00 94.79           C  
ATOM    962  HA  GLU A  67       7.829   1.150 -13.051  1.00 94.79           H  
ATOM    963  C   GLU A  67       6.719   2.661 -12.848  1.00 94.79           C  
ATOM    964  CB  GLU A  67       9.545   2.153 -16.073  1.00 94.79           C  
ATOM    965  HB2 GLU A  67      10.505   2.544 -15.737  1.00 94.79           H  
ATOM    966  HB3 GLU A  67      10.030   1.288 -16.527  1.00 94.79           H  
ATOM    967  O   GLU A  67       7.024   3.838 -12.603  1.00 94.79           O  
ATOM    968  CG  GLU A  67       9.496   2.974 -17.452  1.00 94.79           C  
ATOM    969  HG2 GLU A  67      10.464   2.857 -17.938  1.00 94.79           H  
ATOM    970  HG3 GLU A  67       8.785   2.495 -18.126  1.00 94.79           H  
ATOM    971  CD  GLU A  67       9.197   4.498 -17.411  1.00 94.79           C  
ATOM    972  OE1 GLU A  67       8.127   4.957 -17.880  1.00 94.79           O  
ATOM    973  OE2 GLU A  67       9.991   5.311 -16.891  1.00 94.79           O  
ATOM    974  N   GLY A  68       5.794   2.154 -12.012  1.00 93.87           N  
ATOM    975  H   GLY A  68       5.477   1.212 -12.187  1.00 93.87           H  
ATOM    976  CA  GLY A  68       5.315   2.825 -10.792  1.00 93.87           C  
ATOM    977  HA2 GLY A  68       5.044   2.063 -10.061  1.00 93.87           H  
ATOM    978  HA3 GLY A  68       6.133   3.398 -10.356  1.00 93.87           H  
ATOM    979  C   GLY A  68       4.110   3.758 -10.974  1.00 93.87           C  
ATOM    980  O   GLY A  68       3.447   3.758 -12.014  1.00 93.87           O  
ATOM    981  N   GLY A  69       3.767   4.491  -9.911  1.00 93.96           N  
ATOM    982  H   GLY A  69       4.429   4.583  -9.154  1.00 93.96           H  
ATOM    983  CA  GLY A  69       2.486   5.185  -9.759  1.00 93.96           C  
ATOM    984  HA2 GLY A  69       2.570   6.200 -10.148  1.00 93.96           H  
ATOM    985  HA3 GLY A  69       1.735   4.658 -10.347  1.00 93.96           H  
ATOM    986  C   GLY A  69       1.968   5.248  -8.314  1.00 93.96           C  
ATOM    987  O   GLY A  69       2.686   4.916  -7.363  1.00 93.96           O  
ATOM    988  N   LEU A  70       0.704   5.669  -8.156  1.00 94.51           N  
ATOM    989  H   LEU A  70       0.236   5.990  -8.992  1.00 94.51           H  
ATOM    990  CA  LEU A  70      -0.014   5.827  -6.881  1.00 94.51           C  
ATOM    991  HA  LEU A  70       0.643   5.485  -6.081  1.00 94.51           H  
ATOM    992  C   LEU A  70      -1.310   5.023  -6.808  1.00 94.51           C  
ATOM    993  CB  LEU A  70      -0.379   7.307  -6.621  1.00 94.51           C  
ATOM    994  HB2 LEU A  70      -1.439   7.463  -6.819  1.00 94.51           H  
ATOM    995  HB3 LEU A  70       0.154   7.929  -7.340  1.00 94.51           H  
ATOM    996  O   LEU A  70      -2.031   4.834  -7.787  1.00 94.51           O  
ATOM    997  CG  LEU A  70      -0.060   7.839  -5.203  1.00 94.51           C  
ATOM    998  HG  LEU A  70       1.001   7.681  -5.011  1.00 94.51           H  
ATOM    999  CD1 LEU A  70      -0.350   9.331  -5.183  1.00 94.51           C  
ATOM   1000 HD11 LEU A  70      -0.348   9.719  -4.164  1.00 94.51           H  
ATOM   1001 HD12 LEU A  70      -1.299   9.549  -5.673  1.00 94.51           H  
ATOM   1002 HD13 LEU A  70       0.452   9.835  -5.722  1.00 94.51           H  
ATOM   1003  CD2 LEU A  70      -0.696   7.205  -3.972  1.00 94.51           C  
ATOM   1004 HD21 LEU A  70      -1.781   7.313  -3.974  1.00 94.51           H  
ATOM   1005 HD22 LEU A  70      -0.317   7.718  -3.088  1.00 94.51           H  
ATOM   1006 HD23 LEU A  70      -0.382   6.166  -3.882  1.00 94.51           H  
ATOM   1007  N   MET A  71      -1.666   4.707  -5.571  1.00 97.52           N  
ATOM   1008  H   MET A  71      -0.985   4.857  -4.841  1.00 97.52           H  
ATOM   1009  CA  MET A  71      -2.955   4.179  -5.159  1.00 97.52           C  
ATOM   1010  HA  MET A  71      -3.154   3.302  -5.775  1.00 97.52           H  
ATOM   1011  C   MET A  71      -4.107   5.168  -5.397  1.00 97.52           C  
ATOM   1012  CB  MET A  71      -2.869   3.757  -3.680  1.00 97.52           C  
ATOM   1013  HB2 MET A  71      -2.783   4.635  -3.040  1.00 97.52           H  
ATOM   1014  HB3 MET A  71      -3.792   3.237  -3.422  1.00 97.52           H  
ATOM   1015  O   MET A  71      -5.138   4.772  -5.921  1.00 97.52           O  
ATOM   1016  CG  MET A  71      -1.686   2.808  -3.421  1.00 97.52           C  
ATOM   1017  HG2 MET A  71      -1.923   2.181  -2.562  1.00 97.52           H  
ATOM   1018  HG3 MET A  71      -1.621   2.133  -4.274  1.00 97.52           H  
ATOM   1019  SD  MET A  71      -0.030   3.530  -3.170  1.00 97.52           S  
ATOM   1020  CE  MET A  71      -0.200   4.265  -1.521  1.00 97.52           C  
ATOM   1021  HE1 MET A  71      -0.421   3.479  -0.798  1.00 97.52           H  
ATOM   1022  HE2 MET A  71       0.736   4.750  -1.242  1.00 97.52           H  
ATOM   1023  HE3 MET A  71      -1.002   5.002  -1.518  1.00 97.52           H  
ATOM   1024  N   THR A  72      -3.934   6.461  -5.113  1.00 95.42           N  
ATOM   1025  H   THR A  72      -3.072   6.774  -4.690  1.00 95.42           H  
ATOM   1026  CA  THR A  72      -4.968   7.479  -5.363  1.00 95.42           C  
ATOM   1027  HA  THR A  72      -5.933   7.061  -5.074  1.00 95.42           H  
ATOM   1028  C   THR A  72      -5.123   7.831  -6.836  1.00 95.42           C  
ATOM   1029  CB  THR A  72      -4.778   8.747  -4.528  1.00 95.42           C  
ATOM   1030  HB  THR A  72      -5.394   9.542  -4.949  1.00 95.42           H  
ATOM   1031  O   THR A  72      -6.254   7.971  -7.274  1.00 95.42           O  
ATOM   1032  CG2 THR A  72      -5.150   8.550  -3.065  1.00 95.42           C  
ATOM   1033 HG21 THR A  72      -4.561   7.738  -2.640  1.00 95.42           H  
ATOM   1034 HG22 THR A  72      -6.210   8.310  -2.987  1.00 95.42           H  
ATOM   1035 HG23 THR A  72      -4.965   9.470  -2.510  1.00 95.42           H  
ATOM   1036  OG1 THR A  72      -3.431   9.131  -4.513  1.00 95.42           O  
ATOM   1037  HG1 THR A  72      -3.405  10.018  -4.145  1.00 95.42           H  
ATOM   1038  N   VAL A  73      -4.057   7.829  -7.646  1.00 96.13           N  
ATOM   1039  H   VAL A  73      -3.137   7.751  -7.235  1.00 96.13           H  
ATOM   1040  CA  VAL A  73      -4.186   7.904  -9.119  1.00 96.13           C  
ATOM   1041  HA  VAL A  73      -4.821   8.756  -9.362  1.00 96.13           H  
ATOM   1042  C   VAL A  73      -4.877   6.651  -9.685  1.00 96.13           C  
ATOM   1043  CB  VAL A  73      -2.817   8.131  -9.789  1.00 96.13           C  
ATOM   1044  HB  VAL A  73      -2.162   7.314  -9.487  1.00 96.13           H  
ATOM   1045  O   VAL A  73      -5.639   6.737 -10.650  1.00 96.13           O  
ATOM   1046  CG1 VAL A  73      -2.907   8.152 -11.320  1.00 96.13           C  
ATOM   1047 HG11 VAL A  73      -3.614   8.919 -11.637  1.00 96.13           H  
ATOM   1048 HG12 VAL A  73      -1.923   8.360 -11.740  1.00 96.13           H  
ATOM   1049 HG13 VAL A  73      -3.224   7.179 -11.696  1.00 96.13           H  
ATOM   1050  CG2 VAL A  73      -2.178   9.452  -9.330  1.00 96.13           C  
ATOM   1051 HG21 VAL A  73      -1.417   9.240  -8.578  1.00 96.13           H  
ATOM   1052 HG22 VAL A  73      -1.695   9.969 -10.159  1.00 96.13           H  
ATOM   1053 HG23 VAL A  73      -2.935  10.113  -8.909  1.00 96.13           H  
ATOM   1054  N   ALA A  74      -4.685   5.482  -9.061  1.00 96.77           N  
ATOM   1055  H   ALA A  74      -4.028   5.434  -8.295  1.00 96.77           H  
ATOM   1056  CA  ALA A  74      -5.462   4.288  -9.387  1.00 96.77           C  
ATOM   1057  HA  ALA A  74      -5.421   4.145 -10.467  1.00 96.77           H  
ATOM   1058  C   ALA A  74      -6.948   4.456  -9.011  1.00 96.77           C  
ATOM   1059  CB  ALA A  74      -4.815   3.061  -8.738  1.00 96.77           C  
ATOM   1060  HB1 ALA A  74      -3.752   3.035  -8.978  1.00 96.77           H  
ATOM   1061  HB2 ALA A  74      -4.937   3.079  -7.655  1.00 96.77           H  
ATOM   1062  HB3 ALA A  74      -5.291   2.157  -9.118  1.00 96.77           H  
ATOM   1063  O   ALA A  74      -7.814   4.089  -9.804  1.00 96.77           O  
ATOM   1064  N   TYR A  75      -7.259   5.072  -7.864  1.00 96.77           N  
ATOM   1065  H   TYR A  75      -6.517   5.295  -7.216  1.00 96.77           H  
ATOM   1066  CA  TYR A  75      -8.634   5.415  -7.486  1.00 96.77           C  
ATOM   1067  HA  TYR A  75      -9.247   4.519  -7.589  1.00 96.77           H  
ATOM   1068  C   TYR A  75      -9.254   6.471  -8.413  1.00 96.77           C  
ATOM   1069  CB  TYR A  75      -8.710   5.877  -6.022  1.00 96.77           C  
ATOM   1070  HB2 TYR A  75      -9.765   6.020  -5.788  1.00 96.77           H  
ATOM   1071  HB3 TYR A  75      -8.213   6.843  -5.940  1.00 96.77           H  
ATOM   1072  O   TYR A  75     -10.385   6.286  -8.850  1.00 96.77           O  
ATOM   1073  CG  TYR A  75      -8.146   4.951  -4.958  1.00 96.77           C  
ATOM   1074  CD1 TYR A  75      -8.236   3.554  -5.106  1.00 96.77           C  
ATOM   1075  HD1 TYR A  75      -8.701   3.121  -5.979  1.00 96.77           H  
ATOM   1076  CD2 TYR A  75      -7.556   5.496  -3.797  1.00 96.77           C  
ATOM   1077  HD2 TYR A  75      -7.534   6.568  -3.665  1.00 96.77           H  
ATOM   1078  CE1 TYR A  75      -7.704   2.714  -4.117  1.00 96.77           C  
ATOM   1079  HE1 TYR A  75      -7.742   1.640  -4.221  1.00 96.77           H  
ATOM   1080  CE2 TYR A  75      -6.998   4.657  -2.814  1.00 96.77           C  
ATOM   1081  HE2 TYR A  75      -6.530   5.074  -1.934  1.00 96.77           H  
ATOM   1082  OH  TYR A  75      -6.585   2.399  -2.072  1.00 96.77           O  
ATOM   1083  HH  TYR A  75      -6.008   2.779  -1.405  1.00 96.77           H  
ATOM   1084  CZ  TYR A  75      -7.080   3.260  -2.984  1.00 96.77           C  
ATOM   1085  N   ASP A  76      -8.526   7.524  -8.791  1.00 94.78           N  
ATOM   1086  H   ASP A  76      -7.631   7.669  -8.345  1.00 94.78           H  
ATOM   1087  CA  ASP A  76      -8.962   8.523  -9.776  1.00 94.78           C  
ATOM   1088  HA  ASP A  76      -9.870   9.012  -9.423  1.00 94.78           H  
ATOM   1089  C   ASP A  76      -9.276   7.876 -11.127  1.00 94.78           C  
ATOM   1090  CB  ASP A  76      -7.869   9.582  -9.991  1.00 94.78           C  
ATOM   1091  HB2 ASP A  76      -8.074  10.114 -10.920  1.00 94.78           H  
ATOM   1092  HB3 ASP A  76      -6.905   9.088 -10.110  1.00 94.78           H  
ATOM   1093  O   ASP A  76     -10.310   8.167 -11.729  1.00 94.78           O  
ATOM   1094  CG  ASP A  76      -7.790  10.626  -8.881  1.00 94.78           C  
ATOM   1095  OD1 ASP A  76      -6.655  11.022  -8.551  1.00 94.78           O  
ATOM   1096  OD2 ASP A  76      -8.866  11.074  -8.418  1.00 94.78           O  
ATOM   1097  N   PHE A  77      -8.423   6.953 -11.589  1.00 95.03           N  
ATOM   1098  H   PHE A  77      -7.573   6.786 -11.070  1.00 95.03           H  
ATOM   1099  CA  PHE A  77      -8.699   6.158 -12.783  1.00 95.03           C  
ATOM   1100  HA  PHE A  77      -8.817   6.839 -13.626  1.00 95.03           H  
ATOM   1101  C   PHE A  77     -10.022   5.392 -12.649  1.00 95.03           C  
ATOM   1102  CB  PHE A  77      -7.526   5.213 -13.091  1.00 95.03           C  
ATOM   1103  HB2 PHE A  77      -7.140   4.800 -12.159  1.00 95.03           H  
ATOM   1104  HB3 PHE A  77      -6.725   5.788 -13.556  1.00 95.03           H  
ATOM   1105  O   PHE A  77     -10.852   5.482 -13.557  1.00 95.03           O  
ATOM   1106  CG  PHE A  77      -7.922   4.064 -14.001  1.00 95.03           C  
ATOM   1107  CD1 PHE A  77      -8.143   2.782 -13.462  1.00 95.03           C  
ATOM   1108  HD1 PHE A  77      -7.953   2.593 -12.416  1.00 95.03           H  
ATOM   1109  CD2 PHE A  77      -8.196   4.307 -15.359  1.00 95.03           C  
ATOM   1110  HD2 PHE A  77      -8.028   5.286 -15.782  1.00 95.03           H  
ATOM   1111  CE1 PHE A  77      -8.666   1.758 -14.271  1.00 95.03           C  
ATOM   1112  HE1 PHE A  77      -8.846   0.779 -13.852  1.00 95.03           H  
ATOM   1113  CE2 PHE A  77      -8.732   3.287 -16.164  1.00 95.03           C  
ATOM   1114  HE2 PHE A  77      -8.951   3.485 -17.203  1.00 95.03           H  
ATOM   1115  CZ  PHE A  77      -8.984   2.018 -15.614  1.00 95.03           C  
ATOM   1116  HZ  PHE A  77      -9.412   1.237 -16.226  1.00 95.03           H  
ATOM   1117  N   LEU A  78     -10.246   4.687 -11.533  1.00 95.36           N  
ATOM   1118  H   LEU A  78      -9.534   4.674 -10.817  1.00 95.36           H  
ATOM   1119  CA  LEU A  78     -11.491   3.950 -11.304  1.00 95.36           C  
ATOM   1120  HA  LEU A  78     -11.673   3.302 -12.162  1.00 95.36           H  
ATOM   1121  C   LEU A  78     -12.709   4.874 -11.229  1.00 95.36           C  
ATOM   1122  CB  LEU A  78     -11.386   3.086 -10.035  1.00 95.36           C  
ATOM   1123  HB2 LEU A  78     -12.378   2.693  -9.812  1.00 95.36           H  
ATOM   1124  HB3 LEU A  78     -11.091   3.724  -9.202  1.00 95.36           H  
ATOM   1125  O   LEU A  78     -13.727   4.554 -11.822  1.00 95.36           O  
ATOM   1126  CG  LEU A  78     -10.412   1.898 -10.120  1.00 95.36           C  
ATOM   1127  HG  LEU A  78      -9.398   2.259 -10.293  1.00 95.36           H  
ATOM   1128  CD1 LEU A  78     -10.442   1.150  -8.787  1.00 95.36           C  
ATOM   1129 HD11 LEU A  78     -11.447   0.778  -8.588  1.00 95.36           H  
ATOM   1130 HD12 LEU A  78      -9.745   0.312  -8.812  1.00 95.36           H  
ATOM   1131 HD13 LEU A  78     -10.146   1.827  -7.986  1.00 95.36           H  
ATOM   1132  CD2 LEU A  78     -10.760   0.923 -11.245  1.00 95.36           C  
ATOM   1133 HD21 LEU A  78     -10.070   0.079 -11.227  1.00 95.36           H  
ATOM   1134 HD22 LEU A  78     -11.784   0.570 -11.123  1.00 95.36           H  
ATOM   1135 HD23 LEU A  78     -10.664   1.414 -12.213  1.00 95.36           H  
ATOM   1136  N   LEU A  79     -12.623   6.031 -10.573  1.00 93.90           N  
ATOM   1137  H   LEU A  79     -11.763   6.235 -10.085  1.00 93.90           H  
ATOM   1138  CA  LEU A  79     -13.734   6.988 -10.467  1.00 93.90           C  
ATOM   1139  HA  LEU A  79     -14.626   6.463 -10.128  1.00 93.90           H  
ATOM   1140  C   LEU A  79     -14.093   7.632 -11.815  1.00 93.90           C  
ATOM   1141  CB  LEU A  79     -13.355   8.064  -9.436  1.00 93.90           C  
ATOM   1142  HB2 LEU A  79     -14.079   8.877  -9.481  1.00 93.90           H  
ATOM   1143  HB3 LEU A  79     -12.381   8.470  -9.709  1.00 93.90           H  
ATOM   1144  O   LEU A  79     -15.260   7.921 -12.076  1.00 93.90           O  
ATOM   1145  CG  LEU A  79     -13.301   7.533  -7.993  1.00 93.90           C  
ATOM   1146  HG  LEU A  79     -12.757   6.589  -7.960  1.00 93.90           H  
ATOM   1147  CD1 LEU A  79     -12.573   8.536  -7.105  1.00 93.90           C  
ATOM   1148 HD11 LEU A  79     -11.575   8.707  -7.509  1.00 93.90           H  
ATOM   1149 HD12 LEU A  79     -13.115   9.480  -7.068  1.00 93.90           H  
ATOM   1150 HD13 LEU A  79     -12.474   8.123  -6.101  1.00 93.90           H  
ATOM   1151  CD2 LEU A  79     -14.694   7.298  -7.414  1.00 93.90           C  
ATOM   1152 HD21 LEU A  79     -15.249   8.234  -7.351  1.00 93.90           H  
ATOM   1153 HD22 LEU A  79     -15.249   6.589  -8.028  1.00 93.90           H  
ATOM   1154 HD23 LEU A  79     -14.595   6.865  -6.419  1.00 93.90           H  
ATOM   1155  N   GLN A  80     -13.101   7.853 -12.681  1.00 90.73           N  
ATOM   1156  H   GLN A  80     -12.161   7.646 -12.377  1.00 90.73           H  
ATOM   1157  CA  GLN A  80     -13.284   8.487 -13.993  1.00 90.73           C  
ATOM   1158  HA  GLN A  80     -14.081   9.226 -13.919  1.00 90.73           H  
ATOM   1159  C   GLN A  80     -13.701   7.499 -15.097  1.00 90.73           C  
ATOM   1160  CB  GLN A  80     -11.986   9.217 -14.374  1.00 90.73           C  
ATOM   1161  HB2 GLN A  80     -12.062   9.574 -15.401  1.00 90.73           H  
ATOM   1162  HB3 GLN A  80     -11.154   8.515 -14.319  1.00 90.73           H  
ATOM   1163  O   GLN A  80     -14.254   7.920 -16.114  1.00 90.73           O  
ATOM   1164  CG  GLN A  80     -11.701  10.423 -13.459  1.00 90.73           C  
ATOM   1165  HG2 GLN A  80     -12.422  11.213 -13.668  1.00 90.73           H  
ATOM   1166  HG3 GLN A  80     -11.822  10.135 -12.415  1.00 90.73           H  
ATOM   1167  CD  GLN A  80     -10.293  10.986 -13.642  1.00 90.73           C  
ATOM   1168  NE2 GLN A  80      -9.691  11.514 -12.599  1.00 90.73           N  
ATOM   1169 HE21 GLN A  80      -8.738  11.827 -12.719  1.00 90.73           H  
ATOM   1170 HE22 GLN A  80     -10.092  11.426 -11.676  1.00 90.73           H  
ATOM   1171  OE1 GLN A  80      -9.720  10.992 -14.723  1.00 90.73           O  
ATOM   1172  N   ASN A  81     -13.445   6.198 -14.924  1.00 86.18           N  
ATOM   1173  H   ASN A  81     -13.046   5.907 -14.043  1.00 86.18           H  
ATOM   1174  CA  ASN A  81     -13.641   5.164 -15.947  1.00 86.18           C  
ATOM   1175  HA  ASN A  81     -14.130   5.609 -16.813  1.00 86.18           H  
ATOM   1176  C   ASN A  81     -14.551   4.034 -15.444  1.00 86.18           C  
ATOM   1177  CB  ASN A  81     -12.275   4.623 -16.411  1.00 86.18           C  
ATOM   1178  HB2 ASN A  81     -12.425   3.844 -17.159  1.00 86.18           H  
ATOM   1179  HB3 ASN A  81     -11.747   4.180 -15.567  1.00 86.18           H  
ATOM   1180  O   ASN A  81     -14.768   3.869 -14.254  1.00 86.18           O  
ATOM   1181  CG  ASN A  81     -11.409   5.699 -17.040  1.00 86.18           C  
ATOM   1182  ND2 ASN A  81     -10.628   6.402 -16.258  1.00 86.18           N  
ATOM   1183 HD21 ASN A  81     -10.112   7.166 -16.669  1.00 86.18           H  
ATOM   1184 HD22 ASN A  81     -10.641   6.200 -15.269  1.00 86.18           H  
ATOM   1185  OD1 ASN A  81     -11.445   5.921 -18.238  1.00 86.18           O  
ATOM   1186  N   ASN A  82     -15.103   3.230 -16.357  1.00 67.84           N  
ATOM   1187  H   ASN A  82     -14.882   3.401 -17.328  1.00 67.84           H  
ATOM   1188  CA  ASN A  82     -15.842   1.996 -16.034  1.00 67.84           C  
ATOM   1189  HA  ASN A  82     -16.369   1.717 -16.946  1.00 67.84           H  
ATOM   1190  C   ASN A  82     -16.953   2.117 -14.953  1.00 67.84           C  
ATOM   1191  CB  ASN A  82     -14.819   0.884 -15.724  1.00 67.84           C  
ATOM   1192  HB2 ASN A  82     -14.558   0.924 -14.667  1.00 67.84           H  
ATOM   1193  HB3 ASN A  82     -13.906   1.039 -16.298  1.00 67.84           H  
ATOM   1194  O   ASN A  82     -17.304   1.130 -14.311  1.00 67.84           O  
ATOM   1195  CG  ASN A  82     -15.327  -0.503 -16.081  1.00 67.84           C  
ATOM   1196  ND2 ASN A  82     -14.917  -1.519 -15.362  1.00 67.84           N  
ATOM   1197 HD21 ASN A  82     -15.187  -2.436 -15.688  1.00 67.84           H  
ATOM   1198 HD22 ASN A  82     -14.418  -1.345 -14.501  1.00 67.84           H  
ATOM   1199  OD1 ASN A  82     -16.029  -0.689 -17.062  1.00 67.84           O  
ATOM   1200  N   GLY A  83     -17.492   3.322 -14.727  1.00 73.00           N  
ATOM   1201  H   GLY A  83     -17.073   4.113 -15.197  1.00 73.00           H  
ATOM   1202  CA  GLY A  83     -18.512   3.591 -13.709  1.00 73.00           C  
ATOM   1203  HA2 GLY A  83     -18.873   4.611 -13.838  1.00 73.00           H  
ATOM   1204  HA3 GLY A  83     -19.349   2.909 -13.857  1.00 73.00           H  
ATOM   1205  C   GLY A  83     -18.044   3.449 -12.253  1.00 73.00           C  
ATOM   1206  O   GLY A  83     -18.842   3.014 -11.429  1.00 73.00           O  
ATOM   1207  N   GLY A  84     -16.784   3.770 -11.929  1.00 71.09           N  
ATOM   1208  H   GLY A  84     -16.148   4.098 -12.642  1.00 71.09           H  
ATOM   1209  CA  GLY A  84     -16.225   3.582 -10.579  1.00 71.09           C  
ATOM   1210  HA2 GLY A  84     -15.547   4.400 -10.336  1.00 71.09           H  
ATOM   1211  HA3 GLY A  84     -17.028   3.617  -9.842  1.00 71.09           H  
ATOM   1212  C   GLY A  84     -15.486   2.249 -10.392  1.00 71.09           C  
ATOM   1213  O   GLY A  84     -15.106   1.920  -9.270  1.00 71.09           O  
ATOM   1214  N   GLY A  85     -15.374   1.435 -11.451  1.00 87.61           N  
ATOM   1215  H   GLY A  85     -15.615   1.829 -12.350  1.00 87.61           H  
ATOM   1216  CA  GLY A  85     -15.426  -0.024 -11.332  1.00 87.61           C  
ATOM   1217  HA2 GLY A  85     -15.695  -0.285 -10.309  1.00 87.61           H  
ATOM   1218  HA3 GLY A  85     -16.244  -0.360 -11.969  1.00 87.61           H  
ATOM   1219  C   GLY A  85     -14.180  -0.825 -11.729  1.00 87.61           C  
ATOM   1220  O   GLY A  85     -13.698  -0.739 -12.861  1.00 87.61           O  
ATOM   1221  N   ILE A  86     -13.742  -1.705 -10.826  1.00 96.57           N  
ATOM   1222  H   ILE A  86     -14.255  -1.760  -9.958  1.00 96.57           H  
ATOM   1223  CA  ILE A  86     -12.639  -2.667 -10.988  1.00 96.57           C  
ATOM   1224  HA  ILE A  86     -12.133  -2.445 -11.927  1.00 96.57           H  
ATOM   1225  C   ILE A  86     -13.173  -4.108 -11.096  1.00 96.57           C  
ATOM   1226  CB  ILE A  86     -11.589  -2.468  -9.866  1.00 96.57           C  
ATOM   1227  HB  ILE A  86     -11.203  -1.455  -9.976  1.00 96.57           H  
ATOM   1228  O   ILE A  86     -14.158  -4.476 -10.449  1.00 96.57           O  
ATOM   1229  CG1 ILE A  86     -10.384  -3.423 -10.022  1.00 96.57           C  
ATOM   1230 HG12 ILE A  86     -10.054  -3.407 -11.061  1.00 96.57           H  
ATOM   1231 HG13 ILE A  86     -10.688  -4.441  -9.776  1.00 96.57           H  
ATOM   1232  CG2 ILE A  86     -12.209  -2.544  -8.460  1.00 96.57           C  
ATOM   1233 HG21 ILE A  86     -12.638  -3.531  -8.288  1.00 96.57           H  
ATOM   1234 HG22 ILE A  86     -12.988  -1.790  -8.342  1.00 96.57           H  
ATOM   1235 HG23 ILE A  86     -11.451  -2.332  -7.705  1.00 96.57           H  
ATOM   1236  CD1 ILE A  86      -9.179  -3.047  -9.149  1.00 96.57           C  
ATOM   1237 HD11 ILE A  86      -9.421  -3.138  -8.090  1.00 96.57           H  
ATOM   1238 HD12 ILE A  86      -8.869  -2.025  -9.365  1.00 96.57           H  
ATOM   1239 HD13 ILE A  86      -8.350  -3.722  -9.366  1.00 96.57           H  
ATOM   1240  N   THR A  87     -12.554  -4.924 -11.951  1.00 96.73           N  
ATOM   1241  H   THR A  87     -11.755  -4.560 -12.450  1.00 96.73           H  
ATOM   1242  CA  THR A  87     -12.920  -6.330 -12.192  1.00 96.73           C  
ATOM   1243  HA  THR A  87     -13.973  -6.445 -11.932  1.00 96.73           H  
ATOM   1244  C   THR A  87     -12.148  -7.302 -11.294  1.00 96.73           C  
ATOM   1245  CB  THR A  87     -12.803  -6.680 -13.687  1.00 96.73           C  
ATOM   1246  HB  THR A  87     -13.119  -5.812 -14.267  1.00 96.73           H  
ATOM   1247  O   THR A  87     -11.197  -6.927 -10.606  1.00 96.73           O  
ATOM   1248  CG2 THR A  87     -11.405  -7.077 -14.158  1.00 96.73           C  
ATOM   1249 HG21 THR A  87     -10.683  -6.310 -13.879  1.00 96.73           H  
ATOM   1250 HG22 THR A  87     -11.406  -7.187 -15.242  1.00 96.73           H  
ATOM   1251 HG23 THR A  87     -11.103  -8.026 -13.714  1.00 96.73           H  
ATOM   1252  OG1 THR A  87     -13.704  -7.730 -13.977  1.00 96.73           O  
ATOM   1253  HG1 THR A  87     -14.560  -7.300 -14.048  1.00 96.73           H  
ATOM   1254  N   THR A  88     -12.564  -8.569 -11.283  1.00 97.13           N  
ATOM   1255  H   THR A  88     -13.266  -8.856 -11.950  1.00 97.13           H  
ATOM   1256  CA  THR A  88     -11.912  -9.616 -10.489  1.00 97.13           C  
ATOM   1257  HA  THR A  88     -11.727  -9.218  -9.491  1.00 97.13           H  
ATOM   1258  C   THR A  88     -10.569 -10.043 -11.075  1.00 97.13           C  
ATOM   1259  CB  THR A  88     -12.789 -10.866 -10.331  1.00 97.13           C  
ATOM   1260  HB  THR A  88     -12.264 -11.584  -9.701  1.00 97.13           H  
ATOM   1261  O   THR A  88     -10.377 -10.060 -12.293  1.00 97.13           O  
ATOM   1262  CG2 THR A  88     -14.146 -10.566  -9.708  1.00 97.13           C  
ATOM   1263 HG21 THR A  88     -14.802 -10.110 -10.450  1.00 97.13           H  
ATOM   1264 HG22 THR A  88     -14.019  -9.882  -8.869  1.00 97.13           H  
ATOM   1265 HG23 THR A  88     -14.599 -11.492  -9.354  1.00 97.13           H  
ATOM   1266  OG1 THR A  88     -13.048 -11.449 -11.585  1.00 97.13           O  
ATOM   1267  HG1 THR A  88     -12.928 -12.398 -11.499  1.00 97.13           H  
ATOM   1268  N   GLU A  89      -9.682 -10.522 -10.204  1.00 98.08           N  
ATOM   1269  H   GLU A  89      -9.882 -10.440  -9.218  1.00 98.08           H  
ATOM   1270  CA  GLU A  89      -8.456 -11.237 -10.589  1.00 98.08           C  
ATOM   1271  HA  GLU A  89      -7.769 -10.552 -11.086  1.00 98.08           H  
ATOM   1272  C   GLU A  89      -8.754 -12.402 -11.557  1.00 98.08           C  
ATOM   1273  CB  GLU A  89      -7.810 -11.753  -9.288  1.00 98.08           C  
ATOM   1274  HB2 GLU A  89      -8.512 -12.422  -8.791  1.00 98.08           H  
ATOM   1275  HB3 GLU A  89      -7.640 -10.910  -8.618  1.00 98.08           H  
ATOM   1276  O   GLU A  89      -8.010 -12.667 -12.490  1.00 98.08           O  
ATOM   1277  CG  GLU A  89      -6.485 -12.510  -9.479  1.00 98.08           C  
ATOM   1278  HG2 GLU A  89      -6.680 -13.425 -10.037  1.00 98.08           H  
ATOM   1279  HG3 GLU A  89      -6.117 -12.801  -8.495  1.00 98.08           H  
ATOM   1280  CD  GLU A  89      -5.409 -11.678 -10.188  1.00 98.08           C  
ATOM   1281  OE1 GLU A  89      -4.558 -12.293 -10.868  1.00 98.08           O  
ATOM   1282  OE2 GLU A  89      -5.453 -10.438 -10.041  1.00 98.08           O  
ATOM   1283  N   THR A  90      -9.900 -13.074 -11.405  1.00 97.42           N  
ATOM   1284  H   THR A  90     -10.517 -12.809 -10.651  1.00 97.42           H  
ATOM   1285  CA  THR A  90     -10.303 -14.183 -12.287  1.00 97.42           C  
ATOM   1286  HA  THR A  90      -9.449 -14.850 -12.406  1.00 97.42           H  
ATOM   1287  C   THR A  90     -10.712 -13.767 -13.703  1.00 97.42           C  
ATOM   1288  CB  THR A  90     -11.453 -14.987 -11.668  1.00 97.42           C  
ATOM   1289  HB  THR A  90     -11.835 -15.693 -12.405  1.00 97.42           H  
ATOM   1290  O   THR A  90     -10.664 -14.608 -14.600  1.00 97.42           O  
ATOM   1291  CG2 THR A  90     -11.002 -15.773 -10.437  1.00 97.42           C  
ATOM   1292 HG21 THR A  90     -10.590 -15.098  -9.686  1.00 97.42           H  
ATOM   1293 HG22 THR A  90     -11.849 -16.311 -10.011  1.00 97.42           H  
ATOM   1294 HG23 THR A  90     -10.236 -16.491 -10.728  1.00 97.42           H  
ATOM   1295  OG1 THR A  90     -12.508 -14.141 -11.255  1.00 97.42           O  
ATOM   1296  HG1 THR A  90     -13.298 -14.684 -11.202  1.00 97.42           H  
ATOM   1297  N   ASN A  91     -11.120 -12.512 -13.922  1.00 97.15           N  
ATOM   1298  H   ASN A  91     -11.110 -11.862 -13.149  1.00 97.15           H  
ATOM   1299  CA  ASN A  91     -11.496 -11.998 -15.245  1.00 97.15           C  
ATOM   1300  HA  ASN A  91     -11.876 -12.809 -15.867  1.00 97.15           H  
ATOM   1301  C   ASN A  91     -10.297 -11.382 -15.979  1.00 97.15           C  
ATOM   1302  CB  ASN A  91     -12.599 -10.940 -15.081  1.00 97.15           C  
ATOM   1303  HB2 ASN A  91     -12.741 -10.428 -16.033  1.00 97.15           H  
ATOM   1304  HB3 ASN A  91     -12.273 -10.196 -14.354  1.00 97.15           H  
ATOM   1305  O   ASN A  91     -10.185 -11.495 -17.200  1.00 97.15           O  
ATOM   1306  CG  ASN A  91     -13.952 -11.477 -14.656  1.00 97.15           C  
ATOM   1307  ND2 ASN A  91     -14.817 -10.586 -14.235  1.00 97.15           N  
ATOM   1308 HD21 ASN A  91     -14.508  -9.628 -14.151  1.00 97.15           H  
ATOM   1309 HD22 ASN A  91     -15.687 -10.934 -13.859  1.00 97.15           H  
ATOM   1310  OD1 ASN A  91     -14.270 -12.655 -14.718  1.00 97.15           O  
ATOM   1311  N   TYR A  92      -9.406 -10.731 -15.231  1.00 97.13           N  
ATOM   1312  H   TYR A  92      -9.565 -10.686 -14.235  1.00 97.13           H  
ATOM   1313  CA  TYR A  92      -8.234 -10.030 -15.749  1.00 97.13           C  
ATOM   1314  HA  TYR A  92      -8.017 -10.379 -16.759  1.00 97.13           H  
ATOM   1315  C   TYR A  92      -7.033 -10.362 -14.846  1.00 97.13           C  
ATOM   1316  CB  TYR A  92      -8.586  -8.534 -15.838  1.00 97.13           C  
ATOM   1317  HB2 TYR A  92      -8.638  -8.109 -14.836  1.00 97.13           H  
ATOM   1318  HB3 TYR A  92      -9.596  -8.476 -16.245  1.00 97.13           H  
ATOM   1319  O   TYR A  92      -6.657  -9.540 -14.012  1.00 97.13           O  
ATOM   1320  CG  TYR A  92      -7.739  -7.628 -16.721  1.00 97.13           C  
ATOM   1321  CD1 TYR A  92      -8.308  -6.400 -17.109  1.00 97.13           C  
ATOM   1322  HD1 TYR A  92      -9.274  -6.121 -16.716  1.00 97.13           H  
ATOM   1323  CD2 TYR A  92      -6.441  -7.964 -17.167  1.00 97.13           C  
ATOM   1324  HD2 TYR A  92      -5.953  -8.860 -16.813  1.00 97.13           H  
ATOM   1325  CE1 TYR A  92      -7.630  -5.532 -17.979  1.00 97.13           C  
ATOM   1326  HE1 TYR A  92      -8.073  -4.595 -18.284  1.00 97.13           H  
ATOM   1327  CE2 TYR A  92      -5.751  -7.085 -18.030  1.00 97.13           C  
ATOM   1328  HE2 TYR A  92      -4.748  -7.306 -18.367  1.00 97.13           H  
ATOM   1329  OH  TYR A  92      -5.704  -5.041 -19.294  1.00 97.13           O  
ATOM   1330  HH  TYR A  92      -4.756  -5.181 -19.236  1.00 97.13           H  
ATOM   1331  CZ  TYR A  92      -6.347  -5.874 -18.441  1.00 97.13           C  
ATOM   1332  N   PRO A  93      -6.466 -11.575 -14.962  1.00 97.41           N  
ATOM   1333  CA  PRO A  93      -5.411 -12.035 -14.065  1.00 97.41           C  
ATOM   1334  HA  PRO A  93      -5.731 -11.917 -13.030  1.00 97.41           H  
ATOM   1335  C   PRO A  93      -4.114 -11.251 -14.241  1.00 97.41           C  
ATOM   1336  CB  PRO A  93      -5.228 -13.524 -14.370  1.00 97.41           C  
ATOM   1337  HB2 PRO A  93      -5.907 -14.106 -13.746  1.00 97.41           H  
ATOM   1338  HB3 PRO A  93      -4.200 -13.856 -14.222  1.00 97.41           H  
ATOM   1339  O   PRO A  93      -3.878 -10.651 -15.294  1.00 97.41           O  
ATOM   1340  CG  PRO A  93      -5.656 -13.627 -15.833  1.00 97.41           C  
ATOM   1341  HG2 PRO A  93      -4.837 -13.308 -16.477  1.00 97.41           H  
ATOM   1342  HG3 PRO A  93      -5.982 -14.635 -16.090  1.00 97.41           H  
ATOM   1343  CD  PRO A  93      -6.801 -12.620 -15.917  1.00 97.41           C  
ATOM   1344  HD2 PRO A  93      -6.879 -12.231 -16.932  1.00 97.41           H  
ATOM   1345  HD3 PRO A  93      -7.734 -13.096 -15.616  1.00 97.41           H  
ATOM   1346  N   TYR A  94      -3.273 -11.292 -13.214  1.00 97.60           N  
ATOM   1347  H   TYR A  94      -3.588 -11.732 -12.361  1.00 97.60           H  
ATOM   1348  CA  TYR A  94      -1.944 -10.696 -13.221  1.00 97.60           C  
ATOM   1349  HA  TYR A  94      -2.041  -9.667 -13.565  1.00 97.60           H  
ATOM   1350  C   TYR A  94      -0.983 -11.398 -14.195  1.00 97.60           C  
ATOM   1351  CB  TYR A  94      -1.420 -10.651 -11.783  1.00 97.60           C  
ATOM   1352  HB2 TYR A  94      -2.198 -10.246 -11.134  1.00 97.60           H  
ATOM   1353  HB3 TYR A  94      -1.204 -11.665 -11.447  1.00 97.60           H  
ATOM   1354  O   TYR A  94      -0.863 -12.624 -14.205  1.00 97.60           O  
ATOM   1355  CG  TYR A  94      -0.195  -9.781 -11.629  1.00 97.60           C  
ATOM   1356  CD1 TYR A  94       1.036 -10.345 -11.241  1.00 97.60           C  
ATOM   1357  HD1 TYR A  94       1.112 -11.401 -11.029  1.00 97.60           H  
ATOM   1358  CD2 TYR A  94      -0.293  -8.401 -11.891  1.00 97.60           C  
ATOM   1359  HD2 TYR A  94      -1.241  -7.972 -12.182  1.00 97.60           H  
ATOM   1360  CE1 TYR A  94       2.171  -9.525 -11.114  1.00 97.60           C  
ATOM   1361  HE1 TYR A  94       3.117  -9.941 -10.800  1.00 97.60           H  
ATOM   1362  CE2 TYR A  94       0.839  -7.580 -11.773  1.00 97.60           C  
ATOM   1363  HE2 TYR A  94       0.763  -6.522 -11.974  1.00 97.60           H  
ATOM   1364  OH  TYR A  94       3.150  -7.349 -11.272  1.00 97.60           O  
ATOM   1365  HH  TYR A  94       2.919  -6.430 -11.426  1.00 97.60           H  
ATOM   1366  CZ  TYR A  94       2.067  -8.146 -11.382  1.00 97.60           C  
ATOM   1367  N   GLU A  95      -0.292 -10.606 -15.021  1.00 96.26           N  
ATOM   1368  H   GLU A  95      -0.478  -9.614 -14.980  1.00 96.26           H  
ATOM   1369  CA  GLU A  95       0.611 -11.066 -16.092  1.00 96.26           C  
ATOM   1370  HA  GLU A  95       0.664 -12.154 -16.064  1.00 96.26           H  
ATOM   1371  C   GLU A  95       2.070 -10.581 -15.907  1.00 96.26           C  
ATOM   1372  CB  GLU A  95       0.045 -10.665 -17.478  1.00 96.26           C  
ATOM   1373  HB2 GLU A  95       0.770 -10.948 -18.241  1.00 96.26           H  
ATOM   1374  HB3 GLU A  95      -0.074  -9.582 -17.514  1.00 96.26           H  
ATOM   1375  O   GLU A  95       2.896 -10.785 -16.794  1.00 96.26           O  
ATOM   1376  CG  GLU A  95      -1.298 -11.336 -17.837  1.00 96.26           C  
ATOM   1377  HG2 GLU A  95      -2.041 -11.057 -17.089  1.00 96.26           H  
ATOM   1378  HG3 GLU A  95      -1.171 -12.417 -17.796  1.00 96.26           H  
ATOM   1379  CD  GLU A  95      -1.834 -10.951 -19.232  1.00 96.26           C  
ATOM   1380  OE1 GLU A  95      -3.080 -10.879 -19.408  1.00 96.26           O  
ATOM   1381  OE2 GLU A  95      -1.029 -10.738 -20.166  1.00 96.26           O  
ATOM   1382  N   GLU A  96       2.401  -9.938 -14.776  1.00 95.89           N  
ATOM   1383  H   GLU A  96       1.677  -9.851 -14.076  1.00 95.89           H  
ATOM   1384  CA  GLU A  96       3.741  -9.402 -14.428  1.00 95.89           C  
ATOM   1385  HA  GLU A  96       3.607  -8.840 -13.504  1.00 95.89           H  
ATOM   1386  C   GLU A  96       4.331  -8.376 -15.430  1.00 95.89           C  
ATOM   1387  CB  GLU A  96       4.715 -10.553 -14.090  1.00 95.89           C  
ATOM   1388  HB2 GLU A  96       5.245 -10.846 -14.996  1.00 95.89           H  
ATOM   1389  HB3 GLU A  96       4.144 -11.413 -13.739  1.00 95.89           H  
ATOM   1390  O   GLU A  96       5.501  -8.001 -15.355  1.00 95.89           O  
ATOM   1391  CG  GLU A  96       5.728 -10.186 -12.989  1.00 95.89           C  
ATOM   1392  HG2 GLU A  96       6.177  -9.218 -13.212  1.00 95.89           H  
ATOM   1393  HG3 GLU A  96       5.194 -10.089 -12.044  1.00 95.89           H  
ATOM   1394  CD  GLU A  96       6.847 -11.231 -12.832  1.00 95.89           C  
ATOM   1395  OE1 GLU A  96       7.997 -10.808 -12.560  1.00 95.89           O  
ATOM   1396  OE2 GLU A  96       6.572 -12.445 -12.959  1.00 95.89           O  
ATOM   1397  N   ALA A  97       3.527  -7.878 -16.371  1.00 96.09           N  
ATOM   1398  H   ALA A  97       2.587  -8.245 -16.421  1.00 96.09           H  
ATOM   1399  CA  ALA A  97       3.940  -6.933 -17.406  1.00 96.09           C  
ATOM   1400  HA  ALA A  97       4.779  -6.342 -17.038  1.00 96.09           H  
ATOM   1401  C   ALA A  97       2.795  -5.980 -17.769  1.00 96.09           C  
ATOM   1402  CB  ALA A  97       4.404  -7.724 -18.635  1.00 96.09           C  
ATOM   1403  HB1 ALA A  97       5.234  -8.375 -18.358  1.00 96.09           H  
ATOM   1404  HB2 ALA A  97       4.728  -7.039 -19.418  1.00 96.09           H  
ATOM   1405  HB3 ALA A  97       3.584  -8.337 -19.008  1.00 96.09           H  
ATOM   1406  O   ALA A  97       1.635  -6.388 -17.798  1.00 96.09           O  
ATOM   1407  N   GLN A  98       3.111  -4.720 -18.090  1.00 95.85           N  
ATOM   1408  H   GLN A  98       4.081  -4.440 -18.084  1.00 95.85           H  
ATOM   1409  CA  GLN A  98       2.107  -3.789 -18.610  1.00 95.85           C  
ATOM   1410  HA  GLN A  98       1.206  -3.901 -18.008  1.00 95.85           H  
ATOM   1411  C   GLN A  98       1.753  -4.151 -20.059  1.00 95.85           C  
ATOM   1412  CB  GLN A  98       2.567  -2.328 -18.472  1.00 95.85           C  
ATOM   1413  HB2 GLN A  98       3.416  -2.144 -19.130  1.00 95.85           H  
ATOM   1414  HB3 GLN A  98       2.869  -2.145 -17.441  1.00 95.85           H  
ATOM   1415  O   GLN A  98       2.608  -4.160 -20.947  1.00 95.85           O  
ATOM   1416  CG  GLN A  98       1.411  -1.375 -18.827  1.00 95.85           C  
ATOM   1417  HG2 GLN A  98       1.100  -1.530 -19.861  1.00 95.85           H  
ATOM   1418  HG3 GLN A  98       0.561  -1.611 -18.187  1.00 95.85           H  
ATOM   1419  CD  GLN A  98       1.759   0.101 -18.667  1.00 95.85           C  
ATOM   1420  NE2 GLN A  98       0.828   0.922 -18.237  1.00 95.85           N  
ATOM   1421 HE21 GLN A  98       1.082   1.893 -18.129  1.00 95.85           H  
ATOM   1422 HE22 GLN A  98      -0.027   0.541 -17.860  1.00 95.85           H  
ATOM   1423  OE1 GLN A  98       2.871   0.549 -18.895  1.00 95.85           O  
ATOM   1424  N   ASN A  99       0.473  -4.416 -20.285  1.00 94.62           N  
ATOM   1425  H   ASN A  99      -0.152  -4.347 -19.494  1.00 94.62           H  
ATOM   1426  CA  ASN A  99      -0.130  -4.784 -21.558  1.00 94.62           C  
ATOM   1427  HA  ASN A  99       0.651  -4.960 -22.298  1.00 94.62           H  
ATOM   1428  C   ASN A  99      -1.035  -3.655 -22.093  1.00 94.62           C  
ATOM   1429  CB  ASN A  99      -0.901  -6.098 -21.333  1.00 94.62           C  
ATOM   1430  HB2 ASN A  99      -1.469  -6.036 -20.405  1.00 94.62           H  
ATOM   1431  HB3 ASN A  99      -1.619  -6.266 -22.136  1.00 94.62           H  
ATOM   1432  O   ASN A  99      -1.170  -2.579 -21.510  1.00 94.62           O  
ATOM   1433  CG  ASN A  99      -0.022  -7.330 -21.292  1.00 94.62           C  
ATOM   1434  ND2 ASN A  99      -0.027  -8.045 -20.193  1.00 94.62           N  
ATOM   1435 HD21 ASN A  99      -0.478  -7.704 -19.356  1.00 94.62           H  
ATOM   1436 HD22 ASN A  99       0.187  -9.029 -20.269  1.00 94.62           H  
ATOM   1437  OD1 ASN A  99       0.590  -7.683 -22.290  1.00 94.62           O  
ATOM   1438  N   VAL A 100      -1.688  -3.901 -23.233  1.00 93.16           N  
ATOM   1439  H   VAL A 100      -1.577  -4.816 -23.645  1.00 93.16           H  
ATOM   1440  CA  VAL A 100      -2.766  -3.032 -23.728  1.00 93.16           C  
ATOM   1441  HA  VAL A 100      -2.443  -1.994 -23.647  1.00 93.16           H  
ATOM   1442  C   VAL A 100      -4.010  -3.222 -22.858  1.00 93.16           C  
ATOM   1443  CB  VAL A 100      -3.092  -3.325 -25.207  1.00 93.16           C  
ATOM   1444  HB  VAL A 100      -3.395  -4.366 -25.312  1.00 93.16           H  
ATOM   1445  O   VAL A 100      -4.524  -4.337 -22.770  1.00 93.16           O  
ATOM   1446  CG1 VAL A 100      -4.226  -2.433 -25.734  1.00 93.16           C  
ATOM   1447 HG11 VAL A 100      -3.971  -1.381 -25.600  1.00 93.16           H  
ATOM   1448 HG12 VAL A 100      -4.395  -2.632 -26.792  1.00 93.16           H  
ATOM   1449 HG13 VAL A 100      -5.152  -2.647 -25.201  1.00 93.16           H  
ATOM   1450  CG2 VAL A 100      -1.867  -3.089 -26.103  1.00 93.16           C  
ATOM   1451 HG21 VAL A 100      -1.524  -2.060 -26.001  1.00 93.16           H  
ATOM   1452 HG22 VAL A 100      -1.059  -3.763 -25.817  1.00 93.16           H  
ATOM   1453 HG23 VAL A 100      -2.125  -3.285 -27.144  1.00 93.16           H  
ATOM   1454  N   CYS A 101      -4.523  -2.129 -22.282  1.00 95.97           N  
ATOM   1455  H   CYS A 101      -3.967  -1.285 -22.296  1.00 95.97           H  
ATOM   1456  CA  CYS A 101      -5.764  -2.104 -21.504  1.00 95.97           C  
ATOM   1457  HA  CYS A 101      -5.587  -2.569 -20.534  1.00 95.97           H  
ATOM   1458  C   CYS A 101      -6.908  -2.859 -22.198  1.00 95.97           C  
ATOM   1459  CB  CYS A 101      -6.178  -0.645 -21.270  1.00 95.97           C  
ATOM   1460  HB2 CYS A 101      -6.262  -0.154 -22.240  1.00 95.97           H  
ATOM   1461  HB3 CYS A 101      -5.400  -0.139 -20.700  1.00 95.97           H  
ATOM   1462  O   CYS A 101      -7.396  -2.449 -23.257  1.00 95.97           O  
ATOM   1463  SG  CYS A 101      -7.763  -0.439 -20.410  1.00 95.97           S  
ATOM   1464  N   LYS A 102      -7.375  -3.939 -21.568  1.00 93.57           N  
ATOM   1465  H   LYS A 102      -6.891  -4.244 -20.736  1.00 93.57           H  
ATOM   1466  CA  LYS A 102      -8.576  -4.666 -21.988  1.00 93.57           C  
ATOM   1467  HA  LYS A 102      -8.594  -4.720 -23.076  1.00 93.57           H  
ATOM   1468  C   LYS A 102      -9.787  -3.849 -21.528  1.00 93.57           C  
ATOM   1469  CB  LYS A 102      -8.560  -6.109 -21.434  1.00 93.57           C  
ATOM   1470  HB2 LYS A 102      -9.438  -6.641 -21.801  1.00 93.57           H  
ATOM   1471  HB3 LYS A 102      -8.635  -6.065 -20.347  1.00 93.57           H  
ATOM   1472  O   LYS A 102     -10.162  -3.882 -20.359  1.00 93.57           O  
ATOM   1473  CG  LYS A 102      -7.292  -6.905 -21.821  1.00 93.57           C  
ATOM   1474  HG2 LYS A 102      -7.314  -7.129 -22.888  1.00 93.57           H  
ATOM   1475  HG3 LYS A 102      -6.411  -6.293 -21.628  1.00 93.57           H  
ATOM   1476  CD  LYS A 102      -7.132  -8.211 -21.022  1.00 93.57           C  
ATOM   1477  HD2 LYS A 102      -7.800  -8.976 -21.419  1.00 93.57           H  
ATOM   1478  HD3 LYS A 102      -7.406  -8.024 -19.984  1.00 93.57           H  
ATOM   1479  CE  LYS A 102      -5.668  -8.691 -21.079  1.00 93.57           C  
ATOM   1480  HE2 LYS A 102      -5.464  -9.130 -22.056  1.00 93.57           H  
ATOM   1481  HE3 LYS A 102      -5.018  -7.823 -20.966  1.00 93.57           H  
ATOM   1482  NZ  LYS A 102      -5.342  -9.659 -19.999  1.00 93.57           N  
ATOM   1483  HZ1 LYS A 102      -5.450  -9.246 -19.083  1.00 93.57           H  
ATOM   1484  HZ2 LYS A 102      -4.374  -9.948 -20.020  1.00 93.57           H  
ATOM   1485  HZ3 LYS A 102      -5.874 -10.516 -20.046  1.00 93.57           H  
ATOM   1486  N   THR A 103     -10.382  -3.078 -22.436  1.00 87.03           N  
ATOM   1487  H   THR A 103      -9.983  -3.021 -23.362  1.00 87.03           H  
ATOM   1488  CA  THR A 103     -11.648  -2.372 -22.181  1.00 87.03           C  
ATOM   1489  HA  THR A 103     -11.563  -1.854 -21.226  1.00 87.03           H  
ATOM   1490  C   THR A 103     -12.818  -3.360 -22.050  1.00 87.03           C  
ATOM   1491  CB  THR A 103     -11.923  -1.311 -23.262  1.00 87.03           C  
ATOM   1492  HB  THR A 103     -12.903  -0.865 -23.091  1.00 87.03           H  
ATOM   1493  O   THR A 103     -12.661  -4.558 -22.282  1.00 87.03           O  
ATOM   1494  CG2 THR A 103     -10.883  -0.190 -23.226  1.00 87.03           C  
ATOM   1495 HG21 THR A 103     -11.122   0.554 -23.985  1.00 87.03           H  
ATOM   1496 HG22 THR A 103     -10.889   0.287 -22.246  1.00 87.03           H  
ATOM   1497 HG23 THR A 103      -9.888  -0.590 -23.422  1.00 87.03           H  
ATOM   1498  OG1 THR A 103     -11.896  -1.871 -24.556  1.00 87.03           O  
ATOM   1499  HG1 THR A 103     -12.684  -2.406 -24.675  1.00 87.03           H  
ATOM   1500  N   GLU A 104     -14.002  -2.860 -21.679  1.00 82.63           N  
ATOM   1501  H   GLU A 104     -14.069  -1.868 -21.504  1.00 82.63           H  
ATOM   1502  CA  GLU A 104     -15.249  -3.645 -21.546  1.00 82.63           C  
ATOM   1503  HA  GLU A 104     -16.013  -2.945 -21.209  1.00 82.63           H  
ATOM   1504  C   GLU A 104     -15.237  -4.734 -20.447  1.00 82.63           C  
ATOM   1505  CB  GLU A 104     -15.748  -4.168 -22.915  1.00 82.63           C  
ATOM   1506  HB2 GLU A 104     -15.097  -4.973 -23.257  1.00 82.63           H  
ATOM   1507  HB3 GLU A 104     -16.750  -4.574 -22.781  1.00 82.63           H  
ATOM   1508  O   GLU A 104     -16.107  -5.603 -20.418  1.00 82.63           O  
ATOM   1509  CG  GLU A 104     -15.813  -3.075 -23.998  1.00 82.63           C  
ATOM   1510  HG2 GLU A 104     -16.352  -2.221 -23.587  1.00 82.63           H  
ATOM   1511  HG3 GLU A 104     -14.802  -2.745 -24.237  1.00 82.63           H  
ATOM   1512  CD  GLU A 104     -16.503  -3.524 -25.300  1.00 82.63           C  
ATOM   1513  OE1 GLU A 104     -16.928  -2.617 -26.052  1.00 82.63           O  
ATOM   1514  OE2 GLU A 104     -16.590  -4.746 -25.558  1.00 82.63           O  
ATOM   1515  N   GLN A 105     -14.295  -4.675 -19.499  1.00 91.13           N  
ATOM   1516  H   GLN A 105     -13.593  -3.951 -19.554  1.00 91.13           H  
ATOM   1517  CA  GLN A 105     -14.263  -5.596 -18.358  1.00 91.13           C  
ATOM   1518  HA  GLN A 105     -14.469  -6.592 -18.750  1.00 91.13           H  
ATOM   1519  C   GLN A 105     -15.343  -5.249 -17.319  1.00 91.13           C  
ATOM   1520  CB  GLN A 105     -12.869  -5.627 -17.713  1.00 91.13           C  
ATOM   1521  HB2 GLN A 105     -12.904  -6.261 -16.827  1.00 91.13           H  
ATOM   1522  HB3 GLN A 105     -12.581  -4.621 -17.408  1.00 91.13           H  
ATOM   1523  O   GLN A 105     -15.382  -4.111 -16.837  1.00 91.13           O  
ATOM   1524  CG  GLN A 105     -11.822  -6.185 -18.684  1.00 91.13           C  
ATOM   1525  HG2 GLN A 105     -11.770  -5.533 -19.556  1.00 91.13           H  
ATOM   1526  HG3 GLN A 105     -10.841  -6.189 -18.209  1.00 91.13           H  
ATOM   1527  CD  GLN A 105     -12.141  -7.597 -19.153  1.00 91.13           C  
ATOM   1528  NE2 GLN A 105     -12.137  -7.834 -20.445  1.00 91.13           N  
ATOM   1529 HE21 GLN A 105     -12.025  -7.068 -21.094  1.00 91.13           H  
ATOM   1530 HE22 GLN A 105     -12.414  -8.766 -20.722  1.00 91.13           H  
ATOM   1531  OE1 GLN A 105     -12.460  -8.488 -18.385  1.00 91.13           O  
ATOM   1532  N   PRO A 106     -16.209  -6.206 -16.931  1.00 90.07           N  
ATOM   1533  CA  PRO A 106     -17.305  -5.939 -16.010  1.00 90.07           C  
ATOM   1534  HA  PRO A 106     -17.897  -5.099 -16.376  1.00 90.07           H  
ATOM   1535  C   PRO A 106     -16.767  -5.606 -14.618  1.00 90.07           C  
ATOM   1536  CB  PRO A 106     -18.168  -7.206 -16.016  1.00 90.07           C  
ATOM   1537  HB2 PRO A 106     -18.650  -7.382 -15.055  1.00 90.07           H  
ATOM   1538  HB3 PRO A 106     -18.914  -7.131 -16.807  1.00 90.07           H  
ATOM   1539  O   PRO A 106     -15.969  -6.358 -14.053  1.00 90.07           O  
ATOM   1540  CG  PRO A 106     -17.170  -8.311 -16.363  1.00 90.07           C  
ATOM   1541  HG2 PRO A 106     -16.639  -8.624 -15.464  1.00 90.07           H  
ATOM   1542  HG3 PRO A 106     -17.655  -9.164 -16.837  1.00 90.07           H  
ATOM   1543  CD  PRO A 106     -16.200  -7.612 -17.315  1.00 90.07           C  
ATOM   1544  HD2 PRO A 106     -15.206  -8.046 -17.215  1.00 90.07           H  
ATOM   1545  HD3 PRO A 106     -16.553  -7.708 -18.342  1.00 90.07           H  
ATOM   1546  N   ALA A 107     -17.221  -4.490 -14.052  1.00 92.65           N  
ATOM   1547  H   ALA A 107     -17.857  -3.898 -14.567  1.00 92.65           H  
ATOM   1548  CA  ALA A 107     -16.923  -4.131 -12.673  1.00 92.65           C  
ATOM   1549  HA  ALA A 107     -15.842  -4.115 -12.539  1.00 92.65           H  
ATOM   1550  C   ALA A 107     -17.529  -5.165 -11.709  1.00 92.65           C  
ATOM   1551  CB  ALA A 107     -17.464  -2.724 -12.409  1.00 92.65           C  
ATOM   1552  HB1 ALA A 107     -17.196  -2.418 -11.398  1.00 92.65           H  
ATOM   1553  HB2 ALA A 107     -18.550  -2.716 -12.501  1.00 92.65           H  
ATOM   1554  HB3 ALA A 107     -17.040  -2.027 -13.131  1.00 92.65           H  
ATOM   1555  O   ALA A 107     -18.721  -5.465 -11.784  1.00 92.65           O  
ATOM   1556  N   ALA A 108     -16.704  -5.692 -10.808  1.00 95.03           N  
ATOM   1557  H   ALA A 108     -15.742  -5.382 -10.813  1.00 95.03           H  
ATOM   1558  CA  ALA A 108     -17.131  -6.527  -9.687  1.00 95.03           C  
ATOM   1559  HA  ALA A 108     -18.102  -6.972  -9.904  1.00 95.03           H  
ATOM   1560  C   ALA A 108     -17.279  -5.694  -8.406  1.00 95.03           C  
ATOM   1561  CB  ALA A 108     -16.106  -7.652  -9.524  1.00 95.03           C  
ATOM   1562  HB1 ALA A 108     -16.435  -8.329  -8.736  1.00 95.03           H  
ATOM   1563  HB2 ALA A 108     -16.028  -8.202 -10.461  1.00 95.03           H  
ATOM   1564  HB3 ALA A 108     -15.132  -7.240  -9.259  1.00 95.03           H  
ATOM   1565  O   ALA A 108     -18.166  -5.945  -7.597  1.00 95.03           O  
ATOM   1566  N   VAL A 109     -16.433  -4.670  -8.258  1.00 96.46           N  
ATOM   1567  H   VAL A 109     -15.732  -4.524  -8.969  1.00 96.46           H  
ATOM   1568  CA  VAL A 109     -16.457  -3.705  -7.157  1.00 96.46           C  
ATOM   1569  HA  VAL A 109     -17.394  -3.799  -6.609  1.00 96.46           H  
ATOM   1570  C   VAL A 109     -16.384  -2.295  -7.734  1.00 96.46           C  
ATOM   1571  CB  VAL A 109     -15.298  -3.978  -6.179  1.00 96.46           C  
ATOM   1572  HB  VAL A 109     -14.358  -4.008  -6.730  1.00 96.46           H  
ATOM   1573  O   VAL A 109     -15.626  -2.047  -8.670  1.00 96.46           O  
ATOM   1574  CG1 VAL A 109     -15.185  -2.887  -5.111  1.00 96.46           C  
ATOM   1575 HG11 VAL A 109     -16.159  -2.689  -4.665  1.00 96.46           H  
ATOM   1576 HG12 VAL A 109     -14.798  -1.968  -5.550  1.00 96.46           H  
ATOM   1577 HG13 VAL A 109     -14.495  -3.209  -4.331  1.00 96.46           H  
ATOM   1578  CG2 VAL A 109     -15.493  -5.334  -5.488  1.00 96.46           C  
ATOM   1579 HG21 VAL A 109     -15.449  -6.141  -6.219  1.00 96.46           H  
ATOM   1580 HG22 VAL A 109     -16.472  -5.371  -5.009  1.00 96.46           H  
ATOM   1581 HG23 VAL A 109     -14.719  -5.498  -4.739  1.00 96.46           H  
ATOM   1582  N   THR A 110     -17.155  -1.370  -7.165  1.00 94.17           N  
ATOM   1583  H   THR A 110     -17.759  -1.642  -6.403  1.00 94.17           H  
ATOM   1584  CA  THR A 110     -17.113   0.065  -7.480  1.00 94.17           C  
ATOM   1585  HA  THR A 110     -16.344   0.243  -8.232  1.00 94.17           H  
ATOM   1586  C   THR A 110     -16.754   0.871  -6.241  1.00 94.17           C  
ATOM   1587  CB  THR A 110     -18.451   0.583  -8.030  1.00 94.17           C  
ATOM   1588  HB  THR A 110     -18.400   1.667  -8.126  1.00 94.17           H  
ATOM   1589  O   THR A 110     -17.244   0.555  -5.157  1.00 94.17           O  
ATOM   1590  CG2 THR A 110     -18.791  -0.007  -9.397  1.00 94.17           C  
ATOM   1591 HG21 THR A 110     -18.027   0.279 -10.120  1.00 94.17           H  
ATOM   1592 HG22 THR A 110     -18.856  -1.094  -9.337  1.00 94.17           H  
ATOM   1593 HG23 THR A 110     -19.749   0.393  -9.730  1.00 94.17           H  
ATOM   1594  OG1 THR A 110     -19.501   0.248  -7.147  1.00 94.17           O  
ATOM   1595  HG1 THR A 110     -19.261   0.578  -6.278  1.00 94.17           H  
ATOM   1596  N   ILE A 111     -15.965   1.932  -6.404  1.00 95.20           N  
ATOM   1597  H   ILE A 111     -15.618   2.137  -7.331  1.00 95.20           H  
ATOM   1598  CA  ILE A 111     -15.690   2.917  -5.348  1.00 95.20           C  
ATOM   1599  HA  ILE A 111     -16.074   2.532  -4.403  1.00 95.20           H  
ATOM   1600  C   ILE A 111     -16.452   4.222  -5.609  1.00 95.20           C  
ATOM   1601  CB  ILE A 111     -14.173   3.129  -5.140  1.00 95.20           C  
ATOM   1602  HB  ILE A 111     -14.052   3.862  -4.342  1.00 95.20           H  
ATOM   1603  O   ILE A 111     -16.652   4.612  -6.758  1.00 95.20           O  
ATOM   1604  CG1 ILE A 111     -13.452   3.666  -6.398  1.00 95.20           C  
ATOM   1605 HG12 ILE A 111     -13.443   2.902  -7.175  1.00 95.20           H  
ATOM   1606 HG13 ILE A 111     -13.996   4.529  -6.783  1.00 95.20           H  
ATOM   1607  CG2 ILE A 111     -13.543   1.807  -4.664  1.00 95.20           C  
ATOM   1608 HG21 ILE A 111     -13.594   1.054  -5.450  1.00 95.20           H  
ATOM   1609 HG22 ILE A 111     -14.072   1.444  -3.783  1.00 95.20           H  
ATOM   1610 HG23 ILE A 111     -12.497   1.968  -4.400  1.00 95.20           H  
ATOM   1611  CD1 ILE A 111     -12.011   4.115  -6.127  1.00 95.20           C  
ATOM   1612 HD11 ILE A 111     -11.992   4.830  -5.304  1.00 95.20           H  
ATOM   1613 HD12 ILE A 111     -11.615   4.598  -7.020  1.00 95.20           H  
ATOM   1614 HD13 ILE A 111     -11.380   3.260  -5.885  1.00 95.20           H  
ATOM   1615  N   ASN A 112     -16.873   4.891  -4.536  1.00 94.20           N  
ATOM   1616  H   ASN A 112     -16.649   4.510  -3.628  1.00 94.20           H  
ATOM   1617  CA  ASN A 112     -17.579   6.178  -4.572  1.00 94.20           C  
ATOM   1618  HA  ASN A 112     -18.019   6.319  -5.560  1.00 94.20           H  
ATOM   1619  C   ASN A 112     -16.640   7.380  -4.362  1.00 94.20           C  
ATOM   1620  CB  ASN A 112     -18.720   6.129  -3.536  1.00 94.20           C  
ATOM   1621  HB2 ASN A 112     -18.375   5.665  -2.612  1.00 94.20           H  
ATOM   1622  HB3 ASN A 112     -19.042   7.145  -3.306  1.00 94.20           H  
ATOM   1623  O   ASN A 112     -17.010   8.518  -4.652  1.00 94.20           O  
ATOM   1624  CG  ASN A 112     -19.935   5.391  -4.071  1.00 94.20           C  
ATOM   1625  ND2 ASN A 112     -20.473   4.421  -3.376  1.00 94.20           N  
ATOM   1626 HD21 ASN A 112     -20.099   4.088  -2.498  1.00 94.20           H  
ATOM   1627 HD22 ASN A 112     -21.247   3.926  -3.794  1.00 94.20           H  
ATOM   1628  OD1 ASN A 112     -20.454   5.698  -5.132  1.00 94.20           O  
ATOM   1629  N   GLY A 113     -15.420   7.133  -3.885  1.00 95.19           N  
ATOM   1630  H   GLY A 113     -15.201   6.189  -3.598  1.00 95.19           H  
ATOM   1631  CA  GLY A 113     -14.373   8.131  -3.710  1.00 95.19           C  
ATOM   1632  HA2 GLY A 113     -14.118   8.579  -4.670  1.00 95.19           H  
ATOM   1633  HA3 GLY A 113     -14.744   8.919  -3.054  1.00 95.19           H  
ATOM   1634  C   GLY A 113     -13.119   7.525  -3.082  1.00 95.19           C  
ATOM   1635  O   GLY A 113     -12.935   6.306  -3.060  1.00 95.19           O  
ATOM   1636  N   TYR A 114     -12.273   8.387  -2.533  1.00 96.62           N  
ATOM   1637  H   TYR A 114     -12.458   9.376  -2.619  1.00 96.62           H  
ATOM   1638  CA  TYR A 114     -11.203   8.037  -1.603  1.00 96.62           C  
ATOM   1639  HA  TYR A 114     -11.524   7.189  -0.999  1.00 96.62           H  
ATOM   1640  C   TYR A 114     -10.955   9.212  -0.654  1.00 96.62           C  
ATOM   1641  CB  TYR A 114      -9.915   7.660  -2.357  1.00 96.62           C  
ATOM   1642  HB2 TYR A 114     -10.099   6.745  -2.921  1.00 96.62           H  
ATOM   1643  HB3 TYR A 114      -9.124   7.442  -1.640  1.00 96.62           H  
ATOM   1644  O   TYR A 114     -11.332  10.349  -0.941  1.00 96.62           O  
ATOM   1645  CG  TYR A 114      -9.426   8.733  -3.308  1.00 96.62           C  
ATOM   1646  CD1 TYR A 114      -9.843   8.695  -4.649  1.00 96.62           C  
ATOM   1647  HD1 TYR A 114     -10.475   7.889  -4.992  1.00 96.62           H  
ATOM   1648  CD2 TYR A 114      -8.640   9.808  -2.846  1.00 96.62           C  
ATOM   1649  HD2 TYR A 114      -8.335   9.852  -1.811  1.00 96.62           H  
ATOM   1650  CE1 TYR A 114      -9.487   9.725  -5.533  1.00 96.62           C  
ATOM   1651  HE1 TYR A 114      -9.809   9.707  -6.564  1.00 96.62           H  
ATOM   1652  CE2 TYR A 114      -8.329  10.870  -3.717  1.00 96.62           C  
ATOM   1653  HE2 TYR A 114      -7.784  11.734  -3.367  1.00 96.62           H  
ATOM   1654  OH  TYR A 114      -8.547  11.889  -5.887  1.00 96.62           O  
ATOM   1655  HH  TYR A 114      -8.686  11.656  -6.808  1.00 96.62           H  
ATOM   1656  CZ  TYR A 114      -8.767  10.837  -5.061  1.00 96.62           C  
ATOM   1657  N   GLU A 115     -10.284   8.941   0.458  1.00 96.87           N  
ATOM   1658  H   GLU A 115     -10.031   7.980   0.639  1.00 96.87           H  
ATOM   1659  CA  GLU A 115      -9.768   9.956   1.373  1.00 96.87           C  
ATOM   1660  HA  GLU A 115      -9.965  10.948   0.965  1.00 96.87           H  
ATOM   1661  C   GLU A 115      -8.247   9.817   1.513  1.00 96.87           C  
ATOM   1662  CB  GLU A 115     -10.473   9.870   2.735  1.00 96.87           C  
ATOM   1663  HB2 GLU A 115     -10.421   8.838   3.083  1.00 96.87           H  
ATOM   1664  HB3 GLU A 115      -9.938  10.506   3.440  1.00 96.87           H  
ATOM   1665  O   GLU A 115      -7.689   8.715   1.457  1.00 96.87           O  
ATOM   1666  CG  GLU A 115     -11.944  10.319   2.677  1.00 96.87           C  
ATOM   1667  HG2 GLU A 115     -12.479   9.685   1.969  1.00 96.87           H  
ATOM   1668  HG3 GLU A 115     -11.980  11.342   2.301  1.00 96.87           H  
ATOM   1669  CD  GLU A 115     -12.657  10.266   4.042  1.00 96.87           C  
ATOM   1670  OE1 GLU A 115     -13.880   9.991   4.048  1.00 96.87           O  
ATOM   1671  OE2 GLU A 115     -12.004  10.536   5.078  1.00 96.87           O  
ATOM   1672  N   VAL A 116      -7.572  10.953   1.704  1.00 96.36           N  
ATOM   1673  H   VAL A 116      -8.100  11.812   1.771  1.00 96.36           H  
ATOM   1674  CA  VAL A 116      -6.151  11.027   2.064  1.00 96.36           C  
ATOM   1675  HA  VAL A 116      -5.682  10.060   1.881  1.00 96.36           H  
ATOM   1676  C   VAL A 116      -6.059  11.313   3.557  1.00 96.36           C  
ATOM   1677  CB  VAL A 116      -5.397  12.068   1.214  1.00 96.36           C  
ATOM   1678  HB  VAL A 116      -5.874  13.041   1.323  1.00 96.36           H  
ATOM   1679  O   VAL A 116      -6.698  12.229   4.075  1.00 96.36           O  
ATOM   1680  CG1 VAL A 116      -3.923  12.191   1.625  1.00 96.36           C  
ATOM   1681 HG11 VAL A 116      -3.429  11.221   1.564  1.00 96.36           H  
ATOM   1682 HG12 VAL A 116      -3.844  12.571   2.644  1.00 96.36           H  
ATOM   1683 HG13 VAL A 116      -3.420  12.896   0.963  1.00 96.36           H  
ATOM   1684  CG2 VAL A 116      -5.431  11.656  -0.264  1.00 96.36           C  
ATOM   1685 HG21 VAL A 116      -6.458  11.640  -0.629  1.00 96.36           H  
ATOM   1686 HG22 VAL A 116      -4.987  10.668  -0.388  1.00 96.36           H  
ATOM   1687 HG23 VAL A 116      -4.873  12.377  -0.861  1.00 96.36           H  
ATOM   1688  N   VAL A 117      -5.282  10.501   4.263  1.00 96.79           N  
ATOM   1689  H   VAL A 117      -4.718   9.827   3.764  1.00 96.79           H  
ATOM   1690  CA  VAL A 117      -5.101  10.597   5.710  1.00 96.79           C  
ATOM   1691  HA  VAL A 117      -6.049  10.906   6.150  1.00 96.79           H  
ATOM   1692  C   VAL A 117      -4.009  11.635   6.008  1.00 96.79           C  
ATOM   1693  CB  VAL A 117      -4.725   9.228   6.300  1.00 96.79           C  
ATOM   1694  HB  VAL A 117      -3.728   8.968   5.944  1.00 96.79           H  
ATOM   1695  O   VAL A 117      -2.966  11.606   5.353  1.00 96.79           O  
ATOM   1696  CG1 VAL A 117      -4.705   9.255   7.830  1.00 96.79           C  
ATOM   1697 HG11 VAL A 117      -4.457   8.260   8.198  1.00 96.79           H  
ATOM   1698 HG12 VAL A 117      -5.681   9.551   8.215  1.00 96.79           H  
ATOM   1699 HG13 VAL A 117      -3.939   9.946   8.183  1.00 96.79           H  
ATOM   1700  CG2 VAL A 117      -5.690   8.104   5.895  1.00 96.79           C  
ATOM   1701 HG21 VAL A 117      -5.363   7.158   6.326  1.00 96.79           H  
ATOM   1702 HG22 VAL A 117      -5.712   7.992   4.811  1.00 96.79           H  
ATOM   1703 HG23 VAL A 117      -6.693   8.339   6.252  1.00 96.79           H  
ATOM   1704  N   PRO A 118      -4.190  12.524   7.005  1.00 96.26           N  
ATOM   1705  CA  PRO A 118      -3.123  13.401   7.485  1.00 96.26           C  
ATOM   1706  HA  PRO A 118      -2.899  14.124   6.701  1.00 96.26           H  
ATOM   1707  C   PRO A 118      -1.845  12.633   7.851  1.00 96.26           C  
ATOM   1708  CB  PRO A 118      -3.705  14.130   8.699  1.00 96.26           C  
ATOM   1709  HB2 PRO A 118      -3.298  15.137   8.798  1.00 96.26           H  
ATOM   1710  HB3 PRO A 118      -3.519  13.555   9.606  1.00 96.26           H  
ATOM   1711  O   PRO A 118      -1.923  11.518   8.368  1.00 96.26           O  
ATOM   1712  CG  PRO A 118      -5.205  14.149   8.409  1.00 96.26           C  
ATOM   1713  HG2 PRO A 118      -5.436  14.974   7.736  1.00 96.26           H  
ATOM   1714  HG3 PRO A 118      -5.793  14.220   9.324  1.00 96.26           H  
ATOM   1715  CD  PRO A 118      -5.439  12.823   7.688  1.00 96.26           C  
ATOM   1716  HD2 PRO A 118      -5.661  12.037   8.410  1.00 96.26           H  
ATOM   1717  HD3 PRO A 118      -6.260  12.929   6.979  1.00 96.26           H  
ATOM   1718  N   SER A 119      -0.687  13.259   7.615  1.00 95.10           N  
ATOM   1719  H   SER A 119      -0.750  14.171   7.185  1.00 95.10           H  
ATOM   1720  CA  SER A 119       0.665  12.670   7.696  1.00 95.10           C  
ATOM   1721  HA  SER A 119       0.620  11.720   7.163  1.00 95.10           H  
ATOM   1722  C   SER A 119       1.149  12.343   9.130  1.00 95.10           C  
ATOM   1723  CB  SER A 119       1.639  13.568   6.908  1.00 95.10           C  
ATOM   1724  HB2 SER A 119       1.573  14.586   7.293  1.00 95.10           H  
ATOM   1725  HB3 SER A 119       1.349  13.575   5.857  1.00 95.10           H  
ATOM   1726  O   SER A 119       2.261  12.700   9.524  1.00 95.10           O  
ATOM   1727  OG  SER A 119       2.983  13.142   7.009  1.00 95.10           O  
ATOM   1728  HG  SER A 119       3.164  13.080   7.949  1.00 95.10           H  
ATOM   1729  N   ASP A 120       0.327  11.679   9.944  1.00 96.71           N  
ATOM   1730  H   ASP A 120      -0.563  11.385   9.567  1.00 96.71           H  
ATOM   1731  CA  ASP A 120       0.630  11.335  11.334  1.00 96.71           C  
ATOM   1732  HA  ASP A 120       1.714  11.271  11.424  1.00 96.71           H  
ATOM   1733  C   ASP A 120       0.071   9.959  11.753  1.00 96.71           C  
ATOM   1734  CB  ASP A 120       0.172  12.472  12.267  1.00 96.71           C  
ATOM   1735  HB2 ASP A 120       0.387  13.439  11.811  1.00 96.71           H  
ATOM   1736  HB3 ASP A 120       0.762  12.411  13.182  1.00 96.71           H  
ATOM   1737  O   ASP A 120      -1.006   9.530  11.327  1.00 96.71           O  
ATOM   1738  CG  ASP A 120      -1.306  12.402  12.657  1.00 96.71           C  
ATOM   1739  OD1 ASP A 120      -2.157  13.101  12.066  1.00 96.71           O  
ATOM   1740  OD2 ASP A 120      -1.611  11.641  13.603  1.00 96.71           O  
ATOM   1741  N   GLU A 121       0.790   9.260  12.640  1.00 96.95           N  
ATOM   1742  H   GLU A 121       1.675   9.637  12.950  1.00 96.95           H  
ATOM   1743  CA  GLU A 121       0.413   7.911  13.091  1.00 96.95           C  
ATOM   1744  HA  GLU A 121       0.275   7.285  12.210  1.00 96.95           H  
ATOM   1745  C   GLU A 121      -0.920   7.870  13.863  1.00 96.95           C  
ATOM   1746  CB  GLU A 121       1.537   7.283  13.941  1.00 96.95           C  
ATOM   1747  HB2 GLU A 121       1.158   6.364  14.387  1.00 96.95           H  
ATOM   1748  HB3 GLU A 121       1.808   7.960  14.752  1.00 96.95           H  
ATOM   1749  O   GLU A 121      -1.590   6.838  13.860  1.00 96.95           O  
ATOM   1750  CG  GLU A 121       2.789   6.936  13.120  1.00 96.95           C  
ATOM   1751  HG2 GLU A 121       3.318   7.854  12.866  1.00 96.95           H  
ATOM   1752  HG3 GLU A 121       2.479   6.461  12.189  1.00 96.95           H  
ATOM   1753  CD  GLU A 121       3.722   5.978  13.881  1.00 96.95           C  
ATOM   1754  OE1 GLU A 121       3.636   4.753  13.639  1.00 96.95           O  
ATOM   1755  OE2 GLU A 121       4.531   6.439  14.715  1.00 96.95           O  
ATOM   1756  N   SER A 122      -1.368   8.970  14.484  1.00 97.04           N  
ATOM   1757  H   SER A 122      -0.903   9.845  14.291  1.00 97.04           H  
ATOM   1758  CA  SER A 122      -2.667   9.023  15.172  1.00 97.04           C  
ATOM   1759  HA  SER A 122      -2.783   8.105  15.748  1.00 97.04           H  
ATOM   1760  C   SER A 122      -3.828   9.103  14.182  1.00 97.04           C  
ATOM   1761  CB  SER A 122      -2.723  10.214  16.142  1.00 97.04           C  
ATOM   1762  HB2 SER A 122      -2.727  11.155  15.591  1.00 97.04           H  
ATOM   1763  HB3 SER A 122      -1.846  10.194  16.789  1.00 97.04           H  
ATOM   1764  O   SER A 122      -4.908   8.575  14.454  1.00 97.04           O  
ATOM   1765  OG  SER A 122      -3.900  10.160  16.939  1.00 97.04           O  
ATOM   1766  HG  SER A 122      -3.783   9.415  17.533  1.00 97.04           H  
ATOM   1767  N   SER A 123      -3.657   9.779  13.050  1.00 97.18           N  
ATOM   1768  H   SER A 123      -2.784  10.271  12.920  1.00 97.18           H  
ATOM   1769  CA  SER A 123      -4.640   9.828  11.963  1.00 97.18           C  
ATOM   1770  HA  SER A 123      -5.636   9.953  12.388  1.00 97.18           H  
ATOM   1771  C   SER A 123      -4.671   8.516  11.182  1.00 97.18           C  
ATOM   1772  CB  SER A 123      -4.385  11.044  11.078  1.00 97.18           C  
ATOM   1773  HB2 SER A 123      -3.371  11.020  10.677  1.00 97.18           H  
ATOM   1774  HB3 SER A 123      -5.101  11.051  10.257  1.00 97.18           H  
ATOM   1775  O   SER A 123      -5.760   7.967  11.000  1.00 97.18           O  
ATOM   1776  OG  SER A 123      -4.578  12.197  11.881  1.00 97.18           O  
ATOM   1777  HG  SER A 123      -3.712  12.607  11.941  1.00 97.18           H  
ATOM   1778  N   LEU A 124      -3.507   7.929  10.870  1.00 98.06           N  
ATOM   1779  H   LEU A 124      -2.650   8.443  11.014  1.00 98.06           H  
ATOM   1780  CA  LEU A 124      -3.422   6.565  10.329  1.00 98.06           C  
ATOM   1781  HA  LEU A 124      -3.952   6.539   9.377  1.00 98.06           H  
ATOM   1782  C   LEU A 124      -4.119   5.552  11.250  1.00 98.06           C  
ATOM   1783  CB  LEU A 124      -1.944   6.209  10.068  1.00 98.06           C  
ATOM   1784  HB2 LEU A 124      -1.535   6.929   9.358  1.00 98.06           H  
ATOM   1785  HB3 LEU A 124      -1.393   6.309  11.003  1.00 98.06           H  
ATOM   1786  O   LEU A 124      -4.907   4.736  10.778  1.00 98.06           O  
ATOM   1787  CG  LEU A 124      -1.708   4.784   9.521  1.00 98.06           C  
ATOM   1788  HG  LEU A 124      -2.046   4.057  10.260  1.00 98.06           H  
ATOM   1789  CD1 LEU A 124      -2.443   4.512   8.209  1.00 98.06           C  
ATOM   1790 HD11 LEU A 124      -3.521   4.585   8.349  1.00 98.06           H  
ATOM   1791 HD12 LEU A 124      -2.207   3.507   7.858  1.00 98.06           H  
ATOM   1792 HD13 LEU A 124      -2.121   5.235   7.460  1.00 98.06           H  
ATOM   1793  CD2 LEU A 124      -0.216   4.562   9.275  1.00 98.06           C  
ATOM   1794 HD21 LEU A 124       0.351   4.781  10.180  1.00 98.06           H  
ATOM   1795 HD22 LEU A 124       0.135   5.206   8.469  1.00 98.06           H  
ATOM   1796 HD23 LEU A 124      -0.037   3.523   8.998  1.00 98.06           H  
ATOM   1797  N   LEU A 125      -3.926   5.649  12.570  1.00 97.86           N  
ATOM   1798  H   LEU A 125      -3.221   6.290  12.903  1.00 97.86           H  
ATOM   1799  CA  LEU A 125      -4.549   4.732  13.530  1.00 97.86           C  
ATOM   1800  HA  LEU A 125      -4.258   3.719  13.254  1.00 97.86           H  
ATOM   1801  C   LEU A 125      -6.082   4.786  13.472  1.00 97.86           C  
ATOM   1802  CB  LEU A 125      -4.016   5.046  14.942  1.00 97.86           C  
ATOM   1803  HB2 LEU A 125      -2.926   5.059  14.929  1.00 97.86           H  
ATOM   1804  HB3 LEU A 125      -4.359   6.040  15.229  1.00 97.86           H  
ATOM   1805  O   LEU A 125      -6.731   3.743  13.478  1.00 97.86           O  
ATOM   1806  CG  LEU A 125      -4.449   4.040  16.016  1.00 97.86           C  
ATOM   1807  HG  LEU A 125      -5.537   3.967  16.008  1.00 97.86           H  
ATOM   1808  CD1 LEU A 125      -3.846   2.653  15.793  1.00 97.86           C  
ATOM   1809 HD11 LEU A 125      -4.124   1.992  16.614  1.00 97.86           H  
ATOM   1810 HD12 LEU A 125      -4.237   2.224  14.870  1.00 97.86           H  
ATOM   1811 HD13 LEU A 125      -2.760   2.716  15.727  1.00 97.86           H  
ATOM   1812  CD2 LEU A 125      -4.001   4.531  17.394  1.00 97.86           C  
ATOM   1813 HD21 LEU A 125      -4.455   5.501  17.601  1.00 97.86           H  
ATOM   1814 HD22 LEU A 125      -2.916   4.629  17.415  1.00 97.86           H  
ATOM   1815 HD23 LEU A 125      -4.316   3.821  18.159  1.00 97.86           H  
ATOM   1816  N   LYS A 126      -6.667   5.986  13.372  1.00 97.27           N  
ATOM   1817  H   LYS A 126      -6.062   6.792  13.307  1.00 97.27           H  
ATOM   1818  CA  LYS A 126      -8.126   6.174  13.254  1.00 97.27           C  
ATOM   1819  HA  LYS A 126      -8.628   5.626  14.051  1.00 97.27           H  
ATOM   1820  C   LYS A 126      -8.669   5.611  11.939  1.00 97.27           C  
ATOM   1821  CB  LYS A 126      -8.481   7.665  13.353  1.00 97.27           C  
ATOM   1822  HB2 LYS A 126      -9.545   7.797  13.158  1.00 97.27           H  
ATOM   1823  HB3 LYS A 126      -7.934   8.185  12.567  1.00 97.27           H  
ATOM   1824  O   LYS A 126      -9.775   5.081  11.936  1.00 97.27           O  
ATOM   1825  CG  LYS A 126      -8.154   8.284  14.723  1.00 97.27           C  
ATOM   1826  HG2 LYS A 126      -7.220   7.863  15.096  1.00 97.27           H  
ATOM   1827  HG3 LYS A 126      -8.937   8.034  15.439  1.00 97.27           H  
ATOM   1828  CD  LYS A 126      -8.014   9.813  14.610  1.00 97.27           C  
ATOM   1829  HD2 LYS A 126      -7.579  10.059  13.642  1.00 97.27           H  
ATOM   1830  HD3 LYS A 126      -8.998  10.281  14.663  1.00 97.27           H  
ATOM   1831  CE  LYS A 126      -7.100  10.364  15.715  1.00 97.27           C  
ATOM   1832  HE2 LYS A 126      -7.697  10.861  16.481  1.00 97.27           H  
ATOM   1833  HE3 LYS A 126      -6.587   9.520  16.177  1.00 97.27           H  
ATOM   1834  NZ  LYS A 126      -6.061  11.277  15.164  1.00 97.27           N  
ATOM   1835  HZ1 LYS A 126      -6.430  12.146  14.807  1.00 97.27           H  
ATOM   1836  HZ2 LYS A 126      -5.587  10.821  14.398  1.00 97.27           H  
ATOM   1837  HZ3 LYS A 126      -5.333  11.445  15.844  1.00 97.27           H  
ATOM   1838  N   ALA A 127      -7.904   5.701  10.852  1.00 97.79           N  
ATOM   1839  H   ALA A 127      -7.015   6.177  10.919  1.00 97.79           H  
ATOM   1840  CA  ALA A 127      -8.286   5.142   9.559  1.00 97.79           C  
ATOM   1841  HA  ALA A 127      -9.313   5.437   9.343  1.00 97.79           H  
ATOM   1842  C   ALA A 127      -8.250   3.598   9.582  1.00 97.79           C  
ATOM   1843  CB  ALA A 127      -7.387   5.774   8.488  1.00 97.79           C  
ATOM   1844  HB1 ALA A 127      -7.770   5.522   7.499  1.00 97.79           H  
ATOM   1845  HB2 ALA A 127      -7.397   6.859   8.585  1.00 97.79           H  
ATOM   1846  HB3 ALA A 127      -6.362   5.416   8.585  1.00 97.79           H  
ATOM   1847  O   ALA A 127      -9.246   2.954   9.252  1.00 97.79           O  
ATOM   1848  N   VAL A 128      -7.163   2.999  10.090  1.00 98.21           N  
ATOM   1849  H   VAL A 128      -6.386   3.588  10.352  1.00 98.21           H  
ATOM   1850  CA  VAL A 128      -6.981   1.531  10.176  1.00 98.21           C  
ATOM   1851  HA  VAL A 128      -7.121   1.119   9.176  1.00 98.21           H  
ATOM   1852  C   VAL A 128      -8.026   0.849  11.078  1.00 98.21           C  
ATOM   1853  CB  VAL A 128      -5.539   1.184  10.616  1.00 98.21           C  
ATOM   1854  HB  VAL A 128      -5.342   1.656  11.578  1.00 98.21           H  
ATOM   1855  O   VAL A 128      -8.315  -0.334  10.906  1.00 98.21           O  
ATOM   1856  CG1 VAL A 128      -5.283  -0.326  10.751  1.00 98.21           C  
ATOM   1857 HG11 VAL A 128      -5.887  -0.746  11.556  1.00 98.21           H  
ATOM   1858 HG12 VAL A 128      -4.233  -0.504  10.980  1.00 98.21           H  
ATOM   1859 HG13 VAL A 128      -5.535  -0.828   9.817  1.00 98.21           H  
ATOM   1860  CG2 VAL A 128      -4.500   1.679   9.601  1.00 98.21           C  
ATOM   1861 HG21 VAL A 128      -3.500   1.589  10.026  1.00 98.21           H  
ATOM   1862 HG22 VAL A 128      -4.662   2.729   9.355  1.00 98.21           H  
ATOM   1863 HG23 VAL A 128      -4.560   1.097   8.682  1.00 98.21           H  
ATOM   1864  N   VAL A 129      -8.648   1.574  12.016  1.00 97.80           N  
ATOM   1865  H   VAL A 129      -8.345   2.529  12.145  1.00 97.80           H  
ATOM   1866  CA  VAL A 129      -9.793   1.082  12.815  1.00 97.80           C  
ATOM   1867  HA  VAL A 129      -9.513   0.134  13.274  1.00 97.80           H  
ATOM   1868  C   VAL A 129     -11.041   0.804  11.971  1.00 97.80           C  
ATOM   1869  CB  VAL A 129     -10.120   2.089  13.937  1.00 97.80           C  
ATOM   1870  HB  VAL A 129     -10.122   3.099  13.525  1.00 97.80           H  
ATOM   1871  O   VAL A 129     -11.842  -0.054  12.356  1.00 97.80           O  
ATOM   1872  CG1 VAL A 129     -11.458   1.871  14.662  1.00 97.80           C  
ATOM   1873 HG11 VAL A 129     -12.283   2.072  13.979  1.00 97.80           H  
ATOM   1874 HG12 VAL A 129     -11.529   0.845  15.022  1.00 97.80           H  
ATOM   1875 HG13 VAL A 129     -11.546   2.562  15.500  1.00 97.80           H  
ATOM   1876  CG2 VAL A 129      -9.047   2.000  15.018  1.00 97.80           C  
ATOM   1877 HG21 VAL A 129      -8.049   2.035  14.582  1.00 97.80           H  
ATOM   1878 HG22 VAL A 129      -9.146   1.058  15.557  1.00 97.80           H  
ATOM   1879 HG23 VAL A 129      -9.159   2.844  15.699  1.00 97.80           H  
ATOM   1880  N   ASN A 130     -11.200   1.493  10.837  1.00 97.40           N  
ATOM   1881  H   ASN A 130     -10.469   2.131  10.557  1.00 97.40           H  
ATOM   1882  CA  ASN A 130     -12.395   1.435   9.994  1.00 97.40           C  
ATOM   1883  HA  ASN A 130     -13.230   1.046  10.577  1.00 97.40           H  
ATOM   1884  C   ASN A 130     -12.231   0.503   8.786  1.00 97.40           C  
ATOM   1885  CB  ASN A 130     -12.757   2.862   9.552  1.00 97.40           C  
ATOM   1886  HB2 ASN A 130     -13.634   2.825   8.905  1.00 97.40           H  
ATOM   1887  HB3 ASN A 130     -11.934   3.276   8.970  1.00 97.40           H  
ATOM   1888  O   ASN A 130     -13.179  -0.205   8.463  1.00 97.40           O  
ATOM   1889  CG  ASN A 130     -13.072   3.795  10.710  1.00 97.40           C  
ATOM   1890  ND2 ASN A 130     -12.822   5.069  10.535  1.00 97.40           N  
ATOM   1891 HD21 ASN A 130     -12.965   5.676  11.330  1.00 97.40           H  
ATOM   1892 HD22 ASN A 130     -12.430   5.387   9.660  1.00 97.40           H  
ATOM   1893  OD1 ASN A 130     -13.545   3.412  11.770  1.00 97.40           O  
ATOM   1894  N   GLN A 131     -11.044   0.460   8.165  1.00 97.82           N  
ATOM   1895  H   GLN A 131     -10.314   1.087   8.472  1.00 97.82           H  
ATOM   1896  CA  GLN A 131     -10.730  -0.405   7.016  1.00 97.82           C  
ATOM   1897  HA  GLN A 131     -11.138  -1.396   7.213  1.00 97.82           H  
ATOM   1898  C   GLN A 131      -9.208  -0.553   6.792  1.00 97.82           C  
ATOM   1899  CB  GLN A 131     -11.412   0.166   5.755  1.00 97.82           C  
ATOM   1900  HB2 GLN A 131     -11.221  -0.489   4.905  1.00 97.82           H  
ATOM   1901  HB3 GLN A 131     -12.490   0.176   5.916  1.00 97.82           H  
ATOM   1902  O   GLN A 131      -8.435   0.201   7.385  1.00 97.82           O  
ATOM   1903  CG  GLN A 131     -10.959   1.588   5.392  1.00 97.82           C  
ATOM   1904  HG2 GLN A 131      -9.923   1.569   5.053  1.00 97.82           H  
ATOM   1905  HG3 GLN A 131     -11.026   2.246   6.258  1.00 97.82           H  
ATOM   1906  CD  GLN A 131     -11.836   2.172   4.298  1.00 97.82           C  
ATOM   1907  NE2 GLN A 131     -11.499   1.959   3.047  1.00 97.82           N  
ATOM   1908 HE21 GLN A 131     -10.678   1.420   2.815  1.00 97.82           H  
ATOM   1909 HE22 GLN A 131     -12.058   2.422   2.345  1.00 97.82           H  
ATOM   1910  OE1 GLN A 131     -12.841   2.807   4.563  1.00 97.82           O  
ATOM   1911  N   PRO A 132      -8.747  -1.490   5.939  1.00 98.39           N  
ATOM   1912  CA  PRO A 132      -7.380  -1.496   5.419  1.00 98.39           C  
ATOM   1913  HA  PRO A 132      -6.698  -1.635   6.258  1.00 98.39           H  
ATOM   1914  C   PRO A 132      -7.016  -0.207   4.669  1.00 98.39           C  
ATOM   1915  CB  PRO A 132      -7.301  -2.711   4.491  1.00 98.39           C  
ATOM   1916  HB2 PRO A 132      -6.299  -3.140   4.478  1.00 98.39           H  
ATOM   1917  HB3 PRO A 132      -7.612  -2.441   3.483  1.00 98.39           H  
ATOM   1918  O   PRO A 132      -7.824   0.318   3.903  1.00 98.39           O  
ATOM   1919  CG  PRO A 132      -8.329  -3.661   5.095  1.00 98.39           C  
ATOM   1920  HG2 PRO A 132      -8.671  -4.406   4.376  1.00 98.39           H  
ATOM   1921  HG3 PRO A 132      -7.909  -4.146   5.976  1.00 98.39           H  
ATOM   1922  CD  PRO A 132      -9.440  -2.695   5.508  1.00 98.39           C  
ATOM   1923  HD2 PRO A 132     -10.076  -2.473   4.651  1.00 98.39           H  
ATOM   1924  HD3 PRO A 132     -10.024  -3.131   6.318  1.00 98.39           H  
ATOM   1925  N   ILE A 133      -5.787   0.278   4.867  1.00 98.50           N  
ATOM   1926  H   ILE A 133      -5.170  -0.238   5.478  1.00 98.50           H  
ATOM   1927  CA  ILE A 133      -5.308   1.569   4.346  1.00 98.50           C  
ATOM   1928  HA  ILE A 133      -6.096   2.036   3.756  1.00 98.50           H  
ATOM   1929  C   ILE A 133      -4.107   1.358   3.424  1.00 98.50           C  
ATOM   1930  CB  ILE A 133      -4.953   2.527   5.510  1.00 98.50           C  
ATOM   1931  HB  ILE A 133      -4.083   2.121   6.025  1.00 98.50           H  
ATOM   1932  O   ILE A 133      -3.132   0.712   3.812  1.00 98.50           O  
ATOM   1933  CG1 ILE A 133      -6.072   2.661   6.568  1.00 98.50           C  
ATOM   1934 HG12 ILE A 133      -5.735   3.342   7.350  1.00 98.50           H  
ATOM   1935 HG13 ILE A 133      -6.234   1.691   7.038  1.00 98.50           H  
ATOM   1936  CG2 ILE A 133      -4.568   3.921   4.988  1.00 98.50           C  
ATOM   1937 HG21 ILE A 133      -4.405   4.593   5.831  1.00 98.50           H  
ATOM   1938 HG22 ILE A 133      -5.362   4.327   4.360  1.00 98.50           H  
ATOM   1939 HG23 ILE A 133      -3.648   3.868   4.406  1.00 98.50           H  
ATOM   1940  CD1 ILE A 133      -7.416   3.170   6.041  1.00 98.50           C  
ATOM   1941 HD11 ILE A 133      -8.155   3.157   6.842  1.00 98.50           H  
ATOM   1942 HD12 ILE A 133      -7.781   2.531   5.237  1.00 98.50           H  
ATOM   1943 HD13 ILE A 133      -7.308   4.192   5.676  1.00 98.50           H  
ATOM   1944  N   SER A 134      -4.148   1.926   2.221  1.00 98.27           N  
ATOM   1945  H   SER A 134      -4.943   2.498   1.976  1.00 98.27           H  
ATOM   1946  CA  SER A 134      -3.004   1.968   1.309  1.00 98.27           C  
ATOM   1947  HA  SER A 134      -2.554   0.979   1.222  1.00 98.27           H  
ATOM   1948  C   SER A 134      -1.973   2.963   1.810  1.00 98.27           C  
ATOM   1949  CB  SER A 134      -3.429   2.447  -0.073  1.00 98.27           C  
ATOM   1950  HB2 SER A 134      -3.810   3.466  -0.009  1.00 98.27           H  
ATOM   1951  HB3 SER A 134      -2.557   2.448  -0.727  1.00 98.27           H  
ATOM   1952  O   SER A 134      -2.293   4.141   1.982  1.00 98.27           O  
ATOM   1953  OG  SER A 134      -4.437   1.630  -0.601  1.00 98.27           O  
ATOM   1954  HG  SER A 134      -4.091   0.770  -0.847  1.00 98.27           H  
ATOM   1955  N   VAL A 135      -0.732   2.523   1.993  1.00 98.06           N  
ATOM   1956  H   VAL A 135      -0.511   1.559   1.787  1.00 98.06           H  
ATOM   1957  CA  VAL A 135       0.369   3.389   2.427  1.00 98.06           C  
ATOM   1958  HA  VAL A 135       0.053   4.426   2.314  1.00 98.06           H  
ATOM   1959  C   VAL A 135       1.591   3.212   1.541  1.00 98.06           C  
ATOM   1960  CB  VAL A 135       0.736   3.193   3.911  1.00 98.06           C  
ATOM   1961  HB  VAL A 135       1.447   3.974   4.179  1.00 98.06           H  
ATOM   1962  O   VAL A 135       1.812   2.141   0.972  1.00 98.06           O  
ATOM   1963  CG1 VAL A 135      -0.484   3.322   4.832  1.00 98.06           C  
ATOM   1964 HG11 VAL A 135      -0.152   3.375   5.868  1.00 98.06           H  
ATOM   1965 HG12 VAL A 135      -1.023   4.238   4.589  1.00 98.06           H  
ATOM   1966 HG13 VAL A 135      -1.156   2.473   4.704  1.00 98.06           H  
ATOM   1967  CG2 VAL A 135       1.398   1.840   4.180  1.00 98.06           C  
ATOM   1968 HG21 VAL A 135       1.588   1.736   5.248  1.00 98.06           H  
ATOM   1969 HG22 VAL A 135       0.748   1.033   3.842  1.00 98.06           H  
ATOM   1970 HG23 VAL A 135       2.356   1.787   3.663  1.00 98.06           H  
ATOM   1971  N   GLY A 136       2.411   4.253   1.449  1.00 97.56           N  
ATOM   1972  H   GLY A 136       2.186   5.078   1.987  1.00 97.56           H  
ATOM   1973  CA  GLY A 136       3.771   4.110   0.942  1.00 97.56           C  
ATOM   1974  HA2 GLY A 136       4.015   4.926   0.263  1.00 97.56           H  
ATOM   1975  HA3 GLY A 136       3.854   3.196   0.354  1.00 97.56           H  
ATOM   1976  C   GLY A 136       4.796   4.039   2.069  1.00 97.56           C  
ATOM   1977  O   GLY A 136       4.548   4.493   3.184  1.00 97.56           O  
ATOM   1978  N   ILE A 137       5.948   3.439   1.781  1.00 97.65           N  
ATOM   1979  H   ILE A 137       6.080   3.093   0.841  1.00 97.65           H  
ATOM   1980  CA  ILE A 137       6.966   3.103   2.779  1.00 97.65           C  
ATOM   1981  HA  ILE A 137       6.913   3.850   3.571  1.00 97.65           H  
ATOM   1982  C   ILE A 137       8.381   3.179   2.185  1.00 97.65           C  
ATOM   1983  CB  ILE A 137       6.608   1.732   3.401  1.00 97.65           C  
ATOM   1984  HB  ILE A 137       5.543   1.759   3.630  1.00 97.65           H  
ATOM   1985  O   ILE A 137       8.577   3.045   0.973  1.00 97.65           O  
ATOM   1986  CG1 ILE A 137       7.336   1.514   4.740  1.00 97.65           C  
ATOM   1987 HG12 ILE A 137       8.383   1.267   4.562  1.00 97.65           H  
ATOM   1988 HG13 ILE A 137       7.290   2.433   5.325  1.00 97.65           H  
ATOM   1989  CG2 ILE A 137       6.835   0.561   2.426  1.00 97.65           C  
ATOM   1990 HG21 ILE A 137       7.901   0.414   2.253  1.00 97.65           H  
ATOM   1991 HG22 ILE A 137       6.415  -0.358   2.835  1.00 97.65           H  
ATOM   1992 HG23 ILE A 137       6.337   0.762   1.478  1.00 97.65           H  
ATOM   1993  CD1 ILE A 137       6.689   0.406   5.574  1.00 97.65           C  
ATOM   1994 HD11 ILE A 137       7.214   0.336   6.527  1.00 97.65           H  
ATOM   1995 HD12 ILE A 137       5.641   0.642   5.761  1.00 97.65           H  
ATOM   1996 HD13 ILE A 137       6.758  -0.555   5.064  1.00 97.65           H  
ATOM   1997  N   ALA A 138       9.375   3.441   3.034  1.00 97.04           N  
ATOM   1998  H   ALA A 138       9.129   3.644   3.992  1.00 97.04           H  
ATOM   1999  CA  ALA A 138      10.781   3.586   2.657  1.00 97.04           C  
ATOM   2000  HA  ALA A 138      10.842   3.840   1.599  1.00 97.04           H  
ATOM   2001  C   ALA A 138      11.570   2.273   2.847  1.00 97.04           C  
ATOM   2002  CB  ALA A 138      11.355   4.778   3.432  1.00 97.04           C  
ATOM   2003  HB1 ALA A 138      11.357   4.570   4.502  1.00 97.04           H  
ATOM   2004  HB2 ALA A 138      12.376   4.964   3.100  1.00 97.04           H  
ATOM   2005  HB3 ALA A 138      10.765   5.675   3.243  1.00 97.04           H  
ATOM   2006  O   ALA A 138      12.350   2.136   3.791  1.00 97.04           O  
ATOM   2007  N   ALA A 139      11.368   1.305   1.952  1.00 96.50           N  
ATOM   2008  H   ALA A 139      10.815   1.532   1.138  1.00 96.50           H  
ATOM   2009  CA  ALA A 139      12.043   0.006   1.970  1.00 96.50           C  
ATOM   2010  HA  ALA A 139      12.079  -0.348   3.000  1.00 96.50           H  
ATOM   2011  C   ALA A 139      13.490   0.084   1.440  1.00 96.50           C  
ATOM   2012  CB  ALA A 139      11.205  -0.994   1.164  1.00 96.50           C  
ATOM   2013  HB1 ALA A 139      11.113  -0.659   0.131  1.00 96.50           H  
ATOM   2014  HB2 ALA A 139      10.214  -1.092   1.606  1.00 96.50           H  
ATOM   2015  HB3 ALA A 139      11.695  -1.968   1.173  1.00 96.50           H  
ATOM   2016  O   ALA A 139      13.755   0.674   0.390  1.00 96.50           O  
ATOM   2017  N   ASN A 140      14.428  -0.540   2.151  1.00 95.59           N  
ATOM   2018  H   ASN A 140      14.144  -1.034   2.985  1.00 95.59           H  
ATOM   2019  CA  ASN A 140      15.832  -0.720   1.767  1.00 95.59           C  
ATOM   2020  HA  ASN A 140      15.978  -0.396   0.736  1.00 95.59           H  
ATOM   2021  C   ASN A 140      16.228  -2.211   1.825  1.00 95.59           C  
ATOM   2022  CB  ASN A 140      16.704   0.160   2.691  1.00 95.59           C  
ATOM   2023  HB2 ASN A 140      17.734   0.141   2.337  1.00 95.59           H  
ATOM   2024  HB3 ASN A 140      16.355   1.191   2.641  1.00 95.59           H  
ATOM   2025  O   ASN A 140      15.384  -3.074   2.053  1.00 95.59           O  
ATOM   2026  CG  ASN A 140      16.700  -0.286   4.147  1.00 95.59           C  
ATOM   2027  ND2 ASN A 140      17.442   0.388   4.988  1.00 95.59           N  
ATOM   2028 HD21 ASN A 140      17.986   1.193   4.712  1.00 95.59           H  
ATOM   2029 HD22 ASN A 140      17.472   0.047   5.938  1.00 95.59           H  
ATOM   2030  OD1 ASN A 140      16.055  -1.241   4.535  1.00 95.59           O  
ATOM   2031  N   ASP A 141      17.513  -2.515   1.651  1.00 96.16           N  
ATOM   2032  H   ASP A 141      18.125  -1.820   1.247  1.00 96.16           H  
ATOM   2033  CA  ASP A 141      18.049  -3.882   1.687  1.00 96.16           C  
ATOM   2034  HA  ASP A 141      17.605  -4.452   0.871  1.00 96.16           H  
ATOM   2035  C   ASP A 141      17.738  -4.621   3.008  1.00 96.16           C  
ATOM   2036  CB  ASP A 141      19.577  -3.839   1.468  1.00 96.16           C  
ATOM   2037  HB2 ASP A 141      20.033  -3.357   2.332  1.00 96.16           H  
ATOM   2038  HB3 ASP A 141      19.944  -4.865   1.432  1.00 96.16           H  
ATOM   2039  O   ASP A 141      17.458  -5.816   2.991  1.00 96.16           O  
ATOM   2040  CG  ASP A 141      20.064  -3.109   0.202  1.00 96.16           C  
ATOM   2041  OD1 ASP A 141      21.302  -3.006   0.053  1.00 96.16           O  
ATOM   2042  OD2 ASP A 141      19.225  -2.592  -0.571  1.00 96.16           O  
ATOM   2043  N   GLU A 142      17.736  -3.924   4.150  1.00 96.05           N  
ATOM   2044  H   GLU A 142      17.879  -2.925   4.104  1.00 96.05           H  
ATOM   2045  CA  GLU A 142      17.391  -4.503   5.460  1.00 96.05           C  
ATOM   2046  HA  GLU A 142      17.939  -5.436   5.586  1.00 96.05           H  
ATOM   2047  C   GLU A 142      15.894  -4.848   5.543  1.00 96.05           C  
ATOM   2048  CB  GLU A 142      17.839  -3.528   6.564  1.00 96.05           C  
ATOM   2049  HB2 GLU A 142      18.882  -3.267   6.382  1.00 96.05           H  
ATOM   2050  HB3 GLU A 142      17.248  -2.615   6.497  1.00 96.05           H  
ATOM   2051  O   GLU A 142      15.534  -5.945   5.972  1.00 96.05           O  
ATOM   2052  CG  GLU A 142      17.731  -4.107   7.986  1.00 96.05           C  
ATOM   2053  HG2 GLU A 142      16.697  -4.394   8.180  1.00 96.05           H  
ATOM   2054  HG3 GLU A 142      18.346  -5.006   8.039  1.00 96.05           H  
ATOM   2055  CD  GLU A 142      18.190  -3.120   9.076  1.00 96.05           C  
ATOM   2056  OE1 GLU A 142      18.178  -3.496  10.266  1.00 96.05           O  
ATOM   2057  OE2 GLU A 142      18.576  -1.973   8.749  1.00 96.05           O  
ATOM   2058  N   PHE A 143      15.029  -3.973   5.022  1.00 97.03           N  
ATOM   2059  H   PHE A 143      15.391  -3.075   4.734  1.00 97.03           H  
ATOM   2060  CA  PHE A 143      13.591  -4.214   4.885  1.00 97.03           C  
ATOM   2061  HA  PHE A 143      13.184  -4.466   5.864  1.00 97.03           H  
ATOM   2062  C   PHE A 143      13.308  -5.395   3.942  1.00 97.03           C  
ATOM   2063  CB  PHE A 143      12.927  -2.919   4.394  1.00 97.03           C  
ATOM   2064  HB2 PHE A 143      13.277  -2.095   5.016  1.00 97.03           H  
ATOM   2065  HB3 PHE A 143      13.255  -2.720   3.373  1.00 97.03           H  
ATOM   2066  O   PHE A 143      12.481  -6.250   4.253  1.00 97.03           O  
ATOM   2067  CG  PHE A 143      11.410  -2.914   4.396  1.00 97.03           C  
ATOM   2068  CD1 PHE A 143      10.692  -3.629   3.418  1.00 97.03           C  
ATOM   2069  HD1 PHE A 143      11.221  -4.203   2.672  1.00 97.03           H  
ATOM   2070  CD2 PHE A 143      10.712  -2.164   5.361  1.00 97.03           C  
ATOM   2071  HD2 PHE A 143      11.252  -1.624   6.124  1.00 97.03           H  
ATOM   2072  CE1 PHE A 143       9.286  -3.615   3.413  1.00 97.03           C  
ATOM   2073  HE1 PHE A 143       8.743  -4.188   2.676  1.00 97.03           H  
ATOM   2074  CE2 PHE A 143       9.307  -2.137   5.347  1.00 97.03           C  
ATOM   2075  HE2 PHE A 143       8.778  -1.584   6.109  1.00 97.03           H  
ATOM   2076  CZ  PHE A 143       8.593  -2.866   4.379  1.00 97.03           C  
ATOM   2077  HZ  PHE A 143       7.513  -2.867   4.391  1.00 97.03           H  
ATOM   2078  N   HIS A 144      14.011  -5.491   2.807  1.00 95.96           N  
ATOM   2079  H   HIS A 144      14.671  -4.758   2.590  1.00 95.96           H  
ATOM   2080  CA  HIS A 144      13.903  -6.640   1.898  1.00 95.96           C  
ATOM   2081  HA  HIS A 144      12.860  -6.758   1.605  1.00 95.96           H  
ATOM   2082  C   HIS A 144      14.314  -7.958   2.571  1.00 95.96           C  
ATOM   2083  CB  HIS A 144      14.732  -6.398   0.627  1.00 95.96           C  
ATOM   2084  HB2 HIS A 144      14.938  -7.360   0.158  1.00 95.96           H  
ATOM   2085  HB3 HIS A 144      15.691  -5.951   0.891  1.00 95.96           H  
ATOM   2086  O   HIS A 144      13.708  -8.988   2.290  1.00 95.96           O  
ATOM   2087  CG  HIS A 144      14.036  -5.543  -0.403  1.00 95.96           C  
ATOM   2088  CD2 HIS A 144      14.384  -4.278  -0.796  1.00 95.96           C  
ATOM   2089  HD2 HIS A 144      15.212  -3.702  -0.411  1.00 95.96           H  
ATOM   2090  ND1 HIS A 144      12.963  -5.922  -1.178  1.00 95.96           N  
ATOM   2091  HD1 HIS A 144      12.438  -6.782  -1.105  1.00 95.96           H  
ATOM   2092  CE1 HIS A 144      12.668  -4.909  -2.009  1.00 95.96           C  
ATOM   2093  HE1 HIS A 144      11.855  -4.912  -2.720  1.00 95.96           H  
ATOM   2094  NE2 HIS A 144      13.502  -3.876  -1.807  1.00 95.96           N  
ATOM   2095  N   MET A 145      15.282  -7.927   3.491  1.00 96.48           N  
ATOM   2096  H   MET A 145      15.740  -7.044   3.663  1.00 96.48           H  
ATOM   2097  CA  MET A 145      15.769  -9.095   4.239  1.00 96.48           C  
ATOM   2098  HA  MET A 145      15.676  -9.971   3.597  1.00 96.48           H  
ATOM   2099  C   MET A 145      14.955  -9.430   5.508  1.00 96.48           C  
ATOM   2100  CB  MET A 145      17.262  -8.896   4.552  1.00 96.48           C  
ATOM   2101  HB2 MET A 145      17.396  -7.930   5.039  1.00 96.48           H  
ATOM   2102  HB3 MET A 145      17.602  -9.662   5.248  1.00 96.48           H  
ATOM   2103  O   MET A 145      15.348 -10.325   6.260  1.00 96.48           O  
ATOM   2104  CG  MET A 145      18.151  -8.949   3.298  1.00 96.48           C  
ATOM   2105  HG2 MET A 145      19.164  -8.674   3.592  1.00 96.48           H  
ATOM   2106  HG3 MET A 145      17.804  -8.196   2.590  1.00 96.48           H  
ATOM   2107  SD  MET A 145      18.232 -10.531   2.404  1.00 96.48           S  
ATOM   2108  CE  MET A 145      18.905 -11.620   3.684  1.00 96.48           C  
ATOM   2109  HE1 MET A 145      19.832 -11.199   4.074  1.00 96.48           H  
ATOM   2110  HE2 MET A 145      18.182 -11.726   4.492  1.00 96.48           H  
ATOM   2111  HE3 MET A 145      19.101 -12.603   3.254  1.00 96.48           H  
ATOM   2112  N   TYR A 146      13.831  -8.750   5.768  1.00 97.83           N  
ATOM   2113  H   TYR A 146      13.560  -8.005   5.143  1.00 97.83           H  
ATOM   2114  CA  TYR A 146      12.962  -9.043   6.912  1.00 97.83           C  
ATOM   2115  HA  TYR A 146      13.563  -8.965   7.818  1.00 97.83           H  
ATOM   2116  C   TYR A 146      12.365 -10.461   6.855  1.00 97.83           C  
ATOM   2117  CB  TYR A 146      11.848  -7.997   7.000  1.00 97.83           C  
ATOM   2118  HB2 TYR A 146      11.378  -7.911   6.020  1.00 97.83           H  
ATOM   2119  HB3 TYR A 146      12.288  -7.029   7.239  1.00 97.83           H  
ATOM   2120  O   TYR A 146      11.770 -10.864   5.856  1.00 97.83           O  
ATOM   2121  CG  TYR A 146      10.765  -8.320   8.017  1.00 97.83           C  
ATOM   2122  CD1 TYR A 146       9.552  -8.885   7.580  1.00 97.83           C  
ATOM   2123  HD1 TYR A 146       9.413  -9.118   6.534  1.00 97.83           H  
ATOM   2124  CD2 TYR A 146      10.963  -8.066   9.388  1.00 97.83           C  
ATOM   2125  HD2 TYR A 146      11.913  -7.692   9.739  1.00 97.83           H  
ATOM   2126  CE1 TYR A 146       8.525  -9.147   8.502  1.00 97.83           C  
ATOM   2127  HE1 TYR A 146       7.603  -9.599   8.168  1.00 97.83           H  
ATOM   2128  CE2 TYR A 146       9.918  -8.285  10.308  1.00 97.83           C  
ATOM   2129  HE2 TYR A 146      10.060  -8.053  11.353  1.00 97.83           H  
ATOM   2130  OH  TYR A 146       7.644  -8.961  10.720  1.00 97.83           O  
ATOM   2131  HH  TYR A 146       7.889  -8.744  11.623  1.00 97.83           H  
ATOM   2132  CZ  TYR A 146       8.686  -8.808   9.861  1.00 97.83           C  
ATOM   2133  N   GLY A 147      12.487 -11.195   7.967  1.00 96.43           N  
ATOM   2134  H   GLY A 147      13.008 -10.792   8.733  1.00 96.43           H  
ATOM   2135  CA  GLY A 147      11.931 -12.544   8.129  1.00 96.43           C  
ATOM   2136  HA2 GLY A 147      12.741 -13.218   8.411  1.00 96.43           H  
ATOM   2137  HA3 GLY A 147      11.519 -12.901   7.186  1.00 96.43           H  
ATOM   2138  C   GLY A 147      10.836 -12.661   9.194  1.00 96.43           C  
ATOM   2139  O   GLY A 147       9.851 -13.353   8.972  1.00 96.43           O  
ATOM   2140  N   SER A 148      10.987 -12.017  10.356  1.00 97.35           N  
ATOM   2141  H   SER A 148      11.806 -11.447  10.513  1.00 97.35           H  
ATOM   2142  CA  SER A 148       9.990 -12.044  11.437  1.00 97.35           C  
ATOM   2143  HA  SER A 148       9.013 -11.806  11.016  1.00 97.35           H  
ATOM   2144  C   SER A 148      10.288 -11.010  12.526  1.00 97.35           C  
ATOM   2145  CB  SER A 148       9.910 -13.444  12.070  1.00 97.35           C  
ATOM   2146  HB2 SER A 148       9.635 -14.171  11.306  1.00 97.35           H  
ATOM   2147  HB3 SER A 148       9.129 -13.456  12.830  1.00 97.35           H  
ATOM   2148  O   SER A 148      11.345 -10.378  12.529  1.00 97.35           O  
ATOM   2149  OG  SER A 148      11.140 -13.834  12.658  1.00 97.35           O  
ATOM   2150  HG  SER A 148      11.145 -14.792  12.712  1.00 97.35           H  
ATOM   2151  N   GLY A 149       9.357 -10.846  13.468  1.00 96.96           N  
ATOM   2152  H   GLY A 149       8.470 -11.307  13.325  1.00 96.96           H  
ATOM   2153  CA  GLY A 149       9.470  -9.903  14.583  1.00 96.96           C  
ATOM   2154  HA2 GLY A 149       8.968 -10.314  15.459  1.00 96.96           H  
ATOM   2155  HA3 GLY A 149      10.521  -9.756  14.833  1.00 96.96           H  
ATOM   2156  C   GLY A 149       8.854  -8.542  14.262  1.00 96.96           C  
ATOM   2157  O   GLY A 149       8.146  -8.391  13.269  1.00 96.96           O  
ATOM   2158  N   ILE A 150       9.094  -7.547  15.116  1.00 97.99           N  
ATOM   2159  H   ILE A 150       9.763  -7.694  15.858  1.00 97.99           H  
ATOM   2160  CA  ILE A 150       8.689  -6.160  14.852  1.00 97.99           C  
ATOM   2161  HA  ILE A 150       7.877  -6.149  14.126  1.00 97.99           H  
ATOM   2162  C   ILE A 150       9.888  -5.440  14.237  1.00 97.99           C  
ATOM   2163  CB  ILE A 150       8.173  -5.461  16.131  1.00 97.99           C  
ATOM   2164  HB  ILE A 150       8.971  -5.455  16.873  1.00 97.99           H  
ATOM   2165  O   ILE A 150      10.933  -5.355  14.870  1.00 97.99           O  
ATOM   2166  CG1 ILE A 150       6.956  -6.221  16.712  1.00 97.99           C  
ATOM   2167 HG12 ILE A 150       7.196  -7.281  16.805  1.00 97.99           H  
ATOM   2168 HG13 ILE A 150       6.110  -6.129  16.032  1.00 97.99           H  
ATOM   2169  CG2 ILE A 150       7.791  -4.005  15.801  1.00 97.99           C  
ATOM   2170 HG21 ILE A 150       7.427  -3.489  16.689  1.00 97.99           H  
ATOM   2171 HG22 ILE A 150       7.028  -3.979  15.023  1.00 97.99           H  
ATOM   2172 HG23 ILE A 150       8.669  -3.459  15.457  1.00 97.99           H  
ATOM   2173  CD1 ILE A 150       6.535  -5.745  18.105  1.00 97.99           C  
ATOM   2174 HD11 ILE A 150       5.733  -6.389  18.468  1.00 97.99           H  
ATOM   2175 HD12 ILE A 150       6.169  -4.719  18.068  1.00 97.99           H  
ATOM   2176 HD13 ILE A 150       7.379  -5.808  18.792  1.00 97.99           H  
ATOM   2177  N   TYR A 151       9.739  -4.936  13.014  1.00 97.84           N  
ATOM   2178  H   TYR A 151       8.874  -5.107  12.522  1.00 97.84           H  
ATOM   2179  CA  TYR A 151      10.781  -4.189  12.318  1.00 97.84           C  
ATOM   2180  HA  TYR A 151      11.723  -4.726  12.429  1.00 97.84           H  
ATOM   2181  C   TYR A 151      10.952  -2.789  12.923  1.00 97.84           C  
ATOM   2182  CB  TYR A 151      10.446  -4.128  10.821  1.00 97.84           C  
ATOM   2183  HB2 TYR A 151      10.184  -5.131  10.482  1.00 97.84           H  
ATOM   2184  HB3 TYR A 151       9.568  -3.502  10.661  1.00 97.84           H  
ATOM   2185  O   TYR A 151      10.032  -1.968  12.855  1.00 97.84           O  
ATOM   2186  CG  TYR A 151      11.586  -3.618   9.962  1.00 97.84           C  
ATOM   2187  CD1 TYR A 151      11.793  -2.237   9.764  1.00 97.84           C  
ATOM   2188  HD1 TYR A 151      11.144  -1.514  10.236  1.00 97.84           H  
ATOM   2189  CD2 TYR A 151      12.471  -4.545   9.383  1.00 97.84           C  
ATOM   2190  HD2 TYR A 151      12.332  -5.603   9.549  1.00 97.84           H  
ATOM   2191  CE1 TYR A 151      12.880  -1.789   8.985  1.00 97.84           C  
ATOM   2192  HE1 TYR A 151      13.062  -0.731   8.862  1.00 97.84           H  
ATOM   2193  CE2 TYR A 151      13.546  -4.106   8.597  1.00 97.84           C  
ATOM   2194  HE2 TYR A 151      14.232  -4.812   8.153  1.00 97.84           H  
ATOM   2195  OH  TYR A 151      14.808  -2.348   7.637  1.00 97.84           O  
ATOM   2196  HH  TYR A 151      14.947  -1.398   7.604  1.00 97.84           H  
ATOM   2197  CZ  TYR A 151      13.754  -2.730   8.395  1.00 97.84           C  
ATOM   2198  N   ASP A 152      12.128  -2.529  13.487  1.00 96.79           N  
ATOM   2199  H   ASP A 152      12.748  -3.299  13.691  1.00 96.79           H  
ATOM   2200  CA  ASP A 152      12.610  -1.233  13.988  1.00 96.79           C  
ATOM   2201  HA  ASP A 152      11.882  -0.466  13.722  1.00 96.79           H  
ATOM   2202  C   ASP A 152      13.953  -0.806  13.343  1.00 96.79           C  
ATOM   2203  CB  ASP A 152      12.688  -1.288  15.525  1.00 96.79           C  
ATOM   2204  HB2 ASP A 152      11.723  -1.611  15.916  1.00 96.79           H  
ATOM   2205  HB3 ASP A 152      12.865  -0.279  15.896  1.00 96.79           H  
ATOM   2206  O   ASP A 152      14.593   0.148  13.795  1.00 96.79           O  
ATOM   2207  CG  ASP A 152      13.781  -2.220  16.078  1.00 96.79           C  
ATOM   2208  OD1 ASP A 152      14.179  -1.993  17.245  1.00 96.79           O  
ATOM   2209  OD2 ASP A 152      14.185  -3.164  15.359  1.00 96.79           O  
ATOM   2210  N   GLY A 153      14.371  -1.522  12.290  1.00 96.33           N  
ATOM   2211  H   GLY A 153      13.757  -2.259  11.973  1.00 96.33           H  
ATOM   2212  CA  GLY A 153      15.655  -1.378  11.601  1.00 96.33           C  
ATOM   2213  HA2 GLY A 153      15.794  -2.231  10.937  1.00 96.33           H  
ATOM   2214  HA3 GLY A 153      16.459  -1.402  12.336  1.00 96.33           H  
ATOM   2215  C   GLY A 153      15.804  -0.099  10.770  1.00 96.33           C  
ATOM   2216  O   GLY A 153      15.024   0.852  10.854  1.00 96.33           O  
ATOM   2217  N   SER A 154      16.840  -0.038   9.933  1.00 96.22           N  
ATOM   2218  H   SER A 154      17.423  -0.853   9.807  1.00 96.22           H  
ATOM   2219  CA  SER A 154      17.043   1.125   9.067  1.00 96.22           C  
ATOM   2220  HA  SER A 154      16.884   2.012   9.681  1.00 96.22           H  
ATOM   2221  C   SER A 154      16.012   1.180   7.935  1.00 96.22           C  
ATOM   2222  CB  SER A 154      18.484   1.208   8.559  1.00 96.22           C  
ATOM   2223  HB2 SER A 154      19.170   1.067   9.394  1.00 96.22           H  
ATOM   2224  HB3 SER A 154      18.651   2.199   8.137  1.00 96.22           H  
ATOM   2225  O   SER A 154      15.499   0.166   7.474  1.00 96.22           O  
ATOM   2226  OG  SER A 154      18.760   0.254   7.562  1.00 96.22           O  
ATOM   2227  HG  SER A 154      18.710  -0.607   7.983  1.00 96.22           H  
ATOM   2228  N   CYS A 155      15.721   2.382   7.448  1.00 96.36           N  
ATOM   2229  H   CYS A 155      16.192   3.186   7.839  1.00 96.36           H  
ATOM   2230  CA  CYS A 155      14.820   2.605   6.318  1.00 96.36           C  
ATOM   2231  HA  CYS A 155      14.373   1.665   5.995  1.00 96.36           H  
ATOM   2232  C   CYS A 155      15.602   3.189   5.136  1.00 96.36           C  
ATOM   2233  CB  CYS A 155      13.686   3.532   6.769  1.00 96.36           C  
ATOM   2234  HB2 CYS A 155      14.107   4.522   6.947  1.00 96.36           H  
ATOM   2235  HB3 CYS A 155      12.958   3.619   5.964  1.00 96.36           H  
ATOM   2236  O   CYS A 155      16.711   3.710   5.301  1.00 96.36           O  
ATOM   2237  SG  CYS A 155      12.823   3.011   8.279  1.00 96.36           S  
ATOM   2238  N   ASN A 156      15.020   3.177   3.936  1.00 94.89           N  
ATOM   2239  H   ASN A 156      14.103   2.764   3.850  1.00 94.89           H  
ATOM   2240  CA  ASN A 156      15.522   4.034   2.864  1.00 94.89           C  
ATOM   2241  HA  ASN A 156      16.586   3.829   2.745  1.00 94.89           H  
ATOM   2242  C   ASN A 156      15.381   5.507   3.288  1.00 94.89           C  
ATOM   2243  CB  ASN A 156      14.827   3.686   1.535  1.00 94.89           C  
ATOM   2244  HB2 ASN A 156      14.902   2.608   1.391  1.00 94.89           H  
ATOM   2245  HB3 ASN A 156      13.768   3.940   1.588  1.00 94.89           H  
ATOM   2246  O   ASN A 156      14.501   5.879   4.062  1.00 94.89           O  
ATOM   2247  CG  ASN A 156      15.412   4.338   0.288  1.00 94.89           C  
ATOM   2248  ND2 ASN A 156      14.925   3.957  -0.865  1.00 94.89           N  
ATOM   2249 HD21 ASN A 156      14.208   3.247  -0.885  1.00 94.89           H  
ATOM   2250 HD22 ASN A 156      15.281   4.398  -1.701  1.00 94.89           H  
ATOM   2251  OD1 ASN A 156      16.302   5.183   0.311  1.00 94.89           O  
ATOM   2252  N   SER A 157      16.252   6.361   2.758  1.00 92.02           N  
ATOM   2253  H   SER A 157      16.912   5.978   2.096  1.00 92.02           H  
ATOM   2254  CA  SER A 157      16.212   7.809   2.963  1.00 92.02           C  
ATOM   2255  HA  SER A 157      16.438   8.019   4.009  1.00 92.02           H  
ATOM   2256  C   SER A 157      14.848   8.433   2.657  1.00 92.02           C  
ATOM   2257  CB  SER A 157      17.282   8.469   2.086  1.00 92.02           C  
ATOM   2258  HB2 SER A 157      17.254   9.548   2.239  1.00 92.02           H  
ATOM   2259  HB3 SER A 157      18.262   8.105   2.393  1.00 92.02           H  
ATOM   2260  O   SER A 157      14.502   9.438   3.273  1.00 92.02           O  
ATOM   2261  OG  SER A 157      17.097   8.189   0.704  1.00 92.02           O  
ATOM   2262  HG  SER A 157      16.961   7.247   0.580  1.00 92.02           H  
ATOM   2263  N   ARG A 158      14.101   7.862   1.698  1.00 92.36           N  
ATOM   2264  H   ARG A 158      14.438   6.997   1.299  1.00 92.36           H  
ATOM   2265  CA  ARG A 158      12.795   8.335   1.228  1.00 92.36           C  
ATOM   2266  HA  ARG A 158      12.268   8.792   2.065  1.00 92.36           H  
ATOM   2267  C   ARG A 158      11.937   7.180   0.717  1.00 92.36           C  
ATOM   2268  CB  ARG A 158      12.969   9.388   0.126  1.00 92.36           C  
ATOM   2269  HB2 ARG A 158      13.436   8.930  -0.746  1.00 92.36           H  
ATOM   2270  HB3 ARG A 158      11.986   9.761  -0.161  1.00 92.36           H  
ATOM   2271  O   ARG A 158      12.438   6.095   0.430  1.00 92.36           O  
ATOM   2272  CG  ARG A 158      13.826  10.571   0.595  1.00 92.36           C  
ATOM   2273  HG2 ARG A 158      13.448  10.956   1.543  1.00 92.36           H  
ATOM   2274  HG3 ARG A 158      14.859  10.245   0.714  1.00 92.36           H  
ATOM   2275  CD  ARG A 158      13.774  11.688  -0.424  1.00 92.36           C  
ATOM   2276  HD2 ARG A 158      13.065  12.444  -0.086  1.00 92.36           H  
ATOM   2277  HD3 ARG A 158      13.373  11.263  -1.344  1.00 92.36           H  
ATOM   2278  NE  ARG A 158      15.111  12.257  -0.686  1.00 92.36           N  
ATOM   2279  HE  ARG A 158      15.785  11.622  -1.090  1.00 92.36           H  
ATOM   2280  NH1 ARG A 158      14.647  14.407  -0.070  1.00 92.36           N  
ATOM   2281 HH11 ARG A 158      13.777  14.073   0.320  1.00 92.36           H  
ATOM   2282 HH12 ARG A 158      14.890  15.384   0.016  1.00 92.36           H  
ATOM   2283  NH2 ARG A 158      16.594  13.945  -1.052  1.00 92.36           N  
ATOM   2284 HH21 ARG A 158      16.858  14.916  -0.964  1.00 92.36           H  
ATOM   2285 HH22 ARG A 158      17.124  13.324  -1.647  1.00 92.36           H  
ATOM   2286  CZ  ARG A 158      15.450  13.526  -0.590  1.00 92.36           C  
ATOM   2287  N   LEU A 159      10.645   7.459   0.609  1.00 95.42           N  
ATOM   2288  H   LEU A 159      10.362   8.408   0.810  1.00 95.42           H  
ATOM   2289  CA  LEU A 159       9.585   6.514   0.279  1.00 95.42           C  
ATOM   2290  HA  LEU A 159       9.646   5.659   0.951  1.00 95.42           H  
ATOM   2291  C   LEU A 159       9.714   6.007  -1.169  1.00 95.42           C  
ATOM   2292  CB  LEU A 159       8.248   7.231   0.511  1.00 95.42           C  
ATOM   2293  HB2 LEU A 159       8.201   8.053  -0.203  1.00 95.42           H  
ATOM   2294  HB3 LEU A 159       7.447   6.525   0.294  1.00 95.42           H  
ATOM   2295  O   LEU A 159       9.915   6.794  -2.096  1.00 95.42           O  
ATOM   2296  CG  LEU A 159       8.042   7.808   1.928  1.00 95.42           C  
ATOM   2297  HG  LEU A 159       8.955   8.298   2.266  1.00 95.42           H  
ATOM   2298  CD1 LEU A 159       6.949   8.872   1.970  1.00 95.42           C  
ATOM   2299 HD11 LEU A 159       7.171   9.585   2.764  1.00 95.42           H  
ATOM   2300 HD12 LEU A 159       6.898   9.427   1.034  1.00 95.42           H  
ATOM   2301 HD13 LEU A 159       5.981   8.422   2.190  1.00 95.42           H  
ATOM   2302  CD2 LEU A 159       7.684   6.713   2.923  1.00 95.42           C  
ATOM   2303 HD21 LEU A 159       8.524   6.032   3.058  1.00 95.42           H  
ATOM   2304 HD22 LEU A 159       6.810   6.158   2.582  1.00 95.42           H  
ATOM   2305 HD23 LEU A 159       7.437   7.164   3.885  1.00 95.42           H  
ATOM   2306  N   ASN A 160       9.626   4.690  -1.354  1.00 94.65           N  
ATOM   2307  H   ASN A 160       9.514   4.106  -0.538  1.00 94.65           H  
ATOM   2308  CA  ASN A 160       9.943   4.015  -2.620  1.00 94.65           C  
ATOM   2309  HA  ASN A 160       9.668   4.676  -3.442  1.00 94.65           H  
ATOM   2310  C   ASN A 160       9.181   2.699  -2.855  1.00 94.65           C  
ATOM   2311  CB  ASN A 160      11.461   3.753  -2.684  1.00 94.65           C  
ATOM   2312  HB2 ASN A 160      12.001   4.687  -2.527  1.00 94.65           H  
ATOM   2313  HB3 ASN A 160      11.706   3.380  -3.679  1.00 94.65           H  
ATOM   2314  O   ASN A 160       9.400   2.065  -3.883  1.00 94.65           O  
ATOM   2315  CG  ASN A 160      11.934   2.746  -1.649  1.00 94.65           C  
ATOM   2316  ND2 ASN A 160      12.875   1.896  -1.980  1.00 94.65           N  
ATOM   2317 HD21 ASN A 160      13.125   1.232  -1.261  1.00 94.65           H  
ATOM   2318 HD22 ASN A 160      13.104   1.728  -2.950  1.00 94.65           H  
ATOM   2319  OD1 ASN A 160      11.513   2.739  -0.508  1.00 94.65           O  
ATOM   2320  N   HIS A 161       8.317   2.286  -1.927  1.00 97.38           N  
ATOM   2321  H   HIS A 161       8.211   2.834  -1.086  1.00 97.38           H  
ATOM   2322  CA  HIS A 161       7.485   1.085  -2.018  1.00 97.38           C  
ATOM   2323  HA  HIS A 161       7.431   0.748  -3.053  1.00 97.38           H  
ATOM   2324  C   HIS A 161       6.054   1.399  -1.555  1.00 97.38           C  
ATOM   2325  CB  HIS A 161       8.144  -0.029  -1.189  1.00 97.38           C  
ATOM   2326  HB2 HIS A 161       8.161   0.261  -0.138  1.00 97.38           H  
ATOM   2327  HB3 HIS A 161       9.175  -0.151  -1.522  1.00 97.38           H  
ATOM   2328  O   HIS A 161       5.839   2.413  -0.887  1.00 97.38           O  
ATOM   2329  CG  HIS A 161       7.460  -1.360  -1.333  1.00 97.38           C  
ATOM   2330  CD2 HIS A 161       7.200  -2.251  -0.335  1.00 97.38           C  
ATOM   2331  HD2 HIS A 161       7.464  -2.151   0.708  1.00 97.38           H  
ATOM   2332  ND1 HIS A 161       6.966  -1.866  -2.532  1.00 97.38           N  
ATOM   2333  CE1 HIS A 161       6.418  -3.056  -2.239  1.00 97.38           C  
ATOM   2334  HE1 HIS A 161       5.958  -3.726  -2.950  1.00 97.38           H  
ATOM   2335  NE2 HIS A 161       6.542  -3.306  -0.928  1.00 97.38           N  
ATOM   2336  HE2 HIS A 161       6.230  -4.158  -0.483  1.00 97.38           H  
ATOM   2337  N   ALA A 162       5.082   0.549  -1.890  1.00 98.07           N  
ATOM   2338  H   ALA A 162       5.337  -0.303  -2.369  1.00 98.07           H  
ATOM   2339  CA  ALA A 162       3.698   0.667  -1.432  1.00 98.07           C  
ATOM   2340  HA  ALA A 162       3.672   1.346  -0.580  1.00 98.07           H  
ATOM   2341  C   ALA A 162       3.157  -0.672  -0.930  1.00 98.07           C  
ATOM   2342  CB  ALA A 162       2.807   1.274  -2.519  1.00 98.07           C  
ATOM   2343  HB1 ALA A 162       2.829   0.647  -3.410  1.00 98.07           H  
ATOM   2344  HB2 ALA A 162       1.783   1.340  -2.153  1.00 98.07           H  
ATOM   2345  HB3 ALA A 162       3.153   2.280  -2.759  1.00 98.07           H  
ATOM   2346  O   ALA A 162       3.441  -1.735  -1.476  1.00 98.07           O  
ATOM   2347  N   VAL A 163       2.383  -0.599   0.146  1.00 97.99           N  
ATOM   2348  H   VAL A 163       2.146   0.322   0.486  1.00 97.99           H  
ATOM   2349  CA  VAL A 163       1.885  -1.736   0.930  1.00 97.99           C  
ATOM   2350  HA  VAL A 163       1.755  -2.600   0.279  1.00 97.99           H  
ATOM   2351  C   VAL A 163       0.514  -1.385   1.515  1.00 97.99           C  
ATOM   2352  CB  VAL A 163       2.892  -2.111   2.041  1.00 97.99           C  
ATOM   2353  HB  VAL A 163       2.456  -2.931   2.611  1.00 97.99           H  
ATOM   2354  O   VAL A 163       0.045  -0.254   1.364  1.00 97.99           O  
ATOM   2355  CG1 VAL A 163       4.224  -2.626   1.492  1.00 97.99           C  
ATOM   2356 HG11 VAL A 163       4.818  -3.057   2.298  1.00 97.99           H  
ATOM   2357 HG12 VAL A 163       4.038  -3.396   0.743  1.00 97.99           H  
ATOM   2358 HG13 VAL A 163       4.783  -1.812   1.032  1.00 97.99           H  
ATOM   2359  CG2 VAL A 163       3.191  -0.957   3.010  1.00 97.99           C  
ATOM   2360 HG21 VAL A 163       3.534  -0.076   2.467  1.00 97.99           H  
ATOM   2361 HG22 VAL A 163       3.969  -1.249   3.715  1.00 97.99           H  
ATOM   2362 HG23 VAL A 163       2.289  -0.714   3.572  1.00 97.99           H  
ATOM   2363  N   THR A 164      -0.156  -2.319   2.187  1.00 98.60           N  
ATOM   2364  H   THR A 164       0.226  -3.252   2.245  1.00 98.60           H  
ATOM   2365  CA  THR A 164      -1.454  -2.041   2.832  1.00 98.60           C  
ATOM   2366  HA  THR A 164      -1.718  -0.992   2.695  1.00 98.60           H  
ATOM   2367  C   THR A 164      -1.359  -2.294   4.329  1.00 98.60           C  
ATOM   2368  CB  THR A 164      -2.588  -2.864   2.204  1.00 98.60           C  
ATOM   2369  HB  THR A 164      -2.467  -3.910   2.485  1.00 98.60           H  
ATOM   2370  O   THR A 164      -1.016  -3.397   4.752  1.00 98.60           O  
ATOM   2371  CG2 THR A 164      -3.980  -2.391   2.619  1.00 98.60           C  
ATOM   2372 HG21 THR A 164      -4.733  -3.033   2.164  1.00 98.60           H  
ATOM   2373 HG22 THR A 164      -4.083  -2.440   3.703  1.00 98.60           H  
ATOM   2374 HG23 THR A 164      -4.142  -1.364   2.290  1.00 98.60           H  
ATOM   2375  OG1 THR A 164      -2.535  -2.772   0.802  1.00 98.60           O  
ATOM   2376  HG1 THR A 164      -3.064  -2.025   0.511  1.00 98.60           H  
ATOM   2377  N   VAL A 165      -1.688  -1.302   5.155  1.00 98.64           N  
ATOM   2378  H   VAL A 165      -2.015  -0.434   4.756  1.00 98.64           H  
ATOM   2379  CA  VAL A 165      -1.832  -1.501   6.602  1.00 98.64           C  
ATOM   2380  HA  VAL A 165      -1.041  -2.171   6.941  1.00 98.64           H  
ATOM   2381  C   VAL A 165      -3.177  -2.175   6.852  1.00 98.64           C  
ATOM   2382  CB  VAL A 165      -1.685  -0.194   7.401  1.00 98.64           C  
ATOM   2383  HB  VAL A 165      -2.473   0.505   7.121  1.00 98.64           H  
ATOM   2384  O   VAL A 165      -4.233  -1.574   6.659  1.00 98.64           O  
ATOM   2385  CG1 VAL A 165      -1.764  -0.477   8.904  1.00 98.64           C  
ATOM   2386 HG11 VAL A 165      -1.574   0.446   9.452  1.00 98.64           H  
ATOM   2387 HG12 VAL A 165      -2.757  -0.842   9.166  1.00 98.64           H  
ATOM   2388 HG13 VAL A 165      -1.019  -1.220   9.189  1.00 98.64           H  
ATOM   2389  CG2 VAL A 165      -0.327   0.459   7.147  1.00 98.64           C  
ATOM   2390 HG21 VAL A 165      -0.247   1.390   7.708  1.00 98.64           H  
ATOM   2391 HG22 VAL A 165       0.479  -0.212   7.444  1.00 98.64           H  
ATOM   2392 HG23 VAL A 165      -0.232   0.689   6.085  1.00 98.64           H  
ATOM   2393  N   ILE A 166      -3.131  -3.438   7.275  1.00 98.46           N  
ATOM   2394  H   ILE A 166      -2.216  -3.838   7.429  1.00 98.46           H  
ATOM   2395  CA  ILE A 166      -4.305  -4.287   7.532  1.00 98.46           C  
ATOM   2396  HA  ILE A 166      -5.178  -3.773   7.130  1.00 98.46           H  
ATOM   2397  C   ILE A 166      -4.598  -4.449   9.030  1.00 98.46           C  
ATOM   2398  CB  ILE A 166      -4.215  -5.632   6.770  1.00 98.46           C  
ATOM   2399  HB  ILE A 166      -5.164  -6.149   6.918  1.00 98.46           H  
ATOM   2400  O   ILE A 166      -5.477  -5.218   9.419  1.00 98.46           O  
ATOM   2401  CG1 ILE A 166      -3.082  -6.591   7.201  1.00 98.46           C  
ATOM   2402 HG12 ILE A 166      -2.130  -6.061   7.233  1.00 98.46           H  
ATOM   2403 HG13 ILE A 166      -2.997  -7.375   6.448  1.00 98.46           H  
ATOM   2404  CG2 ILE A 166      -4.081  -5.390   5.257  1.00 98.46           C  
ATOM   2405 HG21 ILE A 166      -4.870  -4.721   4.915  1.00 98.46           H  
ATOM   2406 HG22 ILE A 166      -3.112  -4.950   5.022  1.00 98.46           H  
ATOM   2407 HG23 ILE A 166      -4.181  -6.332   4.717  1.00 98.46           H  
ATOM   2408  CD1 ILE A 166      -3.323  -7.299   8.538  1.00 98.46           C  
ATOM   2409 HD11 ILE A 166      -3.134  -6.621   9.370  1.00 98.46           H  
ATOM   2410 HD12 ILE A 166      -4.350  -7.659   8.597  1.00 98.46           H  
ATOM   2411 HD13 ILE A 166      -2.645  -8.149   8.617  1.00 98.46           H  
ATOM   2412  N   GLY A 167      -3.870  -3.744   9.894  1.00 98.35           N  
ATOM   2413  H   GLY A 167      -3.122  -3.163   9.542  1.00 98.35           H  
ATOM   2414  CA  GLY A 167      -4.062  -3.823  11.334  1.00 98.35           C  
ATOM   2415  HA2 GLY A 167      -5.021  -3.377  11.599  1.00 98.35           H  
ATOM   2416  HA3 GLY A 167      -4.082  -4.876  11.617  1.00 98.35           H  
ATOM   2417  C   GLY A 167      -2.965  -3.142  12.140  1.00 98.35           C  
ATOM   2418  O   GLY A 167      -2.076  -2.486  11.599  1.00 98.35           O  
ATOM   2419  N   TYR A 168      -3.031  -3.316  13.453  1.00 98.28           N  
ATOM   2420  H   TYR A 168      -3.766  -3.912  13.808  1.00 98.28           H  
ATOM   2421  CA  TYR A 168      -2.037  -2.860  14.420  1.00 98.28           C  
ATOM   2422  HA  TYR A 168      -1.041  -3.064  14.027  1.00 98.28           H  
ATOM   2423  C   TYR A 168      -2.202  -3.626  15.737  1.00 98.28           C  
ATOM   2424  CB  TYR A 168      -2.175  -1.344  14.659  1.00 98.28           C  
ATOM   2425  HB2 TYR A 168      -2.028  -0.818  13.716  1.00 98.28           H  
ATOM   2426  HB3 TYR A 168      -1.386  -1.010  15.333  1.00 98.28           H  
ATOM   2427  O   TYR A 168      -3.248  -4.218  16.016  1.00 98.28           O  
ATOM   2428  CG  TYR A 168      -3.508  -0.938  15.245  1.00 98.28           C  
ATOM   2429  CD1 TYR A 168      -4.563  -0.566  14.394  1.00 98.28           C  
ATOM   2430  HD1 TYR A 168      -4.390  -0.498  13.330  1.00 98.28           H  
ATOM   2431  CD2 TYR A 168      -3.706  -0.995  16.636  1.00 98.28           C  
ATOM   2432  HD2 TYR A 168      -2.895  -1.269  17.294  1.00 98.28           H  
ATOM   2433  CE1 TYR A 168      -5.840  -0.308  14.923  1.00 98.28           C  
ATOM   2434  HE1 TYR A 168      -6.662  -0.042  14.275  1.00 98.28           H  
ATOM   2435  CE2 TYR A 168      -4.978  -0.741  17.169  1.00 98.28           C  
ATOM   2436  HE2 TYR A 168      -5.128  -0.811  18.236  1.00 98.28           H  
ATOM   2437  OH  TYR A 168      -7.300  -0.279  16.821  1.00 98.28           O  
ATOM   2438  HH  TYR A 168      -7.270  -0.359  17.777  1.00 98.28           H  
ATOM   2439  CZ  TYR A 168      -6.055  -0.428  16.311  1.00 98.28           C  
ATOM   2440  N   GLY A 169      -1.191  -3.562  16.594  1.00 97.91           N  
ATOM   2441  H   GLY A 169      -0.349  -3.077  16.317  1.00 97.91           H  
ATOM   2442  CA  GLY A 169      -1.267  -4.119  17.935  1.00 97.91           C  
ATOM   2443  HA2 GLY A 169      -1.173  -5.203  17.869  1.00 97.91           H  
ATOM   2444  HA3 GLY A 169      -2.235  -3.884  18.377  1.00 97.91           H  
ATOM   2445  C   GLY A 169      -0.190  -3.587  18.867  1.00 97.91           C  
ATOM   2446  O   GLY A 169       0.438  -2.553  18.614  1.00 97.91           O  
ATOM   2447  N   THR A 170      -0.018  -4.325  19.958  1.00 97.65           N  
ATOM   2448  H   THR A 170      -0.567  -5.167  20.053  1.00 97.65           H  
ATOM   2449  CA  THR A 170       1.036  -4.161  20.959  1.00 97.65           C  
ATOM   2450  HA  THR A 170       1.859  -3.582  20.540  1.00 97.65           H  
ATOM   2451  C   THR A 170       1.551  -5.555  21.306  1.00 97.65           C  
ATOM   2452  CB  THR A 170       0.515  -3.445  22.219  1.00 97.65           C  
ATOM   2453  HB  THR A 170      -0.141  -4.117  22.773  1.00 97.65           H  
ATOM   2454  O   THR A 170       0.766  -6.503  21.348  1.00 97.65           O  
ATOM   2455  CG2 THR A 170       1.648  -2.992  23.129  1.00 97.65           C  
ATOM   2456 HG21 THR A 170       1.242  -2.440  23.978  1.00 97.65           H  
ATOM   2457 HG22 THR A 170       2.194  -3.855  23.509  1.00 97.65           H  
ATOM   2458 HG23 THR A 170       2.329  -2.347  22.574  1.00 97.65           H  
ATOM   2459  OG1 THR A 170      -0.217  -2.282  21.880  1.00 97.65           O  
ATOM   2460  HG1 THR A 170      -1.107  -2.566  21.660  1.00 97.65           H  
ATOM   2461  N   SER A 171       2.858  -5.699  21.478  1.00 96.65           N  
ATOM   2462  H   SER A 171       3.450  -4.888  21.368  1.00 96.65           H  
ATOM   2463  CA  SER A 171       3.512  -6.930  21.920  1.00 96.65           C  
ATOM   2464  HA  SER A 171       3.117  -7.780  21.363  1.00 96.65           H  
ATOM   2465  C   SER A 171       3.267  -7.166  23.412  1.00 96.65           C  
ATOM   2466  CB  SER A 171       5.000  -6.798  21.612  1.00 96.65           C  
ATOM   2467  HB2 SER A 171       5.161  -6.898  20.538  1.00 96.65           H  
ATOM   2468  HB3 SER A 171       5.326  -5.804  21.916  1.00 96.65           H  
ATOM   2469  O   SER A 171       3.302  -6.226  24.206  1.00 96.65           O  
ATOM   2470  OG  SER A 171       5.774  -7.756  22.290  1.00 96.65           O  
ATOM   2471  HG  SER A 171       6.584  -7.284  22.495  1.00 96.65           H  
ATOM   2472  N   GLU A 172       3.015  -8.419  23.795  1.00 95.53           N  
ATOM   2473  H   GLU A 172       3.018  -9.153  23.101  1.00 95.53           H  
ATOM   2474  CA  GLU A 172       2.816  -8.812  25.198  1.00 95.53           C  
ATOM   2475  HA  GLU A 172       2.292  -8.012  25.721  1.00 95.53           H  
ATOM   2476  C   GLU A 172       4.144  -9.015  25.953  1.00 95.53           C  
ATOM   2477  CB  GLU A 172       1.935 -10.077  25.277  1.00 95.53           C  
ATOM   2478  HB2 GLU A 172       1.836 -10.360  26.325  1.00 95.53           H  
ATOM   2479  HB3 GLU A 172       2.426 -10.891  24.742  1.00 95.53           H  
ATOM   2480  O   GLU A 172       4.147  -9.034  27.181  1.00 95.53           O  
ATOM   2481  CG  GLU A 172       0.524  -9.858  24.694  1.00 95.53           C  
ATOM   2482  HG2 GLU A 172       0.100  -8.967  25.156  1.00 95.53           H  
ATOM   2483  HG3 GLU A 172       0.611  -9.666  23.624  1.00 95.53           H  
ATOM   2484  CD  GLU A 172      -0.450 -11.035  24.906  1.00 95.53           C  
ATOM   2485  OE1 GLU A 172      -1.645 -10.845  24.576  1.00 95.53           O  
ATOM   2486  OE2 GLU A 172      -0.024 -12.110  25.387  1.00 95.53           O  
ATOM   2487  N   GLU A 173       5.269  -9.147  25.238  1.00 94.18           N  
ATOM   2488  H   GLU A 173       5.212  -9.080  24.232  1.00 94.18           H  
ATOM   2489  CA  GLU A 173       6.583  -9.465  25.821  1.00 94.18           C  
ATOM   2490  HA  GLU A 173       6.443 -10.119  26.681  1.00 94.18           H  
ATOM   2491  C   GLU A 173       7.328  -8.218  26.326  1.00 94.18           C  
ATOM   2492  CB  GLU A 173       7.444 -10.214  24.785  1.00 94.18           C  
ATOM   2493  HB2 GLU A 173       7.605  -9.569  23.921  1.00 94.18           H  
ATOM   2494  HB3 GLU A 173       8.411 -10.433  25.239  1.00 94.18           H  
ATOM   2495  O   GLU A 173       7.937  -8.241  27.395  1.00 94.18           O  
ATOM   2496  CG  GLU A 173       6.808 -11.538  24.319  1.00 94.18           C  
ATOM   2497  HG2 GLU A 173       5.876 -11.320  23.797  1.00 94.18           H  
ATOM   2498  HG3 GLU A 173       6.566 -12.128  25.203  1.00 94.18           H  
ATOM   2499  CD  GLU A 173       7.707 -12.375  23.390  1.00 94.18           C  
ATOM   2500  OE1 GLU A 173       7.358 -13.560  23.182  1.00 94.18           O  
ATOM   2501  OE2 GLU A 173       8.726 -11.847  22.891  1.00 94.18           O  
ATOM   2502  N   ASP A 174       7.263  -7.125  25.564  1.00 94.63           N  
ATOM   2503  H   ASP A 174       6.803  -7.214  24.669  1.00 94.63           H  
ATOM   2504  CA  ASP A 174       8.027  -5.886  25.774  1.00 94.63           C  
ATOM   2505  HA  ASP A 174       8.489  -5.918  26.761  1.00 94.63           H  
ATOM   2506  C   ASP A 174       7.163  -4.608  25.730  1.00 94.63           C  
ATOM   2507  CB  ASP A 174       9.159  -5.830  24.730  1.00 94.63           C  
ATOM   2508  HB2 ASP A 174       9.742  -6.749  24.786  1.00 94.63           H  
ATOM   2509  HB3 ASP A 174       9.821  -5.003  24.985  1.00 94.63           H  
ATOM   2510  O   ASP A 174       7.635  -3.525  26.079  1.00 94.63           O  
ATOM   2511  CG  ASP A 174       8.669  -5.639  23.289  1.00 94.63           C  
ATOM   2512  OD1 ASP A 174       9.468  -5.189  22.447  1.00 94.63           O  
ATOM   2513  OD2 ASP A 174       7.471  -5.891  23.012  1.00 94.63           O  
ATOM   2514  N   GLY A 175       5.891  -4.713  25.329  1.00 95.48           N  
ATOM   2515  H   GLY A 175       5.554  -5.627  25.064  1.00 95.48           H  
ATOM   2516  CA  GLY A 175       4.999  -3.568  25.142  1.00 95.48           C  
ATOM   2517  HA2 GLY A 175       5.136  -2.872  25.970  1.00 95.48           H  
ATOM   2518  HA3 GLY A 175       3.969  -3.924  25.160  1.00 95.48           H  
ATOM   2519  C   GLY A 175       5.212  -2.795  23.835  1.00 95.48           C  
ATOM   2520  O   GLY A 175       4.595  -1.739  23.659  1.00 95.48           O  
ATOM   2521  N   THR A 176       6.042  -3.283  22.905  1.00 96.94           N  
ATOM   2522  H   THR A 176       6.550  -4.136  23.091  1.00 96.94           H  
ATOM   2523  CA  THR A 176       6.302  -2.590  21.635  1.00 96.94           C  
ATOM   2524  HA  THR A 176       6.539  -1.554  21.873  1.00 96.94           H  
ATOM   2525  C   THR A 176       5.061  -2.599  20.748  1.00 96.94           C  
ATOM   2526  CB  THR A 176       7.529  -3.150  20.904  1.00 96.94           C  
ATOM   2527  HB  THR A 176       7.433  -4.228  20.768  1.00 96.94           H  
ATOM   2528  O   THR A 176       4.464  -3.638  20.453  1.00 96.94           O  
ATOM   2529  CG2 THR A 176       7.789  -2.476  19.555  1.00 96.94           C  
ATOM   2530 HG21 THR A 176       8.702  -2.886  19.122  1.00 96.94           H  
ATOM   2531 HG22 THR A 176       6.965  -2.662  18.866  1.00 96.94           H  
ATOM   2532 HG23 THR A 176       7.916  -1.402  19.690  1.00 96.94           H  
ATOM   2533  OG1 THR A 176       8.650  -2.849  21.689  1.00 96.94           O  
ATOM   2534  HG1 THR A 176       9.053  -3.690  21.918  1.00 96.94           H  
ATOM   2535  N   LYS A 177       4.648  -1.409  20.313  1.00 98.00           N  
ATOM   2536  H   LYS A 177       5.216  -0.608  20.549  1.00 98.00           H  
ATOM   2537  CA  LYS A 177       3.519  -1.212  19.400  1.00 98.00           C  
ATOM   2538  HA  LYS A 177       2.717  -1.908  19.646  1.00 98.00           H  
ATOM   2539  C   LYS A 177       3.949  -1.468  17.963  1.00 98.00           C  
ATOM   2540  CB  LYS A 177       3.001   0.213  19.531  1.00 98.00           C  
ATOM   2541  HB2 LYS A 177       2.249   0.392  18.762  1.00 98.00           H  
ATOM   2542  HB3 LYS A 177       3.841   0.881  19.344  1.00 98.00           H  
ATOM   2543  O   LYS A 177       5.057  -1.108  17.573  1.00 98.00           O  
ATOM   2544  CG  LYS A 177       2.395   0.531  20.904  1.00 98.00           C  
ATOM   2545  HG2 LYS A 177       1.433   0.031  21.015  1.00 98.00           H  
ATOM   2546  HG3 LYS A 177       3.066   0.226  21.707  1.00 98.00           H  
ATOM   2547  CD  LYS A 177       2.225   2.047  20.938  1.00 98.00           C  
ATOM   2548  HD2 LYS A 177       1.601   2.339  20.093  1.00 98.00           H  
ATOM   2549  HD3 LYS A 177       3.208   2.502  20.814  1.00 98.00           H  
ATOM   2550  CE  LYS A 177       1.605   2.573  22.227  1.00 98.00           C  
ATOM   2551  HE2 LYS A 177       2.175   2.192  23.075  1.00 98.00           H  
ATOM   2552  HE3 LYS A 177       0.580   2.209  22.302  1.00 98.00           H  
ATOM   2553  NZ  LYS A 177       1.642   4.055  22.198  1.00 98.00           N  
ATOM   2554  HZ1 LYS A 177       1.131   4.477  22.960  1.00 98.00           H  
ATOM   2555  HZ2 LYS A 177       1.266   4.379  21.318  1.00 98.00           H  
ATOM   2556  HZ3 LYS A 177       2.599   4.379  22.188  1.00 98.00           H  
ATOM   2557  N   TYR A 178       3.042  -2.014  17.160  1.00 98.06           N  
ATOM   2558  H   TYR A 178       2.149  -2.284  17.545  1.00 98.06           H  
ATOM   2559  CA  TYR A 178       3.298  -2.279  15.747  1.00 98.06           C  
ATOM   2560  HA  TYR A 178       4.089  -1.607  15.412  1.00 98.06           H  
ATOM   2561  C   TYR A 178       2.082  -1.997  14.862  1.00 98.06           C  
ATOM   2562  CB  TYR A 178       3.808  -3.720  15.575  1.00 98.06           C  
ATOM   2563  HB2 TYR A 178       3.984  -3.910  14.516  1.00 98.06           H  
ATOM   2564  HB3 TYR A 178       4.775  -3.798  16.072  1.00 98.06           H  
ATOM   2565  O   TYR A 178       0.936  -2.103  15.309  1.00 98.06           O  
ATOM   2566  CG  TYR A 178       2.894  -4.803  16.127  1.00 98.06           C  
ATOM   2567  CD1 TYR A 178       3.073  -5.271  17.444  1.00 98.06           C  
ATOM   2568  HD1 TYR A 178       3.850  -4.847  18.063  1.00 98.06           H  
ATOM   2569  CD2 TYR A 178       1.868  -5.346  15.329  1.00 98.06           C  
ATOM   2570  HD2 TYR A 178       1.734  -4.995  14.316  1.00 98.06           H  
ATOM   2571  CE1 TYR A 178       2.244  -6.286  17.957  1.00 98.06           C  
ATOM   2572  HE1 TYR A 178       2.405  -6.658  18.958  1.00 98.06           H  
ATOM   2573  CE2 TYR A 178       1.017  -6.340  15.851  1.00 98.06           C  
ATOM   2574  HE2 TYR A 178       0.218  -6.753  15.253  1.00 98.06           H  
ATOM   2575  OH  TYR A 178       0.371  -7.754  17.677  1.00 98.06           O  
ATOM   2576  HH  TYR A 178       0.604  -7.985  18.579  1.00 98.06           H  
ATOM   2577  CZ  TYR A 178       1.203  -6.810  17.166  1.00 98.06           C  
ATOM   2578  N   TRP A 179       2.341  -1.677  13.597  1.00 98.42           N  
ATOM   2579  H   TRP A 179       3.313  -1.556  13.349  1.00 98.42           H  
ATOM   2580  CA  TRP A 179       1.413  -1.851  12.477  1.00 98.42           C  
ATOM   2581  HA  TRP A 179       0.393  -1.644  12.800  1.00 98.42           H  
ATOM   2582  C   TRP A 179       1.493  -3.290  11.961  1.00 98.42           C  
ATOM   2583  CB  TRP A 179       1.776  -0.878  11.349  1.00 98.42           C  
ATOM   2584  HB2 TRP A 179       1.091  -1.034  10.516  1.00 98.42           H  
ATOM   2585  HB3 TRP A 179       2.779  -1.112  10.993  1.00 98.42           H  
ATOM   2586  O   TRP A 179       2.526  -3.940  12.114  1.00 98.42           O  
ATOM   2587  CG  TRP A 179       1.726   0.567  11.718  1.00 98.42           C  
ATOM   2588  CD1 TRP A 179       2.790   1.381  11.915  1.00 98.42           C  
ATOM   2589  HD1 TRP A 179       3.828   1.093  11.828  1.00 98.42           H  
ATOM   2590  CD2 TRP A 179       0.547   1.369  12.008  1.00 98.42           C  
ATOM   2591  CE2 TRP A 179       0.976   2.681  12.359  1.00 98.42           C  
ATOM   2592  CE3 TRP A 179      -0.838   1.098  12.069  1.00 98.42           C  
ATOM   2593  HE3 TRP A 179      -1.193   0.116  11.792  1.00 98.42           H  
ATOM   2594  NE1 TRP A 179       2.349   2.639  12.275  1.00 98.42           N  
ATOM   2595  HE1 TRP A 179       2.960   3.385  12.574  1.00 98.42           H  
ATOM   2596  CH2 TRP A 179      -1.284   3.366  12.836  1.00 98.42           C  
ATOM   2597  HH2 TRP A 179      -1.970   4.136  13.156  1.00 98.42           H  
ATOM   2598  CZ2 TRP A 179       0.080   3.673  12.765  1.00 98.42           C  
ATOM   2599  HZ2 TRP A 179       0.445   4.652  13.037  1.00 98.42           H  
ATOM   2600  CZ3 TRP A 179      -1.750   2.086  12.487  1.00 98.42           C  
ATOM   2601  HZ3 TRP A 179      -2.806   1.866  12.527  1.00 98.42           H  
ATOM   2602  N   ILE A 180       0.429  -3.784  11.328  1.00 98.42           N  
ATOM   2603  H   ILE A 180      -0.383  -3.190  11.228  1.00 98.42           H  
ATOM   2604  CA  ILE A 180       0.441  -5.033  10.557  1.00 98.42           C  
ATOM   2605  HA  ILE A 180       1.410  -5.518  10.676  1.00 98.42           H  
ATOM   2606  C   ILE A 180       0.272  -4.668   9.082  1.00 98.42           C  
ATOM   2607  CB  ILE A 180      -0.641  -6.036  11.013  1.00 98.42           C  
ATOM   2608  HB  ILE A 180      -1.613  -5.647  10.710  1.00 98.42           H  
ATOM   2609  O   ILE A 180      -0.741  -4.087   8.690  1.00 98.42           O  
ATOM   2610  CG1 ILE A 180      -0.675  -6.246  12.543  1.00 98.42           C  
ATOM   2611 HG12 ILE A 180       0.261  -6.704  12.864  1.00 98.42           H  
ATOM   2612 HG13 ILE A 180      -0.767  -5.280  13.040  1.00 98.42           H  
ATOM   2613  CG2 ILE A 180      -0.387  -7.382  10.302  1.00 98.42           C  
ATOM   2614 HG21 ILE A 180       0.567  -7.801  10.621  1.00 98.42           H  
ATOM   2615 HG22 ILE A 180      -0.362  -7.250   9.220  1.00 98.42           H  
ATOM   2616 HG23 ILE A 180      -1.184  -8.091  10.528  1.00 98.42           H  
ATOM   2617  CD1 ILE A 180      -1.854  -7.106  13.022  1.00 98.42           C  
ATOM   2618 HD11 ILE A 180      -1.726  -8.143  12.709  1.00 98.42           H  
ATOM   2619 HD12 ILE A 180      -2.788  -6.716  12.618  1.00 98.42           H  
ATOM   2620 HD13 ILE A 180      -1.904  -7.078  14.110  1.00 98.42           H  
ATOM   2621  N   VAL A 181       1.268  -5.013   8.276  1.00 98.35           N  
ATOM   2622  H   VAL A 181       2.058  -5.492   8.683  1.00 98.35           H  
ATOM   2623  CA  VAL A 181       1.400  -4.632   6.868  1.00 98.35           C  
ATOM   2624  HA  VAL A 181       0.624  -3.916   6.599  1.00 98.35           H  
ATOM   2625  C   VAL A 181       1.254  -5.868   5.986  1.00 98.35           C  
ATOM   2626  CB  VAL A 181       2.771  -3.959   6.659  1.00 98.35           C  
ATOM   2627  HB  VAL A 181       3.561  -4.626   7.004  1.00 98.35           H  
ATOM   2628  O   VAL A 181       1.959  -6.849   6.202  1.00 98.35           O  
ATOM   2629  CG1 VAL A 181       3.028  -3.630   5.192  1.00 98.35           C  
ATOM   2630 HG11 VAL A 181       3.079  -4.540   4.595  1.00 98.35           H  
ATOM   2631 HG12 VAL A 181       2.224  -2.991   4.825  1.00 98.35           H  
ATOM   2632 HG13 VAL A 181       3.985  -3.117   5.096  1.00 98.35           H  
ATOM   2633  CG2 VAL A 181       2.860  -2.645   7.447  1.00 98.35           C  
ATOM   2634 HG21 VAL A 181       2.064  -1.969   7.133  1.00 98.35           H  
ATOM   2635 HG22 VAL A 181       3.825  -2.172   7.264  1.00 98.35           H  
ATOM   2636 HG23 VAL A 181       2.772  -2.838   8.516  1.00 98.35           H  
ATOM   2637  N   LYS A 182       0.373  -5.821   4.981  1.00 98.56           N  
ATOM   2638  H   LYS A 182      -0.152  -4.965   4.873  1.00 98.56           H  
ATOM   2639  CA  LYS A 182       0.347  -6.758   3.847  1.00 98.56           C  
ATOM   2640  HA  LYS A 182       0.689  -7.740   4.173  1.00 98.56           H  
ATOM   2641  C   LYS A 182       1.313  -6.255   2.777  1.00 98.56           C  
ATOM   2642  CB  LYS A 182      -1.088  -6.886   3.297  1.00 98.56           C  
ATOM   2643  HB2 LYS A 182      -1.751  -7.203   4.101  1.00 98.56           H  
ATOM   2644  HB3 LYS A 182      -1.427  -5.913   2.941  1.00 98.56           H  
ATOM   2645  O   LYS A 182       1.162  -5.122   2.314  1.00 98.56           O  
ATOM   2646  CG  LYS A 182      -1.168  -7.897   2.138  1.00 98.56           C  
ATOM   2647  HG2 LYS A 182      -0.735  -8.843   2.465  1.00 98.56           H  
ATOM   2648  HG3 LYS A 182      -0.583  -7.520   1.299  1.00 98.56           H  
ATOM   2649  CD  LYS A 182      -2.603  -8.151   1.651  1.00 98.56           C  
ATOM   2650  HD2 LYS A 182      -3.070  -7.206   1.372  1.00 98.56           H  
ATOM   2651  HD3 LYS A 182      -3.171  -8.620   2.455  1.00 98.56           H  
ATOM   2652  CE  LYS A 182      -2.560  -9.087   0.435  1.00 98.56           C  
ATOM   2653  HE2 LYS A 182      -2.012  -8.595  -0.369  1.00 98.56           H  
ATOM   2654  HE3 LYS A 182      -2.004  -9.980   0.720  1.00 98.56           H  
ATOM   2655  NZ  LYS A 182      -3.907  -9.490  -0.043  1.00 98.56           N  
ATOM   2656  HZ1 LYS A 182      -3.835 -10.181  -0.777  1.00 98.56           H  
ATOM   2657  HZ2 LYS A 182      -4.462  -8.733  -0.416  1.00 98.56           H  
ATOM   2658  HZ3 LYS A 182      -4.433  -9.975   0.669  1.00 98.56           H  
ATOM   2659  N   ASN A 183       2.282  -7.084   2.397  1.00 98.57           N  
ATOM   2660  H   ASN A 183       2.329  -8.008   2.802  1.00 98.57           H  
ATOM   2661  CA  ASN A 183       3.214  -6.799   1.308  1.00 98.57           C  
ATOM   2662  HA  ASN A 183       3.202  -5.727   1.111  1.00 98.57           H  
ATOM   2663  C   ASN A 183       2.763  -7.492  -0.000  1.00 98.57           C  
ATOM   2664  CB  ASN A 183       4.633  -7.168   1.794  1.00 98.57           C  
ATOM   2665  HB2 ASN A 183       4.775  -8.247   1.734  1.00 98.57           H  
ATOM   2666  HB3 ASN A 183       4.741  -6.870   2.837  1.00 98.57           H  
ATOM   2667  O   ASN A 183       1.728  -8.160  -0.034  1.00 98.57           O  
ATOM   2668  CG  ASN A 183       5.745  -6.477   1.024  1.00 98.57           C  
ATOM   2669  ND2 ASN A 183       6.979  -6.712   1.380  1.00 98.57           N  
ATOM   2670 HD21 ASN A 183       7.721  -6.353   0.797  1.00 98.57           H  
ATOM   2671 HD22 ASN A 183       7.190  -7.365   2.121  1.00 98.57           H  
ATOM   2672  OD1 ASN A 183       5.512  -5.703   0.110  1.00 98.57           O  
ATOM   2673  N   SER A 184       3.520  -7.301  -1.082  1.00 98.09           N  
ATOM   2674  H   SER A 184       4.354  -6.741  -0.979  1.00 98.09           H  
ATOM   2675  CA  SER A 184       3.254  -7.842  -2.426  1.00 98.09           C  
ATOM   2676  HA  SER A 184       2.477  -8.602  -2.341  1.00 98.09           H  
ATOM   2677  C   SER A 184       4.463  -8.588  -3.016  1.00 98.09           C  
ATOM   2678  CB  SER A 184       2.688  -6.748  -3.354  1.00 98.09           C  
ATOM   2679  HB2 SER A 184       1.660  -6.546  -3.050  1.00 98.09           H  
ATOM   2680  HB3 SER A 184       2.663  -7.105  -4.383  1.00 98.09           H  
ATOM   2681  O   SER A 184       4.683  -8.553  -4.218  1.00 98.09           O  
ATOM   2682  OG  SER A 184       3.414  -5.531  -3.285  1.00 98.09           O  
ATOM   2683  HG  SER A 184       3.390  -5.204  -2.383  1.00 98.09           H  
ATOM   2684  N   TRP A 185       5.253  -9.264  -2.169  1.00 97.78           N  
ATOM   2685  H   TRP A 185       4.994  -9.273  -1.193  1.00 97.78           H  
ATOM   2686  CA  TRP A 185       6.449 -10.048  -2.546  1.00 97.78           C  
ATOM   2687  HA  TRP A 185       6.597  -9.983  -3.624  1.00 97.78           H  
ATOM   2688  C   TRP A 185       6.274 -11.552  -2.255  1.00 97.78           C  
ATOM   2689  CB  TRP A 185       7.709  -9.463  -1.871  1.00 97.78           C  
ATOM   2690  HB2 TRP A 185       8.572 -10.038  -2.206  1.00 97.78           H  
ATOM   2691  HB3 TRP A 185       7.619  -9.609  -0.795  1.00 97.78           H  
ATOM   2692  O   TRP A 185       7.198 -12.222  -1.793  1.00 97.78           O  
ATOM   2693  CG  TRP A 185       8.017  -8.015  -2.120  1.00 97.78           C  
ATOM   2694  CD1 TRP A 185       7.609  -7.293  -3.184  1.00 97.78           C  
ATOM   2695  HD1 TRP A 185       7.010  -7.676  -3.998  1.00 97.78           H  
ATOM   2696  CD2 TRP A 185       8.810  -7.093  -1.311  1.00 97.78           C  
ATOM   2697  CE2 TRP A 185       8.770  -5.801  -1.915  1.00 97.78           C  
ATOM   2698  CE3 TRP A 185       9.543  -7.215  -0.112  1.00 97.78           C  
ATOM   2699  HE3 TRP A 185       9.606  -8.187   0.356  1.00 97.78           H  
ATOM   2700  NE1 TRP A 185       8.027  -5.988  -3.059  1.00 97.78           N  
ATOM   2701  HE1 TRP A 185       7.739  -5.285  -3.726  1.00 97.78           H  
ATOM   2702  CH2 TRP A 185      10.071  -4.831  -0.119  1.00 97.78           C  
ATOM   2703  HH2 TRP A 185      10.557  -3.979   0.333  1.00 97.78           H  
ATOM   2704  CZ2 TRP A 185       9.394  -4.684  -1.341  1.00 97.78           C  
ATOM   2705  HZ2 TRP A 185       9.339  -3.723  -1.830  1.00 97.78           H  
ATOM   2706  CZ3 TRP A 185      10.147  -6.096   0.492  1.00 97.78           C  
ATOM   2707  HZ3 TRP A 185      10.673  -6.213   1.428  1.00 97.78           H  
ATOM   2708  N   GLY A 186       5.055 -12.068  -2.445  1.00 97.80           N  
ATOM   2709  H   GLY A 186       4.334 -11.465  -2.813  1.00 97.80           H  
ATOM   2710  CA  GLY A 186       4.716 -13.468  -2.179  1.00 97.80           C  
ATOM   2711  HA2 GLY A 186       3.770 -13.698  -2.669  1.00 97.80           H  
ATOM   2712  HA3 GLY A 186       5.483 -14.105  -2.619  1.00 97.80           H  
ATOM   2713  C   GLY A 186       4.589 -13.823  -0.689  1.00 97.80           C  
ATOM   2714  O   GLY A 186       4.843 -13.014   0.203  1.00 97.80           O  
ATOM   2715  N   SER A 187       4.149 -15.054  -0.412  1.00 97.71           N  
ATOM   2716  H   SER A 187       3.970 -15.695  -1.172  1.00 97.71           H  
ATOM   2717  CA  SER A 187       3.945 -15.576   0.952  1.00 97.71           C  
ATOM   2718  HA  SER A 187       3.446 -14.817   1.554  1.00 97.71           H  
ATOM   2719  C   SER A 187       5.233 -15.956   1.681  1.00 97.71           C  
ATOM   2720  CB  SER A 187       3.050 -16.817   0.901  1.00 97.71           C  
ATOM   2721  HB2 SER A 187       2.049 -16.513   0.595  1.00 97.71           H  
ATOM   2722  HB3 SER A 187       2.985 -17.268   1.892  1.00 97.71           H  
ATOM   2723  O   SER A 187       5.222 -16.089   2.901  1.00 97.71           O  
ATOM   2724  OG  SER A 187       3.538 -17.772  -0.033  1.00 97.71           O  
ATOM   2725  HG  SER A 187       4.370 -18.145   0.267  1.00 97.71           H  
ATOM   2726  N   ASP A 188       6.327 -16.154   0.947  1.00 97.64           N  
ATOM   2727  H   ASP A 188       6.250 -16.068  -0.056  1.00 97.64           H  
ATOM   2728  CA  ASP A 188       7.579 -16.696   1.488  1.00 97.64           C  
ATOM   2729  HA  ASP A 188       7.341 -17.360   2.319  1.00 97.64           H  
ATOM   2730  C   ASP A 188       8.497 -15.594   2.060  1.00 97.64           C  
ATOM   2731  CB  ASP A 188       8.272 -17.548   0.407  1.00 97.64           C  
ATOM   2732  HB2 ASP A 188       9.230 -17.891   0.798  1.00 97.64           H  
ATOM   2733  HB3 ASP A 188       8.475 -16.918  -0.459  1.00 97.64           H  
ATOM   2734  O   ASP A 188       9.538 -15.886   2.650  1.00 97.64           O  
ATOM   2735  CG  ASP A 188       7.478 -18.787  -0.051  1.00 97.64           C  
ATOM   2736  OD1 ASP A 188       8.009 -19.503  -0.930  1.00 97.64           O  
ATOM   2737  OD2 ASP A 188       6.352 -19.024   0.455  1.00 97.64           O  
ATOM   2738  N   TRP A 189       8.107 -14.322   1.905  1.00 97.99           N  
ATOM   2739  H   TRP A 189       7.229 -14.164   1.433  1.00 97.99           H  
ATOM   2740  CA  TRP A 189       8.760 -13.161   2.509  1.00 97.99           C  
ATOM   2741  HA  TRP A 189       9.813 -13.390   2.671  1.00 97.99           H  
ATOM   2742  C   TRP A 189       8.135 -12.808   3.866  1.00 97.99           C  
ATOM   2743  CB  TRP A 189       8.672 -11.973   1.542  1.00 97.99           C  
ATOM   2744  HB2 TRP A 189       9.174 -12.236   0.611  1.00 97.99           H  
ATOM   2745  HB3 TRP A 189       7.625 -11.783   1.307  1.00 97.99           H  
ATOM   2746  O   TRP A 189       6.912 -12.749   3.993  1.00 97.99           O  
ATOM   2747  CG  TRP A 189       9.273 -10.710   2.076  1.00 97.99           C  
ATOM   2748  CD1 TRP A 189      10.578 -10.371   1.995  1.00 97.99           C  
ATOM   2749  HD1 TRP A 189      11.346 -10.966   1.523  1.00 97.99           H  
ATOM   2750  CD2 TRP A 189       8.633  -9.646   2.848  1.00 97.99           C  
ATOM   2751  CE2 TRP A 189       9.620  -8.667   3.172  1.00 97.99           C  
ATOM   2752  CE3 TRP A 189       7.325  -9.423   3.332  1.00 97.99           C  
ATOM   2753  HE3 TRP A 189       6.570 -10.173   3.148  1.00 97.99           H  
ATOM   2754  NE1 TRP A 189      10.791  -9.176   2.651  1.00 97.99           N  
ATOM   2755  HE1 TRP A 189      11.719  -8.800   2.786  1.00 97.99           H  
ATOM   2756  CH2 TRP A 189       7.990  -7.292   4.322  1.00 97.99           C  
ATOM   2757  HH2 TRP A 189       7.742  -6.391   4.863  1.00 97.99           H  
ATOM   2758  CZ2 TRP A 189       9.306  -7.496   3.876  1.00 97.99           C  
ATOM   2759  HZ2 TRP A 189      10.074  -6.767   4.089  1.00 97.99           H  
ATOM   2760  CZ3 TRP A 189       7.009  -8.271   4.078  1.00 97.99           C  
ATOM   2761  HZ3 TRP A 189       6.009  -8.143   4.466  1.00 97.99           H  
ATOM   2762  N   GLY A 190       8.956 -12.489   4.870  1.00 98.06           N  
ATOM   2763  H   GLY A 190       9.954 -12.499   4.712  1.00 98.06           H  
ATOM   2764  CA  GLY A 190       8.472 -12.041   6.178  1.00 98.06           C  
ATOM   2765  HA2 GLY A 190       7.923 -11.110   6.035  1.00 98.06           H  
ATOM   2766  HA3 GLY A 190       9.321 -11.831   6.829  1.00 98.06           H  
ATOM   2767  C   GLY A 190       7.550 -13.042   6.893  1.00 98.06           C  
ATOM   2768  O   GLY A 190       7.693 -14.260   6.790  1.00 98.06           O  
ATOM   2769  N   GLU A 191       6.569 -12.515   7.624  1.00 97.50           N  
ATOM   2770  H   GLU A 191       6.416 -11.518   7.562  1.00 97.50           H  
ATOM   2771  CA  GLU A 191       5.584 -13.295   8.378  1.00 97.50           C  
ATOM   2772  HA  GLU A 191       6.056 -14.220   8.711  1.00 97.50           H  
ATOM   2773  C   GLU A 191       4.414 -13.697   7.462  1.00 97.50           C  
ATOM   2774  CB  GLU A 191       5.135 -12.524   9.642  1.00 97.50           C  
ATOM   2775  HB2 GLU A 191       4.656 -11.588   9.354  1.00 97.50           H  
ATOM   2776  HB3 GLU A 191       4.412 -13.136  10.181  1.00 97.50           H  
ATOM   2777  O   GLU A 191       3.350 -13.080   7.495  1.00 97.50           O  
ATOM   2778  CG  GLU A 191       6.316 -12.218  10.579  1.00 97.50           C  
ATOM   2779  HG2 GLU A 191       6.978 -11.508  10.083  1.00 97.50           H  
ATOM   2780  HG3 GLU A 191       6.876 -13.141  10.733  1.00 97.50           H  
ATOM   2781  CD  GLU A 191       5.933 -11.650  11.957  1.00 97.50           C  
ATOM   2782  OE1 GLU A 191       6.740 -11.816  12.906  1.00 97.50           O  
ATOM   2783  OE2 GLU A 191       4.852 -11.041  12.145  1.00 97.50           O  
ATOM   2784  N   GLU A 192       4.620 -14.715   6.620  1.00 97.81           N  
ATOM   2785  H   GLU A 192       5.556 -15.093   6.585  1.00 97.81           H  
ATOM   2786  CA  GLU A 192       3.646 -15.219   5.625  1.00 97.81           C  
ATOM   2787  HA  GLU A 192       4.166 -15.982   5.046  1.00 97.81           H  
ATOM   2788  C   GLU A 192       3.213 -14.153   4.591  1.00 97.81           C  
ATOM   2789  CB  GLU A 192       2.453 -15.942   6.295  1.00 97.81           C  
ATOM   2790  HB2 GLU A 192       1.780 -16.288   5.511  1.00 97.81           H  
ATOM   2791  HB3 GLU A 192       1.908 -15.236   6.923  1.00 97.81           H  
ATOM   2792  O   GLU A 192       2.036 -14.027   4.242  1.00 97.81           O  
ATOM   2793  CG  GLU A 192       2.855 -17.165   7.140  1.00 97.81           C  
ATOM   2794  HG2 GLU A 192       3.560 -16.847   7.908  1.00 97.81           H  
ATOM   2795  HG3 GLU A 192       3.364 -17.881   6.495  1.00 97.81           H  
ATOM   2796  CD  GLU A 192       1.662 -17.863   7.826  1.00 97.81           C  
ATOM   2797  OE1 GLU A 192       1.922 -18.690   8.733  1.00 97.81           O  
ATOM   2798  OE2 GLU A 192       0.491 -17.581   7.472  1.00 97.81           O  
ATOM   2799  N   GLY A 193       4.160 -13.331   4.127  1.00 98.16           N  
ATOM   2800  H   GLY A 193       5.120 -13.510   4.383  1.00 98.16           H  
ATOM   2801  CA  GLY A 193       3.923 -12.188   3.237  1.00 98.16           C  
ATOM   2802  HA2 GLY A 193       3.165 -12.474   2.508  1.00 98.16           H  
ATOM   2803  HA3 GLY A 193       4.843 -11.969   2.694  1.00 98.16           H  
ATOM   2804  C   GLY A 193       3.473 -10.906   3.952  1.00 98.16           C  
ATOM   2805  O   GLY A 193       3.170  -9.894   3.307  1.00 98.16           O  
ATOM   2806  N   TYR A 194       3.435 -10.924   5.287  1.00 98.47           N  
ATOM   2807  H   TYR A 194       3.681 -11.787   5.751  1.00 98.47           H  
ATOM   2808  CA  TYR A 194       3.155  -9.763   6.129  1.00 98.47           C  
ATOM   2809  HA  TYR A 194       2.834  -8.947   5.483  1.00 98.47           H  
ATOM   2810  C   TYR A 194       4.408  -9.283   6.868  1.00 98.47           C  
ATOM   2811  CB  TYR A 194       2.004 -10.057   7.109  1.00 98.47           C  
ATOM   2812  HB2 TYR A 194       2.310 -10.838   7.805  1.00 98.47           H  
ATOM   2813  HB3 TYR A 194       1.818  -9.164   7.707  1.00 98.47           H  
ATOM   2814  O   TYR A 194       5.379 -10.013   7.049  1.00 98.47           O  
ATOM   2815  CG  TYR A 194       0.702 -10.462   6.443  1.00 98.47           C  
ATOM   2816  CD1 TYR A 194      -0.265  -9.489   6.127  1.00 98.47           C  
ATOM   2817  HD1 TYR A 194      -0.091  -8.456   6.391  1.00 98.47           H  
ATOM   2818  CD2 TYR A 194       0.477 -11.808   6.096  1.00 98.47           C  
ATOM   2819  HD2 TYR A 194       1.227 -12.554   6.309  1.00 98.47           H  
ATOM   2820  CE1 TYR A 194      -1.425  -9.855   5.419  1.00 98.47           C  
ATOM   2821  HE1 TYR A 194      -2.165  -9.118   5.146  1.00 98.47           H  
ATOM   2822  CE2 TYR A 194      -0.684 -12.179   5.396  1.00 98.47           C  
ATOM   2823  HE2 TYR A 194      -0.807 -13.209   5.095  1.00 98.47           H  
ATOM   2824  OH  TYR A 194      -2.759 -11.531   4.366  1.00 98.47           O  
ATOM   2825  HH  TYR A 194      -2.747 -12.452   4.098  1.00 98.47           H  
ATOM   2826  CZ  TYR A 194      -1.629 -11.196   5.038  1.00 98.47           C  
ATOM   2827  N   MET A 195       4.365  -8.043   7.347  1.00 98.21           N  
ATOM   2828  H   MET A 195       3.548  -7.489   7.135  1.00 98.21           H  
ATOM   2829  CA  MET A 195       5.350  -7.488   8.274  1.00 98.21           C  
ATOM   2830  HA  MET A 195       5.971  -8.293   8.666  1.00 98.21           H  
ATOM   2831  C   MET A 195       4.646  -6.861   9.473  1.00 98.21           C  
ATOM   2832  CB  MET A 195       6.265  -6.500   7.528  1.00 98.21           C  
ATOM   2833  HB2 MET A 195       6.911  -7.076   6.866  1.00 98.21           H  
ATOM   2834  HB3 MET A 195       5.650  -5.836   6.920  1.00 98.21           H  
ATOM   2835  O   MET A 195       3.644  -6.156   9.323  1.00 98.21           O  
ATOM   2836  CG  MET A 195       7.146  -5.630   8.435  1.00 98.21           C  
ATOM   2837  HG2 MET A 195       6.499  -5.092   9.127  1.00 98.21           H  
ATOM   2838  HG3 MET A 195       7.821  -6.261   9.015  1.00 98.21           H  
ATOM   2839  SD  MET A 195       8.104  -4.370   7.559  1.00 98.21           S  
ATOM   2840  CE  MET A 195       9.586  -5.312   7.112  1.00 98.21           C  
ATOM   2841  HE1 MET A 195       9.309  -6.205   6.551  1.00 98.21           H  
ATOM   2842  HE2 MET A 195      10.114  -5.607   8.019  1.00 98.21           H  
ATOM   2843  HE3 MET A 195      10.247  -4.696   6.503  1.00 98.21           H  
ATOM   2844  N   ARG A 196       5.210  -7.059  10.665  1.00 98.24           N  
ATOM   2845  H   ARG A 196       6.005  -7.681  10.711  1.00 98.24           H  
ATOM   2846  CA  ARG A 196       4.981  -6.162  11.800  1.00 98.24           C  
ATOM   2847  HA  ARG A 196       4.036  -5.639  11.654  1.00 98.24           H  
ATOM   2848  C   ARG A 196       6.088  -5.118  11.818  1.00 98.24           C  
ATOM   2849  CB  ARG A 196       4.898  -6.945  13.112  1.00 98.24           C  
ATOM   2850  HB2 ARG A 196       4.888  -6.239  13.943  1.00 98.24           H  
ATOM   2851  HB3 ARG A 196       5.777  -7.583  13.208  1.00 98.24           H  
ATOM   2852  O   ARG A 196       7.259  -5.471  11.797  1.00 98.24           O  
ATOM   2853  CG  ARG A 196       3.626  -7.801  13.175  1.00 98.24           C  
ATOM   2854  HG2 ARG A 196       3.602  -8.501  12.340  1.00 98.24           H  
ATOM   2855  HG3 ARG A 196       2.756  -7.148  13.106  1.00 98.24           H  
ATOM   2856  CD  ARG A 196       3.557  -8.581  14.490  1.00 98.24           C  
ATOM   2857  HD2 ARG A 196       3.690  -7.885  15.318  1.00 98.24           H  
ATOM   2858  HD3 ARG A 196       2.570  -9.035  14.572  1.00 98.24           H  
ATOM   2859  NE  ARG A 196       4.570  -9.652  14.528  1.00 98.24           N  
ATOM   2860  HE  ARG A 196       4.755 -10.123  13.654  1.00 98.24           H  
ATOM   2861  NH1 ARG A 196       5.110  -9.601  16.759  1.00 98.24           N  
ATOM   2862 HH11 ARG A 196       5.681  -9.946  17.518  1.00 98.24           H  
ATOM   2863 HH12 ARG A 196       4.497  -8.807  16.877  1.00 98.24           H  
ATOM   2864  NH2 ARG A 196       6.095 -11.071  15.417  1.00 98.24           N  
ATOM   2865 HH21 ARG A 196       6.255 -11.408  14.478  1.00 98.24           H  
ATOM   2866 HH22 ARG A 196       6.621 -11.464  16.185  1.00 98.24           H  
ATOM   2867  CZ  ARG A 196       5.251 -10.099  15.562  1.00 98.24           C  
ATOM   2868  N   ILE A 197       5.722  -3.843  11.856  1.00 98.24           N  
ATOM   2869  H   ILE A 197       4.734  -3.634  11.885  1.00 98.24           H  
ATOM   2870  CA  ILE A 197       6.660  -2.709  11.843  1.00 98.24           C  
ATOM   2871  HA  ILE A 197       7.668  -3.086  12.019  1.00 98.24           H  
ATOM   2872  C   ILE A 197       6.345  -1.765  13.001  1.00 98.24           C  
ATOM   2873  CB  ILE A 197       6.678  -2.024  10.457  1.00 98.24           C  
ATOM   2874  HB  ILE A 197       6.985  -2.778   9.732  1.00 98.24           H  
ATOM   2875  O   ILE A 197       5.172  -1.554  13.316  1.00 98.24           O  
ATOM   2876  CG1 ILE A 197       7.732  -0.903  10.428  1.00 98.24           C  
ATOM   2877 HG12 ILE A 197       8.689  -1.349  10.700  1.00 98.24           H  
ATOM   2878 HG13 ILE A 197       7.477  -0.137  11.160  1.00 98.24           H  
ATOM   2879  CG2 ILE A 197       5.300  -1.507  10.022  1.00 98.24           C  
ATOM   2880 HG21 ILE A 197       5.018  -0.646  10.627  1.00 98.24           H  
ATOM   2881 HG22 ILE A 197       5.341  -1.216   8.972  1.00 98.24           H  
ATOM   2882 HG23 ILE A 197       4.553  -2.296  10.115  1.00 98.24           H  
ATOM   2883  CD1 ILE A 197       7.917  -0.212   9.076  1.00 98.24           C  
ATOM   2884 HD11 ILE A 197       8.098  -0.962   8.306  1.00 98.24           H  
ATOM   2885 HD12 ILE A 197       7.032   0.375   8.833  1.00 98.24           H  
ATOM   2886 HD13 ILE A 197       8.773   0.461   9.122  1.00 98.24           H  
ATOM   2887  N   ALA A 198       7.378  -1.248  13.666  1.00 97.83           N  
ATOM   2888  H   ALA A 198       8.313  -1.448  13.343  1.00 97.83           H  
ATOM   2889  CA  ALA A 198       7.255  -0.468  14.892  1.00 97.83           C  
ATOM   2890  HA  ALA A 198       6.766  -1.099  15.635  1.00 97.83           H  
ATOM   2891  C   ALA A 198       6.392   0.796  14.706  1.00 97.83           C  
ATOM   2892  CB  ALA A 198       8.663  -0.155  15.407  1.00 97.83           C  
ATOM   2893  HB1 ALA A 198       9.181   0.496  14.704  1.00 97.83           H  
ATOM   2894  HB2 ALA A 198       9.235  -1.076  15.517  1.00 97.83           H  
ATOM   2895  HB3 ALA A 198       8.600   0.330  16.382  1.00 97.83           H  
ATOM   2896  O   ALA A 198       6.433   1.458  13.668  1.00 97.83           O  
ATOM   2897  N   ARG A 199       5.593   1.119  15.730  1.00 97.78           N  
ATOM   2898  H   ARG A 199       5.649   0.539  16.555  1.00 97.78           H  
ATOM   2899  CA  ARG A 199       4.554   2.162  15.708  1.00 97.78           C  
ATOM   2900  HA  ARG A 199       4.685   2.786  14.824  1.00 97.78           H  
ATOM   2901  C   ARG A 199       4.647   3.084  16.925  1.00 97.78           C  
ATOM   2902  CB  ARG A 199       3.190   1.458  15.604  1.00 97.78           C  
ATOM   2903  HB2 ARG A 199       3.086   0.763  16.437  1.00 97.78           H  
ATOM   2904  HB3 ARG A 199       3.165   0.891  14.674  1.00 97.78           H  
ATOM   2905  O   ARG A 199       4.983   2.634  18.018  1.00 97.78           O  
ATOM   2906  CG  ARG A 199       2.007   2.428  15.631  1.00 97.78           C  
ATOM   2907  HG2 ARG A 199       2.125   3.176  14.846  1.00 97.78           H  
ATOM   2908  HG3 ARG A 199       2.007   2.949  16.589  1.00 97.78           H  
ATOM   2909  CD  ARG A 199       0.659   1.723  15.448  1.00 97.78           C  
ATOM   2910  HD2 ARG A 199       0.739   0.994  14.642  1.00 97.78           H  
ATOM   2911  HD3 ARG A 199      -0.086   2.464  15.159  1.00 97.78           H  
ATOM   2912  NE  ARG A 199       0.209   1.050  16.679  1.00 97.78           N  
ATOM   2913  HE  ARG A 199       0.219   0.041  16.664  1.00 97.78           H  
ATOM   2914  NH1 ARG A 199      -0.276   2.963  17.872  1.00 97.78           N  
ATOM   2915 HH11 ARG A 199      -0.282   3.435  18.766  1.00 97.78           H  
ATOM   2916 HH12 ARG A 199       0.173   3.536  17.172  1.00 97.78           H  
ATOM   2917  NH2 ARG A 199      -0.601   0.956  18.792  1.00 97.78           N  
ATOM   2918 HH21 ARG A 199      -1.044   1.424  19.570  1.00 97.78           H  
ATOM   2919 HH22 ARG A 199      -0.489  -0.048  18.776  1.00 97.78           H  
ATOM   2920  CZ  ARG A 199      -0.225   1.663  17.765  1.00 97.78           C  
ATOM   2921  N   ASP A 200       4.277   4.351  16.758  1.00 96.74           N  
ATOM   2922  H   ASP A 200       4.045   4.647  15.821  1.00 96.74           H  
ATOM   2923  CA  ASP A 200       4.380   5.424  17.761  1.00 96.74           C  
ATOM   2924  HA  ASP A 200       4.076   6.338  17.250  1.00 96.74           H  
ATOM   2925  C   ASP A 200       5.843   5.669  18.219  1.00 96.74           C  
ATOM   2926  CB  ASP A 200       3.403   5.245  18.954  1.00 96.74           C  
ATOM   2927  HB2 ASP A 200       3.742   4.397  19.550  1.00 96.74           H  
ATOM   2928  HB3 ASP A 200       3.489   6.126  19.590  1.00 96.74           H  
ATOM   2929  O   ASP A 200       6.093   6.040  19.367  1.00 96.74           O  
ATOM   2930  CG  ASP A 200       1.902   5.053  18.671  1.00 96.74           C  
ATOM   2931  OD1 ASP A 200       1.175   4.727  19.649  1.00 96.74           O  
ATOM   2932  OD2 ASP A 200       1.419   5.166  17.528  1.00 96.74           O  
ATOM   2933  N   VAL A 201       6.827   5.462  17.331  1.00 94.86           N  
ATOM   2934  H   VAL A 201       6.547   5.206  16.395  1.00 94.86           H  
ATOM   2935  CA  VAL A 201       8.278   5.485  17.652  1.00 94.86           C  
ATOM   2936  HA  VAL A 201       8.398   5.011  18.626  1.00 94.86           H  
ATOM   2937  C   VAL A 201       8.885   6.890  17.808  1.00 94.86           C  
ATOM   2938  CB  VAL A 201       9.109   4.653  16.651  1.00 94.86           C  
ATOM   2939  HB  VAL A 201      10.156   4.693  16.950  1.00 94.86           H  
ATOM   2940  O   VAL A 201      10.093   7.034  17.981  1.00 94.86           O  
ATOM   2941  CG1 VAL A 201       8.700   3.179  16.661  1.00 94.86           C  
ATOM   2942 HG11 VAL A 201       8.774   2.781  17.673  1.00 94.86           H  
ATOM   2943 HG12 VAL A 201       7.678   3.061  16.300  1.00 94.86           H  
ATOM   2944 HG13 VAL A 201       9.374   2.619  16.014  1.00 94.86           H  
ATOM   2945  CG2 VAL A 201       9.005   5.184  15.215  1.00 94.86           C  
ATOM   2946 HG21 VAL A 201       7.997   5.044  14.826  1.00 94.86           H  
ATOM   2947 HG22 VAL A 201       9.258   6.244  15.187  1.00 94.86           H  
ATOM   2948 HG23 VAL A 201       9.714   4.646  14.586  1.00 94.86           H  
ATOM   2949  N   GLY A 202       8.072   7.947  17.723  1.00 94.16           N  
ATOM   2950  H   GLY A 202       7.086   7.762  17.611  1.00 94.16           H  
ATOM   2951  CA  GLY A 202       8.529   9.340  17.835  1.00 94.16           C  
ATOM   2952  HA2 GLY A 202       9.220   9.422  18.674  1.00 94.16           H  
ATOM   2953  HA3 GLY A 202       7.665   9.972  18.039  1.00 94.16           H  
ATOM   2954  C   GLY A 202       9.232   9.900  16.590  1.00 94.16           C  
ATOM   2955  O   GLY A 202       9.832  10.970  16.667  1.00 94.16           O  
ATOM   2956  N   VAL A 203       9.151   9.203  15.452  1.00 93.71           N  
ATOM   2957  H   VAL A 203       8.601   8.355  15.466  1.00 93.71           H  
ATOM   2958  CA  VAL A 203       9.612   9.680  14.138  1.00 93.71           C  
ATOM   2959  HA  VAL A 203      10.383  10.437  14.287  1.00 93.71           H  
ATOM   2960  C   VAL A 203       8.446  10.339  13.398  1.00 93.71           C  
ATOM   2961  CB  VAL A 203      10.236   8.534  13.314  1.00 93.71           C  
ATOM   2962  HB  VAL A 203       9.509   7.728  13.213  1.00 93.71           H  
ATOM   2963  O   VAL A 203       7.336   9.810  13.388  1.00 93.71           O  
ATOM   2964  CG1 VAL A 203      10.666   8.977  11.910  1.00 93.71           C  
ATOM   2965 HG11 VAL A 203      11.170   8.157  11.399  1.00 93.71           H  
ATOM   2966 HG12 VAL A 203      11.335   9.835  11.968  1.00 93.71           H  
ATOM   2967 HG13 VAL A 203       9.788   9.239  11.318  1.00 93.71           H  
ATOM   2968  CG2 VAL A 203      11.487   7.982  14.016  1.00 93.71           C  
ATOM   2969 HG21 VAL A 203      12.239   8.766  14.112  1.00 93.71           H  
ATOM   2970 HG22 VAL A 203      11.236   7.612  15.010  1.00 93.71           H  
ATOM   2971 HG23 VAL A 203      11.900   7.155  13.439  1.00 93.71           H  
ATOM   2972  N   ASP A 204       8.697  11.489  12.774  1.00 93.95           N  
ATOM   2973  H   ASP A 204       9.635  11.864  12.789  1.00 93.95           H  
ATOM   2974  CA  ASP A 204       7.691  12.212  11.992  1.00 93.95           C  
ATOM   2975  HA  ASP A 204       6.814  12.358  12.623  1.00 93.95           H  
ATOM   2976  C   ASP A 204       7.252  11.414  10.750  1.00 93.95           C  
ATOM   2977  CB  ASP A 204       8.230  13.596  11.620  1.00 93.95           C  
ATOM   2978  HB2 ASP A 204       8.534  14.119  12.527  1.00 93.95           H  
ATOM   2979  HB3 ASP A 204       9.104  13.484  10.979  1.00 93.95           H  
ATOM   2980  O   ASP A 204       8.083  10.887  10.005  1.00 93.95           O  
ATOM   2981  CG  ASP A 204       7.162  14.425  10.909  1.00 93.95           C  
ATOM   2982  OD1 ASP A 204       7.505  15.026   9.868  1.00 93.95           O  
ATOM   2983  OD2 ASP A 204       6.023  14.431  11.426  1.00 93.95           O  
ATOM   2984  N   GLY A 205       5.938  11.284  10.553  1.00 93.91           N  
ATOM   2985  H   GLY A 205       5.320  11.877  11.087  1.00 93.91           H  
ATOM   2986  CA  GLY A 205       5.357  10.360   9.574  1.00 93.91           C  
ATOM   2987  HA2 GLY A 205       4.295  10.582   9.473  1.00 93.91           H  
ATOM   2988  HA3 GLY A 205       5.835  10.538   8.610  1.00 93.91           H  
ATOM   2989  C   GLY A 205       5.504   8.863   9.910  1.00 93.91           C  
ATOM   2990  O   GLY A 205       5.210   8.028   9.056  1.00 93.91           O  
ATOM   2991  N   GLY A 206       5.929   8.500  11.126  1.00 96.62           N  
ATOM   2992  H   GLY A 206       6.223   9.224  11.765  1.00 96.62           H  
ATOM   2993  CA  GLY A 206       6.057   7.112  11.591  1.00 96.62           C  
ATOM   2994  HA2 GLY A 206       5.179   6.544  11.284  1.00 96.62           H  
ATOM   2995  HA3 GLY A 206       6.088   7.115  12.680  1.00 96.62           H  
ATOM   2996  C   GLY A 206       7.304   6.373  11.087  1.00 96.62           C  
ATOM   2997  O   GLY A 206       8.101   6.895  10.301  1.00 96.62           O  
ATOM   2998  N   HIS A 207       7.503   5.134  11.549  1.00 97.12           N  
ATOM   2999  H   HIS A 207       6.812   4.712  12.154  1.00 97.12           H  
ATOM   3000  CA  HIS A 207       8.669   4.340  11.146  1.00 97.12           C  
ATOM   3001  HA  HIS A 207       9.547   4.960  11.328  1.00 97.12           H  
ATOM   3002  C   HIS A 207       8.636   4.021   9.639  1.00 97.12           C  
ATOM   3003  CB  HIS A 207       8.815   3.085  12.012  1.00 97.12           C  
ATOM   3004  HB2 HIS A 207       8.631   3.330  13.058  1.00 97.12           H  
ATOM   3005  HB3 HIS A 207       8.063   2.357  11.707  1.00 97.12           H  
ATOM   3006  O   HIS A 207       7.576   3.782   9.060  1.00 97.12           O  
ATOM   3007  CG  HIS A 207      10.186   2.462  11.904  1.00 97.12           C  
ATOM   3008  CD2 HIS A 207      10.447   1.180  11.517  1.00 97.12           C  
ATOM   3009  HD2 HIS A 207       9.714   0.428  11.267  1.00 97.12           H  
ATOM   3010  ND1 HIS A 207      11.407   3.051  12.175  1.00 97.12           N  
ATOM   3011  HD1 HIS A 207      11.566   3.953  12.599  1.00 97.12           H  
ATOM   3012  CE1 HIS A 207      12.369   2.135  11.942  1.00 97.12           C  
ATOM   3013  HE1 HIS A 207      13.428   2.268  12.108  1.00 97.12           H  
ATOM   3014  NE2 HIS A 207      11.821   0.991  11.519  1.00 97.12           N  
ATOM   3015  N   CYS A 208       9.795   4.122   8.982  1.00 97.43           N  
ATOM   3016  H   CYS A 208      10.640   4.178   9.533  1.00 97.43           H  
ATOM   3017  CA  CYS A 208       9.953   4.143   7.520  1.00 97.43           C  
ATOM   3018  HA  CYS A 208      10.917   4.614   7.330  1.00 97.43           H  
ATOM   3019  C   CYS A 208       8.968   5.057   6.753  1.00 97.43           C  
ATOM   3020  CB  CYS A 208      10.054   2.711   6.969  1.00 97.43           C  
ATOM   3021  HB2 CYS A 208       9.107   2.198   7.135  1.00 97.43           H  
ATOM   3022  HB3 CYS A 208      10.216   2.770   5.893  1.00 97.43           H  
ATOM   3023  O   CYS A 208       8.720   4.834   5.567  1.00 97.43           O  
ATOM   3024  SG  CYS A 208      11.394   1.689   7.654  1.00 97.43           S  
ATOM   3025  N   GLY A 209       8.437   6.097   7.412  1.00 97.02           N  
ATOM   3026  H   GLY A 209       8.640   6.201   8.396  1.00 97.02           H  
ATOM   3027  CA  GLY A 209       7.500   7.065   6.840  1.00 97.02           C  
ATOM   3028  HA2 GLY A 209       7.927   7.485   5.930  1.00 97.02           H  
ATOM   3029  HA3 GLY A 209       7.371   7.875   7.558  1.00 97.02           H  
ATOM   3030  C   GLY A 209       6.107   6.506   6.527  1.00 97.02           C  
ATOM   3031  O   GLY A 209       5.413   7.079   5.692  1.00 97.02           O  
ATOM   3032  N   ILE A 210       5.698   5.411   7.179  1.00 97.45           N  
ATOM   3033  H   ILE A 210       6.333   5.007   7.852  1.00 97.45           H  
ATOM   3034  CA  ILE A 210       4.457   4.660   6.904  1.00 97.45           C  
ATOM   3035  HA  ILE A 210       4.528   4.296   5.879  1.00 97.45           H  
ATOM   3036  C   ILE A 210       3.151   5.481   6.977  1.00 97.45           C  
ATOM   3037  CB  ILE A 210       4.415   3.434   7.847  1.00 97.45           C  
ATOM   3038  HB  ILE A 210       5.392   2.955   7.789  1.00 97.45           H  
ATOM   3039  O   ILE A 210       2.137   5.068   6.421  1.00 97.45           O  
ATOM   3040  CG1 ILE A 210       3.386   2.393   7.364  1.00 97.45           C  
ATOM   3041 HG12 ILE A 210       2.373   2.770   7.504  1.00 97.45           H  
ATOM   3042 HG13 ILE A 210       3.552   2.223   6.301  1.00 97.45           H  
ATOM   3043  CG2 ILE A 210       4.179   3.840   9.317  1.00 97.45           C  
ATOM   3044 HG21 ILE A 210       4.885   4.615   9.614  1.00 97.45           H  
ATOM   3045 HG22 ILE A 210       4.339   2.981   9.968  1.00 97.45           H  
ATOM   3046 HG23 ILE A 210       3.162   4.206   9.455  1.00 97.45           H  
ATOM   3047  CD1 ILE A 210       3.499   1.043   8.075  1.00 97.45           C  
ATOM   3048 HD11 ILE A 210       4.526   0.682   8.008  1.00 97.45           H  
ATOM   3049 HD12 ILE A 210       3.207   1.136   9.120  1.00 97.45           H  
ATOM   3050 HD13 ILE A 210       2.838   0.327   7.587  1.00 97.45           H  
ATOM   3051  N   ALA A 211       3.154   6.641   7.639  1.00 97.21           N  
ATOM   3052  H   ALA A 211       4.011   6.932   8.088  1.00 97.21           H  
ATOM   3053  CA  ALA A 211       2.013   7.555   7.693  1.00 97.21           C  
ATOM   3054  HA  ALA A 211       1.119   7.022   7.370  1.00 97.21           H  
ATOM   3055  C   ALA A 211       2.132   8.766   6.744  1.00 97.21           C  
ATOM   3056  CB  ALA A 211       1.779   7.970   9.153  1.00 97.21           C  
ATOM   3057  HB1 ALA A 211       2.607   8.583   9.509  1.00 97.21           H  
ATOM   3058  HB2 ALA A 211       1.685   7.084   9.781  1.00 97.21           H  
ATOM   3059  HB3 ALA A 211       0.858   8.549   9.220  1.00 97.21           H  
ATOM   3060  O   ALA A 211       1.163   9.509   6.628  1.00 97.21           O  
ATOM   3061  N   LYS A 212       3.266   8.982   6.054  1.00 96.05           N  
ATOM   3062  H   LYS A 212       4.005   8.298   6.129  1.00 96.05           H  
ATOM   3063  CA  LYS A 212       3.489  10.170   5.194  1.00 96.05           C  
ATOM   3064  HA  LYS A 212       3.274  11.068   5.774  1.00 96.05           H  
ATOM   3065  C   LYS A 212       2.551  10.250   3.992  1.00 96.05           C  
ATOM   3066  CB  LYS A 212       4.938  10.236   4.699  1.00 96.05           C  
ATOM   3067  HB2 LYS A 212       5.238   9.269   4.295  1.00 96.05           H  
ATOM   3068  HB3 LYS A 212       4.980  10.970   3.895  1.00 96.05           H  
ATOM   3069  O   LYS A 212       2.092  11.331   3.637  1.00 96.05           O  
ATOM   3070  CG  LYS A 212       5.911  10.676   5.796  1.00 96.05           C  
ATOM   3071  HG2 LYS A 212       6.008   9.884   6.538  1.00 96.05           H  
ATOM   3072  HG3 LYS A 212       5.516  11.573   6.273  1.00 96.05           H  
ATOM   3073  CD  LYS A 212       7.288  10.991   5.198  1.00 96.05           C  
ATOM   3074  HD2 LYS A 212       7.158  11.550   4.271  1.00 96.05           H  
ATOM   3075  HD3 LYS A 212       7.812  10.059   4.985  1.00 96.05           H  
ATOM   3076  CE  LYS A 212       8.103  11.849   6.166  1.00 96.05           C  
ATOM   3077  HE2 LYS A 212       8.284  11.293   7.086  1.00 96.05           H  
ATOM   3078  HE3 LYS A 212       7.510  12.726   6.423  1.00 96.05           H  
ATOM   3079  NZ  LYS A 212       9.379  12.276   5.542  1.00 96.05           N  
ATOM   3080  HZ1 LYS A 212       9.841  12.976   6.105  1.00 96.05           H  
ATOM   3081  HZ2 LYS A 212       9.230  12.676   4.627  1.00 96.05           H  
ATOM   3082  HZ3 LYS A 212       9.995  11.492   5.382  1.00 96.05           H  
ATOM   3083  N   VAL A 213       2.239   9.101   3.394  1.00 95.84           N  
ATOM   3084  H   VAL A 213       2.680   8.265   3.749  1.00 95.84           H  
ATOM   3085  CA  VAL A 213       1.041   8.937   2.566  1.00 95.84           C  
ATOM   3086  HA  VAL A 213       0.383   9.792   2.721  1.00 95.84           H  
ATOM   3087  C   VAL A 213       0.318   7.704   3.023  1.00 95.84           C  
ATOM   3088  CB  VAL A 213       1.321   8.833   1.063  1.00 95.84           C  
ATOM   3089  HB  VAL A 213       2.113   8.102   0.899  1.00 95.84           H  
ATOM   3090  O   VAL A 213       0.819   6.587   2.898  1.00 95.84           O  
ATOM   3091  CG1 VAL A 213       0.107   8.424   0.213  1.00 95.84           C  
ATOM   3092 HG11 VAL A 213      -0.207   7.409   0.455  1.00 95.84           H  
ATOM   3093 HG12 VAL A 213      -0.722   9.110   0.387  1.00 95.84           H  
ATOM   3094 HG13 VAL A 213       0.369   8.445  -0.845  1.00 95.84           H  
ATOM   3095  CG2 VAL A 213       1.766  10.193   0.566  1.00 95.84           C  
ATOM   3096 HG21 VAL A 213       1.039  10.942   0.879  1.00 95.84           H  
ATOM   3097 HG22 VAL A 213       2.731  10.436   1.009  1.00 95.84           H  
ATOM   3098 HG23 VAL A 213       1.810  10.181  -0.523  1.00 95.84           H  
ATOM   3099  N   ALA A 214      -0.898   7.950   3.476  1.00 97.74           N  
ATOM   3100  H   ALA A 214      -1.190   8.913   3.564  1.00 97.74           H  
ATOM   3101  CA  ALA A 214      -1.907   6.960   3.737  1.00 97.74           C  
ATOM   3102  HA  ALA A 214      -1.599   6.005   3.310  1.00 97.74           H  
ATOM   3103  C   ALA A 214      -3.196   7.411   3.038  1.00 97.74           C  
ATOM   3104  CB  ALA A 214      -2.008   6.807   5.253  1.00 97.74           C  
ATOM   3105  HB1 ALA A 214      -1.131   6.271   5.617  1.00 97.74           H  
ATOM   3106  HB2 ALA A 214      -2.009   7.784   5.736  1.00 97.74           H  
ATOM   3107  HB3 ALA A 214      -2.915   6.262   5.514  1.00 97.74           H  
ATOM   3108  O   ALA A 214      -3.551   8.589   3.060  1.00 97.74           O  
ATOM   3109  N   SER A 215      -3.879   6.489   2.370  1.00 97.43           N  
ATOM   3110  H   SER A 215      -3.542   5.537   2.379  1.00 97.43           H  
ATOM   3111  CA  SER A 215      -5.105   6.764   1.617  1.00 97.43           C  
ATOM   3112  HA  SER A 215      -5.656   7.562   2.116  1.00 97.43           H  
ATOM   3113  C   SER A 215      -5.997   5.531   1.582  1.00 97.43           C  
ATOM   3114  CB  SER A 215      -4.779   7.220   0.191  1.00 97.43           C  
ATOM   3115  HB2 SER A 215      -4.197   8.141   0.234  1.00 97.43           H  
ATOM   3116  HB3 SER A 215      -5.703   7.418  -0.352  1.00 97.43           H  
ATOM   3117  O   SER A 215      -5.509   4.404   1.693  1.00 97.43           O  
ATOM   3118  OG  SER A 215      -4.030   6.223  -0.484  1.00 97.43           O  
ATOM   3119  HG  SER A 215      -3.397   5.870   0.145  1.00 97.43           H  
ATOM   3120  N   PHE A 216      -7.302   5.725   1.444  1.00 97.81           N  
ATOM   3121  H   PHE A 216      -7.666   6.665   1.384  1.00 97.81           H  
ATOM   3122  CA  PHE A 216      -8.251   4.616   1.410  1.00 97.81           C  
ATOM   3123  HA  PHE A 216      -7.742   3.753   0.982  1.00 97.81           H  
ATOM   3124  C   PHE A 216      -9.461   4.933   0.526  1.00 97.81           C  
ATOM   3125  CB  PHE A 216      -8.657   4.249   2.842  1.00 97.81           C  
ATOM   3126  HB2 PHE A 216      -9.276   3.353   2.808  1.00 97.81           H  
ATOM   3127  HB3 PHE A 216      -7.750   3.978   3.383  1.00 97.81           H  
ATOM   3128  O   PHE A 216      -9.891   6.086   0.488  1.00 97.81           O  
ATOM   3129  CG  PHE A 216      -9.392   5.324   3.628  1.00 97.81           C  
ATOM   3130  CD1 PHE A 216      -8.676   6.265   4.395  1.00 97.81           C  
ATOM   3131  HD1 PHE A 216      -7.596   6.250   4.396  1.00 97.81           H  
ATOM   3132  CD2 PHE A 216     -10.798   5.380   3.603  1.00 97.81           C  
ATOM   3133  HD2 PHE A 216     -11.363   4.689   2.996  1.00 97.81           H  
ATOM   3134  CE1 PHE A 216      -9.364   7.234   5.147  1.00 97.81           C  
ATOM   3135  HE1 PHE A 216      -8.824   7.981   5.711  1.00 97.81           H  
ATOM   3136  CE2 PHE A 216     -11.484   6.347   4.357  1.00 97.81           C  
ATOM   3137  HE2 PHE A 216     -12.563   6.398   4.318  1.00 97.81           H  
ATOM   3138  CZ  PHE A 216     -10.768   7.269   5.137  1.00 97.81           C  
ATOM   3139  HZ  PHE A 216     -11.298   8.038   5.680  1.00 97.81           H  
ATOM   3140  N   PRO A 217     -10.017   3.940  -0.187  1.00 97.17           N  
ATOM   3141  CA  PRO A 217     -11.207   4.129  -1.003  1.00 97.17           C  
ATOM   3142  HA  PRO A 217     -11.125   5.036  -1.601  1.00 97.17           H  
ATOM   3143  C   PRO A 217     -12.453   4.205  -0.117  1.00 97.17           C  
ATOM   3144  CB  PRO A 217     -11.249   2.916  -1.930  1.00 97.17           C  
ATOM   3145  HB2 PRO A 217     -10.625   3.102  -2.804  1.00 97.17           H  
ATOM   3146  HB3 PRO A 217     -12.270   2.672  -2.225  1.00 97.17           H  
ATOM   3147  O   PRO A 217     -12.541   3.514   0.900  1.00 97.17           O  
ATOM   3148  CG  PRO A 217     -10.629   1.811  -1.076  1.00 97.17           C  
ATOM   3149  HG2 PRO A 217     -10.147   1.052  -1.693  1.00 97.17           H  
ATOM   3150  HG3 PRO A 217     -11.392   1.363  -0.439  1.00 97.17           H  
ATOM   3151  CD  PRO A 217      -9.604   2.544  -0.217  1.00 97.17           C  
ATOM   3152  HD2 PRO A 217      -8.620   2.463  -0.680  1.00 97.17           H  
ATOM   3153  HD3 PRO A 217      -9.582   2.113   0.784  1.00 97.17           H  
ATOM   3154  N   THR A 218     -13.442   4.992  -0.531  1.00 94.36           N  
ATOM   3155  H   THR A 218     -13.332   5.498  -1.398  1.00 94.36           H  
ATOM   3156  CA  THR A 218     -14.773   5.011   0.087  1.00 94.36           C  
ATOM   3157  HA  THR A 218     -14.721   4.488   1.041  1.00 94.36           H  
ATOM   3158  C   THR A 218     -15.769   4.234  -0.775  1.00 94.36           C  
ATOM   3159  CB  THR A 218     -15.247   6.436   0.416  1.00 94.36           C  
ATOM   3160  HB  THR A 218     -16.258   6.388   0.819  1.00 94.36           H  
ATOM   3161  O   THR A 218     -15.718   4.279  -2.009  1.00 94.36           O  
ATOM   3162  CG2 THR A 218     -14.340   7.105   1.451  1.00 94.36           C  
ATOM   3163 HG21 THR A 218     -13.340   7.257   1.045  1.00 94.36           H  
ATOM   3164 HG22 THR A 218     -14.268   6.475   2.338  1.00 94.36           H  
ATOM   3165 HG23 THR A 218     -14.755   8.068   1.749  1.00 94.36           H  
ATOM   3166  OG1 THR A 218     -15.239   7.278  -0.709  1.00 94.36           O  
ATOM   3167  HG1 THR A 218     -15.323   8.174  -0.377  1.00 94.36           H  
ATOM   3168  N   ALA A 219     -16.652   3.485  -0.112  1.00 83.75           N  
ATOM   3169  H   ALA A 219     -16.702   3.568   0.894  1.00 83.75           H  
ATOM   3170  CA  ALA A 219     -17.649   2.589  -0.699  1.00 83.75           C  
ATOM   3171  HA  ALA A 219     -17.645   2.688  -1.785  1.00 83.75           H  
ATOM   3172  C   ALA A 219     -19.054   2.987  -0.229  1.00 83.75           C  
ATOM   3173  CB  ALA A 219     -17.281   1.139  -0.342  1.00 83.75           C  
ATOM   3174  HB1 ALA A 219     -18.008   0.464  -0.791  1.00 83.75           H  
ATOM   3175  HB2 ALA A 219     -16.287   0.903  -0.723  1.00 83.75           H  
ATOM   3176  HB3 ALA A 219     -17.299   1.010   0.740  1.00 83.75           H  
ATOM   3177  O   ALA A 219     -19.195   3.319   0.968  1.00 83.75           O  
ATOM   3178  OXT ALA A 219     -19.951   3.010  -1.098  1.00 83.75           O  
TER    3179      ALA A 219                                                       
ATOM   3179  N   PRO B   1      15.717   7.130 -11.467  1.00 49.85           N  
ATOM   3180  H2  PRO B   1      15.886   7.538 -12.375  1.00 49.85           H  
ATOM   3181  H3  PRO B   1      16.493   6.551 -11.180  1.00 49.85           H  
ATOM   3182  CA  PRO B   1      14.482   6.322 -11.495  1.00 49.85           C  
ATOM   3183  HA  PRO B   1      14.714   5.272 -11.674  1.00 49.85           H  
ATOM   3184  C   PRO B   1      13.600   6.806 -12.648  1.00 49.85           C  
ATOM   3185  CB  PRO B   1      13.809   6.465 -10.116  1.00 49.85           C  
ATOM   3186  HB2 PRO B   1      12.808   6.881 -10.233  1.00 49.85           H  
ATOM   3187  HB3 PRO B   1      13.727   5.504  -9.608  1.00 49.85           H  
ATOM   3188  O   PRO B   1      13.010   7.876 -12.555  1.00 49.85           O  
ATOM   3189  CG  PRO B   1      14.680   7.447  -9.328  1.00 49.85           C  
ATOM   3190  HG2 PRO B   1      14.075   8.140  -8.745  1.00 49.85           H  
ATOM   3191  HG3 PRO B   1      15.376   6.904  -8.688  1.00 49.85           H  
ATOM   3192  CD  PRO B   1      15.416   8.160 -10.455  1.00 49.85           C  
ATOM   3193  HD2 PRO B   1      14.742   8.899 -10.889  1.00 49.85           H  
ATOM   3194  HD3 PRO B   1      16.319   8.653 -10.094  1.00 49.85           H  
ATOM   3195  N   GLU B   2      13.594   6.044 -13.744  1.00 52.82           N  
ATOM   3196  H   GLU B   2      14.191   5.231 -13.795  1.00 52.82           H  
ATOM   3197  CA  GLU B   2      12.500   6.019 -14.742  1.00 52.82           C  
ATOM   3198  HA  GLU B   2      12.539   6.852 -15.444  1.00 52.82           H  
ATOM   3199  C   GLU B   2      11.131   6.009 -14.038  1.00 52.82           C  
ATOM   3200  CB  GLU B   2      12.653   4.668 -15.475  1.00 52.82           C  
ATOM   3201  HB2 GLU B   2      11.672   4.201 -15.564  1.00 52.82           H  
ATOM   3202  HB3 GLU B   2      13.246   3.992 -14.859  1.00 52.82           H  
ATOM   3203  O   GLU B   2      10.208   6.790 -14.296  1.00 52.82           O  
ATOM   3204  CG  GLU B   2      13.256   4.734 -16.878  1.00 52.82           C  
ATOM   3205  HG2 GLU B   2      14.234   5.212 -16.812  1.00 52.82           H  
ATOM   3206  HG3 GLU B   2      12.625   5.354 -17.515  1.00 52.82           H  
ATOM   3207  CD  GLU B   2      13.421   3.328 -17.486  1.00 52.82           C  
ATOM   3208  OE1 GLU B   2      13.280   3.209 -18.723  1.00 52.82           O  
ATOM   3209  OE2 GLU B   2      13.810   2.413 -16.720  1.00 52.82           O  
ATOM   3210  N   TYR B   3      11.109   5.127 -13.046  1.00 55.77           N  
ATOM   3211  H   TYR B   3      11.932   4.547 -12.968  1.00 55.77           H  
ATOM   3212  CA  TYR B   3       9.976   4.653 -12.308  1.00 55.77           C  
ATOM   3213  HA  TYR B   3       9.062   5.073 -12.728  1.00 55.77           H  
ATOM   3214  C   TYR B   3      10.027   5.070 -10.844  1.00 55.77           C  
ATOM   3215  CB  TYR B   3      10.003   3.136 -12.477  1.00 55.77           C  
ATOM   3216  HB2 TYR B   3       9.382   2.695 -11.697  1.00 55.77           H  
ATOM   3217  HB3 TYR B   3      11.014   2.757 -12.327  1.00 55.77           H  
ATOM   3218  O   TYR B   3      11.093   5.062 -10.222  1.00 55.77           O  
ATOM   3219  CG  TYR B   3       9.476   2.629 -13.802  1.00 55.77           C  
ATOM   3220  CD1 TYR B   3       8.364   3.578 -14.746  1.00 55.77           C  
ATOM   3221  HD1 TYR B   3       8.286   4.642 -14.579  1.00 55.77           H  
ATOM   3222  CD2 TYR B   3       9.631   0.938 -14.112  1.00 55.77           C  
ATOM   3223  HD2 TYR B   3      10.284   0.332 -13.500  1.00 55.77           H  
ATOM   3224  CE1 TYR B   3       7.339   2.801 -15.912  1.00 55.77           C  
ATOM   3225  HE1 TYR B   3       6.670   3.365 -16.544  1.00 55.77           H  
ATOM   3226  CE2 TYR B   3       8.628   0.178 -15.284  1.00 55.77           C  
ATOM   3227  HE2 TYR B   3       8.700  -0.886 -15.455  1.00 55.77           H  
ATOM   3228  OH  TYR B   3       6.691   0.495 -17.116  1.00 55.77           O  
ATOM   3229  HH  TYR B   3       6.049   1.110 -17.477  1.00 55.77           H  
ATOM   3230  CZ  TYR B   3       7.505   1.110 -16.214  1.00 55.77           C  
ATOM   3231  N   CYS B   4       8.867   5.443 -10.309  1.00 61.62           N  
ATOM   3232  H   CYS B   4       8.028   5.313 -10.856  1.00 61.62           H  
ATOM   3233  CA  CYS B   4       8.702   5.977  -8.963  1.00 61.62           C  
ATOM   3234  HA  CYS B   4       9.504   5.611  -8.323  1.00 61.62           H  
ATOM   3235  C   CYS B   4       7.383   5.520  -8.368  1.00 61.62           C  
ATOM   3236  CB  CYS B   4       8.725   7.508  -9.011  1.00 61.62           C  
ATOM   3237  HB2 CYS B   4       8.386   7.895  -8.050  1.00 61.62           H  
ATOM   3238  HB3 CYS B   4       8.024   7.847  -9.774  1.00 61.62           H  
ATOM   3239  O   CYS B   4       6.383   5.472  -9.074  1.00 61.62           O  
ATOM   3240  SG  CYS B   4      10.358   8.186  -9.351  1.00 61.62           S  
ATOM   3241  N   LEU B   5       7.379   5.249  -7.064  1.00 55.86           N  
ATOM   3242  H   LEU B   5       8.241   5.306  -6.540  1.00 55.86           H  
ATOM   3243  CA  LEU B   5       6.135   5.230  -6.318  1.00 55.86           C  
ATOM   3244  HA  LEU B   5       5.321   5.046  -7.020  1.00 55.86           H  
ATOM   3245  C   LEU B   5       5.824   6.604  -5.760  1.00 55.86           C  
ATOM   3246  CB  LEU B   5       6.088   4.097  -5.289  1.00 55.86           C  
ATOM   3247  HB2 LEU B   5       7.036   4.009  -4.759  1.00 55.86           H  
ATOM   3248  HB3 LEU B   5       5.315   4.337  -4.559  1.00 55.86           H  
ATOM   3249  O   LEU B   5       6.696   7.392  -5.370  1.00 55.86           O  
ATOM   3250  CG  LEU B   5       5.719   2.785  -6.011  1.00 55.86           C  
ATOM   3251  HG  LEU B   5       5.310   2.987  -7.001  1.00 55.86           H  
ATOM   3252  CD1 LEU B   5       6.932   1.880  -6.193  1.00 55.86           C  
ATOM   3253 HD11 LEU B   5       6.660   1.034  -6.823  1.00 55.86           H  
ATOM   3254 HD12 LEU B   5       7.279   1.508  -5.229  1.00 55.86           H  
ATOM   3255 HD13 LEU B   5       7.738   2.427  -6.682  1.00 55.86           H  
ATOM   3256  CD2 LEU B   5       4.634   2.058  -5.237  1.00 55.86           C  
ATOM   3257 HD21 LEU B   5       3.781   2.719  -5.083  1.00 55.86           H  
ATOM   3258 HD22 LEU B   5       5.029   1.731  -4.275  1.00 55.86           H  
ATOM   3259 HD23 LEU B   5       4.302   1.194  -5.813  1.00 55.86           H  
ATOM   3260  N   ASP B   6       4.535   6.876  -5.775  1.00 55.48           N  
ATOM   3261  H   ASP B   6       3.923   6.167  -6.151  1.00 55.48           H  
ATOM   3262  CA  ASP B   6       3.993   8.218  -5.769  1.00 55.48           C  
ATOM   3263  HA  ASP B   6       4.756   8.895  -6.155  1.00 55.48           H  
ATOM   3264  C   ASP B   6       3.682   8.652  -4.325  1.00 55.48           C  
ATOM   3265  CB  ASP B   6       2.832   8.221  -6.762  1.00 55.48           C  
ATOM   3266  HB2 ASP B   6       2.218   9.105  -6.593  1.00 55.48           H  
ATOM   3267  HB3 ASP B   6       2.252   7.318  -6.569  1.00 55.48           H  
ATOM   3268  O   ASP B   6       2.595   9.080  -3.953  1.00 55.48           O  
ATOM   3269  CG  ASP B   6       3.207   8.171  -8.242  1.00 55.48           C  
ATOM   3270  OD1 ASP B   6       2.370   8.546  -9.083  1.00 55.48           O  
ATOM   3271  OD2 ASP B   6       4.349   7.796  -8.572  1.00 55.48           O  
ATOM   3272  N   VAL B   7       4.677   8.471  -3.459  1.00 53.71           N  
ATOM   3273  H   VAL B   7       5.534   8.084  -3.828  1.00 53.71           H  
ATOM   3274  CA  VAL B   7       4.537   8.620  -2.013  1.00 53.71           C  
ATOM   3275  HA  VAL B   7       3.477   8.590  -1.763  1.00 53.71           H  
ATOM   3276  C   VAL B   7       5.110   9.964  -1.563  1.00 53.71           C  
ATOM   3277  CB  VAL B   7       5.225   7.463  -1.282  1.00 53.71           C  
ATOM   3278  HB  VAL B   7       6.288   7.694  -1.208  1.00 53.71           H  
ATOM   3279  O   VAL B   7       6.309  10.195  -1.703  1.00 53.71           O  
ATOM   3280  CG1 VAL B   7       4.607   7.369   0.107  1.00 53.71           C  
ATOM   3281 HG11 VAL B   7       4.531   8.356   0.564  1.00 53.71           H  
ATOM   3282 HG12 VAL B   7       3.604   6.953   0.012  1.00 53.71           H  
ATOM   3283 HG13 VAL B   7       5.206   6.722   0.748  1.00 53.71           H  
ATOM   3284  CG2 VAL B   7       5.113   6.088  -1.958  1.00 53.71           C  
ATOM   3285 HG21 VAL B   7       5.571   5.325  -1.329  1.00 53.71           H  
ATOM   3286 HG22 VAL B   7       4.067   5.837  -2.135  1.00 53.71           H  
ATOM   3287 HG23 VAL B   7       5.649   6.095  -2.907  1.00 53.71           H  
ATOM   3288  N   TYR B   8       4.260  10.854  -1.058  1.00 57.27           N  
ATOM   3289  H   TYR B   8       3.294  10.572  -0.976  1.00 57.27           H  
ATOM   3290  CA  TYR B   8       4.561  12.253  -0.743  1.00 57.27           C  
ATOM   3291  HA  TYR B   8       4.931  12.714  -1.660  1.00 57.27           H  
ATOM   3292  C   TYR B   8       5.639  12.386   0.328  1.00 57.27           C  
ATOM   3293  CB  TYR B   8       3.278  12.995  -0.334  1.00 57.27           C  
ATOM   3294  HB2 TYR B   8       2.448  12.595  -0.917  1.00 57.27           H  
ATOM   3295  HB3 TYR B   8       3.070  12.758   0.709  1.00 57.27           H  
ATOM   3296  O   TYR B   8       5.533  11.881   1.442  1.00 57.27           O  
ATOM   3297  CG  TYR B   8       3.230  14.508  -0.510  1.00 57.27           C  
ATOM   3298  CD1 TYR B   8       2.836  15.316   0.576  1.00 57.27           C  
ATOM   3299  HD1 TYR B   8       2.672  14.873   1.547  1.00 57.27           H  
ATOM   3300  CD2 TYR B   8       3.376  15.092  -1.786  1.00 57.27           C  
ATOM   3301  HD2 TYR B   8       3.609  14.468  -2.636  1.00 57.27           H  
ATOM   3302  CE1 TYR B   8       2.559  16.684   0.387  1.00 57.27           C  
ATOM   3303  HE1 TYR B   8       2.196  17.283   1.209  1.00 57.27           H  
ATOM   3304  CE2 TYR B   8       3.140  16.470  -1.972  1.00 57.27           C  
ATOM   3305  HE2 TYR B   8       3.194  16.921  -2.951  1.00 57.27           H  
ATOM   3306  OH  TYR B   8       2.460  18.588  -1.067  1.00 57.27           O  
ATOM   3307  HH  TYR B   8       1.878  18.908  -0.374  1.00 57.27           H  
ATOM   3308  CZ  TYR B   8       2.718  17.267  -0.887  1.00 57.27           C  
ATOM   3309  N   ASP B   9       6.688  13.095  -0.053  1.00 66.61           N  
ATOM   3310  H   ASP B   9       6.649  13.481  -0.986  1.00 66.61           H  
ATOM   3311  CA  ASP B   9       7.811  13.515   0.770  1.00 66.61           C  
ATOM   3312  HA  ASP B   9       7.471  13.738   1.781  1.00 66.61           H  
ATOM   3313  C   ASP B   9       8.331  14.802   0.104  1.00 66.61           C  
ATOM   3314  CB  ASP B   9       8.839  12.370   0.824  1.00 66.61           C  
ATOM   3315  HB2 ASP B   9       9.222  12.169  -0.176  1.00 66.61           H  
ATOM   3316  HB3 ASP B   9       8.342  11.464   1.173  1.00 66.61           H  
ATOM   3317  O   ASP B   9       9.358  14.769  -0.582  1.00 66.61           O  
ATOM   3318  CG  ASP B   9       9.999  12.657   1.777  1.00 66.61           C  
ATOM   3319  OD1 ASP B   9      11.167  12.512   1.345  1.00 66.61           O  
ATOM   3320  OD2 ASP B   9       9.725  12.942   2.969  1.00 66.61           O  
ATOM   3321  N   PRO B  10       7.534  15.893   0.127  1.00 68.81           N  
ATOM   3322  CA  PRO B  10       7.630  16.961  -0.859  1.00 68.81           C  
ATOM   3323  HA  PRO B  10       7.581  16.512  -1.850  1.00 68.81           H  
ATOM   3324  C   PRO B  10       8.938  17.734  -0.735  1.00 68.81           C  
ATOM   3325  CB  PRO B  10       6.396  17.847  -0.667  1.00 68.81           C  
ATOM   3326  HB2 PRO B  10       6.605  18.900  -0.855  1.00 68.81           H  
ATOM   3327  HB3 PRO B  10       5.597  17.496  -1.321  1.00 68.81           H  
ATOM   3328  O   PRO B  10       9.319  18.206   0.336  1.00 68.81           O  
ATOM   3329  CG  PRO B  10       6.020  17.593   0.791  1.00 68.81           C  
ATOM   3330  HG2 PRO B  10       4.967  17.794   0.986  1.00 68.81           H  
ATOM   3331  HG3 PRO B  10       6.649  18.200   1.443  1.00 68.81           H  
ATOM   3332  CD  PRO B  10       6.370  16.117   0.972  1.00 68.81           C  
ATOM   3333  HD2 PRO B  10       6.587  15.904   2.019  1.00 68.81           H  
ATOM   3334  HD3 PRO B  10       5.543  15.498   0.624  1.00 68.81           H  
ATOM   3335  N   VAL B  11       9.637  17.880  -1.860  1.00 71.74           N  
ATOM   3336  H   VAL B  11       9.215  17.542  -2.713  1.00 71.74           H  
ATOM   3337  CA  VAL B  11      10.990  18.443  -1.917  1.00 71.74           C  
ATOM   3338  HA  VAL B  11      11.212  18.910  -0.957  1.00 71.74           H  
ATOM   3339  C   VAL B  11      11.080  19.532  -2.971  1.00 71.74           C  
ATOM   3340  CB  VAL B  11      12.066  17.363  -2.142  1.00 71.74           C  
ATOM   3341  HB  VAL B  11      13.022  17.861  -2.306  1.00 71.74           H  
ATOM   3342  O   VAL B  11      10.734  19.326  -4.131  1.00 71.74           O  
ATOM   3343  CG1 VAL B  11      12.229  16.488  -0.895  1.00 71.74           C  
ATOM   3344 HG11 VAL B  11      12.848  17.003  -0.161  1.00 71.74           H  
ATOM   3345 HG12 VAL B  11      12.669  15.528  -1.166  1.00 71.74           H  
ATOM   3346 HG13 VAL B  11      11.263  16.287  -0.433  1.00 71.74           H  
ATOM   3347  CG2 VAL B  11      11.817  16.459  -3.356  1.00 71.74           C  
ATOM   3348 HG21 VAL B  11      12.629  15.737  -3.442  1.00 71.74           H  
ATOM   3349 HG22 VAL B  11      11.790  17.057  -4.267  1.00 71.74           H  
ATOM   3350 HG23 VAL B  11      10.870  15.933  -3.236  1.00 71.74           H  
ATOM   3351  N   GLY B  12      11.587  20.695  -2.569  1.00 74.23           N  
ATOM   3352  H   GLY B  12      11.833  20.806  -1.596  1.00 74.23           H  
ATOM   3353  CA  GLY B  12      12.001  21.732  -3.506  1.00 74.23           C  
ATOM   3354  HA2 GLY B  12      12.111  22.683  -2.985  1.00 74.23           H  
ATOM   3355  HA3 GLY B  12      11.239  21.858  -4.275  1.00 74.23           H  
ATOM   3356  C   GLY B  12      13.337  21.390  -4.166  1.00 74.23           C  
ATOM   3357  O   GLY B  12      14.211  20.775  -3.547  1.00 74.23           O  
ATOM   3358  N   ASP B  13      13.528  21.836  -5.403  1.00 81.66           N  
ATOM   3359  H   ASP B  13      12.751  22.276  -5.875  1.00 81.66           H  
ATOM   3360  CA  ASP B  13      14.866  22.086  -5.932  1.00 81.66           C  
ATOM   3361  HA  ASP B  13      15.567  21.443  -5.401  1.00 81.66           H  
ATOM   3362  C   ASP B  13      15.340  23.528  -5.666  1.00 81.66           C  
ATOM   3363  CB  ASP B  13      14.943  21.676  -7.405  1.00 81.66           C  
ATOM   3364  HB2 ASP B  13      14.610  20.641  -7.487  1.00 81.66           H  
ATOM   3365  HB3 ASP B  13      15.987  21.719  -7.714  1.00 81.66           H  
ATOM   3366  O   ASP B  13      14.643  24.341  -5.060  1.00 81.66           O  
ATOM   3367  CG  ASP B  13      14.141  22.533  -8.381  1.00 81.66           C  
ATOM   3368  OD1 ASP B  13      13.994  22.043  -9.514  1.00 81.66           O  
ATOM   3369  OD2 ASP B  13      13.754  23.665  -8.027  1.00 81.66           O  
ATOM   3370  N   GLY B  14      16.561  23.844  -6.109  1.00 79.30           N  
ATOM   3371  H   GLY B  14      17.068  23.162  -6.657  1.00 79.30           H  
ATOM   3372  CA  GLY B  14      17.138  25.185  -5.990  1.00 79.30           C  
ATOM   3373  HA2 GLY B  14      18.215  25.125  -6.145  1.00 79.30           H  
ATOM   3374  HA3 GLY B  14      16.956  25.563  -4.984  1.00 79.30           H  
ATOM   3375  C   GLY B  14      16.583  26.218  -6.978  1.00 79.30           C  
ATOM   3376  O   GLY B  14      17.022  27.364  -6.938  1.00 79.30           O  
ATOM   3377  N   GLU B  15      15.656  25.835  -7.858  1.00 84.80           N  
ATOM   3378  H   GLU B  15      15.279  24.899  -7.809  1.00 84.80           H  
ATOM   3379  CA  GLU B  15      14.994  26.717  -8.830  1.00 84.80           C  
ATOM   3380  HA  GLU B  15      15.571  27.634  -8.942  1.00 84.80           H  
ATOM   3381  C   GLU B  15      13.593  27.142  -8.348  1.00 84.80           C  
ATOM   3382  CB  GLU B  15      14.946  26.028 -10.207  1.00 84.80           C  
ATOM   3383  HB2 GLU B  15      14.447  26.692 -10.912  1.00 84.80           H  
ATOM   3384  HB3 GLU B  15      14.371  25.105 -10.126  1.00 84.80           H  
ATOM   3385  O   GLU B  15      12.992  28.055  -8.912  1.00 84.80           O  
ATOM   3386  CG  GLU B  15      16.352  25.697 -10.741  1.00 84.80           C  
ATOM   3387  HG2 GLU B  15      16.924  26.623 -10.803  1.00 84.80           H  
ATOM   3388  HG3 GLU B  15      16.860  25.042 -10.033  1.00 84.80           H  
ATOM   3389  CD  GLU B  15      16.365  25.010 -12.116  1.00 84.80           C  
ATOM   3390  OE1 GLU B  15      17.485  24.626 -12.530  1.00 84.80           O  
ATOM   3391  OE2 GLU B  15      15.292  24.881 -12.749  1.00 84.80           O  
ATOM   3392  N   GLY B  16      13.101  26.533  -7.262  1.00 78.98           N  
ATOM   3393  H   GLY B  16      13.627  25.751  -6.898  1.00 78.98           H  
ATOM   3394  CA  GLY B  16      11.788  26.797  -6.673  1.00 78.98           C  
ATOM   3395  HA2 GLY B  16      11.464  27.806  -6.927  1.00 78.98           H  
ATOM   3396  HA3 GLY B  16      11.873  26.723  -5.588  1.00 78.98           H  
ATOM   3397  C   GLY B  16      10.699  25.822  -7.124  1.00 78.98           C  
ATOM   3398  O   GLY B  16       9.537  26.010  -6.762  1.00 78.98           O  
ATOM   3399  N   ASN B  17      11.043  24.772  -7.875  1.00 80.41           N  
ATOM   3400  H   ASN B  17      12.017  24.620  -8.093  1.00 80.41           H  
ATOM   3401  CA  ASN B  17      10.091  23.732  -8.248  1.00 80.41           C  
ATOM   3402  HA  ASN B  17       9.140  24.200  -8.500  1.00 80.41           H  
ATOM   3403  C   ASN B  17       9.889  22.778  -7.062  1.00 80.41           C  
ATOM   3404  CB  ASN B  17      10.585  22.959  -9.484  1.00 80.41           C  
ATOM   3405  HB2 ASN B  17      11.446  22.355  -9.199  1.00 80.41           H  
ATOM   3406  HB3 ASN B  17       9.804  22.278  -9.823  1.00 80.41           H  
ATOM   3407  O   ASN B  17      10.815  22.066  -6.667  1.00 80.41           O  
ATOM   3408  CG  ASN B  17      10.983  23.832 -10.658  1.00 80.41           C  
ATOM   3409  ND2 ASN B  17      12.237  23.784 -11.042  1.00 80.41           N  
ATOM   3410 HD21 ASN B  17      12.564  24.383 -11.787  1.00 80.41           H  
ATOM   3411 HD22 ASN B  17      12.894  23.208 -10.536  1.00 80.41           H  
ATOM   3412  OD1 ASN B  17      10.164  24.527 -11.240  1.00 80.41           O  
ATOM   3413  N   THR B  18       8.674  22.710  -6.516  1.00 76.19           N  
ATOM   3414  H   THR B  18       7.983  23.402  -6.768  1.00 76.19           H  
ATOM   3415  CA  THR B  18       8.296  21.639  -5.581  1.00 76.19           C  
ATOM   3416  HA  THR B  18       9.132  21.448  -4.908  1.00 76.19           H  
ATOM   3417  C   THR B  18       8.001  20.362  -6.360  1.00 76.19           C  
ATOM   3418  CB  THR B  18       7.089  22.018  -4.709  1.00 76.19           C  
ATOM   3419  HB  THR B  18       6.208  22.150  -5.337  1.00 76.19           H  
ATOM   3420  O   THR B  18       7.208  20.367  -7.305  1.00 76.19           O  
ATOM   3421  CG2 THR B  18       6.790  20.975  -3.629  1.00 76.19           C  
ATOM   3422 HG21 THR B  18       7.676  20.800  -3.019  1.00 76.19           H  
ATOM   3423 HG22 THR B  18       5.978  21.323  -2.991  1.00 76.19           H  
ATOM   3424 HG23 THR B  18       6.478  20.035  -4.085  1.00 76.19           H  
ATOM   3425  OG1 THR B  18       7.356  23.222  -4.034  1.00 76.19           O  
ATOM   3426  HG1 THR B  18       6.601  23.413  -3.472  1.00 76.19           H  
ATOM   3427  N   TYR B  19       8.590  19.247  -5.945  1.00 71.83           N  
ATOM   3428  H   TYR B  19       9.263  19.322  -5.195  1.00 71.83           H  
ATOM   3429  CA  TYR B  19       8.248  17.895  -6.377  1.00 71.83           C  
ATOM   3430  HA  TYR B  19       7.559  17.949  -7.221  1.00 71.83           H  
ATOM   3431  C   TYR B  19       7.553  17.166  -5.241  1.00 71.83           C  
ATOM   3432  CB  TYR B  19       9.490  17.136  -6.846  1.00 71.83           C  
ATOM   3433  HB2 TYR B  19      10.168  17.010  -6.002  1.00 71.83           H  
ATOM   3434  HB3 TYR B  19       9.199  16.144  -7.191  1.00 71.83           H  
ATOM   3435  O   TYR B  19       7.861  17.393  -4.077  1.00 71.83           O  
ATOM   3436  CG  TYR B  19      10.200  17.863  -7.961  1.00 71.83           C  
ATOM   3437  CD1 TYR B  19       9.798  17.676  -9.298  1.00 71.83           C  
ATOM   3438  HD1 TYR B  19       9.040  16.946  -9.544  1.00 71.83           H  
ATOM   3439  CD2 TYR B  19      11.189  18.811  -7.644  1.00 71.83           C  
ATOM   3440  HD2 TYR B  19      11.459  19.000  -6.615  1.00 71.83           H  
ATOM   3441  CE1 TYR B  19      10.376  18.454 -10.318  1.00 71.83           C  
ATOM   3442  HE1 TYR B  19      10.050  18.338 -11.341  1.00 71.83           H  
ATOM   3443  CE2 TYR B  19      11.788  19.561  -8.667  1.00 71.83           C  
ATOM   3444  HE2 TYR B  19      12.521  20.318  -8.434  1.00 71.83           H  
ATOM   3445  OH  TYR B  19      11.985  20.105 -10.984  1.00 71.83           O  
ATOM   3446  HH  TYR B  19      11.611  19.958 -11.856  1.00 71.83           H  
ATOM   3447  CZ  TYR B  19      11.390  19.383 -10.005  1.00 71.83           C  
ATOM   3448  N   SER B  20       6.630  16.276  -5.582  1.00 68.10           N  
ATOM   3449  H   SER B  20       6.448  16.052  -6.550  1.00 68.10           H  
ATOM   3450  CA  SER B  20       5.862  15.515  -4.603  1.00 68.10           C  
ATOM   3451  HA  SER B  20       5.406  16.198  -3.886  1.00 68.10           H  
ATOM   3452  C   SER B  20       6.719  14.531  -3.804  1.00 68.10           C  
ATOM   3453  CB  SER B  20       4.753  14.773  -5.328  1.00 68.10           C  
ATOM   3454  HB2 SER B  20       3.896  15.428  -5.490  1.00 68.10           H  
ATOM   3455  HB3 SER B  20       4.394  13.998  -4.652  1.00 68.10           H  
ATOM   3456  O   SER B  20       6.453  14.319  -2.628  1.00 68.10           O  
ATOM   3457  OG  SER B  20       5.212  14.230  -6.561  1.00 68.10           O  
ATOM   3458  HG  SER B  20       4.700  13.430  -6.699  1.00 68.10           H  
ATOM   3459  N   ASN B  21       7.783  13.979  -4.396  1.00 70.73           N  
ATOM   3460  H   ASN B  21       7.925  14.159  -5.380  1.00 70.73           H  
ATOM   3461  CA  ASN B  21       8.893  13.374  -3.658  1.00 70.73           C  
ATOM   3462  HA  ASN B  21       9.035  13.958  -2.749  1.00 70.73           H  
ATOM   3463  C   ASN B  21      10.216  13.468  -4.436  1.00 70.73           C  
ATOM   3464  CB  ASN B  21       8.527  11.941  -3.225  1.00 70.73           C  
ATOM   3465  HB2 ASN B  21       7.565  11.987  -2.716  1.00 70.73           H  
ATOM   3466  HB3 ASN B  21       9.249  11.584  -2.490  1.00 70.73           H  
ATOM   3467  O   ASN B  21      10.266  13.939  -5.576  1.00 70.73           O  
ATOM   3468  CG  ASN B  21       8.448  10.902  -4.330  1.00 70.73           C  
ATOM   3469  ND2 ASN B  21       7.682   9.862  -4.123  1.00 70.73           N  
ATOM   3470 HD21 ASN B  21       7.610   9.113  -4.796  1.00 70.73           H  
ATOM   3471 HD22 ASN B  21       7.183   9.809  -3.246  1.00 70.73           H  
ATOM   3472  OD1 ASN B  21       9.116  10.992  -5.349  1.00 70.73           O  
ATOM   3473  N   GLU B  22      11.316  13.012  -3.833  1.00 72.43           N  
ATOM   3474  H   GLU B  22      11.238  12.684  -2.881  1.00 72.43           H  
ATOM   3475  CA  GLU B  22      12.625  13.028  -4.497  1.00 72.43           C  
ATOM   3476  HA  GLU B  22      12.801  14.029  -4.889  1.00 72.43           H  
ATOM   3477  C   GLU B  22      12.740  12.037  -5.649  1.00 72.43           C  
ATOM   3478  CB  GLU B  22      13.722  12.687  -3.506  1.00 72.43           C  
ATOM   3479  HB2 GLU B  22      13.534  13.261  -2.598  1.00 72.43           H  
ATOM   3480  HB3 GLU B  22      13.621  11.620  -3.304  1.00 72.43           H  
ATOM   3481  O   GLU B  22      13.501  12.301  -6.576  1.00 72.43           O  
ATOM   3482  CG  GLU B  22      15.153  12.998  -3.985  1.00 72.43           C  
ATOM   3483  HG2 GLU B  22      15.411  13.995  -3.628  1.00 72.43           H  
ATOM   3484  HG3 GLU B  22      15.223  13.031  -5.072  1.00 72.43           H  
ATOM   3485  CD  GLU B  22      16.201  12.005  -3.475  1.00 72.43           C  
ATOM   3486  OE1 GLU B  22      17.354  12.428  -3.238  1.00 72.43           O  
ATOM   3487  OE2 GLU B  22      15.919  10.799  -3.334  1.00 72.43           O  
ATOM   3488  N   CYS B  23      12.009  10.921  -5.633  1.00 66.81           N  
ATOM   3489  H   CYS B  23      11.311  10.789  -4.915  1.00 66.81           H  
ATOM   3490  CA  CYS B  23      11.987  10.044  -6.794  1.00 66.81           C  
ATOM   3491  HA  CYS B  23      13.009   9.722  -6.995  1.00 66.81           H  
ATOM   3492  C   CYS B  23      11.502  10.841  -8.013  1.00 66.81           C  
ATOM   3493  CB  CYS B  23      11.154   8.794  -6.502  1.00 66.81           C  
ATOM   3494  HB2 CYS B  23      10.094   9.041  -6.464  1.00 66.81           H  
ATOM   3495  HB3 CYS B  23      11.444   8.389  -5.533  1.00 66.81           H  
ATOM   3496  O   CYS B  23      12.160  10.831  -9.052  1.00 66.81           O  
ATOM   3497  SG  CYS B  23      11.410   7.512  -7.743  1.00 66.81           S  
ATOM   3498  N   TYR B  24      10.470  11.668  -7.833  1.00 64.11           N  
ATOM   3499  H   TYR B  24       9.972  11.621  -6.956  1.00 64.11           H  
ATOM   3500  CA  TYR B  24       9.995  12.606  -8.844  1.00 64.11           C  
ATOM   3501  HA  TYR B  24       9.944  12.063  -9.788  1.00 64.11           H  
ATOM   3502  C   TYR B  24      10.910  13.791  -9.112  1.00 64.11           C  
ATOM   3503  CB  TYR B  24       8.585  13.061  -8.503  1.00 64.11           C  
ATOM   3504  HB2 TYR B  24       8.374  14.017  -8.983  1.00 64.11           H  
ATOM   3505  HB3 TYR B  24       8.457  13.182  -7.427  1.00 64.11           H  
ATOM   3506  O   TYR B  24      11.048  14.158 -10.271  1.00 64.11           O  
ATOM   3507  CG  TYR B  24       7.635  12.035  -9.039  1.00 64.11           C  
ATOM   3508  CD1 TYR B  24       7.251  12.099 -10.386  1.00 64.11           C  
ATOM   3509  HD1 TYR B  24       7.575  12.920 -11.009  1.00 64.11           H  
ATOM   3510  CD2 TYR B  24       7.264  10.940  -8.249  1.00 64.11           C  
ATOM   3511  HD2 TYR B  24       7.625  10.849  -7.235  1.00 64.11           H  
ATOM   3512  CE1 TYR B  24       6.393  11.121 -10.906  1.00 64.11           C  
ATOM   3513  HE1 TYR B  24       5.998  11.225 -11.906  1.00 64.11           H  
ATOM   3514  CE2 TYR B  24       6.439   9.940  -8.780  1.00 64.11           C  
ATOM   3515  HE2 TYR B  24       6.181   9.091  -8.165  1.00 64.11           H  
ATOM   3516  OH  TYR B  24       5.165   9.107 -10.664  1.00 64.11           O  
ATOM   3517  HH  TYR B  24       4.820   8.504 -10.001  1.00 64.11           H  
ATOM   3518  CZ  TYR B  24       5.979  10.037 -10.112  1.00 64.11           C  
ATOM   3519  N   MET B  25      11.603  14.351  -8.118  1.00 72.33           N  
ATOM   3520  H   MET B  25      11.383  14.085  -7.169  1.00 72.33           H  
ATOM   3521  CA  MET B  25      12.653  15.345  -8.390  1.00 72.33           C  
ATOM   3522  HA  MET B  25      12.216  16.162  -8.964  1.00 72.33           H  
ATOM   3523  C   MET B  25      13.791  14.742  -9.234  1.00 72.33           C  
ATOM   3524  CB  MET B  25      13.202  15.914  -7.076  1.00 72.33           C  
ATOM   3525  HB2 MET B  25      13.679  15.108  -6.518  1.00 72.33           H  
ATOM   3526  HB3 MET B  25      12.387  16.329  -6.484  1.00 72.33           H  
ATOM   3527  O   MET B  25      14.323  15.404 -10.124  1.00 72.33           O  
ATOM   3528  CG  MET B  25      14.241  17.009  -7.350  1.00 72.33           C  
ATOM   3529  HG2 MET B  25      13.781  17.770  -7.980  1.00 72.33           H  
ATOM   3530  HG3 MET B  25      15.064  16.566  -7.911  1.00 72.33           H  
ATOM   3531  SD  MET B  25      14.972  17.836  -5.911  1.00 72.33           S  
ATOM   3532  CE  MET B  25      15.579  16.421  -4.963  1.00 72.33           C  
ATOM   3533  HE1 MET B  25      14.725  15.854  -4.593  1.00 72.33           H  
ATOM   3534  HE2 MET B  25      16.158  16.777  -4.111  1.00 72.33           H  
ATOM   3535  HE3 MET B  25      16.202  15.783  -5.590  1.00 72.33           H  
ATOM   3536  N   LYS B  26      14.174  13.487  -8.972  1.00 71.69           N  
ATOM   3537  H   LYS B  26      13.705  13.008  -8.216  1.00 71.69           H  
ATOM   3538  CA  LYS B  26      15.180  12.742  -9.738  1.00 71.69           C  
ATOM   3539  HA  LYS B  26      16.056  13.373  -9.888  1.00 71.69           H  
ATOM   3540  C   LYS B  26      14.660  12.420 -11.139  1.00 71.69           C  
ATOM   3541  CB  LYS B  26      15.606  11.472  -8.974  1.00 71.69           C  
ATOM   3542  HB2 LYS B  26      14.721  10.958  -8.599  1.00 71.69           H  
ATOM   3543  HB3 LYS B  26      16.116  10.806  -9.670  1.00 71.69           H  
ATOM   3544  O   LYS B  26      15.378  12.679 -12.094  1.00 71.69           O  
ATOM   3545  CG  LYS B  26      16.574  11.761  -7.812  1.00 71.69           C  
ATOM   3546  HG2 LYS B  26      17.544  12.033  -8.229  1.00 71.69           H  
ATOM   3547  HG3 LYS B  26      16.206  12.603  -7.225  1.00 71.69           H  
ATOM   3548  CD  LYS B  26      16.736  10.544  -6.883  1.00 71.69           C  
ATOM   3549  HD2 LYS B  26      16.909   9.646  -7.475  1.00 71.69           H  
ATOM   3550  HD3 LYS B  26      15.813  10.421  -6.316  1.00 71.69           H  
ATOM   3551  CE  LYS B  26      17.914  10.748  -5.917  1.00 71.69           C  
ATOM   3552  HE2 LYS B  26      17.846  11.754  -5.503  1.00 71.69           H  
ATOM   3553  HE3 LYS B  26      18.851  10.677  -6.470  1.00 71.69           H  
ATOM   3554  NZ  LYS B  26      17.899   9.780  -4.789  1.00 71.69           N  
ATOM   3555  HZ1 LYS B  26      17.051   9.915  -4.257  1.00 71.69           H  
ATOM   3556  HZ2 LYS B  26      17.946   8.813  -5.076  1.00 71.69           H  
ATOM   3557  HZ3 LYS B  26      18.619  10.000  -4.115  1.00 71.69           H  
ATOM   3558  N   ARG B  27      13.424  11.929 -11.282  1.00 66.74           N  
ATOM   3559  H   ARG B  27      12.904  11.714 -10.443  1.00 66.74           H  
ATOM   3560  CA  ARG B  27      12.775  11.664 -12.578  1.00 66.74           C  
ATOM   3561  HA  ARG B  27      13.391  10.966 -13.145  1.00 66.74           H  
ATOM   3562  C   ARG B  27      12.672  12.946 -13.407  1.00 66.74           C  
ATOM   3563  CB  ARG B  27      11.403  11.007 -12.348  1.00 66.74           C  
ATOM   3564  HB2 ARG B  27      11.510  10.182 -11.644  1.00 66.74           H  
ATOM   3565  HB3 ARG B  27      10.721  11.742 -11.920  1.00 66.74           H  
ATOM   3566  O   ARG B  27      13.193  12.987 -14.514  1.00 66.74           O  
ATOM   3567  CG  ARG B  27      10.796  10.450 -13.647  1.00 66.74           C  
ATOM   3568  HG2 ARG B  27      10.802  11.222 -14.416  1.00 66.74           H  
ATOM   3569  HG3 ARG B  27      11.402   9.615 -14.001  1.00 66.74           H  
ATOM   3570  CD  ARG B  27       9.358   9.963 -13.417  1.00 66.74           C  
ATOM   3571  HD2 ARG B  27       9.078  10.109 -12.373  1.00 66.74           H  
ATOM   3572  HD3 ARG B  27       9.310   8.894 -13.625  1.00 66.74           H  
ATOM   3573  NE  ARG B  27       8.395  10.670 -14.282  1.00 66.74           N  
ATOM   3574  HE  ARG B  27       8.732  11.386 -14.910  1.00 66.74           H  
ATOM   3575  NH1 ARG B  27       6.482   9.541 -13.667  1.00 66.74           N  
ATOM   3576 HH11 ARG B  27       6.985   9.032 -12.954  1.00 66.74           H  
ATOM   3577 HH12 ARG B  27       5.477   9.443 -13.700  1.00 66.74           H  
ATOM   3578  NH2 ARG B  27       6.418  11.153 -15.220  1.00 66.74           N  
ATOM   3579 HH21 ARG B  27       6.937  11.804 -15.792  1.00 66.74           H  
ATOM   3580 HH22 ARG B  27       5.426  11.028 -15.362  1.00 66.74           H  
ATOM   3581  CZ  ARG B  27       7.101  10.448 -14.373  1.00 66.74           C  
ATOM   3582  N   ALA B  28      12.140  14.024 -12.837  1.00 70.50           N  
ATOM   3583  H   ALA B  28      11.727  13.929 -11.920  1.00 70.50           H  
ATOM   3584  CA  ALA B  28      12.092  15.347 -13.455  1.00 70.50           C  
ATOM   3585  HA  ALA B  28      11.393  15.329 -14.291  1.00 70.50           H  
ATOM   3586  C   ALA B  28      13.459  15.792 -13.991  1.00 70.50           C  
ATOM   3587  CB  ALA B  28      11.582  16.339 -12.410  1.00 70.50           C  
ATOM   3588  HB1 ALA B  28      11.618  17.347 -12.823  1.00 70.50           H  
ATOM   3589  HB2 ALA B  28      10.551  16.095 -12.154  1.00 70.50           H  
ATOM   3590  HB3 ALA B  28      12.199  16.308 -11.512  1.00 70.50           H  
ATOM   3591  O   ALA B  28      13.583  16.136 -15.163  1.00 70.50           O  
ATOM   3592  N   LYS B  29      14.510  15.698 -13.167  1.00 70.38           N  
ATOM   3593  H   LYS B  29      14.332  15.423 -12.212  1.00 70.38           H  
ATOM   3594  CA  LYS B  29      15.885  16.072 -13.543  1.00 70.38           C  
ATOM   3595  HA  LYS B  29      15.849  17.013 -14.092  1.00 70.38           H  
ATOM   3596  C   LYS B  29      16.569  15.090 -14.502  1.00 70.38           C  
ATOM   3597  CB  LYS B  29      16.712  16.288 -12.268  1.00 70.38           C  
ATOM   3598  HB2 LYS B  29      17.764  16.401 -12.531  1.00 70.38           H  
ATOM   3599  HB3 LYS B  29      16.607  15.422 -11.614  1.00 70.38           H  
ATOM   3600  O   LYS B  29      17.531  15.474 -15.157  1.00 70.38           O  
ATOM   3601  CG  LYS B  29      16.244  17.564 -11.556  1.00 70.38           C  
ATOM   3602  HG2 LYS B  29      15.161  17.547 -11.430  1.00 70.38           H  
ATOM   3603  HG3 LYS B  29      16.499  18.425 -12.173  1.00 70.38           H  
ATOM   3604  CD  LYS B  29      16.885  17.724 -10.179  1.00 70.38           C  
ATOM   3605  HD2 LYS B  29      16.643  16.857  -9.565  1.00 70.38           H  
ATOM   3606  HD3 LYS B  29      17.966  17.817 -10.285  1.00 70.38           H  
ATOM   3607  CE  LYS B  29      16.298  18.995  -9.561  1.00 70.38           C  
ATOM   3608  HE2 LYS B  29      16.571  19.850 -10.181  1.00 70.38           H  
ATOM   3609  HE3 LYS B  29      15.210  18.933  -9.585  1.00 70.38           H  
ATOM   3610  NZ  LYS B  29      16.761  19.195  -8.173  1.00 70.38           N  
ATOM   3611  HZ1 LYS B  29      16.353  20.054  -7.831  1.00 70.38           H  
ATOM   3612  HZ2 LYS B  29      17.768  19.261  -8.131  1.00 70.38           H  
ATOM   3613  HZ3 LYS B  29      16.416  18.458  -7.575  1.00 70.38           H  
ATOM   3614  N   CYS B  30      16.093  13.850 -14.609  1.00 67.21           N  
ATOM   3615  H   CYS B  30      15.366  13.564 -13.969  1.00 67.21           H  
ATOM   3616  CA  CYS B  30      16.545  12.885 -15.616  1.00 67.21           C  
ATOM   3617  HA  CYS B  30      17.609  13.030 -15.803  1.00 67.21           H  
ATOM   3618  C   CYS B  30      15.846  13.074 -16.973  1.00 67.21           C  
ATOM   3619  CB  CYS B  30      16.333  11.455 -15.088  1.00 67.21           C  
ATOM   3620  HB2 CYS B  30      15.329  11.358 -14.675  1.00 67.21           H  
ATOM   3621  HB3 CYS B  30      16.428  10.755 -15.919  1.00 67.21           H  
ATOM   3622  O   CYS B  30      16.482  12.875 -18.004  1.00 67.21           O  
ATOM   3623  SG  CYS B  30      17.569  11.032 -13.821  1.00 67.21           S  
ATOM   3624  HG  CYS B  30      18.639  11.289 -14.579  1.00 67.21           H  
ATOM   3625  N   HIS B  31      14.564  13.451 -16.983  1.00 61.27           N  
ATOM   3626  H   HIS B  31      14.095  13.549 -16.094  1.00 61.27           H  
ATOM   3627  CA  HIS B  31      13.733  13.536 -18.193  1.00 61.27           C  
ATOM   3628  HA  HIS B  31      14.232  13.006 -19.004  1.00 61.27           H  
ATOM   3629  C   HIS B  31      13.508  14.976 -18.705  1.00 61.27           C  
ATOM   3630  CB  HIS B  31      12.399  12.809 -17.932  1.00 61.27           C  
ATOM   3631  HB2 HIS B  31      11.921  13.228 -17.046  1.00 61.27           H  
ATOM   3632  HB3 HIS B  31      11.738  12.992 -18.779  1.00 61.27           H  
ATOM   3633  O   HIS B  31      12.931  15.156 -19.773  1.00 61.27           O  
ATOM   3634  CG  HIS B  31      12.512  11.308 -17.774  1.00 61.27           C  
ATOM   3635  CD2 HIS B  31      12.924  10.615 -16.667  1.00 61.27           C  
ATOM   3636  HD2 HIS B  31      13.258  11.038 -15.731  1.00 61.27           H  
ATOM   3637  ND1 HIS B  31      12.179  10.364 -18.720  1.00 61.27           N  
ATOM   3638  HD1 HIS B  31      11.768  10.548 -19.624  1.00 61.27           H  
ATOM   3639  CE1 HIS B  31      12.393   9.142 -18.194  1.00 61.27           C  
ATOM   3640  HE1 HIS B  31      12.199   8.203 -18.691  1.00 61.27           H  
ATOM   3641  NE2 HIS B  31      12.855   9.251 -16.939  1.00 61.27           N  
ATOM   3642  N   ASN B  32      13.942  16.001 -17.959  1.00 60.49           N  
ATOM   3643  H   ASN B  32      14.403  15.773 -17.090  1.00 60.49           H  
ATOM   3644  CA  ASN B  32      13.508  17.403 -18.095  1.00 60.49           C  
ATOM   3645  HA  ASN B  32      13.904  17.926 -17.224  1.00 60.49           H  
ATOM   3646  C   ASN B  32      11.975  17.594 -17.977  1.00 60.49           C  
ATOM   3647  CB  ASN B  32      14.147  18.069 -19.332  1.00 60.49           C  
ATOM   3648  HB2 ASN B  32      13.766  19.086 -19.426  1.00 60.49           H  
ATOM   3649  HB3 ASN B  32      13.854  17.521 -20.228  1.00 60.49           H  
ATOM   3650  O   ASN B  32      11.420  18.574 -18.474  1.00 60.49           O  
ATOM   3651  CG  ASN B  32      15.660  18.170 -19.258  1.00 60.49           C  
ATOM   3652  ND2 ASN B  32      16.336  18.078 -20.379  1.00 60.49           N  
ATOM   3653 HD21 ASN B  32      17.341  18.110 -20.281  1.00 60.49           H  
ATOM   3654 HD22 ASN B  32      15.851  17.859 -21.238  1.00 60.49           H  
ATOM   3655  OD1 ASN B  32      16.265  18.361 -18.220  1.00 60.49           O  
ATOM   3656  N   GLU B  33      11.283  16.677 -17.292  1.00 52.84           N  
ATOM   3657  H   GLU B  33      11.805  15.932 -16.853  1.00 52.84           H  
ATOM   3658  CA  GLU B  33       9.854  16.790 -16.974  1.00 52.84           C  
ATOM   3659  HA  GLU B  33       9.319  17.196 -17.832  1.00 52.84           H  
ATOM   3660  C   GLU B  33       9.650  17.747 -15.789  1.00 52.84           C  
ATOM   3661  CB  GLU B  33       9.247  15.412 -16.638  1.00 52.84           C  
ATOM   3662  HB2 GLU B  33       9.908  14.889 -15.947  1.00 52.84           H  
ATOM   3663  HB3 GLU B  33       8.290  15.573 -16.141  1.00 52.84           H  
ATOM   3664  O   GLU B  33       9.805  17.362 -14.632  1.00 52.84           O  
ATOM   3665  CG  GLU B  33       8.984  14.521 -17.860  1.00 52.84           C  
ATOM   3666  HG2 GLU B  33       8.335  15.066 -18.546  1.00 52.84           H  
ATOM   3667  HG3 GLU B  33       9.927  14.332 -18.371  1.00 52.84           H  
ATOM   3668  CD  GLU B  33       8.318  13.178 -17.487  1.00 52.84           C  
ATOM   3669  OE1 GLU B  33       7.720  12.553 -18.384  1.00 52.84           O  
ATOM   3670  OE2 GLU B  33       8.380  12.744 -16.307  1.00 52.84           O  
ATOM   3671  N   THR B  34       9.272  18.999 -16.049  1.00 48.45           N  
ATOM   3672  H   THR B  34       9.243  19.323 -17.005  1.00 48.45           H  
ATOM   3673  CA  THR B  34       8.841  19.930 -14.985  1.00 48.45           C  
ATOM   3674  HA  THR B  34       9.477  19.791 -14.111  1.00 48.45           H  
ATOM   3675  C   THR B  34       7.405  19.682 -14.524  1.00 48.45           C  
ATOM   3676  CB  THR B  34       8.971  21.390 -15.429  1.00 48.45           C  
ATOM   3677  HB  THR B  34       8.524  22.039 -14.676  1.00 48.45           H  
ATOM   3678  O   THR B  34       7.029  20.118 -13.432  1.00 48.45           O  
ATOM   3679  CG2 THR B  34      10.430  21.799 -15.614  1.00 48.45           C  
ATOM   3680 HG21 THR B  34      10.973  21.648 -14.681  1.00 48.45           H  
ATOM   3681 HG22 THR B  34      10.487  22.855 -15.879  1.00 48.45           H  
ATOM   3682 HG23 THR B  34      10.896  21.203 -16.399  1.00 48.45           H  
ATOM   3683  OG1 THR B  34       8.316  21.585 -16.662  1.00 48.45           O  
ATOM   3684  HG1 THR B  34       8.451  22.503 -16.909  1.00 48.45           H  
ATOM   3685  N   THR B  35       6.605  18.982 -15.336  1.00 53.31           N  
ATOM   3686  H   THR B  35       6.970  18.671 -16.225  1.00 53.31           H  
ATOM   3687  CA  THR B  35       5.195  18.694 -15.072  1.00 53.31           C  
ATOM   3688  HA  THR B  35       4.648  19.636 -15.131  1.00 53.31           H  
ATOM   3689  C   THR B  35       5.031  18.065 -13.692  1.00 53.31           C  
ATOM   3690  CB  THR B  35       4.590  17.725 -16.104  1.00 53.31           C  
ATOM   3691  HB  THR B  35       4.776  16.695 -15.800  1.00 53.31           H  
ATOM   3692  O   THR B  35       5.692  17.068 -13.383  1.00 53.31           O  
ATOM   3693  CG2 THR B  35       3.087  17.948 -16.264  1.00 53.31           C  
ATOM   3694 HG21 THR B  35       2.893  18.955 -16.635  1.00 53.31           H  
ATOM   3695 HG22 THR B  35       2.584  17.817 -15.306  1.00 53.31           H  
ATOM   3696 HG23 THR B  35       2.679  17.220 -16.966  1.00 53.31           H  
ATOM   3697  OG1 THR B  35       5.163  17.917 -17.379  1.00 53.31           O  
ATOM   3698  HG1 THR B  35       4.859  17.194 -17.933  1.00 53.31           H  
ATOM   3699  N   PRO B  36       4.145  18.601 -12.839  1.00 53.55           N  
ATOM   3700  CA  PRO B  36       3.690  17.847 -11.698  1.00 53.55           C  
ATOM   3701  HA  PRO B  36       4.570  17.677 -11.078  1.00 53.55           H  
ATOM   3702  C   PRO B  36       3.097  16.510 -12.153  1.00 53.55           C  
ATOM   3703  CB  PRO B  36       2.666  18.738 -10.984  1.00 53.55           C  
ATOM   3704  HB2 PRO B  36       2.744  18.665  -9.900  1.00 53.55           H  
ATOM   3705  HB3 PRO B  36       1.655  18.489 -11.307  1.00 53.55           H  
ATOM   3706  O   PRO B  36       2.318  16.486 -13.105  1.00 53.55           O  
ATOM   3707  CG  PRO B  36       3.015  20.147 -11.458  1.00 53.55           C  
ATOM   3708  HG2 PRO B  36       3.823  20.556 -10.852  1.00 53.55           H  
ATOM   3709  HG3 PRO B  36       2.147  20.806 -11.437  1.00 53.55           H  
ATOM   3710  CD  PRO B  36       3.508  19.904 -12.883  1.00 53.55           C  
ATOM   3711  HD2 PRO B  36       4.208  20.686 -13.178  1.00 53.55           H  
ATOM   3712  HD3 PRO B  36       2.659  19.871 -13.566  1.00 53.55           H  
ATOM   3713  N   PRO B  37       3.428  15.395 -11.485  1.00 52.21           N  
ATOM   3714  CA  PRO B  37       2.546  14.240 -11.507  1.00 52.21           C  
ATOM   3715  HA  PRO B  37       2.484  13.822 -12.512  1.00 52.21           H  
ATOM   3716  C   PRO B  37       1.178  14.694 -11.004  1.00 52.21           C  
ATOM   3717  CB  PRO B  37       3.164  13.243 -10.530  1.00 52.21           C  
ATOM   3718  HB2 PRO B  37       3.096  12.216 -10.890  1.00 52.21           H  
ATOM   3719  HB3 PRO B  37       2.687  13.364  -9.558  1.00 52.21           H  
ATOM   3720  O   PRO B  37       1.138  15.539 -10.105  1.00 52.21           O  
ATOM   3721  CG  PRO B  37       4.603  13.713 -10.401  1.00 52.21           C  
ATOM   3722  HG2 PRO B  37       5.163  13.381 -11.275  1.00 52.21           H  
ATOM   3723  HG3 PRO B  37       5.052  13.396  -9.459  1.00 52.21           H  
ATOM   3724  CD  PRO B  37       4.461  15.216 -10.486  1.00 52.21           C  
ATOM   3725  HD2 PRO B  37       5.405  15.667 -10.789  1.00 52.21           H  
ATOM   3726  HD3 PRO B  37       4.116  15.602  -9.526  1.00 52.21           H  
ATOM   3727  N   ALA B  38       0.088  14.113 -11.511  1.00 46.54           N  
ATOM   3728  H   ALA B  38       0.182  13.435 -12.254  1.00 46.54           H  
ATOM   3729  CA  ALA B  38      -1.271  14.460 -11.076  1.00 46.54           C  
ATOM   3730  HA  ALA B  38      -1.513  15.467 -11.414  1.00 46.54           H  
ATOM   3731  C   ALA B  38      -1.420  14.441  -9.541  1.00 46.54           C  
ATOM   3732  CB  ALA B  38      -2.237  13.466 -11.734  1.00 46.54           C  
ATOM   3733  HB1 ALA B  38      -2.138  13.505 -12.818  1.00 46.54           H  
ATOM   3734  HB2 ALA B  38      -3.262  13.729 -11.471  1.00 46.54           H  
ATOM   3735  HB3 ALA B  38      -2.039  12.452 -11.387  1.00 46.54           H  
ATOM   3736  O   ALA B  38      -2.161  15.217  -8.952  1.00 46.54           O  
ATOM   3737  N   TRP B  39      -0.626  13.604  -8.871  1.00 44.53           N  
ATOM   3738  H   TRP B  39      -0.037  12.978  -9.402  1.00 44.53           H  
ATOM   3739  CA  TRP B  39      -0.656  13.450  -7.431  1.00 44.53           C  
ATOM   3740  HA  TRP B  39      -1.704  13.545  -7.147  1.00 44.53           H  
ATOM   3741  C   TRP B  39       0.087  14.500  -6.590  1.00 44.53           C  
ATOM   3742  CB  TRP B  39      -0.194  12.044  -7.105  1.00 44.53           C  
ATOM   3743  HB2 TRP B  39      -0.729  11.325  -7.726  1.00 44.53           H  
ATOM   3744  HB3 TRP B  39      -0.471  11.854  -6.068  1.00 44.53           H  
ATOM   3745  O   TRP B  39      -0.037  14.472  -5.365  1.00 44.53           O  
ATOM   3746  CG  TRP B  39       1.276  11.824  -7.248  1.00 44.53           C  
ATOM   3747  CD1 TRP B  39       1.922  11.318  -8.316  1.00 44.53           C  
ATOM   3748  HD1 TRP B  39       1.445  10.969  -9.220  1.00 44.53           H  
ATOM   3749  CD2 TRP B  39       2.278  11.917  -6.203  1.00 44.53           C  
ATOM   3750  CE2 TRP B  39       3.537  11.500  -6.723  1.00 44.53           C  
ATOM   3751  CE3 TRP B  39       2.202  12.195  -4.831  1.00 44.53           C  
ATOM   3752  HE3 TRP B  39       1.251  12.465  -4.396  1.00 44.53           H  
ATOM   3753  NE1 TRP B  39       3.274  11.203  -8.041  1.00 44.53           N  
ATOM   3754  HE1 TRP B  39       3.873  10.654  -8.641  1.00 44.53           H  
ATOM   3755  CH2 TRP B  39       4.558  11.620  -4.533  1.00 44.53           C  
ATOM   3756  HH2 TRP B  39       5.408  11.492  -3.880  1.00 44.53           H  
ATOM   3757  CZ2 TRP B  39       4.674  11.382  -5.910  1.00 44.53           C  
ATOM   3758  HZ2 TRP B  39       5.609  11.024  -6.317  1.00 44.53           H  
ATOM   3759  CZ3 TRP B  39       3.316  12.014  -4.005  1.00 44.53           C  
ATOM   3760  HZ3 TRP B  39       3.184  12.181  -2.946  1.00 44.53           H  
ATOM   3761  N   LYS B  40       0.785  15.476  -7.194  1.00 43.26           N  
ATOM   3762  H   LYS B  40       0.807  15.484  -8.204  1.00 43.26           H  
ATOM   3763  CA  LYS B  40       1.140  16.715  -6.464  1.00 43.26           C  
ATOM   3764  HA  LYS B  40       1.645  16.449  -5.536  1.00 43.26           H  
ATOM   3765  C   LYS B  40      -0.103  17.484  -6.003  1.00 43.26           C  
ATOM   3766  CB  LYS B  40       2.032  17.642  -7.310  1.00 43.26           C  
ATOM   3767  HB2 LYS B  40       1.724  18.675  -7.148  1.00 43.26           H  
ATOM   3768  HB3 LYS B  40       1.896  17.410  -8.366  1.00 43.26           H  
ATOM   3769  O   LYS B  40       0.006  18.263  -5.066  1.00 43.26           O  
ATOM   3770  CG  LYS B  40       3.509  17.516  -6.916  1.00 43.26           C  
ATOM   3771  HG2 LYS B  40       3.575  17.581  -5.830  1.00 43.26           H  
ATOM   3772  HG3 LYS B  40       3.863  16.539  -7.244  1.00 43.26           H  
ATOM   3773  CD  LYS B  40       4.427  18.605  -7.489  1.00 43.26           C  
ATOM   3774  HD2 LYS B  40       3.830  19.452  -7.826  1.00 43.26           H  
ATOM   3775  HD3 LYS B  40       5.093  18.950  -6.699  1.00 43.26           H  
ATOM   3776  CE  LYS B  40       5.258  18.033  -8.639  1.00 43.26           C  
ATOM   3777  HE2 LYS B  40       4.561  17.506  -9.291  1.00 43.26           H  
ATOM   3778  HE3 LYS B  40       5.952  17.293  -8.241  1.00 43.26           H  
ATOM   3779  NZ  LYS B  40       5.986  19.090  -9.391  1.00 43.26           N  
ATOM   3780  HZ1 LYS B  40       6.548  18.714 -10.141  1.00 43.26           H  
ATOM   3781  HZ2 LYS B  40       6.583  19.608  -8.762  1.00 43.26           H  
ATOM   3782  HZ3 LYS B  40       5.337  19.758  -9.783  1.00 43.26           H  
ATOM   3783  N   ASP B  41      -1.246  17.227  -6.636  1.00 43.73           N  
ATOM   3784  H   ASP B  41      -1.229  16.639  -7.457  1.00 43.73           H  
ATOM   3785  CA  ASP B  41      -2.538  17.815  -6.293  1.00 43.73           C  
ATOM   3786  HA  ASP B  41      -2.367  18.723  -5.713  1.00 43.73           H  
ATOM   3787  C   ASP B  41      -3.395  16.868  -5.416  1.00 43.73           C  
ATOM   3788  CB  ASP B  41      -3.253  18.233  -7.595  1.00 43.73           C  
ATOM   3789  HB2 ASP B  41      -3.586  17.334  -8.113  1.00 43.73           H  
ATOM   3790  HB3 ASP B  41      -4.141  18.809  -7.334  1.00 43.73           H  
ATOM   3791  O   ASP B  41      -4.498  17.232  -5.016  1.00 43.73           O  
ATOM   3792  CG  ASP B  41      -2.394  19.078  -8.559  1.00 43.73           C  
ATOM   3793  OD1 ASP B  41      -2.580  18.935  -9.790  1.00 43.73           O  
ATOM   3794  OD2 ASP B  41      -1.555  19.882  -8.088  1.00 43.73           O  
ATOM   3795  N   LEU B  42      -2.896  15.658  -5.107  1.00 42.61           N  
ATOM   3796  H   LEU B  42      -1.958  15.458  -5.423  1.00 42.61           H  
ATOM   3797  CA  LEU B  42      -3.578  14.641  -4.287  1.00 42.61           C  
ATOM   3798  HA  LEU B  42      -4.653  14.816  -4.313  1.00 42.61           H  
ATOM   3799  C   LEU B  42      -3.167  14.672  -2.820  1.00 42.61           C  
ATOM   3800  CB  LEU B  42      -3.268  13.235  -4.828  1.00 42.61           C  
ATOM   3801  HB2 LEU B  42      -2.252  13.214  -5.222  1.00 42.61           H  
ATOM   3802  HB3 LEU B  42      -3.263  12.522  -4.004  1.00 42.61           H  
ATOM   3803  O   LEU B  42      -4.012  14.522  -1.941  1.00 42.61           O  
ATOM   3804  CG  LEU B  42      -4.284  12.759  -5.872  1.00 42.61           C  
ATOM   3805  HG  LEU B  42      -4.567  13.579  -6.532  1.00 42.61           H  
ATOM   3806  CD1 LEU B  42      -3.709  11.631  -6.728  1.00 42.61           C  
ATOM   3807 HD11 LEU B  42      -4.514  11.033  -7.156  1.00 42.61           H  
ATOM   3808 HD12 LEU B  42      -3.045  10.992  -6.146  1.00 42.61           H  
ATOM   3809 HD13 LEU B  42      -3.167  12.063  -7.569  1.00 42.61           H  
ATOM   3810  CD2 LEU B  42      -5.516  12.262  -5.126  1.00 42.61           C  
ATOM   3811 HD21 LEU B  42      -6.096  13.112  -4.767  1.00 42.61           H  
ATOM   3812 HD22 LEU B  42      -6.133  11.702  -5.829  1.00 42.61           H  
ATOM   3813 HD23 LEU B  42      -5.255  11.621  -4.284  1.00 42.61           H  
ATOM   3814  N   VAL B  43      -1.867  14.798  -2.558  1.00 41.57           N  
ATOM   3815  H   VAL B  43      -1.232  14.972  -3.323  1.00 41.57           H  
ATOM   3816  CA  VAL B  43      -1.346  14.889  -1.194  1.00 41.57           C  
ATOM   3817  HA  VAL B  43      -2.157  14.677  -0.496  1.00 41.57           H  
ATOM   3818  C   VAL B  43      -0.913  16.328  -0.966  1.00 41.57           C  
ATOM   3819  CB  VAL B  43      -0.236  13.873  -0.903  1.00 41.57           C  
ATOM   3820  HB  VAL B  43       0.691  14.214  -1.364  1.00 41.57           H  
ATOM   3821  O   VAL B  43      -0.156  16.882  -1.761  1.00 41.57           O  
ATOM   3822  CG1 VAL B  43      -0.070  13.772   0.620  1.00 41.57           C  
ATOM   3823 HG11 VAL B  43      -0.977  13.375   1.076  1.00 41.57           H  
ATOM   3824 HG12 VAL B  43       0.765  13.118   0.873  1.00 41.57           H  
ATOM   3825 HG13 VAL B  43       0.131  14.756   1.045  1.00 41.57           H  
ATOM   3826  CG2 VAL B  43      -0.562  12.473  -1.449  1.00 41.57           C  
ATOM   3827 HG21 VAL B  43       0.222  11.769  -1.170  1.00 41.57           H  
ATOM   3828 HG22 VAL B  43      -1.517  12.131  -1.050  1.00 41.57           H  
ATOM   3829 HG23 VAL B  43      -0.616  12.500  -2.538  1.00 41.57           H  
ATOM   3830  N   LEU B  44      -1.475  16.934   0.079  1.00 37.03           N  
ATOM   3831  H   LEU B  44      -2.015  16.378   0.727  1.00 37.03           H  
ATOM   3832  CA  LEU B  44      -1.590  18.379   0.269  1.00 37.03           C  
ATOM   3833  HA  LEU B  44      -0.838  18.898  -0.325  1.00 37.03           H  
ATOM   3834  C   LEU B  44      -1.308  18.741   1.733  1.00 37.03           C  
ATOM   3835  CB  LEU B  44      -3.010  18.802  -0.190  1.00 37.03           C  
ATOM   3836  HB2 LEU B  44      -3.731  18.202   0.366  1.00 37.03           H  
ATOM   3837  HB3 LEU B  44      -3.165  19.841   0.099  1.00 37.03           H  
ATOM   3838  O   LEU B  44      -1.972  18.147   2.611  1.00 37.03           O  
ATOM   3839  CG  LEU B  44      -3.310  18.661  -1.697  1.00 37.03           C  
ATOM   3840  HG  LEU B  44      -3.075  17.654  -2.042  1.00 37.03           H  
ATOM   3841  CD1 LEU B  44      -4.799  18.908  -1.938  1.00 37.03           C  
ATOM   3842 HD11 LEU B  44      -5.079  19.901  -1.587  1.00 37.03           H  
ATOM   3843 HD12 LEU B  44      -5.375  18.148  -1.410  1.00 37.03           H  
ATOM   3844 HD13 LEU B  44      -5.012  18.818  -3.003  1.00 37.03           H  
ATOM   3845  CD2 LEU B  44      -2.516  19.677  -2.517  1.00 37.03           C  
ATOM   3846 HD21 LEU B  44      -2.805  19.602  -3.565  1.00 37.03           H  
ATOM   3847 HD22 LEU B  44      -1.454  19.442  -2.445  1.00 37.03           H  
ATOM   3848 HD23 LEU B  44      -2.698  20.688  -2.152  1.00 37.03           H  
ATOM   3849  OXT LEU B  44      -0.415  19.593   1.936  1.00 37.03           O  
TER    3850      LEU B  44                                                       
END   
