# Supplementary material for: AlphaFold-Multimer predicts cross-kingdom interactions at the plant-pathogen interface
Source: Nat Commun. 2023 Sep 27;14:6040. doi: 10.1038/s41467-023-41721-9 (PMC10533508; doi:10.1038/s41467-023-41721-9)
Supplement: Supplementary file 6 — Supplementary Data 3 [file 41467_2023_41721_MOESM6_ESM.zip › Pip1-EpiC2B.pdb]

ATOM      1  N   VAL A   1      -2.320   7.501  36.561  1.00 48.78           N  
ATOM      2  H   VAL A   1      -1.835   6.833  37.143  1.00 48.78           H  
ATOM      3  H2  VAL A   1      -3.117   7.870  37.060  1.00 48.78           H  
ATOM      4  H3  VAL A   1      -1.708   8.270  36.332  1.00 48.78           H  
ATOM      5  CA  VAL A   1      -2.807   6.852  35.327  1.00 48.78           C  
ATOM      6  HA  VAL A   1      -1.970   6.521  34.713  1.00 48.78           H  
ATOM      7  C   VAL A   1      -3.560   7.919  34.591  1.00 48.78           C  
ATOM      8  CB  VAL A   1      -3.716   5.644  35.619  1.00 48.78           C  
ATOM      9  HB  VAL A   1      -4.617   5.972  36.138  1.00 48.78           H  
ATOM     10  O   VAL A   1      -4.604   8.341  35.063  1.00 48.78           O  
ATOM     11  CG1 VAL A   1      -4.114   4.926  34.326  1.00 48.78           C  
ATOM     12 HG11 VAL A   1      -4.748   4.071  34.558  1.00 48.78           H  
ATOM     13 HG12 VAL A   1      -4.687   5.593  33.681  1.00 48.78           H  
ATOM     14 HG13 VAL A   1      -3.232   4.579  33.787  1.00 48.78           H  
ATOM     15  CG2 VAL A   1      -2.985   4.644  36.525  1.00 48.78           C  
ATOM     16 HG21 VAL A   1      -3.606   3.758  36.651  1.00 48.78           H  
ATOM     17 HG22 VAL A   1      -2.813   5.060  37.518  1.00 48.78           H  
ATOM     18 HG23 VAL A   1      -2.041   4.338  36.075  1.00 48.78           H  
ATOM     19  N   THR A   2      -2.957   8.489  33.565  1.00 65.31           N  
ATOM     20  H   THR A   2      -2.073   8.169  33.196  1.00 65.31           H  
ATOM     21  CA  THR A   2      -3.684   9.412  32.707  1.00 65.31           C  
ATOM     22  HA  THR A   2      -4.241  10.121  33.320  1.00 65.31           H  
ATOM     23  C   THR A   2      -4.677   8.589  31.923  1.00 65.31           C  
ATOM     24  CB  THR A   2      -2.759  10.193  31.764  1.00 65.31           C  
ATOM     25  HB  THR A   2      -3.105  10.101  30.734  1.00 65.31           H  
ATOM     26  O   THR A   2      -4.323   7.570  31.327  1.00 65.31           O  
ATOM     27  CG2 THR A   2      -2.747  11.667  32.158  1.00 65.31           C  
ATOM     28 HG21 THR A   2      -3.751  12.079  32.065  1.00 65.31           H  
ATOM     29 HG22 THR A   2      -2.398  11.781  33.185  1.00 65.31           H  
ATOM     30 HG23 THR A   2      -2.086  12.219  31.489  1.00 65.31           H  
ATOM     31  OG1 THR A   2      -1.424   9.728  31.856  1.00 65.31           O  
ATOM     32  HG1 THR A   2      -0.951  10.103  31.110  1.00 65.31           H  
ATOM     33  N   GLU A   3      -5.930   8.995  31.999  1.00 81.25           N  
ATOM     34  H   GLU A   3      -6.183   9.821  32.522  1.00 81.25           H  
ATOM     35  CA  GLU A   3      -6.957   8.370  31.199  1.00 81.25           C  
ATOM     36  HA  GLU A   3      -6.883   7.288  31.307  1.00 81.25           H  
ATOM     37  C   GLU A   3      -6.708   8.713  29.738  1.00 81.25           C  
ATOM     38  CB  GLU A   3      -8.344   8.786  31.681  1.00 81.25           C  
ATOM     39  HB2 GLU A   3      -8.389   9.870  31.775  1.00 81.25           H  
ATOM     40  HB3 GLU A   3      -9.084   8.456  30.952  1.00 81.25           H  
ATOM     41  O   GLU A   3      -6.472   9.863  29.362  1.00 81.25           O  
ATOM     42  CG  GLU A   3      -8.638   8.111  33.029  1.00 81.25           C  
ATOM     43  HG2 GLU A   3      -7.904   8.442  33.764  1.00 81.25           H  
ATOM     44  HG3 GLU A   3      -8.529   7.033  32.910  1.00 81.25           H  
ATOM     45  CD  GLU A   3     -10.040   8.422  33.560  1.00 81.25           C  
ATOM     46  OE1 GLU A   3     -10.485   7.657  34.443  1.00 81.25           O  
ATOM     47  OE2 GLU A   3     -10.628   9.436  33.123  1.00 81.25           O  
ATOM     48  N   VAL A   4      -6.709   7.667  28.927  1.00 90.51           N  
ATOM     49  H   VAL A   4      -6.940   6.762  29.312  1.00 90.51           H  
ATOM     50  CA  VAL A   4      -6.678   7.790  27.481  1.00 90.51           C  
ATOM     51  HA  VAL A   4      -5.893   8.493  27.202  1.00 90.51           H  
ATOM     52  C   VAL A   4      -8.047   8.322  27.035  1.00 90.51           C  
ATOM     53  CB  VAL A   4      -6.342   6.420  26.875  1.00 90.51           C  
ATOM     54  HB  VAL A   4      -6.968   5.655  27.334  1.00 90.51           H  
ATOM     55  O   VAL A   4      -9.060   7.806  27.511  1.00 90.51           O  
ATOM     56  CG1 VAL A   4      -6.592   6.392  25.375  1.00 90.51           C  
ATOM     57 HG11 VAL A   4      -6.094   5.535  24.921  1.00 90.51           H  
ATOM     58 HG12 VAL A   4      -6.229   7.314  24.923  1.00 90.51           H  
ATOM     59 HG13 VAL A   4      -7.662   6.299  25.187  1.00 90.51           H  
ATOM     60  CG2 VAL A   4      -4.873   6.066  27.150  1.00 90.51           C  
ATOM     61 HG21 VAL A   4      -4.684   6.043  28.223  1.00 90.51           H  
ATOM     62 HG22 VAL A   4      -4.647   5.085  26.733  1.00 90.51           H  
ATOM     63 HG23 VAL A   4      -4.220   6.807  26.689  1.00 90.51           H  
ATOM     64  N   PRO A   5      -8.117   9.329  26.141  1.00 94.59           N  
ATOM     65  CA  PRO A   5      -9.389   9.814  25.610  1.00 94.59           C  
ATOM     66  HA  PRO A   5      -9.939  10.302  26.415  1.00 94.59           H  
ATOM     67  C   PRO A   5     -10.229   8.679  25.017  1.00 94.59           C  
ATOM     68  CB  PRO A   5      -9.016  10.842  24.536  1.00 94.59           C  
ATOM     69  HB2 PRO A   5      -9.748  11.647  24.472  1.00 94.59           H  
ATOM     70  HB3 PRO A   5      -8.903  10.352  23.569  1.00 94.59           H  
ATOM     71  O   PRO A   5      -9.677   7.775  24.399  1.00 94.59           O  
ATOM     72  CG  PRO A   5      -7.650  11.351  24.992  1.00 94.59           C  
ATOM     73  HG2 PRO A   5      -7.060  11.738  24.162  1.00 94.59           H  
ATOM     74  HG3 PRO A   5      -7.782  12.114  25.760  1.00 94.59           H  
ATOM     75  CD  PRO A   5      -7.011  10.112  25.610  1.00 94.59           C  
ATOM     76  HD2 PRO A   5      -6.315  10.412  26.394  1.00 94.59           H  
ATOM     77  HD3 PRO A   5      -6.495   9.544  24.837  1.00 94.59           H  
ATOM     78  N   ASN A   6     -11.558   8.742  25.136  1.00 94.34           N  
ATOM     79  H   ASN A   6     -11.954   9.452  25.735  1.00 94.34           H  
ATOM     80  CA  ASN A   6     -12.446   7.703  24.585  1.00 94.34           C  
ATOM     81  HA  ASN A   6     -12.120   6.730  24.951  1.00 94.34           H  
ATOM     82  C   ASN A   6     -12.412   7.623  23.051  1.00 94.34           C  
ATOM     83  CB  ASN A   6     -13.884   7.964  25.063  1.00 94.34           C  
ATOM     84  HB2 ASN A   6     -14.566   7.324  24.504  1.00 94.34           H  
ATOM     85  HB3 ASN A   6     -14.157   9.002  24.871  1.00 94.34           H  
ATOM     86  O   ASN A   6     -12.696   6.576  22.474  1.00 94.34           O  
ATOM     87  CG  ASN A   6     -14.087   7.644  26.530  1.00 94.34           C  
ATOM     88  ND2 ASN A   6     -15.113   8.184  27.141  1.00 94.34           N  
ATOM     89 HD21 ASN A   6     -15.780   8.756  26.643  1.00 94.34           H  
ATOM     90 HD22 ASN A   6     -15.214   7.938  28.116  1.00 94.34           H  
ATOM     91  OD1 ASN A   6     -13.345   6.904  27.146  1.00 94.34           O  
ATOM     92  N   SER A   7     -12.069   8.725  22.391  1.00 96.70           N  
ATOM     93  H   SER A   7     -11.793   9.542  22.917  1.00 96.70           H  
ATOM     94  CA  SER A   7     -11.855   8.780  20.952  1.00 96.70           C  
ATOM     95  HA  SER A   7     -11.536   7.796  20.606  1.00 96.70           H  
ATOM     96  C   SER A   7     -10.741   9.764  20.619  1.00 96.70           C  
ATOM     97  CB  SER A   7     -13.145   9.145  20.208  1.00 96.70           C  
ATOM     98  HB2 SER A   7     -13.898   8.379  20.394  1.00 96.70           H  
ATOM     99  HB3 SER A   7     -12.942   9.171  19.138  1.00 96.70           H  
ATOM    100  O   SER A   7     -10.473  10.708  21.368  1.00 96.70           O  
ATOM    101  OG  SER A   7     -13.646  10.406  20.617  1.00 96.70           O  
ATOM    102  HG  SER A   7     -14.159  10.274  21.417  1.00 96.70           H  
ATOM    103  N   MET A   8     -10.101   9.534  19.480  1.00 97.14           N  
ATOM    104  H   MET A   8     -10.377   8.730  18.935  1.00 97.14           H  
ATOM    105  CA  MET A   8      -9.111  10.421  18.889  1.00 97.14           C  
ATOM    106  HA  MET A   8      -9.275  11.433  19.259  1.00 97.14           H  
ATOM    107  C   MET A   8      -9.290  10.410  17.375  1.00 97.14           C  
ATOM    108  CB  MET A   8      -7.697   9.960  19.279  1.00 97.14           C  
ATOM    109  HB2 MET A   8      -7.647   9.818  20.359  1.00 97.14           H  
ATOM    110  HB3 MET A   8      -7.489   9.002  18.802  1.00 97.14           H  
ATOM    111  O   MET A   8      -9.500   9.354  16.787  1.00 97.14           O  
ATOM    112  CG  MET A   8      -6.619  10.966  18.854  1.00 97.14           C  
ATOM    113  HG2 MET A   8      -6.654  11.092  17.772  1.00 97.14           H  
ATOM    114  HG3 MET A   8      -5.640  10.551  19.094  1.00 97.14           H  
ATOM    115  SD  MET A   8      -6.759  12.600  19.636  1.00 97.14           S  
ATOM    116  CE  MET A   8      -6.172  12.158  21.293  1.00 97.14           C  
ATOM    117  HE1 MET A   8      -6.174  13.036  21.939  1.00 97.14           H  
ATOM    118  HE2 MET A   8      -6.818  11.394  21.726  1.00 97.14           H  
ATOM    119  HE3 MET A   8      -5.156  11.770  21.223  1.00 97.14           H  
ATOM    120  N   ASP A   9      -9.184  11.574  16.739  1.00 97.67           N  
ATOM    121  H   ASP A   9      -8.978  12.404  17.276  1.00 97.67           H  
ATOM    122  CA  ASP A   9      -9.154  11.694  15.281  1.00 97.67           C  
ATOM    123  HA  ASP A   9      -8.754  10.778  14.845  1.00 97.67           H  
ATOM    124  C   ASP A   9      -8.219  12.846  14.903  1.00 97.67           C  
ATOM    125  CB  ASP A   9     -10.581  11.892  14.740  1.00 97.67           C  
ATOM    126  HB2 ASP A   9     -10.973  12.847  15.089  1.00 97.67           H  
ATOM    127  HB3 ASP A   9     -11.218  11.105  15.143  1.00 97.67           H  
ATOM    128  O   ASP A   9      -8.556  14.023  15.072  1.00 97.67           O  
ATOM    129  CG  ASP A   9     -10.670  11.840  13.209  1.00 97.67           C  
ATOM    130  OD1 ASP A   9     -11.800  11.661  12.700  1.00 97.67           O  
ATOM    131  OD2 ASP A   9      -9.642  12.008  12.519  1.00 97.67           O  
ATOM    132  N   TRP A  10      -7.027  12.506  14.418  1.00 98.14           N  
ATOM    133  H   TRP A  10      -6.797  11.527  14.319  1.00 98.14           H  
ATOM    134  CA  TRP A  10      -6.001  13.478  14.047  1.00 98.14           C  
ATOM    135  HA  TRP A  10      -5.865  14.170  14.878  1.00 98.14           H  
ATOM    136  C   TRP A  10      -6.405  14.342  12.846  1.00 98.14           C  
ATOM    137  CB  TRP A  10      -4.670  12.745  13.835  1.00 98.14           C  
ATOM    138  HB2 TRP A  10      -4.819  11.882  13.186  1.00 98.14           H  
ATOM    139  HB3 TRP A  10      -3.978  13.412  13.320  1.00 98.14           H  
ATOM    140  O   TRP A  10      -5.917  15.467  12.726  1.00 98.14           O  
ATOM    141  CG  TRP A  10      -4.013  12.321  15.113  1.00 98.14           C  
ATOM    142  CD1 TRP A  10      -3.773  11.054  15.524  1.00 98.14           C  
ATOM    143  HD1 TRP A  10      -3.995  10.158  14.964  1.00 98.14           H  
ATOM    144  CD2 TRP A  10      -3.496  13.179  16.174  1.00 98.14           C  
ATOM    145  CE2 TRP A  10      -3.023  12.354  17.229  1.00 98.14           C  
ATOM    146  CE3 TRP A  10      -3.368  14.573  16.349  1.00 98.14           C  
ATOM    147  HE3 TRP A  10      -3.668  15.228  15.544  1.00 98.14           H  
ATOM    148  NE1 TRP A  10      -3.214  11.069  16.784  1.00 98.14           N  
ATOM    149  HE1 TRP A  10      -2.987  10.241  17.316  1.00 98.14           H  
ATOM    150  CH2 TRP A  10      -2.330  14.268  18.535  1.00 98.14           C  
ATOM    151  HH2 TRP A  10      -1.815  14.668  19.397  1.00 98.14           H  
ATOM    152  CZ2 TRP A  10      -2.484  12.881  18.402  1.00 98.14           C  
ATOM    153  HZ2 TRP A  10      -2.139  12.210  19.174  1.00 98.14           H  
ATOM    154  CZ3 TRP A  10      -2.781  15.115  17.509  1.00 98.14           C  
ATOM    155  HZ3 TRP A  10      -2.617  16.181  17.576  1.00 98.14           H  
ATOM    156  N   ARG A  11      -7.372  13.909  12.018  1.00 97.87           N  
ATOM    157  H   ARG A  11      -7.811  13.020  12.209  1.00 97.87           H  
ATOM    158  CA  ARG A  11      -7.930  14.753  10.942  1.00 97.87           C  
ATOM    159  HA  ARG A  11      -7.122  15.108  10.303  1.00 97.87           H  
ATOM    160  C   ARG A  11      -8.609  15.988  11.524  1.00 97.87           C  
ATOM    161  CB  ARG A  11      -8.939  13.976  10.083  1.00 97.87           C  
ATOM    162  HB2 ARG A  11      -9.798  13.710  10.700  1.00 97.87           H  
ATOM    163  HB3 ARG A  11      -9.301  14.633   9.292  1.00 97.87           H  
ATOM    164  O   ARG A  11      -8.396  17.095  11.044  1.00 97.87           O  
ATOM    165  CG  ARG A  11      -8.348  12.719   9.428  1.00 97.87           C  
ATOM    166  HG2 ARG A  11      -7.621  13.020   8.673  1.00 97.87           H  
ATOM    167  HG3 ARG A  11      -7.841  12.104  10.172  1.00 97.87           H  
ATOM    168  CD  ARG A  11      -9.423  11.871   8.749  1.00 97.87           C  
ATOM    169  HD2 ARG A  11      -8.925  11.031   8.265  1.00 97.87           H  
ATOM    170  HD3 ARG A  11      -9.927  12.467   7.988  1.00 97.87           H  
ATOM    171  NE  ARG A  11     -10.403  11.335   9.707  1.00 97.87           N  
ATOM    172  HE  ARG A  11     -10.276  11.564  10.682  1.00 97.87           H  
ATOM    173  NH1 ARG A  11     -11.667  10.151   8.184  1.00 97.87           N  
ATOM    174 HH11 ARG A  11     -12.467   9.578   7.957  1.00 97.87           H  
ATOM    175 HH12 ARG A  11     -11.000  10.337   7.449  1.00 97.87           H  
ATOM    176  NH2 ARG A  11     -12.270  10.241  10.338  1.00 97.87           N  
ATOM    177 HH21 ARG A  11     -12.141  10.659  11.248  1.00 97.87           H  
ATOM    178 HH22 ARG A  11     -13.072   9.665  10.124  1.00 97.87           H  
ATOM    179  CZ  ARG A  11     -11.437  10.576   9.399  1.00 97.87           C  
ATOM    180  N   LYS A  12      -9.355  15.824  12.626  1.00 97.12           N  
ATOM    181  H   LYS A  12      -9.414  14.889  13.003  1.00 97.12           H  
ATOM    182  CA  LYS A  12     -10.045  16.930  13.321  1.00 97.12           C  
ATOM    183  HA  LYS A  12     -10.602  17.510  12.585  1.00 97.12           H  
ATOM    184  C   LYS A  12      -9.080  17.919  13.979  1.00 97.12           C  
ATOM    185  CB  LYS A  12     -11.025  16.385  14.371  1.00 97.12           C  
ATOM    186  HB2 LYS A  12     -11.488  17.228  14.883  1.00 97.12           H  
ATOM    187  HB3 LYS A  12     -10.478  15.798  15.110  1.00 97.12           H  
ATOM    188  O   LYS A  12      -9.481  19.034  14.296  1.00 97.12           O  
ATOM    189  CG  LYS A  12     -12.133  15.525  13.751  1.00 97.12           C  
ATOM    190  HG2 LYS A  12     -12.657  16.105  12.991  1.00 97.12           H  
ATOM    191  HG3 LYS A  12     -11.690  14.647  13.279  1.00 97.12           H  
ATOM    192  CD  LYS A  12     -13.133  15.068  14.819  1.00 97.12           C  
ATOM    193  HD2 LYS A  12     -12.600  14.537  15.608  1.00 97.12           H  
ATOM    194  HD3 LYS A  12     -13.635  15.938  15.242  1.00 97.12           H  
ATOM    195  CE  LYS A  12     -14.158  14.132  14.170  1.00 97.12           C  
ATOM    196  HE2 LYS A  12     -14.682  14.676  13.383  1.00 97.12           H  
ATOM    197  HE3 LYS A  12     -13.619  13.314  13.693  1.00 97.12           H  
ATOM    198  NZ  LYS A  12     -15.126  13.591  15.158  1.00 97.12           N  
ATOM    199  HZ1 LYS A  12     -15.647  14.334  15.602  1.00 97.12           H  
ATOM    200  HZ2 LYS A  12     -14.641  13.052  15.861  1.00 97.12           H  
ATOM    201  HZ3 LYS A  12     -15.777  12.974  14.695  1.00 97.12           H  
ATOM    202  N   ARG A  13      -7.826  17.514  14.192  1.00 96.09           N  
ATOM    203  H   ARG A  13      -7.582  16.581  13.891  1.00 96.09           H  
ATOM    204  CA  ARG A  13      -6.749  18.358  14.729  1.00 96.09           C  
ATOM    205  HA  ARG A  13      -7.183  19.204  15.262  1.00 96.09           H  
ATOM    206  C   ARG A  13      -5.884  19.003  13.638  1.00 96.09           C  
ATOM    207  CB  ARG A  13      -5.910  17.543  15.724  1.00 96.09           C  
ATOM    208  HB2 ARG A  13      -5.063  18.147  16.050  1.00 96.09           H  
ATOM    209  HB3 ARG A  13      -5.522  16.653  15.230  1.00 96.09           H  
ATOM    210  O   ARG A  13      -4.977  19.756  13.970  1.00 96.09           O  
ATOM    211  CG  ARG A  13      -6.730  17.140  16.959  1.00 96.09           C  
ATOM    212  HG2 ARG A  13      -7.541  16.471  16.670  1.00 96.09           H  
ATOM    213  HG3 ARG A  13      -7.149  18.036  17.416  1.00 96.09           H  
ATOM    214  CD  ARG A  13      -5.832  16.431  17.972  1.00 96.09           C  
ATOM    215  HD2 ARG A  13      -5.508  15.483  17.543  1.00 96.09           H  
ATOM    216  HD3 ARG A  13      -4.957  17.055  18.156  1.00 96.09           H  
ATOM    217  NE  ARG A  13      -6.535  16.166  19.241  1.00 96.09           N  
ATOM    218  HE  ARG A  13      -7.544  16.177  19.213  1.00 96.09           H  
ATOM    219  NH1 ARG A  13      -4.656  15.755  20.493  1.00 96.09           N  
ATOM    220 HH11 ARG A  13      -4.215  15.416  21.335  1.00 96.09           H  
ATOM    221 HH12 ARG A  13      -4.114  15.757  19.641  1.00 96.09           H  
ATOM    222  NH2 ARG A  13      -6.669  15.652  21.454  1.00 96.09           N  
ATOM    223 HH21 ARG A  13      -6.200  15.415  22.316  1.00 96.09           H  
ATOM    224 HH22 ARG A  13      -7.677  15.649  21.388  1.00 96.09           H  
ATOM    225  CZ  ARG A  13      -5.951  15.861  20.385  1.00 96.09           C  
ATOM    226  N   GLY A  14      -6.179  18.743  12.360  1.00 97.06           N  
ATOM    227  H   GLY A  14      -6.956  18.132  12.153  1.00 97.06           H  
ATOM    228  CA  GLY A  14      -5.424  19.279  11.227  1.00 97.06           C  
ATOM    229  HA2 GLY A  14      -5.224  20.338  11.389  1.00 97.06           H  
ATOM    230  HA3 GLY A  14      -6.025  19.174  10.324  1.00 97.06           H  
ATOM    231  C   GLY A  14      -4.086  18.578  10.982  1.00 97.06           C  
ATOM    232  O   GLY A  14      -3.254  19.127  10.275  1.00 97.06           O  
ATOM    233  N   SER A  15      -3.871  17.386  11.547  1.00 97.45           N  
ATOM    234  H   SER A  15      -4.587  17.000  12.145  1.00 97.45           H  
ATOM    235  CA  SER A  15      -2.586  16.665  11.514  1.00 97.45           C  
ATOM    236  HA  SER A  15      -1.790  17.381  11.306  1.00 97.45           H  
ATOM    237  C   SER A  15      -2.510  15.593  10.419  1.00 97.45           C  
ATOM    238  CB  SER A  15      -2.278  16.032  12.880  1.00 97.45           C  
ATOM    239  HB2 SER A  15      -2.794  15.075  12.950  1.00 97.45           H  
ATOM    240  HB3 SER A  15      -1.206  15.852  12.963  1.00 97.45           H  
ATOM    241  O   SER A  15      -1.684  14.690  10.499  1.00 97.45           O  
ATOM    242  OG  SER A  15      -2.710  16.841  13.955  1.00 97.45           O  
ATOM    243  HG  SER A  15      -2.138  17.611  13.952  1.00 97.45           H  
ATOM    244  N   VAL A  16      -3.413  15.614   9.435  1.00 98.14           N  
ATOM    245  H   VAL A  16      -4.042  16.402   9.379  1.00 98.14           H  
ATOM    246  CA  VAL A  16      -3.514  14.573   8.400  1.00 98.14           C  
ATOM    247  HA  VAL A  16      -2.570  14.031   8.342  1.00 98.14           H  
ATOM    248  C   VAL A  16      -3.762  15.233   7.046  1.00 98.14           C  
ATOM    249  CB  VAL A  16      -4.628  13.557   8.734  1.00 98.14           C  
ATOM    250  HB  VAL A  16      -5.589  14.071   8.723  1.00 98.14           H  
ATOM    251  O   VAL A  16      -4.764  15.921   6.867  1.00 98.14           O  
ATOM    252  CG1 VAL A  16      -4.668  12.410   7.721  1.00 98.14           C  
ATOM    253 HG11 VAL A  16      -5.412  11.671   8.018  1.00 98.14           H  
ATOM    254 HG12 VAL A  16      -3.689  11.935   7.659  1.00 98.14           H  
ATOM    255 HG13 VAL A  16      -4.959  12.792   6.742  1.00 98.14           H  
ATOM    256  CG2 VAL A  16      -4.454  12.909  10.115  1.00 98.14           C  
ATOM    257 HG21 VAL A  16      -3.492  12.400  10.169  1.00 98.14           H  
ATOM    258 HG22 VAL A  16      -5.258  12.195  10.296  1.00 98.14           H  
ATOM    259 HG23 VAL A  16      -4.492  13.674  10.891  1.00 98.14           H  
ATOM    260  N   THR A  17      -2.852  15.024   6.094  1.00 98.00           N  
ATOM    261  H   THR A  17      -2.027  14.483   6.311  1.00 98.00           H  
ATOM    262  CA  THR A  17      -2.995  15.485   4.701  1.00 98.00           C  
ATOM    263  HA  THR A  17      -3.276  16.538   4.697  1.00 98.00           H  
ATOM    264  C   THR A  17      -4.094  14.715   3.961  1.00 98.00           C  
ATOM    265  CB  THR A  17      -1.665  15.339   3.946  1.00 98.00           C  
ATOM    266  HB  THR A  17      -1.801  15.659   2.913  1.00 98.00           H  
ATOM    267  O   THR A  17      -4.574  13.686   4.445  1.00 98.00           O  
ATOM    268  CG2 THR A  17      -0.562  16.194   4.565  1.00 98.00           C  
ATOM    269 HG21 THR A  17      -0.874  17.238   4.592  1.00 98.00           H  
ATOM    270 HG22 THR A  17      -0.323  15.852   5.571  1.00 98.00           H  
ATOM    271 HG23 THR A  17       0.333  16.117   3.948  1.00 98.00           H  
ATOM    272  OG1 THR A  17      -1.307  13.978   3.950  1.00 98.00           O  
ATOM    273  HG1 THR A  17      -0.401  13.893   4.258  1.00 98.00           H  
ATOM    274  N   GLY A  18      -4.477  15.175   2.764  1.00 97.20           N  
ATOM    275  H   GLY A  18      -4.022  15.994   2.388  1.00 97.20           H  
ATOM    276  CA  GLY A  18      -5.420  14.456   1.898  1.00 97.20           C  
ATOM    277  HA2 GLY A  18      -6.399  14.441   2.376  1.00 97.20           H  
ATOM    278  HA3 GLY A  18      -5.512  14.975   0.944  1.00 97.20           H  
ATOM    279  C   GLY A  18      -4.989  13.011   1.614  1.00 97.20           C  
ATOM    280  O   GLY A  18      -3.807  12.666   1.714  1.00 97.20           O  
ATOM    281  N   VAL A  19      -5.953  12.144   1.302  1.00 97.85           N  
ATOM    282  H   VAL A  19      -6.898  12.477   1.178  1.00 97.85           H  
ATOM    283  CA  VAL A  19      -5.649  10.777   0.856  1.00 97.85           C  
ATOM    284  HA  VAL A  19      -4.979  10.311   1.579  1.00 97.85           H  
ATOM    285  C   VAL A  19      -4.904  10.837  -0.474  1.00 97.85           C  
ATOM    286  CB  VAL A  19      -6.912   9.903   0.770  1.00 97.85           C  
ATOM    287  HB  VAL A  19      -7.666  10.405   0.165  1.00 97.85           H  
ATOM    288  O   VAL A  19      -5.247  11.630  -1.348  1.00 97.85           O  
ATOM    289  CG1 VAL A  19      -6.599   8.538   0.147  1.00 97.85           C  
ATOM    290 HG11 VAL A  19      -5.838   8.011   0.722  1.00 97.85           H  
ATOM    291 HG12 VAL A  19      -6.270   8.650  -0.886  1.00 97.85           H  
ATOM    292 HG13 VAL A  19      -7.498   7.922   0.109  1.00 97.85           H  
ATOM    293  CG2 VAL A  19      -7.453   9.697   2.191  1.00 97.85           C  
ATOM    294 HG21 VAL A  19      -8.349   9.077   2.157  1.00 97.85           H  
ATOM    295 HG22 VAL A  19      -7.726  10.653   2.639  1.00 97.85           H  
ATOM    296 HG23 VAL A  19      -6.713   9.191   2.810  1.00 97.85           H  
ATOM    297  N   LYS A  20      -3.877   9.996  -0.598  1.00 97.74           N  
ATOM    298  H   LYS A  20      -3.748   9.305   0.127  1.00 97.74           H  
ATOM    299  CA  LYS A  20      -3.076   9.819  -1.810  1.00 97.74           C  
ATOM    300  HA  LYS A  20      -3.385  10.541  -2.566  1.00 97.74           H  
ATOM    301  C   LYS A  20      -3.331   8.423  -2.392  1.00 97.74           C  
ATOM    302  CB  LYS A  20      -1.588  10.054  -1.493  1.00 97.74           C  
ATOM    303  HB2 LYS A  20      -1.037   9.952  -2.428  1.00 97.74           H  
ATOM    304  HB3 LYS A  20      -1.254   9.278  -0.805  1.00 97.74           H  
ATOM    305  O   LYS A  20      -3.915   7.570  -1.721  1.00 97.74           O  
ATOM    306  CG  LYS A  20      -1.247  11.434  -0.894  1.00 97.74           C  
ATOM    307  HG2 LYS A  20      -1.784  11.578   0.043  1.00 97.74           H  
ATOM    308  HG3 LYS A  20      -1.539  12.215  -1.597  1.00 97.74           H  
ATOM    309  CD  LYS A  20       0.263  11.530  -0.618  1.00 97.74           C  
ATOM    310  HD2 LYS A  20       0.536  10.756   0.100  1.00 97.74           H  
ATOM    311  HD3 LYS A  20       0.809  11.341  -1.543  1.00 97.74           H  
ATOM    312  CE  LYS A  20       0.705  12.895  -0.068  1.00 97.74           C  
ATOM    313  HE2 LYS A  20       0.181  13.097   0.867  1.00 97.74           H  
ATOM    314  HE3 LYS A  20       0.453  13.670  -0.791  1.00 97.74           H  
ATOM    315  NZ  LYS A  20       2.169  12.905   0.171  1.00 97.74           N  
ATOM    316  HZ1 LYS A  20       2.698  12.608  -0.636  1.00 97.74           H  
ATOM    317  HZ2 LYS A  20       2.565  13.779   0.486  1.00 97.74           H  
ATOM    318  HZ3 LYS A  20       2.444  12.166   0.802  1.00 97.74           H  
ATOM    319  N   ASP A  21      -2.886   8.190  -3.619  1.00 97.97           N  
ATOM    320  H   ASP A  21      -2.376   8.910  -4.111  1.00 97.97           H  
ATOM    321  CA  ASP A  21      -2.986   6.894  -4.293  1.00 97.97           C  
ATOM    322  HA  ASP A  21      -3.391   6.150  -3.607  1.00 97.97           H  
ATOM    323  C   ASP A  21      -1.593   6.424  -4.730  1.00 97.97           C  
ATOM    324  CB  ASP A  21      -3.962   6.997  -5.476  1.00 97.97           C  
ATOM    325  HB2 ASP A  21      -4.864   7.509  -5.142  1.00 97.97           H  
ATOM    326  HB3 ASP A  21      -3.513   7.596  -6.268  1.00 97.97           H  
ATOM    327  O   ASP A  21      -0.897   7.137  -5.449  1.00 97.97           O  
ATOM    328  CG  ASP A  21      -4.367   5.630  -6.040  1.00 97.97           C  
ATOM    329  OD1 ASP A  21      -5.294   5.599  -6.870  1.00 97.97           O  
ATOM    330  OD2 ASP A  21      -3.794   4.601  -5.604  1.00 97.97           O  
ATOM    331  N   GLN A  22      -1.179   5.243  -4.271  1.00 97.77           N  
ATOM    332  H   GLN A  22      -1.818   4.719  -3.690  1.00 97.77           H  
ATOM    333  CA  GLN A  22       0.086   4.611  -4.662  1.00 97.77           C  
ATOM    334  HA  GLN A  22       0.846   5.388  -4.737  1.00 97.77           H  
ATOM    335  C   GLN A  22       0.019   3.926  -6.039  1.00 97.77           C  
ATOM    336  CB  GLN A  22       0.525   3.616  -3.571  1.00 97.77           C  
ATOM    337  HB2 GLN A  22       0.475   4.102  -2.597  1.00 97.77           H  
ATOM    338  HB3 GLN A  22       1.560   3.334  -3.761  1.00 97.77           H  
ATOM    339  O   GLN A  22       1.036   3.439  -6.533  1.00 97.77           O  
ATOM    340  CG  GLN A  22      -0.336   2.342  -3.537  1.00 97.77           C  
ATOM    341  HG2 GLN A  22      -1.376   2.599  -3.334  1.00 97.77           H  
ATOM    342  HG3 GLN A  22      -0.293   1.839  -4.503  1.00 97.77           H  
ATOM    343  CD  GLN A  22       0.137   1.353  -2.488  1.00 97.77           C  
ATOM    344  NE2 GLN A  22       1.214   0.651  -2.746  1.00 97.77           N  
ATOM    345 HE21 GLN A  22       1.464  -0.106  -2.126  1.00 97.77           H  
ATOM    346 HE22 GLN A  22       1.663   0.780  -3.642  1.00 97.77           H  
ATOM    347  OE1 GLN A  22      -0.461   1.163  -1.439  1.00 97.77           O  
ATOM    348  N   GLY A  23      -1.178   3.787  -6.618  1.00 97.18           N  
ATOM    349  H   GLY A  23      -1.989   4.188  -6.171  1.00 97.18           H  
ATOM    350  CA  GLY A  23      -1.382   3.103  -7.892  1.00 97.18           C  
ATOM    351  HA2 GLY A  23      -2.448   3.057  -8.111  1.00 97.18           H  
ATOM    352  HA3 GLY A  23      -0.906   3.689  -8.678  1.00 97.18           H  
ATOM    353  C   GLY A  23      -0.819   1.675  -7.907  1.00 97.18           C  
ATOM    354  O   GLY A  23      -0.992   0.901  -6.955  1.00 97.18           O  
ATOM    355  N   VAL A  24      -0.138   1.315  -8.996  1.00 96.96           N  
ATOM    356  H   VAL A  24      -0.034   2.001  -9.730  1.00 96.96           H  
ATOM    357  CA  VAL A  24       0.420  -0.028  -9.222  1.00 96.96           C  
ATOM    358  HA  VAL A  24      -0.303  -0.748  -8.839  1.00 96.96           H  
ATOM    359  C   VAL A  24       1.731  -0.281  -8.474  1.00 96.96           C  
ATOM    360  CB  VAL A  24       0.600  -0.337 -10.725  1.00 96.96           C  
ATOM    361  HB  VAL A  24       0.768  -1.410 -10.815  1.00 96.96           H  
ATOM    362  O   VAL A  24       2.175  -1.427  -8.400  1.00 96.96           O  
ATOM    363  CG1 VAL A  24      -0.657  -0.016 -11.544  1.00 96.96           C  
ATOM    364 HG11 VAL A  24      -1.539  -0.397 -11.029  1.00 96.96           H  
ATOM    365 HG12 VAL A  24      -0.763   1.062 -11.663  1.00 96.96           H  
ATOM    366 HG13 VAL A  24      -0.583  -0.479 -12.528  1.00 96.96           H  
ATOM    367  CG2 VAL A  24       1.807   0.364 -11.366  1.00 96.96           C  
ATOM    368 HG21 VAL A  24       2.736  -0.031 -10.955  1.00 96.96           H  
ATOM    369 HG22 VAL A  24       1.808   0.193 -12.443  1.00 96.96           H  
ATOM    370 HG23 VAL A  24       1.774   1.438 -11.183  1.00 96.96           H  
ATOM    371  N   CYS A  25       2.385   0.748  -7.932  1.00 97.95           N  
ATOM    372  H   CYS A  25       1.957   1.662  -7.966  1.00 97.95           H  
ATOM    373  CA  CYS A  25       3.685   0.607  -7.277  1.00 97.95           C  
ATOM    374  HA  CYS A  25       4.278  -0.117  -7.836  1.00 97.95           H  
ATOM    375  C   CYS A  25       3.524   0.097  -5.838  1.00 97.95           C  
ATOM    376  CB  CYS A  25       4.419   1.947  -7.341  1.00 97.95           C  
ATOM    377  HB2 CYS A  25       4.555   2.220  -8.387  1.00 97.95           H  
ATOM    378  HB3 CYS A  25       3.757   2.693  -6.900  1.00 97.95           H  
ATOM    379  O   CYS A  25       2.792   0.665  -5.028  1.00 97.95           O  
ATOM    380  SG  CYS A  25       6.028   2.056  -6.497  1.00 97.95           S  
ATOM    381  N   GLY A  26       4.263  -0.954  -5.471  1.00 97.39           N  
ATOM    382  H   GLY A  26       4.829  -1.411  -6.171  1.00 97.39           H  
ATOM    383  CA  GLY A  26       4.270  -1.526  -4.123  1.00 97.39           C  
ATOM    384  HA2 GLY A  26       3.245  -1.576  -3.755  1.00 97.39           H  
ATOM    385  HA3 GLY A  26       4.671  -2.539  -4.162  1.00 97.39           H  
ATOM    386  C   GLY A  26       5.081  -0.731  -3.102  1.00 97.39           C  
ATOM    387  O   GLY A  26       5.972  -1.278  -2.452  1.00 97.39           O  
ATOM    388  N   CYS A  27       4.793   0.560  -2.951  1.00 97.43           N  
ATOM    389  H   CYS A  27       4.082   0.957  -3.549  1.00 97.43           H  
ATOM    390  CA  CYS A  27       5.509   1.463  -2.053  1.00 97.43           C  
ATOM    391  HA  CYS A  27       6.307   0.891  -1.580  1.00 97.43           H  
ATOM    392  C   CYS A  27       4.670   1.989  -0.876  1.00 97.43           C  
ATOM    393  CB  CYS A  27       6.220   2.554  -2.859  1.00 97.43           C  
ATOM    394  HB2 CYS A  27       6.872   2.095  -3.603  1.00 97.43           H  
ATOM    395  HB3 CYS A  27       6.825   3.166  -2.190  1.00 97.43           H  
ATOM    396  O   CYS A  27       4.979   3.047  -0.335  1.00 97.43           O  
ATOM    397  SG  CYS A  27       4.998   3.597  -3.682  1.00 97.43           S  
ATOM    398  HG  CYS A  27       5.850   4.548  -4.075  1.00 97.43           H  
ATOM    399  N   CYS A  28       3.665   1.239  -0.398  1.00 98.12           N  
ATOM    400  H   CYS A  28       3.400   0.405  -0.901  1.00 98.12           H  
ATOM    401  CA  CYS A  28       2.838   1.636   0.758  1.00 98.12           C  
ATOM    402  HA  CYS A  28       2.210   2.479   0.470  1.00 98.12           H  
ATOM    403  C   CYS A  28       3.649   2.057   1.997  1.00 98.12           C  
ATOM    404  CB  CYS A  28       1.929   0.466   1.145  1.00 98.12           C  
ATOM    405  HB2 CYS A  28       1.362   0.158   0.266  1.00 98.12           H  
ATOM    406  HB3 CYS A  28       1.217   0.819   1.891  1.00 98.12           H  
ATOM    407  O   CYS A  28       3.221   2.882   2.796  1.00 98.12           O  
ATOM    408  SG  CYS A  28       2.886  -0.936   1.826  1.00 98.12           S  
ATOM    409  HG  CYS A  28       3.235  -0.316   2.957  1.00 98.12           H  
ATOM    410  N   TRP A  29       4.842   1.486   2.168  1.00 98.10           N  
ATOM    411  H   TRP A  29       5.155   0.852   1.446  1.00 98.10           H  
ATOM    412  CA  TRP A  29       5.762   1.807   3.251  1.00 98.10           C  
ATOM    413  HA  TRP A  29       5.251   1.679   4.206  1.00 98.10           H  
ATOM    414  C   TRP A  29       6.242   3.266   3.191  1.00 98.10           C  
ATOM    415  CB  TRP A  29       6.931   0.816   3.177  1.00 98.10           C  
ATOM    416  HB2 TRP A  29       7.634   1.053   3.975  1.00 98.10           H  
ATOM    417  HB3 TRP A  29       6.551  -0.188   3.365  1.00 98.10           H  
ATOM    418  O   TRP A  29       6.423   3.876   4.242  1.00 98.10           O  
ATOM    419  CG  TRP A  29       7.675   0.813   1.872  1.00 98.10           C  
ATOM    420  CD1 TRP A  29       7.422   0.020   0.802  1.00 98.10           C  
ATOM    421  HD1 TRP A  29       6.653  -0.736   0.749  1.00 98.10           H  
ATOM    422  CD2 TRP A  29       8.764   1.695   1.462  1.00 98.10           C  
ATOM    423  CE2 TRP A  29       9.133   1.365   0.125  1.00 98.10           C  
ATOM    424  CE3 TRP A  29       9.454   2.764   2.074  1.00 98.10           C  
ATOM    425  HE3 TRP A  29       9.185   3.058   3.078  1.00 98.10           H  
ATOM    426  NE1 TRP A  29       8.301   0.328  -0.222  1.00 98.10           N  
ATOM    427  HE1 TRP A  29       8.286  -0.095  -1.140  1.00 98.10           H  
ATOM    428  CH2 TRP A  29      10.812   3.098   0.072  1.00 98.10           C  
ATOM    429  HH2 TRP A  29      11.591   3.629  -0.455  1.00 98.10           H  
ATOM    430  CZ2 TRP A  29      10.138   2.047  -0.566  1.00 98.10           C  
ATOM    431  HZ2 TRP A  29      10.380   1.774  -1.583  1.00 98.10           H  
ATOM    432  CZ3 TRP A  29      10.465   3.462   1.385  1.00 98.10           C  
ATOM    433  HZ3 TRP A  29      10.980   4.283   1.861  1.00 98.10           H  
ATOM    434  N   ALA A  30       6.401   3.838   1.993  1.00 98.04           N  
ATOM    435  H   ALA A  30       6.165   3.311   1.165  1.00 98.04           H  
ATOM    436  CA  ALA A  30       6.752   5.241   1.802  1.00 98.04           C  
ATOM    437  HA  ALA A  30       7.588   5.491   2.456  1.00 98.04           H  
ATOM    438  C   ALA A  30       5.576   6.149   2.188  1.00 98.04           C  
ATOM    439  CB  ALA A  30       7.200   5.457   0.351  1.00 98.04           C  
ATOM    440  HB1 ALA A  30       6.391   5.220  -0.340  1.00 98.04           H  
ATOM    441  HB2 ALA A  30       7.471   6.503   0.207  1.00 98.04           H  
ATOM    442  HB3 ALA A  30       8.064   4.831   0.126  1.00 98.04           H  
ATOM    443  O   ALA A  30       5.769   7.075   2.969  1.00 98.04           O  
ATOM    444  N   PHE A  31       4.358   5.820   1.740  1.00 98.19           N  
ATOM    445  H   PHE A  31       4.285   5.065   1.074  1.00 98.19           H  
ATOM    446  CA  PHE A  31       3.126   6.537   2.103  1.00 98.19           C  
ATOM    447  HA  PHE A  31       3.219   7.590   1.837  1.00 98.19           H  
ATOM    448  C   PHE A  31       2.854   6.507   3.608  1.00 98.19           C  
ATOM    449  CB  PHE A  31       1.936   5.944   1.333  1.00 98.19           C  
ATOM    450  HB2 PHE A  31       1.015   6.301   1.796  1.00 98.19           H  
ATOM    451  HB3 PHE A  31       1.938   4.858   1.419  1.00 98.19           H  
ATOM    452  O   PHE A  31       2.597   7.545   4.215  1.00 98.19           O  
ATOM    453  CG  PHE A  31       1.901   6.335  -0.129  1.00 98.19           C  
ATOM    454  CD1 PHE A  31       1.239   7.516  -0.514  1.00 98.19           C  
ATOM    455  HD1 PHE A  31       0.761   8.138   0.228  1.00 98.19           H  
ATOM    456  CD2 PHE A  31       2.581   5.571  -1.096  1.00 98.19           C  
ATOM    457  HD2 PHE A  31       3.092   4.661  -0.816  1.00 98.19           H  
ATOM    458  CE1 PHE A  31       1.267   7.931  -1.856  1.00 98.19           C  
ATOM    459  HE1 PHE A  31       0.823   8.869  -2.156  1.00 98.19           H  
ATOM    460  CE2 PHE A  31       2.595   5.989  -2.437  1.00 98.19           C  
ATOM    461  HE2 PHE A  31       3.098   5.406  -3.195  1.00 98.19           H  
ATOM    462  CZ  PHE A  31       1.937   7.166  -2.818  1.00 98.19           C  
ATOM    463  HZ  PHE A  31       1.956   7.495  -3.847  1.00 98.19           H  
ATOM    464  N   SER A  32       2.966   5.333   4.234  1.00 98.34           N  
ATOM    465  H   SER A  32       3.118   4.507   3.672  1.00 98.34           H  
ATOM    466  CA  SER A  32       2.785   5.191   5.679  1.00 98.34           C  
ATOM    467  HA  SER A  32       1.793   5.564   5.936  1.00 98.34           H  
ATOM    468  C   SER A  32       3.818   6.015   6.452  1.00 98.34           C  
ATOM    469  CB  SER A  32       2.861   3.713   6.070  1.00 98.34           C  
ATOM    470  HB2 SER A  32       2.066   3.166   5.563  1.00 98.34           H  
ATOM    471  HB3 SER A  32       3.821   3.303   5.756  1.00 98.34           H  
ATOM    472  O   SER A  32       3.453   6.721   7.396  1.00 98.34           O  
ATOM    473  OG  SER A  32       2.714   3.552   7.467  1.00 98.34           O  
ATOM    474  HG  SER A  32       3.338   4.123   7.922  1.00 98.34           H  
ATOM    475  N   ALA A  33       5.096   5.938   6.059  1.00 98.07           N  
ATOM    476  H   ALA A  33       5.333   5.372   5.256  1.00 98.07           H  
ATOM    477  CA  ALA A  33       6.171   6.690   6.701  1.00 98.07           C  
ATOM    478  HA  ALA A  33       6.154   6.474   7.769  1.00 98.07           H  
ATOM    479  C   ALA A  33       5.973   8.204   6.543  1.00 98.07           C  
ATOM    480  CB  ALA A  33       7.521   6.229   6.137  1.00 98.07           C  
ATOM    481  HB1 ALA A  33       7.669   5.171   6.357  1.00 98.07           H  
ATOM    482  HB2 ALA A  33       7.548   6.380   5.058  1.00 98.07           H  
ATOM    483  HB3 ALA A  33       8.326   6.801   6.598  1.00 98.07           H  
ATOM    484  O   ALA A  33       6.019   8.923   7.539  1.00 98.07           O  
ATOM    485  N   ALA A  34       5.692   8.681   5.326  1.00 98.01           N  
ATOM    486  H   ALA A  34       5.648   8.044   4.543  1.00 98.01           H  
ATOM    487  CA  ALA A  34       5.422  10.089   5.055  1.00 98.01           C  
ATOM    488  HA  ALA A  34       6.299  10.674   5.334  1.00 98.01           H  
ATOM    489  C   ALA A  34       4.246  10.596   5.901  1.00 98.01           C  
ATOM    490  CB  ALA A  34       5.184  10.278   3.553  1.00 98.01           C  
ATOM    491  HB1 ALA A  34       4.334   9.679   3.226  1.00 98.01           H  
ATOM    492  HB2 ALA A  34       4.972  11.325   3.337  1.00 98.01           H  
ATOM    493  HB3 ALA A  34       6.069   9.976   2.992  1.00 98.01           H  
ATOM    494  O   ALA A  34       4.422  11.544   6.658  1.00 98.01           O  
ATOM    495  N   ALA A  35       3.099   9.912   5.893  1.00 98.02           N  
ATOM    496  H   ALA A  35       3.006   9.132   5.258  1.00 98.02           H  
ATOM    497  CA  ALA A  35       1.917  10.324   6.655  1.00 98.02           C  
ATOM    498  HA  ALA A  35       1.626  11.321   6.326  1.00 98.02           H  
ATOM    499  C   ALA A  35       2.155  10.395   8.178  1.00 98.02           C  
ATOM    500  CB  ALA A  35       0.785   9.353   6.314  1.00 98.02           C  
ATOM    501  HB1 ALA A  35      -0.102   9.592   6.901  1.00 98.02           H  
ATOM    502  HB2 ALA A  35       0.549   9.426   5.253  1.00 98.02           H  
ATOM    503  HB3 ALA A  35       1.106   8.334   6.530  1.00 98.02           H  
ATOM    504  O   ALA A  35       1.618  11.279   8.851  1.00 98.02           O  
ATOM    505  N   ALA A  36       2.976   9.501   8.739  1.00 98.12           N  
ATOM    506  H   ALA A  36       3.384   8.786   8.154  1.00 98.12           H  
ATOM    507  CA  ALA A  36       3.354   9.571  10.151  1.00 98.12           C  
ATOM    508  HA  ALA A  36       2.450   9.704  10.746  1.00 98.12           H  
ATOM    509  C   ALA A  36       4.271  10.775  10.453  1.00 98.12           C  
ATOM    510  CB  ALA A  36       3.988   8.239  10.553  1.00 98.12           C  
ATOM    511  HB1 ALA A  36       3.283   7.429  10.363  1.00 98.12           H  
ATOM    512  HB2 ALA A  36       4.231   8.257  11.616  1.00 98.12           H  
ATOM    513  HB3 ALA A  36       4.896   8.084   9.969  1.00 98.12           H  
ATOM    514  O   ALA A  36       4.121  11.404  11.502  1.00 98.12           O  
ATOM    515  N   ILE A  37       5.182  11.128   9.536  1.00 97.95           N  
ATOM    516  H   ILE A  37       5.240  10.584   8.687  1.00 97.95           H  
ATOM    517  CA  ILE A  37       6.049  12.313   9.655  1.00 97.95           C  
ATOM    518  HA  ILE A  37       6.482  12.332  10.655  1.00 97.95           H  
ATOM    519  C   ILE A  37       5.231  13.603   9.513  1.00 97.95           C  
ATOM    520  CB  ILE A  37       7.211  12.268   8.631  1.00 97.95           C  
ATOM    521  HB  ILE A  37       6.788  12.226   7.627  1.00 97.95           H  
ATOM    522  O   ILE A  37       5.394  14.510  10.326  1.00 97.95           O  
ATOM    523  CG1 ILE A  37       8.126  11.042   8.836  1.00 97.95           C  
ATOM    524 HG12 ILE A  37       7.518  10.154   9.012  1.00 97.95           H  
ATOM    525 HG13 ILE A  37       8.737  11.187   9.727  1.00 97.95           H  
ATOM    526  CG2 ILE A  37       8.070  13.539   8.753  1.00 97.95           C  
ATOM    527 HG21 ILE A  37       8.464  13.633   9.765  1.00 97.95           H  
ATOM    528 HG22 ILE A  37       7.468  14.419   8.530  1.00 97.95           H  
ATOM    529 HG23 ILE A  37       8.898  13.523   8.043  1.00 97.95           H  
ATOM    530  CD1 ILE A  37       9.043  10.754   7.640  1.00 97.95           C  
ATOM    531 HD11 ILE A  37       9.763  11.560   7.503  1.00 97.95           H  
ATOM    532 HD12 ILE A  37       9.591   9.829   7.819  1.00 97.95           H  
ATOM    533 HD13 ILE A  37       8.447  10.639   6.734  1.00 97.95           H  
ATOM    534  N   GLU A  38       4.327  13.673   8.530  1.00 97.87           N  
ATOM    535  H   GLU A  38       4.271  12.899   7.884  1.00 97.87           H  
ATOM    536  CA  GLU A  38       3.421  14.811   8.313  1.00 97.87           C  
ATOM    537  HA  GLU A  38       3.997  15.697   8.045  1.00 97.87           H  
ATOM    538  C   GLU A  38       2.633  15.132   9.594  1.00 97.87           C  
ATOM    539  CB  GLU A  38       2.430  14.493   7.173  1.00 97.87           C  
ATOM    540  HB2 GLU A  38       1.681  15.285   7.141  1.00 97.87           H  
ATOM    541  HB3 GLU A  38       1.919  13.561   7.415  1.00 97.87           H  
ATOM    542  O   GLU A  38       2.580  16.283  10.034  1.00 97.87           O  
ATOM    543  CG  GLU A  38       3.056  14.378   5.769  1.00 97.87           C  
ATOM    544  HG2 GLU A  38       3.518  15.332   5.517  1.00 97.87           H  
ATOM    545  HG3 GLU A  38       3.862  13.643   5.769  1.00 97.87           H  
ATOM    546  CD  GLU A  38       2.050  13.985   4.673  1.00 97.87           C  
ATOM    547  OE1 GLU A  38       2.304  14.263   3.474  1.00 97.87           O  
ATOM    548  OE2 GLU A  38       0.967  13.450   5.012  1.00 97.87           O  
ATOM    549  N   GLY A  39       2.075  14.099  10.236  1.00 97.93           N  
ATOM    550  H   GLY A  39       2.135  13.185   9.810  1.00 97.93           H  
ATOM    551  CA  GLY A  39       1.331  14.248  11.483  1.00 97.93           C  
ATOM    552  HA2 GLY A  39       0.865  13.293  11.728  1.00 97.93           H  
ATOM    553  HA3 GLY A  39       0.558  15.004  11.347  1.00 97.93           H  
ATOM    554  C   GLY A  39       2.196  14.680  12.664  1.00 97.93           C  
ATOM    555  O   GLY A  39       1.827  15.612  13.376  1.00 97.93           O  
ATOM    556  N   ALA A  40       3.357  14.047  12.859  1.00 97.80           N  
ATOM    557  H   ALA A  40       3.625  13.307  12.227  1.00 97.80           H  
ATOM    558  CA  ALA A  40       4.283  14.407  13.934  1.00 97.80           C  
ATOM    559  HA  ALA A  40       3.777  14.295  14.893  1.00 97.80           H  
ATOM    560  C   ALA A  40       4.758  15.865  13.818  1.00 97.80           C  
ATOM    561  CB  ALA A  40       5.472  13.441  13.890  1.00 97.80           C  
ATOM    562  HB1 ALA A  40       6.050  13.596  12.979  1.00 97.80           H  
ATOM    563  HB2 ALA A  40       5.110  12.413  13.900  1.00 97.80           H  
ATOM    564  HB3 ALA A  40       6.115  13.605  14.754  1.00 97.80           H  
ATOM    565  O   ALA A  40       4.749  16.611  14.800  1.00 97.80           O  
ATOM    566  N   TYR A  41       5.111  16.292  12.603  1.00 97.28           N  
ATOM    567  H   TYR A  41       5.089  15.640  11.832  1.00 97.28           H  
ATOM    568  CA  TYR A  41       5.558  17.654  12.341  1.00 97.28           C  
ATOM    569  HA  TYR A  41       6.386  17.881  13.012  1.00 97.28           H  
ATOM    570  C   TYR A  41       4.457  18.681  12.598  1.00 97.28           C  
ATOM    571  CB  TYR A  41       6.058  17.761  10.903  1.00 97.28           C  
ATOM    572  HB2 TYR A  41       5.245  17.536  10.212  1.00 97.28           H  
ATOM    573  HB3 TYR A  41       6.839  17.015  10.753  1.00 97.28           H  
ATOM    574  O   TYR A  41       4.720  19.699  13.241  1.00 97.28           O  
ATOM    575  CG  TYR A  41       6.622  19.131  10.594  1.00 97.28           C  
ATOM    576  CD1 TYR A  41       5.830  20.098   9.944  1.00 97.28           C  
ATOM    577  HD1 TYR A  41       4.814  19.873   9.656  1.00 97.28           H  
ATOM    578  CD2 TYR A  41       7.931  19.450  11.002  1.00 97.28           C  
ATOM    579  HD2 TYR A  41       8.522  18.722  11.538  1.00 97.28           H  
ATOM    580  CE1 TYR A  41       6.360  21.375   9.681  1.00 97.28           C  
ATOM    581  HE1 TYR A  41       5.765  22.134   9.194  1.00 97.28           H  
ATOM    582  CE2 TYR A  41       8.474  20.715  10.710  1.00 97.28           C  
ATOM    583  HE2 TYR A  41       9.482  20.960  11.010  1.00 97.28           H  
ATOM    584  OH  TYR A  41       8.203  22.898   9.759  1.00 97.28           O  
ATOM    585  HH  TYR A  41       9.131  22.974   9.992  1.00 97.28           H  
ATOM    586  CZ  TYR A  41       7.687  21.679  10.044  1.00 97.28           C  
ATOM    587  N   GLN A  42       3.224  18.401  12.163  1.00 97.50           N  
ATOM    588  H   GLN A  42       3.071  17.569  11.611  1.00 97.50           H  
ATOM    589  CA  GLN A  42       2.103  19.302  12.404  1.00 97.50           C  
ATOM    590  HA  GLN A  42       2.389  20.289  12.039  1.00 97.50           H  
ATOM    591  C   GLN A  42       1.804  19.454  13.894  1.00 97.50           C  
ATOM    592  CB  GLN A  42       0.873  18.833  11.618  1.00 97.50           C  
ATOM    593  HB2 GLN A  42       0.536  17.861  11.977  1.00 97.50           H  
ATOM    594  HB3 GLN A  42       1.163  18.724  10.573  1.00 97.50           H  
ATOM    595  O   GLN A  42       1.551  20.568  14.345  1.00 97.50           O  
ATOM    596  CG  GLN A  42      -0.266  19.867  11.689  1.00 97.50           C  
ATOM    597  HG2 GLN A  42      -0.928  19.690  10.841  1.00 97.50           H  
ATOM    598  HG3 GLN A  42       0.147  20.869  11.571  1.00 97.50           H  
ATOM    599  CD  GLN A  42      -1.117  19.822  12.956  1.00 97.50           C  
ATOM    600  NE2 GLN A  42      -1.869  20.857  13.250  1.00 97.50           N  
ATOM    601 HE21 GLN A  42      -2.466  20.770  14.060  1.00 97.50           H  
ATOM    602 HE22 GLN A  42      -1.841  21.693  12.684  1.00 97.50           H  
ATOM    603  OE1 GLN A  42      -1.157  18.853  13.695  1.00 97.50           O  
ATOM    604  N   ILE A  43       1.878  18.373  14.668  1.00 97.52           N  
ATOM    605  H   ILE A  43       2.062  17.480  14.234  1.00 97.52           H  
ATOM    606  CA  ILE A  43       1.638  18.422  16.115  1.00 97.52           C  
ATOM    607  HA  ILE A  43       0.679  18.909  16.292  1.00 97.52           H  
ATOM    608  C   ILE A  43       2.706  19.272  16.816  1.00 97.52           C  
ATOM    609  CB  ILE A  43       1.565  16.983  16.668  1.00 97.52           C  
ATOM    610  HB  ILE A  43       2.444  16.437  16.325  1.00 97.52           H  
ATOM    611  O   ILE A  43       2.383  20.020  17.739  1.00 97.52           O  
ATOM    612  CG1 ILE A  43       0.296  16.292  16.118  1.00 97.52           C  
ATOM    613 HG12 ILE A  43      -0.579  16.678  16.640  1.00 97.52           H  
ATOM    614 HG13 ILE A  43       0.161  16.525  15.062  1.00 97.52           H  
ATOM    615  CG2 ILE A  43       1.551  16.956  18.208  1.00 97.52           C  
ATOM    616 HG21 ILE A  43       0.727  17.562  18.586  1.00 97.52           H  
ATOM    617 HG22 ILE A  43       2.491  17.343  18.600  1.00 97.52           H  
ATOM    618 HG23 ILE A  43       1.446  15.932  18.568  1.00 97.52           H  
ATOM    619  CD1 ILE A  43       0.341  14.768  16.241  1.00 97.52           C  
ATOM    620 HD11 ILE A  43      -0.516  14.343  15.718  1.00 97.52           H  
ATOM    621 HD12 ILE A  43       1.256  14.380  15.793  1.00 97.52           H  
ATOM    622 HD13 ILE A  43       0.294  14.476  17.290  1.00 97.52           H  
ATOM    623  N   ALA A  44       3.959  19.193  16.363  1.00 96.04           N  
ATOM    624  H   ALA A  44       4.164  18.527  15.632  1.00 96.04           H  
ATOM    625  CA  ALA A  44       5.072  19.939  16.943  1.00 96.04           C  
ATOM    626  HA  ALA A  44       4.969  19.931  18.029  1.00 96.04           H  
ATOM    627  C   ALA A  44       5.121  21.420  16.513  1.00 96.04           C  
ATOM    628  CB  ALA A  44       6.364  19.193  16.590  1.00 96.04           C  
ATOM    629  HB1 ALA A  44       6.340  18.189  17.014  1.00 96.04           H  
ATOM    630  HB2 ALA A  44       6.471  19.114  15.508  1.00 96.04           H  
ATOM    631  HB3 ALA A  44       7.222  19.727  16.998  1.00 96.04           H  
ATOM    632  O   ALA A  44       5.479  22.276  17.321  1.00 96.04           O  
ATOM    633  N   ASN A  45       4.760  21.736  15.265  1.00 96.06           N  
ATOM    634  H   ASN A  45       4.515  20.974  14.648  1.00 96.06           H  
ATOM    635  CA  ASN A  45       4.993  23.057  14.659  1.00 96.06           C  
ATOM    636  HA  ASN A  45       5.519  23.691  15.373  1.00 96.06           H  
ATOM    637  C   ASN A  45       3.708  23.818  14.300  1.00 96.06           C  
ATOM    638  CB  ASN A  45       5.918  22.895  13.440  1.00 96.06           C  
ATOM    639  HB2 ASN A  45       6.095  23.870  12.985  1.00 96.06           H  
ATOM    640  HB3 ASN A  45       5.448  22.259  12.689  1.00 96.06           H  
ATOM    641  O   ASN A  45       3.768  24.994  13.950  1.00 96.06           O  
ATOM    642  CG  ASN A  45       7.262  22.318  13.833  1.00 96.06           C  
ATOM    643  ND2 ASN A  45       7.415  21.019  13.746  1.00 96.06           N  
ATOM    644 HD21 ASN A  45       8.311  20.641  14.018  1.00 96.06           H  
ATOM    645 HD22 ASN A  45       6.661  20.464  13.368  1.00 96.06           H  
ATOM    646  OD1 ASN A  45       8.166  23.013  14.266  1.00 96.06           O  
ATOM    647  N   ASN A  46       2.543  23.174  14.408  1.00 96.64           N  
ATOM    648  H   ASN A  46       2.560  22.211  14.713  1.00 96.64           H  
ATOM    649  CA  ASN A  46       1.242  23.706  13.997  1.00 96.64           C  
ATOM    650  HA  ASN A  46       0.535  22.881  14.092  1.00 96.64           H  
ATOM    651  C   ASN A  46       1.184  24.110  12.506  1.00 96.64           C  
ATOM    652  CB  ASN A  46       0.799  24.782  15.002  1.00 96.64           C  
ATOM    653  HB2 ASN A  46       1.416  25.671  14.870  1.00 96.64           H  
ATOM    654  HB3 ASN A  46       0.943  24.410  16.016  1.00 96.64           H  
ATOM    655  O   ASN A  46       0.473  25.040  12.125  1.00 96.64           O  
ATOM    656  CG  ASN A  46      -0.663  25.143  14.850  1.00 96.64           C  
ATOM    657  ND2 ASN A  46      -0.964  26.390  14.583  1.00 96.64           N  
ATOM    658 HD21 ASN A  46      -1.931  26.550  14.341  1.00 96.64           H  
ATOM    659 HD22 ASN A  46      -0.213  26.987  14.264  1.00 96.64           H  
ATOM    660  OD1 ASN A  46      -1.557  24.323  14.975  1.00 96.64           O  
ATOM    661  N   GLU A  47       1.913  23.382  11.659  1.00 96.67           N  
ATOM    662  H   GLU A  47       2.510  22.664  12.043  1.00 96.67           H  
ATOM    663  CA  GLU A  47       1.939  23.536  10.204  1.00 96.67           C  
ATOM    664  HA  GLU A  47       1.096  24.149   9.884  1.00 96.67           H  
ATOM    665  C   GLU A  47       1.822  22.155   9.546  1.00 96.67           C  
ATOM    666  CB  GLU A  47       3.230  24.257   9.786  1.00 96.67           C  
ATOM    667  HB2 GLU A  47       3.282  25.211  10.311  1.00 96.67           H  
ATOM    668  HB3 GLU A  47       4.088  23.651  10.078  1.00 96.67           H  
ATOM    669  O   GLU A  47       2.605  21.255   9.842  1.00 96.67           O  
ATOM    670  CG  GLU A  47       3.272  24.521   8.272  1.00 96.67           C  
ATOM    671  HG2 GLU A  47       2.390  25.102   8.004  1.00 96.67           H  
ATOM    672  HG3 GLU A  47       3.214  23.571   7.740  1.00 96.67           H  
ATOM    673  CD  GLU A  47       4.533  25.270   7.810  1.00 96.67           C  
ATOM    674  OE1 GLU A  47       4.531  25.705   6.636  1.00 96.67           O  
ATOM    675  OE2 GLU A  47       5.469  25.434   8.622  1.00 96.67           O  
ATOM    676  N   LEU A  48       0.829  21.966   8.673  1.00 97.42           N  
ATOM    677  H   LEU A  48       0.255  22.754   8.407  1.00 97.42           H  
ATOM    678  CA  LEU A  48       0.661  20.719   7.928  1.00 97.42           C  
ATOM    679  HA  LEU A  48       1.145  19.914   8.481  1.00 97.42           H  
ATOM    680  C   LEU A  48       1.344  20.841   6.564  1.00 97.42           C  
ATOM    681  CB  LEU A  48      -0.833  20.375   7.795  1.00 97.42           C  
ATOM    682  HB2 LEU A  48      -1.308  20.416   8.775  1.00 97.42           H  
ATOM    683  HB3 LEU A  48      -1.306  21.130   7.168  1.00 97.42           H  
ATOM    684  O   LEU A  48       0.900  21.609   5.713  1.00 97.42           O  
ATOM    685  CG  LEU A  48      -1.078  18.986   7.175  1.00 97.42           C  
ATOM    686  HG  LEU A  48      -0.541  18.912   6.229  1.00 97.42           H  
ATOM    687  CD1 LEU A  48      -0.623  17.841   8.086  1.00 97.42           C  
ATOM    688 HD11 LEU A  48      -1.087  17.940   9.067  1.00 97.42           H  
ATOM    689 HD12 LEU A  48       0.461  17.848   8.197  1.00 97.42           H  
ATOM    690 HD13 LEU A  48      -0.904  16.881   7.652  1.00 97.42           H  
ATOM    691  CD2 LEU A  48      -2.567  18.816   6.881  1.00 97.42           C  
ATOM    692 HD21 LEU A  48      -2.744  17.836   6.438  1.00 97.42           H  
ATOM    693 HD22 LEU A  48      -2.891  19.584   6.179  1.00 97.42           H  
ATOM    694 HD23 LEU A  48      -3.148  18.902   7.800  1.00 97.42           H  
ATOM    695  N   ILE A  49       2.390  20.049   6.350  1.00 97.42           N  
ATOM    696  H   ILE A  49       2.686  19.433   7.094  1.00 97.42           H  
ATOM    697  CA  ILE A  49       3.147  19.993   5.096  1.00 97.42           C  
ATOM    698  HA  ILE A  49       2.786  20.761   4.412  1.00 97.42           H  
ATOM    699  C   ILE A  49       2.904  18.629   4.462  1.00 97.42           C  
ATOM    700  CB  ILE A  49       4.648  20.255   5.361  1.00 97.42           C  
ATOM    701  HB  ILE A  49       5.018  19.493   6.048  1.00 97.42           H  
ATOM    702  O   ILE A  49       2.973  17.630   5.169  1.00 97.42           O  
ATOM    703  CG1 ILE A  49       4.836  21.639   6.028  1.00 97.42           C  
ATOM    704 HG12 ILE A  49       4.377  22.409   5.407  1.00 97.42           H  
ATOM    705 HG13 ILE A  49       4.329  21.637   6.993  1.00 97.42           H  
ATOM    706  CG2 ILE A  49       5.458  20.150   4.055  1.00 97.42           C  
ATOM    707 HG21 ILE A  49       5.147  20.926   3.356  1.00 97.42           H  
ATOM    708 HG22 ILE A  49       6.521  20.261   4.270  1.00 97.42           H  
ATOM    709 HG23 ILE A  49       5.331  19.169   3.597  1.00 97.42           H  
ATOM    710  CD1 ILE A  49       6.292  22.034   6.296  1.00 97.42           C  
ATOM    711 HD11 ILE A  49       6.811  22.242   5.361  1.00 97.42           H  
ATOM    712 HD12 ILE A  49       6.805  21.235   6.831  1.00 97.42           H  
ATOM    713 HD13 ILE A  49       6.313  22.940   6.903  1.00 97.42           H  
ATOM    714  N   SER A  50       2.640  18.572   3.150  1.00 97.88           N  
ATOM    715  H   SER A  50       2.644  19.427   2.612  1.00 97.88           H  
ATOM    716  CA  SER A  50       2.624  17.289   2.441  1.00 97.88           C  
ATOM    717  HA  SER A  50       2.335  16.536   3.174  1.00 97.88           H  
ATOM    718  C   SER A  50       4.012  16.919   1.934  1.00 97.88           C  
ATOM    719  CB  SER A  50       1.584  17.222   1.328  1.00 97.88           C  
ATOM    720  HB2 SER A  50       0.639  17.627   1.690  1.00 97.88           H  
ATOM    721  HB3 SER A  50       1.916  17.787   0.458  1.00 97.88           H  
ATOM    722  O   SER A  50       4.684  17.730   1.289  1.00 97.88           O  
ATOM    723  OG  SER A  50       1.401  15.860   0.991  1.00 97.88           O  
ATOM    724  HG  SER A  50       1.513  15.336   1.788  1.00 97.88           H  
ATOM    725  N   LEU A  51       4.443  15.703   2.250  1.00 98.01           N  
ATOM    726  H   LEU A  51       3.799  15.083   2.720  1.00 98.01           H  
ATOM    727  CA  LEU A  51       5.806  15.222   2.051  1.00 98.01           C  
ATOM    728  HA  LEU A  51       6.460  16.063   1.820  1.00 98.01           H  
ATOM    729  C   LEU A  51       5.909  14.271   0.862  1.00 98.01           C  
ATOM    730  CB  LEU A  51       6.293  14.571   3.353  1.00 98.01           C  
ATOM    731  HB2 LEU A  51       5.606  13.769   3.621  1.00 98.01           H  
ATOM    732  HB3 LEU A  51       7.276  14.131   3.183  1.00 98.01           H  
ATOM    733  O   LEU A  51       4.916  13.669   0.469  1.00 98.01           O  
ATOM    734  CG  LEU A  51       6.390  15.565   4.524  1.00 98.01           C  
ATOM    735  HG  LEU A  51       5.423  16.036   4.699  1.00 98.01           H  
ATOM    736  CD1 LEU A  51       6.788  14.819   5.792  1.00 98.01           C  
ATOM    737 HD11 LEU A  51       7.741  14.312   5.644  1.00 98.01           H  
ATOM    738 HD12 LEU A  51       6.032  14.072   6.034  1.00 98.01           H  
ATOM    739 HD13 LEU A  51       6.860  15.527   6.618  1.00 98.01           H  
ATOM    740  CD2 LEU A  51       7.401  16.678   4.243  1.00 98.01           C  
ATOM    741 HD21 LEU A  51       8.337  16.258   3.874  1.00 98.01           H  
ATOM    742 HD22 LEU A  51       7.581  17.251   5.152  1.00 98.01           H  
ATOM    743 HD23 LEU A  51       7.002  17.358   3.491  1.00 98.01           H  
ATOM    744  N   SER A  52       7.117  14.162   0.311  1.00 97.75           N  
ATOM    745  H   SER A  52       7.874  14.702   0.706  1.00 97.75           H  
ATOM    746  CA  SER A  52       7.396  13.368  -0.885  1.00 97.75           C  
ATOM    747  HA  SER A  52       6.564  13.467  -1.582  1.00 97.75           H  
ATOM    748  C   SER A  52       7.580  11.884  -0.566  1.00 97.75           C  
ATOM    749  CB  SER A  52       8.650  13.913  -1.567  1.00 97.75           C  
ATOM    750  HB2 SER A  52       9.475  13.914  -0.854  1.00 97.75           H  
ATOM    751  HB3 SER A  52       8.471  14.934  -1.905  1.00 97.75           H  
ATOM    752  O   SER A  52       8.622  11.463  -0.051  1.00 97.75           O  
ATOM    753  OG  SER A  52       9.002  13.104  -2.667  1.00 97.75           O  
ATOM    754  HG  SER A  52       8.540  13.451  -3.434  1.00 97.75           H  
ATOM    755  N   GLU A  53       6.610  11.056  -0.950  1.00 98.15           N  
ATOM    756  H   GLU A  53       5.725  11.433  -1.258  1.00 98.15           H  
ATOM    757  CA  GLU A  53       6.809   9.606  -0.999  1.00 98.15           C  
ATOM    758  HA  GLU A  53       7.206   9.269  -0.041  1.00 98.15           H  
ATOM    759  C   GLU A  53       7.821   9.202  -2.076  1.00 98.15           C  
ATOM    760  CB  GLU A  53       5.490   8.874  -1.262  1.00 98.15           C  
ATOM    761  HB2 GLU A  53       5.722   7.817  -1.396  1.00 98.15           H  
ATOM    762  HB3 GLU A  53       5.031   9.224  -2.187  1.00 98.15           H  
ATOM    763  O   GLU A  53       8.546   8.222  -1.897  1.00 98.15           O  
ATOM    764  CG  GLU A  53       4.514   8.974  -0.088  1.00 98.15           C  
ATOM    765  HG2 GLU A  53       5.063   8.848   0.844  1.00 98.15           H  
ATOM    766  HG3 GLU A  53       3.834   8.128  -0.184  1.00 98.15           H  
ATOM    767  CD  GLU A  53       3.678  10.255  -0.036  1.00 98.15           C  
ATOM    768  OE1 GLU A  53       2.939  10.442   0.959  1.00 98.15           O  
ATOM    769  OE2 GLU A  53       3.730  11.071  -0.978  1.00 98.15           O  
ATOM    770  N   GLN A  54       7.916   9.969  -3.168  1.00 97.87           N  
ATOM    771  H   GLN A  54       7.301  10.768  -3.243  1.00 97.87           H  
ATOM    772  CA  GLN A  54       8.842   9.696  -4.268  1.00 97.87           C  
ATOM    773  HA  GLN A  54       8.635   8.693  -4.639  1.00 97.87           H  
ATOM    774  C   GLN A  54      10.306   9.758  -3.824  1.00 97.87           C  
ATOM    775  CB  GLN A  54       8.604  10.698  -5.401  1.00 97.87           C  
ATOM    776  HB2 GLN A  54       8.995  11.673  -5.109  1.00 97.87           H  
ATOM    777  HB3 GLN A  54       7.532  10.810  -5.561  1.00 97.87           H  
ATOM    778  O   GLN A  54      11.110   8.915  -4.217  1.00 97.87           O  
ATOM    779  CG  GLN A  54       9.285  10.261  -6.706  1.00 97.87           C  
ATOM    780  HG2 GLN A  54       9.148  11.038  -7.459  1.00 97.87           H  
ATOM    781  HG3 GLN A  54      10.353  10.149  -6.524  1.00 97.87           H  
ATOM    782  CD  GLN A  54       8.754   8.958  -7.286  1.00 97.87           C  
ATOM    783  NE2 GLN A  54       9.618   8.115  -7.797  1.00 97.87           N  
ATOM    784 HE21 GLN A  54      10.614   8.234  -7.678  1.00 97.87           H  
ATOM    785 HE22 GLN A  54       9.268   7.275  -8.234  1.00 97.87           H  
ATOM    786  OE1 GLN A  54       7.565   8.675  -7.279  1.00 97.87           O  
ATOM    787  N   GLN A  55      10.657  10.708  -2.952  1.00 97.58           N  
ATOM    788  H   GLN A  55       9.972  11.403  -2.692  1.00 97.58           H  
ATOM    789  CA  GLN A  55      12.002  10.791  -2.394  1.00 97.58           C  
ATOM    790  HA  GLN A  55      12.708  10.886  -3.220  1.00 97.58           H  
ATOM    791  C   GLN A  55      12.350   9.516  -1.618  1.00 97.58           C  
ATOM    792  CB  GLN A  55      12.116  12.027  -1.489  1.00 97.58           C  
ATOM    793  HB2 GLN A  55      11.485  11.897  -0.610  1.00 97.58           H  
ATOM    794  HB3 GLN A  55      11.781  12.911  -2.032  1.00 97.58           H  
ATOM    795  O   GLN A  55      13.456   8.992  -1.748  1.00 97.58           O  
ATOM    796  CG  GLN A  55      13.578  12.231  -1.059  1.00 97.58           C  
ATOM    797  HG2 GLN A  55      13.955  11.329  -0.577  1.00 97.58           H  
ATOM    798  HG3 GLN A  55      14.180  12.412  -1.949  1.00 97.58           H  
ATOM    799  CD  GLN A  55      13.799  13.377  -0.081  1.00 97.58           C  
ATOM    800  NE2 GLN A  55      15.041  13.744   0.135  1.00 97.58           N  
ATOM    801 HE21 GLN A  55      15.208  14.421   0.865  1.00 97.58           H  
ATOM    802 HE22 GLN A  55      15.797  13.288  -0.357  1.00 97.58           H  
ATOM    803  OE1 GLN A  55      12.905  13.941   0.529  1.00 97.58           O  
ATOM    804  N   LEU A  56      11.415   8.996  -0.818  1.00 97.90           N  
ATOM    805  H   LEU A  56      10.506   9.435  -0.795  1.00 97.90           H  
ATOM    806  CA  LEU A  56      11.620   7.742  -0.094  1.00 97.90           C  
ATOM    807  HA  LEU A  56      12.561   7.801   0.453  1.00 97.90           H  
ATOM    808  C   LEU A  56      11.755   6.563  -1.066  1.00 97.90           C  
ATOM    809  CB  LEU A  56      10.471   7.514   0.902  1.00 97.90           C  
ATOM    810  HB2 LEU A  56      10.589   6.525   1.345  1.00 97.90           H  
ATOM    811  HB3 LEU A  56       9.529   7.518   0.354  1.00 97.90           H  
ATOM    812  O   LEU A  56      12.689   5.776  -0.920  1.00 97.90           O  
ATOM    813  CG  LEU A  56      10.373   8.547   2.037  1.00 97.90           C  
ATOM    814  HG  LEU A  56      10.229   9.545   1.621  1.00 97.90           H  
ATOM    815  CD1 LEU A  56       9.172   8.214   2.924  1.00 97.90           C  
ATOM    816 HD11 LEU A  56       9.279   7.220   3.358  1.00 97.90           H  
ATOM    817 HD12 LEU A  56       8.260   8.251   2.327  1.00 97.90           H  
ATOM    818 HD13 LEU A  56       9.082   8.954   3.719  1.00 97.90           H  
ATOM    819  CD2 LEU A  56      11.635   8.544   2.902  1.00 97.90           C  
ATOM    820 HD21 LEU A  56      12.457   8.995   2.347  1.00 97.90           H  
ATOM    821 HD22 LEU A  56      11.902   7.526   3.187  1.00 97.90           H  
ATOM    822 HD23 LEU A  56      11.455   9.132   3.802  1.00 97.90           H  
ATOM    823  N   LEU A  57      10.867   6.474  -2.059  1.00 97.72           N  
ATOM    824  H   LEU A  57      10.145   7.178  -2.102  1.00 97.72           H  
ATOM    825  CA  LEU A  57      10.853   5.444  -3.103  1.00 97.72           C  
ATOM    826  HA  LEU A  57      10.703   4.472  -2.633  1.00 97.72           H  
ATOM    827  C   LEU A  57      12.182   5.375  -3.877  1.00 97.72           C  
ATOM    828  CB  LEU A  57       9.641   5.744  -4.015  1.00 97.72           C  
ATOM    829  HB2 LEU A  57       8.736   5.646  -3.415  1.00 97.72           H  
ATOM    830  HB3 LEU A  57       9.704   6.781  -4.344  1.00 97.72           H  
ATOM    831  O   LEU A  57      12.744   4.289  -4.039  1.00 97.72           O  
ATOM    832  CG  LEU A  57       9.486   4.889  -5.284  1.00 97.72           C  
ATOM    833  HG  LEU A  57      10.284   5.132  -5.986  1.00 97.72           H  
ATOM    834  CD1 LEU A  57       9.541   3.400  -4.977  1.00 97.72           C  
ATOM    835 HD11 LEU A  57       8.939   3.166  -4.100  1.00 97.72           H  
ATOM    836 HD12 LEU A  57      10.593   3.161  -4.817  1.00 97.72           H  
ATOM    837 HD13 LEU A  57       9.187   2.835  -5.839  1.00 97.72           H  
ATOM    838  CD2 LEU A  57       8.145   5.171  -5.954  1.00 97.72           C  
ATOM    839 HD21 LEU A  57       7.323   4.880  -5.300  1.00 97.72           H  
ATOM    840 HD22 LEU A  57       8.068   6.234  -6.182  1.00 97.72           H  
ATOM    841 HD23 LEU A  57       8.073   4.622  -6.893  1.00 97.72           H  
ATOM    842  N   ASP A  58      12.715   6.520  -4.297  1.00 97.36           N  
ATOM    843  H   ASP A  58      12.165   7.362  -4.198  1.00 97.36           H  
ATOM    844  CA  ASP A  58      13.918   6.582  -5.131  1.00 97.36           C  
ATOM    845  HA  ASP A  58      13.909   5.751  -5.837  1.00 97.36           H  
ATOM    846  C   ASP A  58      15.212   6.466  -4.315  1.00 97.36           C  
ATOM    847  CB  ASP A  58      13.910   7.881  -5.950  1.00 97.36           C  
ATOM    848  HB2 ASP A  58      13.855   8.735  -5.274  1.00 97.36           H  
ATOM    849  HB3 ASP A  58      14.848   7.931  -6.502  1.00 97.36           H  
ATOM    850  O   ASP A  58      16.194   5.886  -4.782  1.00 97.36           O  
ATOM    851  CG  ASP A  58      12.777   7.956  -6.977  1.00 97.36           C  
ATOM    852  OD1 ASP A  58      12.543   9.052  -7.536  1.00 97.36           O  
ATOM    853  OD2 ASP A  58      12.146   6.919  -7.263  1.00 97.36           O  
ATOM    854  N   CYS A  59      15.239   7.010  -3.093  1.00 97.30           N  
ATOM    855  H   CYS A  59      14.413   7.497  -2.777  1.00 97.30           H  
ATOM    856  CA  CYS A  59      16.483   7.194  -2.341  1.00 97.30           C  
ATOM    857  HA  CYS A  59      17.328   7.041  -3.012  1.00 97.30           H  
ATOM    858  C   CYS A  59      16.685   6.211  -1.174  1.00 97.30           C  
ATOM    859  CB  CYS A  59      16.558   8.647  -1.870  1.00 97.30           C  
ATOM    860  HB2 CYS A  59      17.525   8.788  -1.388  1.00 97.30           H  
ATOM    861  HB3 CYS A  59      15.782   8.805  -1.120  1.00 97.30           H  
ATOM    862  O   CYS A  59      17.833   5.919  -0.825  1.00 97.30           O  
ATOM    863  SG  CYS A  59      16.392   9.928  -3.146  1.00 97.30           S  
ATOM    864  N   SER A  60      15.621   5.647  -0.583  1.00 96.48           N  
ATOM    865  H   SER A  60      14.702   5.868  -0.938  1.00 96.48           H  
ATOM    866  CA  SER A  60      15.725   4.634   0.485  1.00 96.48           C  
ATOM    867  HA  SER A  60      16.555   4.912   1.134  1.00 96.48           H  
ATOM    868  C   SER A  60      16.044   3.253  -0.105  1.00 96.48           C  
ATOM    869  CB  SER A  60      14.460   4.616   1.356  1.00 96.48           C  
ATOM    870  HB2 SER A  60      14.232   5.627   1.693  1.00 96.48           H  
ATOM    871  HB3 SER A  60      13.623   4.248   0.762  1.00 96.48           H  
ATOM    872  O   SER A  60      15.234   2.333  -0.089  1.00 96.48           O  
ATOM    873  OG  SER A  60      14.614   3.765   2.484  1.00 96.48           O  
ATOM    874  HG  SER A  60      15.067   4.236   3.187  1.00 96.48           H  
ATOM    875  N   THR A  61      17.252   3.087  -0.642  1.00 94.66           N  
ATOM    876  H   THR A  61      17.853   3.898  -0.667  1.00 94.66           H  
ATOM    877  CA  THR A  61      17.658   1.900  -1.427  1.00 94.66           C  
ATOM    878  HA  THR A  61      16.851   1.663  -2.120  1.00 94.66           H  
ATOM    879  C   THR A  61      17.883   0.619  -0.611  1.00 94.66           C  
ATOM    880  CB  THR A  61      18.908   2.201  -2.263  1.00 94.66           C  
ATOM    881  HB  THR A  61      19.235   1.293  -2.769  1.00 94.66           H  
ATOM    882  O   THR A  61      18.132  -0.440  -1.184  1.00 94.66           O  
ATOM    883  CG2 THR A  61      18.656   3.279  -3.318  1.00 94.66           C  
ATOM    884 HG21 THR A  61      17.847   2.962  -3.976  1.00 94.66           H  
ATOM    885 HG22 THR A  61      18.376   4.226  -2.857  1.00 94.66           H  
ATOM    886 HG23 THR A  61      19.554   3.422  -3.918  1.00 94.66           H  
ATOM    887  OG1 THR A  61      19.946   2.673  -1.434  1.00 94.66           O  
ATOM    888  HG1 THR A  61      19.995   3.622  -1.567  1.00 94.66           H  
ATOM    889  N   GLN A  62      17.780   0.681   0.722  1.00 95.78           N  
ATOM    890  H   GLN A  62      17.584   1.583   1.132  1.00 95.78           H  
ATOM    891  CA  GLN A  62      17.658  -0.520   1.561  1.00 95.78           C  
ATOM    892  HA  GLN A  62      18.323  -1.293   1.177  1.00 95.78           H  
ATOM    893  C   GLN A  62      16.236  -1.109   1.526  1.00 95.78           C  
ATOM    894  CB  GLN A  62      18.065  -0.207   3.005  1.00 95.78           C  
ATOM    895  HB2 GLN A  62      17.498   0.652   3.364  1.00 95.78           H  
ATOM    896  HB3 GLN A  62      17.813  -1.070   3.620  1.00 95.78           H  
ATOM    897  O   GLN A  62      16.059  -2.305   1.768  1.00 95.78           O  
ATOM    898  CG  GLN A  62      19.565   0.083   3.165  1.00 95.78           C  
ATOM    899  HG2 GLN A  62      19.810   1.010   2.647  1.00 95.78           H  
ATOM    900  HG3 GLN A  62      20.140  -0.726   2.714  1.00 95.78           H  
ATOM    901  CD  GLN A  62      19.982   0.208   4.629  1.00 95.78           C  
ATOM    902  NE2 GLN A  62      21.171   0.697   4.904  1.00 95.78           N  
ATOM    903 HE21 GLN A  62      21.761   1.063   4.171  1.00 95.78           H  
ATOM    904 HE22 GLN A  62      21.354   0.855   5.884  1.00 95.78           H  
ATOM    905  OE1 GLN A  62      19.270  -0.139   5.554  1.00 95.78           O  
ATOM    906  N   ASN A  63      15.226  -0.294   1.199  1.00 97.52           N  
ATOM    907  H   ASN A  63      15.449   0.661   0.957  1.00 97.52           H  
ATOM    908  CA  ASN A  63      13.945  -0.782   0.699  1.00 97.52           C  
ATOM    909  HA  ASN A  63      13.674  -1.692   1.234  1.00 97.52           H  
ATOM    910  C   ASN A  63      14.073  -1.153  -0.787  1.00 97.52           C  
ATOM    911  CB  ASN A  63      12.850   0.272   0.943  1.00 97.52           C  
ATOM    912  HB2 ASN A  63      11.940  -0.015   0.416  1.00 97.52           H  
ATOM    913  HB3 ASN A  63      13.155   1.243   0.555  1.00 97.52           H  
ATOM    914  O   ASN A  63      15.055  -0.820  -1.447  1.00 97.52           O  
ATOM    915  CG  ASN A  63      12.484   0.392   2.405  1.00 97.52           C  
ATOM    916  ND2 ASN A  63      12.445   1.577   2.959  1.00 97.52           N  
ATOM    917 HD21 ASN A  63      12.775   2.382   2.445  1.00 97.52           H  
ATOM    918 HD22 ASN A  63      12.111   1.645   3.909  1.00 97.52           H  
ATOM    919  OD1 ASN A  63      12.194  -0.595   3.064  1.00 97.52           O  
ATOM    920  N   LYS A  64      13.071  -1.843  -1.337  1.00 96.05           N  
ATOM    921  H   LYS A  64      12.244  -2.035  -0.790  1.00 96.05           H  
ATOM    922  CA  LYS A  64      13.088  -2.340  -2.723  1.00 96.05           C  
ATOM    923  HA  LYS A  64      14.087  -2.212  -3.139  1.00 96.05           H  
ATOM    924  C   LYS A  64      12.174  -1.535  -3.643  1.00 96.05           C  
ATOM    925  CB  LYS A  64      12.768  -3.835  -2.760  1.00 96.05           C  
ATOM    926  HB2 LYS A  64      12.870  -4.176  -3.790  1.00 96.05           H  
ATOM    927  HB3 LYS A  64      11.737  -3.993  -2.444  1.00 96.05           H  
ATOM    928  O   LYS A  64      11.528  -2.095  -4.522  1.00 96.05           O  
ATOM    929  CG  LYS A  64      13.711  -4.664  -1.887  1.00 96.05           C  
ATOM    930  HG2 LYS A  64      14.746  -4.483  -2.178  1.00 96.05           H  
ATOM    931  HG3 LYS A  64      13.573  -4.409  -0.836  1.00 96.05           H  
ATOM    932  CD  LYS A  64      13.357  -6.130  -2.103  1.00 96.05           C  
ATOM    933  HD2 LYS A  64      12.297  -6.262  -1.889  1.00 96.05           H  
ATOM    934  HD3 LYS A  64      13.539  -6.398  -3.143  1.00 96.05           H  
ATOM    935  CE  LYS A  64      14.197  -7.014  -1.187  1.00 96.05           C  
ATOM    936  HE2 LYS A  64      15.228  -7.005  -1.542  1.00 96.05           H  
ATOM    937  HE3 LYS A  64      14.170  -6.596  -0.181  1.00 96.05           H  
ATOM    938  NZ  LYS A  64      13.638  -8.381  -1.189  1.00 96.05           N  
ATOM    939  HZ1 LYS A  64      14.210  -9.012  -0.645  1.00 96.05           H  
ATOM    940  HZ2 LYS A  64      13.556  -8.714  -2.139  1.00 96.05           H  
ATOM    941  HZ3 LYS A  64      12.713  -8.331  -0.788  1.00 96.05           H  
ATOM    942  N   GLY A  65      12.065  -0.233  -3.394  1.00 96.53           N  
ATOM    943  H   GLY A  65      12.649   0.161  -2.670  1.00 96.53           H  
ATOM    944  CA  GLY A  65      11.213   0.664  -4.164  1.00 96.53           C  
ATOM    945  HA2 GLY A  65      11.197   1.621  -3.643  1.00 96.53           H  
ATOM    946  HA3 GLY A  65      11.642   0.813  -5.155  1.00 96.53           H  
ATOM    947  C   GLY A  65       9.771   0.158  -4.310  1.00 96.53           C  
ATOM    948  O   GLY A  65       9.076  -0.045  -3.309  1.00 96.53           O  
ATOM    949  N   CYS A  66       9.343  -0.083  -5.555  1.00 97.71           N  
ATOM    950  H   CYS A  66       9.979   0.098  -6.318  1.00 97.71           H  
ATOM    951  CA  CYS A  66       8.016  -0.620  -5.886  1.00 97.71           C  
ATOM    952  HA  CYS A  66       7.281  -0.107  -5.266  1.00 97.71           H  
ATOM    953  C   CYS A  66       7.839  -2.120  -5.598  1.00 97.71           C  
ATOM    954  CB  CYS A  66       7.682  -0.337  -7.359  1.00 97.71           C  
ATOM    955  HB2 CYS A  66       6.749  -0.842  -7.608  1.00 97.71           H  
ATOM    956  HB3 CYS A  66       8.461  -0.761  -7.992  1.00 97.71           H  
ATOM    957  O   CYS A  66       6.734  -2.634  -5.750  1.00 97.71           O  
ATOM    958  SG  CYS A  66       7.471   1.406  -7.783  1.00 97.71           S  
ATOM    959  N   GLU A  67       8.881  -2.839  -5.184  1.00 96.46           N  
ATOM    960  H   GLU A  67       9.787  -2.396  -5.125  1.00 96.46           H  
ATOM    961  CA  GLU A  67       8.794  -4.243  -4.763  1.00 96.46           C  
ATOM    962  HA  GLU A  67       7.892  -4.681  -5.190  1.00 96.46           H  
ATOM    963  C   GLU A  67       8.655  -4.396  -3.241  1.00 96.46           C  
ATOM    964  CB  GLU A  67       9.971  -5.061  -5.303  1.00 96.46           C  
ATOM    965  HB2 GLU A  67       9.814  -6.097  -5.004  1.00 96.46           H  
ATOM    966  HB3 GLU A  67      10.900  -4.711  -4.852  1.00 96.46           H  
ATOM    967  O   GLU A  67       8.783  -5.500  -2.710  1.00 96.46           O  
ATOM    968  CG  GLU A  67      10.098  -5.021  -6.832  1.00 96.46           C  
ATOM    969  HG2 GLU A  67      10.475  -4.045  -7.140  1.00 96.46           H  
ATOM    970  HG3 GLU A  67       9.107  -5.160  -7.264  1.00 96.46           H  
ATOM    971  CD  GLU A  67      11.030  -6.127  -7.354  1.00 96.46           C  
ATOM    972  OE1 GLU A  67      10.882  -6.478  -8.547  1.00 96.46           O  
ATOM    973  OE2 GLU A  67      11.821  -6.676  -6.547  1.00 96.46           O  
ATOM    974  N   GLY A  68       8.387  -3.309  -2.518  1.00 97.10           N  
ATOM    975  H   GLY A  68       8.292  -2.429  -3.005  1.00 97.10           H  
ATOM    976  CA  GLY A  68       8.091  -3.331  -1.091  1.00 97.10           C  
ATOM    977  HA2 GLY A  68       7.230  -2.687  -0.911  1.00 97.10           H  
ATOM    978  HA3 GLY A  68       7.801  -4.337  -0.788  1.00 97.10           H  
ATOM    979  C   GLY A  68       9.226  -2.862  -0.185  1.00 97.10           C  
ATOM    980  O   GLY A  68      10.364  -2.631  -0.592  1.00 97.10           O  
ATOM    981  N   GLY A  69       8.899  -2.729   1.097  1.00 97.23           N  
ATOM    982  H   GLY A  69       7.941  -2.914   1.357  1.00 97.23           H  
ATOM    983  CA  GLY A  69       9.779  -2.107   2.082  1.00 97.23           C  
ATOM    984  HA2 GLY A  69       9.957  -1.074   1.782  1.00 97.23           H  
ATOM    985  HA3 GLY A  69      10.740  -2.619   2.098  1.00 97.23           H  
ATOM    986  C   GLY A  69       9.204  -2.101   3.495  1.00 97.23           C  
ATOM    987  O   GLY A  69       8.268  -2.846   3.805  1.00 97.23           O  
ATOM    988  N   LEU A  70       9.803  -1.294   4.367  1.00 97.38           N  
ATOM    989  H   LEU A  70      10.593  -0.762   4.028  1.00 97.38           H  
ATOM    990  CA  LEU A  70       9.408  -1.064   5.755  1.00 97.38           C  
ATOM    991  HA  LEU A  70       8.355  -1.316   5.879  1.00 97.38           H  
ATOM    992  C   LEU A  70       9.575   0.416   6.119  1.00 97.38           C  
ATOM    993  CB  LEU A  70      10.272  -1.926   6.698  1.00 97.38           C  
ATOM    994  HB2 LEU A  70      11.317  -1.741   6.449  1.00 97.38           H  
ATOM    995  HB3 LEU A  70      10.116  -1.589   7.723  1.00 97.38           H  
ATOM    996  O   LEU A  70      10.531   1.071   5.703  1.00 97.38           O  
ATOM    997  CG  LEU A  70      10.017  -3.441   6.644  1.00 97.38           C  
ATOM    998  HG  LEU A  70      10.126  -3.803   5.622  1.00 97.38           H  
ATOM    999  CD1 LEU A  70      11.045  -4.167   7.512  1.00 97.38           C  
ATOM   1000 HD11 LEU A  70      10.880  -5.244   7.476  1.00 97.38           H  
ATOM   1001 HD12 LEU A  70      10.969  -3.824   8.544  1.00 97.38           H  
ATOM   1002 HD13 LEU A  70      12.048  -3.950   7.146  1.00 97.38           H  
ATOM   1003  CD2 LEU A  70       8.621  -3.810   7.155  1.00 97.38           C  
ATOM   1004 HD21 LEU A  70       7.863  -3.362   6.513  1.00 97.38           H  
ATOM   1005 HD22 LEU A  70       8.489  -3.436   8.171  1.00 97.38           H  
ATOM   1006 HD23 LEU A  70       8.493  -4.892   7.153  1.00 97.38           H  
ATOM   1007  N   MET A  71       8.671   0.919   6.960  1.00 98.02           N  
ATOM   1008  H   MET A  71       7.879   0.348   7.218  1.00 98.02           H  
ATOM   1009  CA  MET A  71       8.656   2.317   7.400  1.00 98.02           C  
ATOM   1010  HA  MET A  71       8.657   2.960   6.519  1.00 98.02           H  
ATOM   1011  C   MET A  71       9.898   2.675   8.221  1.00 98.02           C  
ATOM   1012  CB  MET A  71       7.380   2.614   8.208  1.00 98.02           C  
ATOM   1013  HB2 MET A  71       7.367   2.024   9.124  1.00 98.02           H  
ATOM   1014  HB3 MET A  71       7.391   3.668   8.486  1.00 98.02           H  
ATOM   1015  O   MET A  71      10.471   3.739   8.030  1.00 98.02           O  
ATOM   1016  CG  MET A  71       6.100   2.351   7.401  1.00 98.02           C  
ATOM   1017  HG2 MET A  71       6.228   2.793   6.413  1.00 98.02           H  
ATOM   1018  HG3 MET A  71       5.270   2.876   7.873  1.00 98.02           H  
ATOM   1019  SD  MET A  71       5.621   0.609   7.191  1.00 98.02           S  
ATOM   1020  CE  MET A  71       4.969   0.224   8.838  1.00 98.02           C  
ATOM   1021  HE1 MET A  71       5.729   0.398   9.599  1.00 98.02           H  
ATOM   1022  HE2 MET A  71       4.102   0.855   9.036  1.00 98.02           H  
ATOM   1023  HE3 MET A  71       4.653  -0.819   8.871  1.00 98.02           H  
ATOM   1024  N   THR A  72      10.383   1.763   9.070  1.00 97.51           N  
ATOM   1025  H   THR A  72       9.899   0.885   9.191  1.00 97.51           H  
ATOM   1026  CA  THR A  72      11.605   1.987   9.861  1.00 97.51           C  
ATOM   1027  HA  THR A  72      11.505   2.918  10.417  1.00 97.51           H  
ATOM   1028  C   THR A  72      12.843   2.144   8.984  1.00 97.51           C  
ATOM   1029  CB  THR A  72      11.829   0.861  10.875  1.00 97.51           C  
ATOM   1030  HB  THR A  72      12.782   1.017  11.382  1.00 97.51           H  
ATOM   1031  O   THR A  72      13.663   3.008   9.254  1.00 97.51           O  
ATOM   1032  CG2 THR A  72      10.717   0.821  11.924  1.00 97.51           C  
ATOM   1033 HG21 THR A  72       9.758   0.587  11.463  1.00 97.51           H  
ATOM   1034 HG22 THR A  72      10.952   0.062  12.671  1.00 97.51           H  
ATOM   1035 HG23 THR A  72      10.649   1.789  12.421  1.00 97.51           H  
ATOM   1036  OG1 THR A  72      11.846  -0.392  10.218  1.00 97.51           O  
ATOM   1037  HG1 THR A  72      12.765  -0.669  10.230  1.00 97.51           H  
ATOM   1038  N   VAL A  73      12.933   1.398   7.877  1.00 97.67           N  
ATOM   1039  H   VAL A  73      12.192   0.738   7.687  1.00 97.67           H  
ATOM   1040  CA  VAL A  73      14.028   1.530   6.899  1.00 97.67           C  
ATOM   1041  HA  VAL A  73      14.978   1.510   7.435  1.00 97.67           H  
ATOM   1042  C   VAL A  73      13.947   2.873   6.159  1.00 97.67           C  
ATOM   1043  CB  VAL A  73      14.007   0.350   5.909  1.00 97.67           C  
ATOM   1044  HB  VAL A  73      13.050   0.350   5.387  1.00 97.67           H  
ATOM   1045  O   VAL A  73      14.971   3.469   5.824  1.00 97.67           O  
ATOM   1046  CG1 VAL A  73      15.133   0.429   4.874  1.00 97.67           C  
ATOM   1047 HG11 VAL A  73      16.097   0.479   5.380  1.00 97.67           H  
ATOM   1048 HG12 VAL A  73      15.106  -0.451   4.231  1.00 97.67           H  
ATOM   1049 HG13 VAL A  73      15.014   1.311   4.244  1.00 97.67           H  
ATOM   1050  CG2 VAL A  73      14.151  -0.999   6.630  1.00 97.67           C  
ATOM   1051 HG21 VAL A  73      15.113  -1.036   7.141  1.00 97.67           H  
ATOM   1052 HG22 VAL A  73      14.097  -1.810   5.904  1.00 97.67           H  
ATOM   1053 HG23 VAL A  73      13.359  -1.131   7.367  1.00 97.67           H  
ATOM   1054  N   ALA A  74      12.733   3.392   5.941  1.00 97.70           N  
ATOM   1055  H   ALA A  74      11.921   2.890   6.270  1.00 97.70           H  
ATOM   1056  CA  ALA A  74      12.546   4.743   5.420  1.00 97.70           C  
ATOM   1057  HA  ALA A  74      13.161   4.854   4.527  1.00 97.70           H  
ATOM   1058  C   ALA A  74      13.021   5.806   6.429  1.00 97.70           C  
ATOM   1059  CB  ALA A  74      11.084   4.931   5.000  1.00 97.70           C  
ATOM   1060  HB1 ALA A  74      10.974   5.885   4.485  1.00 97.70           H  
ATOM   1061  HB2 ALA A  74      10.789   4.126   4.327  1.00 97.70           H  
ATOM   1062  HB3 ALA A  74      10.426   4.937   5.869  1.00 97.70           H  
ATOM   1063  O   ALA A  74      13.774   6.699   6.047  1.00 97.70           O  
ATOM   1064  N   TYR A  75      12.667   5.683   7.715  1.00 97.60           N  
ATOM   1065  H   TYR A  75      12.020   4.951   7.975  1.00 97.60           H  
ATOM   1066  CA  TYR A  75      13.157   6.585   8.767  1.00 97.60           C  
ATOM   1067  HA  TYR A  75      12.923   7.611   8.481  1.00 97.60           H  
ATOM   1068  C   TYR A  75      14.683   6.513   8.934  1.00 97.60           C  
ATOM   1069  CB  TYR A  75      12.472   6.283  10.108  1.00 97.60           C  
ATOM   1070  HB2 TYR A  75      12.799   5.298  10.442  1.00 97.60           H  
ATOM   1071  HB3 TYR A  75      12.828   7.012  10.837  1.00 97.60           H  
ATOM   1072  O   TYR A  75      15.336   7.554   8.998  1.00 97.60           O  
ATOM   1073  CG  TYR A  75      10.954   6.321  10.132  1.00 97.60           C  
ATOM   1074  CD1 TYR A  75      10.239   7.299   9.410  1.00 97.60           C  
ATOM   1075  HD1 TYR A  75      10.764   8.037   8.821  1.00 97.60           H  
ATOM   1076  CD2 TYR A  75      10.257   5.386  10.922  1.00 97.60           C  
ATOM   1077  HD2 TYR A  75      10.807   4.672  11.517  1.00 97.60           H  
ATOM   1078  CE1 TYR A  75       8.833   7.316   9.454  1.00 97.60           C  
ATOM   1079  HE1 TYR A  75       8.269   8.048   8.894  1.00 97.60           H  
ATOM   1080  CE2 TYR A  75       8.852   5.394  10.961  1.00 97.60           C  
ATOM   1081  HE2 TYR A  75       8.325   4.673  11.568  1.00 97.60           H  
ATOM   1082  OH  TYR A  75       6.789   6.365  10.266  1.00 97.60           O  
ATOM   1083  HH  TYR A  75       6.459   5.629  10.788  1.00 97.60           H  
ATOM   1084  CZ  TYR A  75       8.142   6.361  10.223  1.00 97.60           C  
ATOM   1085  N   ASP A  76      15.261   5.307   8.935  1.00 96.87           N  
ATOM   1086  H   ASP A  76      14.665   4.492   8.946  1.00 96.87           H  
ATOM   1087  CA  ASP A  76      16.711   5.084   8.985  1.00 96.87           C  
ATOM   1088  HA  ASP A  76      17.108   5.480   9.919  1.00 96.87           H  
ATOM   1089  C   ASP A  76      17.422   5.801   7.832  1.00 96.87           C  
ATOM   1090  CB  ASP A  76      17.035   3.580   8.896  1.00 96.87           C  
ATOM   1091  HB2 ASP A  76      16.462   3.137   8.082  1.00 96.87           H  
ATOM   1092  HB3 ASP A  76      18.089   3.469   8.645  1.00 96.87           H  
ATOM   1093  O   ASP A  76      18.436   6.469   8.046  1.00 96.87           O  
ATOM   1094  CG  ASP A  76      16.796   2.789  10.185  1.00 96.87           C  
ATOM   1095  OD1 ASP A  76      16.455   1.591  10.087  1.00 96.87           O  
ATOM   1096  OD2 ASP A  76      17.030   3.345  11.280  1.00 96.87           O  
ATOM   1097  N   PHE A  77      16.874   5.717   6.613  1.00 96.52           N  
ATOM   1098  H   PHE A  77      16.053   5.140   6.495  1.00 96.52           H  
ATOM   1099  CA  PHE A  77      17.413   6.433   5.460  1.00 96.52           C  
ATOM   1100  HA  PHE A  77      18.443   6.107   5.312  1.00 96.52           H  
ATOM   1101  C   PHE A  77      17.460   7.948   5.704  1.00 96.52           C  
ATOM   1102  CB  PHE A  77      16.621   6.089   4.188  1.00 96.52           C  
ATOM   1103  HB2 PHE A  77      16.932   5.106   3.835  1.00 96.52           H  
ATOM   1104  HB3 PHE A  77      15.558   6.030   4.423  1.00 96.52           H  
ATOM   1105  O   PHE A  77      18.520   8.547   5.499  1.00 96.52           O  
ATOM   1106  CG  PHE A  77      16.813   7.107   3.081  1.00 96.52           C  
ATOM   1107  CD1 PHE A  77      15.823   8.079   2.839  1.00 96.52           C  
ATOM   1108  HD1 PHE A  77      14.895   8.060   3.393  1.00 96.52           H  
ATOM   1109  CD2 PHE A  77      18.024   7.151   2.366  1.00 96.52           C  
ATOM   1110  HD2 PHE A  77      18.788   6.408   2.542  1.00 96.52           H  
ATOM   1111  CE1 PHE A  77      16.055   9.106   1.909  1.00 96.52           C  
ATOM   1112  HE1 PHE A  77      15.301   9.860   1.736  1.00 96.52           H  
ATOM   1113  CE2 PHE A  77      18.258   8.182   1.441  1.00 96.52           C  
ATOM   1114  HE2 PHE A  77      19.192   8.218   0.899  1.00 96.52           H  
ATOM   1115  CZ  PHE A  77      17.283   9.171   1.230  1.00 96.52           C  
ATOM   1116  HZ  PHE A  77      17.473   9.981   0.542  1.00 96.52           H  
ATOM   1117  N   LEU A  78      16.358   8.553   6.167  1.00 96.81           N  
ATOM   1118  H   LEU A  78      15.542   7.986   6.347  1.00 96.81           H  
ATOM   1119  CA  LEU A  78      16.291   9.994   6.429  1.00 96.81           C  
ATOM   1120  HA  LEU A  78      16.530  10.532   5.512  1.00 96.81           H  
ATOM   1121  C   LEU A  78      17.337  10.411   7.468  1.00 96.81           C  
ATOM   1122  CB  LEU A  78      14.876  10.394   6.897  1.00 96.81           C  
ATOM   1123  HB2 LEU A  78      14.885  11.457   7.137  1.00 96.81           H  
ATOM   1124  HB3 LEU A  78      14.647   9.853   7.814  1.00 96.81           H  
ATOM   1125  O   LEU A  78      18.105  11.343   7.228  1.00 96.81           O  
ATOM   1126  CG  LEU A  78      13.741  10.142   5.888  1.00 96.81           C  
ATOM   1127  HG  LEU A  78      13.708   9.085   5.624  1.00 96.81           H  
ATOM   1128  CD1 LEU A  78      12.407  10.529   6.527  1.00 96.81           C  
ATOM   1129 HD11 LEU A  78      12.238   9.922   7.416  1.00 96.81           H  
ATOM   1130 HD12 LEU A  78      11.592  10.357   5.824  1.00 96.81           H  
ATOM   1131 HD13 LEU A  78      12.418  11.581   6.812  1.00 96.81           H  
ATOM   1132  CD2 LEU A  78      13.903  10.942   4.602  1.00 96.81           C  
ATOM   1133 HD21 LEU A  78      13.102  10.702   3.902  1.00 96.81           H  
ATOM   1134 HD22 LEU A  78      13.823  12.000   4.849  1.00 96.81           H  
ATOM   1135 HD23 LEU A  78      14.862  10.736   4.127  1.00 96.81           H  
ATOM   1136  N   LEU A  79      17.415   9.684   8.586  1.00 95.99           N  
ATOM   1137  H   LEU A  79      16.766   8.917   8.691  1.00 95.99           H  
ATOM   1138  CA  LEU A  79      18.338   9.963   9.690  1.00 95.99           C  
ATOM   1139  HA  LEU A  79      18.196  10.992  10.023  1.00 95.99           H  
ATOM   1140  C   LEU A  79      19.810   9.836   9.278  1.00 95.99           C  
ATOM   1141  CB  LEU A  79      18.020   9.003  10.851  1.00 95.99           C  
ATOM   1142  HB2 LEU A  79      18.805   9.080  11.603  1.00 95.99           H  
ATOM   1143  HB3 LEU A  79      18.028   7.983  10.466  1.00 95.99           H  
ATOM   1144  O   LEU A  79      20.631  10.656   9.680  1.00 95.99           O  
ATOM   1145  CG  LEU A  79      16.666   9.276  11.528  1.00 95.99           C  
ATOM   1146  HG  LEU A  79      15.888   9.385  10.772  1.00 95.99           H  
ATOM   1147  CD1 LEU A  79      16.291   8.108  12.436  1.00 95.99           C  
ATOM   1148 HD11 LEU A  79      16.260   7.187  11.853  1.00 95.99           H  
ATOM   1149 HD12 LEU A  79      15.298   8.287  12.848  1.00 95.99           H  
ATOM   1150 HD13 LEU A  79      17.017   8.004  13.243  1.00 95.99           H  
ATOM   1151  CD2 LEU A  79      16.701  10.551  12.368  1.00 95.99           C  
ATOM   1152 HD21 LEU A  79      15.716  10.708  12.810  1.00 95.99           H  
ATOM   1153 HD22 LEU A  79      16.927  11.418  11.749  1.00 95.99           H  
ATOM   1154 HD23 LEU A  79      17.442  10.468  13.164  1.00 95.99           H  
ATOM   1155  N   GLN A  80      20.148   8.833   8.465  1.00 93.80           N  
ATOM   1156  H   GLN A  80      19.430   8.174   8.199  1.00 93.80           H  
ATOM   1157  CA  GLN A  80      21.535   8.542   8.088  1.00 93.80           C  
ATOM   1158  HA  GLN A  80      22.189   8.779   8.928  1.00 93.80           H  
ATOM   1159  C   GLN A  80      22.033   9.368   6.898  1.00 93.80           C  
ATOM   1160  CB  GLN A  80      21.674   7.045   7.781  1.00 93.80           C  
ATOM   1161  HB2 GLN A  80      20.935   6.767   7.030  1.00 93.80           H  
ATOM   1162  HB3 GLN A  80      22.666   6.855   7.372  1.00 93.80           H  
ATOM   1163  O   GLN A  80      23.228   9.647   6.820  1.00 93.80           O  
ATOM   1164  CG  GLN A  80      21.486   6.164   9.027  1.00 93.80           C  
ATOM   1165  HG2 GLN A  80      22.314   6.328   9.717  1.00 93.80           H  
ATOM   1166  HG3 GLN A  80      20.564   6.439   9.540  1.00 93.80           H  
ATOM   1167  CD  GLN A  80      21.419   4.679   8.685  1.00 93.80           C  
ATOM   1168  NE2 GLN A  80      20.804   3.874   9.523  1.00 93.80           N  
ATOM   1169 HE21 GLN A  80      20.679   2.919   9.218  1.00 93.80           H  
ATOM   1170 HE22 GLN A  80      20.263   4.249  10.289  1.00 93.80           H  
ATOM   1171  OE1 GLN A  80      21.926   4.205   7.678  1.00 93.80           O  
ATOM   1172  N   ASN A  81      21.151   9.743   5.966  1.00 90.52           N  
ATOM   1173  H   ASN A  81      20.187   9.465   6.081  1.00 90.52           H  
ATOM   1174  CA  ASN A  81      21.570  10.294   4.669  1.00 90.52           C  
ATOM   1175  HA  ASN A  81      22.658  10.328   4.617  1.00 90.52           H  
ATOM   1176  C   ASN A  81      21.100  11.720   4.418  1.00 90.52           C  
ATOM   1177  CB  ASN A  81      21.095   9.379   3.533  1.00 90.52           C  
ATOM   1178  HB2 ASN A  81      21.425   9.793   2.580  1.00 90.52           H  
ATOM   1179  HB3 ASN A  81      20.006   9.331   3.519  1.00 90.52           H  
ATOM   1180  O   ASN A  81      21.724  12.418   3.624  1.00 90.52           O  
ATOM   1181  CG  ASN A  81      21.673   7.989   3.654  1.00 90.52           C  
ATOM   1182  ND2 ASN A  81      20.950   7.091   4.281  1.00 90.52           N  
ATOM   1183 HD21 ASN A  81      20.081   7.388   4.700  1.00 90.52           H  
ATOM   1184 HD22 ASN A  81      21.380   6.194   4.453  1.00 90.52           H  
ATOM   1185  OD1 ASN A  81      22.776   7.708   3.222  1.00 90.52           O  
ATOM   1186  N   ASN A  82      20.025  12.163   5.069  1.00 85.77           N  
ATOM   1187  H   ASN A  82      19.537  11.551   5.708  1.00 85.77           H  
ATOM   1188  CA  ASN A  82      19.432  13.464   4.771  1.00 85.77           C  
ATOM   1189  HA  ASN A  82      20.103  13.990   4.091  1.00 85.77           H  
ATOM   1190  C   ASN A  82      19.353  14.387   5.992  1.00 85.77           C  
ATOM   1191  CB  ASN A  82      18.094  13.255   4.035  1.00 85.77           C  
ATOM   1192  HB2 ASN A  82      18.134  12.349   3.430  1.00 85.77           H  
ATOM   1193  HB3 ASN A  82      17.290  13.147   4.763  1.00 85.77           H  
ATOM   1194  O   ASN A  82      18.546  15.310   6.021  1.00 85.77           O  
ATOM   1195  CG  ASN A  82      17.797  14.406   3.083  1.00 85.77           C  
ATOM   1196  ND2 ASN A  82      16.564  14.673   2.746  1.00 85.77           N  
ATOM   1197 HD21 ASN A  82      15.829  14.228   3.276  1.00 85.77           H  
ATOM   1198 HD22 ASN A  82      16.451  15.545   2.249  1.00 85.77           H  
ATOM   1199  OD1 ASN A  82      18.672  15.082   2.577  1.00 85.77           O  
ATOM   1200  N   GLY A  83      20.155  14.119   7.031  1.00 88.23           N  
ATOM   1201  H   GLY A  83      20.786  13.335   6.957  1.00 88.23           H  
ATOM   1202  CA  GLY A  83      20.097  14.864   8.295  1.00 88.23           C  
ATOM   1203  HA2 GLY A  83      20.332  15.913   8.111  1.00 88.23           H  
ATOM   1204  HA3 GLY A  83      20.831  14.450   8.986  1.00 88.23           H  
ATOM   1205  C   GLY A  83      18.721  14.791   8.967  1.00 88.23           C  
ATOM   1206  O   GLY A  83      18.298  15.749   9.603  1.00 88.23           O  
ATOM   1207  N   GLY A  84      17.991  13.693   8.750  1.00 88.50           N  
ATOM   1208  H   GLY A  84      18.399  12.947   8.204  1.00 88.50           H  
ATOM   1209  CA  GLY A  84      16.594  13.525   9.153  1.00 88.50           C  
ATOM   1210  HA2 GLY A  84      16.356  12.463   9.211  1.00 88.50           H  
ATOM   1211  HA3 GLY A  84      16.464  13.957  10.145  1.00 88.50           H  
ATOM   1212  C   GLY A  84      15.582  14.194   8.221  1.00 88.50           C  
ATOM   1213  O   GLY A  84      14.383  14.058   8.436  1.00 88.50           O  
ATOM   1214  N   GLY A  85      16.040  14.920   7.205  1.00 92.61           N  
ATOM   1215  H   GLY A  85      17.040  14.976   7.074  1.00 92.61           H  
ATOM   1216  CA  GLY A  85      15.227  15.758   6.339  1.00 92.61           C  
ATOM   1217  HA2 GLY A  85      15.895  16.429   5.800  1.00 92.61           H  
ATOM   1218  HA3 GLY A  85      14.574  16.369   6.962  1.00 92.61           H  
ATOM   1219  C   GLY A  85      14.411  14.992   5.303  1.00 92.61           C  
ATOM   1220  O   GLY A  85      14.897  14.028   4.729  1.00 92.61           O  
ATOM   1221  N   ILE A  86      13.218  15.469   4.975  1.00 96.99           N  
ATOM   1222  H   ILE A  86      12.840  16.207   5.553  1.00 96.99           H  
ATOM   1223  CA  ILE A  86      12.393  15.029   3.842  1.00 96.99           C  
ATOM   1224  HA  ILE A  86      13.038  14.526   3.121  1.00 96.99           H  
ATOM   1225  C   ILE A  86      11.810  16.260   3.140  1.00 96.99           C  
ATOM   1226  CB  ILE A  86      11.332  13.997   4.291  1.00 96.99           C  
ATOM   1227  HB  ILE A  86      11.877  13.127   4.658  1.00 96.99           H  
ATOM   1228  O   ILE A  86      11.483  17.262   3.784  1.00 96.99           O  
ATOM   1229  CG1 ILE A  86      10.463  13.518   3.106  1.00 96.99           C  
ATOM   1230 HG12 ILE A  86      11.112  13.276   2.265  1.00 96.99           H  
ATOM   1231 HG13 ILE A  86       9.788  14.318   2.798  1.00 96.99           H  
ATOM   1232  CG2 ILE A  86      10.482  14.511   5.462  1.00 96.99           C  
ATOM   1233 HG21 ILE A  86      11.116  14.793   6.303  1.00 96.99           H  
ATOM   1234 HG22 ILE A  86       9.894  15.377   5.156  1.00 96.99           H  
ATOM   1235 HG23 ILE A  86       9.830  13.713   5.816  1.00 96.99           H  
ATOM   1236  CD1 ILE A  86       9.628  12.268   3.408  1.00 96.99           C  
ATOM   1237 HD11 ILE A  86       8.887  12.474   4.181  1.00 96.99           H  
ATOM   1238 HD12 ILE A  86      10.278  11.456   3.734  1.00 96.99           H  
ATOM   1239 HD13 ILE A  86       9.102  11.958   2.505  1.00 96.99           H  
ATOM   1240  N   THR A  87      11.753  16.221   1.808  1.00 97.28           N  
ATOM   1241  H   THR A  87      12.007  15.362   1.343  1.00 97.28           H  
ATOM   1242  CA  THR A  87      11.242  17.324   0.984  1.00 97.28           C  
ATOM   1243  HA  THR A  87      11.445  18.254   1.515  1.00 97.28           H  
ATOM   1244  C   THR A  87       9.724  17.254   0.807  1.00 97.28           C  
ATOM   1245  CB  THR A  87      11.996  17.416  -0.351  1.00 97.28           C  
ATOM   1246  HB  THR A  87      13.048  17.199  -0.164  1.00 97.28           H  
ATOM   1247  O   THR A  87       9.077  16.271   1.175  1.00 97.28           O  
ATOM   1248  CG2 THR A  87      11.501  16.461  -1.435  1.00 97.28           C  
ATOM   1249 HG21 THR A  87      11.447  15.444  -1.046  1.00 97.28           H  
ATOM   1250 HG22 THR A  87      12.194  16.483  -2.275  1.00 97.28           H  
ATOM   1251 HG23 THR A  87      10.515  16.761  -1.789  1.00 97.28           H  
ATOM   1252  OG1 THR A  87      11.915  18.747  -0.819  1.00 97.28           O  
ATOM   1253  HG1 THR A  87      12.544  19.233  -0.281  1.00 97.28           H  
ATOM   1254  N   THR A  88       9.140  18.317   0.260  1.00 97.15           N  
ATOM   1255  H   THR A  88       9.724  19.038  -0.140  1.00 97.15           H  
ATOM   1256  CA  THR A  88       7.698  18.397   0.017  1.00 97.15           C  
ATOM   1257  HA  THR A  88       7.180  17.974   0.877  1.00 97.15           H  
ATOM   1258  C   THR A  88       7.287  17.599  -1.214  1.00 97.15           C  
ATOM   1259  CB  THR A  88       7.213  19.845  -0.145  1.00 97.15           C  
ATOM   1260  HB  THR A  88       6.127  19.839  -0.241  1.00 97.15           H  
ATOM   1261  O   THR A  88       8.052  17.468  -2.172  1.00 97.15           O  
ATOM   1262  CG2 THR A  88       7.600  20.726   1.037  1.00 97.15           C  
ATOM   1263 HG21 THR A  88       7.022  21.650   1.007  1.00 97.15           H  
ATOM   1264 HG22 THR A  88       7.389  20.203   1.969  1.00 97.15           H  
ATOM   1265 HG23 THR A  88       8.661  20.969   0.980  1.00 97.15           H  
ATOM   1266  OG1 THR A  88       7.775  20.439  -1.291  1.00 97.15           O  
ATOM   1267  HG1 THR A  88       7.095  20.987  -1.691  1.00 97.15           H  
ATOM   1268  N   GLU A  89       6.030  17.163  -1.235  1.00 97.98           N  
ATOM   1269  H   GLU A  89       5.465  17.258  -0.403  1.00 97.98           H  
ATOM   1270  CA  GLU A  89       5.398  16.574  -2.422  1.00 97.98           C  
ATOM   1271  HA  GLU A  89       5.887  15.630  -2.664  1.00 97.98           H  
ATOM   1272  C   GLU A  89       5.531  17.496  -3.649  1.00 97.98           C  
ATOM   1273  CB  GLU A  89       3.919  16.309  -2.083  1.00 97.98           C  
ATOM   1274  HB2 GLU A  89       3.866  15.638  -1.225  1.00 97.98           H  
ATOM   1275  HB3 GLU A  89       3.454  17.250  -1.786  1.00 97.98           H  
ATOM   1276  O   GLU A  89       5.784  17.046  -4.756  1.00 97.98           O  
ATOM   1277  CG  GLU A  89       3.090  15.712  -3.232  1.00 97.98           C  
ATOM   1278  HG2 GLU A  89       3.016  16.451  -4.031  1.00 97.98           H  
ATOM   1279  HG3 GLU A  89       2.080  15.533  -2.863  1.00 97.98           H  
ATOM   1280  CD  GLU A  89       3.659  14.398  -3.789  1.00 97.98           C  
ATOM   1281  OE1 GLU A  89       3.347  14.086  -4.959  1.00 97.98           O  
ATOM   1282  OE2 GLU A  89       4.413  13.728  -3.051  1.00 97.98           O  
ATOM   1283  N   THR A  90       5.457  18.818  -3.467  1.00 97.38           N  
ATOM   1284  H   THR A  90       5.286  19.170  -2.536  1.00 97.38           H  
ATOM   1285  CA  THR A  90       5.580  19.772  -4.583  1.00 97.38           C  
ATOM   1286  HA  THR A  90       4.914  19.449  -5.383  1.00 97.38           H  
ATOM   1287  C   THR A  90       6.982  19.846  -5.192  1.00 97.38           C  
ATOM   1288  CB  THR A  90       5.166  21.186  -4.156  1.00 97.38           C  
ATOM   1289  HB  THR A  90       5.282  21.859  -5.005  1.00 97.38           H  
ATOM   1290  O   THR A  90       7.107  20.188  -6.366  1.00 97.38           O  
ATOM   1291  CG2 THR A  90       3.709  21.243  -3.699  1.00 97.38           C  
ATOM   1292 HG21 THR A  90       3.437  22.278  -3.489  1.00 97.38           H  
ATOM   1293 HG22 THR A  90       3.569  20.649  -2.796  1.00 97.38           H  
ATOM   1294 HG23 THR A  90       3.062  20.857  -4.487  1.00 97.38           H  
ATOM   1295  OG1 THR A  90       5.979  21.649  -3.093  1.00 97.38           O  
ATOM   1296  HG1 THR A  90       6.791  21.970  -3.491  1.00 97.38           H  
ATOM   1297  N   ASN A  91       8.035  19.580  -4.412  1.00 97.32           N  
ATOM   1298  H   ASN A  91       7.869  19.244  -3.475  1.00 97.32           H  
ATOM   1299  CA  ASN A  91       9.420  19.640  -4.890  1.00 97.32           C  
ATOM   1300  HA  ASN A  91       9.517  20.416  -5.649  1.00 97.32           H  
ATOM   1301  C   ASN A  91       9.859  18.328  -5.547  1.00 97.32           C  
ATOM   1302  CB  ASN A  91      10.346  19.980  -3.714  1.00 97.32           C  
ATOM   1303  HB2 ASN A  91      11.378  19.790  -4.010  1.00 97.32           H  
ATOM   1304  HB3 ASN A  91      10.117  19.326  -2.872  1.00 97.32           H  
ATOM   1305  O   ASN A  91      10.671  18.341  -6.470  1.00 97.32           O  
ATOM   1306  CG  ASN A  91      10.267  21.424  -3.263  1.00 97.32           C  
ATOM   1307  ND2 ASN A  91      10.864  21.714  -2.132  1.00 97.32           N  
ATOM   1308 HD21 ASN A  91      10.747  22.654  -1.783  1.00 97.32           H  
ATOM   1309 HD22 ASN A  91      11.267  20.956  -1.601  1.00 97.32           H  
ATOM   1310  OD1 ASN A  91       9.697  22.303  -3.893  1.00 97.32           O  
ATOM   1311  N   TYR A  92       9.317  17.205  -5.080  1.00 97.39           N  
ATOM   1312  H   TYR A  92       8.654  17.269  -4.321  1.00 97.39           H  
ATOM   1313  CA  TYR A  92       9.615  15.877  -5.599  1.00 97.39           C  
ATOM   1314  HA  TYR A  92      10.028  15.969  -6.604  1.00 97.39           H  
ATOM   1315  C   TYR A  92       8.308  15.071  -5.680  1.00 97.39           C  
ATOM   1316  CB  TYR A  92      10.705  15.251  -4.721  1.00 97.39           C  
ATOM   1317  HB2 TYR A  92      11.443  16.031  -4.533  1.00 97.39           H  
ATOM   1318  HB3 TYR A  92      10.293  14.979  -3.749  1.00 97.39           H  
ATOM   1319  O   TYR A  92       8.050  14.244  -4.806  1.00 97.39           O  
ATOM   1320  CG  TYR A  92      11.480  14.079  -5.298  1.00 97.39           C  
ATOM   1321  CD1 TYR A  92      12.711  13.769  -4.697  1.00 97.39           C  
ATOM   1322  HD1 TYR A  92      13.007  14.297  -3.803  1.00 97.39           H  
ATOM   1323  CD2 TYR A  92      11.042  13.333  -6.417  1.00 97.39           C  
ATOM   1324  HD2 TYR A  92      10.070  13.501  -6.856  1.00 97.39           H  
ATOM   1325  CE1 TYR A  92      13.542  12.775  -5.233  1.00 97.39           C  
ATOM   1326  HE1 TYR A  92      14.493  12.544  -4.776  1.00 97.39           H  
ATOM   1327  CE2 TYR A  92      11.863  12.315  -6.944  1.00 97.39           C  
ATOM   1328  HE2 TYR A  92      11.533  11.713  -7.778  1.00 97.39           H  
ATOM   1329  OH  TYR A  92      13.939  11.094  -6.858  1.00 97.39           O  
ATOM   1330  HH  TYR A  92      13.422  10.400  -7.275  1.00 97.39           H  
ATOM   1331  CZ  TYR A  92      13.118  12.046  -6.357  1.00 97.39           C  
ATOM   1332  N   PRO A  93       7.471  15.341  -6.696  1.00 97.49           N  
ATOM   1333  CA  PRO A  93       6.136  14.760  -6.796  1.00 97.49           C  
ATOM   1334  HA  PRO A  93       5.585  14.924  -5.871  1.00 97.49           H  
ATOM   1335  C   PRO A  93       6.179  13.257  -7.043  1.00 97.49           C  
ATOM   1336  CB  PRO A  93       5.445  15.511  -7.937  1.00 97.49           C  
ATOM   1337  HB2 PRO A  93       4.949  16.395  -7.536  1.00 97.49           H  
ATOM   1338  HB3 PRO A  93       4.732  14.885  -8.473  1.00 97.49           H  
ATOM   1339  O   PRO A  93       7.145  12.741  -7.609  1.00 97.49           O  
ATOM   1340  CG  PRO A  93       6.612  15.936  -8.826  1.00 97.49           C  
ATOM   1341  HG2 PRO A  93       6.366  16.809  -9.431  1.00 97.49           H  
ATOM   1342  HG3 PRO A  93       6.915  15.100  -9.457  1.00 97.49           H  
ATOM   1343  CD  PRO A  93       7.713  16.241  -7.814  1.00 97.49           C  
ATOM   1344  HD2 PRO A  93       7.626  17.272  -7.473  1.00 97.49           H  
ATOM   1345  HD3 PRO A  93       8.688  16.069  -8.270  1.00 97.49           H  
ATOM   1346  N   TYR A  94       5.116  12.572  -6.635  1.00 97.61           N  
ATOM   1347  H   TYR A  94       4.402  13.061  -6.114  1.00 97.61           H  
ATOM   1348  CA  TYR A  94       4.926  11.149  -6.881  1.00 97.61           C  
ATOM   1349  HA  TYR A  94       5.828  10.623  -6.568  1.00 97.61           H  
ATOM   1350  C   TYR A  94       4.733  10.830  -8.372  1.00 97.61           C  
ATOM   1351  CB  TYR A  94       3.778  10.646  -6.005  1.00 97.61           C  
ATOM   1352  HB2 TYR A  94       2.846  11.101  -6.341  1.00 97.61           H  
ATOM   1353  HB3 TYR A  94       3.949  10.964  -4.977  1.00 97.61           H  
ATOM   1354  O   TYR A  94       3.936  11.467  -9.060  1.00 97.61           O  
ATOM   1355  CG  TYR A  94       3.651   9.140  -6.016  1.00 97.61           C  
ATOM   1356  CD1 TYR A  94       2.510   8.527  -6.566  1.00 97.61           C  
ATOM   1357  HD1 TYR A  94       1.708   9.126  -6.973  1.00 97.61           H  
ATOM   1358  CD2 TYR A  94       4.698   8.356  -5.498  1.00 97.61           C  
ATOM   1359  HD2 TYR A  94       5.577   8.833  -5.090  1.00 97.61           H  
ATOM   1360  CE1 TYR A  94       2.410   7.124  -6.586  1.00 97.61           C  
ATOM   1361  HE1 TYR A  94       1.536   6.643  -6.998  1.00 97.61           H  
ATOM   1362  CE2 TYR A  94       4.605   6.956  -5.520  1.00 97.61           C  
ATOM   1363  HE2 TYR A  94       5.418   6.359  -5.133  1.00 97.61           H  
ATOM   1364  OH  TYR A  94       3.362   4.996  -6.060  1.00 97.61           O  
ATOM   1365  HH  TYR A  94       4.092   4.561  -5.613  1.00 97.61           H  
ATOM   1366  CZ  TYR A  94       3.455   6.343  -6.055  1.00 97.61           C  
ATOM   1367  N   GLU A  95       5.468   9.830  -8.868  1.00 96.77           N  
ATOM   1368  H   GLU A  95       6.131   9.388  -8.248  1.00 96.77           H  
ATOM   1369  CA  GLU A  95       5.514   9.431 -10.285  1.00 96.77           C  
ATOM   1370  HA  GLU A  95       4.803  10.037 -10.848  1.00 96.77           H  
ATOM   1371  C   GLU A  95       5.076   7.963 -10.514  1.00 96.77           C  
ATOM   1372  CB  GLU A  95       6.924   9.711 -10.871  1.00 96.77           C  
ATOM   1373  HB2 GLU A  95       6.952   9.333 -11.893  1.00 96.77           H  
ATOM   1374  HB3 GLU A  95       7.658   9.154 -10.288  1.00 96.77           H  
ATOM   1375  O   GLU A  95       5.136   7.478 -11.640  1.00 96.77           O  
ATOM   1376  CG  GLU A  95       7.345  11.203 -10.912  1.00 96.77           C  
ATOM   1377  HG2 GLU A  95       6.624  11.750 -11.520  1.00 96.77           H  
ATOM   1378  HG3 GLU A  95       7.303  11.606  -9.900  1.00 96.77           H  
ATOM   1379  CD  GLU A  95       8.769  11.454 -11.477  1.00 96.77           C  
ATOM   1380  OE1 GLU A  95       9.356  12.557 -11.270  1.00 96.77           O  
ATOM   1381  OE2 GLU A  95       9.324  10.543 -12.130  1.00 96.77           O  
ATOM   1382  N   GLU A  96       4.634   7.243  -9.470  1.00 96.27           N  
ATOM   1383  H   GLU A  96       4.549   7.726  -8.586  1.00 96.27           H  
ATOM   1384  CA  GLU A  96       4.171   5.834  -9.529  1.00 96.27           C  
ATOM   1385  HA  GLU A  96       3.953   5.541  -8.502  1.00 96.27           H  
ATOM   1386  C   GLU A  96       5.225   4.808 -10.014  1.00 96.27           C  
ATOM   1387  CB  GLU A  96       2.832   5.743 -10.289  1.00 96.27           C  
ATOM   1388  HB2 GLU A  96       2.275   6.665 -10.122  1.00 96.27           H  
ATOM   1389  HB3 GLU A  96       3.032   5.657 -11.357  1.00 96.27           H  
ATOM   1390  O   GLU A  96       4.917   3.649 -10.289  1.00 96.27           O  
ATOM   1391  CG  GLU A  96       1.938   4.572  -9.842  1.00 96.27           C  
ATOM   1392  HG2 GLU A  96       1.651   4.737  -8.804  1.00 96.27           H  
ATOM   1393  HG3 GLU A  96       2.488   3.632  -9.885  1.00 96.27           H  
ATOM   1394  CD  GLU A  96       0.667   4.447 -10.696  1.00 96.27           C  
ATOM   1395  OE1 GLU A  96       0.231   3.294 -10.928  1.00 96.27           O  
ATOM   1396  OE2 GLU A  96       0.087   5.482 -11.086  1.00 96.27           O  
ATOM   1397  N   ALA A  97       6.499   5.194 -10.081  1.00 96.28           N  
ATOM   1398  H   ALA A  97       6.706   6.165  -9.895  1.00 96.28           H  
ATOM   1399  CA  ALA A  97       7.607   4.329 -10.478  1.00 96.28           C  
ATOM   1400  HA  ALA A  97       7.353   3.294 -10.248  1.00 96.28           H  
ATOM   1401  C   ALA A  97       8.880   4.688  -9.706  1.00 96.28           C  
ATOM   1402  CB  ALA A  97       7.815   4.453 -11.992  1.00 96.28           C  
ATOM   1403  HB1 ALA A  97       8.061   5.484 -12.246  1.00 96.28           H  
ATOM   1404  HB2 ALA A  97       6.901   4.169 -12.512  1.00 96.28           H  
ATOM   1405  HB3 ALA A  97       8.628   3.801 -12.313  1.00 96.28           H  
ATOM   1406  O   ALA A  97       9.064   5.834  -9.305  1.00 96.28           O  
ATOM   1407  N   GLN A  98       9.771   3.714  -9.497  1.00 96.66           N  
ATOM   1408  H   GLN A  98       9.603   2.805  -9.903  1.00 96.66           H  
ATOM   1409  CA  GLN A  98      11.086   3.996  -8.923  1.00 96.66           C  
ATOM   1410  HA  GLN A  98      10.966   4.758  -8.153  1.00 96.66           H  
ATOM   1411  C   GLN A  98      12.015   4.560 -10.000  1.00 96.66           C  
ATOM   1412  CB  GLN A  98      11.676   2.749  -8.253  1.00 96.66           C  
ATOM   1413  HB2 GLN A  98      11.911   2.000  -9.010  1.00 96.66           H  
ATOM   1414  HB3 GLN A  98      10.941   2.333  -7.563  1.00 96.66           H  
ATOM   1415  O   GLN A  98      12.241   3.932 -11.036  1.00 96.66           O  
ATOM   1416  CG  GLN A  98      12.945   3.113  -7.465  1.00 96.66           C  
ATOM   1417  HG2 GLN A  98      12.696   3.896  -6.749  1.00 96.66           H  
ATOM   1418  HG3 GLN A  98      13.706   3.505  -8.140  1.00 96.66           H  
ATOM   1419  CD  GLN A  98      13.549   1.934  -6.714  1.00 96.66           C  
ATOM   1420  NE2 GLN A  98      14.292   2.188  -5.660  1.00 96.66           N  
ATOM   1421 HE21 GLN A  98      14.673   1.394  -5.165  1.00 96.66           H  
ATOM   1422 HE22 GLN A  98      14.313   3.129  -5.296  1.00 96.66           H  
ATOM   1423  OE1 GLN A  98      13.351   0.770  -7.023  1.00 96.66           O  
ATOM   1424  N   ASN A  99      12.594   5.718  -9.716  1.00 95.45           N  
ATOM   1425  H   ASN A  99      12.363   6.147  -8.832  1.00 95.45           H  
ATOM   1426  CA  ASN A  99      13.526   6.432 -10.570  1.00 95.45           C  
ATOM   1427  HA  ASN A  99      13.659   5.890 -11.506  1.00 95.45           H  
ATOM   1428  C   ASN A  99      14.903   6.556  -9.903  1.00 95.45           C  
ATOM   1429  CB  ASN A  99      12.915   7.804 -10.889  1.00 95.45           C  
ATOM   1430  HB2 ASN A  99      13.627   8.427 -11.431  1.00 95.45           H  
ATOM   1431  HB3 ASN A  99      12.669   8.317  -9.959  1.00 95.45           H  
ATOM   1432  O   ASN A  99      15.166   6.057  -8.807  1.00 95.45           O  
ATOM   1433  CG  ASN A  99      11.681   7.715 -11.760  1.00 95.45           C  
ATOM   1434  ND2 ASN A  99      10.567   8.189 -11.263  1.00 95.45           N  
ATOM   1435 HD21 ASN A  99      10.514   8.477 -10.297  1.00 95.45           H  
ATOM   1436 HD22 ASN A  99       9.876   8.550 -11.905  1.00 95.45           H  
ATOM   1437  OD1 ASN A  99      11.757   7.285 -12.901  1.00 95.45           O  
ATOM   1438  N   VAL A 100      15.816   7.249 -10.582  1.00 94.36           N  
ATOM   1439  H   VAL A 100      15.530   7.672 -11.454  1.00 94.36           H  
ATOM   1440  CA  VAL A 100      17.095   7.650  -9.991  1.00 94.36           C  
ATOM   1441  HA  VAL A 100      17.555   6.775  -9.532  1.00 94.36           H  
ATOM   1442  C   VAL A 100      16.843   8.692  -8.899  1.00 94.36           C  
ATOM   1443  CB  VAL A 100      18.053   8.198 -11.065  1.00 94.36           C  
ATOM   1444  HB  VAL A 100      17.591   9.052 -11.561  1.00 94.36           H  
ATOM   1445  O   VAL A 100      16.219   9.719  -9.162  1.00 94.36           O  
ATOM   1446  CG1 VAL A 100      19.389   8.649 -10.461  1.00 94.36           C  
ATOM   1447 HG11 VAL A 100      19.852   7.827  -9.914  1.00 94.36           H  
ATOM   1448 HG12 VAL A 100      20.061   8.979 -11.253  1.00 94.36           H  
ATOM   1449 HG13 VAL A 100      19.233   9.489  -9.784  1.00 94.36           H  
ATOM   1450  CG2 VAL A 100      18.358   7.128 -12.124  1.00 94.36           C  
ATOM   1451 HG21 VAL A 100      18.796   6.248 -11.651  1.00 94.36           H  
ATOM   1452 HG22 VAL A 100      19.053   7.526 -12.863  1.00 94.36           H  
ATOM   1453 HG23 VAL A 100      17.443   6.835 -12.639  1.00 94.36           H  
ATOM   1454  N   CYS A 101      17.386   8.456  -7.701  1.00 96.71           N  
ATOM   1455  H   CYS A 101      17.783   7.543  -7.529  1.00 96.71           H  
ATOM   1456  CA  CYS A 101      17.327   9.401  -6.588  1.00 96.71           C  
ATOM   1457  HA  CYS A 101      16.292   9.508  -6.264  1.00 96.71           H  
ATOM   1458  C   CYS A 101      17.840  10.789  -6.996  1.00 96.71           C  
ATOM   1459  CB  CYS A 101      18.145   8.854  -5.412  1.00 96.71           C  
ATOM   1460  HB2 CYS A 101      19.161   8.668  -5.760  1.00 96.71           H  
ATOM   1461  HB3 CYS A 101      17.714   7.906  -5.090  1.00 96.71           H  
ATOM   1462  O   CYS A 101      19.018  10.962  -7.327  1.00 96.71           O  
ATOM   1463  SG  CYS A 101      18.245   9.973  -3.987  1.00 96.71           S  
ATOM   1464  N   LYS A 102      16.961  11.792  -6.922  1.00 94.45           N  
ATOM   1465  H   LYS A 102      15.995  11.563  -6.732  1.00 94.45           H  
ATOM   1466  CA  LYS A 102      17.334  13.200  -7.078  1.00 94.45           C  
ATOM   1467  HA  LYS A 102      18.073  13.283  -7.874  1.00 94.45           H  
ATOM   1468  C   LYS A 102      17.991  13.657  -5.774  1.00 94.45           C  
ATOM   1469  CB  LYS A 102      16.109  14.053  -7.476  1.00 94.45           C  
ATOM   1470  HB2 LYS A 102      16.424  15.090  -7.591  1.00 94.45           H  
ATOM   1471  HB3 LYS A 102      15.377  14.019  -6.669  1.00 94.45           H  
ATOM   1472  O   LYS A 102      17.316  13.911  -4.778  1.00 94.45           O  
ATOM   1473  CG  LYS A 102      15.436  13.594  -8.791  1.00 94.45           C  
ATOM   1474  HG2 LYS A 102      15.252  12.521  -8.742  1.00 94.45           H  
ATOM   1475  HG3 LYS A 102      16.113  13.779  -9.625  1.00 94.45           H  
ATOM   1476  CD  LYS A 102      14.085  14.292  -9.064  1.00 94.45           C  
ATOM   1477  HD2 LYS A 102      13.489  14.260  -8.152  1.00 94.45           H  
ATOM   1478  HD3 LYS A 102      14.252  15.335  -9.331  1.00 94.45           H  
ATOM   1479  CE  LYS A 102      13.316  13.565 -10.193  1.00 94.45           C  
ATOM   1480  HE2 LYS A 102      13.401  12.494 -10.008  1.00 94.45           H  
ATOM   1481  HE3 LYS A 102      13.797  13.767 -11.150  1.00 94.45           H  
ATOM   1482  NZ  LYS A 102      11.858  13.904 -10.258  1.00 94.45           N  
ATOM   1483  HZ1 LYS A 102      11.408  13.733  -9.370  1.00 94.45           H  
ATOM   1484  HZ2 LYS A 102      11.675  14.857 -10.536  1.00 94.45           H  
ATOM   1485  HZ3 LYS A 102      11.338  13.301 -10.878  1.00 94.45           H  
ATOM   1486  N   THR A 103      19.318  13.735  -5.766  1.00 89.62           N  
ATOM   1487  H   THR A 103      19.828  13.452  -6.590  1.00 89.62           H  
ATOM   1488  CA  THR A 103      20.074  14.315  -4.648  1.00 89.62           C  
ATOM   1489  HA  THR A 103      19.709  13.873  -3.720  1.00 89.62           H  
ATOM   1490  C   THR A 103      19.816  15.826  -4.562  1.00 89.62           C  
ATOM   1491  CB  THR A 103      21.573  13.985  -4.767  1.00 89.62           C  
ATOM   1492  HB  THR A 103      22.112  14.463  -3.949  1.00 89.62           H  
ATOM   1493  O   THR A 103      19.284  16.423  -5.494  1.00 89.62           O  
ATOM   1494  CG2 THR A 103      21.820  12.475  -4.699  1.00 89.62           C  
ATOM   1495 HG21 THR A 103      21.410  12.073  -3.772  1.00 89.62           H  
ATOM   1496 HG22 THR A 103      22.893  12.284  -4.724  1.00 89.62           H  
ATOM   1497 HG23 THR A 103      21.353  11.972  -5.545  1.00 89.62           H  
ATOM   1498  OG1 THR A 103      22.105  14.430  -5.994  1.00 89.62           O  
ATOM   1499  HG1 THR A 103      22.102  15.390  -6.003  1.00 89.62           H  
ATOM   1500  N   GLU A 104      20.195  16.464  -3.455  1.00 85.43           N  
ATOM   1501  H   GLU A 104      20.631  15.931  -2.717  1.00 85.43           H  
ATOM   1502  CA  GLU A 104      20.116  17.932  -3.276  1.00 85.43           C  
ATOM   1503  HA  GLU A 104      20.567  18.140  -2.306  1.00 85.43           H  
ATOM   1504  C   GLU A 104      18.703  18.532  -3.168  1.00 85.43           C  
ATOM   1505  CB  GLU A 104      20.980  18.692  -4.301  1.00 85.43           C  
ATOM   1506  HB2 GLU A 104      20.486  18.692  -5.272  1.00 85.43           H  
ATOM   1507  HB3 GLU A 104      21.069  19.725  -3.965  1.00 85.43           H  
ATOM   1508  O   GLU A 104      18.500  19.723  -3.401  1.00 85.43           O  
ATOM   1509  CG  GLU A 104      22.395  18.119  -4.454  1.00 85.43           C  
ATOM   1510  HG2 GLU A 104      22.341  17.127  -4.904  1.00 85.43           H  
ATOM   1511  HG3 GLU A 104      22.835  18.015  -3.462  1.00 85.43           H  
ATOM   1512  CD  GLU A 104      23.303  19.001  -5.322  1.00 85.43           C  
ATOM   1513  OE1 GLU A 104      24.534  18.800  -5.224  1.00 85.43           O  
ATOM   1514  OE2 GLU A 104      22.786  19.851  -6.082  1.00 85.43           O  
ATOM   1515  N   GLN A 105      17.717  17.740  -2.753  1.00 93.21           N  
ATOM   1516  H   GLN A 105      17.909  16.767  -2.559  1.00 93.21           H  
ATOM   1517  CA  GLN A 105      16.391  18.280  -2.455  1.00 93.21           C  
ATOM   1518  HA  GLN A 105      16.160  19.016  -3.225  1.00 93.21           H  
ATOM   1519  C   GLN A 105      16.376  18.989  -1.091  1.00 93.21           C  
ATOM   1520  CB  GLN A 105      15.326  17.182  -2.536  1.00 93.21           C  
ATOM   1521  HB2 GLN A 105      15.531  16.413  -1.790  1.00 93.21           H  
ATOM   1522  HB3 GLN A 105      14.352  17.622  -2.321  1.00 93.21           H  
ATOM   1523  O   GLN A 105      16.867  18.423  -0.109  1.00 93.21           O  
ATOM   1524  CG  GLN A 105      15.286  16.539  -3.928  1.00 93.21           C  
ATOM   1525  HG2 GLN A 105      16.224  16.014  -4.106  1.00 93.21           H  
ATOM   1526  HG3 GLN A 105      14.479  15.807  -3.963  1.00 93.21           H  
ATOM   1527  CD  GLN A 105      15.057  17.552  -5.041  1.00 93.21           C  
ATOM   1528  NE2 GLN A 105      15.912  17.593  -6.039  1.00 93.21           N  
ATOM   1529 HE21 GLN A 105      16.760  17.045  -6.001  1.00 93.21           H  
ATOM   1530 HE22 GLN A 105      15.771  18.339  -6.706  1.00 93.21           H  
ATOM   1531  OE1 GLN A 105      14.147  18.361  -5.002  1.00 93.21           O  
ATOM   1532  N   PRO A 106      15.799  20.202  -0.984  1.00 93.15           N  
ATOM   1533  CA  PRO A 106      15.724  20.915   0.285  1.00 93.15           C  
ATOM   1534  HA  PRO A 106      16.714  20.971   0.737  1.00 93.15           H  
ATOM   1535  C   PRO A 106      14.770  20.197   1.245  1.00 93.15           C  
ATOM   1536  CB  PRO A 106      15.248  22.327  -0.068  1.00 93.15           C  
ATOM   1537  HB2 PRO A 106      14.653  22.775   0.729  1.00 93.15           H  
ATOM   1538  HB3 PRO A 106      16.111  22.953  -0.295  1.00 93.15           H  
ATOM   1539  O   PRO A 106      13.634  19.879   0.886  1.00 93.15           O  
ATOM   1540  CG  PRO A 106      14.427  22.116  -1.341  1.00 93.15           C  
ATOM   1541  HG2 PRO A 106      13.419  21.800  -1.073  1.00 93.15           H  
ATOM   1542  HG3 PRO A 106      14.396  23.012  -1.960  1.00 93.15           H  
ATOM   1543  CD  PRO A 106      15.152  20.968  -2.042  1.00 93.15           C  
ATOM   1544  HD2 PRO A 106      15.911  21.364  -2.716  1.00 93.15           H  
ATOM   1545  HD3 PRO A 106      14.438  20.359  -2.596  1.00 93.15           H  
ATOM   1546  N   ALA A 107      15.220  19.958   2.476  1.00 94.30           N  
ATOM   1547  H   ALA A 107      16.163  20.228   2.718  1.00 94.30           H  
ATOM   1548  CA  ALA A 107      14.377  19.394   3.521  1.00 94.30           C  
ATOM   1549  HA  ALA A 107      13.835  18.541   3.113  1.00 94.30           H  
ATOM   1550  C   ALA A 107      13.356  20.433   4.005  1.00 94.30           C  
ATOM   1551  CB  ALA A 107      15.261  18.890   4.664  1.00 94.30           C  
ATOM   1552  HB1 ALA A 107      14.632  18.455   5.440  1.00 94.30           H  
ATOM   1553  HB2 ALA A 107      15.824  19.718   5.095  1.00 94.30           H  
ATOM   1554  HB3 ALA A 107      15.955  18.138   4.289  1.00 94.30           H  
ATOM   1555  O   ALA A 107      13.724  21.553   4.358  1.00 94.30           O  
ATOM   1556  N   ALA A 108      12.085  20.044   4.031  1.00 95.77           N  
ATOM   1557  H   ALA A 108      11.863  19.103   3.737  1.00 95.77           H  
ATOM   1558  CA  ALA A 108      11.006  20.836   4.616  1.00 95.77           C  
ATOM   1559  HA  ALA A 108      11.284  21.890   4.635  1.00 95.77           H  
ATOM   1560  C   ALA A 108      10.720  20.412   6.061  1.00 95.77           C  
ATOM   1561  CB  ALA A 108       9.776  20.679   3.723  1.00 95.77           C  
ATOM   1562  HB1 ALA A 108       8.958  21.278   4.124  1.00 95.77           H  
ATOM   1563  HB2 ALA A 108       9.468  19.635   3.679  1.00 95.77           H  
ATOM   1564  HB3 ALA A 108      10.023  21.035   2.723  1.00 95.77           H  
ATOM   1565  O   ALA A 108      10.420  21.245   6.908  1.00 95.77           O  
ATOM   1566  N   VAL A 109      10.859  19.116   6.344  1.00 96.80           N  
ATOM   1567  H   VAL A 109      11.108  18.487   5.594  1.00 96.80           H  
ATOM   1568  CA  VAL A 109      10.654  18.523   7.668  1.00 96.80           C  
ATOM   1569  HA  VAL A 109      10.550  19.309   8.416  1.00 96.80           H  
ATOM   1570  C   VAL A 109      11.868  17.685   8.028  1.00 96.80           C  
ATOM   1571  CB  VAL A 109       9.368  17.678   7.674  1.00 96.80           C  
ATOM   1572  HB  VAL A 109       9.396  16.971   6.844  1.00 96.80           H  
ATOM   1573  O   VAL A 109      12.410  17.012   7.159  1.00 96.80           O  
ATOM   1574  CG1 VAL A 109       9.218  16.874   8.968  1.00 96.80           C  
ATOM   1575 HG11 VAL A 109       9.399  17.511   9.834  1.00 96.80           H  
ATOM   1576 HG12 VAL A 109       8.209  16.466   9.029  1.00 96.80           H  
ATOM   1577 HG13 VAL A 109       9.923  16.043   8.979  1.00 96.80           H  
ATOM   1578  CG2 VAL A 109       8.145  18.585   7.490  1.00 96.80           C  
ATOM   1579 HG21 VAL A 109       8.163  19.051   6.505  1.00 96.80           H  
ATOM   1580 HG22 VAL A 109       7.225  18.009   7.585  1.00 96.80           H  
ATOM   1581 HG23 VAL A 109       8.152  19.378   8.237  1.00 96.80           H  
ATOM   1582  N   THR A 110      12.282  17.702   9.294  1.00 95.39           N  
ATOM   1583  H   THR A 110      11.793  18.283   9.959  1.00 95.39           H  
ATOM   1584  CA  THR A 110      13.357  16.852   9.825  1.00 95.39           C  
ATOM   1585  HA  THR A 110      13.699  16.180   9.039  1.00 95.39           H  
ATOM   1586  C   THR A 110      12.848  16.011  10.985  1.00 95.39           C  
ATOM   1587  CB  THR A 110      14.569  17.667  10.298  1.00 95.39           C  
ATOM   1588  HB  THR A 110      15.269  17.000  10.802  1.00 95.39           H  
ATOM   1589  O   THR A 110      12.211  16.552  11.887  1.00 95.39           O  
ATOM   1590  CG2 THR A 110      15.300  18.350   9.144  1.00 95.39           C  
ATOM   1591 HG21 THR A 110      15.744  17.595   8.494  1.00 95.39           H  
ATOM   1592 HG22 THR A 110      16.098  18.974   9.547  1.00 95.39           H  
ATOM   1593 HG23 THR A 110      14.611  18.973   8.573  1.00 95.39           H  
ATOM   1594  OG1 THR A 110      14.166  18.670  11.204  1.00 95.39           O  
ATOM   1595  HG1 THR A 110      13.625  18.252  11.877  1.00 95.39           H  
ATOM   1596  N   ILE A 111      13.173  14.720  10.996  1.00 96.65           N  
ATOM   1597  H   ILE A 111      13.679  14.347  10.206  1.00 96.65           H  
ATOM   1598  CA  ILE A 111      12.977  13.841  12.157  1.00 96.65           C  
ATOM   1599  HA  ILE A 111      12.275  14.316  12.842  1.00 96.65           H  
ATOM   1600  C   ILE A 111      14.291  13.679  12.925  1.00 96.65           C  
ATOM   1601  CB  ILE A 111      12.352  12.487  11.756  1.00 96.65           C  
ATOM   1602  HB  ILE A 111      12.194  11.920  12.673  1.00 96.65           H  
ATOM   1603  O   ILE A 111      15.369  13.704  12.331  1.00 96.65           O  
ATOM   1604  CG1 ILE A 111      13.248  11.642  10.820  1.00 96.65           C  
ATOM   1605 HG12 ILE A 111      14.259  11.597  11.226  1.00 96.65           H  
ATOM   1606 HG13 ILE A 111      13.302  12.112   9.838  1.00 96.65           H  
ATOM   1607  CG2 ILE A 111      10.977  12.739  11.115  1.00 96.65           C  
ATOM   1608 HG21 ILE A 111      10.472  11.788  10.948  1.00 96.65           H  
ATOM   1609 HG22 ILE A 111      10.364  13.345  11.782  1.00 96.65           H  
ATOM   1610 HG23 ILE A 111      11.084  13.251  10.159  1.00 96.65           H  
ATOM   1611  CD1 ILE A 111      12.765  10.196  10.645  1.00 96.65           C  
ATOM   1612 HD11 ILE A 111      12.661   9.716  11.618  1.00 96.65           H  
ATOM   1613 HD12 ILE A 111      11.810  10.170  10.122  1.00 96.65           H  
ATOM   1614 HD13 ILE A 111      13.495   9.641  10.055  1.00 96.65           H  
ATOM   1615  N   ASN A 112      14.211  13.492  14.241  1.00 95.11           N  
ATOM   1616  H   ASN A 112      13.296  13.478  14.668  1.00 95.11           H  
ATOM   1617  CA  ASN A 112      15.382  13.257  15.097  1.00 95.11           C  
ATOM   1618  HA  ASN A 112      16.280  13.529  14.542  1.00 95.11           H  
ATOM   1619  C   ASN A 112      15.571  11.774  15.468  1.00 95.11           C  
ATOM   1620  CB  ASN A 112      15.307  14.208  16.306  1.00 95.11           C  
ATOM   1621  HB2 ASN A 112      15.247  15.233  15.940  1.00 95.11           H  
ATOM   1622  HB3 ASN A 112      16.220  14.110  16.894  1.00 95.11           H  
ATOM   1623  O   ASN A 112      16.631  11.384  15.958  1.00 95.11           O  
ATOM   1624  CG  ASN A 112      14.131  13.954  17.238  1.00 95.11           C  
ATOM   1625  ND2 ASN A 112      13.582  14.976  17.844  1.00 95.11           N  
ATOM   1626 HD21 ASN A 112      13.674  15.903  17.453  1.00 95.11           H  
ATOM   1627 HD22 ASN A 112      12.701  14.825  18.315  1.00 95.11           H  
ATOM   1628  OD1 ASN A 112      13.708  12.833  17.448  1.00 95.11           O  
ATOM   1629  N   GLY A 113      14.564  10.946  15.193  1.00 96.52           N  
ATOM   1630  H   GLY A 113      13.702  11.343  14.849  1.00 96.52           H  
ATOM   1631  CA  GLY A 113      14.554   9.523  15.486  1.00 96.52           C  
ATOM   1632  HA2 GLY A 113      15.372   9.026  14.964  1.00 96.52           H  
ATOM   1633  HA3 GLY A 113      14.697   9.387  16.558  1.00 96.52           H  
ATOM   1634  C   GLY A 113      13.227   8.882  15.094  1.00 96.52           C  
ATOM   1635  O   GLY A 113      12.392   9.482  14.411  1.00 96.52           O  
ATOM   1636  N   TYR A 114      13.037   7.648  15.540  1.00 97.64           N  
ATOM   1637  H   TYR A 114      13.759   7.213  16.097  1.00 97.64           H  
ATOM   1638  CA  TYR A 114      11.750   6.968  15.542  1.00 97.64           C  
ATOM   1639  HA  TYR A 114      10.966   7.707  15.711  1.00 97.64           H  
ATOM   1640  C   TYR A 114      11.698   5.970  16.696  1.00 97.64           C  
ATOM   1641  CB  TYR A 114      11.493   6.264  14.199  1.00 97.64           C  
ATOM   1642  HB2 TYR A 114      11.530   7.003  13.398  1.00 97.64           H  
ATOM   1643  HB3 TYR A 114      10.484   5.850  14.199  1.00 97.64           H  
ATOM   1644  O   TYR A 114      12.729   5.519  17.200  1.00 97.64           O  
ATOM   1645  CG  TYR A 114      12.461   5.143  13.881  1.00 97.64           C  
ATOM   1646  CD1 TYR A 114      13.650   5.443  13.200  1.00 97.64           C  
ATOM   1647  HD1 TYR A 114      13.863   6.462  12.912  1.00 97.64           H  
ATOM   1648  CD2 TYR A 114      12.188   3.817  14.275  1.00 97.64           C  
ATOM   1649  HD2 TYR A 114      11.283   3.595  14.821  1.00 97.64           H  
ATOM   1650  CE1 TYR A 114      14.562   4.424  12.893  1.00 97.64           C  
ATOM   1651  HE1 TYR A 114      15.474   4.673  12.370  1.00 97.64           H  
ATOM   1652  CE2 TYR A 114      13.109   2.792  13.977  1.00 97.64           C  
ATOM   1653  HE2 TYR A 114      12.922   1.773  14.281  1.00 97.64           H  
ATOM   1654  OH  TYR A 114      15.169   2.100  12.957  1.00 97.64           O  
ATOM   1655  HH  TYR A 114      15.860   2.424  12.375  1.00 97.64           H  
ATOM   1656  CZ  TYR A 114      14.298   3.093  13.275  1.00 97.64           C  
ATOM   1657  N   GLU A 115      10.488   5.585  17.075  1.00 97.45           N  
ATOM   1658  H   GLU A 115       9.691   6.019  16.633  1.00 97.45           H  
ATOM   1659  CA  GLU A 115      10.231   4.555  18.071  1.00 97.45           C  
ATOM   1660  HA  GLU A 115      11.178   4.146  18.424  1.00 97.45           H  
ATOM   1661  C   GLU A 115       9.434   3.401  17.460  1.00 97.45           C  
ATOM   1662  CB  GLU A 115       9.511   5.149  19.285  1.00 97.45           C  
ATOM   1663  HB2 GLU A 115       9.213   4.324  19.932  1.00 97.45           H  
ATOM   1664  HB3 GLU A 115       8.619   5.667  18.935  1.00 97.45           H  
ATOM   1665  O   GLU A 115       8.603   3.583  16.565  1.00 97.45           O  
ATOM   1666  CG  GLU A 115      10.395   6.124  20.082  1.00 97.45           C  
ATOM   1667  HG2 GLU A 115      11.330   5.622  20.328  1.00 97.45           H  
ATOM   1668  HG3 GLU A 115      10.629   6.984  19.453  1.00 97.45           H  
ATOM   1669  CD  GLU A 115       9.737   6.604  21.388  1.00 97.45           C  
ATOM   1670  OE1 GLU A 115      10.078   7.722  21.837  1.00 97.45           O  
ATOM   1671  OE2 GLU A 115       8.936   5.837  21.973  1.00 97.45           O  
ATOM   1672  N   VAL A 116       9.692   2.191  17.959  1.00 97.32           N  
ATOM   1673  H   VAL A 116      10.337   2.133  18.733  1.00 97.32           H  
ATOM   1674  CA  VAL A 116       8.915   0.988  17.644  1.00 97.32           C  
ATOM   1675  HA  VAL A 116       8.316   1.165  16.751  1.00 97.32           H  
ATOM   1676  C   VAL A 116       7.965   0.720  18.803  1.00 97.32           C  
ATOM   1677  CB  VAL A 116       9.822  -0.223  17.362  1.00 97.32           C  
ATOM   1678  HB  VAL A 116      10.462  -0.405  18.225  1.00 97.32           H  
ATOM   1679  O   VAL A 116       8.376   0.686  19.963  1.00 97.32           O  
ATOM   1680  CG1 VAL A 116       9.007  -1.493  17.081  1.00 97.32           C  
ATOM   1681 HG11 VAL A 116       9.676  -2.315  16.826  1.00 97.32           H  
ATOM   1682 HG12 VAL A 116       8.439  -1.782  17.965  1.00 97.32           H  
ATOM   1683 HG13 VAL A 116       8.317  -1.321  16.255  1.00 97.32           H  
ATOM   1684  CG2 VAL A 116      10.713   0.041  16.139  1.00 97.32           C  
ATOM   1685 HG21 VAL A 116      11.363   0.896  16.327  1.00 97.32           H  
ATOM   1686 HG22 VAL A 116      10.097   0.249  15.265  1.00 97.32           H  
ATOM   1687 HG23 VAL A 116      11.341  -0.828  15.941  1.00 97.32           H  
ATOM   1688  N   VAL A 117       6.692   0.510  18.487  1.00 97.44           N  
ATOM   1689  H   VAL A 117       6.439   0.459  17.511  1.00 97.44           H  
ATOM   1690  CA  VAL A 117       5.656   0.237  19.482  1.00 97.44           C  
ATOM   1691  HA  VAL A 117       5.880   0.828  20.370  1.00 97.44           H  
ATOM   1692  C   VAL A 117       5.668  -1.259  19.827  1.00 97.44           C  
ATOM   1693  CB  VAL A 117       4.274   0.676  18.970  1.00 97.44           C  
ATOM   1694  HB  VAL A 117       3.992   0.036  18.135  1.00 97.44           H  
ATOM   1695  O   VAL A 117       5.762  -2.085  18.915  1.00 97.44           O  
ATOM   1696  CG1 VAL A 117       3.202   0.564  20.055  1.00 97.44           C  
ATOM   1697 HG11 VAL A 117       3.443   1.211  20.898  1.00 97.44           H  
ATOM   1698 HG12 VAL A 117       3.105  -0.467  20.393  1.00 97.44           H  
ATOM   1699 HG13 VAL A 117       2.244   0.863  19.629  1.00 97.44           H  
ATOM   1700  CG2 VAL A 117       4.259   2.135  18.490  1.00 97.44           C  
ATOM   1701 HG21 VAL A 117       3.261   2.403  18.143  1.00 97.44           H  
ATOM   1702 HG22 VAL A 117       4.542   2.792  19.312  1.00 97.44           H  
ATOM   1703 HG23 VAL A 117       4.954   2.273  17.662  1.00 97.44           H  
ATOM   1704  N   PRO A 118       5.551  -1.642  21.114  1.00 97.15           N  
ATOM   1705  CA  PRO A 118       5.311  -3.032  21.494  1.00 97.15           C  
ATOM   1706  HA  PRO A 118       6.208  -3.610  21.271  1.00 97.15           H  
ATOM   1707  C   PRO A 118       4.116  -3.633  20.746  1.00 97.15           C  
ATOM   1708  CB  PRO A 118       5.078  -3.017  23.005  1.00 97.15           C  
ATOM   1709  HB2 PRO A 118       5.457  -3.920  23.482  1.00 97.15           H  
ATOM   1710  HB3 PRO A 118       4.014  -2.900  23.211  1.00 97.15           H  
ATOM   1711  O   PRO A 118       3.139  -2.939  20.468  1.00 97.15           O  
ATOM   1712  CG  PRO A 118       5.826  -1.769  23.469  1.00 97.15           C  
ATOM   1713  HG2 PRO A 118       6.880  -2.008  23.610  1.00 97.15           H  
ATOM   1714  HG3 PRO A 118       5.399  -1.359  24.385  1.00 97.15           H  
ATOM   1715  CD  PRO A 118       5.677  -0.802  22.296  1.00 97.15           C  
ATOM   1716  HD2 PRO A 118       4.779  -0.196  22.417  1.00 97.15           H  
ATOM   1717  HD3 PRO A 118       6.556  -0.161  22.232  1.00 97.15           H  
ATOM   1718  N   SER A 119       4.196  -4.924  20.421  1.00 95.83           N  
ATOM   1719  H   SER A 119       5.002  -5.454  20.722  1.00 95.83           H  
ATOM   1720  CA  SER A 119       3.283  -5.591  19.489  1.00 95.83           C  
ATOM   1721  HA  SER A 119       3.098  -4.877  18.686  1.00 95.83           H  
ATOM   1722  C   SER A 119       1.910  -5.939  20.088  1.00 95.83           C  
ATOM   1723  CB  SER A 119       3.975  -6.802  18.855  1.00 95.83           C  
ATOM   1724  HB2 SER A 119       4.885  -6.474  18.353  1.00 95.83           H  
ATOM   1725  HB3 SER A 119       3.313  -7.258  18.119  1.00 95.83           H  
ATOM   1726  O   SER A 119       1.474  -7.088  20.029  1.00 95.83           O  
ATOM   1727  OG  SER A 119       4.301  -7.756  19.848  1.00 95.83           O  
ATOM   1728  HG  SER A 119       3.464  -8.061  20.205  1.00 95.83           H  
ATOM   1729  N   ASP A 120       1.239  -4.963  20.698  1.00 97.37           N  
ATOM   1730  H   ASP A 120       1.661  -4.046  20.705  1.00 97.37           H  
ATOM   1731  CA  ASP A 120      -0.060  -5.105  21.348  1.00 97.37           C  
ATOM   1732  HA  ASP A 120      -0.586  -5.933  20.872  1.00 97.37           H  
ATOM   1733  C   ASP A 120      -0.928  -3.844  21.171  1.00 97.37           C  
ATOM   1734  CB  ASP A 120       0.135  -5.475  22.828  1.00 97.37           C  
ATOM   1735  HB2 ASP A 120      -0.814  -5.848  23.213  1.00 97.37           H  
ATOM   1736  HB3 ASP A 120       0.861  -6.284  22.914  1.00 97.37           H  
ATOM   1737  O   ASP A 120      -0.431  -2.715  21.114  1.00 97.37           O  
ATOM   1738  CG  ASP A 120       0.578  -4.294  23.691  1.00 97.37           C  
ATOM   1739  OD1 ASP A 120       1.790  -4.087  23.918  1.00 97.37           O  
ATOM   1740  OD2 ASP A 120      -0.328  -3.569  24.163  1.00 97.37           O  
ATOM   1741  N   GLU A 121      -2.251  -4.023  21.099  1.00 97.42           N  
ATOM   1742  H   GLU A 121      -2.625  -4.960  21.136  1.00 97.42           H  
ATOM   1743  CA  GLU A 121      -3.185  -2.914  20.854  1.00 97.42           C  
ATOM   1744  HA  GLU A 121      -2.879  -2.396  19.944  1.00 97.42           H  
ATOM   1745  C   GLU A 121      -3.184  -1.864  21.977  1.00 97.42           C  
ATOM   1746  CB  GLU A 121      -4.614  -3.445  20.639  1.00 97.42           C  
ATOM   1747  HB2 GLU A 121      -5.299  -2.597  20.627  1.00 97.42           H  
ATOM   1748  HB3 GLU A 121      -4.893  -4.095  21.468  1.00 97.42           H  
ATOM   1749  O   GLU A 121      -3.473  -0.696  21.721  1.00 97.42           O  
ATOM   1750  CG  GLU A 121      -4.765  -4.202  19.314  1.00 97.42           C  
ATOM   1751  HG2 GLU A 121      -4.297  -3.623  18.519  1.00 97.42           H  
ATOM   1752  HG3 GLU A 121      -4.242  -5.156  19.383  1.00 97.42           H  
ATOM   1753  CD  GLU A 121      -6.243  -4.430  18.967  1.00 97.42           C  
ATOM   1754  OE1 GLU A 121      -6.810  -3.580  18.244  1.00 97.42           O  
ATOM   1755  OE2 GLU A 121      -6.821  -5.453  19.395  1.00 97.42           O  
ATOM   1756  N   SER A 122      -2.819  -2.232  23.211  1.00 97.21           N  
ATOM   1757  H   SER A 122      -2.421  -3.152  23.337  1.00 97.21           H  
ATOM   1758  CA  SER A 122      -2.789  -1.293  24.339  1.00 97.21           C  
ATOM   1759  HA  SER A 122      -3.705  -0.704  24.303  1.00 97.21           H  
ATOM   1760  C   SER A 122      -1.618  -0.311  24.241  1.00 97.21           C  
ATOM   1761  CB  SER A 122      -2.785  -2.054  25.672  1.00 97.21           C  
ATOM   1762  HB2 SER A 122      -3.408  -2.944  25.582  1.00 97.21           H  
ATOM   1763  HB3 SER A 122      -3.227  -1.410  26.432  1.00 97.21           H  
ATOM   1764  O   SER A 122      -1.756   0.866  24.587  1.00 97.21           O  
ATOM   1765  OG  SER A 122      -1.496  -2.422  26.123  1.00 97.21           O  
ATOM   1766  HG  SER A 122      -1.050  -2.900  25.420  1.00 97.21           H  
ATOM   1767  N   SER A 123      -0.474  -0.778  23.743  1.00 97.49           N  
ATOM   1768  H   SER A 123      -0.409  -1.770  23.562  1.00 97.49           H  
ATOM   1769  CA  SER A 123       0.697   0.039  23.437  1.00 97.49           C  
ATOM   1770  HA  SER A 123       0.895   0.715  24.269  1.00 97.49           H  
ATOM   1771  C   SER A 123       0.452   0.892  22.196  1.00 97.49           C  
ATOM   1772  CB  SER A 123       1.920  -0.857  23.255  1.00 97.49           C  
ATOM   1773  HB2 SER A 123       2.768  -0.236  22.964  1.00 97.49           H  
ATOM   1774  HB3 SER A 123       1.734  -1.596  22.476  1.00 97.49           H  
ATOM   1775  O   SER A 123       0.732   2.092  22.229  1.00 97.49           O  
ATOM   1776  OG  SER A 123       2.216  -1.503  24.479  1.00 97.49           O  
ATOM   1777  HG  SER A 123       2.063  -2.440  24.332  1.00 97.49           H  
ATOM   1778  N   LEU A 124      -0.169   0.322  21.153  1.00 98.07           N  
ATOM   1779  H   LEU A 124      -0.338  -0.673  21.175  1.00 98.07           H  
ATOM   1780  CA  LEU A 124      -0.603   1.080  19.976  1.00 98.07           C  
ATOM   1781  HA  LEU A 124       0.271   1.561  19.537  1.00 98.07           H  
ATOM   1782  C   LEU A 124      -1.566   2.206  20.361  1.00 98.07           C  
ATOM   1783  CB  LEU A 124      -1.209   0.122  18.934  1.00 98.07           C  
ATOM   1784  HB2 LEU A 124      -2.074  -0.371  19.378  1.00 98.07           H  
ATOM   1785  HB3 LEU A 124      -0.472  -0.642  18.689  1.00 98.07           H  
ATOM   1786  O   LEU A 124      -1.384   3.338  19.924  1.00 98.07           O  
ATOM   1787  CG  LEU A 124      -1.666   0.811  17.631  1.00 98.07           C  
ATOM   1788  HG  LEU A 124      -2.451   1.532  17.859  1.00 98.07           H  
ATOM   1789  CD1 LEU A 124      -0.522   1.536  16.919  1.00 98.07           C  
ATOM   1790 HD11 LEU A 124      -0.167   2.372  17.523  1.00 98.07           H  
ATOM   1791 HD12 LEU A 124      -0.878   1.933  15.968  1.00 98.07           H  
ATOM   1792 HD13 LEU A 124       0.297   0.841  16.731  1.00 98.07           H  
ATOM   1793  CD2 LEU A 124      -2.241  -0.228  16.670  1.00 98.07           C  
ATOM   1794 HD21 LEU A 124      -3.049  -0.777  17.154  1.00 98.07           H  
ATOM   1795 HD22 LEU A 124      -1.464  -0.925  16.356  1.00 98.07           H  
ATOM   1796 HD23 LEU A 124      -2.645   0.269  15.788  1.00 98.07           H  
ATOM   1797  N   LEU A 125      -2.526   1.944  21.251  1.00 97.88           N  
ATOM   1798  H   LEU A 125      -2.663   0.983  21.531  1.00 97.88           H  
ATOM   1799  CA  LEU A 125      -3.476   2.951  21.724  1.00 97.88           C  
ATOM   1800  HA  LEU A 125      -4.007   3.347  20.858  1.00 97.88           H  
ATOM   1801  C   LEU A 125      -2.770   4.141  22.368  1.00 97.88           C  
ATOM   1802  CB  LEU A 125      -4.473   2.285  22.694  1.00 97.88           C  
ATOM   1803  HB2 LEU A 125      -4.902   1.392  22.240  1.00 97.88           H  
ATOM   1804  HB3 LEU A 125      -3.932   1.967  23.585  1.00 97.88           H  
ATOM   1805  O   LEU A 125      -3.061   5.284  22.029  1.00 97.88           O  
ATOM   1806  CG  LEU A 125      -5.624   3.206  23.121  1.00 97.88           C  
ATOM   1807  HG  LEU A 125      -5.205   4.110  23.563  1.00 97.88           H  
ATOM   1808  CD1 LEU A 125      -6.528   3.592  21.954  1.00 97.88           C  
ATOM   1809 HD11 LEU A 125      -6.893   2.701  21.443  1.00 97.88           H  
ATOM   1810 HD12 LEU A 125      -7.377   4.169  22.321  1.00 97.88           H  
ATOM   1811 HD13 LEU A 125      -5.979   4.214  21.247  1.00 97.88           H  
ATOM   1812  CD2 LEU A 125      -6.482   2.504  24.174  1.00 97.88           C  
ATOM   1813 HD21 LEU A 125      -5.866   2.244  25.035  1.00 97.88           H  
ATOM   1814 HD22 LEU A 125      -6.913   1.595  23.754  1.00 97.88           H  
ATOM   1815 HD23 LEU A 125      -7.282   3.169  24.499  1.00 97.88           H  
ATOM   1816  N   LYS A 126      -1.810   3.883  23.261  1.00 97.35           N  
ATOM   1817  H   LYS A 126      -1.590   2.915  23.444  1.00 97.35           H  
ATOM   1818  CA  LYS A 126      -1.028   4.941  23.917  1.00 97.35           C  
ATOM   1819  HA  LYS A 126      -1.705   5.648  24.398  1.00 97.35           H  
ATOM   1820  C   LYS A 126      -0.205   5.754  22.920  1.00 97.35           C  
ATOM   1821  CB  LYS A 126      -0.095   4.327  24.961  1.00 97.35           C  
ATOM   1822  HB2 LYS A 126       0.492   3.544  24.481  1.00 97.35           H  
ATOM   1823  HB3 LYS A 126       0.594   5.092  25.320  1.00 97.35           H  
ATOM   1824  O   LYS A 126      -0.073   6.958  23.112  1.00 97.35           O  
ATOM   1825  CG  LYS A 126      -0.854   3.754  26.163  1.00 97.35           C  
ATOM   1826  HG2 LYS A 126      -1.682   3.132  25.824  1.00 97.35           H  
ATOM   1827  HG3 LYS A 126      -1.249   4.566  26.773  1.00 97.35           H  
ATOM   1828  CD  LYS A 126       0.113   2.900  26.986  1.00 97.35           C  
ATOM   1829  HD2 LYS A 126       0.890   3.530  27.418  1.00 97.35           H  
ATOM   1830  HD3 LYS A 126       0.576   2.174  26.318  1.00 97.35           H  
ATOM   1831  CE  LYS A 126      -0.636   2.148  28.084  1.00 97.35           C  
ATOM   1832  HE2 LYS A 126      -0.911   2.846  28.875  1.00 97.35           H  
ATOM   1833  HE3 LYS A 126      -1.549   1.742  27.648  1.00 97.35           H  
ATOM   1834  NZ  LYS A 126       0.200   1.038  28.600  1.00 97.35           N  
ATOM   1835  HZ1 LYS A 126       1.084   1.376  28.951  1.00 97.35           H  
ATOM   1836  HZ2 LYS A 126       0.396   0.401  27.841  1.00 97.35           H  
ATOM   1837  HZ3 LYS A 126      -0.289   0.510  29.309  1.00 97.35           H  
ATOM   1838  N   ALA A 127       0.326   5.120  21.875  1.00 97.75           N  
ATOM   1839  H   ALA A 127       0.204   4.121  21.794  1.00 97.75           H  
ATOM   1840  CA  ALA A 127       1.064   5.814  20.826  1.00 97.75           C  
ATOM   1841  HA  ALA A 127       1.799   6.471  21.291  1.00 97.75           H  
ATOM   1842  C   ALA A 127       0.132   6.702  19.976  1.00 97.75           C  
ATOM   1843  CB  ALA A 127       1.830   4.769  20.004  1.00 97.75           C  
ATOM   1844  HB1 ALA A 127       1.140   4.144  19.438  1.00 97.75           H  
ATOM   1845  HB2 ALA A 127       2.425   4.138  20.665  1.00 97.75           H  
ATOM   1846  HB3 ALA A 127       2.508   5.275  19.317  1.00 97.75           H  
ATOM   1847  O   ALA A 127       0.404   7.889  19.803  1.00 97.75           O  
ATOM   1848  N   VAL A 128      -1.020   6.171  19.545  1.00 98.03           N  
ATOM   1849  H   VAL A 128      -1.183   5.192  19.730  1.00 98.03           H  
ATOM   1850  CA  VAL A 128      -2.009   6.886  18.709  1.00 98.03           C  
ATOM   1851  HA  VAL A 128      -1.495   7.266  17.826  1.00 98.03           H  
ATOM   1852  C   VAL A 128      -2.612   8.103  19.423  1.00 98.03           C  
ATOM   1853  CB  VAL A 128      -3.114   5.923  18.225  1.00 98.03           C  
ATOM   1854  HB  VAL A 128      -3.558   5.431  19.090  1.00 98.03           H  
ATOM   1855  O   VAL A 128      -2.996   9.072  18.770  1.00 98.03           O  
ATOM   1856  CG1 VAL A 128      -4.232   6.624  17.436  1.00 98.03           C  
ATOM   1857 HG11 VAL A 128      -4.782   7.311  18.080  1.00 98.03           H  
ATOM   1858 HG12 VAL A 128      -4.930   5.882  17.048  1.00 98.03           H  
ATOM   1859 HG13 VAL A 128      -3.803   7.181  16.603  1.00 98.03           H  
ATOM   1860  CG2 VAL A 128      -2.548   4.852  17.284  1.00 98.03           C  
ATOM   1861 HG21 VAL A 128      -1.669   4.374  17.714  1.00 98.03           H  
ATOM   1862 HG22 VAL A 128      -2.264   5.298  16.331  1.00 98.03           H  
ATOM   1863 HG23 VAL A 128      -3.299   4.079  17.117  1.00 98.03           H  
ATOM   1864  N   VAL A 129      -2.665   8.107  20.760  1.00 97.55           N  
ATOM   1865  H   VAL A 129      -2.387   7.266  21.245  1.00 97.55           H  
ATOM   1866  CA  VAL A 129      -3.066   9.289  21.552  1.00 97.55           C  
ATOM   1867  HA  VAL A 129      -4.066   9.595  21.243  1.00 97.55           H  
ATOM   1868  C   VAL A 129      -2.145  10.491  21.328  1.00 97.55           C  
ATOM   1869  CB  VAL A 129      -3.099   8.940  23.052  1.00 97.55           C  
ATOM   1870  HB  VAL A 129      -2.173   8.431  23.322  1.00 97.55           H  
ATOM   1871  O   VAL A 129      -2.608  11.624  21.469  1.00 97.55           O  
ATOM   1872  CG1 VAL A 129      -3.280  10.138  23.998  1.00 97.55           C  
ATOM   1873 HG11 VAL A 129      -2.385  10.760  23.982  1.00 97.55           H  
ATOM   1874 HG12 VAL A 129      -4.139  10.735  23.690  1.00 97.55           H  
ATOM   1875 HG13 VAL A 129      -3.423   9.789  25.021  1.00 97.55           H  
ATOM   1876  CG2 VAL A 129      -4.271   8.010  23.339  1.00 97.55           C  
ATOM   1877 HG21 VAL A 129      -4.346   7.218  22.594  1.00 97.55           H  
ATOM   1878 HG22 VAL A 129      -4.128   7.558  24.320  1.00 97.55           H  
ATOM   1879 HG23 VAL A 129      -5.199   8.581  23.303  1.00 97.55           H  
ATOM   1880  N   ASN A 130      -0.875  10.261  20.984  1.00 97.29           N  
ATOM   1881  H   ASN A 130      -0.582   9.308  20.821  1.00 97.29           H  
ATOM   1882  CA  ASN A 130       0.141  11.308  20.864  1.00 97.29           C  
ATOM   1883  HA  ASN A 130      -0.187  12.192  21.410  1.00 97.29           H  
ATOM   1884  C   ASN A 130       0.383  11.759  19.421  1.00 97.29           C  
ATOM   1885  CB  ASN A 130       1.445  10.821  21.509  1.00 97.29           C  
ATOM   1886  HB2 ASN A 130       2.211  11.587  21.390  1.00 97.29           H  
ATOM   1887  HB3 ASN A 130       1.789   9.924  20.994  1.00 97.29           H  
ATOM   1888  O   ASN A 130       0.636  12.942  19.223  1.00 97.29           O  
ATOM   1889  CG  ASN A 130       1.297  10.543  22.991  1.00 97.29           C  
ATOM   1890  ND2 ASN A 130       1.858   9.454  23.459  1.00 97.29           N  
ATOM   1891 HD21 ASN A 130       2.336   8.830  22.825  1.00 97.29           H  
ATOM   1892 HD22 ASN A 130       1.693   9.238  24.432  1.00 97.29           H  
ATOM   1893  OD1 ASN A 130       0.678  11.275  23.748  1.00 97.29           O  
ATOM   1894  N   GLN A 131       0.278  10.860  18.434  1.00 97.80           N  
ATOM   1895  H   GLN A 131       0.103   9.894  18.670  1.00 97.80           H  
ATOM   1896  CA  GLN A 131       0.454  11.176  17.008  1.00 97.80           C  
ATOM   1897  HA  GLN A 131      -0.114  12.079  16.785  1.00 97.80           H  
ATOM   1898  C   GLN A 131      -0.054  10.044  16.090  1.00 97.80           C  
ATOM   1899  CB  GLN A 131       1.945  11.453  16.728  1.00 97.80           C  
ATOM   1900  HB2 GLN A 131       2.275  12.293  17.339  1.00 97.80           H  
ATOM   1901  HB3 GLN A 131       2.075  11.748  15.687  1.00 97.80           H  
ATOM   1902  O   GLN A 131      -0.304   8.937  16.573  1.00 97.80           O  
ATOM   1903  CG  GLN A 131       2.856  10.251  17.013  1.00 97.80           C  
ATOM   1904  HG2 GLN A 131       2.653   9.454  16.298  1.00 97.80           H  
ATOM   1905  HG3 GLN A 131       2.676   9.866  18.018  1.00 97.80           H  
ATOM   1906  CD  GLN A 131       4.318  10.647  16.922  1.00 97.80           C  
ATOM   1907  NE2 GLN A 131       4.915  10.578  15.754  1.00 97.80           N  
ATOM   1908 HE21 GLN A 131       5.906  10.775  15.751  1.00 97.80           H  
ATOM   1909 HE22 GLN A 131       4.411  10.292  14.927  1.00 97.80           H  
ATOM   1910  OE1 GLN A 131       4.931  11.035  17.899  1.00 97.80           O  
ATOM   1911  N   PRO A 132      -0.181  10.271  14.768  1.00 98.24           N  
ATOM   1912  CA  PRO A 132      -0.365   9.202  13.787  1.00 98.24           C  
ATOM   1913  HA  PRO A 132      -1.312   8.708  14.005  1.00 98.24           H  
ATOM   1914  C   PRO A 132       0.768   8.165  13.787  1.00 98.24           C  
ATOM   1915  CB  PRO A 132      -0.463   9.910  12.434  1.00 98.24           C  
ATOM   1916  HB2 PRO A 132       0.530  10.055  12.007  1.00 98.24           H  
ATOM   1917  HB3 PRO A 132      -1.098   9.361  11.738  1.00 98.24           H  
ATOM   1918  O   PRO A 132       1.944   8.521  13.877  1.00 98.24           O  
ATOM   1919  CG  PRO A 132      -1.051  11.267  12.807  1.00 98.24           C  
ATOM   1920  HG2 PRO A 132      -0.865  12.020  12.041  1.00 98.24           H  
ATOM   1921  HG3 PRO A 132      -2.121  11.166  12.990  1.00 98.24           H  
ATOM   1922  CD  PRO A 132      -0.323  11.568  14.116  1.00 98.24           C  
ATOM   1923  HD2 PRO A 132       0.660  11.988  13.905  1.00 98.24           H  
ATOM   1924  HD3 PRO A 132      -0.914  12.260  14.718  1.00 98.24           H  
ATOM   1925  N   ILE A 133       0.418   6.883  13.643  1.00 98.36           N  
ATOM   1926  H   ILE A 133      -0.563   6.676  13.525  1.00 98.36           H  
ATOM   1927  CA  ILE A 133       1.356   5.752  13.748  1.00 98.36           C  
ATOM   1928  HA  ILE A 133       2.359   6.137  13.930  1.00 98.36           H  
ATOM   1929  C   ILE A 133       1.399   4.969  12.436  1.00 98.36           C  
ATOM   1930  CB  ILE A 133       0.985   4.835  14.939  1.00 98.36           C  
ATOM   1931  HB  ILE A 133       0.032   4.358  14.712  1.00 98.36           H  
ATOM   1932  O   ILE A 133       0.359   4.568  11.914  1.00 98.36           O  
ATOM   1933  CG1 ILE A 133       0.796   5.601  16.268  1.00 98.36           C  
ATOM   1934 HG12 ILE A 133       0.526   4.887  17.047  1.00 98.36           H  
ATOM   1935 HG13 ILE A 133      -0.042   6.291  16.165  1.00 98.36           H  
ATOM   1936  CG2 ILE A 133       2.028   3.716  15.126  1.00 98.36           C  
ATOM   1937 HG21 ILE A 133       1.789   3.132  16.014  1.00 98.36           H  
ATOM   1938 HG22 ILE A 133       3.026   4.140  15.238  1.00 98.36           H  
ATOM   1939 HG23 ILE A 133       2.019   3.045  14.267  1.00 98.36           H  
ATOM   1940  CD1 ILE A 133       2.012   6.393  16.755  1.00 98.36           C  
ATOM   1941 HD11 ILE A 133       1.748   6.947  17.656  1.00 98.36           H  
ATOM   1942 HD12 ILE A 133       2.333   7.112  16.002  1.00 98.36           H  
ATOM   1943 HD13 ILE A 133       2.826   5.707  16.991  1.00 98.36           H  
ATOM   1944  N   SER A 134       2.602   4.710  11.924  1.00 98.35           N  
ATOM   1945  H   SER A 134       3.412   4.971  12.469  1.00 98.35           H  
ATOM   1946  CA  SER A 134       2.816   3.796  10.799  1.00 98.35           C  
ATOM   1947  HA  SER A 134       2.115   4.016   9.993  1.00 98.35           H  
ATOM   1948  C   SER A 134       2.618   2.355  11.243  1.00 98.35           C  
ATOM   1949  CB  SER A 134       4.250   3.916  10.287  1.00 98.35           C  
ATOM   1950  HB2 SER A 134       4.941   4.133  11.102  1.00 98.35           H  
ATOM   1951  HB3 SER A 134       4.548   2.964   9.848  1.00 98.35           H  
ATOM   1952  O   SER A 134       3.304   1.920  12.171  1.00 98.35           O  
ATOM   1953  OG  SER A 134       4.362   4.902   9.295  1.00 98.35           O  
ATOM   1954  HG  SER A 134       4.158   5.774   9.639  1.00 98.35           H  
ATOM   1955  N   VAL A 135       1.758   1.597  10.559  1.00 98.19           N  
ATOM   1956  H   VAL A 135       1.248   2.000   9.786  1.00 98.19           H  
ATOM   1957  CA  VAL A 135       1.484   0.192  10.890  1.00 98.19           C  
ATOM   1958  HA  VAL A 135       2.276  -0.144  11.560  1.00 98.19           H  
ATOM   1959  C   VAL A 135       1.520  -0.724   9.669  1.00 98.19           C  
ATOM   1960  CB  VAL A 135       0.170   0.006  11.670  1.00 98.19           C  
ATOM   1961  HB  VAL A 135       0.121  -1.044  11.958  1.00 98.19           H  
ATOM   1962  O   VAL A 135       1.145  -0.334   8.566  1.00 98.19           O  
ATOM   1963  CG1 VAL A 135       0.135   0.854  12.948  1.00 98.19           C  
ATOM   1964 HG11 VAL A 135      -0.713   0.548  13.561  1.00 98.19           H  
ATOM   1965 HG12 VAL A 135       0.042   1.912  12.703  1.00 98.19           H  
ATOM   1966 HG13 VAL A 135       1.052   0.697  13.517  1.00 98.19           H  
ATOM   1967  CG2 VAL A 135      -1.074   0.318  10.839  1.00 98.19           C  
ATOM   1968 HG21 VAL A 135      -1.132  -0.356   9.984  1.00 98.19           H  
ATOM   1969 HG22 VAL A 135      -1.966   0.168  11.447  1.00 98.19           H  
ATOM   1970 HG23 VAL A 135      -1.046   1.351  10.493  1.00 98.19           H  
ATOM   1971  N   GLY A 136       1.957  -1.967   9.863  1.00 98.10           N  
ATOM   1972  H   GLY A 136       2.274  -2.201  10.793  1.00 98.10           H  
ATOM   1973  CA  GLY A 136       1.734  -3.054   8.914  1.00 98.10           C  
ATOM   1974  HA2 GLY A 136       1.791  -2.662   7.898  1.00 98.10           H  
ATOM   1975  HA3 GLY A 136       2.504  -3.816   9.034  1.00 98.10           H  
ATOM   1976  C   GLY A 136       0.365  -3.701   9.124  1.00 98.10           C  
ATOM   1977  O   GLY A 136      -0.065  -3.882  10.261  1.00 98.10           O  
ATOM   1978  N   ILE A 137      -0.297  -4.095   8.038  1.00 97.95           N  
ATOM   1979  H   ILE A 137       0.108  -3.898   7.134  1.00 97.95           H  
ATOM   1980  CA  ILE A 137      -1.611  -4.745   8.054  1.00 97.95           C  
ATOM   1981  HA  ILE A 137      -1.753  -5.185   9.041  1.00 97.95           H  
ATOM   1982  C   ILE A 137      -1.668  -5.898   7.042  1.00 97.95           C  
ATOM   1983  CB  ILE A 137      -2.717  -3.680   7.868  1.00 97.95           C  
ATOM   1984  HB  ILE A 137      -2.468  -2.846   8.523  1.00 97.95           H  
ATOM   1985  O   ILE A 137      -0.938  -5.913   6.044  1.00 97.95           O  
ATOM   1986  CG1 ILE A 137      -4.084  -4.222   8.329  1.00 97.95           C  
ATOM   1987 HG12 ILE A 137      -3.959  -4.748   9.276  1.00 97.95           H  
ATOM   1988 HG13 ILE A 137      -4.477  -4.922   7.592  1.00 97.95           H  
ATOM   1989  CG2 ILE A 137      -2.769  -3.140   6.427  1.00 97.95           C  
ATOM   1990 HG21 ILE A 137      -3.449  -2.289   6.368  1.00 97.95           H  
ATOM   1991 HG22 ILE A 137      -3.120  -3.910   5.740  1.00 97.95           H  
ATOM   1992 HG23 ILE A 137      -1.782  -2.798   6.115  1.00 97.95           H  
ATOM   1993  CD1 ILE A 137      -5.110  -3.109   8.557  1.00 97.95           C  
ATOM   1994 HD11 ILE A 137      -4.739  -2.402   9.299  1.00 97.95           H  
ATOM   1995 HD12 ILE A 137      -5.321  -2.582   7.627  1.00 97.95           H  
ATOM   1996 HD13 ILE A 137      -6.035  -3.556   8.922  1.00 97.95           H  
ATOM   1997  N   ALA A 138      -2.485  -6.909   7.332  1.00 97.59           N  
ATOM   1998  H   ALA A 138      -2.987  -6.878   8.208  1.00 97.59           H  
ATOM   1999  CA  ALA A 138      -2.692  -8.076   6.480  1.00 97.59           C  
ATOM   2000  HA  ALA A 138      -1.860  -8.176   5.783  1.00 97.59           H  
ATOM   2001  C   ALA A 138      -3.975  -7.943   5.643  1.00 97.59           C  
ATOM   2002  CB  ALA A 138      -2.690  -9.323   7.367  1.00 97.59           C  
ATOM   2003  HB1 ALA A 138      -3.514  -9.287   8.079  1.00 97.59           H  
ATOM   2004  HB2 ALA A 138      -2.803 -10.199   6.729  1.00 97.59           H  
ATOM   2005  HB3 ALA A 138      -1.746  -9.406   7.907  1.00 97.59           H  
ATOM   2006  O   ALA A 138      -5.040  -8.398   6.058  1.00 97.59           O  
ATOM   2007  N   ALA A 139      -3.864  -7.347   4.458  1.00 97.08           N  
ATOM   2008  H   ALA A 139      -2.944  -7.083   4.135  1.00 97.08           H  
ATOM   2009  CA  ALA A 139      -4.973  -7.159   3.526  1.00 97.08           C  
ATOM   2010  HA  ALA A 139      -5.898  -7.044   4.091  1.00 97.08           H  
ATOM   2011  C   ALA A 139      -5.140  -8.366   2.584  1.00 97.08           C  
ATOM   2012  CB  ALA A 139      -4.738  -5.857   2.756  1.00 97.08           C  
ATOM   2013  HB1 ALA A 139      -4.741  -5.012   3.445  1.00 97.08           H  
ATOM   2014  HB2 ALA A 139      -5.533  -5.715   2.024  1.00 97.08           H  
ATOM   2015  HB3 ALA A 139      -3.779  -5.901   2.240  1.00 97.08           H  
ATOM   2016  O   ALA A 139      -4.152  -8.961   2.148  1.00 97.08           O  
ATOM   2017  N   ASN A 140      -6.383  -8.716   2.272  1.00 96.13           N  
ATOM   2018  H   ASN A 140      -7.144  -8.159   2.631  1.00 96.13           H  
ATOM   2019  CA  ASN A 140      -6.787  -9.723   1.286  1.00 96.13           C  
ATOM   2020  HA  ASN A 140      -5.949  -9.966   0.632  1.00 96.13           H  
ATOM   2021  C   ASN A 140      -7.907  -9.153   0.388  1.00 96.13           C  
ATOM   2022  CB  ASN A 140      -7.228 -10.997   2.042  1.00 96.13           C  
ATOM   2023  HB2 ASN A 140      -6.426 -11.323   2.704  1.00 96.13           H  
ATOM   2024  HB3 ASN A 140      -7.407 -11.790   1.317  1.00 96.13           H  
ATOM   2025  O   ASN A 140      -8.257  -7.981   0.512  1.00 96.13           O  
ATOM   2026  CG  ASN A 140      -8.495 -10.819   2.868  1.00 96.13           C  
ATOM   2027  ND2 ASN A 140      -8.970 -11.882   3.465  1.00 96.13           N  
ATOM   2028 HD21 ASN A 140      -8.587 -12.801   3.296  1.00 96.13           H  
ATOM   2029 HD22 ASN A 140      -9.858 -11.775   3.935  1.00 96.13           H  
ATOM   2030  OD1 ASN A 140      -9.056  -9.746   2.989  1.00 96.13           O  
ATOM   2031  N   ASP A 141      -8.502  -9.984  -0.466  1.00 95.97           N  
ATOM   2032  H   ASP A 141      -8.013 -10.823  -0.742  1.00 95.97           H  
ATOM   2033  CA  ASP A 141      -9.563  -9.571  -1.395  1.00 95.97           C  
ATOM   2034  HA  ASP A 141      -9.155  -8.826  -2.079  1.00 95.97           H  
ATOM   2035  C   ASP A 141     -10.782  -8.957  -0.684  1.00 95.97           C  
ATOM   2036  CB  ASP A 141     -10.029 -10.786  -2.223  1.00 95.97           C  
ATOM   2037  HB2 ASP A 141     -10.512 -11.497  -1.552  1.00 95.97           H  
ATOM   2038  HB3 ASP A 141     -10.777 -10.446  -2.939  1.00 95.97           H  
ATOM   2039  O   ASP A 141     -11.366  -7.988  -1.166  1.00 95.97           O  
ATOM   2040  CG  ASP A 141      -8.925 -11.527  -2.991  1.00 95.97           C  
ATOM   2041  OD1 ASP A 141      -9.264 -12.561  -3.607  1.00 95.97           O  
ATOM   2042  OD2 ASP A 141      -7.745 -11.142  -2.858  1.00 95.97           O  
ATOM   2043  N   GLU A 142     -11.161  -9.482   0.487  1.00 96.16           N  
ATOM   2044  H   GLU A 142     -10.608 -10.231   0.878  1.00 96.16           H  
ATOM   2045  CA  GLU A 142     -12.260  -8.927   1.289  1.00 96.16           C  
ATOM   2046  HA  GLU A 142     -13.140  -8.823   0.654  1.00 96.16           H  
ATOM   2047  C   GLU A 142     -11.922  -7.524   1.807  1.00 96.16           C  
ATOM   2048  CB  GLU A 142     -12.603  -9.897   2.429  1.00 96.16           C  
ATOM   2049  HB2 GLU A 142     -12.736 -10.892   2.006  1.00 96.16           H  
ATOM   2050  HB3 GLU A 142     -11.776  -9.931   3.138  1.00 96.16           H  
ATOM   2051  O   GLU A 142     -12.751  -6.617   1.728  1.00 96.16           O  
ATOM   2052  CG  GLU A 142     -13.897  -9.501   3.159  1.00 96.16           C  
ATOM   2053  HG2 GLU A 142     -13.785  -8.497   3.569  1.00 96.16           H  
ATOM   2054  HG3 GLU A 142     -14.711  -9.482   2.435  1.00 96.16           H  
ATOM   2055  CD  GLU A 142     -14.263 -10.461   4.302  1.00 96.16           C  
ATOM   2056  OE1 GLU A 142     -15.279 -10.208   4.980  1.00 96.16           O  
ATOM   2057  OE2 GLU A 142     -13.535 -11.460   4.528  1.00 96.16           O  
ATOM   2058  N   PHE A 143     -10.676  -7.312   2.236  1.00 97.30           N  
ATOM   2059  H   PHE A 143     -10.054  -8.105   2.296  1.00 97.30           H  
ATOM   2060  CA  PHE A 143     -10.173  -5.996   2.617  1.00 97.30           C  
ATOM   2061  HA  PHE A 143     -10.823  -5.592   3.393  1.00 97.30           H  
ATOM   2062  C   PHE A 143     -10.200  -5.020   1.430  1.00 97.30           C  
ATOM   2063  CB  PHE A 143      -8.759  -6.155   3.195  1.00 97.30           C  
ATOM   2064  HB2 PHE A 143      -8.767  -6.976   3.911  1.00 97.30           H  
ATOM   2065  HB3 PHE A 143      -8.070  -6.420   2.393  1.00 97.30           H  
ATOM   2066  O   PHE A 143     -10.602  -3.869   1.594  1.00 97.30           O  
ATOM   2067  CG  PHE A 143      -8.209  -4.922   3.877  1.00 97.30           C  
ATOM   2068  CD1 PHE A 143      -7.766  -3.825   3.114  1.00 97.30           C  
ATOM   2069  HD1 PHE A 143      -7.829  -3.855   2.037  1.00 97.30           H  
ATOM   2070  CD2 PHE A 143      -8.123  -4.876   5.279  1.00 97.30           C  
ATOM   2071  HD2 PHE A 143      -8.484  -5.705   5.871  1.00 97.30           H  
ATOM   2072  CE1 PHE A 143      -7.256  -2.679   3.747  1.00 97.30           C  
ATOM   2073  HE1 PHE A 143      -6.939  -1.832   3.155  1.00 97.30           H  
ATOM   2074  CE2 PHE A 143      -7.595  -3.739   5.912  1.00 97.30           C  
ATOM   2075  HE2 PHE A 143      -7.565  -3.695   6.991  1.00 97.30           H  
ATOM   2076  CZ  PHE A 143      -7.166  -2.638   5.148  1.00 97.30           C  
ATOM   2077  HZ  PHE A 143      -6.792  -1.751   5.638  1.00 97.30           H  
ATOM   2078  N   HIS A 144      -9.818  -5.454   0.220  1.00 96.60           N  
ATOM   2079  H   HIS A 144      -9.486  -6.404   0.134  1.00 96.60           H  
ATOM   2080  CA  HIS A 144      -9.927  -4.626  -0.993  1.00 96.60           C  
ATOM   2081  HA  HIS A 144      -9.376  -3.697  -0.845  1.00 96.60           H  
ATOM   2082  C   HIS A 144     -11.370  -4.217  -1.296  1.00 96.60           C  
ATOM   2083  CB  HIS A 144      -9.343  -5.357  -2.211  1.00 96.60           C  
ATOM   2084  HB2 HIS A 144      -9.760  -4.918  -3.117  1.00 96.60           H  
ATOM   2085  HB3 HIS A 144      -9.643  -6.405  -2.194  1.00 96.60           H  
ATOM   2086  O   HIS A 144     -11.587  -3.106  -1.772  1.00 96.60           O  
ATOM   2087  CG  HIS A 144      -7.847  -5.280  -2.342  1.00 96.60           C  
ATOM   2088  CD2 HIS A 144      -7.098  -4.139  -2.359  1.00 96.60           C  
ATOM   2089  HD2 HIS A 144      -7.462  -3.130  -2.240  1.00 96.60           H  
ATOM   2090  ND1 HIS A 144      -7.024  -6.356  -2.649  1.00 96.60           N  
ATOM   2091  CE1 HIS A 144      -5.799  -5.850  -2.835  1.00 96.60           C  
ATOM   2092  HE1 HIS A 144      -4.943  -6.432  -3.145  1.00 96.60           H  
ATOM   2093  NE2 HIS A 144      -5.808  -4.519  -2.648  1.00 96.60           N  
ATOM   2094  HE2 HIS A 144      -5.023  -3.905  -2.815  1.00 96.60           H  
ATOM   2095  N   MET A 145     -12.346  -5.076  -0.997  1.00 96.39           N  
ATOM   2096  H   MET A 145     -12.083  -5.974  -0.617  1.00 96.39           H  
ATOM   2097  CA  MET A 145     -13.775  -4.814  -1.210  1.00 96.39           C  
ATOM   2098  HA  MET A 145     -13.885  -4.243  -2.132  1.00 96.39           H  
ATOM   2099  C   MET A 145     -14.434  -3.963  -0.112  1.00 96.39           C  
ATOM   2100  CB  MET A 145     -14.523  -6.145  -1.383  1.00 96.39           C  
ATOM   2101  HB2 MET A 145     -15.596  -5.956  -1.401  1.00 96.39           H  
ATOM   2102  HB3 MET A 145     -14.305  -6.795  -0.536  1.00 96.39           H  
ATOM   2103  O   MET A 145     -15.630  -3.678  -0.213  1.00 96.39           O  
ATOM   2104  CG  MET A 145     -14.159  -6.851  -2.692  1.00 96.39           C  
ATOM   2105  HG2 MET A 145     -14.322  -6.152  -3.513  1.00 96.39           H  
ATOM   2106  HG3 MET A 145     -13.101  -7.115  -2.685  1.00 96.39           H  
ATOM   2107  SD  MET A 145     -15.133  -8.345  -3.035  1.00 96.39           S  
ATOM   2108  CE  MET A 145     -14.551  -9.431  -1.704  1.00 96.39           C  
ATOM   2109  HE1 MET A 145     -14.863  -9.032  -0.739  1.00 96.39           H  
ATOM   2110  HE2 MET A 145     -14.977 -10.426  -1.833  1.00 96.39           H  
ATOM   2111  HE3 MET A 145     -13.464  -9.501  -1.738  1.00 96.39           H  
ATOM   2112  N   TYR A 146     -13.702  -3.546   0.926  1.00 97.60           N  
ATOM   2113  H   TYR A 146     -12.732  -3.822   0.984  1.00 97.60           H  
ATOM   2114  CA  TYR A 146     -14.245  -2.681   1.971  1.00 97.60           C  
ATOM   2115  HA  TYR A 146     -15.057  -3.216   2.465  1.00 97.60           H  
ATOM   2116  C   TYR A 146     -14.812  -1.375   1.388  1.00 97.60           C  
ATOM   2117  CB  TYR A 146     -13.173  -2.386   3.021  1.00 97.60           C  
ATOM   2118  HB2 TYR A 146     -12.920  -3.311   3.539  1.00 97.60           H  
ATOM   2119  HB3 TYR A 146     -12.275  -2.035   2.511  1.00 97.60           H  
ATOM   2120  O   TYR A 146     -14.110  -0.614   0.722  1.00 97.60           O  
ATOM   2121  CG  TYR A 146     -13.588  -1.335   4.034  1.00 97.60           C  
ATOM   2122  CD1 TYR A 146     -13.206   0.004   3.833  1.00 97.60           C  
ATOM   2123  HD1 TYR A 146     -12.630   0.269   2.958  1.00 97.60           H  
ATOM   2124  CD2 TYR A 146     -14.364  -1.680   5.158  1.00 97.60           C  
ATOM   2125  HD2 TYR A 146     -14.700  -2.698   5.292  1.00 97.60           H  
ATOM   2126  CE1 TYR A 146     -13.588   0.993   4.752  1.00 97.60           C  
ATOM   2127  HE1 TYR A 146     -13.308   2.021   4.576  1.00 97.60           H  
ATOM   2128  CE2 TYR A 146     -14.707  -0.700   6.109  1.00 97.60           C  
ATOM   2129  HE2 TYR A 146     -15.286  -0.955   6.984  1.00 97.60           H  
ATOM   2130  OH  TYR A 146     -14.623   1.598   6.812  1.00 97.60           O  
ATOM   2131  HH  TYR A 146     -14.498   2.480   6.455  1.00 97.60           H  
ATOM   2132  CZ  TYR A 146     -14.318   0.639   5.904  1.00 97.60           C  
ATOM   2133  N   GLY A 147     -16.089  -1.110   1.679  1.00 95.93           N  
ATOM   2134  H   GLY A 147     -16.607  -1.821   2.176  1.00 95.93           H  
ATOM   2135  CA  GLY A 147     -16.777   0.126   1.298  1.00 95.93           C  
ATOM   2136  HA2 GLY A 147     -17.729  -0.134   0.836  1.00 95.93           H  
ATOM   2137  HA3 GLY A 147     -16.190   0.681   0.566  1.00 95.93           H  
ATOM   2138  C   GLY A 147     -17.061   1.051   2.483  1.00 95.93           C  
ATOM   2139  O   GLY A 147     -16.819   2.248   2.398  1.00 95.93           O  
ATOM   2140  N   SER A 148     -17.582   0.519   3.592  1.00 97.09           N  
ATOM   2141  H   SER A 148     -17.755  -0.475   3.641  1.00 97.09           H  
ATOM   2142  CA  SER A 148     -17.908   1.298   4.794  1.00 97.09           C  
ATOM   2143  HA  SER A 148     -17.067   1.951   5.028  1.00 97.09           H  
ATOM   2144  C   SER A 148     -18.151   0.404   6.013  1.00 97.09           C  
ATOM   2145  CB  SER A 148     -19.145   2.175   4.540  1.00 97.09           C  
ATOM   2146  HB2 SER A 148     -18.948   2.832   3.693  1.00 97.09           H  
ATOM   2147  HB3 SER A 148     -19.329   2.803   5.412  1.00 97.09           H  
ATOM   2148  O   SER A 148     -18.256  -0.817   5.891  1.00 97.09           O  
ATOM   2149  OG  SER A 148     -20.301   1.399   4.269  1.00 97.09           O  
ATOM   2150  HG  SER A 148     -20.911   1.944   3.766  1.00 97.09           H  
ATOM   2151  N   GLY A 149     -18.271   1.021   7.192  1.00 96.78           N  
ATOM   2152  H   GLY A 149     -18.025   2.000   7.228  1.00 96.78           H  
ATOM   2153  CA  GLY A 149     -18.545   0.328   8.453  1.00 96.78           C  
ATOM   2154  HA2 GLY A 149     -19.200   0.942   9.070  1.00 96.78           H  
ATOM   2155  HA3 GLY A 149     -19.059  -0.612   8.250  1.00 96.78           H  
ATOM   2156  C   GLY A 149     -17.278   0.022   9.246  1.00 96.78           C  
ATOM   2157  O   GLY A 149     -16.228   0.599   8.996  1.00 96.78           O  
ATOM   2158  N   ILE A 150     -17.376  -0.848  10.251  1.00 97.70           N  
ATOM   2159  H   ILE A 150     -18.236  -1.365  10.368  1.00 97.70           H  
ATOM   2160  CA  ILE A 150     -16.202  -1.324  10.993  1.00 97.70           C  
ATOM   2161  HA  ILE A 150     -15.370  -0.636  10.846  1.00 97.70           H  
ATOM   2162  C   ILE A 150     -15.806  -2.671  10.398  1.00 97.70           C  
ATOM   2163  CB  ILE A 150     -16.471  -1.401  12.511  1.00 97.70           C  
ATOM   2164  HB  ILE A 150     -17.314  -2.069  12.688  1.00 97.70           H  
ATOM   2165  O   ILE A 150     -16.566  -3.625  10.488  1.00 97.70           O  
ATOM   2166  CG1 ILE A 150     -16.818   0.002  13.061  1.00 97.70           C  
ATOM   2167 HG12 ILE A 150     -15.943   0.649  12.989  1.00 97.70           H  
ATOM   2168 HG13 ILE A 150     -17.611   0.446  12.457  1.00 97.70           H  
ATOM   2169  CG2 ILE A 150     -15.228  -1.968  13.226  1.00 97.70           C  
ATOM   2170 HG21 ILE A 150     -14.357  -1.345  13.021  1.00 97.70           H  
ATOM   2171 HG22 ILE A 150     -15.032  -2.982  12.879  1.00 97.70           H  
ATOM   2172 HG23 ILE A 150     -15.394  -2.028  14.301  1.00 97.70           H  
ATOM   2173  CD1 ILE A 150     -17.320  -0.004  14.507  1.00 97.70           C  
ATOM   2174 HD11 ILE A 150     -17.617   1.010  14.775  1.00 97.70           H  
ATOM   2175 HD12 ILE A 150     -16.533  -0.326  15.189  1.00 97.70           H  
ATOM   2176 HD13 ILE A 150     -18.182  -0.665  14.599  1.00 97.70           H  
ATOM   2177  N   TYR A 151     -14.624  -2.739   9.794  1.00 97.59           N  
ATOM   2178  H   TYR A 151     -14.079  -1.894   9.701  1.00 97.59           H  
ATOM   2179  CA  TYR A 151     -14.087  -3.963   9.221  1.00 97.59           C  
ATOM   2180  HA  TYR A 151     -14.859  -4.418   8.600  1.00 97.59           H  
ATOM   2181  C   TYR A 151     -13.705  -4.957  10.321  1.00 97.59           C  
ATOM   2182  CB  TYR A 151     -12.888  -3.632   8.325  1.00 97.59           C  
ATOM   2183  HB2 TYR A 151     -12.063  -3.257   8.931  1.00 97.59           H  
ATOM   2184  HB3 TYR A 151     -13.170  -2.836   7.636  1.00 97.59           H  
ATOM   2185  O   TYR A 151     -12.805  -4.691  11.126  1.00 97.59           O  
ATOM   2186  CG  TYR A 151     -12.417  -4.821   7.513  1.00 97.59           C  
ATOM   2187  CD1 TYR A 151     -11.354  -5.634   7.958  1.00 97.59           C  
ATOM   2188  HD1 TYR A 151     -10.870  -5.429   8.901  1.00 97.59           H  
ATOM   2189  CD2 TYR A 151     -13.091  -5.143   6.323  1.00 97.59           C  
ATOM   2190  HD2 TYR A 151     -13.939  -4.557   5.999  1.00 97.59           H  
ATOM   2191  CE1 TYR A 151     -10.960  -6.757   7.201  1.00 97.59           C  
ATOM   2192  HE1 TYR A 151     -10.184  -7.417   7.558  1.00 97.59           H  
ATOM   2193  CE2 TYR A 151     -12.680  -6.238   5.550  1.00 97.59           C  
ATOM   2194  HE2 TYR A 151     -13.185  -6.484   4.627  1.00 97.59           H  
ATOM   2195  OH  TYR A 151     -11.270  -8.105   5.215  1.00 97.59           O  
ATOM   2196  HH  TYR A 151     -10.665  -8.724   5.629  1.00 97.59           H  
ATOM   2197  CZ  TYR A 151     -11.617  -7.047   5.985  1.00 97.59           C  
ATOM   2198  N   ASP A 152     -14.378  -6.099  10.330  1.00 96.95           N  
ATOM   2199  H   ASP A 152     -15.229  -6.166   9.789  1.00 96.95           H  
ATOM   2200  CA  ASP A 152     -14.115  -7.270  11.171  1.00 96.95           C  
ATOM   2201  HA  ASP A 152     -13.158  -7.131  11.673  1.00 96.95           H  
ATOM   2202  C   ASP A 152     -13.991  -8.571  10.344  1.00 96.95           C  
ATOM   2203  CB  ASP A 152     -15.201  -7.356  12.257  1.00 96.95           C  
ATOM   2204  HB2 ASP A 152     -14.917  -8.130  12.969  1.00 96.95           H  
ATOM   2205  HB3 ASP A 152     -15.231  -6.411  12.800  1.00 96.95           H  
ATOM   2206  O   ASP A 152     -14.017  -9.675  10.899  1.00 96.95           O  
ATOM   2207  CG  ASP A 152     -16.611  -7.661  11.726  1.00 96.95           C  
ATOM   2208  OD1 ASP A 152     -17.462  -8.006  12.579  1.00 96.95           O  
ATOM   2209  OD2 ASP A 152     -16.840  -7.527  10.501  1.00 96.95           O  
ATOM   2210  N   GLY A 153     -13.851  -8.426   9.019  1.00 96.56           N  
ATOM   2211  H   GLY A 153     -13.817  -7.479   8.668  1.00 96.56           H  
ATOM   2212  CA  GLY A 153     -13.780  -9.507   8.037  1.00 96.56           C  
ATOM   2213  HA2 GLY A 153     -13.879  -9.081   7.039  1.00 96.56           H  
ATOM   2214  HA3 GLY A 153     -14.621 -10.184   8.188  1.00 96.56           H  
ATOM   2215  C   GLY A 153     -12.486 -10.324   8.083  1.00 96.56           C  
ATOM   2216  O   GLY A 153     -11.660 -10.231   8.992  1.00 96.56           O  
ATOM   2217  N   SER A 154     -12.282 -11.184   7.087  1.00 96.54           N  
ATOM   2218  H   SER A 154     -12.931 -11.199   6.313  1.00 96.54           H  
ATOM   2219  CA  SER A 154     -11.074 -12.010   7.027  1.00 96.54           C  
ATOM   2220  HA  SER A 154     -10.926 -12.433   8.020  1.00 96.54           H  
ATOM   2221  C   SER A 154      -9.819 -11.186   6.704  1.00 96.54           C  
ATOM   2222  CB  SER A 154     -11.272 -13.190   6.076  1.00 96.54           C  
ATOM   2223  HB2 SER A 154     -10.428 -13.873   6.176  1.00 96.54           H  
ATOM   2224  HB3 SER A 154     -12.184 -13.723   6.345  1.00 96.54           H  
ATOM   2225  O   SER A 154      -9.878 -10.099   6.140  1.00 96.54           O  
ATOM   2226  OG  SER A 154     -11.352 -12.777   4.735  1.00 96.54           O  
ATOM   2227  HG  SER A 154     -12.175 -12.294   4.629  1.00 96.54           H  
ATOM   2228  N   CYS A 155      -8.647 -11.708   7.056  1.00 96.83           N  
ATOM   2229  H   CYS A 155      -8.630 -12.630   7.467  1.00 96.83           H  
ATOM   2230  CA  CYS A 155      -7.365 -11.051   6.796  1.00 96.83           C  
ATOM   2231  HA  CYS A 155      -7.504 -10.192   6.140  1.00 96.83           H  
ATOM   2232  C   CYS A 155      -6.410 -12.028   6.108  1.00 96.83           C  
ATOM   2233  CB  CYS A 155      -6.758 -10.556   8.116  1.00 96.83           C  
ATOM   2234  HB2 CYS A 155      -6.425 -11.434   8.669  1.00 96.83           H  
ATOM   2235  HB3 CYS A 155      -5.879  -9.951   7.894  1.00 96.83           H  
ATOM   2236  O   CYS A 155      -6.552 -13.249   6.237  1.00 96.83           O  
ATOM   2237  SG  CYS A 155      -7.842  -9.610   9.223  1.00 96.83           S  
ATOM   2238  N   ASN A 156      -5.375 -11.512   5.442  1.00 96.55           N  
ATOM   2239  H   ASN A 156      -5.281 -10.508   5.391  1.00 96.55           H  
ATOM   2240  CA  ASN A 156      -4.309 -12.379   4.942  1.00 96.55           C  
ATOM   2241  HA  ASN A 156      -4.787 -13.186   4.387  1.00 96.55           H  
ATOM   2242  C   ASN A 156      -3.521 -13.033   6.099  1.00 96.55           C  
ATOM   2243  CB  ASN A 156      -3.420 -11.610   3.952  1.00 96.55           C  
ATOM   2244  HB2 ASN A 156      -4.052 -11.189   3.171  1.00 96.55           H  
ATOM   2245  HB3 ASN A 156      -2.904 -10.796   4.462  1.00 96.55           H  
ATOM   2246  O   ASN A 156      -3.440 -12.515   7.213  1.00 96.55           O  
ATOM   2247  CG  ASN A 156      -2.410 -12.508   3.261  1.00 96.55           C  
ATOM   2248  ND2 ASN A 156      -1.233 -12.018   2.973  1.00 96.55           N  
ATOM   2249 HD21 ASN A 156      -1.097 -11.024   3.091  1.00 96.55           H  
ATOM   2250 HD22 ASN A 156      -0.654 -12.582   2.368  1.00 96.55           H  
ATOM   2251  OD1 ASN A 156      -2.625 -13.688   3.038  1.00 96.55           O  
ATOM   2252  N   SER A 157      -2.882 -14.172   5.831  1.00 94.83           N  
ATOM   2253  H   SER A 157      -2.958 -14.525   4.887  1.00 94.83           H  
ATOM   2254  CA  SER A 157      -2.105 -14.923   6.831  1.00 94.83           C  
ATOM   2255  HA  SER A 157      -2.738 -15.076   7.705  1.00 94.83           H  
ATOM   2256  C   SER A 157      -0.837 -14.202   7.314  1.00 94.83           C  
ATOM   2257  CB  SER A 157      -1.731 -16.298   6.270  1.00 94.83           C  
ATOM   2258  HB2 SER A 157      -1.228 -16.872   7.048  1.00 94.83           H  
ATOM   2259  HB3 SER A 157      -2.636 -16.831   5.977  1.00 94.83           H  
ATOM   2260  O   SER A 157      -0.288 -14.542   8.365  1.00 94.83           O  
ATOM   2261  OG  SER A 157      -0.865 -16.177   5.152  1.00 94.83           O  
ATOM   2262  HG  SER A 157      -1.387 -15.934   4.383  1.00 94.83           H  
ATOM   2263  N   ARG A 158      -0.339 -13.221   6.548  1.00 95.06           N  
ATOM   2264  H   ARG A 158      -0.873 -12.960   5.731  1.00 95.06           H  
ATOM   2265  CA  ARG A 158       0.874 -12.442   6.838  1.00 95.06           C  
ATOM   2266  HA  ARG A 158       1.098 -12.520   7.902  1.00 95.06           H  
ATOM   2267  C   ARG A 158       0.642 -10.967   6.519  1.00 95.06           C  
ATOM   2268  CB  ARG A 158       2.062 -12.981   6.021  1.00 95.06           C  
ATOM   2269  HB2 ARG A 158       1.831 -12.889   4.960  1.00 95.06           H  
ATOM   2270  HB3 ARG A 158       2.939 -12.368   6.232  1.00 95.06           H  
ATOM   2271  O   ARG A 158      -0.093 -10.647   5.589  1.00 95.06           O  
ATOM   2272  CG  ARG A 158       2.395 -14.448   6.336  1.00 95.06           C  
ATOM   2273  HG2 ARG A 158       1.544 -15.080   6.083  1.00 95.06           H  
ATOM   2274  HG3 ARG A 158       2.611 -14.550   7.399  1.00 95.06           H  
ATOM   2275  CD  ARG A 158       3.603 -14.916   5.520  1.00 95.06           C  
ATOM   2276  HD2 ARG A 158       3.383 -14.771   4.462  1.00 95.06           H  
ATOM   2277  HD3 ARG A 158       4.466 -14.309   5.791  1.00 95.06           H  
ATOM   2278  NE  ARG A 158       3.889 -16.342   5.770  1.00 95.06           N  
ATOM   2279  HE  ARG A 158       3.196 -16.842   6.308  1.00 95.06           H  
ATOM   2280  NH1 ARG A 158       5.810 -16.484   4.525  1.00 95.06           N  
ATOM   2281 HH11 ARG A 158       5.671 -15.525   4.241  1.00 95.06           H  
ATOM   2282 HH12 ARG A 158       6.553 -17.036   4.120  1.00 95.06           H  
ATOM   2283  NH2 ARG A 158       5.036 -18.297   5.575  1.00 95.06           N  
ATOM   2284 HH21 ARG A 158       4.324 -18.759   6.123  1.00 95.06           H  
ATOM   2285 HH22 ARG A 158       5.793 -18.834   5.176  1.00 95.06           H  
ATOM   2286  CZ  ARG A 158       4.908 -17.032   5.293  1.00 95.06           C  
ATOM   2287  N   LEU A 159       1.325 -10.084   7.251  1.00 97.43           N  
ATOM   2288  H   LEU A 159       1.927 -10.421   7.988  1.00 97.43           H  
ATOM   2289  CA  LEU A 159       1.350  -8.656   6.924  1.00 97.43           C  
ATOM   2290  HA  LEU A 159       0.331  -8.271   6.927  1.00 97.43           H  
ATOM   2291  C   LEU A 159       1.940  -8.458   5.524  1.00 97.43           C  
ATOM   2292  CB  LEU A 159       2.188  -7.857   7.934  1.00 97.43           C  
ATOM   2293  HB2 LEU A 159       3.230  -8.158   7.829  1.00 97.43           H  
ATOM   2294  HB3 LEU A 159       2.115  -6.805   7.658  1.00 97.43           H  
ATOM   2295  O   LEU A 159       3.016  -8.982   5.220  1.00 97.43           O  
ATOM   2296  CG  LEU A 159       1.794  -7.988   9.410  1.00 97.43           C  
ATOM   2297  HG  LEU A 159       1.915  -9.023   9.728  1.00 97.43           H  
ATOM   2298  CD1 LEU A 159       2.745  -7.117  10.223  1.00 97.43           C  
ATOM   2299 HD11 LEU A 159       2.555  -7.264  11.286  1.00 97.43           H  
ATOM   2300 HD12 LEU A 159       3.779  -7.389  10.010  1.00 97.43           H  
ATOM   2301 HD13 LEU A 159       2.588  -6.065   9.983  1.00 97.43           H  
ATOM   2302  CD2 LEU A 159       0.365  -7.545   9.689  1.00 97.43           C  
ATOM   2303 HD21 LEU A 159      -0.351  -8.207   9.202  1.00 97.43           H  
ATOM   2304 HD22 LEU A 159       0.176  -7.554  10.762  1.00 97.43           H  
ATOM   2305 HD23 LEU A 159       0.213  -6.526   9.332  1.00 97.43           H  
ATOM   2306  N   ASN A 160       1.245  -7.695   4.691  1.00 97.12           N  
ATOM   2307  H   ASN A 160       0.349  -7.346   4.998  1.00 97.12           H  
ATOM   2308  CA  ASN A 160       1.583  -7.491   3.282  1.00 97.12           C  
ATOM   2309  HA  ASN A 160       2.652  -7.659   3.147  1.00 97.12           H  
ATOM   2310  C   ASN A 160       1.314  -6.058   2.800  1.00 97.12           C  
ATOM   2311  CB  ASN A 160       0.830  -8.527   2.430  1.00 97.12           C  
ATOM   2312  HB2 ASN A 160       1.101  -8.397   1.383  1.00 97.12           H  
ATOM   2313  HB3 ASN A 160       1.130  -9.530   2.735  1.00 97.12           H  
ATOM   2314  O   ASN A 160       1.637  -5.739   1.657  1.00 97.12           O  
ATOM   2315  CG  ASN A 160      -0.682  -8.430   2.543  1.00 97.12           C  
ATOM   2316  ND2 ASN A 160      -1.392  -9.254   1.815  1.00 97.12           N  
ATOM   2317 HD21 ASN A 160      -2.392  -9.118   1.849  1.00 97.12           H  
ATOM   2318 HD22 ASN A 160      -0.990  -9.771   1.047  1.00 97.12           H  
ATOM   2319  OD1 ASN A 160      -1.235  -7.665   3.315  1.00 97.12           O  
ATOM   2320  N   HIS A 161       0.799  -5.184   3.658  1.00 98.16           N  
ATOM   2321  H   HIS A 161       0.473  -5.506   4.559  1.00 98.16           H  
ATOM   2322  CA  HIS A 161       0.520  -3.790   3.343  1.00 98.16           C  
ATOM   2323  HA  HIS A 161       1.147  -3.473   2.510  1.00 98.16           H  
ATOM   2324  C   HIS A 161       0.857  -2.878   4.533  1.00 98.16           C  
ATOM   2325  CB  HIS A 161      -0.944  -3.709   2.903  1.00 98.16           C  
ATOM   2326  HB2 HIS A 161      -1.123  -4.436   2.110  1.00 98.16           H  
ATOM   2327  HB3 HIS A 161      -1.591  -3.962   3.743  1.00 98.16           H  
ATOM   2328  O   HIS A 161       1.046  -3.362   5.649  1.00 98.16           O  
ATOM   2329  CG  HIS A 161      -1.316  -2.359   2.375  1.00 98.16           C  
ATOM   2330  CD2 HIS A 161      -2.424  -1.644   2.729  1.00 98.16           C  
ATOM   2331  HD2 HIS A 161      -3.206  -1.951   3.408  1.00 98.16           H  
ATOM   2332  ND1 HIS A 161      -0.584  -1.587   1.496  1.00 98.16           N  
ATOM   2333  HD1 HIS A 161       0.283  -1.827   1.037  1.00 98.16           H  
ATOM   2334  CE1 HIS A 161      -1.234  -0.421   1.346  1.00 98.16           C  
ATOM   2335  HE1 HIS A 161      -0.909   0.422   0.754  1.00 98.16           H  
ATOM   2336  NE2 HIS A 161      -2.349  -0.424   2.077  1.00 98.16           N  
ATOM   2337  N   ALA A 162       0.988  -1.575   4.295  1.00 98.23           N  
ATOM   2338  H   ALA A 162       0.698  -1.219   3.396  1.00 98.23           H  
ATOM   2339  CA  ALA A 162       1.274  -0.570   5.312  1.00 98.23           C  
ATOM   2340  HA  ALA A 162       1.158  -1.023   6.297  1.00 98.23           H  
ATOM   2341  C   ALA A 162       0.278   0.577   5.192  1.00 98.23           C  
ATOM   2342  CB  ALA A 162       2.704  -0.036   5.185  1.00 98.23           C  
ATOM   2343  HB1 ALA A 162       2.952   0.511   6.095  1.00 98.23           H  
ATOM   2344  HB2 ALA A 162       3.414  -0.849   5.036  1.00 98.23           H  
ATOM   2345  HB3 ALA A 162       2.763   0.659   4.347  1.00 98.23           H  
ATOM   2346  O   ALA A 162      -0.020   1.016   4.087  1.00 98.23           O  
ATOM   2347  N   VAL A 163      -0.190   1.063   6.332  1.00 98.02           N  
ATOM   2348  H   VAL A 163       0.192   0.702   7.195  1.00 98.02           H  
ATOM   2349  CA  VAL A 163      -1.187   2.128   6.454  1.00 98.02           C  
ATOM   2350  HA  VAL A 163      -1.143   2.776   5.578  1.00 98.02           H  
ATOM   2351  C   VAL A 163      -0.862   2.977   7.682  1.00 98.02           C  
ATOM   2352  CB  VAL A 163      -2.611   1.542   6.551  1.00 98.02           C  
ATOM   2353  HB  VAL A 163      -3.298   2.379   6.676  1.00 98.02           H  
ATOM   2354  O   VAL A 163      -0.003   2.615   8.489  1.00 98.02           O  
ATOM   2355  CG1 VAL A 163      -3.045   0.813   5.279  1.00 98.02           C  
ATOM   2356 HG11 VAL A 163      -4.107   0.573   5.326  1.00 98.02           H  
ATOM   2357 HG12 VAL A 163      -2.475  -0.107   5.151  1.00 98.02           H  
ATOM   2358 HG13 VAL A 163      -2.874   1.448   4.410  1.00 98.02           H  
ATOM   2359  CG2 VAL A 163      -2.775   0.582   7.741  1.00 98.02           C  
ATOM   2360 HG21 VAL A 163      -3.751   0.098   7.705  1.00 98.02           H  
ATOM   2361 HG22 VAL A 163      -2.016  -0.201   7.710  1.00 98.02           H  
ATOM   2362 HG23 VAL A 163      -2.691   1.136   8.676  1.00 98.02           H  
ATOM   2363  N   THR A 164      -1.561   4.093   7.873  1.00 98.40           N  
ATOM   2364  H   THR A 164      -2.242   4.371   7.181  1.00 98.40           H  
ATOM   2365  CA  THR A 164      -1.345   4.955   9.045  1.00 98.40           C  
ATOM   2366  HA  THR A 164      -0.507   4.573   9.629  1.00 98.40           H  
ATOM   2367  C   THR A 164      -2.569   4.951   9.949  1.00 98.40           C  
ATOM   2368  CB  THR A 164      -0.967   6.379   8.627  1.00 98.40           C  
ATOM   2369  HB  THR A 164      -1.839   6.878   8.204  1.00 98.40           H  
ATOM   2370  O   THR A 164      -3.663   5.315   9.519  1.00 98.40           O  
ATOM   2371  CG2 THR A 164      -0.426   7.208   9.789  1.00 98.40           C  
ATOM   2372 HG21 THR A 164      -1.171   7.272  10.582  1.00 98.40           H  
ATOM   2373 HG22 THR A 164      -0.196   8.214   9.437  1.00 98.40           H  
ATOM   2374 HG23 THR A 164       0.484   6.755  10.184  1.00 98.40           H  
ATOM   2375  OG1 THR A 164       0.045   6.341   7.654  1.00 98.40           O  
ATOM   2376  HG1 THR A 164       0.804   5.871   8.007  1.00 98.40           H  
ATOM   2377  N   VAL A 165      -2.405   4.587  11.222  1.00 98.41           N  
ATOM   2378  H   VAL A 165      -1.475   4.344  11.533  1.00 98.41           H  
ATOM   2379  CA  VAL A 165      -3.461   4.757  12.229  1.00 98.41           C  
ATOM   2380  HA  VAL A 165      -4.419   4.509  11.774  1.00 98.41           H  
ATOM   2381  C   VAL A 165      -3.486   6.222  12.645  1.00 98.41           C  
ATOM   2382  CB  VAL A 165      -3.283   3.836  13.448  1.00 98.41           C  
ATOM   2383  HB  VAL A 165      -2.347   4.066  13.956  1.00 98.41           H  
ATOM   2384  O   VAL A 165      -2.521   6.727  13.218  1.00 98.41           O  
ATOM   2385  CG1 VAL A 165      -4.449   4.014  14.428  1.00 98.41           C  
ATOM   2386 HG11 VAL A 165      -4.364   3.279  15.229  1.00 98.41           H  
ATOM   2387 HG12 VAL A 165      -5.399   3.867  13.915  1.00 98.41           H  
ATOM   2388 HG13 VAL A 165      -4.425   5.012  14.865  1.00 98.41           H  
ATOM   2389  CG2 VAL A 165      -3.267   2.366  13.029  1.00 98.41           C  
ATOM   2390 HG21 VAL A 165      -3.131   1.728  13.903  1.00 98.41           H  
ATOM   2391 HG22 VAL A 165      -2.436   2.196  12.344  1.00 98.41           H  
ATOM   2392 HG23 VAL A 165      -4.203   2.105  12.536  1.00 98.41           H  
ATOM   2393  N   ILE A 166      -4.593   6.904  12.354  1.00 98.13           N  
ATOM   2394  H   ILE A 166      -5.337   6.402  11.891  1.00 98.13           H  
ATOM   2395  CA  ILE A 166      -4.783   8.342  12.607  1.00 98.13           C  
ATOM   2396  HA  ILE A 166      -3.841   8.747  12.975  1.00 98.13           H  
ATOM   2397  C   ILE A 166      -5.798   8.615  13.723  1.00 98.13           C  
ATOM   2398  CB  ILE A 166      -5.099   9.108  11.301  1.00 98.13           C  
ATOM   2399  HB  ILE A 166      -5.125  10.170  11.542  1.00 98.13           H  
ATOM   2400  O   ILE A 166      -6.141   9.765  13.995  1.00 98.13           O  
ATOM   2401  CG1 ILE A 166      -6.435   8.741  10.618  1.00 98.13           C  
ATOM   2402 HG12 ILE A 166      -6.547   7.659  10.545  1.00 98.13           H  
ATOM   2403 HG13 ILE A 166      -6.418   9.136   9.602  1.00 98.13           H  
ATOM   2404  CG2 ILE A 166      -3.966   8.930  10.278  1.00 98.13           C  
ATOM   2405 HG21 ILE A 166      -3.010   9.187  10.733  1.00 98.13           H  
ATOM   2406 HG22 ILE A 166      -3.929   7.902   9.918  1.00 98.13           H  
ATOM   2407 HG23 ILE A 166      -4.124   9.593   9.426  1.00 98.13           H  
ATOM   2408  CD1 ILE A 166      -7.663   9.350  11.300  1.00 98.13           C  
ATOM   2409 HD11 ILE A 166      -7.939   8.779  12.187  1.00 98.13           H  
ATOM   2410 HD12 ILE A 166      -7.460  10.381  11.592  1.00 98.13           H  
ATOM   2411 HD13 ILE A 166      -8.497   9.349  10.598  1.00 98.13           H  
ATOM   2412  N   GLY A 167      -6.303   7.574  14.378  1.00 98.12           N  
ATOM   2413  H   GLY A 167      -6.043   6.640  14.096  1.00 98.12           H  
ATOM   2414  CA  GLY A 167      -7.291   7.731  15.431  1.00 98.12           C  
ATOM   2415  HA2 GLY A 167      -6.828   8.198  16.301  1.00 98.12           H  
ATOM   2416  HA3 GLY A 167      -8.079   8.389  15.064  1.00 98.12           H  
ATOM   2417  C   GLY A 167      -7.934   6.424  15.858  1.00 98.12           C  
ATOM   2418  O   GLY A 167      -7.562   5.342  15.406  1.00 98.12           O  
ATOM   2419  N   TYR A 168      -8.915   6.540  16.740  1.00 97.99           N  
ATOM   2420  H   TYR A 168      -9.195   7.472  17.013  1.00 97.99           H  
ATOM   2421  CA  TYR A 168      -9.732   5.439  17.232  1.00 97.99           C  
ATOM   2422  HA  TYR A 168      -9.979   4.786  16.395  1.00 97.99           H  
ATOM   2423  C   TYR A 168     -11.039   5.972  17.822  1.00 97.99           C  
ATOM   2424  CB  TYR A 168      -8.955   4.628  18.281  1.00 97.99           C  
ATOM   2425  HB2 TYR A 168      -9.559   3.778  18.600  1.00 97.99           H  
ATOM   2426  HB3 TYR A 168      -8.057   4.220  17.817  1.00 97.99           H  
ATOM   2427  O   TYR A 168     -11.156   7.146  18.185  1.00 97.99           O  
ATOM   2428  CG  TYR A 168      -8.552   5.417  19.505  1.00 97.99           C  
ATOM   2429  CD1 TYR A 168      -7.309   6.076  19.544  1.00 97.99           C  
ATOM   2430  HD1 TYR A 168      -6.628   5.980  18.711  1.00 97.99           H  
ATOM   2431  CD2 TYR A 168      -9.442   5.517  20.587  1.00 97.99           C  
ATOM   2432  HD2 TYR A 168     -10.399   5.017  20.557  1.00 97.99           H  
ATOM   2433  CE1 TYR A 168      -6.962   6.866  20.656  1.00 97.99           C  
ATOM   2434  HE1 TYR A 168      -6.017   7.387  20.692  1.00 97.99           H  
ATOM   2435  CE2 TYR A 168      -9.101   6.300  21.697  1.00 97.99           C  
ATOM   2436  HE2 TYR A 168      -9.801   6.376  22.516  1.00 97.99           H  
ATOM   2437  OH  TYR A 168      -7.582   7.801  22.770  1.00 97.99           O  
ATOM   2438  HH  TYR A 168      -8.299   7.770  23.407  1.00 97.99           H  
ATOM   2439  CZ  TYR A 168      -7.870   6.991  21.726  1.00 97.99           C  
ATOM   2440  N   GLY A 169     -12.018   5.091  17.966  1.00 97.74           N  
ATOM   2441  H   GLY A 169     -11.875   4.146  17.638  1.00 97.74           H  
ATOM   2442  CA  GLY A 169     -13.281   5.408  18.615  1.00 97.74           C  
ATOM   2443  HA2 GLY A 169     -13.904   5.975  17.923  1.00 97.74           H  
ATOM   2444  HA3 GLY A 169     -13.100   6.020  19.499  1.00 97.74           H  
ATOM   2445  C   GLY A 169     -14.038   4.165  19.052  1.00 97.74           C  
ATOM   2446  O   GLY A 169     -13.493   3.056  19.079  1.00 97.74           O  
ATOM   2447  N   THR A 170     -15.300   4.393  19.395  1.00 97.23           N  
ATOM   2448  H   THR A 170     -15.664   5.331  19.308  1.00 97.23           H  
ATOM   2449  CA  THR A 170     -16.279   3.373  19.759  1.00 97.23           C  
ATOM   2450  HA  THR A 170     -15.955   2.398  19.396  1.00 97.23           H  
ATOM   2451  C   THR A 170     -17.593   3.742  19.085  1.00 97.23           C  
ATOM   2452  CB  THR A 170     -16.471   3.302  21.280  1.00 97.23           C  
ATOM   2453  HB  THR A 170     -16.923   4.229  21.632  1.00 97.23           H  
ATOM   2454  O   THR A 170     -18.005   4.899  19.148  1.00 97.23           O  
ATOM   2455  CG2 THR A 170     -17.345   2.127  21.688  1.00 97.23           C  
ATOM   2456 HG21 THR A 170     -17.437   2.079  22.773  1.00 97.23           H  
ATOM   2457 HG22 THR A 170     -16.896   1.205  21.319  1.00 97.23           H  
ATOM   2458 HG23 THR A 170     -18.343   2.238  21.264  1.00 97.23           H  
ATOM   2459  OG1 THR A 170     -15.239   3.118  21.950  1.00 97.23           O  
ATOM   2460  HG1 THR A 170     -15.431   3.232  22.884  1.00 97.23           H  
ATOM   2461  N   SER A 171     -18.218   2.783  18.413  1.00 96.38           N  
ATOM   2462  H   SER A 171     -17.814   1.857  18.404  1.00 96.38           H  
ATOM   2463  CA  SER A 171     -19.527   2.938  17.785  1.00 96.38           C  
ATOM   2464  HA  SER A 171     -19.506   3.784  17.099  1.00 96.38           H  
ATOM   2465  C   SER A 171     -20.595   3.189  18.846  1.00 96.38           C  
ATOM   2466  CB  SER A 171     -19.826   1.674  16.988  1.00 96.38           C  
ATOM   2467  HB2 SER A 171     -19.214   1.661  16.086  1.00 96.38           H  
ATOM   2468  HB3 SER A 171     -19.555   0.813  17.600  1.00 96.38           H  
ATOM   2469  O   SER A 171     -20.640   2.508  19.871  1.00 96.38           O  
ATOM   2470  OG  SER A 171     -21.182   1.578  16.628  1.00 96.38           O  
ATOM   2471  HG  SER A 171     -21.353   0.634  16.642  1.00 96.38           H  
ATOM   2472  N   GLU A 172     -21.450   4.180  18.605  1.00 95.19           N  
ATOM   2473  H   GLU A 172     -21.366   4.709  17.749  1.00 95.19           H  
ATOM   2474  CA  GLU A 172     -22.572   4.491  19.497  1.00 95.19           C  
ATOM   2475  HA  GLU A 172     -22.232   4.453  20.532  1.00 95.19           H  
ATOM   2476  C   GLU A 172     -23.710   3.468  19.373  1.00 95.19           C  
ATOM   2477  CB  GLU A 172     -23.094   5.911  19.214  1.00 95.19           C  
ATOM   2478  HB2 GLU A 172     -23.963   6.086  19.849  1.00 95.19           H  
ATOM   2479  HB3 GLU A 172     -23.404   5.980  18.172  1.00 95.19           H  
ATOM   2480  O   GLU A 172     -24.503   3.324  20.300  1.00 95.19           O  
ATOM   2481  CG  GLU A 172     -22.046   6.998  19.513  1.00 95.19           C  
ATOM   2482  HG2 GLU A 172     -21.210   6.883  18.822  1.00 95.19           H  
ATOM   2483  HG3 GLU A 172     -21.668   6.841  20.523  1.00 95.19           H  
ATOM   2484  CD  GLU A 172     -22.586   8.436  19.402  1.00 95.19           C  
ATOM   2485  OE1 GLU A 172     -21.833   9.358  19.801  1.00 95.19           O  
ATOM   2486  OE2 GLU A 172     -23.730   8.628  18.934  1.00 95.19           O  
ATOM   2487  N   GLU A 173     -23.785   2.747  18.251  1.00 93.98           N  
ATOM   2488  H   GLU A 173     -23.069   2.864  17.549  1.00 93.98           H  
ATOM   2489  CA  GLU A 173     -24.886   1.826  17.949  1.00 93.98           C  
ATOM   2490  HA  GLU A 173     -25.827   2.275  18.265  1.00 93.98           H  
ATOM   2491  C   GLU A 173     -24.754   0.493  18.696  1.00 93.98           C  
ATOM   2492  CB  GLU A 173     -24.952   1.580  16.431  1.00 93.98           C  
ATOM   2493  HB2 GLU A 173     -24.003   1.163  16.094  1.00 93.98           H  
ATOM   2494  HB3 GLU A 173     -25.740   0.852  16.239  1.00 93.98           H  
ATOM   2495  O   GLU A 173     -25.725  -0.005  19.264  1.00 93.98           O  
ATOM   2496  CG  GLU A 173     -25.261   2.860  15.635  1.00 93.98           C  
ATOM   2497  HG2 GLU A 173     -24.468   3.587  15.809  1.00 93.98           H  
ATOM   2498  HG3 GLU A 173     -26.192   3.284  16.013  1.00 93.98           H  
ATOM   2499  CD  GLU A 173     -25.392   2.632  14.119  1.00 93.98           C  
ATOM   2500  OE1 GLU A 173     -25.733   3.619  13.427  1.00 93.98           O  
ATOM   2501  OE2 GLU A 173     -25.161   1.495  13.653  1.00 93.98           O  
ATOM   2502  N   ASP A 174     -23.548  -0.076  18.714  1.00 94.89           N  
ATOM   2503  H   ASP A 174     -22.812   0.370  18.186  1.00 94.89           H  
ATOM   2504  CA  ASP A 174     -23.269  -1.427  19.216  1.00 94.89           C  
ATOM   2505  HA  ASP A 174     -24.149  -1.799  19.741  1.00 94.89           H  
ATOM   2506  C   ASP A 174     -22.110  -1.481  20.229  1.00 94.89           C  
ATOM   2507  CB  ASP A 174     -23.024  -2.361  18.016  1.00 94.89           C  
ATOM   2508  HB2 ASP A 174     -22.961  -3.386  18.381  1.00 94.89           H  
ATOM   2509  HB3 ASP A 174     -23.878  -2.303  17.341  1.00 94.89           H  
ATOM   2510  O   ASP A 174     -21.839  -2.530  20.815  1.00 94.89           O  
ATOM   2511  CG  ASP A 174     -21.748  -2.039  17.231  1.00 94.89           C  
ATOM   2512  OD1 ASP A 174     -21.332  -2.873  16.404  1.00 94.89           O  
ATOM   2513  OD2 ASP A 174     -21.130  -0.975  17.474  1.00 94.89           O  
ATOM   2514  N   GLY A 175     -21.431  -0.357  20.478  1.00 95.77           N  
ATOM   2515  H   GLY A 175     -21.689   0.480  19.974  1.00 95.77           H  
ATOM   2516  CA  GLY A 175     -20.274  -0.303  21.367  1.00 95.77           C  
ATOM   2517  HA2 GLY A 175     -20.501  -0.852  22.280  1.00 95.77           H  
ATOM   2518  HA3 GLY A 175     -20.084   0.738  21.629  1.00 95.77           H  
ATOM   2519  C   GLY A 175     -18.992  -0.891  20.767  1.00 95.77           C  
ATOM   2520  O   GLY A 175     -18.002  -1.031  21.493  1.00 95.77           O  
ATOM   2521  N   THR A 176     -18.967  -1.223  19.472  1.00 96.86           N  
ATOM   2522  H   THR A 176     -19.812  -1.138  18.924  1.00 96.86           H  
ATOM   2523  CA  THR A 176     -17.785  -1.791  18.813  1.00 96.86           C  
ATOM   2524  HA  THR A 176     -17.445  -2.633  19.416  1.00 96.86           H  
ATOM   2525  C   THR A 176     -16.665  -0.759  18.747  1.00 96.86           C  
ATOM   2526  CB  THR A 176     -18.118  -2.352  17.423  1.00 96.86           C  
ATOM   2527  HB  THR A 176     -18.560  -1.579  16.794  1.00 96.86           H  
ATOM   2528  O   THR A 176     -16.829   0.357  18.248  1.00 96.86           O  
ATOM   2529  CG2 THR A 176     -16.894  -2.961  16.735  1.00 96.86           C  
ATOM   2530 HG21 THR A 176     -16.475  -3.757  17.349  1.00 96.86           H  
ATOM   2531 HG22 THR A 176     -16.133  -2.202  16.555  1.00 96.86           H  
ATOM   2532 HG23 THR A 176     -17.199  -3.382  15.777  1.00 96.86           H  
ATOM   2533  OG1 THR A 176     -19.014  -3.417  17.598  1.00 96.86           O  
ATOM   2534  HG1 THR A 176     -19.792  -3.242  17.063  1.00 96.86           H  
ATOM   2535  N   LYS A 177     -15.490  -1.119  19.264  1.00 97.87           N  
ATOM   2536  H   LYS A 177     -15.404  -2.067  19.602  1.00 97.87           H  
ATOM   2537  CA  LYS A 177     -14.289  -0.281  19.214  1.00 97.87           C  
ATOM   2538  HA  LYS A 177     -14.563   0.764  19.363  1.00 97.87           H  
ATOM   2539  C   LYS A 177     -13.615  -0.408  17.854  1.00 97.87           C  
ATOM   2540  CB  LYS A 177     -13.324  -0.707  20.313  1.00 97.87           C  
ATOM   2541  HB2 LYS A 177     -12.378  -0.183  20.175  1.00 97.87           H  
ATOM   2542  HB3 LYS A 177     -13.139  -1.775  20.196  1.00 97.87           H  
ATOM   2543  O   LYS A 177     -13.551  -1.499  17.295  1.00 97.87           O  
ATOM   2544  CG  LYS A 177     -13.847  -0.431  21.728  1.00 97.87           C  
ATOM   2545  HG2 LYS A 177     -14.854  -0.829  21.858  1.00 97.87           H  
ATOM   2546  HG3 LYS A 177     -13.844   0.641  21.925  1.00 97.87           H  
ATOM   2547  CD  LYS A 177     -12.892  -1.153  22.672  1.00 97.87           C  
ATOM   2548  HD2 LYS A 177     -11.878  -0.826  22.444  1.00 97.87           H  
ATOM   2549  HD3 LYS A 177     -12.957  -2.222  22.468  1.00 97.87           H  
ATOM   2550  CE  LYS A 177     -13.166  -0.922  24.153  1.00 97.87           C  
ATOM   2551  HE2 LYS A 177     -14.192  -1.213  24.379  1.00 97.87           H  
ATOM   2552  HE3 LYS A 177     -13.043   0.139  24.371  1.00 97.87           H  
ATOM   2553  NZ  LYS A 177     -12.199  -1.740  24.925  1.00 97.87           N  
ATOM   2554  HZ1 LYS A 177     -12.149  -1.479  25.899  1.00 97.87           H  
ATOM   2555  HZ2 LYS A 177     -12.433  -2.718  24.836  1.00 97.87           H  
ATOM   2556  HZ3 LYS A 177     -11.284  -1.680  24.501  1.00 97.87           H  
ATOM   2557  N   TYR A 178     -13.041   0.684  17.363  1.00 97.98           N  
ATOM   2558  H   TYR A 178     -13.156   1.560  17.851  1.00 97.98           H  
ATOM   2559  CA  TYR A 178     -12.337   0.687  16.082  1.00 97.98           C  
ATOM   2560  HA  TYR A 178     -11.992  -0.326  15.876  1.00 97.98           H  
ATOM   2561  C   TYR A 178     -11.096   1.581  16.090  1.00 97.98           C  
ATOM   2562  CB  TYR A 178     -13.314   1.079  14.963  1.00 97.98           C  
ATOM   2563  HB2 TYR A 178     -14.100   0.326  14.912  1.00 97.98           H  
ATOM   2564  HB3 TYR A 178     -12.786   1.049  14.009  1.00 97.98           H  
ATOM   2565  O   TYR A 178     -11.025   2.565  16.834  1.00 97.98           O  
ATOM   2566  CG  TYR A 178     -13.955   2.446  15.130  1.00 97.98           C  
ATOM   2567  CD1 TYR A 178     -15.201   2.571  15.777  1.00 97.98           C  
ATOM   2568  HD1 TYR A 178     -15.702   1.693  16.158  1.00 97.98           H  
ATOM   2569  CD2 TYR A 178     -13.301   3.593  14.644  1.00 97.98           C  
ATOM   2570  HD2 TYR A 178     -12.352   3.494  14.139  1.00 97.98           H  
ATOM   2571  CE1 TYR A 178     -15.796   3.837  15.925  1.00 97.98           C  
ATOM   2572  HE1 TYR A 178     -16.761   3.942  16.399  1.00 97.98           H  
ATOM   2573  CE2 TYR A 178     -13.884   4.863  14.810  1.00 97.98           C  
ATOM   2574  HE2 TYR A 178     -13.381   5.745  14.443  1.00 97.98           H  
ATOM   2575  OH  TYR A 178     -15.698   6.208  15.604  1.00 97.98           O  
ATOM   2576  HH  TYR A 178     -15.175   6.902  15.195  1.00 97.98           H  
ATOM   2577  CZ  TYR A 178     -15.134   4.984  15.448  1.00 97.98           C  
ATOM   2578  N   TRP A 179     -10.130   1.245  15.239  1.00 98.25           N  
ATOM   2579  H   TRP A 179     -10.266   0.397  14.708  1.00 98.25           H  
ATOM   2580  CA  TRP A 179      -9.079   2.144  14.761  1.00 98.25           C  
ATOM   2581  HA  TRP A 179      -8.801   2.846  15.547  1.00 98.25           H  
ATOM   2582  C   TRP A 179      -9.586   2.926  13.553  1.00 98.25           C  
ATOM   2583  CB  TRP A 179      -7.843   1.336  14.358  1.00 98.25           C  
ATOM   2584  HB2 TRP A 179      -7.089   2.019  13.966  1.00 98.25           H  
ATOM   2585  HB3 TRP A 179      -8.114   0.653  13.553  1.00 98.25           H  
ATOM   2586  O   TRP A 179     -10.396   2.410  12.789  1.00 98.25           O  
ATOM   2587  CG  TRP A 179      -7.219   0.552  15.459  1.00 98.25           C  
ATOM   2588  CD1 TRP A 179      -7.239  -0.794  15.602  1.00 98.25           C  
ATOM   2589  HD1 TRP A 179      -7.718  -1.488  14.927  1.00 98.25           H  
ATOM   2590  CD2 TRP A 179      -6.536   1.072  16.630  1.00 98.25           C  
ATOM   2591  CE2 TRP A 179      -6.135  -0.033  17.436  1.00 98.25           C  
ATOM   2592  CE3 TRP A 179      -6.266   2.371  17.111  1.00 98.25           C  
ATOM   2593  HE3 TRP A 179      -6.534   3.222  16.502  1.00 98.25           H  
ATOM   2594  NE1 TRP A 179      -6.583  -1.147  16.764  1.00 98.25           N  
ATOM   2595  HE1 TRP A 179      -6.575  -2.087  17.133  1.00 98.25           H  
ATOM   2596  CH2 TRP A 179      -5.281   1.443  19.128  1.00 98.25           C  
ATOM   2597  HH2 TRP A 179      -4.808   1.561  20.092  1.00 98.25           H  
ATOM   2598  CZ2 TRP A 179      -5.503   0.142  18.667  1.00 98.25           C  
ATOM   2599  HZ2 TRP A 179      -5.223  -0.716  19.261  1.00 98.25           H  
ATOM   2600  CZ3 TRP A 179      -5.655   2.560  18.363  1.00 98.25           C  
ATOM   2601  HZ3 TRP A 179      -5.457   3.558  18.727  1.00 98.25           H  
ATOM   2602  N   ILE A 180      -9.097   4.148  13.357  1.00 98.16           N  
ATOM   2603  H   ILE A 180      -8.408   4.492  14.011  1.00 98.16           H  
ATOM   2604  CA  ILE A 180      -9.278   4.908  12.117  1.00 98.16           C  
ATOM   2605  HA  ILE A 180     -10.044   4.430  11.506  1.00 98.16           H  
ATOM   2606  C   ILE A 180      -7.956   4.855  11.357  1.00 98.16           C  
ATOM   2607  CB  ILE A 180      -9.721   6.364  12.372  1.00 98.16           C  
ATOM   2608  HB  ILE A 180      -8.893   6.893  12.845  1.00 98.16           H  
ATOM   2609  O   ILE A 180      -6.924   5.307  11.860  1.00 98.16           O  
ATOM   2610  CG1 ILE A 180     -10.942   6.457  13.312  1.00 98.16           C  
ATOM   2611 HG12 ILE A 180     -11.807   6.019  12.815  1.00 98.16           H  
ATOM   2612 HG13 ILE A 180     -10.748   5.890  14.222  1.00 98.16           H  
ATOM   2613  CG2 ILE A 180     -10.048   7.020  11.016  1.00 98.16           C  
ATOM   2614 HG21 ILE A 180     -10.865   6.488  10.529  1.00 98.16           H  
ATOM   2615 HG22 ILE A 180     -10.338   8.062  11.151  1.00 98.16           H  
ATOM   2616 HG23 ILE A 180      -9.181   6.996  10.356  1.00 98.16           H  
ATOM   2617  CD1 ILE A 180     -11.277   7.890  13.750  1.00 98.16           C  
ATOM   2618 HD11 ILE A 180     -11.664   8.469  12.911  1.00 98.16           H  
ATOM   2619 HD12 ILE A 180     -10.387   8.377  14.148  1.00 98.16           H  
ATOM   2620 HD13 ILE A 180     -12.038   7.861  14.530  1.00 98.16           H  
ATOM   2621  N   VAL A 181      -7.994   4.304  10.151  1.00 98.01           N  
ATOM   2622  H   VAL A 181      -8.880   3.954   9.815  1.00 98.01           H  
ATOM   2623  CA  VAL A 181      -6.831   4.056   9.301  1.00 98.01           C  
ATOM   2624  HA  VAL A 181      -5.916   4.300   9.839  1.00 98.01           H  
ATOM   2625  C   VAL A 181      -6.913   4.938   8.061  1.00 98.01           C  
ATOM   2626  CB  VAL A 181      -6.781   2.562   8.934  1.00 98.01           C  
ATOM   2627  HB  VAL A 181      -7.733   2.260   8.498  1.00 98.01           H  
ATOM   2628  O   VAL A 181      -7.934   4.939   7.379  1.00 98.01           O  
ATOM   2629  CG1 VAL A 181      -5.676   2.269   7.928  1.00 98.01           C  
ATOM   2630 HG11 VAL A 181      -4.720   2.587   8.345  1.00 98.01           H  
ATOM   2631 HG12 VAL A 181      -5.665   1.200   7.714  1.00 98.01           H  
ATOM   2632 HG13 VAL A 181      -5.860   2.784   6.986  1.00 98.01           H  
ATOM   2633  CG2 VAL A 181      -6.510   1.705  10.178  1.00 98.01           C  
ATOM   2634 HG21 VAL A 181      -7.312   1.832  10.906  1.00 98.01           H  
ATOM   2635 HG22 VAL A 181      -6.470   0.653   9.896  1.00 98.01           H  
ATOM   2636 HG23 VAL A 181      -5.560   1.993  10.628  1.00 98.01           H  
ATOM   2637  N   LYS A 182      -5.839   5.673   7.759  1.00 98.33           N  
ATOM   2638  H   LYS A 182      -5.038   5.589   8.369  1.00 98.33           H  
ATOM   2639  CA  LYS A 182      -5.610   6.305   6.454  1.00 98.33           C  
ATOM   2640  HA  LYS A 182      -6.564   6.582   6.004  1.00 98.33           H  
ATOM   2641  C   LYS A 182      -4.936   5.287   5.539  1.00 98.33           C  
ATOM   2642  CB  LYS A 182      -4.749   7.570   6.619  1.00 98.33           C  
ATOM   2643  HB2 LYS A 182      -5.232   8.241   7.329  1.00 98.33           H  
ATOM   2644  HB3 LYS A 182      -3.775   7.295   7.023  1.00 98.33           H  
ATOM   2645  O   LYS A 182      -3.851   4.803   5.874  1.00 98.33           O  
ATOM   2646  CG  LYS A 182      -4.548   8.299   5.278  1.00 98.33           C  
ATOM   2647  HG2 LYS A 182      -5.523   8.510   4.838  1.00 98.33           H  
ATOM   2648  HG3 LYS A 182      -3.992   7.652   4.600  1.00 98.33           H  
ATOM   2649  CD  LYS A 182      -3.775   9.615   5.438  1.00 98.33           C  
ATOM   2650  HD2 LYS A 182      -2.815   9.421   5.917  1.00 98.33           H  
ATOM   2651  HD3 LYS A 182      -4.366  10.294   6.053  1.00 98.33           H  
ATOM   2652  CE  LYS A 182      -3.548  10.241   4.057  1.00 98.33           C  
ATOM   2653  HE2 LYS A 182      -2.978   9.542   3.446  1.00 98.33           H  
ATOM   2654  HE3 LYS A 182      -4.520  10.381   3.583  1.00 98.33           H  
ATOM   2655  NZ  LYS A 182      -2.844  11.547   4.112  1.00 98.33           N  
ATOM   2656  HZ1 LYS A 182      -2.766  11.942   3.186  1.00 98.33           H  
ATOM   2657  HZ2 LYS A 182      -3.384  12.242   4.608  1.00 98.33           H  
ATOM   2658  HZ3 LYS A 182      -1.908  11.502   4.489  1.00 98.33           H  
ATOM   2659  N   ASN A 183      -5.576   4.978   4.416  1.00 98.31           N  
ATOM   2660  H   ASN A 183      -6.449   5.436   4.198  1.00 98.31           H  
ATOM   2661  CA  ASN A 183      -5.010   4.133   3.372  1.00 98.31           C  
ATOM   2662  HA  ASN A 183      -4.203   3.539   3.802  1.00 98.31           H  
ATOM   2663  C   ASN A 183      -4.375   4.998   2.259  1.00 98.31           C  
ATOM   2664  CB  ASN A 183      -6.110   3.156   2.898  1.00 98.31           C  
ATOM   2665  HB2 ASN A 183      -6.712   2.848   3.752  1.00 98.31           H  
ATOM   2666  HB3 ASN A 183      -6.765   3.649   2.180  1.00 98.31           H  
ATOM   2667  O   ASN A 183      -4.467   6.228   2.276  1.00 98.31           O  
ATOM   2668  CG  ASN A 183      -5.554   1.889   2.273  1.00 98.31           C  
ATOM   2669  ND2 ASN A 183      -6.383   0.924   1.967  1.00 98.31           N  
ATOM   2670 HD21 ASN A 183      -5.991   0.156   1.441  1.00 98.31           H  
ATOM   2671 HD22 ASN A 183      -7.383   1.045   2.039  1.00 98.31           H  
ATOM   2672  OD1 ASN A 183      -4.365   1.763   2.064  1.00 98.31           O  
ATOM   2673  N   SER A 184      -3.710   4.352   1.307  1.00 98.08           N  
ATOM   2674  H   SER A 184      -3.635   3.349   1.401  1.00 98.08           H  
ATOM   2675  CA  SER A 184      -3.014   4.958   0.167  1.00 98.08           C  
ATOM   2676  HA  SER A 184      -3.203   6.031   0.172  1.00 98.08           H  
ATOM   2677  C   SER A 184      -3.551   4.448  -1.175  1.00 98.08           C  
ATOM   2678  CB  SER A 184      -1.495   4.764   0.305  1.00 98.08           C  
ATOM   2679  HB2 SER A 184      -0.989   5.061  -0.613  1.00 98.08           H  
ATOM   2680  HB3 SER A 184      -1.141   5.412   1.107  1.00 98.08           H  
ATOM   2681  O   SER A 184      -2.776   4.250  -2.105  1.00 98.08           O  
ATOM   2682  OG  SER A 184      -1.151   3.426   0.628  1.00 98.08           O  
ATOM   2683  HG  SER A 184      -1.432   2.850  -0.087  1.00 98.08           H  
ATOM   2684  N   TRP A 185      -4.858   4.184  -1.268  1.00 98.03           N  
ATOM   2685  H   TRP A 185      -5.435   4.358  -0.457  1.00 98.03           H  
ATOM   2686  CA  TRP A 185      -5.526   3.614  -2.455  1.00 98.03           C  
ATOM   2687  HA  TRP A 185      -4.775   3.428  -3.224  1.00 98.03           H  
ATOM   2688  C   TRP A 185      -6.522   4.584  -3.111  1.00 98.03           C  
ATOM   2689  CB  TRP A 185      -6.166   2.263  -2.099  1.00 98.03           C  
ATOM   2690  HB2 TRP A 185      -6.930   2.431  -1.340  1.00 98.03           H  
ATOM   2691  HB3 TRP A 185      -6.669   1.875  -2.984  1.00 98.03           H  
ATOM   2692  O   TRP A 185      -7.507   4.171  -3.723  1.00 98.03           O  
ATOM   2693  CG  TRP A 185      -5.251   1.179  -1.616  1.00 98.03           C  
ATOM   2694  CD1 TRP A 185      -3.901   1.164  -1.689  1.00 98.03           C  
ATOM   2695  HD1 TRP A 185      -3.290   1.937  -2.131  1.00 98.03           H  
ATOM   2696  CD2 TRP A 185      -5.621  -0.096  -1.018  1.00 98.03           C  
ATOM   2697  CE2 TRP A 185      -4.432  -0.821  -0.716  1.00 98.03           C  
ATOM   2698  CE3 TRP A 185      -6.848  -0.704  -0.683  1.00 98.03           C  
ATOM   2699  HE3 TRP A 185      -7.764  -0.182  -0.913  1.00 98.03           H  
ATOM   2700  NE1 TRP A 185      -3.413   0.004  -1.136  1.00 98.03           N  
ATOM   2701  HE1 TRP A 185      -2.425  -0.180  -1.038  1.00 98.03           H  
ATOM   2702  CH2 TRP A 185      -5.694  -2.659   0.221  1.00 98.03           C  
ATOM   2703  HH2 TRP A 185      -5.734  -3.636   0.679  1.00 98.03           H  
ATOM   2704  CZ2 TRP A 185      -4.457  -2.087  -0.117  1.00 98.03           C  
ATOM   2705  HZ2 TRP A 185      -3.530  -2.598   0.096  1.00 98.03           H  
ATOM   2706  CZ3 TRP A 185      -6.884  -1.957  -0.045  1.00 98.03           C  
ATOM   2707  HZ3 TRP A 185      -7.838  -2.389   0.219  1.00 98.03           H  
ATOM   2708  N   GLY A 186      -6.285   5.889  -2.937  1.00 97.66           N  
ATOM   2709  H   GLY A 186      -5.454   6.161  -2.432  1.00 97.66           H  
ATOM   2710  CA  GLY A 186      -7.167   6.944  -3.433  1.00 97.66           C  
ATOM   2711  HA2 GLY A 186      -6.607   7.878  -3.469  1.00 97.66           H  
ATOM   2712  HA3 GLY A 186      -7.480   6.702  -4.449  1.00 97.66           H  
ATOM   2713  C   GLY A 186      -8.419   7.156  -2.575  1.00 97.66           C  
ATOM   2714  O   GLY A 186      -8.750   6.365  -1.692  1.00 97.66           O  
ATOM   2715  N   SER A 187      -9.114   8.270  -2.817  1.00 97.07           N  
ATOM   2716  H   SER A 187      -8.824   8.885  -3.564  1.00 97.07           H  
ATOM   2717  CA  SER A 187     -10.325   8.647  -2.072  1.00 97.07           C  
ATOM   2718  HA  SER A 187     -10.161   8.441  -1.014  1.00 97.07           H  
ATOM   2719  C   SER A 187     -11.576   7.868  -2.483  1.00 97.07           C  
ATOM   2720  CB  SER A 187     -10.588  10.148  -2.217  1.00 97.07           C  
ATOM   2721  HB2 SER A 187     -11.523  10.408  -1.721  1.00 97.07           H  
ATOM   2722  HB3 SER A 187      -9.779  10.695  -1.734  1.00 97.07           H  
ATOM   2723  O   SER A 187     -12.573   7.929  -1.776  1.00 97.07           O  
ATOM   2724  OG  SER A 187     -10.643  10.524  -3.583  1.00 97.07           O  
ATOM   2725  HG  SER A 187     -11.399  10.102  -3.998  1.00 97.07           H  
ATOM   2726  N   ASP A 188     -11.539   7.143  -3.603  1.00 96.62           N  
ATOM   2727  H   ASP A 188     -10.702   7.158  -4.168  1.00 96.62           H  
ATOM   2728  CA  ASP A 188     -12.680   6.354  -4.092  1.00 96.62           C  
ATOM   2729  HA  ASP A 188     -13.602   6.895  -3.877  1.00 96.62           H  
ATOM   2730  C   ASP A 188     -12.800   4.985  -3.397  1.00 96.62           C  
ATOM   2731  CB  ASP A 188     -12.577   6.191  -5.618  1.00 96.62           C  
ATOM   2732  HB2 ASP A 188     -13.375   5.531  -5.956  1.00 96.62           H  
ATOM   2733  HB3 ASP A 188     -11.627   5.714  -5.857  1.00 96.62           H  
ATOM   2734  O   ASP A 188     -13.798   4.285  -3.567  1.00 96.62           O  
ATOM   2735  CG  ASP A 188     -12.699   7.509  -6.396  1.00 96.62           C  
ATOM   2736  OD1 ASP A 188     -12.231   7.529  -7.555  1.00 96.62           O  
ATOM   2737  OD2 ASP A 188     -13.253   8.490  -5.847  1.00 96.62           O  
ATOM   2738  N   TRP A 189     -11.788   4.592  -2.616  1.00 98.04           N  
ATOM   2739  H   TRP A 189     -11.012   5.225  -2.487  1.00 98.04           H  
ATOM   2740  CA  TRP A 189     -11.791   3.357  -1.839  1.00 98.04           C  
ATOM   2741  HA  TRP A 189     -12.451   2.637  -2.321  1.00 98.04           H  
ATOM   2742  C   TRP A 189     -12.308   3.588  -0.415  1.00 98.04           C  
ATOM   2743  CB  TRP A 189     -10.383   2.756  -1.825  1.00 98.04           C  
ATOM   2744  HB2 TRP A 189      -9.686   3.485  -1.411  1.00 98.04           H  
ATOM   2745  HB3 TRP A 189     -10.073   2.546  -2.849  1.00 98.04           H  
ATOM   2746  O   TRP A 189     -11.917   4.551   0.244  1.00 98.04           O  
ATOM   2747  CG  TRP A 189     -10.290   1.498  -1.022  1.00 98.04           C  
ATOM   2748  CD1 TRP A 189     -10.566   0.255  -1.475  1.00 98.04           C  
ATOM   2749  HD1 TRP A 189     -10.866   0.015  -2.484  1.00 98.04           H  
ATOM   2750  CD2 TRP A 189      -9.987   1.349   0.397  1.00 98.04           C  
ATOM   2751  CE2 TRP A 189     -10.066  -0.036   0.731  1.00 98.04           C  
ATOM   2752  CE3 TRP A 189      -9.670   2.250   1.438  1.00 98.04           C  
ATOM   2753  HE3 TRP A 189      -9.653   3.307   1.220  1.00 98.04           H  
ATOM   2754  NE1 TRP A 189     -10.463  -0.650  -0.439  1.00 98.04           N  
ATOM   2755  HE1 TRP A 189     -10.756  -1.612  -0.538  1.00 98.04           H  
ATOM   2756  CH2 TRP A 189      -9.413   0.412   3.018  1.00 98.04           C  
ATOM   2757  HH2 TRP A 189      -9.154   0.054   4.004  1.00 98.04           H  
ATOM   2758  CZ2 TRP A 189      -9.770  -0.507   2.017  1.00 98.04           C  
ATOM   2759  HZ2 TRP A 189      -9.817  -1.564   2.229  1.00 98.04           H  
ATOM   2760  CZ3 TRP A 189      -9.398   1.790   2.739  1.00 98.04           C  
ATOM   2761  HZ3 TRP A 189      -9.171   2.499   3.521  1.00 98.04           H  
ATOM   2762  N   GLY A 190     -13.119   2.666   0.106  1.00 97.82           N  
ATOM   2763  H   GLY A 190     -13.383   1.870  -0.456  1.00 97.82           H  
ATOM   2764  CA  GLY A 190     -13.579   2.708   1.494  1.00 97.82           C  
ATOM   2765  HA2 GLY A 190     -12.711   2.608   2.145  1.00 97.82           H  
ATOM   2766  HA3 GLY A 190     -14.243   1.864   1.681  1.00 97.82           H  
ATOM   2767  C   GLY A 190     -14.328   3.995   1.865  1.00 97.82           C  
ATOM   2768  O   GLY A 190     -15.079   4.566   1.075  1.00 97.82           O  
ATOM   2769  N   GLU A 191     -14.103   4.478   3.088  1.00 97.36           N  
ATOM   2770  H   GLU A 191     -13.373   4.051   3.639  1.00 97.36           H  
ATOM   2771  CA  GLU A 191     -14.706   5.707   3.610  1.00 97.36           C  
ATOM   2772  HA  GLU A 191     -15.678   5.852   3.138  1.00 97.36           H  
ATOM   2773  C   GLU A 191     -13.836   6.912   3.229  1.00 97.36           C  
ATOM   2774  CB  GLU A 191     -14.938   5.603   5.134  1.00 97.36           C  
ATOM   2775  HB2 GLU A 191     -13.986   5.443   5.641  1.00 97.36           H  
ATOM   2776  HB3 GLU A 191     -15.366   6.542   5.485  1.00 97.36           H  
ATOM   2777  O   GLU A 191     -13.085   7.433   4.055  1.00 97.36           O  
ATOM   2778  CG  GLU A 191     -15.898   4.462   5.497  1.00 97.36           C  
ATOM   2779  HG2 GLU A 191     -16.813   4.584   4.917  1.00 97.36           H  
ATOM   2780  HG3 GLU A 191     -15.440   3.517   5.206  1.00 97.36           H  
ATOM   2781  CD  GLU A 191     -16.267   4.385   6.990  1.00 97.36           C  
ATOM   2782  OE1 GLU A 191     -17.341   3.812   7.294  1.00 97.36           O  
ATOM   2783  OE2 GLU A 191     -15.497   4.826   7.876  1.00 97.36           O  
ATOM   2784  N   GLU A 192     -13.902   7.327   1.962  1.00 97.28           N  
ATOM   2785  H   GLU A 192     -14.466   6.782   1.325  1.00 97.28           H  
ATOM   2786  CA  GLU A 192     -13.108   8.435   1.398  1.00 97.28           C  
ATOM   2787  HA  GLU A 192     -13.330   8.464   0.332  1.00 97.28           H  
ATOM   2788  C   GLU A 192     -11.586   8.209   1.515  1.00 97.28           C  
ATOM   2789  CB  GLU A 192     -13.552   9.801   1.955  1.00 97.28           C  
ATOM   2790  HB2 GLU A 192     -12.946  10.575   1.484  1.00 97.28           H  
ATOM   2791  HB3 GLU A 192     -13.368   9.832   3.029  1.00 97.28           H  
ATOM   2792  O   GLU A 192     -10.820   9.115   1.850  1.00 97.28           O  
ATOM   2793  CG  GLU A 192     -15.028  10.132   1.684  1.00 97.28           C  
ATOM   2794  HG2 GLU A 192     -15.187  10.172   0.607  1.00 97.28           H  
ATOM   2795  HG3 GLU A 192     -15.654   9.338   2.091  1.00 97.28           H  
ATOM   2796  CD  GLU A 192     -15.464  11.469   2.314  1.00 97.28           C  
ATOM   2797  OE1 GLU A 192     -16.694  11.705   2.369  1.00 97.28           O  
ATOM   2798  OE2 GLU A 192     -14.592  12.257   2.756  1.00 97.28           O  
ATOM   2799  N   GLY A 193     -11.138   6.972   1.290  1.00 97.86           N  
ATOM   2800  H   GLY A 193     -11.796   6.282   0.957  1.00 97.86           H  
ATOM   2801  CA  GLY A 193      -9.750   6.530   1.444  1.00 97.86           C  
ATOM   2802  HA2 GLY A 193      -9.101   7.346   1.125  1.00 97.86           H  
ATOM   2803  HA3 GLY A 193      -9.578   5.677   0.788  1.00 97.86           H  
ATOM   2804  C   GLY A 193      -9.355   6.136   2.869  1.00 97.86           C  
ATOM   2805  O   GLY A 193      -8.193   5.810   3.133  1.00 97.86           O  
ATOM   2806  N   TYR A 194     -10.310   6.157   3.801  1.00 98.12           N  
ATOM   2807  H   TYR A 194     -11.233   6.457   3.525  1.00 98.12           H  
ATOM   2808  CA  TYR A 194     -10.132   5.692   5.173  1.00 98.12           C  
ATOM   2809  HA  TYR A 194      -9.071   5.502   5.335  1.00 98.12           H  
ATOM   2810  C   TYR A 194     -10.865   4.373   5.418  1.00 98.12           C  
ATOM   2811  CB  TYR A 194     -10.564   6.770   6.179  1.00 98.12           C  
ATOM   2812  HB2 TYR A 194     -10.430   6.379   7.188  1.00 98.12           H  
ATOM   2813  HB3 TYR A 194     -11.629   6.972   6.059  1.00 98.12           H  
ATOM   2814  O   TYR A 194     -11.809   4.007   4.723  1.00 98.12           O  
ATOM   2815  CG  TYR A 194      -9.791   8.069   6.067  1.00 98.12           C  
ATOM   2816  CD1 TYR A 194      -8.629   8.268   6.837  1.00 98.12           C  
ATOM   2817  HD1 TYR A 194      -8.304   7.499   7.522  1.00 98.12           H  
ATOM   2818  CD2 TYR A 194     -10.214   9.065   5.167  1.00 98.12           C  
ATOM   2819  HD2 TYR A 194     -11.085   8.901   4.550  1.00 98.12           H  
ATOM   2820  CE1 TYR A 194      -7.876   9.446   6.681  1.00 98.12           C  
ATOM   2821  HE1 TYR A 194      -6.978   9.609   7.257  1.00 98.12           H  
ATOM   2822  CE2 TYR A 194      -9.469  10.247   5.014  1.00 98.12           C  
ATOM   2823  HE2 TYR A 194      -9.792  10.978   4.287  1.00 98.12           H  
ATOM   2824  OH  TYR A 194      -7.563  11.572   5.640  1.00 98.12           O  
ATOM   2825  HH  TYR A 194      -7.906  12.130   4.938  1.00 98.12           H  
ATOM   2826  CZ  TYR A 194      -8.289  10.432   5.762  1.00 98.12           C  
ATOM   2827  N   MET A 195     -10.448   3.669   6.464  1.00 97.87           N  
ATOM   2828  H   MET A 195      -9.647   4.014   6.974  1.00 97.87           H  
ATOM   2829  CA  MET A 195     -11.136   2.492   6.981  1.00 97.87           C  
ATOM   2830  HA  MET A 195     -12.140   2.443   6.558  1.00 97.87           H  
ATOM   2831  C   MET A 195     -11.287   2.605   8.491  1.00 97.87           C  
ATOM   2832  CB  MET A 195     -10.380   1.227   6.551  1.00 97.87           C  
ATOM   2833  HB2 MET A 195      -9.322   1.349   6.785  1.00 97.87           H  
ATOM   2834  HB3 MET A 195     -10.488   1.125   5.471  1.00 97.87           H  
ATOM   2835  O   MET A 195     -10.373   3.062   9.187  1.00 97.87           O  
ATOM   2836  CG  MET A 195     -10.872  -0.064   7.216  1.00 97.87           C  
ATOM   2837  HG2 MET A 195     -10.806   0.053   8.298  1.00 97.87           H  
ATOM   2838  HG3 MET A 195     -11.911  -0.255   6.950  1.00 97.87           H  
ATOM   2839  SD  MET A 195      -9.869  -1.508   6.804  1.00 97.87           S  
ATOM   2840  CE  MET A 195     -10.661  -2.037   5.263  1.00 97.87           C  
ATOM   2841  HE1 MET A 195     -10.027  -2.754   4.741  1.00 97.87           H  
ATOM   2842  HE2 MET A 195     -11.607  -2.523   5.503  1.00 97.87           H  
ATOM   2843  HE3 MET A 195     -10.852  -1.180   4.618  1.00 97.87           H  
ATOM   2844  N   ARG A 196     -12.423   2.140   9.011  1.00 97.87           N  
ATOM   2845  H   ARG A 196     -13.139   1.794   8.388  1.00 97.87           H  
ATOM   2846  CA  ARG A 196     -12.537   1.774  10.420  1.00 97.87           C  
ATOM   2847  HA  ARG A 196     -11.736   2.259  10.977  1.00 97.87           H  
ATOM   2848  C   ARG A 196     -12.345   0.274  10.529  1.00 97.87           C  
ATOM   2849  CB  ARG A 196     -13.871   2.243  10.998  1.00 97.87           C  
ATOM   2850  HB2 ARG A 196     -14.684   1.868  10.376  1.00 97.87           H  
ATOM   2851  HB3 ARG A 196     -13.988   1.841  12.004  1.00 97.87           H  
ATOM   2852  O   ARG A 196     -13.029  -0.475   9.850  1.00 97.87           O  
ATOM   2853  CG  ARG A 196     -13.937   3.774  11.060  1.00 97.87           C  
ATOM   2854  HG2 ARG A 196     -13.757   4.206  10.076  1.00 97.87           H  
ATOM   2855  HG3 ARG A 196     -13.166   4.134  11.742  1.00 97.87           H  
ATOM   2856  CD  ARG A 196     -15.304   4.238  11.562  1.00 97.87           C  
ATOM   2857  HD2 ARG A 196     -15.241   5.298  11.808  1.00 97.87           H  
ATOM   2858  HD3 ARG A 196     -15.553   3.682  12.466  1.00 97.87           H  
ATOM   2859  NE  ARG A 196     -16.349   4.058  10.538  1.00 97.87           N  
ATOM   2860  HE  ARG A 196     -16.059   4.087   9.571  1.00 97.87           H  
ATOM   2861  NH1 ARG A 196     -18.171   4.015  11.934  1.00 97.87           N  
ATOM   2862 HH11 ARG A 196     -19.165   3.872  12.047  1.00 97.87           H  
ATOM   2863 HH12 ARG A 196     -17.552   4.073  12.730  1.00 97.87           H  
ATOM   2864  NH2 ARG A 196     -18.458   3.786   9.745  1.00 97.87           N  
ATOM   2865 HH21 ARG A 196     -19.458   3.698   9.854  1.00 97.87           H  
ATOM   2866 HH22 ARG A 196     -18.053   3.774   8.820  1.00 97.87           H  
ATOM   2867  CZ  ARG A 196     -17.646   3.950  10.740  1.00 97.87           C  
ATOM   2868  N   ILE A 197     -11.411  -0.165  11.361  1.00 98.01           N  
ATOM   2869  H   ILE A 197     -10.893   0.516  11.897  1.00 98.01           H  
ATOM   2870  CA  ILE A 197     -11.120  -1.589  11.572  1.00 98.01           C  
ATOM   2871  HA  ILE A 197     -11.857  -2.182  11.031  1.00 98.01           H  
ATOM   2872  C   ILE A 197     -11.295  -1.928  13.045  1.00 98.01           C  
ATOM   2873  CB  ILE A 197      -9.742  -1.975  10.996  1.00 98.01           C  
ATOM   2874  HB  ILE A 197      -9.767  -1.751   9.930  1.00 98.01           H  
ATOM   2875  O   ILE A 197     -10.914  -1.135  13.909  1.00 98.01           O  
ATOM   2876  CG1 ILE A 197      -9.508  -3.489  11.150  1.00 98.01           C  
ATOM   2877 HG12 ILE A 197      -9.451  -3.754  12.206  1.00 98.01           H  
ATOM   2878 HG13 ILE A 197     -10.366  -3.992  10.705  1.00 98.01           H  
ATOM   2879  CG2 ILE A 197      -8.594  -1.167  11.613  1.00 98.01           C  
ATOM   2880 HG21 ILE A 197      -7.692  -1.337  11.025  1.00 98.01           H  
ATOM   2881 HG22 ILE A 197      -8.430  -1.473  12.646  1.00 98.01           H  
ATOM   2882 HG23 ILE A 197      -8.816  -0.101  11.560  1.00 98.01           H  
ATOM   2883  CD1 ILE A 197      -8.253  -4.022  10.456  1.00 98.01           C  
ATOM   2884 HD11 ILE A 197      -8.221  -5.108  10.540  1.00 98.01           H  
ATOM   2885 HD12 ILE A 197      -7.357  -3.616  10.927  1.00 98.01           H  
ATOM   2886 HD13 ILE A 197      -8.282  -3.751   9.401  1.00 98.01           H  
ATOM   2887  N   ALA A 198     -11.904  -3.077  13.327  1.00 97.85           N  
ATOM   2888  H   ALA A 198     -12.190  -3.679  12.568  1.00 97.85           H  
ATOM   2889  CA  ALA A 198     -12.232  -3.502  14.677  1.00 97.85           C  
ATOM   2890  HA  ALA A 198     -12.941  -2.783  15.088  1.00 97.85           H  
ATOM   2891  C   ALA A 198     -10.989  -3.527  15.585  1.00 97.85           C  
ATOM   2892  CB  ALA A 198     -12.935  -4.859  14.606  1.00 97.85           C  
ATOM   2893  HB1 ALA A 198     -13.789  -4.801  13.932  1.00 97.85           H  
ATOM   2894  HB2 ALA A 198     -13.297  -5.138  15.595  1.00 97.85           H  
ATOM   2895  HB3 ALA A 198     -12.247  -5.618  14.234  1.00 97.85           H  
ATOM   2896  O   ALA A 198      -9.903  -3.959  15.192  1.00 97.85           O  
ATOM   2897  N   ARG A 199     -11.165  -3.045  16.817  1.00 97.77           N  
ATOM   2898  H   ARG A 199     -12.100  -2.756  17.065  1.00 97.77           H  
ATOM   2899  CA  ARG A 199     -10.117  -2.879  17.832  1.00 97.77           C  
ATOM   2900  HA  ARG A 199      -9.180  -3.294  17.461  1.00 97.77           H  
ATOM   2901  C   ARG A 199     -10.480  -3.638  19.102  1.00 97.77           C  
ATOM   2902  CB  ARG A 199      -9.924  -1.377  18.083  1.00 97.77           C  
ATOM   2903  HB2 ARG A 199      -9.596  -0.914  17.153  1.00 97.77           H  
ATOM   2904  HB3 ARG A 199     -10.882  -0.940  18.366  1.00 97.77           H  
ATOM   2905  O   ARG A 199     -11.647  -3.676  19.482  1.00 97.77           O  
ATOM   2906  CG  ARG A 199      -8.905  -1.070  19.185  1.00 97.77           C  
ATOM   2907  HG2 ARG A 199      -7.959  -1.564  18.964  1.00 97.77           H  
ATOM   2908  HG3 ARG A 199      -9.266  -1.456  20.138  1.00 97.77           H  
ATOM   2909  CD  ARG A 199      -8.650   0.436  19.301  1.00 97.77           C  
ATOM   2910  HD2 ARG A 199      -7.734   0.595  19.871  1.00 97.77           H  
ATOM   2911  HD3 ARG A 199      -8.512   0.857  18.305  1.00 97.77           H  
ATOM   2912  NE  ARG A 199      -9.750   1.143  19.966  1.00 97.77           N  
ATOM   2913  HE  ARG A 199     -10.352   1.700  19.376  1.00 97.77           H  
ATOM   2914  NH1 ARG A 199      -9.261   0.374  22.066  1.00 97.77           N  
ATOM   2915 HH11 ARG A 199      -9.657  -0.095  22.868  1.00 97.77           H  
ATOM   2916 HH12 ARG A 199      -8.518  -0.175  21.657  1.00 97.77           H  
ATOM   2917  NH2 ARG A 199     -11.009   1.751  21.746  1.00 97.77           N  
ATOM   2918 HH21 ARG A 199     -11.621   2.261  21.125  1.00 97.77           H  
ATOM   2919 HH22 ARG A 199     -11.092   1.843  22.748  1.00 97.77           H  
ATOM   2920  CZ  ARG A 199      -9.998   1.089  21.258  1.00 97.77           C  
ATOM   2921  N   ASP A 200      -9.481  -4.159  19.806  1.00 96.72           N  
ATOM   2922  H   ASP A 200      -8.549  -4.099  19.419  1.00 96.72           H  
ATOM   2923  CA  ASP A 200      -9.635  -4.939  21.042  1.00 96.72           C  
ATOM   2924  HA  ASP A 200      -8.634  -5.278  21.309  1.00 96.72           H  
ATOM   2925  C   ASP A 200     -10.476  -6.224  20.839  1.00 96.72           C  
ATOM   2926  CB  ASP A 200     -10.146  -4.087  22.233  1.00 96.72           C  
ATOM   2927  HB2 ASP A 200     -11.169  -3.770  22.026  1.00 96.72           H  
ATOM   2928  HB3 ASP A 200     -10.189  -4.731  23.111  1.00 96.72           H  
ATOM   2929  O   ASP A 200     -11.257  -6.611  21.709  1.00 96.72           O  
ATOM   2930  CG  ASP A 200      -9.334  -2.852  22.648  1.00 96.72           C  
ATOM   2931  OD1 ASP A 200      -9.919  -2.003  23.383  1.00 96.72           O  
ATOM   2932  OD2 ASP A 200      -8.151  -2.708  22.286  1.00 96.72           O  
ATOM   2933  N   VAL A 201     -10.315  -6.913  19.701  1.00 95.39           N  
ATOM   2934  H   VAL A 201      -9.666  -6.537  19.025  1.00 95.39           H  
ATOM   2935  CA  VAL A 201     -11.099  -8.122  19.340  1.00 95.39           C  
ATOM   2936  HA  VAL A 201     -12.100  -7.996  19.752  1.00 95.39           H  
ATOM   2937  C   VAL A 201     -10.570  -9.428  19.953  1.00 95.39           C  
ATOM   2938  CB  VAL A 201     -11.272  -8.268  17.816  1.00 95.39           C  
ATOM   2939  HB  VAL A 201     -11.877  -9.152  17.616  1.00 95.39           H  
ATOM   2940  O   VAL A 201     -11.046 -10.515  19.636  1.00 95.39           O  
ATOM   2941  CG1 VAL A 201     -12.017  -7.071  17.223  1.00 95.39           C  
ATOM   2942 HG11 VAL A 201     -12.970  -6.936  17.735  1.00 95.39           H  
ATOM   2943 HG12 VAL A 201     -11.426  -6.159  17.317  1.00 95.39           H  
ATOM   2944 HG13 VAL A 201     -12.215  -7.260  16.168  1.00 95.39           H  
ATOM   2945  CG2 VAL A 201      -9.931  -8.434  17.088  1.00 95.39           C  
ATOM   2946 HG21 VAL A 201     -10.126  -8.637  16.035  1.00 95.39           H  
ATOM   2947 HG22 VAL A 201      -9.334  -7.526  17.175  1.00 95.39           H  
ATOM   2948 HG23 VAL A 201      -9.378  -9.275  17.505  1.00 95.39           H  
ATOM   2949  N   GLY A 202      -9.556  -9.350  20.819  1.00 94.55           N  
ATOM   2950  H   GLY A 202      -9.226  -8.426  21.060  1.00 94.55           H  
ATOM   2951  CA  GLY A 202      -8.974 -10.517  21.493  1.00 94.55           C  
ATOM   2952  HA2 GLY A 202      -8.419 -10.173  22.366  1.00 94.55           H  
ATOM   2953  HA3 GLY A 202      -9.777 -11.170  21.834  1.00 94.55           H  
ATOM   2954  C   GLY A 202      -8.017 -11.358  20.637  1.00 94.55           C  
ATOM   2955  O   GLY A 202      -7.671 -12.469  21.035  1.00 94.55           O  
ATOM   2956  N   VAL A 203      -7.570 -10.843  19.487  1.00 94.85           N  
ATOM   2957  H   VAL A 203      -7.874  -9.912  19.241  1.00 94.85           H  
ATOM   2958  CA  VAL A 203      -6.548 -11.476  18.636  1.00 94.85           C  
ATOM   2959  HA  VAL A 203      -6.506 -12.540  18.870  1.00 94.85           H  
ATOM   2960  C   VAL A 203      -5.176 -10.877  18.943  1.00 94.85           C  
ATOM   2961  CB  VAL A 203      -6.903 -11.350  17.140  1.00 94.85           C  
ATOM   2962  HB  VAL A 203      -7.000 -10.296  16.881  1.00 94.85           H  
ATOM   2963  O   VAL A 203      -5.033  -9.660  19.055  1.00 94.85           O  
ATOM   2964  CG1 VAL A 203      -5.835 -11.981  16.234  1.00 94.85           C  
ATOM   2965 HG11 VAL A 203      -6.161 -11.931  15.195  1.00 94.85           H  
ATOM   2966 HG12 VAL A 203      -5.670 -13.023  16.510  1.00 94.85           H  
ATOM   2967 HG13 VAL A 203      -4.901 -11.425  16.314  1.00 94.85           H  
ATOM   2968  CG2 VAL A 203      -8.232 -12.057  16.836  1.00 94.85           C  
ATOM   2969 HG21 VAL A 203      -8.481 -11.944  15.781  1.00 94.85           H  
ATOM   2970 HG22 VAL A 203      -9.041 -11.623  17.423  1.00 94.85           H  
ATOM   2971 HG23 VAL A 203      -8.158 -13.118  17.076  1.00 94.85           H  
ATOM   2972  N   ASP A 204      -4.156 -11.727  19.058  1.00 95.27           N  
ATOM   2973  H   ASP A 204      -4.329 -12.718  18.963  1.00 95.27           H  
ATOM   2974  CA  ASP A 204      -2.778 -11.286  19.287  1.00 95.27           C  
ATOM   2975  HA  ASP A 204      -2.755 -10.717  20.217  1.00 95.27           H  
ATOM   2976  C   ASP A 204      -2.273 -10.371  18.155  1.00 95.27           C  
ATOM   2977  CB  ASP A 204      -1.862 -12.499  19.469  1.00 95.27           C  
ATOM   2978  HB2 ASP A 204      -1.894 -13.117  18.571  1.00 95.27           H  
ATOM   2979  HB3 ASP A 204      -2.215 -13.096  20.310  1.00 95.27           H  
ATOM   2980  O   ASP A 204      -2.309 -10.723  16.969  1.00 95.27           O  
ATOM   2981  CG  ASP A 204      -0.427 -12.047  19.742  1.00 95.27           C  
ATOM   2982  OD1 ASP A 204       0.460 -12.441  18.950  1.00 95.27           O  
ATOM   2983  OD2 ASP A 204      -0.257 -11.279  20.713  1.00 95.27           O  
ATOM   2984  N   GLY A 205      -1.804  -9.180  18.533  1.00 95.59           N  
ATOM   2985  H   GLY A 205      -1.682  -9.017  19.523  1.00 95.59           H  
ATOM   2986  CA  GLY A 205      -1.421  -8.119  17.603  1.00 95.59           C  
ATOM   2987  HA2 GLY A 205      -0.829  -7.382  18.147  1.00 95.59           H  
ATOM   2988  HA3 GLY A 205      -0.793  -8.553  16.825  1.00 95.59           H  
ATOM   2989  C   GLY A 205      -2.589  -7.386  16.925  1.00 95.59           C  
ATOM   2990  O   GLY A 205      -2.344  -6.641  15.977  1.00 95.59           O  
ATOM   2991  N   GLY A 206      -3.828  -7.574  17.387  1.00 97.19           N  
ATOM   2992  H   GLY A 206      -3.972  -8.250  18.123  1.00 97.19           H  
ATOM   2993  CA  GLY A 206      -5.023  -6.899  16.874  1.00 97.19           C  
ATOM   2994  HA2 GLY A 206      -4.815  -5.838  16.736  1.00 97.19           H  
ATOM   2995  HA3 GLY A 206      -5.815  -6.989  17.618  1.00 97.19           H  
ATOM   2996  C   GLY A 206      -5.554  -7.463  15.554  1.00 97.19           C  
ATOM   2997  O   GLY A 206      -4.934  -8.319  14.911  1.00 97.19           O  
ATOM   2998  N   HIS A 207      -6.729  -6.984  15.140  1.00 97.36           N  
ATOM   2999  H   HIS A 207      -7.179  -6.248  15.666  1.00 97.36           H  
ATOM   3000  CA  HIS A 207      -7.357  -7.433  13.898  1.00 97.36           C  
ATOM   3001  HA  HIS A 207      -7.451  -8.517  13.962  1.00 97.36           H  
ATOM   3002  C   HIS A 207      -6.471  -7.110  12.681  1.00 97.36           C  
ATOM   3003  CB  HIS A 207      -8.768  -6.855  13.772  1.00 97.36           C  
ATOM   3004  HB2 HIS A 207      -9.285  -6.915  14.730  1.00 97.36           H  
ATOM   3005  HB3 HIS A 207      -8.702  -5.802  13.498  1.00 97.36           H  
ATOM   3006  O   HIS A 207      -5.808  -6.073  12.631  1.00 97.36           O  
ATOM   3007  CG  HIS A 207      -9.588  -7.591  12.748  1.00 97.36           C  
ATOM   3008  CD2 HIS A 207     -10.178  -7.035  11.650  1.00 97.36           C  
ATOM   3009  HD2 HIS A 207     -10.173  -5.991  11.374  1.00 97.36           H  
ATOM   3010  ND1 HIS A 207      -9.893  -8.939  12.733  1.00 97.36           N  
ATOM   3011  HD1 HIS A 207      -9.756  -9.603  13.481  1.00 97.36           H  
ATOM   3012  CE1 HIS A 207     -10.646  -9.175  11.642  1.00 97.36           C  
ATOM   3013  HE1 HIS A 207     -11.110 -10.114  11.377  1.00 97.36           H  
ATOM   3014  NE2 HIS A 207     -10.816  -8.044  10.952  1.00 97.36           N  
ATOM   3015  N   CYS A 208      -6.366  -8.059  11.747  1.00 97.85           N  
ATOM   3016  H   CYS A 208      -7.052  -8.800  11.756  1.00 97.85           H  
ATOM   3017  CA  CYS A 208      -5.407  -8.051  10.633  1.00 97.85           C  
ATOM   3018  HA  CYS A 208      -5.376  -9.071  10.251  1.00 97.85           H  
ATOM   3019  C   CYS A 208      -3.937  -7.757  11.016  1.00 97.85           C  
ATOM   3020  CB  CYS A 208      -5.935  -7.176   9.487  1.00 97.85           C  
ATOM   3021  HB2 CYS A 208      -5.222  -7.225   8.664  1.00 97.85           H  
ATOM   3022  HB3 CYS A 208      -5.984  -6.140   9.821  1.00 97.85           H  
ATOM   3023  O   CYS A 208      -3.139  -7.354  10.167  1.00 97.85           O  
ATOM   3024  SG  CYS A 208      -7.553  -7.630   8.796  1.00 97.85           S  
ATOM   3025  N   GLY A 209      -3.552  -7.991  12.280  1.00 97.74           N  
ATOM   3026  H   GLY A 209      -4.261  -8.240  12.955  1.00 97.74           H  
ATOM   3027  CA  GLY A 209      -2.193  -7.796  12.786  1.00 97.74           C  
ATOM   3028  HA2 GLY A 209      -2.134  -8.245  13.777  1.00 97.74           H  
ATOM   3029  HA3 GLY A 209      -1.489  -8.300  12.124  1.00 97.74           H  
ATOM   3030  C   GLY A 209      -1.763  -6.333  12.924  1.00 97.74           C  
ATOM   3031  O   GLY A 209      -0.559  -6.079  12.951  1.00 97.74           O  
ATOM   3032  N   ILE A 210      -2.714  -5.396  13.015  1.00 97.73           N  
ATOM   3033  H   ILE A 210      -3.676  -5.701  12.992  1.00 97.73           H  
ATOM   3034  CA  ILE A 210      -2.482  -3.941  12.981  1.00 97.73           C  
ATOM   3035  HA  ILE A 210      -2.046  -3.713  12.008  1.00 97.73           H  
ATOM   3036  C   ILE A 210      -1.491  -3.414  14.034  1.00 97.73           C  
ATOM   3037  CB  ILE A 210      -3.847  -3.223  13.074  1.00 97.73           C  
ATOM   3038  HB  ILE A 210      -4.522  -3.723  12.379  1.00 97.73           H  
ATOM   3039  O   ILE A 210      -0.869  -2.376  13.832  1.00 97.73           O  
ATOM   3040  CG1 ILE A 210      -3.719  -1.762  12.601  1.00 97.73           C  
ATOM   3041 HG12 ILE A 210      -3.166  -1.756  11.662  1.00 97.73           H  
ATOM   3042 HG13 ILE A 210      -3.168  -1.175  13.336  1.00 97.73           H  
ATOM   3043  CG2 ILE A 210      -4.466  -3.320  14.484  1.00 97.73           C  
ATOM   3044 HG21 ILE A 210      -4.465  -4.355  14.826  1.00 97.73           H  
ATOM   3045 HG22 ILE A 210      -3.914  -2.702  15.193  1.00 97.73           H  
ATOM   3046 HG23 ILE A 210      -5.502  -2.982  14.456  1.00 97.73           H  
ATOM   3047  CD1 ILE A 210      -5.067  -1.091  12.342  1.00 97.73           C  
ATOM   3048 HD11 ILE A 210      -5.628  -1.695  11.629  1.00 97.73           H  
ATOM   3049 HD12 ILE A 210      -5.631  -0.988  13.269  1.00 97.73           H  
ATOM   3050 HD13 ILE A 210      -4.900  -0.102  11.917  1.00 97.73           H  
ATOM   3051  N   ALA A 211      -1.294  -4.124  15.147  1.00 97.49           N  
ATOM   3052  H   ALA A 211      -1.838  -4.965  15.279  1.00 97.49           H  
ATOM   3053  CA  ALA A 211      -0.333  -3.753  16.186  1.00 97.49           C  
ATOM   3054  HA  ALA A 211      -0.101  -2.692  16.088  1.00 97.49           H  
ATOM   3055  C   ALA A 211       1.019  -4.481  16.072  1.00 97.49           C  
ATOM   3056  CB  ALA A 211      -0.992  -3.937  17.559  1.00 97.49           C  
ATOM   3057  HB1 ALA A 211      -0.333  -3.537  18.329  1.00 97.49           H  
ATOM   3058  HB2 ALA A 211      -1.938  -3.396  17.592  1.00 97.49           H  
ATOM   3059  HB3 ALA A 211      -1.169  -4.994  17.758  1.00 97.49           H  
ATOM   3060  O   ALA A 211       1.927  -4.184  16.838  1.00 97.49           O  
ATOM   3061  N   LYS A 212       1.201  -5.430  15.142  1.00 97.47           N  
ATOM   3062  H   LYS A 212       0.449  -5.597  14.488  1.00 97.47           H  
ATOM   3063  CA  LYS A 212       2.404  -6.291  15.092  1.00 97.47           C  
ATOM   3064  HA  LYS A 212       2.631  -6.626  16.104  1.00 97.47           H  
ATOM   3065  C   LYS A 212       3.665  -5.578  14.614  1.00 97.47           C  
ATOM   3066  CB  LYS A 212       2.151  -7.516  14.207  1.00 97.47           C  
ATOM   3067  HB2 LYS A 212       1.747  -7.192  13.248  1.00 97.47           H  
ATOM   3068  HB3 LYS A 212       3.095  -8.035  14.041  1.00 97.47           H  
ATOM   3069  O   LYS A 212       4.760  -5.920  15.048  1.00 97.47           O  
ATOM   3070  CG  LYS A 212       1.170  -8.485  14.862  1.00 97.47           C  
ATOM   3071  HG2 LYS A 212       0.195  -8.003  14.937  1.00 97.47           H  
ATOM   3072  HG3 LYS A 212       1.526  -8.721  15.865  1.00 97.47           H  
ATOM   3073  CD  LYS A 212       1.023  -9.784  14.064  1.00 97.47           C  
ATOM   3074  HD2 LYS A 212       0.578  -9.568  13.093  1.00 97.47           H  
ATOM   3075  HD3 LYS A 212       2.000 -10.250  13.936  1.00 97.47           H  
ATOM   3076  CE  LYS A 212       0.109 -10.698  14.886  1.00 97.47           C  
ATOM   3077  HE2 LYS A 212       0.554 -10.851  15.870  1.00 97.47           H  
ATOM   3078  HE3 LYS A 212      -0.839 -10.187  15.058  1.00 97.47           H  
ATOM   3079  NZ  LYS A 212      -0.141 -12.006  14.244  1.00 97.47           N  
ATOM   3080  HZ1 LYS A 212       0.719 -12.526  14.145  1.00 97.47           H  
ATOM   3081  HZ2 LYS A 212      -0.760 -12.522  14.852  1.00 97.47           H  
ATOM   3082  HZ3 LYS A 212      -0.603 -11.883  13.354  1.00 97.47           H  
ATOM   3083  N   VAL A 213       3.518  -4.635  13.687  1.00 97.45           N  
ATOM   3084  H   VAL A 213       2.575  -4.411  13.402  1.00 97.45           H  
ATOM   3085  CA  VAL A 213       4.618  -3.825  13.150  1.00 97.45           C  
ATOM   3086  HA  VAL A 213       5.487  -3.901  13.803  1.00 97.45           H  
ATOM   3087  C   VAL A 213       4.148  -2.385  13.168  1.00 97.45           C  
ATOM   3088  CB  VAL A 213       5.037  -4.284  11.735  1.00 97.45           C  
ATOM   3089  HB  VAL A 213       4.178  -4.246  11.066  1.00 97.45           H  
ATOM   3090  O   VAL A 213       3.556  -1.927  12.199  1.00 97.45           O  
ATOM   3091  CG1 VAL A 213       6.158  -3.406  11.152  1.00 97.45           C  
ATOM   3092 HG11 VAL A 213       5.810  -2.382  11.018  1.00 97.45           H  
ATOM   3093 HG12 VAL A 213       7.020  -3.406  11.819  1.00 97.45           H  
ATOM   3094 HG13 VAL A 213       6.457  -3.787  10.176  1.00 97.45           H  
ATOM   3095  CG2 VAL A 213       5.567  -5.724  11.755  1.00 97.45           C  
ATOM   3096 HG21 VAL A 213       4.794  -6.404  12.110  1.00 97.45           H  
ATOM   3097 HG22 VAL A 213       5.864  -6.025  10.750  1.00 97.45           H  
ATOM   3098 HG23 VAL A 213       6.425  -5.793  12.424  1.00 97.45           H  
ATOM   3099  N   ALA A 214       4.369  -1.701  14.285  1.00 98.01           N  
ATOM   3100  H   ALA A 214       4.832  -2.156  15.058  1.00 98.01           H  
ATOM   3101  CA  ALA A 214       3.958  -0.320  14.490  1.00 98.01           C  
ATOM   3102  HA  ALA A 214       3.551   0.072  13.558  1.00 98.01           H  
ATOM   3103  C   ALA A 214       5.167   0.543  14.877  1.00 98.01           C  
ATOM   3104  CB  ALA A 214       2.826  -0.298  15.520  1.00 98.01           C  
ATOM   3105  HB1 ALA A 214       1.938  -0.769  15.098  1.00 98.01           H  
ATOM   3106  HB2 ALA A 214       2.592   0.730  15.795  1.00 98.01           H  
ATOM   3107  HB3 ALA A 214       3.115  -0.865  16.405  1.00 98.01           H  
ATOM   3108  O   ALA A 214       5.993   0.142  15.697  1.00 98.01           O  
ATOM   3109  N   SER A 215       5.294   1.720  14.268  1.00 98.01           N  
ATOM   3110  H   SER A 215       4.565   2.014  13.634  1.00 98.01           H  
ATOM   3111  CA  SER A 215       6.391   2.661  14.530  1.00 98.01           C  
ATOM   3112  HA  SER A 215       6.651   2.600  15.587  1.00 98.01           H  
ATOM   3113  C   SER A 215       5.974   4.097  14.241  1.00 98.01           C  
ATOM   3114  CB  SER A 215       7.633   2.304  13.701  1.00 98.01           C  
ATOM   3115  HB2 SER A 215       8.428   3.024  13.893  1.00 98.01           H  
ATOM   3116  HB3 SER A 215       7.984   1.314  13.994  1.00 98.01           H  
ATOM   3117  O   SER A 215       5.040   4.338  13.474  1.00 98.01           O  
ATOM   3118  OG  SER A 215       7.316   2.299  12.319  1.00 98.01           O  
ATOM   3119  HG  SER A 215       6.444   1.904  12.240  1.00 98.01           H  
ATOM   3120  N   PHE A 216       6.666   5.060  14.834  1.00 97.85           N  
ATOM   3121  H   PHE A 216       7.408   4.821  15.475  1.00 97.85           H  
ATOM   3122  CA  PHE A 216       6.398   6.476  14.607  1.00 97.85           C  
ATOM   3123  HA  PHE A 216       5.992   6.589  13.602  1.00 97.85           H  
ATOM   3124  C   PHE A 216       7.683   7.303  14.697  1.00 97.85           C  
ATOM   3125  CB  PHE A 216       5.335   6.958  15.596  1.00 97.85           C  
ATOM   3126  HB2 PHE A 216       4.434   6.369  15.421  1.00 97.85           H  
ATOM   3127  HB3 PHE A 216       5.083   7.993  15.363  1.00 97.85           H  
ATOM   3128  O   PHE A 216       8.564   6.961  15.485  1.00 97.85           O  
ATOM   3129  CG  PHE A 216       5.715   6.858  17.063  1.00 97.85           C  
ATOM   3130  CD1 PHE A 216       5.455   5.677  17.785  1.00 97.85           C  
ATOM   3131  HD1 PHE A 216       5.005   4.829  17.291  1.00 97.85           H  
ATOM   3132  CD2 PHE A 216       6.338   7.942  17.709  1.00 97.85           C  
ATOM   3133  HD2 PHE A 216       6.570   8.846  17.166  1.00 97.85           H  
ATOM   3134  CE1 PHE A 216       5.795   5.593  19.148  1.00 97.85           C  
ATOM   3135  HE1 PHE A 216       5.626   4.684  19.706  1.00 97.85           H  
ATOM   3136  CE2 PHE A 216       6.679   7.856  19.069  1.00 97.85           C  
ATOM   3137  HE2 PHE A 216       7.173   8.684  19.554  1.00 97.85           H  
ATOM   3138  CZ  PHE A 216       6.397   6.686  19.792  1.00 97.85           C  
ATOM   3139  HZ  PHE A 216       6.692   6.614  20.828  1.00 97.85           H  
ATOM   3140  N   PRO A 217       7.815   8.369  13.893  1.00 97.31           N  
ATOM   3141  CA  PRO A 217       8.962   9.262  13.961  1.00 97.31           C  
ATOM   3142  HA  PRO A 217       9.893   8.696  13.993  1.00 97.31           H  
ATOM   3143  C   PRO A 217       8.873  10.170  15.189  1.00 97.31           C  
ATOM   3144  CB  PRO A 217       8.908  10.072  12.670  1.00 97.31           C  
ATOM   3145  HB2 PRO A 217       9.393   9.517  11.867  1.00 97.31           H  
ATOM   3146  HB3 PRO A 217       9.362  11.055  12.794  1.00 97.31           H  
ATOM   3147  O   PRO A 217       7.778  10.538  15.620  1.00 97.31           O  
ATOM   3148  CG  PRO A 217       7.408  10.176  12.397  1.00 97.31           C  
ATOM   3149  HG2 PRO A 217       6.983  11.001  12.968  1.00 97.31           H  
ATOM   3150  HG3 PRO A 217       7.200  10.292  11.334  1.00 97.31           H  
ATOM   3151  CD  PRO A 217       6.856   8.852  12.909  1.00 97.31           C  
ATOM   3152  HD2 PRO A 217       5.872   9.008  13.352  1.00 97.31           H  
ATOM   3153  HD3 PRO A 217       6.793   8.144  12.082  1.00 97.31           H  
ATOM   3154  N   THR A 218      10.022  10.592  15.702  1.00 95.31           N  
ATOM   3155  H   THR A 218      10.888  10.264  15.299  1.00 95.31           H  
ATOM   3156  CA  THR A 218      10.131  11.622  16.740  1.00 95.31           C  
ATOM   3157  HA  THR A 218       9.140  11.820  17.149  1.00 95.31           H  
ATOM   3158  C   THR A 218      10.627  12.930  16.114  1.00 95.31           C  
ATOM   3159  CB  THR A 218      10.995  11.138  17.915  1.00 95.31           C  
ATOM   3160  HB  THR A 218      11.138  11.956  18.621  1.00 95.31           H  
ATOM   3161  O   THR A 218      11.545  12.925  15.284  1.00 95.31           O  
ATOM   3162  CG2 THR A 218      10.337   9.965  18.645  1.00 95.31           C  
ATOM   3163 HG21 THR A 218      10.946   9.678  19.502  1.00 95.31           H  
ATOM   3164 HG22 THR A 218       9.350  10.258  19.002  1.00 95.31           H  
ATOM   3165 HG23 THR A 218      10.237   9.107  17.980  1.00 95.31           H  
ATOM   3166  OG1 THR A 218      12.248  10.672  17.477  1.00 95.31           O  
ATOM   3167  HG1 THR A 218      12.818  11.443  17.434  1.00 95.31           H  
ATOM   3168  N   ALA A 219       9.972  14.040  16.469  1.00 84.93           N  
ATOM   3169  H   ALA A 219       9.295  13.981  17.216  1.00 84.93           H  
ATOM   3170  CA  ALA A 219      10.248  15.396  15.978  1.00 84.93           C  
ATOM   3171  HA  ALA A 219      10.942  15.346  15.138  1.00 84.93           H  
ATOM   3172  C   ALA A 219      10.952  16.243  17.048  1.00 84.93           C  
ATOM   3173  CB  ALA A 219       8.941  16.025  15.468  1.00 84.93           C  
ATOM   3174  HB1 ALA A 219       9.152  17.018  15.071  1.00 84.93           H  
ATOM   3175  HB2 ALA A 219       8.229  16.116  16.288  1.00 84.93           H  
ATOM   3176  HB3 ALA A 219       8.513  15.407  14.678  1.00 84.93           H  
ATOM   3177  O   ALA A 219      10.713  15.984  18.250  1.00 84.93           O  
ATOM   3178  OXT ALA A 219      11.812  17.058  16.650  1.00 84.93           O  
TER    3179      ALA A 219                                                       
ATOM   3179  N   GLN B   1       8.749  -7.872   3.960  1.00 87.62           N  
ATOM   3180  H   GLN B   1       9.723  -8.084   4.121  1.00 87.62           H  
ATOM   3181  H2  GLN B   1       8.346  -8.544   3.322  1.00 87.62           H  
ATOM   3182  H3  GLN B   1       8.233  -7.916   4.827  1.00 87.62           H  
ATOM   3183  CA  GLN B   1       8.607  -6.530   3.368  1.00 87.62           C  
ATOM   3184  HA  GLN B   1       8.927  -5.782   4.093  1.00 87.62           H  
ATOM   3185  C   GLN B   1       7.133  -6.314   3.098  1.00 87.62           C  
ATOM   3186  CB  GLN B   1       9.484  -6.373   2.111  1.00 87.62           C  
ATOM   3187  HB2 GLN B   1      10.494  -6.687   2.377  1.00 87.62           H  
ATOM   3188  HB3 GLN B   1       9.530  -5.317   1.842  1.00 87.62           H  
ATOM   3189  O   GLN B   1       6.477  -7.244   2.638  1.00 87.62           O  
ATOM   3190  CG  GLN B   1       8.996  -7.165   0.883  1.00 87.62           C  
ATOM   3191  HG2 GLN B   1       8.617  -8.140   1.187  1.00 87.62           H  
ATOM   3192  HG3 GLN B   1       8.177  -6.608   0.426  1.00 87.62           H  
ATOM   3193  CD  GLN B   1      10.069  -7.417  -0.173  1.00 87.62           C  
ATOM   3194  NE2 GLN B   1       9.699  -7.644  -1.404  1.00 87.62           N  
ATOM   3195 HE21 GLN B   1      10.417  -7.745  -2.107  1.00 87.62           H  
ATOM   3196 HE22 GLN B   1       8.886  -7.149  -1.742  1.00 87.62           H  
ATOM   3197  OE1 GLN B   1      11.252  -7.530   0.109  1.00 87.62           O  
ATOM   3198  N   LEU B   2       6.604  -5.157   3.459  1.00 95.83           N  
ATOM   3199  H   LEU B   2       7.201  -4.393   3.743  1.00 95.83           H  
ATOM   3200  CA  LEU B   2       5.227  -4.800   3.138  1.00 95.83           C  
ATOM   3201  HA  LEU B   2       4.580  -5.668   3.262  1.00 95.83           H  
ATOM   3202  C   LEU B   2       5.191  -4.396   1.661  1.00 95.83           C  
ATOM   3203  CB  LEU B   2       4.760  -3.696   4.103  1.00 95.83           C  
ATOM   3204  HB2 LEU B   2       3.723  -3.444   3.881  1.00 95.83           H  
ATOM   3205  HB3 LEU B   2       5.363  -2.805   3.929  1.00 95.83           H  
ATOM   3206  O   LEU B   2       6.161  -3.815   1.177  1.00 95.83           O  
ATOM   3207  CG  LEU B   2       4.878  -4.098   5.590  1.00 95.83           C  
ATOM   3208  HG  LEU B   2       5.902  -4.404   5.802  1.00 95.83           H  
ATOM   3209  CD1 LEU B   2       4.576  -2.919   6.503  1.00 95.83           C  
ATOM   3210 HD11 LEU B   2       5.214  -2.076   6.236  1.00 95.83           H  
ATOM   3211 HD12 LEU B   2       4.766  -3.189   7.542  1.00 95.83           H  
ATOM   3212 HD13 LEU B   2       3.531  -2.629   6.401  1.00 95.83           H  
ATOM   3213  CD2 LEU B   2       3.959  -5.261   5.965  1.00 95.83           C  
ATOM   3214 HD21 LEU B   2       4.039  -5.455   7.035  1.00 95.83           H  
ATOM   3215 HD22 LEU B   2       4.241  -6.165   5.425  1.00 95.83           H  
ATOM   3216 HD23 LEU B   2       2.924  -5.012   5.730  1.00 95.83           H  
ATOM   3217  N   ASN B   3       4.128  -4.773   0.951  1.00 96.28           N  
ATOM   3218  H   ASN B   3       3.348  -5.189   1.439  1.00 96.28           H  
ATOM   3219  CA  ASN B   3       4.001  -4.690  -0.508  1.00 96.28           C  
ATOM   3220  HA  ASN B   3       3.072  -5.187  -0.787  1.00 96.28           H  
ATOM   3221  C   ASN B   3       5.068  -5.480  -1.290  1.00 96.28           C  
ATOM   3222  CB  ASN B   3       3.873  -3.218  -0.934  1.00 96.28           C  
ATOM   3223  HB2 ASN B   3       4.604  -2.591  -0.423  1.00 96.28           H  
ATOM   3224  HB3 ASN B   3       4.080  -3.159  -2.003  1.00 96.28           H  
ATOM   3225  O   ASN B   3       5.442  -5.108  -2.394  1.00 96.28           O  
ATOM   3226  CG  ASN B   3       2.505  -2.592  -0.785  1.00 96.28           C  
ATOM   3227  ND2 ASN B   3       1.542  -3.206  -0.131  1.00 96.28           N  
ATOM   3228 HD21 ASN B   3       0.646  -3.029  -0.561  1.00 96.28           H  
ATOM   3229 HD22 ASN B   3       1.694  -4.140   0.224  1.00 96.28           H  
ATOM   3230  OD1 ASN B   3       2.293  -1.500  -1.278  1.00 96.28           O  
ATOM   3231  N   GLY B   4       5.565  -6.593  -0.747  1.00 95.73           N  
ATOM   3232  H   GLY B   4       5.181  -6.908   0.132  1.00 95.73           H  
ATOM   3233  CA  GLY B   4       6.364  -7.538  -1.533  1.00 95.73           C  
ATOM   3234  HA2 GLY B   4       6.979  -8.147  -0.871  1.00 95.73           H  
ATOM   3235  HA3 GLY B   4       7.013  -6.993  -2.219  1.00 95.73           H  
ATOM   3236  C   GLY B   4       5.510  -8.489  -2.362  1.00 95.73           C  
ATOM   3237  O   GLY B   4       4.419  -8.853  -1.927  1.00 95.73           O  
ATOM   3238  N   TYR B   5       6.043  -8.942  -3.501  1.00 96.79           N  
ATOM   3239  H   TYR B   5       6.923  -8.568  -3.826  1.00 96.79           H  
ATOM   3240  CA  TYR B   5       5.504 -10.111  -4.196  1.00 96.79           C  
ATOM   3241  HA  TYR B   5       4.455  -9.923  -4.422  1.00 96.79           H  
ATOM   3242  C   TYR B   5       5.576 -11.343  -3.289  1.00 96.79           C  
ATOM   3243  CB  TYR B   5       6.235 -10.360  -5.525  1.00 96.79           C  
ATOM   3244  HB2 TYR B   5       7.311 -10.277  -5.374  1.00 96.79           H  
ATOM   3245  HB3 TYR B   5       6.040 -11.382  -5.849  1.00 96.79           H  
ATOM   3246  O   TYR B   5       6.557 -11.561  -2.568  1.00 96.79           O  
ATOM   3247  CG  TYR B   5       5.793  -9.429  -6.636  1.00 96.79           C  
ATOM   3248  CD1 TYR B   5       4.638  -9.732  -7.384  1.00 96.79           C  
ATOM   3249  HD1 TYR B   5       4.083 -10.638  -7.189  1.00 96.79           H  
ATOM   3250  CD2 TYR B   5       6.507  -8.241  -6.893  1.00 96.79           C  
ATOM   3251  HD2 TYR B   5       7.392  -8.002  -6.322  1.00 96.79           H  
ATOM   3252  CE1 TYR B   5       4.184  -8.840  -8.373  1.00 96.79           C  
ATOM   3253  HE1 TYR B   5       3.282  -9.051  -8.929  1.00 96.79           H  
ATOM   3254  CE2 TYR B   5       6.049  -7.343  -7.876  1.00 96.79           C  
ATOM   3255  HE2 TYR B   5       6.574  -6.416  -8.051  1.00 96.79           H  
ATOM   3256  OH  TYR B   5       4.427  -6.777  -9.557  1.00 96.79           O  
ATOM   3257  HH  TYR B   5       4.811  -5.903  -9.463  1.00 96.79           H  
ATOM   3258  CZ  TYR B   5       4.880  -7.638  -8.611  1.00 96.79           C  
ATOM   3259  N   SER B   6       4.516 -12.142  -3.309  1.00 95.90           N  
ATOM   3260  H   SER B   6       3.726 -11.868  -3.876  1.00 95.90           H  
ATOM   3261  CA  SER B   6       4.428 -13.396  -2.573  1.00 95.90           C  
ATOM   3262  HA  SER B   6       5.436 -13.704  -2.296  1.00 95.90           H  
ATOM   3263  C   SER B   6       3.846 -14.489  -3.456  1.00 95.90           C  
ATOM   3264  CB  SER B   6       3.634 -13.203  -1.278  1.00 95.90           C  
ATOM   3265  HB2 SER B   6       4.095 -12.399  -0.705  1.00 95.90           H  
ATOM   3266  HB3 SER B   6       3.690 -14.119  -0.688  1.00 95.90           H  
ATOM   3267  O   SER B   6       2.878 -14.267  -4.178  1.00 95.90           O  
ATOM   3268  OG  SER B   6       2.274 -12.889  -1.487  1.00 95.90           O  
ATOM   3269  HG  SER B   6       2.163 -12.442  -2.329  1.00 95.90           H  
ATOM   3270  N   LYS B   7       4.446 -15.681  -3.407  1.00 96.12           N  
ATOM   3271  H   LYS B   7       5.284 -15.773  -2.850  1.00 96.12           H  
ATOM   3272  CA  LYS B   7       3.985 -16.830  -4.187  1.00 96.12           C  
ATOM   3273  HA  LYS B   7       3.972 -16.540  -5.238  1.00 96.12           H  
ATOM   3274  C   LYS B   7       2.555 -17.213  -3.790  1.00 96.12           C  
ATOM   3275  CB  LYS B   7       4.975 -17.988  -4.014  1.00 96.12           C  
ATOM   3276  HB2 LYS B   7       4.932 -18.360  -2.991  1.00 96.12           H  
ATOM   3277  HB3 LYS B   7       5.980 -17.618  -4.214  1.00 96.12           H  
ATOM   3278  O   LYS B   7       2.296 -17.450  -2.610  1.00 96.12           O  
ATOM   3279  CG  LYS B   7       4.669 -19.126  -4.994  1.00 96.12           C  
ATOM   3280  HG2 LYS B   7       4.667 -18.728  -6.009  1.00 96.12           H  
ATOM   3281  HG3 LYS B   7       3.686 -19.545  -4.778  1.00 96.12           H  
ATOM   3282  CD  LYS B   7       5.723 -20.231  -4.892  1.00 96.12           C  
ATOM   3283  HD2 LYS B   7       6.707 -19.803  -5.081  1.00 96.12           H  
ATOM   3284  HD3 LYS B   7       5.695 -20.671  -3.895  1.00 96.12           H  
ATOM   3285  CE  LYS B   7       5.406 -21.291  -5.949  1.00 96.12           C  
ATOM   3286  HE2 LYS B   7       5.344 -20.795  -6.917  1.00 96.12           H  
ATOM   3287  HE3 LYS B   7       4.423 -21.714  -5.738  1.00 96.12           H  
ATOM   3288  NZ  LYS B   7       6.437 -22.354  -5.991  1.00 96.12           N  
ATOM   3289  HZ1 LYS B   7       7.334 -21.945  -6.212  1.00 96.12           H  
ATOM   3290  HZ2 LYS B   7       6.487 -22.833  -5.103  1.00 96.12           H  
ATOM   3291  HZ3 LYS B   7       6.207 -23.018  -6.716  1.00 96.12           H  
ATOM   3292  N   LYS B   8       1.676 -17.344  -4.784  1.00 95.56           N  
ATOM   3293  H   LYS B   8       2.007 -17.172  -5.723  1.00 95.56           H  
ATOM   3294  CA  LYS B   8       0.283 -17.790  -4.657  1.00 95.56           C  
ATOM   3295  HA  LYS B   8       0.058 -17.987  -3.609  1.00 95.56           H  
ATOM   3296  C   LYS B   8       0.107 -19.096  -5.439  1.00 95.56           C  
ATOM   3297  CB  LYS B   8      -0.647 -16.657  -5.143  1.00 95.56           C  
ATOM   3298  HB2 LYS B   8      -0.388 -15.736  -4.622  1.00 95.56           H  
ATOM   3299  HB3 LYS B   8      -0.468 -16.502  -6.207  1.00 95.56           H  
ATOM   3300  O   LYS B   8       0.744 -19.306  -6.471  1.00 95.56           O  
ATOM   3301  CG  LYS B   8      -2.148 -16.928  -4.928  1.00 95.56           C  
ATOM   3302  HG2 LYS B   8      -2.404 -17.888  -5.376  1.00 95.56           H  
ATOM   3303  HG3 LYS B   8      -2.361 -16.974  -3.860  1.00 95.56           H  
ATOM   3304  CD  LYS B   8      -3.030 -15.851  -5.584  1.00 95.56           C  
ATOM   3305  HD2 LYS B   8      -2.893 -14.900  -5.068  1.00 95.56           H  
ATOM   3306  HD3 LYS B   8      -2.730 -15.733  -6.625  1.00 95.56           H  
ATOM   3307  CE  LYS B   8      -4.516 -16.246  -5.555  1.00 95.56           C  
ATOM   3308  HE2 LYS B   8      -4.854 -16.282  -4.520  1.00 95.56           H  
ATOM   3309  HE3 LYS B   8      -4.618 -17.239  -5.992  1.00 95.56           H  
ATOM   3310  NZ  LYS B   8      -5.369 -15.304  -6.330  1.00 95.56           N  
ATOM   3311  HZ1 LYS B   8      -5.208 -14.332  -6.109  1.00 95.56           H  
ATOM   3312  HZ2 LYS B   8      -6.352 -15.498  -6.206  1.00 95.56           H  
ATOM   3313  HZ3 LYS B   8      -5.239 -15.439  -7.323  1.00 95.56           H  
ATOM   3314  N   GLU B   9      -0.715 -20.006  -4.928  1.00 95.42           N  
ATOM   3315  H   GLU B   9      -1.278 -19.755  -4.128  1.00 95.42           H  
ATOM   3316  CA  GLU B   9      -1.146 -21.168  -5.709  1.00 95.42           C  
ATOM   3317  HA  GLU B   9      -0.275 -21.625  -6.179  1.00 95.42           H  
ATOM   3318  C   GLU B   9      -2.100 -20.702  -6.817  1.00 95.42           C  
ATOM   3319  CB  GLU B   9      -1.781 -22.208  -4.777  1.00 95.42           C  
ATOM   3320  HB2 GLU B   9      -2.680 -21.791  -4.323  1.00 95.42           H  
ATOM   3321  HB3 GLU B   9      -1.062 -22.432  -3.989  1.00 95.42           H  
ATOM   3322  O   GLU B   9      -3.034 -19.958  -6.539  1.00 95.42           O  
ATOM   3323  CG  GLU B   9      -2.130 -23.512  -5.513  1.00 95.42           C  
ATOM   3324  HG2 GLU B   9      -2.914 -23.309  -6.242  1.00 95.42           H  
ATOM   3325  HG3 GLU B   9      -1.245 -23.846  -6.054  1.00 95.42           H  
ATOM   3326  CD  GLU B   9      -2.592 -24.637  -4.570  1.00 95.42           C  
ATOM   3327  OE1 GLU B   9      -2.769 -25.768  -5.077  1.00 95.42           O  
ATOM   3328  OE2 GLU B   9      -2.692 -24.396  -3.344  1.00 95.42           O  
ATOM   3329  N   VAL B  10      -1.841 -21.103  -8.066  1.00 95.76           N  
ATOM   3330  H   VAL B  10      -1.096 -21.766  -8.224  1.00 95.76           H  
ATOM   3331  CA  VAL B  10      -2.629 -20.658  -9.227  1.00 95.76           C  
ATOM   3332  HA  VAL B  10      -2.723 -19.573  -9.199  1.00 95.76           H  
ATOM   3333  C   VAL B  10      -4.028 -21.263  -9.155  1.00 95.76           C  
ATOM   3334  CB  VAL B  10      -1.962 -21.071 -10.558  1.00 95.76           C  
ATOM   3335  HB  VAL B  10      -1.929 -22.159 -10.618  1.00 95.76           H  
ATOM   3336  O   VAL B  10      -4.163 -22.488  -9.206  1.00 95.76           O  
ATOM   3337  CG1 VAL B  10      -2.738 -20.535 -11.770  1.00 95.76           C  
ATOM   3338 HG11 VAL B  10      -3.736 -20.973 -11.800  1.00 95.76           H  
ATOM   3339 HG12 VAL B  10      -2.226 -20.802 -12.694  1.00 95.76           H  
ATOM   3340 HG13 VAL B  10      -2.834 -19.451 -11.707  1.00 95.76           H  
ATOM   3341  CG2 VAL B  10      -0.522 -20.561 -10.682  1.00 95.76           C  
ATOM   3342 HG21 VAL B  10      -0.068 -20.972 -11.585  1.00 95.76           H  
ATOM   3343 HG22 VAL B  10       0.077 -20.861  -9.823  1.00 95.76           H  
ATOM   3344 HG23 VAL B  10      -0.544 -19.474 -10.756  1.00 95.76           H  
ATOM   3345  N   THR B  11      -5.064 -20.428  -9.095  1.00 95.59           N  
ATOM   3346  H   THR B  11      -4.903 -19.439  -8.966  1.00 95.59           H  
ATOM   3347  CA  THR B  11      -6.458 -20.887  -9.161  1.00 95.59           C  
ATOM   3348  HA  THR B  11      -6.471 -21.934  -8.860  1.00 95.59           H  
ATOM   3349  C   THR B  11      -7.020 -20.817 -10.593  1.00 95.59           C  
ATOM   3350  CB  THR B  11      -7.363 -20.161  -8.151  1.00 95.59           C  
ATOM   3351  HB  THR B  11      -8.250 -20.777  -8.005  1.00 95.59           H  
ATOM   3352  O   THR B  11      -6.435 -20.170 -11.476  1.00 95.59           O  
ATOM   3353  CG2 THR B  11      -6.726 -19.969  -6.773  1.00 95.59           C  
ATOM   3354 HG21 THR B  11      -7.474 -19.573  -6.085  1.00 95.59           H  
ATOM   3355 HG22 THR B  11      -6.360 -20.925  -6.397  1.00 95.59           H  
ATOM   3356 HG23 THR B  11      -5.898 -19.264  -6.836  1.00 95.59           H  
ATOM   3357  OG1 THR B  11      -7.792 -18.919  -8.643  1.00 95.59           O  
ATOM   3358  HG1 THR B  11      -8.749 -18.948  -8.572  1.00 95.59           H  
ATOM   3359  N   PRO B  12      -8.153 -21.488 -10.883  1.00 96.40           N  
ATOM   3360  CA  PRO B  12      -8.858 -21.317 -12.154  1.00 96.40           C  
ATOM   3361  HA  PRO B  12      -8.218 -21.674 -12.960  1.00 96.40           H  
ATOM   3362  C   PRO B  12      -9.242 -19.858 -12.438  1.00 96.40           C  
ATOM   3363  CB  PRO B  12     -10.097 -22.213 -12.055  1.00 96.40           C  
ATOM   3364  HB2 PRO B  12     -10.934 -21.656 -11.632  1.00 96.40           H  
ATOM   3365  HB3 PRO B  12     -10.370 -22.631 -13.024  1.00 96.40           H  
ATOM   3366  O   PRO B  12      -9.104 -19.412 -13.576  1.00 96.40           O  
ATOM   3367  CG  PRO B  12      -9.668 -23.296 -11.067  1.00 96.40           C  
ATOM   3368  HG2 PRO B  12     -10.524 -23.760 -10.577  1.00 96.40           H  
ATOM   3369  HG3 PRO B  12      -9.059 -24.043 -11.577  1.00 96.40           H  
ATOM   3370  CD  PRO B  12      -8.808 -22.512 -10.081  1.00 96.40           C  
ATOM   3371  HD2 PRO B  12      -9.450 -22.039  -9.338  1.00 96.40           H  
ATOM   3372  HD3 PRO B  12      -8.090 -23.177  -9.599  1.00 96.40           H  
ATOM   3373  N   GLU B  13      -9.646 -19.104 -11.413  1.00 95.93           N  
ATOM   3374  H   GLU B  13      -9.742 -19.531 -10.503  1.00 95.93           H  
ATOM   3375  CA  GLU B  13     -10.002 -17.683 -11.512  1.00 95.93           C  
ATOM   3376  HA  GLU B  13     -10.751 -17.558 -12.294  1.00 95.93           H  
ATOM   3377  C   GLU B  13      -8.789 -16.826 -11.896  1.00 95.93           C  
ATOM   3378  CB  GLU B  13     -10.595 -17.163 -10.187  1.00 95.93           C  
ATOM   3379  HB2 GLU B  13     -10.865 -16.118 -10.342  1.00 95.93           H  
ATOM   3380  HB3 GLU B  13      -9.834 -17.180  -9.407  1.00 95.93           H  
ATOM   3381  O   GLU B  13      -8.904 -15.945 -12.748  1.00 95.93           O  
ATOM   3382  CG  GLU B  13     -11.860 -17.892  -9.692  1.00 95.93           C  
ATOM   3383  HG2 GLU B  13     -12.314 -17.283  -8.910  1.00 95.93           H  
ATOM   3384  HG3 GLU B  13     -12.572 -17.951 -10.516  1.00 95.93           H  
ATOM   3385  CD  GLU B  13     -11.606 -19.299  -9.121  1.00 95.93           C  
ATOM   3386  OE1 GLU B  13     -12.569 -20.096  -9.071  1.00 95.93           O  
ATOM   3387  OE2 GLU B  13     -10.436 -19.606  -8.775  1.00 95.93           O  
ATOM   3388  N   ASP B  14      -7.604 -17.132 -11.352  1.00 96.94           N  
ATOM   3389  H   ASP B  14      -7.574 -17.820 -10.613  1.00 96.94           H  
ATOM   3390  CA  ASP B  14      -6.357 -16.462 -11.744  1.00 96.94           C  
ATOM   3391  HA  ASP B  14      -6.464 -15.389 -11.587  1.00 96.94           H  
ATOM   3392  C   ASP B  14      -6.038 -16.706 -13.231  1.00 96.94           C  
ATOM   3393  CB  ASP B  14      -5.176 -16.969 -10.898  1.00 96.94           C  
ATOM   3394  HB2 ASP B  14      -5.053 -18.041 -11.051  1.00 96.94           H  
ATOM   3395  HB3 ASP B  14      -4.271 -16.485 -11.264  1.00 96.94           H  
ATOM   3396  O   ASP B  14      -5.609 -15.804 -13.954  1.00 96.94           O  
ATOM   3397  CG  ASP B  14      -5.268 -16.682  -9.398  1.00 96.94           C  
ATOM   3398  OD1 ASP B  14      -4.754 -17.509  -8.613  1.00 96.94           O  
ATOM   3399  OD2 ASP B  14      -5.722 -15.588  -9.005  1.00 96.94           O  
ATOM   3400  N   THR B  15      -6.271 -17.928 -13.719  1.00 96.00           N  
ATOM   3401  H   THR B  15      -6.682 -18.603 -13.090  1.00 96.00           H  
ATOM   3402  CA  THR B  15      -6.049 -18.276 -15.133  1.00 96.00           C  
ATOM   3403  HA  THR B  15      -5.063 -17.914 -15.425  1.00 96.00           H  
ATOM   3404  C   THR B  15      -7.073 -17.600 -16.051  1.00 96.00           C  
ATOM   3405  CB  THR B  15      -6.075 -19.797 -15.336  1.00 96.00           C  
ATOM   3406  HB  THR B  15      -7.069 -20.182 -15.107  1.00 96.00           H  
ATOM   3407  O   THR B  15      -6.732 -17.188 -17.161  1.00 96.00           O  
ATOM   3408  CG2 THR B  15      -5.695 -20.206 -16.762  1.00 96.00           C  
ATOM   3409 HG21 THR B  15      -6.460 -19.871 -17.462  1.00 96.00           H  
ATOM   3410 HG22 THR B  15      -4.736 -19.762 -17.029  1.00 96.00           H  
ATOM   3411 HG23 THR B  15      -5.621 -21.292 -16.818  1.00 96.00           H  
ATOM   3412  OG1 THR B  15      -5.138 -20.420 -14.483  1.00 96.00           O  
ATOM   3413  HG1 THR B  15      -5.406 -20.231 -13.580  1.00 96.00           H  
ATOM   3414  N   GLU B  16      -8.319 -17.444 -15.598  1.00 96.57           N  
ATOM   3415  H   GLU B  16      -8.558 -17.821 -14.693  1.00 96.57           H  
ATOM   3416  CA  GLU B  16      -9.348 -16.688 -16.316  1.00 96.57           C  
ATOM   3417  HA  GLU B  16      -9.395 -17.053 -17.342  1.00 96.57           H  
ATOM   3418  C   GLU B  16      -9.008 -15.192 -16.380  1.00 96.57           C  
ATOM   3419  CB  GLU B  16     -10.720 -16.930 -15.664  1.00 96.57           C  
ATOM   3420  HB2 GLU B  16     -10.893 -18.004 -15.606  1.00 96.57           H  
ATOM   3421  HB3 GLU B  16     -10.726 -16.515 -14.656  1.00 96.57           H  
ATOM   3422  O   GLU B  16      -9.122 -14.584 -17.448  1.00 96.57           O  
ATOM   3423  CG  GLU B  16     -11.847 -16.288 -16.490  1.00 96.57           C  
ATOM   3424  HG2 GLU B  16     -11.675 -15.213 -16.551  1.00 96.57           H  
ATOM   3425  HG3 GLU B  16     -11.804 -16.689 -17.503  1.00 96.57           H  
ATOM   3426  CD  GLU B  16     -13.257 -16.516 -15.924  1.00 96.57           C  
ATOM   3427  OE1 GLU B  16     -14.197 -15.948 -16.531  1.00 96.57           O  
ATOM   3428  OE2 GLU B  16     -13.402 -17.251 -14.924  1.00 96.57           O  
ATOM   3429  N   LEU B  17      -8.521 -14.610 -15.277  1.00 96.55           N  
ATOM   3430  H   LEU B  17      -8.494 -15.153 -14.427  1.00 96.55           H  
ATOM   3431  CA  LEU B  17      -8.027 -13.232 -15.225  1.00 96.55           C  
ATOM   3432  HA  LEU B  17      -8.848 -12.563 -15.485  1.00 96.55           H  
ATOM   3433  C   LEU B  17      -6.894 -13.016 -16.238  1.00 96.55           C  
ATOM   3434  CB  LEU B  17      -7.553 -12.925 -13.791  1.00 96.55           C  
ATOM   3435  HB2 LEU B  17      -6.691 -13.553 -13.569  1.00 96.55           H  
ATOM   3436  HB3 LEU B  17      -8.337 -13.193 -13.083  1.00 96.55           H  
ATOM   3437  O   LEU B  17      -6.946 -12.061 -17.020  1.00 96.55           O  
ATOM   3438  CG  LEU B  17      -7.153 -11.455 -13.567  1.00 96.55           C  
ATOM   3439  HG  LEU B  17      -6.534 -11.103 -14.392  1.00 96.55           H  
ATOM   3440  CD1 LEU B  17      -8.392 -10.563 -13.458  1.00 96.55           C  
ATOM   3441 HD11 LEU B  17      -8.093  -9.562 -13.149  1.00 96.55           H  
ATOM   3442 HD12 LEU B  17      -8.899 -10.511 -14.421  1.00 96.55           H  
ATOM   3443 HD13 LEU B  17      -9.068 -10.966 -12.704  1.00 96.55           H  
ATOM   3444  CD2 LEU B  17      -6.333 -11.315 -12.287  1.00 96.55           C  
ATOM   3445 HD21 LEU B  17      -6.036 -10.277 -12.138  1.00 96.55           H  
ATOM   3446 HD22 LEU B  17      -5.432 -11.925 -12.350  1.00 96.55           H  
ATOM   3447 HD23 LEU B  17      -6.915 -11.646 -11.426  1.00 96.55           H  
ATOM   3448  N   LEU B  18      -5.918 -13.935 -16.269  1.00 97.14           N  
ATOM   3449  H   LEU B  18      -5.931 -14.659 -15.564  1.00 97.14           H  
ATOM   3450  CA  LEU B  18      -4.832 -13.937 -17.249  1.00 97.14           C  
ATOM   3451  HA  LEU B  18      -4.275 -13.007 -17.135  1.00 97.14           H  
ATOM   3452  C   LEU B  18      -5.376 -13.962 -18.678  1.00 97.14           C  
ATOM   3453  CB  LEU B  18      -3.869 -15.110 -16.976  1.00 97.14           C  
ATOM   3454  HB2 LEU B  18      -4.446 -16.032 -16.915  1.00 97.14           H  
ATOM   3455  HB3 LEU B  18      -3.395 -14.952 -16.007  1.00 97.14           H  
ATOM   3456  O   LEU B  18      -5.041 -13.084 -19.471  1.00 97.14           O  
ATOM   3457  CG  LEU B  18      -2.775 -15.300 -18.048  1.00 97.14           C  
ATOM   3458  HG  LEU B  18      -3.240 -15.478 -19.017  1.00 97.14           H  
ATOM   3459  CD1 LEU B  18      -1.848 -14.091 -18.167  1.00 97.14           C  
ATOM   3460 HD11 LEU B  18      -1.403 -13.863 -17.199  1.00 97.14           H  
ATOM   3461 HD12 LEU B  18      -2.414 -13.232 -18.526  1.00 97.14           H  
ATOM   3462 HD13 LEU B  18      -1.061 -14.305 -18.891  1.00 97.14           H  
ATOM   3463  CD2 LEU B  18      -1.919 -16.520 -17.721  1.00 97.14           C  
ATOM   3464 HD21 LEU B  18      -2.557 -17.401 -17.655  1.00 97.14           H  
ATOM   3465 HD22 LEU B  18      -1.185 -16.677 -18.512  1.00 97.14           H  
ATOM   3466 HD23 LEU B  18      -1.410 -16.369 -16.769  1.00 97.14           H  
ATOM   3467  N   GLN B  19      -6.245 -14.920 -19.008  1.00 96.50           N  
ATOM   3468  H   GLN B  19      -6.487 -15.611 -18.312  1.00 96.50           H  
ATOM   3469  CA  GLN B  19      -6.807 -15.041 -20.353  1.00 96.50           C  
ATOM   3470  HA  GLN B  19      -5.980 -15.156 -21.054  1.00 96.50           H  
ATOM   3471  C   GLN B  19      -7.589 -13.783 -20.754  1.00 96.50           C  
ATOM   3472  CB  GLN B  19      -7.683 -16.303 -20.422  1.00 96.50           C  
ATOM   3473  HB2 GLN B  19      -8.477 -16.221 -19.680  1.00 96.50           H  
ATOM   3474  HB3 GLN B  19      -7.080 -17.172 -20.161  1.00 96.50           H  
ATOM   3475  O   GLN B  19      -7.431 -13.299 -21.876  1.00 96.50           O  
ATOM   3476  CG  GLN B  19      -8.333 -16.540 -21.797  1.00 96.50           C  
ATOM   3477  HG2 GLN B  19      -8.925 -17.453 -21.742  1.00 96.50           H  
ATOM   3478  HG3 GLN B  19      -9.025 -15.724 -22.005  1.00 96.50           H  
ATOM   3479  CD  GLN B  19      -7.366 -16.682 -22.976  1.00 96.50           C  
ATOM   3480  NE2 GLN B  19      -7.789 -16.327 -24.169  1.00 96.50           N  
ATOM   3481 HE21 GLN B  19      -8.693 -15.888 -24.274  1.00 96.50           H  
ATOM   3482 HE22 GLN B  19      -7.137 -16.412 -24.935  1.00 96.50           H  
ATOM   3483  OE1 GLN B  19      -6.237 -17.125 -22.891  1.00 96.50           O  
ATOM   3484  N   LYS B  20      -8.406 -13.220 -19.856  1.00 96.37           N  
ATOM   3485  H   LYS B  20      -8.485 -13.668 -18.954  1.00 96.37           H  
ATOM   3486  CA  LYS B  20      -9.216 -12.019 -20.110  1.00 96.37           C  
ATOM   3487  HA  LYS B  20      -9.820 -12.184 -21.002  1.00 96.37           H  
ATOM   3488  C   LYS B  20      -8.358 -10.782 -20.381  1.00 96.37           C  
ATOM   3489  CB  LYS B  20     -10.148 -11.802 -18.908  1.00 96.37           C  
ATOM   3490  HB2 LYS B  20     -10.743 -12.703 -18.761  1.00 96.37           H  
ATOM   3491  HB3 LYS B  20      -9.544 -11.648 -18.014  1.00 96.37           H  
ATOM   3492  O   LYS B  20      -8.666 -10.030 -21.303  1.00 96.37           O  
ATOM   3493  CG  LYS B  20     -11.096 -10.606 -19.089  1.00 96.37           C  
ATOM   3494  HG2 LYS B  20     -11.728 -10.770 -19.961  1.00 96.37           H  
ATOM   3495  HG3 LYS B  20     -10.521  -9.691 -19.228  1.00 96.37           H  
ATOM   3496  CD  LYS B  20     -11.969 -10.453 -17.839  1.00 96.37           C  
ATOM   3497  HD2 LYS B  20     -12.564 -11.357 -17.708  1.00 96.37           H  
ATOM   3498  HD3 LYS B  20     -11.320 -10.336 -16.971  1.00 96.37           H  
ATOM   3499  CE  LYS B  20     -12.891  -9.236 -17.955  1.00 96.37           C  
ATOM   3500  HE2 LYS B  20     -12.277  -8.354 -18.141  1.00 96.37           H  
ATOM   3501  HE3 LYS B  20     -13.554  -9.380 -18.809  1.00 96.37           H  
ATOM   3502  NZ  LYS B  20     -13.677  -9.059 -16.709  1.00 96.37           N  
ATOM   3503  HZ1 LYS B  20     -13.057  -8.924 -15.923  1.00 96.37           H  
ATOM   3504  HZ2 LYS B  20     -14.226  -9.885 -16.515  1.00 96.37           H  
ATOM   3505  HZ3 LYS B  20     -14.288  -8.257 -16.765  1.00 96.37           H  
ATOM   3506  N   ALA B  21      -7.302 -10.567 -19.595  1.00 97.32           N  
ATOM   3507  H   ALA B  21      -7.120 -11.210 -18.839  1.00 97.32           H  
ATOM   3508  CA  ALA B  21      -6.402  -9.429 -19.775  1.00 97.32           C  
ATOM   3509  HA  ALA B  21      -6.990  -8.523 -19.923  1.00 97.32           H  
ATOM   3510  C   ALA B  21      -5.506  -9.613 -21.007  1.00 97.32           C  
ATOM   3511  CB  ALA B  21      -5.566  -9.261 -18.502  1.00 97.32           C  
ATOM   3512  HB1 ALA B  21      -6.213  -9.149 -17.632  1.00 97.32           H  
ATOM   3513  HB2 ALA B  21      -4.943 -10.144 -18.361  1.00 97.32           H  
ATOM   3514  HB3 ALA B  21      -4.930  -8.380 -18.588  1.00 97.32           H  
ATOM   3515  O   ALA B  21      -5.433  -8.741 -21.869  1.00 97.32           O  
ATOM   3516  N   GLN B  22      -4.855 -10.771 -21.116  1.00 96.16           N  
ATOM   3517  H   GLN B  22      -4.988 -11.467 -20.396  1.00 96.16           H  
ATOM   3518  CA  GLN B  22      -3.821 -11.029 -22.113  1.00 96.16           C  
ATOM   3519  HA  GLN B  22      -3.143 -10.175 -22.118  1.00 96.16           H  
ATOM   3520  C   GLN B  22      -4.394 -11.158 -23.528  1.00 96.16           C  
ATOM   3521  CB  GLN B  22      -3.034 -12.265 -21.659  1.00 96.16           C  
ATOM   3522  HB2 GLN B  22      -2.871 -12.172 -20.585  1.00 96.16           H  
ATOM   3523  HB3 GLN B  22      -3.616 -13.170 -21.833  1.00 96.16           H  
ATOM   3524  O   GLN B  22      -3.739 -10.741 -24.472  1.00 96.16           O  
ATOM   3525  CG  GLN B  22      -1.643 -12.405 -22.275  1.00 96.16           C  
ATOM   3526  HG2 GLN B  22      -1.055 -13.028 -21.601  1.00 96.16           H  
ATOM   3527  HG3 GLN B  22      -1.153 -11.433 -22.325  1.00 96.16           H  
ATOM   3528  CD  GLN B  22      -1.617 -13.104 -23.620  1.00 96.16           C  
ATOM   3529  NE2 GLN B  22      -1.197 -12.455 -24.672  1.00 96.16           N  
ATOM   3530 HE21 GLN B  22      -1.241 -11.446 -24.659  1.00 96.16           H  
ATOM   3531 HE22 GLN B  22      -0.869 -12.981 -25.470  1.00 96.16           H  
ATOM   3532  OE1 GLN B  22      -1.930 -14.267 -23.733  1.00 96.16           O  
ATOM   3533  N   SER B  23      -5.626 -11.653 -23.698  1.00 95.90           N  
ATOM   3534  H   SER B  23      -6.127 -11.991 -22.889  1.00 95.90           H  
ATOM   3535  CA  SER B  23      -6.278 -11.727 -25.019  1.00 95.90           C  
ATOM   3536  HA  SER B  23      -5.526 -12.029 -25.748  1.00 95.90           H  
ATOM   3537  C   SER B  23      -6.853 -10.398 -25.527  1.00 95.90           C  
ATOM   3538  CB  SER B  23      -7.362 -12.807 -25.040  1.00 95.90           C  
ATOM   3539  HB2 SER B  23      -6.919 -13.762 -24.756  1.00 95.90           H  
ATOM   3540  HB3 SER B  23      -7.749 -12.899 -26.055  1.00 95.90           H  
ATOM   3541  O   SER B  23      -7.253 -10.308 -26.688  1.00 95.90           O  
ATOM   3542  OG  SER B  23      -8.431 -12.502 -24.166  1.00 95.90           O  
ATOM   3543  HG  SER B  23      -8.128 -12.699 -23.276  1.00 95.90           H  
ATOM   3544  N   ASN B  24      -6.895  -9.354 -24.693  1.00 95.53           N  
ATOM   3545  H   ASN B  24      -6.504  -9.455 -23.767  1.00 95.53           H  
ATOM   3546  CA  ASN B  24      -7.458  -8.057 -25.052  1.00 95.53           C  
ATOM   3547  HA  ASN B  24      -7.961  -8.125 -26.016  1.00 95.53           H  
ATOM   3548  C   ASN B  24      -6.356  -7.002 -25.179  1.00 95.53           C  
ATOM   3549  CB  ASN B  24      -8.518  -7.669 -24.009  1.00 95.53           C  
ATOM   3550  HB2 ASN B  24      -9.293  -8.436 -23.975  1.00 95.53           H  
ATOM   3551  HB3 ASN B  24      -8.051  -7.613 -23.026  1.00 95.53           H  
ATOM   3552  O   ASN B  24      -5.941  -6.413 -24.184  1.00 95.53           O  
ATOM   3553  CG  ASN B  24      -9.168  -6.333 -24.325  1.00 95.53           C  
ATOM   3554  ND2 ASN B  24      -9.903  -5.779 -23.392  1.00 95.53           N  
ATOM   3555 HD21 ASN B  24     -10.298  -4.873 -23.600  1.00 95.53           H  
ATOM   3556 HD22 ASN B  24      -9.960  -6.215 -22.483  1.00 95.53           H  
ATOM   3557  OD1 ASN B  24      -9.030  -5.768 -25.400  1.00 95.53           O  
ATOM   3558  N   VAL B  25      -5.934  -6.687 -26.408  1.00 95.31           N  
ATOM   3559  H   VAL B  25      -6.277  -7.231 -27.187  1.00 95.31           H  
ATOM   3560  CA  VAL B  25      -4.897  -5.665 -26.649  1.00 95.31           C  
ATOM   3561  HA  VAL B  25      -3.996  -5.996 -26.134  1.00 95.31           H  
ATOM   3562  C   VAL B  25      -5.255  -4.290 -26.063  1.00 95.31           C  
ATOM   3563  CB  VAL B  25      -4.550  -5.569 -28.147  1.00 95.31           C  
ATOM   3564  HB  VAL B  25      -4.391  -6.583 -28.516  1.00 95.31           H  
ATOM   3565  O   VAL B  25      -4.364  -3.536 -25.692  1.00 95.31           O  
ATOM   3566  CG1 VAL B  25      -5.666  -4.935 -28.988  1.00 95.31           C  
ATOM   3567 HG11 VAL B  25      -5.799  -3.886 -28.720  1.00 95.31           H  
ATOM   3568 HG12 VAL B  25      -6.602  -5.473 -28.837  1.00 95.31           H  
ATOM   3569 HG13 VAL B  25      -5.394  -4.994 -30.041  1.00 95.31           H  
ATOM   3570  CG2 VAL B  25      -3.243  -4.798 -28.361  1.00 95.31           C  
ATOM   3571 HG21 VAL B  25      -2.444  -5.278 -27.797  1.00 95.31           H  
ATOM   3572 HG22 VAL B  25      -2.982  -4.801 -29.419  1.00 95.31           H  
ATOM   3573 HG23 VAL B  25      -3.346  -3.762 -28.036  1.00 95.31           H  
ATOM   3574  N   SER B  26      -6.543  -3.963 -25.898  1.00 96.05           N  
ATOM   3575  H   SER B  26      -7.259  -4.628 -26.156  1.00 96.05           H  
ATOM   3576  CA  SER B  26      -6.966  -2.706 -25.261  1.00 96.05           C  
ATOM   3577  HA  SER B  26      -6.405  -1.887 -25.709  1.00 96.05           H  
ATOM   3578  C   SER B  26      -6.683  -2.647 -23.755  1.00 96.05           C  
ATOM   3579  CB  SER B  26      -8.457  -2.452 -25.501  1.00 96.05           C  
ATOM   3580  HB2 SER B  26      -9.048  -3.228 -25.015  1.00 96.05           H  
ATOM   3581  HB3 SER B  26      -8.728  -1.488 -25.071  1.00 96.05           H  
ATOM   3582  O   SER B  26      -6.761  -1.566 -23.181  1.00 96.05           O  
ATOM   3583  OG  SER B  26      -8.743  -2.436 -26.888  1.00 96.05           O  
ATOM   3584  HG  SER B  26      -8.071  -1.903 -27.319  1.00 96.05           H  
ATOM   3585  N   ALA B  27      -6.361  -3.775 -23.115  1.00 95.87           N  
ATOM   3586  H   ALA B  27      -6.307  -4.636 -23.639  1.00 95.87           H  
ATOM   3587  CA  ALA B  27      -5.919  -3.823 -21.723  1.00 95.87           C  
ATOM   3588  HA  ALA B  27      -6.419  -3.033 -21.162  1.00 95.87           H  
ATOM   3589  C   ALA B  27      -4.404  -3.588 -21.569  1.00 95.87           C  
ATOM   3590  CB  ALA B  27      -6.347  -5.170 -21.121  1.00 95.87           C  
ATOM   3591  HB1 ALA B  27      -5.808  -5.986 -21.602  1.00 95.87           H  
ATOM   3592  HB2 ALA B  27      -6.119  -5.181 -20.055  1.00 95.87           H  
ATOM   3593  HB3 ALA B  27      -7.419  -5.314 -21.252  1.00 95.87           H  
ATOM   3594  O   ALA B  27      -3.922  -3.470 -20.448  1.00 95.87           O  
ATOM   3595  N   TYR B  28      -3.628  -3.545 -22.654  1.00 96.85           N  
ATOM   3596  H   TYR B  28      -4.050  -3.562 -23.571  1.00 96.85           H  
ATOM   3597  CA  TYR B  28      -2.176  -3.382 -22.578  1.00 96.85           C  
ATOM   3598  HA  TYR B  28      -1.791  -3.943 -21.727  1.00 96.85           H  
ATOM   3599  C   TYR B  28      -1.812  -1.913 -22.354  1.00 96.85           C  
ATOM   3600  CB  TYR B  28      -1.508  -3.931 -23.847  1.00 96.85           C  
ATOM   3601  HB2 TYR B  28      -0.495  -3.531 -23.877  1.00 96.85           H  
ATOM   3602  HB3 TYR B  28      -2.018  -3.541 -24.728  1.00 96.85           H  
ATOM   3603  O   TYR B  28      -2.292  -1.038 -23.078  1.00 96.85           O  
ATOM   3604  CG  TYR B  28      -1.423  -5.446 -23.947  1.00 96.85           C  
ATOM   3605  CD1 TYR B  28      -0.165  -6.036 -24.159  1.00 96.85           C  
ATOM   3606  HD1 TYR B  28       0.709  -5.408 -24.249  1.00 96.85           H  
ATOM   3607  CD2 TYR B  28      -2.565  -6.269 -23.841  1.00 96.85           C  
ATOM   3608  HD2 TYR B  28      -3.544  -5.840 -23.688  1.00 96.85           H  
ATOM   3609  CE1 TYR B  28      -0.037  -7.430 -24.241  1.00 96.85           C  
ATOM   3610  HE1 TYR B  28       0.939  -7.864 -24.403  1.00 96.85           H  
ATOM   3611  CE2 TYR B  28      -2.446  -7.669 -23.921  1.00 96.85           C  
ATOM   3612  HE2 TYR B  28      -3.320  -8.296 -23.820  1.00 96.85           H  
ATOM   3613  OH  TYR B  28      -1.001  -9.592 -24.138  1.00 96.85           O  
ATOM   3614  HH  TYR B  28      -0.062  -9.791 -24.143  1.00 96.85           H  
ATOM   3615  CZ  TYR B  28      -1.175  -8.250 -24.105  1.00 96.85           C  
ATOM   3616  N   ASN B  29      -0.927  -1.638 -21.393  1.00 95.81           N  
ATOM   3617  H   ASN B  29      -0.593  -2.380 -20.795  1.00 95.81           H  
ATOM   3618  CA  ASN B  29      -0.322  -0.314 -21.275  1.00 95.81           C  
ATOM   3619  HA  ASN B  29      -1.120   0.421 -21.171  1.00 95.81           H  
ATOM   3620  C   ASN B  29       0.467   0.034 -22.552  1.00 95.81           C  
ATOM   3621  CB  ASN B  29       0.582  -0.229 -20.039  1.00 95.81           C  
ATOM   3622  HB2 ASN B  29       1.265  -1.078 -20.011  1.00 95.81           H  
ATOM   3623  HB3 ASN B  29       1.176   0.681 -20.124  1.00 95.81           H  
ATOM   3624  O   ASN B  29       0.995  -0.842 -23.241  1.00 95.81           O  
ATOM   3625  CG  ASN B  29      -0.117  -0.113 -18.704  1.00 95.81           C  
ATOM   3626  ND2 ASN B  29       0.667  -0.013 -17.656  1.00 95.81           N  
ATOM   3627 HD21 ASN B  29       1.666   0.013 -17.802  1.00 95.81           H  
ATOM   3628 HD22 ASN B  29       0.251   0.161 -16.752  1.00 95.81           H  
ATOM   3629  OD1 ASN B  29      -1.331  -0.046 -18.582  1.00 95.81           O  
ATOM   3630  N   SER B  30       0.563   1.326 -22.873  1.00 95.05           N  
ATOM   3631  H   SER B  30       0.185   2.016 -22.239  1.00 95.05           H  
ATOM   3632  CA  SER B  30       1.162   1.805 -24.129  1.00 95.05           C  
ATOM   3633  HA  SER B  30       0.643   1.328 -24.960  1.00 95.05           H  
ATOM   3634  C   SER B  30       2.651   1.479 -24.293  1.00 95.05           C  
ATOM   3635  CB  SER B  30       0.967   3.320 -24.247  1.00 95.05           C  
ATOM   3636  HB2 SER B  30      -0.093   3.528 -24.394  1.00 95.05           H  
ATOM   3637  HB3 SER B  30       1.515   3.692 -25.113  1.00 95.05           H  
ATOM   3638  O   SER B  30       3.146   1.444 -25.417  1.00 95.05           O  
ATOM   3639  OG  SER B  30       1.402   3.995 -23.080  1.00 95.05           O  
ATOM   3640  HG  SER B  30       2.297   3.723 -22.862  1.00 95.05           H  
ATOM   3641  N   ASP B  31       3.365   1.260 -23.193  1.00 95.37           N  
ATOM   3642  H   ASP B  31       2.900   1.238 -22.297  1.00 95.37           H  
ATOM   3643  CA  ASP B  31       4.775   0.866 -23.141  1.00 95.37           C  
ATOM   3644  HA  ASP B  31       5.296   1.328 -23.980  1.00 95.37           H  
ATOM   3645  C   ASP B  31       4.986  -0.657 -23.277  1.00 95.37           C  
ATOM   3646  CB  ASP B  31       5.394   1.427 -21.848  1.00 95.37           C  
ATOM   3647  HB2 ASP B  31       6.460   1.200 -21.851  1.00 95.37           H  
ATOM   3648  HB3 ASP B  31       5.290   2.512 -21.854  1.00 95.37           H  
ATOM   3649  O   ASP B  31       6.089  -1.103 -23.607  1.00 95.37           O  
ATOM   3650  CG  ASP B  31       4.760   0.882 -20.560  1.00 95.37           C  
ATOM   3651  OD1 ASP B  31       5.518   0.673 -19.595  1.00 95.37           O  
ATOM   3652  OD2 ASP B  31       3.518   0.708 -20.550  1.00 95.37           O  
ATOM   3653  N   VAL B  32       3.931  -1.470 -23.130  1.00 96.26           N  
ATOM   3654  H   VAL B  32       3.044  -1.056 -22.882  1.00 96.26           H  
ATOM   3655  CA  VAL B  32       3.989  -2.927 -23.325  1.00 96.26           C  
ATOM   3656  HA  VAL B  32       4.950  -3.270 -22.940  1.00 96.26           H  
ATOM   3657  C   VAL B  32       3.932  -3.261 -24.816  1.00 96.26           C  
ATOM   3658  CB  VAL B  32       2.907  -3.675 -22.525  1.00 96.26           C  
ATOM   3659  HB  VAL B  32       1.916  -3.390 -22.880  1.00 96.26           H  
ATOM   3660  O   VAL B  32       2.870  -3.425 -25.427  1.00 96.26           O  
ATOM   3661  CG1 VAL B  32       3.074  -5.198 -22.672  1.00 96.26           C  
ATOM   3662 HG11 VAL B  32       4.053  -5.506 -22.304  1.00 96.26           H  
ATOM   3663 HG12 VAL B  32       2.970  -5.506 -23.712  1.00 96.26           H  
ATOM   3664 HG13 VAL B  32       2.304  -5.703 -22.087  1.00 96.26           H  
ATOM   3665  CG2 VAL B  32       3.013  -3.363 -21.032  1.00 96.26           C  
ATOM   3666 HG21 VAL B  32       2.935  -2.289 -20.861  1.00 96.26           H  
ATOM   3667 HG22 VAL B  32       3.976  -3.693 -20.643  1.00 96.26           H  
ATOM   3668 HG23 VAL B  32       2.206  -3.858 -20.492  1.00 96.26           H  
ATOM   3669  N   THR B  33       5.110  -3.400 -25.419  1.00 95.36           N  
ATOM   3670  H   THR B  33       5.926  -3.142 -24.883  1.00 95.36           H  
ATOM   3671  CA  THR B  33       5.273  -3.683 -26.859  1.00 95.36           C  
ATOM   3672  HA  THR B  33       4.404  -3.300 -27.393  1.00 95.36           H  
ATOM   3673  C   THR B  33       5.356  -5.173 -27.195  1.00 95.36           C  
ATOM   3674  CB  THR B  33       6.499  -2.957 -27.420  1.00 95.36           C  
ATOM   3675  HB  THR B  33       6.649  -3.261 -28.456  1.00 95.36           H  
ATOM   3676  O   THR B  33       5.007  -5.572 -28.305  1.00 95.36           O  
ATOM   3677  CG2 THR B  33       6.335  -1.438 -27.373  1.00 95.36           C  
ATOM   3678 HG21 THR B  33       7.212  -0.963 -27.813  1.00 95.36           H  
ATOM   3679 HG22 THR B  33       6.216  -1.091 -26.347  1.00 95.36           H  
ATOM   3680 HG23 THR B  33       5.454  -1.148 -27.946  1.00 95.36           H  
ATOM   3681  OG1 THR B  33       7.650  -3.275 -26.674  1.00 95.36           O  
ATOM   3682  HG1 THR B  33       7.760  -2.589 -26.012  1.00 95.36           H  
ATOM   3683  N   SER B  34       5.756  -6.016 -26.242  1.00 95.89           N  
ATOM   3684  H   SER B  34       6.093  -5.629 -25.372  1.00 95.89           H  
ATOM   3685  CA  SER B  34       5.826  -7.469 -26.420  1.00 95.89           C  
ATOM   3686  HA  SER B  34       6.487  -7.683 -27.259  1.00 95.89           H  
ATOM   3687  C   SER B  34       4.444  -8.071 -26.713  1.00 95.89           C  
ATOM   3688  CB  SER B  34       6.419  -8.120 -25.168  1.00 95.89           C  
ATOM   3689  HB2 SER B  34       5.788  -7.855 -24.320  1.00 95.89           H  
ATOM   3690  HB3 SER B  34       6.432  -9.204 -25.281  1.00 95.89           H  
ATOM   3691  O   SER B  34       3.438  -7.711 -26.092  1.00 95.89           O  
ATOM   3692  OG  SER B  34       7.731  -7.657 -24.920  1.00 95.89           O  
ATOM   3693  HG  SER B  34       7.892  -7.720 -23.976  1.00 95.89           H  
ATOM   3694  N   ARG B  35       4.390  -9.019 -27.654  1.00 96.69           N  
ATOM   3695  H   ARG B  35       5.240  -9.241 -28.151  1.00 96.69           H  
ATOM   3696  CA  ARG B  35       3.192  -9.796 -28.004  1.00 96.69           C  
ATOM   3697  HA  ARG B  35       2.404  -9.615 -27.273  1.00 96.69           H  
ATOM   3698  C   ARG B  35       3.531 -11.278 -27.945  1.00 96.69           C  
ATOM   3699  CB  ARG B  35       2.681  -9.394 -29.401  1.00 96.69           C  
ATOM   3700  HB2 ARG B  35       3.488  -9.527 -30.122  1.00 96.69           H  
ATOM   3701  HB3 ARG B  35       1.868 -10.058 -29.691  1.00 96.69           H  
ATOM   3702  O   ARG B  35       4.430 -11.741 -28.648  1.00 96.69           O  
ATOM   3703  CG  ARG B  35       2.186  -7.942 -29.498  1.00 96.69           C  
ATOM   3704  HG2 ARG B  35       2.970  -7.260 -29.168  1.00 96.69           H  
ATOM   3705  HG3 ARG B  35       1.967  -7.722 -30.543  1.00 96.69           H  
ATOM   3706  CD  ARG B  35       0.914  -7.707 -28.678  1.00 96.69           C  
ATOM   3707  HD2 ARG B  35       0.123  -8.320 -29.111  1.00 96.69           H  
ATOM   3708  HD3 ARG B  35       1.061  -7.992 -27.636  1.00 96.69           H  
ATOM   3709  NE  ARG B  35       0.458  -6.319 -28.757  1.00 96.69           N  
ATOM   3710  HE  ARG B  35      -0.254  -6.161 -29.456  1.00 96.69           H  
ATOM   3711  NH1 ARG B  35       1.752  -5.432 -27.068  1.00 96.69           N  
ATOM   3712 HH11 ARG B  35       2.022  -4.641 -26.502  1.00 96.69           H  
ATOM   3713 HH12 ARG B  35       2.209  -6.320 -26.914  1.00 96.69           H  
ATOM   3714  NH2 ARG B  35       0.292  -4.142 -28.143  1.00 96.69           N  
ATOM   3715 HH21 ARG B  35      -0.456  -4.041 -28.814  1.00 96.69           H  
ATOM   3716 HH22 ARG B  35       0.539  -3.400 -27.505  1.00 96.69           H  
ATOM   3717  CZ  ARG B  35       0.838  -5.312 -27.993  1.00 96.69           C  
ATOM   3718  N   ILE B  36       2.827 -12.007 -27.085  1.00 96.83           N  
ATOM   3719  H   ILE B  36       2.062 -11.577 -26.586  1.00 96.83           H  
ATOM   3720  CA  ILE B  36       3.008 -13.449 -26.899  1.00 96.83           C  
ATOM   3721  HA  ILE B  36       3.506 -13.850 -27.782  1.00 96.83           H  
ATOM   3722  C   ILE B  36       1.653 -14.147 -26.811  1.00 96.83           C  
ATOM   3723  CB  ILE B  36       3.896 -13.777 -25.671  1.00 96.83           C  
ATOM   3724  HB  ILE B  36       4.056 -14.856 -25.669  1.00 96.83           H  
ATOM   3725  O   ILE B  36       0.658 -13.530 -26.433  1.00 96.83           O  
ATOM   3726  CG1 ILE B  36       3.231 -13.402 -24.328  1.00 96.83           C  
ATOM   3727 HG12 ILE B  36       3.159 -12.317 -24.254  1.00 96.83           H  
ATOM   3728 HG13 ILE B  36       2.222 -13.812 -24.281  1.00 96.83           H  
ATOM   3729  CG2 ILE B  36       5.279 -13.107 -25.797  1.00 96.83           C  
ATOM   3730 HG21 ILE B  36       5.700 -13.304 -26.783  1.00 96.83           H  
ATOM   3731 HG22 ILE B  36       5.965 -13.526 -25.062  1.00 96.83           H  
ATOM   3732 HG23 ILE B  36       5.204 -12.031 -25.642  1.00 96.83           H  
ATOM   3733  CD1 ILE B  36       3.988 -13.940 -23.110  1.00 96.83           C  
ATOM   3734 HD11 ILE B  36       5.014 -13.573 -23.094  1.00 96.83           H  
ATOM   3735 HD12 ILE B  36       3.505 -13.572 -22.205  1.00 96.83           H  
ATOM   3736 HD13 ILE B  36       3.985 -15.030 -23.113  1.00 96.83           H  
ATOM   3737  N   CYS B  37       1.636 -15.439 -27.103  1.00 97.05           N  
ATOM   3738  H   CYS B  37       2.493 -15.857 -27.438  1.00 97.05           H  
ATOM   3739  CA  CYS B  37       0.617 -16.358 -26.614  1.00 97.05           C  
ATOM   3740  HA  CYS B  37      -0.208 -15.789 -26.185  1.00 97.05           H  
ATOM   3741  C   CYS B  37       1.230 -17.225 -25.505  1.00 97.05           C  
ATOM   3742  CB  CYS B  37       0.069 -17.169 -27.791  1.00 97.05           C  
ATOM   3743  HB2 CYS B  37      -0.242 -16.462 -28.559  1.00 97.05           H  
ATOM   3744  HB3 CYS B  37      -0.824 -17.699 -27.458  1.00 97.05           H  
ATOM   3745  O   CYS B  37       2.435 -17.497 -25.535  1.00 97.05           O  
ATOM   3746  SG  CYS B  37       1.226 -18.347 -28.551  1.00 97.05           S  
ATOM   3747  N   TYR B  38       0.441 -17.680 -24.532  1.00 97.02           N  
ATOM   3748  H   TYR B  38      -0.543 -17.453 -24.562  1.00 97.02           H  
ATOM   3749  CA  TYR B  38       0.929 -18.585 -23.482  1.00 97.02           C  
ATOM   3750  HA  TYR B  38       2.018 -18.602 -23.517  1.00 97.02           H  
ATOM   3751  C   TYR B  38       0.469 -20.031 -23.717  1.00 97.02           C  
ATOM   3752  CB  TYR B  38       0.586 -18.050 -22.086  1.00 97.02           C  
ATOM   3753  HB2 TYR B  38       1.178 -18.601 -21.356  1.00 97.02           H  
ATOM   3754  HB3 TYR B  38       0.890 -17.006 -22.020  1.00 97.02           H  
ATOM   3755  O   TYR B  38      -0.630 -20.292 -24.201  1.00 97.02           O  
ATOM   3756  CG  TYR B  38      -0.873 -18.168 -21.705  1.00 97.02           C  
ATOM   3757  CD1 TYR B  38      -1.774 -17.146 -22.050  1.00 97.02           C  
ATOM   3758  HD1 TYR B  38      -1.421 -16.278 -22.586  1.00 97.02           H  
ATOM   3759  CD2 TYR B  38      -1.328 -19.304 -21.009  1.00 97.02           C  
ATOM   3760  HD2 TYR B  38      -0.637 -20.091 -20.747  1.00 97.02           H  
ATOM   3761  CE1 TYR B  38      -3.132 -17.253 -21.699  1.00 97.02           C  
ATOM   3762  HE1 TYR B  38      -3.832 -16.470 -21.952  1.00 97.02           H  
ATOM   3763  CE2 TYR B  38      -2.685 -19.416 -20.655  1.00 97.02           C  
ATOM   3764  HE2 TYR B  38      -3.036 -20.284 -20.117  1.00 97.02           H  
ATOM   3765  OH  TYR B  38      -4.888 -18.487 -20.628  1.00 97.02           O  
ATOM   3766  HH  TYR B  38      -5.062 -19.260 -20.086  1.00 97.02           H  
ATOM   3767  CZ  TYR B  38      -3.588 -18.388 -20.998  1.00 97.02           C  
ATOM   3768  N   LEU B  39       1.324 -20.994 -23.376  1.00 95.79           N  
ATOM   3769  H   LEU B  39       2.223 -20.706 -23.016  1.00 95.79           H  
ATOM   3770  CA  LEU B  39       1.033 -22.431 -23.410  1.00 95.79           C  
ATOM   3771  HA  LEU B  39       0.226 -22.632 -24.115  1.00 95.79           H  
ATOM   3772  C   LEU B  39       0.563 -22.931 -22.042  1.00 95.79           C  
ATOM   3773  CB  LEU B  39       2.297 -23.198 -23.845  1.00 95.79           C  
ATOM   3774  HB2 LEU B  39       3.120 -22.908 -23.191  1.00 95.79           H  
ATOM   3775  HB3 LEU B  39       2.127 -24.265 -23.701  1.00 95.79           H  
ATOM   3776  O   LEU B  39      -0.378 -23.714 -21.953  1.00 95.79           O  
ATOM   3777  CG  LEU B  39       2.711 -22.968 -25.307  1.00 95.79           C  
ATOM   3778  HG  LEU B  39       2.691 -21.903 -25.537  1.00 95.79           H  
ATOM   3779  CD1 LEU B  39       4.133 -23.480 -25.518  1.00 95.79           C  
ATOM   3780 HD11 LEU B  39       4.189 -24.548 -25.307  1.00 95.79           H  
ATOM   3781 HD12 LEU B  39       4.812 -22.939 -24.859  1.00 95.79           H  
ATOM   3782 HD13 LEU B  39       4.434 -23.310 -26.552  1.00 95.79           H  
ATOM   3783  CD2 LEU B  39       1.795 -23.722 -26.266  1.00 95.79           C  
ATOM   3784 HD21 LEU B  39       1.919 -24.795 -26.125  1.00 95.79           H  
ATOM   3785 HD22 LEU B  39       0.751 -23.471 -26.077  1.00 95.79           H  
ATOM   3786 HD23 LEU B  39       2.053 -23.459 -27.292  1.00 95.79           H  
ATOM   3787  N   LYS B  40       1.225 -22.484 -20.969  1.00 95.70           N  
ATOM   3788  H   LYS B  40       1.971 -21.820 -21.121  1.00 95.70           H  
ATOM   3789  CA  LYS B  40       0.896 -22.840 -19.582  1.00 95.70           C  
ATOM   3790  HA  LYS B  40      -0.189 -22.870 -19.486  1.00 95.70           H  
ATOM   3791  C   LYS B  40       1.422 -21.804 -18.592  1.00 95.70           C  
ATOM   3792  CB  LYS B  40       1.449 -24.236 -19.237  1.00 95.70           C  
ATOM   3793  HB2 LYS B  40       1.168 -24.470 -18.210  1.00 95.70           H  
ATOM   3794  HB3 LYS B  40       0.982 -24.978 -19.885  1.00 95.70           H  
ATOM   3795  O   LYS B  40       2.450 -21.176 -18.847  1.00 95.70           O  
ATOM   3796  CG  LYS B  40       2.977 -24.340 -19.378  1.00 95.70           C  
ATOM   3797  HG2 LYS B  40       3.460 -23.520 -18.846  1.00 95.70           H  
ATOM   3798  HG3 LYS B  40       3.249 -24.289 -20.432  1.00 95.70           H  
ATOM   3799  CD  LYS B  40       3.489 -25.647 -18.780  1.00 95.70           C  
ATOM   3800  HD2 LYS B  40       3.223 -25.661 -17.724  1.00 95.70           H  
ATOM   3801  HD3 LYS B  40       3.030 -26.499 -19.283  1.00 95.70           H  
ATOM   3802  CE  LYS B  40       5.008 -25.698 -18.946  1.00 95.70           C  
ATOM   3803  HE2 LYS B  40       5.379 -24.675 -19.016  1.00 95.70           H  
ATOM   3804  HE3 LYS B  40       5.252 -26.213 -19.875  1.00 95.70           H  
ATOM   3805  NZ  LYS B  40       5.639 -26.339 -17.777  1.00 95.70           N  
ATOM   3806  HZ1 LYS B  40       5.104 -27.129 -17.448  1.00 95.70           H  
ATOM   3807  HZ2 LYS B  40       6.602 -26.578 -17.962  1.00 95.70           H  
ATOM   3808  HZ3 LYS B  40       5.647 -25.629 -17.058  1.00 95.70           H  
ATOM   3809  N   VAL B  41       0.756 -21.703 -17.445  1.00 97.26           N  
ATOM   3810  H   VAL B  41      -0.065 -22.276 -17.316  1.00 97.26           H  
ATOM   3811  CA  VAL B  41       1.257 -20.991 -16.262  1.00 97.26           C  
ATOM   3812  HA  VAL B  41       1.875 -20.151 -16.578  1.00 97.26           H  
ATOM   3813  C   VAL B  41       2.135 -21.950 -15.458  1.00 97.26           C  
ATOM   3814  CB  VAL B  41       0.095 -20.435 -15.412  1.00 97.26           C  
ATOM   3815  HB  VAL B  41      -0.496 -21.265 -15.026  1.00 97.26           H  
ATOM   3816  O   VAL B  41       1.694 -23.037 -15.093  1.00 97.26           O  
ATOM   3817  CG1 VAL B  41       0.622 -19.615 -14.230  1.00 97.26           C  
ATOM   3818 HG11 VAL B  41       1.224 -18.778 -14.584  1.00 97.26           H  
ATOM   3819 HG12 VAL B  41       1.232 -20.239 -13.576  1.00 97.26           H  
ATOM   3820 HG13 VAL B  41      -0.216 -19.235 -13.645  1.00 97.26           H  
ATOM   3821  CG2 VAL B  41      -0.830 -19.531 -16.241  1.00 97.26           C  
ATOM   3822 HG21 VAL B  41      -1.615 -19.127 -15.602  1.00 97.26           H  
ATOM   3823 HG22 VAL B  41      -1.309 -20.096 -17.041  1.00 97.26           H  
ATOM   3824 HG23 VAL B  41      -0.264 -18.704 -16.669  1.00 97.26           H  
ATOM   3825  N   ASP B  42       3.388 -21.575 -15.217  1.00 96.50           N  
ATOM   3826  H   ASP B  42       3.675 -20.651 -15.508  1.00 96.50           H  
ATOM   3827  CA  ASP B  42       4.340 -22.355 -14.421  1.00 96.50           C  
ATOM   3828  HA  ASP B  42       4.116 -23.416 -14.523  1.00 96.50           H  
ATOM   3829  C   ASP B  42       4.240 -22.017 -12.924  1.00 96.50           C  
ATOM   3830  CB  ASP B  42       5.766 -22.114 -14.944  1.00 96.50           C  
ATOM   3831  HB2 ASP B  42       6.468 -22.588 -14.258  1.00 96.50           H  
ATOM   3832  HB3 ASP B  42       5.979 -21.045 -14.946  1.00 96.50           H  
ATOM   3833  O   ASP B  42       4.322 -22.910 -12.079  1.00 96.50           O  
ATOM   3834  CG  ASP B  42       6.016 -22.696 -16.340  1.00 96.50           C  
ATOM   3835  OD1 ASP B  42       6.543 -21.982 -17.222  1.00 96.50           O  
ATOM   3836  OD2 ASP B  42       5.841 -23.923 -16.550  1.00 96.50           O  
ATOM   3837  N   SER B  43       4.041 -20.739 -12.589  1.00 97.21           N  
ATOM   3838  H   SER B  43       3.989 -20.054 -13.329  1.00 97.21           H  
ATOM   3839  CA  SER B  43       3.788 -20.267 -11.221  1.00 97.21           C  
ATOM   3840  HA  SER B  43       3.043 -20.921 -10.767  1.00 97.21           H  
ATOM   3841  C   SER B  43       3.216 -18.846 -11.204  1.00 97.21           C  
ATOM   3842  CB  SER B  43       5.065 -20.332 -10.367  1.00 97.21           C  
ATOM   3843  HB2 SER B  43       4.889 -19.834  -9.414  1.00 97.21           H  
ATOM   3844  HB3 SER B  43       5.285 -21.378 -10.157  1.00 97.21           H  
ATOM   3845  O   SER B  43       3.282 -18.143 -12.209  1.00 97.21           O  
ATOM   3846  OG  SER B  43       6.205 -19.764 -10.978  1.00 97.21           O  
ATOM   3847  HG  SER B  43       5.993 -18.910 -11.362  1.00 97.21           H  
ATOM   3848  N   LEU B  44       2.697 -18.418 -10.050  1.00 97.39           N  
ATOM   3849  H   LEU B  44       2.660 -19.043  -9.257  1.00 97.39           H  
ATOM   3850  CA  LEU B  44       2.139 -17.084  -9.822  1.00 97.39           C  
ATOM   3851  HA  LEU B  44       2.408 -16.427 -10.649  1.00 97.39           H  
ATOM   3852  C   LEU B  44       2.700 -16.468  -8.535  1.00 97.39           C  
ATOM   3853  CB  LEU B  44       0.605 -17.212  -9.789  1.00 97.39           C  
ATOM   3854  HB2 LEU B  44       0.279 -17.484 -10.793  1.00 97.39           H  
ATOM   3855  HB3 LEU B  44       0.348 -18.019  -9.102  1.00 97.39           H  
ATOM   3856  O   LEU B  44       2.807 -17.132  -7.499  1.00 97.39           O  
ATOM   3857  CG  LEU B  44      -0.199 -15.972  -9.360  1.00 97.39           C  
ATOM   3858  HG  LEU B  44       0.112 -15.657  -8.364  1.00 97.39           H  
ATOM   3859  CD1 LEU B  44      -0.028 -14.805 -10.328  1.00 97.39           C  
ATOM   3860 HD11 LEU B  44      -0.337 -15.091 -11.333  1.00 97.39           H  
ATOM   3861 HD12 LEU B  44      -0.634 -13.965  -9.990  1.00 97.39           H  
ATOM   3862 HD13 LEU B  44       1.011 -14.478 -10.345  1.00 97.39           H  
ATOM   3863  CD2 LEU B  44      -1.680 -16.338  -9.311  1.00 97.39           C  
ATOM   3864 HD21 LEU B  44      -2.025 -16.658 -10.295  1.00 97.39           H  
ATOM   3865 HD22 LEU B  44      -1.851 -17.145  -8.598  1.00 97.39           H  
ATOM   3866 HD23 LEU B  44      -2.269 -15.476  -8.999  1.00 97.39           H  
ATOM   3867  N   GLU B  45       3.010 -15.180  -8.599  1.00 97.56           N  
ATOM   3868  H   GLU B  45       2.973 -14.720  -9.497  1.00 97.56           H  
ATOM   3869  CA  GLU B  45       3.216 -14.320  -7.438  1.00 97.56           C  
ATOM   3870  HA  GLU B  45       3.047 -14.892  -6.525  1.00 97.56           H  
ATOM   3871  C   GLU B  45       2.204 -13.173  -7.468  1.00 97.56           C  
ATOM   3872  CB  GLU B  45       4.646 -13.762  -7.404  1.00 97.56           C  
ATOM   3873  HB2 GLU B  45       4.752 -13.182  -6.488  1.00 97.56           H  
ATOM   3874  HB3 GLU B  45       4.789 -13.090  -8.251  1.00 97.56           H  
ATOM   3875  O   GLU B  45       1.920 -12.635  -8.538  1.00 97.56           O  
ATOM   3876  CG  GLU B  45       5.745 -14.831  -7.433  1.00 97.56           C  
ATOM   3877  HG2 GLU B  45       5.588 -15.524  -6.607  1.00 97.56           H  
ATOM   3878  HG3 GLU B  45       5.690 -15.399  -8.361  1.00 97.56           H  
ATOM   3879  CD  GLU B  45       7.124 -14.170  -7.305  1.00 97.56           C  
ATOM   3880  OE1 GLU B  45       7.649 -13.649  -8.313  1.00 97.56           O  
ATOM   3881  OE2 GLU B  45       7.629 -14.143  -6.157  1.00 97.56           O  
ATOM   3882  N   THR B  46       1.685 -12.762  -6.311  1.00 96.94           N  
ATOM   3883  H   THR B  46       1.922 -13.243  -5.455  1.00 96.94           H  
ATOM   3884  CA  THR B  46       0.830 -11.572  -6.210  1.00 96.94           C  
ATOM   3885  HA  THR B  46       0.834 -11.084  -7.185  1.00 96.94           H  
ATOM   3886  C   THR B  46       1.384 -10.540  -5.236  1.00 96.94           C  
ATOM   3887  CB  THR B  46      -0.649 -11.873  -5.924  1.00 96.94           C  
ATOM   3888  HB  THR B  46      -1.198 -10.951  -6.117  1.00 96.94           H  
ATOM   3889  O   THR B  46       2.177 -10.861  -4.343  1.00 96.94           O  
ATOM   3890  CG2 THR B  46      -1.231 -12.956  -6.828  1.00 96.94           C  
ATOM   3891 HG21 THR B  46      -1.045 -12.695  -7.870  1.00 96.94           H  
ATOM   3892 HG22 THR B  46      -0.780 -13.923  -6.604  1.00 96.94           H  
ATOM   3893 HG23 THR B  46      -2.309 -13.006  -6.672  1.00 96.94           H  
ATOM   3894  OG1 THR B  46      -0.885 -12.248  -4.590  1.00 96.94           O  
ATOM   3895  HG1 THR B  46      -1.753 -11.877  -4.417  1.00 96.94           H  
ATOM   3896  N   GLN B  47       0.999  -9.282  -5.438  1.00 97.34           N  
ATOM   3897  H   GLN B  47       0.391  -9.101  -6.224  1.00 97.34           H  
ATOM   3898  CA  GLN B  47       1.418  -8.134  -4.642  1.00 97.34           C  
ATOM   3899  HA  GLN B  47       1.797  -8.475  -3.678  1.00 97.34           H  
ATOM   3900  C   GLN B  47       0.218  -7.213  -4.405  1.00 97.34           C  
ATOM   3901  CB  GLN B  47       2.553  -7.417  -5.385  1.00 97.34           C  
ATOM   3902  HB2 GLN B  47       3.385  -8.109  -5.512  1.00 97.34           H  
ATOM   3903  HB3 GLN B  47       2.191  -7.147  -6.377  1.00 97.34           H  
ATOM   3904  O   GLN B  47      -0.357  -6.669  -5.346  1.00 97.34           O  
ATOM   3905  CG  GLN B  47       3.086  -6.157  -4.689  1.00 97.34           C  
ATOM   3906  HG2 GLN B  47       3.634  -6.463  -3.798  1.00 97.34           H  
ATOM   3907  HG3 GLN B  47       2.265  -5.512  -4.376  1.00 97.34           H  
ATOM   3908  CD  GLN B  47       3.997  -5.341  -5.607  1.00 97.34           C  
ATOM   3909  NE2 GLN B  47       5.090  -4.825  -5.103  1.00 97.34           N  
ATOM   3910 HE21 GLN B  47       5.283  -4.910  -4.116  1.00 97.34           H  
ATOM   3911 HE22 GLN B  47       5.598  -4.165  -5.675  1.00 97.34           H  
ATOM   3912  OE1 GLN B  47       3.744  -5.139  -6.783  1.00 97.34           O  
ATOM   3913  N   VAL B  48      -0.118  -7.001  -3.131  1.00 96.96           N  
ATOM   3914  H   VAL B  48       0.380  -7.507  -2.412  1.00 96.96           H  
ATOM   3915  CA  VAL B  48      -1.143  -6.034  -2.719  1.00 96.96           C  
ATOM   3916  HA  VAL B  48      -2.032  -6.176  -3.333  1.00 96.96           H  
ATOM   3917  C   VAL B  48      -0.621  -4.620  -2.952  1.00 96.96           C  
ATOM   3918  CB  VAL B  48      -1.538  -6.239  -1.244  1.00 96.96           C  
ATOM   3919  HB  VAL B  48      -0.643  -6.198  -0.623  1.00 96.96           H  
ATOM   3920  O   VAL B  48       0.428  -4.259  -2.421  1.00 96.96           O  
ATOM   3921  CG1 VAL B  48      -2.511  -5.165  -0.749  1.00 96.96           C  
ATOM   3922 HG11 VAL B  48      -2.044  -4.181  -0.779  1.00 96.96           H  
ATOM   3923 HG12 VAL B  48      -2.802  -5.371   0.281  1.00 96.96           H  
ATOM   3924 HG13 VAL B  48      -3.406  -5.154  -1.372  1.00 96.96           H  
ATOM   3925  CG2 VAL B  48      -2.197  -7.609  -1.052  1.00 96.96           C  
ATOM   3926 HG21 VAL B  48      -2.570  -7.704  -0.032  1.00 96.96           H  
ATOM   3927 HG22 VAL B  48      -1.488  -8.411  -1.257  1.00 96.96           H  
ATOM   3928 HG23 VAL B  48      -3.043  -7.711  -1.732  1.00 96.96           H  
ATOM   3929  N   VAL B  49      -1.362  -3.824  -3.712  1.00 97.56           N  
ATOM   3930  H   VAL B  49      -2.225  -4.196  -4.083  1.00 97.56           H  
ATOM   3931  CA  VAL B  49      -1.112  -2.400  -3.994  1.00 97.56           C  
ATOM   3932  HA  VAL B  49      -0.477  -1.973  -3.218  1.00 97.56           H  
ATOM   3933  C   VAL B  49      -2.453  -1.657  -3.924  1.00 97.56           C  
ATOM   3934  CB  VAL B  49      -0.382  -2.233  -5.347  1.00 97.56           C  
ATOM   3935  HB  VAL B  49      -0.224  -1.169  -5.520  1.00 97.56           H  
ATOM   3936  O   VAL B  49      -3.359  -2.146  -3.246  1.00 97.56           O  
ATOM   3937  CG1 VAL B  49       1.001  -2.887  -5.302  1.00 97.56           C  
ATOM   3938 HG11 VAL B  49       1.505  -2.619  -4.374  1.00 97.56           H  
ATOM   3939 HG12 VAL B  49       0.901  -3.971  -5.361  1.00 97.56           H  
ATOM   3940 HG13 VAL B  49       1.596  -2.546  -6.150  1.00 97.56           H  
ATOM   3941  CG2 VAL B  49      -1.151  -2.827  -6.534  1.00 97.56           C  
ATOM   3942 HG21 VAL B  49      -2.154  -2.402  -6.582  1.00 97.56           H  
ATOM   3943 HG22 VAL B  49      -1.228  -3.910  -6.441  1.00 97.56           H  
ATOM   3944 HG23 VAL B  49      -0.627  -2.593  -7.460  1.00 97.56           H  
ATOM   3945  N   SER B  50      -2.626  -0.521  -4.612  1.00 97.51           N  
ATOM   3946  H   SER B  50      -1.865  -0.163  -5.171  1.00 97.51           H  
ATOM   3947  CA  SER B  50      -3.947   0.092  -4.837  1.00 97.51           C  
ATOM   3948  HA  SER B  50      -4.492   0.130  -3.894  1.00 97.51           H  
ATOM   3949  C   SER B  50      -4.791  -0.766  -5.787  1.00 97.51           C  
ATOM   3950  CB  SER B  50      -3.777   1.528  -5.344  1.00 97.51           C  
ATOM   3951  HB2 SER B  50      -3.349   1.519  -6.347  1.00 97.51           H  
ATOM   3952  HB3 SER B  50      -3.103   2.069  -4.681  1.00 97.51           H  
ATOM   3953  O   SER B  50      -5.113  -0.371  -6.894  1.00 97.51           O  
ATOM   3954  OG  SER B  50      -5.009   2.208  -5.382  1.00 97.51           O  
ATOM   3955  HG  SER B  50      -4.793   3.119  -5.595  1.00 97.51           H  
ATOM   3956  N   GLY B  51      -5.075  -2.004  -5.400  1.00 96.10           N  
ATOM   3957  H   GLY B  51      -4.748  -2.261  -4.480  1.00 96.10           H  
ATOM   3958  CA  GLY B  51      -5.489  -3.113  -6.255  1.00 96.10           C  
ATOM   3959  HA2 GLY B  51      -5.450  -2.826  -7.306  1.00 96.10           H  
ATOM   3960  HA3 GLY B  51      -6.505  -3.420  -6.009  1.00 96.10           H  
ATOM   3961  C   GLY B  51      -4.546  -4.292  -6.020  1.00 96.10           C  
ATOM   3962  O   GLY B  51      -3.977  -4.443  -4.935  1.00 96.10           O  
ATOM   3963  N   GLU B  52      -4.316  -5.110  -7.035  1.00 97.28           N  
ATOM   3964  H   GLU B  52      -4.837  -4.990  -7.892  1.00 97.28           H  
ATOM   3965  CA  GLU B  52      -3.392  -6.235  -6.938  1.00 97.28           C  
ATOM   3966  HA  GLU B  52      -2.656  -6.018  -6.164  1.00 97.28           H  
ATOM   3967  C   GLU B  52      -2.623  -6.437  -8.245  1.00 97.28           C  
ATOM   3968  CB  GLU B  52      -4.172  -7.477  -6.487  1.00 97.28           C  
ATOM   3969  HB2 GLU B  52      -4.865  -7.774  -7.275  1.00 97.28           H  
ATOM   3970  HB3 GLU B  52      -4.753  -7.214  -5.603  1.00 97.28           H  
ATOM   3971  O   GLU B  52      -3.202  -6.431  -9.335  1.00 97.28           O  
ATOM   3972  CG  GLU B  52      -3.245  -8.642  -6.113  1.00 97.28           C  
ATOM   3973  HG2 GLU B  52      -2.498  -8.278  -5.407  1.00 97.28           H  
ATOM   3974  HG3 GLU B  52      -2.723  -8.987  -7.006  1.00 97.28           H  
ATOM   3975  CD  GLU B  52      -3.988  -9.822  -5.472  1.00 97.28           C  
ATOM   3976  OE1 GLU B  52      -3.297 -10.635  -4.803  1.00 97.28           O  
ATOM   3977  OE2 GLU B  52      -5.210  -9.933  -5.712  1.00 97.28           O  
ATOM   3978  N   ASN B  53      -1.306  -6.618  -8.126  1.00 97.67           N  
ATOM   3979  H   ASN B  53      -0.911  -6.619  -7.196  1.00 97.67           H  
ATOM   3980  CA  ASN B  53      -0.455  -7.053  -9.228  1.00 97.67           C  
ATOM   3981  HA  ASN B  53      -0.913  -6.761 -10.173  1.00 97.67           H  
ATOM   3982  C   ASN B  53      -0.324  -8.576  -9.196  1.00 97.67           C  
ATOM   3983  CB  ASN B  53       0.932  -6.399  -9.150  1.00 97.67           C  
ATOM   3984  HB2 ASN B  53       1.368  -6.610  -8.173  1.00 97.67           H  
ATOM   3985  HB3 ASN B  53       1.580  -6.838  -9.909  1.00 97.67           H  
ATOM   3986  O   ASN B  53       0.090  -9.148  -8.188  1.00 97.67           O  
ATOM   3987  CG  ASN B  53       0.934  -4.904  -9.374  1.00 97.67           C  
ATOM   3988  ND2 ASN B  53       1.788  -4.195  -8.676  1.00 97.67           N  
ATOM   3989 HD21 ASN B  53       2.413  -4.629  -8.012  1.00 97.67           H  
ATOM   3990 HD22 ASN B  53       1.787  -3.191  -8.789  1.00 97.67           H  
ATOM   3991  OD1 ASN B  53       0.212  -4.375 -10.201  1.00 97.67           O  
ATOM   3992  N   TYR B  54      -0.598  -9.213 -10.326  1.00 97.64           N  
ATOM   3993  H   TYR B  54      -0.962  -8.659 -11.088  1.00 97.64           H  
ATOM   3994  CA  TYR B  54      -0.423 -10.636 -10.578  1.00 97.64           C  
ATOM   3995  HA  TYR B  54      -0.222 -11.167  -9.648  1.00 97.64           H  
ATOM   3996  C   TYR B  54       0.754 -10.817 -11.532  1.00 97.64           C  
ATOM   3997  CB  TYR B  54      -1.702 -11.206 -11.205  1.00 97.64           C  
ATOM   3998  HB2 TYR B  54      -1.494 -12.238 -11.487  1.00 97.64           H  
ATOM   3999  HB3 TYR B  54      -1.935 -10.653 -12.115  1.00 97.64           H  
ATOM   4000  O   TYR B  54       0.671 -10.416 -12.692  1.00 97.64           O  
ATOM   4001  CG  TYR B  54      -2.927 -11.193 -10.317  1.00 97.64           C  
ATOM   4002  CD1 TYR B  54      -3.397 -12.399  -9.765  1.00 97.64           C  
ATOM   4003  HD1 TYR B  54      -2.907 -13.335  -9.990  1.00 97.64           H  
ATOM   4004  CD2 TYR B  54      -3.614  -9.988 -10.064  1.00 97.64           C  
ATOM   4005  HD2 TYR B  54      -3.277  -9.059 -10.500  1.00 97.64           H  
ATOM   4006  CE1 TYR B  54      -4.527 -12.395  -8.932  1.00 97.64           C  
ATOM   4007  HE1 TYR B  54      -4.910 -13.314  -8.515  1.00 97.64           H  
ATOM   4008  CE2 TYR B  54      -4.729  -9.983  -9.205  1.00 97.64           C  
ATOM   4009  HE2 TYR B  54      -5.247  -9.063  -8.977  1.00 97.64           H  
ATOM   4010  OH  TYR B  54      -6.222 -11.201  -7.761  1.00 97.64           O  
ATOM   4011  HH  TYR B  54      -6.040 -10.637  -7.006  1.00 97.64           H  
ATOM   4012  CZ  TYR B  54      -5.178 -11.187  -8.625  1.00 97.64           C  
ATOM   4013  N   LYS B  55       1.850 -11.418 -11.065  1.00 97.51           N  
ATOM   4014  H   LYS B  55       1.835 -11.743 -10.109  1.00 97.51           H  
ATOM   4015  CA  LYS B  55       3.008 -11.783 -11.888  1.00 97.51           C  
ATOM   4016  HA  LYS B  55       2.982 -11.216 -12.819  1.00 97.51           H  
ATOM   4017  C   LYS B  55       2.917 -13.265 -12.249  1.00 97.51           C  
ATOM   4018  CB  LYS B  55       4.301 -11.406 -11.153  1.00 97.51           C  
ATOM   4019  HB2 LYS B  55       4.249 -10.349 -10.891  1.00 97.51           H  
ATOM   4020  HB3 LYS B  55       4.379 -11.988 -10.235  1.00 97.51           H  
ATOM   4021  O   LYS B  55       3.239 -14.137 -11.442  1.00 97.51           O  
ATOM   4022  CG  LYS B  55       5.548 -11.648 -12.021  1.00 97.51           C  
ATOM   4023  HG2 LYS B  55       5.578 -12.694 -12.326  1.00 97.51           H  
ATOM   4024  HG3 LYS B  55       5.494 -11.036 -12.921  1.00 97.51           H  
ATOM   4025  CD  LYS B  55       6.854 -11.341 -11.276  1.00 97.51           C  
ATOM   4026  HD2 LYS B  55       6.907 -11.978 -10.394  1.00 97.51           H  
ATOM   4027  HD3 LYS B  55       7.686 -11.603 -11.931  1.00 97.51           H  
ATOM   4028  CE  LYS B  55       6.979  -9.867 -10.861  1.00 97.51           C  
ATOM   4029  HE2 LYS B  55       6.928  -9.242 -11.752  1.00 97.51           H  
ATOM   4030  HE3 LYS B  55       6.138  -9.614 -10.215  1.00 97.51           H  
ATOM   4031  NZ  LYS B  55       8.252  -9.635 -10.135  1.00 97.51           N  
ATOM   4032  HZ1 LYS B  55       8.306 -10.260  -9.343  1.00 97.51           H  
ATOM   4033  HZ2 LYS B  55       9.040  -9.834 -10.735  1.00 97.51           H  
ATOM   4034  HZ3 LYS B  55       8.330  -8.684  -9.805  1.00 97.51           H  
ATOM   4035  N   PHE B  56       2.447 -13.545 -13.459  1.00 97.76           N  
ATOM   4036  H   PHE B  56       2.223 -12.770 -14.067  1.00 97.76           H  
ATOM   4037  CA  PHE B  56       2.364 -14.893 -14.010  1.00 97.76           C  
ATOM   4038  HA  PHE B  56       2.174 -15.602 -13.204  1.00 97.76           H  
ATOM   4039  C   PHE B  56       3.683 -15.261 -14.683  1.00 97.76           C  
ATOM   4040  CB  PHE B  56       1.208 -14.993 -15.012  1.00 97.76           C  
ATOM   4041  HB2 PHE B  56       1.244 -15.976 -15.484  1.00 97.76           H  
ATOM   4042  HB3 PHE B  56       1.347 -14.251 -15.798  1.00 97.76           H  
ATOM   4043  O   PHE B  56       4.066 -14.647 -15.678  1.00 97.76           O  
ATOM   4044  CG  PHE B  56      -0.165 -14.813 -14.406  1.00 97.76           C  
ATOM   4045  CD1 PHE B  56      -0.861 -15.929 -13.908  1.00 97.76           C  
ATOM   4046  HD1 PHE B  56      -0.413 -16.911 -13.950  1.00 97.76           H  
ATOM   4047  CD2 PHE B  56      -0.754 -13.536 -14.351  1.00 97.76           C  
ATOM   4048  HD2 PHE B  56      -0.222 -12.673 -14.726  1.00 97.76           H  
ATOM   4049  CE1 PHE B  56      -2.141 -15.771 -13.350  1.00 97.76           C  
ATOM   4050  HE1 PHE B  56      -2.681 -16.626 -12.972  1.00 97.76           H  
ATOM   4051  CE2 PHE B  56      -2.039 -13.382 -13.805  1.00 97.76           C  
ATOM   4052  HE2 PHE B  56      -2.500 -12.406 -13.766  1.00 97.76           H  
ATOM   4053  CZ  PHE B  56      -2.725 -14.494 -13.290  1.00 97.76           C  
ATOM   4054  HZ  PHE B  56      -3.709 -14.370 -12.861  1.00 97.76           H  
ATOM   4055  N   HIS B  57       4.332 -16.309 -14.188  1.00 97.50           N  
ATOM   4056  H   HIS B  57       3.956 -16.771 -13.372  1.00 97.50           H  
ATOM   4057  CA  HIS B  57       5.452 -16.947 -14.870  1.00 97.50           C  
ATOM   4058  HA  HIS B  57       6.022 -16.202 -15.425  1.00 97.50           H  
ATOM   4059  C   HIS B  57       4.884 -17.985 -15.835  1.00 97.50           C  
ATOM   4060  CB  HIS B  57       6.383 -17.600 -13.848  1.00 97.50           C  
ATOM   4061  HB2 HIS B  57       5.869 -18.436 -13.373  1.00 97.50           H  
ATOM   4062  HB3 HIS B  57       7.257 -17.992 -14.369  1.00 97.50           H  
ATOM   4063  O   HIS B  57       4.235 -18.942 -15.402  1.00 97.50           O  
ATOM   4064  CG  HIS B  57       6.848 -16.651 -12.779  1.00 97.50           C  
ATOM   4065  CD2 HIS B  57       6.353 -16.538 -11.510  1.00 97.50           C  
ATOM   4066  HD2 HIS B  57       5.535 -17.099 -11.084  1.00 97.50           H  
ATOM   4067  ND1 HIS B  57       7.806 -15.679 -12.920  1.00 97.50           N  
ATOM   4068  HD1 HIS B  57       8.230 -15.369 -13.784  1.00 97.50           H  
ATOM   4069  CE1 HIS B  57       7.906 -15.014 -11.762  1.00 97.50           C  
ATOM   4070  HE1 HIS B  57       8.554 -14.168 -11.586  1.00 97.50           H  
ATOM   4071  NE2 HIS B  57       7.049 -15.524 -10.865  1.00 97.50           N  
ATOM   4072  N   VAL B  58       5.094 -17.807 -17.137  1.00 97.24           N  
ATOM   4073  H   VAL B  58       5.634 -17.003 -17.425  1.00 97.24           H  
ATOM   4074  CA  VAL B  58       4.490 -18.650 -18.175  1.00 97.24           C  
ATOM   4075  HA  VAL B  58       4.033 -19.514 -17.695  1.00 97.24           H  
ATOM   4076  C   VAL B  58       5.529 -19.207 -19.139  1.00 97.24           C  
ATOM   4077  CB  VAL B  58       3.356 -17.924 -18.934  1.00 97.24           C  
ATOM   4078  HB  VAL B  58       2.873 -18.654 -19.583  1.00 97.24           H  
ATOM   4079  O   VAL B  58       6.575 -18.610 -19.393  1.00 97.24           O  
ATOM   4080  CG1 VAL B  58       2.284 -17.366 -17.989  1.00 97.24           C  
ATOM   4081 HG11 VAL B  58       1.423 -17.028 -18.566  1.00 97.24           H  
ATOM   4082 HG12 VAL B  58       1.964 -18.135 -17.286  1.00 97.24           H  
ATOM   4083 HG13 VAL B  58       2.684 -16.521 -17.429  1.00 97.24           H  
ATOM   4084  CG2 VAL B  58       3.843 -16.778 -19.824  1.00 97.24           C  
ATOM   4085 HG21 VAL B  58       4.580 -17.135 -20.544  1.00 97.24           H  
ATOM   4086 HG22 VAL B  58       4.287 -15.992 -19.214  1.00 97.24           H  
ATOM   4087 HG23 VAL B  58       2.998 -16.368 -20.377  1.00 97.24           H  
ATOM   4088  N   SER B  59       5.200 -20.345 -19.743  1.00 96.60           N  
ATOM   4089  H   SER B  59       4.306 -20.746 -19.496  1.00 96.60           H  
ATOM   4090  CA  SER B  59       5.831 -20.782 -20.990  1.00 96.60           C  
ATOM   4091  HA  SER B  59       6.822 -20.338 -21.089  1.00 96.60           H  
ATOM   4092  C   SER B  59       4.961 -20.313 -22.149  1.00 96.60           C  
ATOM   4093  CB  SER B  59       5.983 -22.301 -21.019  1.00 96.60           C  
ATOM   4094  HB2 SER B  59       6.519 -22.595 -21.921  1.00 96.60           H  
ATOM   4095  HB3 SER B  59       4.994 -22.759 -21.032  1.00 96.60           H  
ATOM   4096  O   SER B  59       3.754 -20.554 -22.127  1.00 96.60           O  
ATOM   4097  OG  SER B  59       6.690 -22.753 -19.877  1.00 96.60           O  
ATOM   4098  HG  SER B  59       6.355 -22.267 -19.120  1.00 96.60           H  
ATOM   4099  N   GLY B  60       5.540 -19.665 -23.156  1.00 96.24           N  
ATOM   4100  H   GLY B  60       6.534 -19.491 -23.124  1.00 96.24           H  
ATOM   4101  CA  GLY B  60       4.786 -19.088 -24.269  1.00 96.24           C  
ATOM   4102  HA2 GLY B  60       3.962 -19.744 -24.549  1.00 96.24           H  
ATOM   4103  HA3 GLY B  60       4.370 -18.130 -23.956  1.00 96.24           H  
ATOM   4104  C   GLY B  60       5.638 -18.855 -25.508  1.00 96.24           C  
ATOM   4105  O   GLY B  60       6.828 -19.160 -25.513  1.00 96.24           O  
ATOM   4106  N   CYS B  61       5.027 -18.319 -26.556  1.00 96.50           N  
ATOM   4107  H   CYS B  61       4.062 -18.039 -26.455  1.00 96.50           H  
ATOM   4108  CA  CYS B  61       5.673 -18.066 -27.841  1.00 96.50           C  
ATOM   4109  HA  CYS B  61       6.753 -18.171 -27.743  1.00 96.50           H  
ATOM   4110  C   CYS B  61       5.377 -16.640 -28.298  1.00 96.50           C  
ATOM   4111  CB  CYS B  61       5.181 -19.105 -28.850  1.00 96.50           C  
ATOM   4112  HB2 CYS B  61       4.100 -19.010 -28.944  1.00 96.50           H  
ATOM   4113  HB3 CYS B  61       5.629 -18.908 -29.825  1.00 96.50           H  
ATOM   4114  O   CYS B  61       4.269 -16.141 -28.093  1.00 96.50           O  
ATOM   4115  SG  CYS B  61       5.578 -20.800 -28.348  1.00 96.50           S  
ATOM   4116  N   SER B  62       6.355 -15.983 -28.924  1.00 96.17           N  
ATOM   4117  H   SER B  62       7.228 -16.449 -29.125  1.00 96.17           H  
ATOM   4118  CA  SER B  62       6.122 -14.687 -29.556  1.00 96.17           C  
ATOM   4119  HA  SER B  62       5.678 -14.019 -28.819  1.00 96.17           H  
ATOM   4120  C   SER B  62       5.126 -14.821 -30.707  1.00 96.17           C  
ATOM   4121  CB  SER B  62       7.431 -14.044 -30.023  1.00 96.17           C  
ATOM   4122  HB2 SER B  62       7.205 -13.115 -30.545  1.00 96.17           H  
ATOM   4123  HB3 SER B  62       8.044 -13.816 -29.151  1.00 96.17           H  
ATOM   4124  O   SER B  62       5.132 -15.805 -31.449  1.00 96.17           O  
ATOM   4125  OG  SER B  62       8.150 -14.908 -30.882  1.00 96.17           O  
ATOM   4126  HG  SER B  62       8.879 -14.425 -31.278  1.00 96.17           H  
ATOM   4127  N   VAL B  63       4.259 -13.821 -30.847  1.00 95.68           N  
ATOM   4128  H   VAL B  63       4.325 -13.029 -30.223  1.00 95.68           H  
ATOM   4129  CA  VAL B  63       3.261 -13.750 -31.920  1.00 95.68           C  
ATOM   4130  HA  VAL B  63       3.491 -14.513 -32.664  1.00 95.68           H  
ATOM   4131  C   VAL B  63       3.354 -12.407 -32.630  1.00 95.68           C  
ATOM   4132  CB  VAL B  63       1.831 -14.036 -31.426  1.00 95.68           C  
ATOM   4133  HB  VAL B  63       1.182 -14.003 -32.302  1.00 95.68           H  
ATOM   4134  O   VAL B  63       3.777 -11.413 -32.044  1.00 95.68           O  
ATOM   4135  CG1 VAL B  63       1.718 -15.438 -30.818  1.00 95.68           C  
ATOM   4136 HG11 VAL B  63       0.682 -15.638 -30.544  1.00 95.68           H  
ATOM   4137 HG12 VAL B  63       2.037 -16.181 -31.548  1.00 95.68           H  
ATOM   4138 HG13 VAL B  63       2.340 -15.521 -29.927  1.00 95.68           H  
ATOM   4139  CG2 VAL B  63       1.312 -13.010 -30.413  1.00 95.68           C  
ATOM   4140 HG21 VAL B  63       0.303 -13.283 -30.102  1.00 95.68           H  
ATOM   4141 HG22 VAL B  63       1.961 -12.990 -29.538  1.00 95.68           H  
ATOM   4142 HG23 VAL B  63       1.271 -12.022 -30.870  1.00 95.68           H  
ATOM   4143  N   ASN B  64       2.959 -12.371 -33.902  1.00 93.54           N  
ATOM   4144  H   ASN B  64       2.539 -13.199 -34.299  1.00 93.54           H  
ATOM   4145  CA  ASN B  64       3.085 -11.171 -34.739  1.00 93.54           C  
ATOM   4146  HA  ASN B  64       3.767 -10.467 -34.262  1.00 93.54           H  
ATOM   4147  C   ASN B  64       1.757 -10.418 -34.910  1.00 93.54           C  
ATOM   4148  CB  ASN B  64       3.698 -11.568 -36.089  1.00 93.54           C  
ATOM   4149  HB2 ASN B  64       3.068 -12.322 -36.562  1.00 93.54           H  
ATOM   4150  HB3 ASN B  64       3.732 -10.693 -36.738  1.00 93.54           H  
ATOM   4151  O   ASN B  64       1.728  -9.359 -35.535  1.00 93.54           O  
ATOM   4152  CG  ASN B  64       5.119 -12.083 -35.953  1.00 93.54           C  
ATOM   4153  ND2 ASN B  64       5.419 -13.224 -36.526  1.00 93.54           N  
ATOM   4154 HD21 ASN B  64       6.349 -13.567 -36.333  1.00 93.54           H  
ATOM   4155 HD22 ASN B  64       4.693 -13.794 -36.936  1.00 93.54           H  
ATOM   4156  OD1 ASN B  64       5.982 -11.473 -35.352  1.00 93.54           O  
ATOM   4157  N   SER B  65       0.652 -10.962 -34.394  1.00 94.70           N  
ATOM   4158  H   SER B  65       0.719 -11.864 -33.945  1.00 94.70           H  
ATOM   4159  CA  SER B  65      -0.672 -10.356 -34.480  1.00 94.70           C  
ATOM   4160  HA  SER B  65      -0.575  -9.326 -34.825  1.00 94.70           H  
ATOM   4161  C   SER B  65      -1.369 -10.337 -33.128  1.00 94.70           C  
ATOM   4162  CB  SER B  65      -1.530 -11.129 -35.485  1.00 94.70           C  
ATOM   4163  HB2 SER B  65      -1.742 -12.125 -35.095  1.00 94.70           H  
ATOM   4164  HB3 SER B  65      -0.986 -11.230 -36.424  1.00 94.70           H  
ATOM   4165  O   SER B  65      -1.389 -11.338 -32.417  1.00 94.70           O  
ATOM   4166  OG  SER B  65      -2.747 -10.434 -35.719  1.00 94.70           O  
ATOM   4167  HG  SER B  65      -2.503  -9.579 -36.082  1.00 94.70           H  
ATOM   4168  N   ASP B  66      -2.059  -9.234 -32.832  1.00 96.35           N  
ATOM   4169  H   ASP B  66      -1.903  -8.394 -33.370  1.00 96.35           H  
ATOM   4170  CA  ASP B  66      -2.921  -9.130 -31.649  1.00 96.35           C  
ATOM   4171  HA  ASP B  66      -2.306  -9.279 -30.762  1.00 96.35           H  
ATOM   4172  C   ASP B  66      -4.050 -10.182 -31.638  1.00 96.35           C  
ATOM   4173  CB  ASP B  66      -3.524  -7.722 -31.568  1.00 96.35           C  
ATOM   4174  HB2 ASP B  66      -4.207  -7.683 -30.719  1.00 96.35           H  
ATOM   4175  HB3 ASP B  66      -4.105  -7.536 -32.471  1.00 96.35           H  
ATOM   4176  O   ASP B  66      -4.600 -10.500 -30.589  1.00 96.35           O  
ATOM   4177  CG  ASP B  66      -2.485  -6.609 -31.391  1.00 96.35           C  
ATOM   4178  OD1 ASP B  66      -2.758  -5.504 -31.902  1.00 96.35           O  
ATOM   4179  OD2 ASP B  66      -1.431  -6.844 -30.759  1.00 96.35           O  
ATOM   4180  N   LYS B  67      -4.388 -10.769 -32.797  1.00 95.06           N  
ATOM   4181  H   LYS B  67      -3.846 -10.519 -33.612  1.00 95.06           H  
ATOM   4182  CA  LYS B  67      -5.380 -11.855 -32.909  1.00 95.06           C  
ATOM   4183  HA  LYS B  67      -6.263 -11.589 -32.329  1.00 95.06           H  
ATOM   4184  C   LYS B  67      -4.900 -13.190 -32.336  1.00 95.06           C  
ATOM   4185  CB  LYS B  67      -5.763 -12.066 -34.378  1.00 95.06           C  
ATOM   4186  HB2 LYS B  67      -4.865 -12.292 -34.952  1.00 95.06           H  
ATOM   4187  HB3 LYS B  67      -6.433 -12.923 -34.441  1.00 95.06           H  
ATOM   4188  O   LYS B  67      -5.716 -14.090 -32.169  1.00 95.06           O  
ATOM   4189  CG  LYS B  67      -6.472 -10.852 -34.983  1.00 95.06           C  
ATOM   4190  HG2 LYS B  67      -7.356 -10.615 -34.391  1.00 95.06           H  
ATOM   4191  HG3 LYS B  67      -5.800  -9.993 -34.986  1.00 95.06           H  
ATOM   4192  CD  LYS B  67      -6.887 -11.178 -36.418  1.00 95.06           C  
ATOM   4193  HD2 LYS B  67      -5.996 -11.429 -36.995  1.00 95.06           H  
ATOM   4194  HD3 LYS B  67      -7.564 -12.032 -36.410  1.00 95.06           H  
ATOM   4195  CE  LYS B  67      -7.582  -9.965 -37.033  1.00 95.06           C  
ATOM   4196  HE2 LYS B  67      -6.898  -9.118 -36.988  1.00 95.06           H  
ATOM   4197  HE3 LYS B  67      -8.454  -9.721 -36.426  1.00 95.06           H  
ATOM   4198  NZ  LYS B  67      -7.979 -10.240 -38.433  1.00 95.06           N  
ATOM   4199  HZ1 LYS B  67      -8.428  -9.429 -38.834  1.00 95.06           H  
ATOM   4200  HZ2 LYS B  67      -7.161 -10.469 -38.979  1.00 95.06           H  
ATOM   4201  HZ3 LYS B  67      -8.617 -11.023 -38.460  1.00 95.06           H  
ATOM   4202  N   GLU B  68      -3.599 -13.335 -32.110  1.00 95.37           N  
ATOM   4203  H   GLU B  68      -2.989 -12.546 -32.267  1.00 95.37           H  
ATOM   4204  CA  GLU B  68      -2.975 -14.556 -31.590  1.00 95.37           C  
ATOM   4205  HA  GLU B  68      -3.643 -15.404 -31.738  1.00 95.37           H  
ATOM   4206  C   GLU B  68      -2.712 -14.475 -30.078  1.00 95.37           C  
ATOM   4207  CB  GLU B  68      -1.675 -14.830 -32.360  1.00 95.37           C  
ATOM   4208  HB2 GLU B  68      -1.012 -13.977 -32.214  1.00 95.37           H  
ATOM   4209  HB3 GLU B  68      -1.199 -15.720 -31.948  1.00 95.37           H  
ATOM   4210  O   GLU B  68      -2.166 -15.413 -29.504  1.00 95.37           O  
ATOM   4211  CG  GLU B  68      -1.868 -15.054 -33.865  1.00 95.37           C  
ATOM   4212  HG2 GLU B  68      -2.497 -15.931 -34.017  1.00 95.37           H  
ATOM   4213  HG3 GLU B  68      -2.380 -14.200 -34.306  1.00 95.37           H  
ATOM   4214  CD  GLU B  68      -0.513 -15.249 -34.561  1.00 95.37           C  
ATOM   4215  OE1 GLU B  68       0.083 -14.226 -34.987  1.00 95.37           O  
ATOM   4216  OE2 GLU B  68      -0.087 -16.418 -34.685  1.00 95.37           O  
ATOM   4217  N   LEU B  69      -3.080 -13.364 -29.431  1.00 96.16           N  
ATOM   4218  H   LEU B  69      -3.569 -12.646 -29.947  1.00 96.16           H  
ATOM   4219  CA  LEU B  69      -2.962 -13.193 -27.986  1.00 96.16           C  
ATOM   4220  HA  LEU B  69      -1.951 -13.468 -27.686  1.00 96.16           H  
ATOM   4221  C   LEU B  69      -3.921 -14.121 -27.219  1.00 96.16           C  
ATOM   4222  CB  LEU B  69      -3.220 -11.723 -27.622  1.00 96.16           C  
ATOM   4223  HB2 LEU B  69      -4.244 -11.472 -27.900  1.00 96.16           H  
ATOM   4224  HB3 LEU B  69      -3.132 -11.641 -26.539  1.00 96.16           H  
ATOM   4225  O   LEU B  69      -4.969 -14.523 -27.723  1.00 96.16           O  
ATOM   4226  CG  LEU B  69      -2.270 -10.691 -28.246  1.00 96.16           C  
ATOM   4227  HG  LEU B  69      -2.299 -10.798 -29.330  1.00 96.16           H  
ATOM   4228  CD1 LEU B  69      -2.720  -9.277 -27.864  1.00 96.16           C  
ATOM   4229 HD11 LEU B  69      -2.075  -8.535 -28.336  1.00 96.16           H  
ATOM   4230 HD12 LEU B  69      -3.742  -9.120 -28.209  1.00 96.16           H  
ATOM   4231 HD13 LEU B  69      -2.689  -9.154 -26.781  1.00 96.16           H  
ATOM   4232  CD2 LEU B  69      -0.822 -10.889 -27.801  1.00 96.16           C  
ATOM   4233 HD21 LEU B  69      -0.733 -10.718 -26.728  1.00 96.16           H  
ATOM   4234 HD22 LEU B  69      -0.496 -11.899 -28.049  1.00 96.16           H  
ATOM   4235 HD23 LEU B  69      -0.174 -10.200 -28.343  1.00 96.16           H  
ATOM   4236  N   GLY B  70      -3.588 -14.421 -25.965  1.00 94.07           N  
ATOM   4237  H   GLY B  70      -2.728 -14.051 -25.587  1.00 94.07           H  
ATOM   4238  CA  GLY B  70      -4.239 -15.444 -25.147  1.00 94.07           C  
ATOM   4239  HA2 GLY B  70      -4.297 -15.110 -24.111  1.00 94.07           H  
ATOM   4240  HA3 GLY B  70      -5.255 -15.610 -25.505  1.00 94.07           H  
ATOM   4241  C   GLY B  70      -3.480 -16.775 -25.186  1.00 94.07           C  
ATOM   4242  O   GLY B  70      -2.270 -16.836 -25.421  1.00 94.07           O  
ATOM   4243  N   GLY B  71      -4.203 -17.873 -24.973  1.00 93.71           N  
ATOM   4244  H   GLY B  71      -5.131 -17.770 -24.589  1.00 93.71           H  
ATOM   4245  CA  GLY B  71      -3.660 -19.220 -25.148  1.00 93.71           C  
ATOM   4246  HA2 GLY B  71      -4.423 -19.955 -24.893  1.00 93.71           H  
ATOM   4247  HA3 GLY B  71      -2.830 -19.344 -24.453  1.00 93.71           H  
ATOM   4248  C   GLY B  71      -3.180 -19.497 -26.583  1.00 93.71           C  
ATOM   4249  O   GLY B  71      -3.884 -19.215 -27.553  1.00 93.71           O  
ATOM   4250  N   CYS B  72      -1.997 -20.097 -26.735  1.00 96.81           N  
ATOM   4251  H   CYS B  72      -1.447 -20.271 -25.906  1.00 96.81           H  
ATOM   4252  CA  CYS B  72      -1.430 -20.426 -28.046  1.00 96.81           C  
ATOM   4253  HA  CYS B  72      -1.359 -19.510 -28.632  1.00 96.81           H  
ATOM   4254  C   CYS B  72      -2.296 -21.420 -28.834  1.00 96.81           C  
ATOM   4255  CB  CYS B  72      -0.027 -21.022 -27.880  1.00 96.81           C  
ATOM   4256  HB2 CYS B  72       0.310 -21.395 -28.847  1.00 96.81           H  
ATOM   4257  HB3 CYS B  72      -0.103 -21.876 -27.208  1.00 96.81           H  
ATOM   4258  O   CYS B  72      -2.630 -22.501 -28.350  1.00 96.81           O  
ATOM   4259  SG  CYS B  72       1.263 -19.921 -27.261  1.00 96.81           S  
ATOM   4260  N   ALA B  73      -2.567 -21.127 -30.108  1.00 94.95           N  
ATOM   4261  H   ALA B  73      -2.365 -20.195 -30.442  1.00 94.95           H  
ATOM   4262  CA  ALA B  73      -3.229 -22.081 -31.002  1.00 94.95           C  
ATOM   4263  HA  ALA B  73      -4.108 -22.484 -30.498  1.00 94.95           H  
ATOM   4264  C   ALA B  73      -2.315 -23.266 -31.364  1.00 94.95           C  
ATOM   4265  CB  ALA B  73      -3.692 -21.327 -32.253  1.00 94.95           C  
ATOM   4266  HB1 ALA B  73      -4.375 -20.527 -31.968  1.00 94.95           H  
ATOM   4267  HB2 ALA B  73      -2.838 -20.898 -32.777  1.00 94.95           H  
ATOM   4268  HB3 ALA B  73      -4.213 -22.014 -32.921  1.00 94.95           H  
ATOM   4269  O   ALA B  73      -2.742 -24.421 -31.375  1.00 94.95           O  
ATOM   4270  N   ASN B  74      -1.038 -22.986 -31.642  1.00 94.82           N  
ATOM   4271  H   ASN B  74      -0.733 -22.025 -31.575  1.00 94.82           H  
ATOM   4272  CA  ASN B  74      -0.034 -24.015 -31.877  1.00 94.82           C  
ATOM   4273  HA  ASN B  74      -0.518 -24.898 -32.295  1.00 94.82           H  
ATOM   4274  C   ASN B  74       0.622 -24.419 -30.555  1.00 94.82           C  
ATOM   4275  CB  ASN B  74       0.997 -23.529 -32.907  1.00 94.82           C  
ATOM   4276  HB2 ASN B  74       1.489 -22.633 -32.530  1.00 94.82           H  
ATOM   4277  HB3 ASN B  74       0.496 -23.285 -33.844  1.00 94.82           H  
ATOM   4278  O   ASN B  74       1.485 -23.713 -30.043  1.00 94.82           O  
ATOM   4279  CG  ASN B  74       2.056 -24.587 -33.184  1.00 94.82           C  
ATOM   4280  ND2 ASN B  74       3.130 -24.219 -33.839  1.00 94.82           N  
ATOM   4281 HD21 ASN B  74       3.858 -24.912 -33.945  1.00 94.82           H  
ATOM   4282 HD22 ASN B  74       3.256 -23.256 -34.115  1.00 94.82           H  
ATOM   4283  OD1 ASN B  74       1.936 -25.749 -32.824  1.00 94.82           O  
ATOM   4284  N   GLN B  75       0.254 -25.589 -30.047  1.00 93.77           N  
ATOM   4285  H   GLN B  75      -0.491 -26.095 -30.504  1.00 93.77           H  
ATOM   4286  CA  GLN B  75       0.802 -26.135 -28.803  1.00 93.77           C  
ATOM   4287  HA  GLN B  75       0.788 -25.350 -28.048  1.00 93.77           H  
ATOM   4288  C   GLN B  75       2.268 -26.598 -28.922  1.00 93.77           C  
ATOM   4289  CB  GLN B  75      -0.117 -27.270 -28.331  1.00 93.77           C  
ATOM   4290  HB2 GLN B  75       0.321 -27.751 -27.456  1.00 93.77           H  
ATOM   4291  HB3 GLN B  75      -0.197 -28.018 -29.119  1.00 93.77           H  
ATOM   4292  O   GLN B  75       2.905 -26.875 -27.913  1.00 93.77           O  
ATOM   4293  CG  GLN B  75      -1.528 -26.764 -27.969  1.00 93.77           C  
ATOM   4294  HG2 GLN B  75      -1.973 -26.233 -28.811  1.00 93.77           H  
ATOM   4295  HG3 GLN B  75      -2.163 -27.623 -27.751  1.00 93.77           H  
ATOM   4296  CD  GLN B  75      -1.526 -25.867 -26.735  1.00 93.77           C  
ATOM   4297  NE2 GLN B  75      -2.130 -24.704 -26.755  1.00 93.77           N  
ATOM   4298 HE21 GLN B  75      -2.081 -24.176 -25.895  1.00 93.77           H  
ATOM   4299 HE22 GLN B  75      -2.501 -24.274 -27.590  1.00 93.77           H  
ATOM   4300  OE1 GLN B  75      -0.973 -26.204 -25.706  1.00 93.77           O  
ATOM   4301  N   ASN B  76       2.810 -26.667 -30.144  1.00 94.53           N  
ATOM   4302  H   ASN B  76       2.244 -26.380 -30.930  1.00 94.53           H  
ATOM   4303  CA  ASN B  76       4.177 -27.107 -30.436  1.00 94.53           C  
ATOM   4304  HA  ASN B  76       4.634 -27.488 -29.522  1.00 94.53           H  
ATOM   4305  C   ASN B  76       5.081 -25.959 -30.923  1.00 94.53           C  
ATOM   4306  CB  ASN B  76       4.124 -28.255 -31.460  1.00 94.53           C  
ATOM   4307  HB2 ASN B  76       5.138 -28.588 -31.679  1.00 94.53           H  
ATOM   4308  HB3 ASN B  76       3.685 -27.880 -32.385  1.00 94.53           H  
ATOM   4309  O   ASN B  76       6.062 -26.208 -31.623  1.00 94.53           O  
ATOM   4310  CG  ASN B  76       3.353 -29.468 -30.985  1.00 94.53           C  
ATOM   4311  ND2 ASN B  76       2.565 -30.066 -31.847  1.00 94.53           N  
ATOM   4312 HD21 ASN B  76       2.057 -30.862 -31.489  1.00 94.53           H  
ATOM   4313 HD22 ASN B  76       2.450 -29.684 -32.775  1.00 94.53           H  
ATOM   4314  OD1 ASN B  76       3.450 -29.922 -29.861  1.00 94.53           O  
ATOM   4315  N   CYS B  77       4.732 -24.701 -30.645  1.00 95.97           N  
ATOM   4316  H   CYS B  77       3.947 -24.531 -30.033  1.00 95.97           H  
ATOM   4317  CA  CYS B  77       5.603 -23.573 -30.974  1.00 95.97           C  
ATOM   4318  HA  CYS B  77       5.906 -23.671 -32.017  1.00 95.97           H  
ATOM   4319  C   CYS B  77       6.893 -23.594 -30.130  1.00 95.97           C  
ATOM   4320  CB  CYS B  77       4.806 -22.269 -30.851  1.00 95.97           C  
ATOM   4321  HB2 CYS B  77       5.435 -21.432 -31.153  1.00 95.97           H  
ATOM   4322  HB3 CYS B  77       3.963 -22.321 -31.540  1.00 95.97           H  
ATOM   4323  O   CYS B  77       6.927 -24.167 -29.040  1.00 95.97           O  
ATOM   4324  SG  CYS B  77       4.141 -21.919 -29.209  1.00 95.97           S  
ATOM   4325  N   GLU B  78       7.966 -22.980 -30.637  1.00 95.42           N  
ATOM   4326  H   GLU B  78       7.906 -22.517 -31.532  1.00 95.42           H  
ATOM   4327  CA  GLU B  78       9.235 -22.868 -29.909  1.00 95.42           C  
ATOM   4328  HA  GLU B  78       9.517 -23.849 -29.529  1.00 95.42           H  
ATOM   4329  C   GLU B  78       9.074 -21.932 -28.706  1.00 95.42           C  
ATOM   4330  CB  GLU B  78      10.362 -22.386 -30.835  1.00 95.42           C  
ATOM   4331  HB2 GLU B  78      11.233 -22.161 -30.220  1.00 95.42           H  
ATOM   4332  HB3 GLU B  78      10.048 -21.477 -31.349  1.00 95.42           H  
ATOM   4333  O   GLU B  78       9.105 -20.707 -28.829  1.00 95.42           O  
ATOM   4334  CG  GLU B  78      10.761 -23.452 -31.866  1.00 95.42           C  
ATOM   4335  HG2 GLU B  78      10.983 -24.379 -31.336  1.00 95.42           H  
ATOM   4336  HG3 GLU B  78       9.914 -23.638 -32.527  1.00 95.42           H  
ATOM   4337  CD  GLU B  78      11.983 -23.056 -32.714  1.00 95.42           C  
ATOM   4338  OE1 GLU B  78      12.458 -23.938 -33.466  1.00 95.42           O  
ATOM   4339  OE2 GLU B  78      12.429 -21.890 -32.629  1.00 95.42           O  
ATOM   4340  N   SER B  79       8.845 -22.521 -27.533  1.00 95.82           N  
ATOM   4341  H   SER B  79       8.717 -23.523 -27.519  1.00 95.82           H  
ATOM   4342  CA  SER B  79       8.473 -21.766 -26.344  1.00 95.82           C  
ATOM   4343  HA  SER B  79       7.846 -20.938 -26.674  1.00 95.82           H  
ATOM   4344  C   SER B  79       9.670 -21.185 -25.601  1.00 95.82           C  
ATOM   4345  CB  SER B  79       7.636 -22.630 -25.404  1.00 95.82           C  
ATOM   4346  HB2 SER B  79       7.230 -22.003 -24.610  1.00 95.82           H  
ATOM   4347  HB3 SER B  79       6.816 -23.075 -25.967  1.00 95.82           H  
ATOM   4348  O   SER B  79      10.668 -21.874 -25.394  1.00 95.82           O  
ATOM   4349  OG  SER B  79       8.431 -23.655 -24.835  1.00 95.82           O  
ATOM   4350  HG  SER B  79       9.347 -23.379 -24.920  1.00 95.82           H  
ATOM   4351  N   SER B  80       9.513 -19.967 -25.093  1.00 96.48           N  
ATOM   4352  H   SER B  80       8.633 -19.506 -25.279  1.00 96.48           H  
ATOM   4353  CA  SER B  80      10.400 -19.323 -24.117  1.00 96.48           C  
ATOM   4354  HA  SER B  80      11.245 -19.977 -23.899  1.00 96.48           H  
ATOM   4355  C   SER B  80       9.657 -19.064 -22.800  1.00 96.48           C  
ATOM   4356  CB  SER B  80      10.965 -18.029 -24.707  1.00 96.48           C  
ATOM   4357  HB2 SER B  80      11.635 -17.550 -23.993  1.00 96.48           H  
ATOM   4358  HB3 SER B  80      10.149 -17.345 -24.940  1.00 96.48           H  
ATOM   4359  O   SER B  80       8.432 -19.209 -22.730  1.00 96.48           O  
ATOM   4360  OG  SER B  80      11.682 -18.334 -25.885  1.00 96.48           O  
ATOM   4361  HG  SER B  80      11.133 -18.902 -26.431  1.00 96.48           H  
ATOM   4362  N   LYS B  81      10.391 -18.702 -21.742  1.00 97.19           N  
ATOM   4363  H   LYS B  81      11.381 -18.546 -21.865  1.00 97.19           H  
ATOM   4364  CA  LYS B  81       9.805 -18.260 -20.470  1.00 97.19           C  
ATOM   4365  HA  LYS B  81       8.844 -18.752 -20.322  1.00 97.19           H  
ATOM   4366  C   LYS B  81       9.524 -16.760 -20.510  1.00 97.19           C  
ATOM   4367  CB  LYS B  81      10.725 -18.606 -19.289  1.00 97.19           C  
ATOM   4368  HB2 LYS B  81      11.689 -18.120 -19.439  1.00 97.19           H  
ATOM   4369  HB3 LYS B  81      10.290 -18.206 -18.373  1.00 97.19           H  
ATOM   4370  O   LYS B  81      10.341 -15.992 -21.017  1.00 97.19           O  
ATOM   4371  CG  LYS B  81      10.989 -20.100 -19.085  1.00 97.19           C  
ATOM   4372  HG2 LYS B  81      11.654 -20.207 -18.227  1.00 97.19           H  
ATOM   4373  HG3 LYS B  81      11.491 -20.514 -19.959  1.00 97.19           H  
ATOM   4374  CD  LYS B  81       9.696 -20.870 -18.818  1.00 97.19           C  
ATOM   4375  HD2 LYS B  81       9.123 -20.365 -18.041  1.00 97.19           H  
ATOM   4376  HD3 LYS B  81       9.100 -20.919 -19.730  1.00 97.19           H  
ATOM   4377  CE  LYS B  81      10.055 -22.277 -18.357  1.00 97.19           C  
ATOM   4378  HE2 LYS B  81      10.667 -22.758 -19.119  1.00 97.19           H  
ATOM   4379  HE3 LYS B  81      10.643 -22.191 -17.443  1.00 97.19           H  
ATOM   4380  NZ  LYS B  81       8.823 -23.045 -18.105  1.00 97.19           N  
ATOM   4381  HZ1 LYS B  81       8.995 -23.929 -17.648  1.00 97.19           H  
ATOM   4382  HZ2 LYS B  81       8.188 -22.505 -17.535  1.00 97.19           H  
ATOM   4383  HZ3 LYS B  81       8.294 -23.160 -18.958  1.00 97.19           H  
ATOM   4384  N   TYR B  82       8.382 -16.358 -19.966  1.00 97.08           N  
ATOM   4385  H   TYR B  82       7.768 -17.047 -19.556  1.00 97.08           H  
ATOM   4386  CA  TYR B  82       7.981 -14.959 -19.849  1.00 97.08           C  
ATOM   4387  HA  TYR B  82       8.860 -14.322 -19.941  1.00 97.08           H  
ATOM   4388  C   TYR B  82       7.351 -14.693 -18.486  1.00 97.08           C  
ATOM   4389  CB  TYR B  82       6.983 -14.584 -20.955  1.00 97.08           C  
ATOM   4390  HB2 TYR B  82       6.094 -15.207 -20.856  1.00 97.08           H  
ATOM   4391  HB3 TYR B  82       6.669 -13.552 -20.801  1.00 97.08           H  
ATOM   4392  O   TYR B  82       6.631 -15.544 -17.962  1.00 97.08           O  
ATOM   4393  CG  TYR B  82       7.517 -14.714 -22.367  1.00 97.08           C  
ATOM   4394  CD1 TYR B  82       8.202 -13.635 -22.958  1.00 97.08           C  
ATOM   4395  HD1 TYR B  82       8.348 -12.726 -22.394  1.00 97.08           H  
ATOM   4396  CD2 TYR B  82       7.328 -15.909 -23.086  1.00 97.08           C  
ATOM   4397  HD2 TYR B  82       6.817 -16.741 -22.624  1.00 97.08           H  
ATOM   4398  CE1 TYR B  82       8.706 -13.749 -24.268  1.00 97.08           C  
ATOM   4399  HE1 TYR B  82       9.238 -12.922 -24.716  1.00 97.08           H  
ATOM   4400  CE2 TYR B  82       7.822 -16.023 -24.398  1.00 97.08           C  
ATOM   4401  HE2 TYR B  82       7.694 -16.937 -24.959  1.00 97.08           H  
ATOM   4402  OH  TYR B  82       8.993 -15.077 -26.254  1.00 97.08           O  
ATOM   4403  HH  TYR B  82       9.508 -14.310 -26.517  1.00 97.08           H  
ATOM   4404  CZ  TYR B  82       8.513 -14.948 -24.989  1.00 97.08           C  
ATOM   4405  N   ASP B  83       7.554 -13.481 -17.986  1.00 97.27           N  
ATOM   4406  H   ASP B  83       8.160 -12.849 -18.489  1.00 97.27           H  
ATOM   4407  CA  ASP B  83       6.799 -12.921 -16.872  1.00 97.27           C  
ATOM   4408  HA  ASP B  83       6.279 -13.716 -16.338  1.00 97.27           H  
ATOM   4409  C   ASP B  83       5.761 -11.947 -17.436  1.00 97.27           C  
ATOM   4410  CB  ASP B  83       7.741 -12.230 -15.875  1.00 97.27           C  
ATOM   4411  HB2 ASP B  83       8.364 -11.512 -16.408  1.00 97.27           H  
ATOM   4412  HB3 ASP B  83       7.135 -11.680 -15.155  1.00 97.27           H  
ATOM   4413  O   ASP B  83       6.111 -11.008 -18.155  1.00 97.27           O  
ATOM   4414  CG  ASP B  83       8.641 -13.196 -15.096  1.00 97.27           C  
ATOM   4415  OD1 ASP B  83       9.483 -12.692 -14.323  1.00 97.27           O  
ATOM   4416  OD2 ASP B  83       8.469 -14.430 -15.218  1.00 97.27           O  
ATOM   4417  N   ILE B  84       4.483 -12.178 -17.128  1.00 97.62           N  
ATOM   4418  H   ILE B  84       4.283 -12.987 -16.557  1.00 97.62           H  
ATOM   4419  CA  ILE B  84       3.362 -11.295 -17.471  1.00 97.62           C  
ATOM   4420  HA  ILE B  84       3.707 -10.502 -18.133  1.00 97.62           H  
ATOM   4421  C   ILE B  84       2.856 -10.668 -16.175  1.00 97.62           C  
ATOM   4422  CB  ILE B  84       2.226 -12.066 -18.186  1.00 97.62           C  
ATOM   4423  HB  ILE B  84       1.842 -12.813 -17.492  1.00 97.62           H  
ATOM   4424  O   ILE B  84       2.398 -11.389 -15.288  1.00 97.62           O  
ATOM   4425  CG1 ILE B  84       2.726 -12.814 -19.443  1.00 97.62           C  
ATOM   4426 HG12 ILE B  84       3.575 -13.445 -19.181  1.00 97.62           H  
ATOM   4427 HG13 ILE B  84       3.053 -12.097 -20.196  1.00 97.62           H  
ATOM   4428  CG2 ILE B  84       1.066 -11.108 -18.536  1.00 97.62           C  
ATOM   4429 HG21 ILE B  84       0.216 -11.660 -18.937  1.00 97.62           H  
ATOM   4430 HG22 ILE B  84       0.713 -10.597 -17.639  1.00 97.62           H  
ATOM   4431 HG23 ILE B  84       1.389 -10.359 -19.258  1.00 97.62           H  
ATOM   4432  CD1 ILE B  84       1.649 -13.728 -20.041  1.00 97.62           C  
ATOM   4433 HD11 ILE B  84       2.072 -14.356 -20.825  1.00 97.62           H  
ATOM   4434 HD12 ILE B  84       0.849 -13.131 -20.477  1.00 97.62           H  
ATOM   4435 HD13 ILE B  84       1.248 -14.379 -19.263  1.00 97.62           H  
ATOM   4436  N   VAL B  85       2.900  -9.341 -16.068  1.00 97.59           N  
ATOM   4437  H   VAL B  85       3.247  -8.809 -16.853  1.00 97.59           H  
ATOM   4438  CA  VAL B  85       2.308  -8.613 -14.938  1.00 97.59           C  
ATOM   4439  HA  VAL B  85       2.139  -9.323 -14.128  1.00 97.59           H  
ATOM   4440  C   VAL B  85       0.957  -8.046 -15.354  1.00 97.59           C  
ATOM   4441  CB  VAL B  85       3.235  -7.537 -14.348  1.00 97.59           C  
ATOM   4442  HB  VAL B  85       3.373  -6.736 -15.075  1.00 97.59           H  
ATOM   4443  O   VAL B  85       0.856  -7.293 -16.327  1.00 97.59           O  
ATOM   4444  CG1 VAL B  85       2.637  -6.954 -13.058  1.00 97.59           C  
ATOM   4445 HG11 VAL B  85       2.503  -7.740 -12.314  1.00 97.59           H  
ATOM   4446 HG12 VAL B  85       3.301  -6.190 -12.654  1.00 97.59           H  
ATOM   4447 HG13 VAL B  85       1.671  -6.491 -13.258  1.00 97.59           H  
ATOM   4448  CG2 VAL B  85       4.606  -8.122 -13.981  1.00 97.59           C  
ATOM   4449 HG21 VAL B  85       5.231  -7.344 -13.543  1.00 97.59           H  
ATOM   4450 HG22 VAL B  85       4.479  -8.932 -13.262  1.00 97.59           H  
ATOM   4451 HG23 VAL B  85       5.106  -8.503 -14.872  1.00 97.59           H  
ATOM   4452  N   ILE B  86      -0.082  -8.419 -14.613  1.00 97.65           N  
ATOM   4453  H   ILE B  86       0.092  -9.062 -13.853  1.00 97.65           H  
ATOM   4454  CA  ILE B  86      -1.440  -7.893 -14.745  1.00 97.65           C  
ATOM   4455  HA  ILE B  86      -1.467  -7.190 -15.577  1.00 97.65           H  
ATOM   4456  C   ILE B  86      -1.789  -7.135 -13.473  1.00 97.65           C  
ATOM   4457  CB  ILE B  86      -2.447  -9.024 -15.042  1.00 97.65           C  
ATOM   4458  HB  ILE B  86      -2.288  -9.830 -14.327  1.00 97.65           H  
ATOM   4459  O   ILE B  86      -1.664  -7.674 -12.380  1.00 97.65           O  
ATOM   4460  CG1 ILE B  86      -2.201  -9.553 -16.467  1.00 97.65           C  
ATOM   4461 HG12 ILE B  86      -2.593  -8.829 -17.183  1.00 97.65           H  
ATOM   4462 HG13 ILE B  86      -1.132  -9.657 -16.651  1.00 97.65           H  
ATOM   4463  CG2 ILE B  86      -3.906  -8.537 -14.917  1.00 97.65           C  
ATOM   4464 HG21 ILE B  86      -4.603  -9.340 -15.154  1.00 97.65           H  
ATOM   4465 HG22 ILE B  86      -4.083  -7.695 -15.588  1.00 97.65           H  
ATOM   4466 HG23 ILE B  86      -4.119  -8.229 -13.893  1.00 97.65           H  
ATOM   4467  CD1 ILE B  86      -2.839 -10.914 -16.730  1.00 97.65           C  
ATOM   4468 HD11 ILE B  86      -3.899 -10.909 -16.474  1.00 97.65           H  
ATOM   4469 HD12 ILE B  86      -2.331 -11.677 -16.139  1.00 97.65           H  
ATOM   4470 HD13 ILE B  86      -2.731 -11.148 -17.789  1.00 97.65           H  
ATOM   4471  N   TYR B  87      -2.264  -5.907 -13.621  1.00 97.91           N  
ATOM   4472  H   TYR B  87      -2.389  -5.560 -14.562  1.00 97.91           H  
ATOM   4473  CA  TYR B  87      -2.834  -5.124 -12.535  1.00 97.91           C  
ATOM   4474  HA  TYR B  87      -2.513  -5.530 -11.576  1.00 97.91           H  
ATOM   4475  C   TYR B  87      -4.363  -5.185 -12.593  1.00 97.91           C  
ATOM   4476  CB  TYR B  87      -2.302  -3.697 -12.618  1.00 97.91           C  
ATOM   4477  HB2 TYR B  87      -1.241  -3.697 -12.370  1.00 97.91           H  
ATOM   4478  HB3 TYR B  87      -2.402  -3.343 -13.644  1.00 97.91           H  
ATOM   4479  O   TYR B  87      -4.960  -4.977 -13.656  1.00 97.91           O  
ATOM   4480  CG  TYR B  87      -3.022  -2.736 -11.702  1.00 97.91           C  
ATOM   4481  CD1 TYR B  87      -3.966  -1.856 -12.259  1.00 97.91           C  
ATOM   4482  HD1 TYR B  87      -4.187  -1.897 -13.316  1.00 97.91           H  
ATOM   4483  CD2 TYR B  87      -2.763  -2.723 -10.315  1.00 97.91           C  
ATOM   4484  HD2 TYR B  87      -2.055  -3.418  -9.887  1.00 97.91           H  
ATOM   4485  CE1 TYR B  87      -4.601  -0.911 -11.445  1.00 97.91           C  
ATOM   4486  HE1 TYR B  87      -5.309  -0.203 -11.850  1.00 97.91           H  
ATOM   4487  CE2 TYR B  87      -3.409  -1.777  -9.493  1.00 97.91           C  
ATOM   4488  HE2 TYR B  87      -3.200  -1.723  -8.435  1.00 97.91           H  
ATOM   4489  OH  TYR B  87      -4.913   0.121  -9.370  1.00 97.91           O  
ATOM   4490  HH  TYR B  87      -4.832   0.014  -8.419  1.00 97.91           H  
ATOM   4491  CZ  TYR B  87      -4.306  -0.855 -10.075  1.00 97.91           C  
ATOM   4492  N   SER B  88      -4.987  -5.461 -11.450  1.00 97.55           N  
ATOM   4493  H   SER B  88      -4.418  -5.625 -10.632  1.00 97.55           H  
ATOM   4494  CA  SER B  88      -6.438  -5.521 -11.273  1.00 97.55           C  
ATOM   4495  HA  SER B  88      -6.934  -5.173 -12.180  1.00 97.55           H  
ATOM   4496  C   SER B  88      -6.866  -4.638 -10.101  1.00 97.55           C  
ATOM   4497  CB  SER B  88      -6.858  -6.972 -11.031  1.00 97.55           C  
ATOM   4498  HB2 SER B  88      -6.484  -7.599 -11.840  1.00 97.55           H  
ATOM   4499  HB3 SER B  88      -6.424  -7.316 -10.092  1.00 97.55           H  
ATOM   4500  O   SER B  88      -6.280  -4.716  -9.023  1.00 97.55           O  
ATOM   4501  OG  SER B  88      -8.267  -7.086 -10.969  1.00 97.55           O  
ATOM   4502  HG  SER B  88      -8.469  -7.849 -10.422  1.00 97.55           H  
ATOM   4503  N   GLN B  89      -7.900  -3.816 -10.284  1.00 97.18           N  
ATOM   4504  H   GLN B  89      -8.338  -3.807 -11.194  1.00 97.18           H  
ATOM   4505  CA  GLN B  89      -8.504  -3.008  -9.219  1.00 97.18           C  
ATOM   4506  HA  GLN B  89      -8.134  -3.354  -8.254  1.00 97.18           H  
ATOM   4507  C   GLN B  89     -10.022  -3.199  -9.247  1.00 97.18           C  
ATOM   4508  CB  GLN B  89      -8.096  -1.536  -9.374  1.00 97.18           C  
ATOM   4509  HB2 GLN B  89      -7.025  -1.484  -9.570  1.00 97.18           H  
ATOM   4510  HB3 GLN B  89      -8.628  -1.103 -10.221  1.00 97.18           H  
ATOM   4511  O   GLN B  89     -10.698  -2.810 -10.204  1.00 97.18           O  
ATOM   4512  CG  GLN B  89      -8.401  -0.707  -8.120  1.00 97.18           C  
ATOM   4513  HG2 GLN B  89      -7.786  -1.073  -7.297  1.00 97.18           H  
ATOM   4514  HG3 GLN B  89      -9.450  -0.824  -7.850  1.00 97.18           H  
ATOM   4515  CD  GLN B  89      -8.134   0.783  -8.336  1.00 97.18           C  
ATOM   4516  NE2 GLN B  89      -7.221   1.407  -7.634  1.00 97.18           N  
ATOM   4517 HE21 GLN B  89      -6.601   0.905  -7.015  1.00 97.18           H  
ATOM   4518 HE22 GLN B  89      -7.064   2.389  -7.814  1.00 97.18           H  
ATOM   4519  OE1 GLN B  89      -8.765   1.418  -9.163  1.00 97.18           O  
ATOM   4520  N   SER B  90     -10.561  -3.821  -8.199  1.00 94.02           N  
ATOM   4521  H   SER B  90      -9.973  -4.072  -7.417  1.00 94.02           H  
ATOM   4522  CA  SER B  90     -11.950  -4.291  -8.168  1.00 94.02           C  
ATOM   4523  HA  SER B  90     -12.152  -4.834  -9.091  1.00 94.02           H  
ATOM   4524  C   SER B  90     -12.969  -3.153  -8.091  1.00 94.02           C  
ATOM   4525  CB  SER B  90     -12.136  -5.273  -7.005  1.00 94.02           C  
ATOM   4526  HB2 SER B  90     -13.187  -5.553  -6.925  1.00 94.02           H  
ATOM   4527  HB3 SER B  90     -11.547  -6.169  -7.198  1.00 94.02           H  
ATOM   4528  O   SER B  90     -13.980  -3.197  -8.786  1.00 94.02           O  
ATOM   4529  OG  SER B  90     -11.701  -4.687  -5.792  1.00 94.02           O  
ATOM   4530  HG  SER B  90     -11.744  -5.344  -5.093  1.00 94.02           H  
ATOM   4531  N   TRP B  91     -12.698  -2.102  -7.314  1.00 95.24           N  
ATOM   4532  H   TRP B  91     -11.862  -2.126  -6.748  1.00 95.24           H  
ATOM   4533  CA  TRP B  91     -13.653  -1.007  -7.095  1.00 95.24           C  
ATOM   4534  HA  TRP B  91     -14.640  -1.444  -6.943  1.00 95.24           H  
ATOM   4535  C   TRP B  91     -13.804  -0.051  -8.288  1.00 95.24           C  
ATOM   4536  CB  TRP B  91     -13.294  -0.260  -5.807  1.00 95.24           C  
ATOM   4537  HB2 TRP B  91     -13.395  -0.950  -4.969  1.00 95.24           H  
ATOM   4538  HB3 TRP B  91     -14.021   0.537  -5.650  1.00 95.24           H  
ATOM   4539  O   TRP B  91     -14.827   0.622  -8.394  1.00 95.24           O  
ATOM   4540  CG  TRP B  91     -11.920   0.328  -5.757  1.00 95.24           C  
ATOM   4541  CD1 TRP B  91     -11.594   1.607  -6.051  1.00 95.24           C  
ATOM   4542  HD1 TRP B  91     -12.292   2.371  -6.362  1.00 95.24           H  
ATOM   4543  CD2 TRP B  91     -10.683  -0.308  -5.319  1.00 95.24           C  
ATOM   4544  CE2 TRP B  91      -9.641   0.664  -5.354  1.00 95.24           C  
ATOM   4545  CE3 TRP B  91     -10.348  -1.598  -4.855  1.00 95.24           C  
ATOM   4546  HE3 TRP B  91     -11.118  -2.349  -4.765  1.00 95.24           H  
ATOM   4547  NE1 TRP B  91     -10.241   1.799  -5.849  1.00 95.24           N  
ATOM   4548  HE1 TRP B  91      -9.774   2.688  -5.961  1.00 95.24           H  
ATOM   4549  CH2 TRP B  91      -8.045  -0.903  -4.443  1.00 95.24           C  
ATOM   4550  HH2 TRP B  91      -7.065  -1.117  -4.043  1.00 95.24           H  
ATOM   4551  CZ2 TRP B  91      -8.342   0.385  -4.916  1.00 95.24           C  
ATOM   4552  HZ2 TRP B  91      -7.594   1.164  -4.917  1.00 95.24           H  
ATOM   4553  CZ3 TRP B  91      -9.038  -1.897  -4.442  1.00 95.24           C  
ATOM   4554  HZ3 TRP B  91      -8.809  -2.888  -4.078  1.00 95.24           H  
ATOM   4555  N   THR B  92     -12.853  -0.027  -9.229  1.00 94.47           N  
ATOM   4556  H   THR B  92     -12.007  -0.556  -9.068  1.00 94.47           H  
ATOM   4557  CA  THR B  92     -12.963   0.745 -10.486  1.00 94.47           C  
ATOM   4558  HA  THR B  92     -13.843   1.386 -10.434  1.00 94.47           H  
ATOM   4559  C   THR B  92     -13.153  -0.128 -11.727  1.00 94.47           C  
ATOM   4560  CB  THR B  92     -11.764   1.674 -10.700  1.00 94.47           C  
ATOM   4561  HB  THR B  92     -11.931   2.262 -11.602  1.00 94.47           H  
ATOM   4562  O   THR B  92     -13.272   0.397 -12.833  1.00 94.47           O  
ATOM   4563  CG2 THR B  92     -11.561   2.644  -9.538  1.00 94.47           C  
ATOM   4564 HG21 THR B  92     -12.480   3.198  -9.350  1.00 94.47           H  
ATOM   4565 HG22 THR B  92     -10.769   3.351  -9.787  1.00 94.47           H  
ATOM   4566 HG23 THR B  92     -11.275   2.100  -8.638  1.00 94.47           H  
ATOM   4567  OG1 THR B  92     -10.608   0.891 -10.886  1.00 94.47           O  
ATOM   4568  HG1 THR B  92      -9.963   1.202 -10.247  1.00 94.47           H  
ATOM   4569  N   ASN B  93     -13.206  -1.457 -11.574  1.00 95.97           N  
ATOM   4570  H   ASN B  93     -13.150  -1.824 -10.634  1.00 95.97           H  
ATOM   4571  CA  ASN B  93     -13.193  -2.426 -12.677  1.00 95.97           C  
ATOM   4572  HA  ASN B  93     -13.053  -3.407 -12.224  1.00 95.97           H  
ATOM   4573  C   ASN B  93     -12.000  -2.249 -13.639  1.00 95.97           C  
ATOM   4574  CB  ASN B  93     -14.554  -2.441 -13.400  1.00 95.97           C  
ATOM   4575  HB2 ASN B  93     -14.516  -3.158 -14.220  1.00 95.97           H  
ATOM   4576  HB3 ASN B  93     -14.755  -1.458 -13.825  1.00 95.97           H  
ATOM   4577  O   ASN B  93     -12.126  -2.464 -14.849  1.00 95.97           O  
ATOM   4578  CG  ASN B  93     -15.690  -2.864 -12.499  1.00 95.97           C  
ATOM   4579  ND2 ASN B  93     -16.750  -2.096 -12.432  1.00 95.97           N  
ATOM   4580 HD21 ASN B  93     -17.409  -2.358 -11.714  1.00 95.97           H  
ATOM   4581 HD22 ASN B  93     -16.705  -1.165 -12.821  1.00 95.97           H  
ATOM   4582  OD1 ASN B  93     -15.666  -3.911 -11.883  1.00 95.97           O  
ATOM   4583  N   THR B  94     -10.835  -1.864 -13.115  1.00 96.11           N  
ATOM   4584  H   THR B  94     -10.774  -1.756 -12.113  1.00 96.11           H  
ATOM   4585  CA  THR B  94      -9.615  -1.713 -13.917  1.00 96.11           C  
ATOM   4586  HA  THR B  94      -9.899  -1.354 -14.907  1.00 96.11           H  
ATOM   4587  C   THR B  94      -8.916  -3.060 -14.076  1.00 96.11           C  
ATOM   4588  CB  THR B  94      -8.671  -0.663 -13.319  1.00 96.11           C  
ATOM   4589  HB  THR B  94      -8.403  -0.932 -12.297  1.00 96.11           H  
ATOM   4590  O   THR B  94      -8.670  -3.753 -13.094  1.00 96.11           O  
ATOM   4591  CG2 THR B  94      -7.392  -0.491 -14.139  1.00 96.11           C  
ATOM   4592 HG21 THR B  94      -7.647  -0.324 -15.185  1.00 96.11           H  
ATOM   4593 HG22 THR B  94      -6.768  -1.380 -14.043  1.00 96.11           H  
ATOM   4594 HG23 THR B  94      -6.835   0.363 -13.754  1.00 96.11           H  
ATOM   4595  OG1 THR B  94      -9.302   0.593 -13.338  1.00 96.11           O  
ATOM   4596  HG1 THR B  94      -9.804   0.679 -12.524  1.00 96.11           H  
ATOM   4597  N   LEU B  95      -8.558  -3.414 -15.314  1.00 97.19           N  
ATOM   4598  H   LEU B  95      -8.821  -2.810 -16.079  1.00 97.19           H  
ATOM   4599  CA  LEU B  95      -7.753  -4.592 -15.642  1.00 97.19           C  
ATOM   4600  HA  LEU B  95      -7.211  -4.907 -14.750  1.00 97.19           H  
ATOM   4601  C   LEU B  95      -6.743  -4.222 -16.730  1.00 97.19           C  
ATOM   4602  CB  LEU B  95      -8.690  -5.729 -16.093  1.00 97.19           C  
ATOM   4603  HB2 LEU B  95      -9.428  -5.899 -15.309  1.00 97.19           H  
ATOM   4604  HB3 LEU B  95      -9.221  -5.407 -16.989  1.00 97.19           H  
ATOM   4605  O   LEU B  95      -7.151  -3.839 -17.829  1.00 97.19           O  
ATOM   4606  CG  LEU B  95      -7.971  -7.057 -16.391  1.00 97.19           C  
ATOM   4607  HG  LEU B  95      -7.218  -6.906 -17.164  1.00 97.19           H  
ATOM   4608  CD1 LEU B  95      -7.300  -7.613 -15.137  1.00 97.19           C  
ATOM   4609 HD11 LEU B  95      -6.948  -8.630 -15.315  1.00 97.19           H  
ATOM   4610 HD12 LEU B  95      -8.003  -7.610 -14.305  1.00 97.19           H  
ATOM   4611 HD13 LEU B  95      -6.441  -6.999 -14.866  1.00 97.19           H  
ATOM   4612  CD2 LEU B  95      -8.987  -8.085 -16.902  1.00 97.19           C  
ATOM   4613 HD21 LEU B  95      -9.749  -8.250 -16.140  1.00 97.19           H  
ATOM   4614 HD22 LEU B  95      -9.442  -7.717 -17.821  1.00 97.19           H  
ATOM   4615 HD23 LEU B  95      -8.482  -9.029 -17.108  1.00 97.19           H  
ATOM   4616  N   LYS B  96      -5.445  -4.314 -16.429  1.00 96.85           N  
ATOM   4617  H   LYS B  96      -5.191  -4.629 -15.503  1.00 96.85           H  
ATOM   4618  CA  LYS B  96      -4.367  -3.892 -17.334  1.00 96.85           C  
ATOM   4619  HA  LYS B  96      -4.778  -3.803 -18.340  1.00 96.85           H  
ATOM   4620  C   LYS B  96      -3.229  -4.906 -17.388  1.00 96.85           C  
ATOM   4621  CB  LYS B  96      -3.819  -2.516 -16.916  1.00 96.85           C  
ATOM   4622  HB2 LYS B  96      -3.476  -2.574 -15.883  1.00 96.85           H  
ATOM   4623  HB3 LYS B  96      -2.960  -2.278 -17.544  1.00 96.85           H  
ATOM   4624  O   LYS B  96      -2.822  -5.419 -16.353  1.00 96.85           O  
ATOM   4625  CG  LYS B  96      -4.846  -1.379 -17.052  1.00 96.85           C  
ATOM   4626  HG2 LYS B  96      -5.127  -1.270 -18.100  1.00 96.85           H  
ATOM   4627  HG3 LYS B  96      -5.735  -1.607 -16.465  1.00 96.85           H  
ATOM   4628  CD  LYS B  96      -4.243  -0.067 -16.538  1.00 96.85           C  
ATOM   4629  HD2 LYS B  96      -3.340   0.159 -17.105  1.00 96.85           H  
ATOM   4630  HD3 LYS B  96      -3.973  -0.194 -15.490  1.00 96.85           H  
ATOM   4631  CE  LYS B  96      -5.224   1.102 -16.671  1.00 96.85           C  
ATOM   4632  HE2 LYS B  96      -5.442   1.255 -17.728  1.00 96.85           H  
ATOM   4633  HE3 LYS B  96      -6.153   0.838 -16.165  1.00 96.85           H  
ATOM   4634  NZ  LYS B  96      -4.653   2.335 -16.070  1.00 96.85           N  
ATOM   4635  HZ1 LYS B  96      -5.296   3.111 -16.133  1.00 96.85           H  
ATOM   4636  HZ2 LYS B  96      -3.784   2.582 -16.521  1.00 96.85           H  
ATOM   4637  HZ3 LYS B  96      -4.448   2.187 -15.092  1.00 96.85           H  
ATOM   4638  N   VAL B  97      -2.668  -5.142 -18.572  1.00 97.34           N  
ATOM   4639  H   VAL B  97      -3.035  -4.625 -19.358  1.00 97.34           H  
ATOM   4640  CA  VAL B  97      -1.355  -5.784 -18.733  1.00 97.34           C  
ATOM   4641  HA  VAL B  97      -1.192  -6.493 -17.921  1.00 97.34           H  
ATOM   4642  C   VAL B  97      -0.300  -4.686 -18.643  1.00 97.34           C  
ATOM   4643  CB  VAL B  97      -1.239  -6.557 -20.062  1.00 97.34           C  
ATOM   4644  HB  VAL B  97      -1.342  -5.866 -20.899  1.00 97.34           H  
ATOM   4645  O   VAL B  97      -0.242  -3.813 -19.511  1.00 97.34           O  
ATOM   4646  CG1 VAL B  97       0.126  -7.247 -20.171  1.00 97.34           C  
ATOM   4647 HG11 VAL B  97       0.272  -7.930 -19.334  1.00 97.34           H  
ATOM   4648 HG12 VAL B  97       0.176  -7.803 -21.107  1.00 97.34           H  
ATOM   4649 HG13 VAL B  97       0.927  -6.508 -20.170  1.00 97.34           H  
ATOM   4650  CG2 VAL B  97      -2.327  -7.629 -20.201  1.00 97.34           C  
ATOM   4651 HG21 VAL B  97      -2.201  -8.157 -21.147  1.00 97.34           H  
ATOM   4652 HG22 VAL B  97      -3.313  -7.166 -20.203  1.00 97.34           H  
ATOM   4653 HG23 VAL B  97      -2.257  -8.346 -19.383  1.00 97.34           H  
ATOM   4654  N   THR B  98       0.510  -4.712 -17.588  1.00 97.07           N  
ATOM   4655  H   THR B  98       0.432  -5.470 -16.925  1.00 97.07           H  
ATOM   4656  CA  THR B  98       1.479  -3.648 -17.274  1.00 97.07           C  
ATOM   4657  HA  THR B  98       1.222  -2.747 -17.832  1.00 97.07           H  
ATOM   4658  C   THR B  98       2.904  -4.002 -17.674  1.00 97.07           C  
ATOM   4659  CB  THR B  98       1.444  -3.286 -15.784  1.00 97.07           C  
ATOM   4660  HB  THR B  98       2.185  -2.512 -15.585  1.00 97.07           H  
ATOM   4661  O   THR B  98       3.717  -3.107 -17.867  1.00 97.07           O  
ATOM   4662  CG2 THR B  98       0.071  -2.782 -15.340  1.00 97.07           C  
ATOM   4663 HG21 THR B  98       0.131  -2.418 -14.315  1.00 97.07           H  
ATOM   4664 HG22 THR B  98      -0.254  -1.967 -15.986  1.00 97.07           H  
ATOM   4665 HG23 THR B  98      -0.661  -3.589 -15.391  1.00 97.07           H  
ATOM   4666  OG1 THR B  98       1.728  -4.420 -15.001  1.00 97.07           O  
ATOM   4667  HG1 THR B  98       1.671  -4.152 -14.081  1.00 97.07           H  
ATOM   4668  N   SER B  99       3.222  -5.289 -17.838  1.00 96.98           N  
ATOM   4669  H   SER B  99       2.529  -5.988 -17.613  1.00 96.98           H  
ATOM   4670  CA  SER B  99       4.535  -5.731 -18.308  1.00 96.98           C  
ATOM   4671  HA  SER B  99       4.899  -5.030 -19.059  1.00 96.98           H  
ATOM   4672  C   SER B  99       4.470  -7.124 -18.933  1.00 96.98           C  
ATOM   4673  CB  SER B  99       5.528  -5.720 -17.143  1.00 96.98           C  
ATOM   4674  HB2 SER B  99       5.201  -6.422 -16.376  1.00 96.98           H  
ATOM   4675  HB3 SER B  99       5.578  -4.718 -16.716  1.00 96.98           H  
ATOM   4676  O   SER B  99       3.723  -7.984 -18.467  1.00 96.98           O  
ATOM   4677  OG  SER B  99       6.808  -6.095 -17.605  1.00 96.98           O  
ATOM   4678  HG  SER B  99       7.419  -6.072 -16.865  1.00 96.98           H  
ATOM   4679  N   ILE B 100       5.271  -7.348 -19.979  1.00 97.34           N  
ATOM   4680  H   ILE B 100       5.878  -6.587 -20.249  1.00 97.34           H  
ATOM   4681  CA  ILE B 100       5.612  -8.680 -20.496  1.00 97.34           C  
ATOM   4682  HA  ILE B 100       5.412  -9.415 -19.717  1.00 97.34           H  
ATOM   4683  C   ILE B 100       7.109  -8.694 -20.809  1.00 97.34           C  
ATOM   4684  CB  ILE B 100       4.784  -9.081 -21.738  1.00 97.34           C  
ATOM   4685  HB  ILE B 100       4.953  -8.333 -22.513  1.00 97.34           H  
ATOM   4686  O   ILE B 100       7.554  -8.053 -21.769  1.00 97.34           O  
ATOM   4687  CG1 ILE B 100       3.273  -9.086 -21.436  1.00 97.34           C  
ATOM   4688 HG12 ILE B 100       2.962  -8.074 -21.176  1.00 97.34           H  
ATOM   4689 HG13 ILE B 100       3.085  -9.732 -20.578  1.00 97.34           H  
ATOM   4690  CG2 ILE B 100       5.248 -10.460 -22.264  1.00 97.34           C  
ATOM   4691 HG21 ILE B 100       5.063 -11.223 -21.509  1.00 97.34           H  
ATOM   4692 HG22 ILE B 100       4.722 -10.722 -23.182  1.00 97.34           H  
ATOM   4693 HG23 ILE B 100       6.312 -10.453 -22.502  1.00 97.34           H  
ATOM   4694  CD1 ILE B 100       2.396  -9.550 -22.604  1.00 97.34           C  
ATOM   4695 HD11 ILE B 100       2.492 -10.627 -22.742  1.00 97.34           H  
ATOM   4696 HD12 ILE B 100       1.351  -9.334 -22.379  1.00 97.34           H  
ATOM   4697 HD13 ILE B 100       2.690  -9.031 -23.517  1.00 97.34           H  
ATOM   4698  N   THR B 101       7.876  -9.458 -20.036  1.00 96.39           N  
ATOM   4699  H   THR B 101       7.441  -9.945 -19.265  1.00 96.39           H  
ATOM   4700  CA  THR B 101       9.338  -9.550 -20.158  1.00 96.39           C  
ATOM   4701  HA  THR B 101       9.648  -8.990 -21.040  1.00 96.39           H  
ATOM   4702  C   THR B 101       9.796 -10.998 -20.312  1.00 96.39           C  
ATOM   4703  CB  THR B 101      10.052  -8.914 -18.955  1.00 96.39           C  
ATOM   4704  HB  THR B 101      11.113  -9.159 -18.996  1.00 96.39           H  
ATOM   4705  O   THR B 101       9.214 -11.883 -19.686  1.00 96.39           O  
ATOM   4706  CG2 THR B 101       9.905  -7.393 -18.975  1.00 96.39           C  
ATOM   4707 HG21 THR B 101      10.355  -6.988 -19.881  1.00 96.39           H  
ATOM   4708 HG22 THR B 101       8.851  -7.116 -18.943  1.00 96.39           H  
ATOM   4709 HG23 THR B 101      10.410  -6.970 -18.107  1.00 96.39           H  
ATOM   4710  OG1 THR B 101       9.521  -9.365 -17.732  1.00 96.39           O  
ATOM   4711  HG1 THR B 101       9.651 -10.314 -17.658  1.00 96.39           H  
ATOM   4712  N   PRO B 102      10.840 -11.280 -21.112  1.00 96.09           N  
ATOM   4713  CA  PRO B 102      11.483 -12.590 -21.105  1.00 96.09           C  
ATOM   4714  HA  PRO B 102      10.761 -13.344 -21.418  1.00 96.09           H  
ATOM   4715  C   PRO B 102      12.022 -12.937 -19.711  1.00 96.09           C  
ATOM   4716  CB  PRO B 102      12.615 -12.511 -22.136  1.00 96.09           C  
ATOM   4717  HB2 PRO B 102      12.715 -13.443 -22.692  1.00 96.09           H  
ATOM   4718  HB3 PRO B 102      13.555 -12.261 -21.645  1.00 96.09           H  
ATOM   4719  O   PRO B 102      12.570 -12.073 -19.027  1.00 96.09           O  
ATOM   4720  CG  PRO B 102      12.199 -11.352 -23.041  1.00 96.09           C  
ATOM   4721  HG2 PRO B 102      11.498 -11.711 -23.795  1.00 96.09           H  
ATOM   4722  HG3 PRO B 102      13.059 -10.875 -23.511  1.00 96.09           H  
ATOM   4723  CD  PRO B 102      11.482 -10.407 -22.081  1.00 96.09           C  
ATOM   4724  HD2 PRO B 102      12.205  -9.769 -21.573  1.00 96.09           H  
ATOM   4725  HD3 PRO B 102      10.759  -9.806 -22.633  1.00 96.09           H  
ATOM   4726  N   ALA B 103      11.897 -14.203 -19.326  1.00 95.35           N  
ATOM   4727  H   ALA B 103      11.478 -14.857 -19.972  1.00 95.35           H  
ATOM   4728  CA  ALA B 103      12.465 -14.771 -18.107  1.00 95.35           C  
ATOM   4729  HA  ALA B 103      13.030 -14.004 -17.577  1.00 95.35           H  
ATOM   4730  C   ALA B 103      13.450 -15.903 -18.463  1.00 95.35           C  
ATOM   4731  CB  ALA B 103      11.315 -15.215 -17.194  1.00 95.35           C  
ATOM   4732  HB1 ALA B 103      10.700 -14.354 -16.932  1.00 95.35           H  
ATOM   4733  HB2 ALA B 103      10.692 -15.953 -17.699  1.00 95.35           H  
ATOM   4734  HB3 ALA B 103      11.711 -15.649 -16.276  1.00 95.35           H  
ATOM   4735  O   ALA B 103      13.410 -16.429 -19.578  1.00 95.35           O  
ATOM   4736  N   ASN B 104      14.339 -16.263 -17.530  1.00 86.82           N  
ATOM   4737  H   ASN B 104      14.214 -15.904 -16.594  1.00 86.82           H  
ATOM   4738  CA  ASN B 104      15.345 -17.325 -17.705  1.00 86.82           C  
ATOM   4739  HA  ASN B 104      15.415 -17.589 -18.760  1.00 86.82           H  
ATOM   4740  C   ASN B 104      14.950 -18.625 -16.996  1.00 86.82           C  
ATOM   4741  CB  ASN B 104      16.729 -16.828 -17.239  1.00 86.82           C  
ATOM   4742  HB2 ASN B 104      17.403 -17.685 -17.214  1.00 86.82           H  
ATOM   4743  HB3 ASN B 104      16.635 -16.447 -16.222  1.00 86.82           H  
ATOM   4744  O   ASN B 104      14.347 -18.535 -15.904  1.00 86.82           O  
ATOM   4745  CG  ASN B 104      17.381 -15.774 -18.118  1.00 86.82           C  
ATOM   4746  ND2 ASN B 104      18.346 -15.064 -17.583  1.00 86.82           N  
ATOM   4747 HD21 ASN B 104      18.560 -15.175 -16.602  1.00 86.82           H  
ATOM   4748 HD22 ASN B 104      18.716 -14.333 -18.173  1.00 86.82           H  
ATOM   4749  OD1 ASN B 104      17.093 -15.575 -19.284  1.00 86.82           O  
ATOM   4750  OXT ASN B 104      15.321 -19.687 -17.540  1.00 86.82           O  
TER    4751      ASN B 104                                                       
END   
