# Supplementary material for: AlphaFold-Multimer predicts cross-kingdom interactions at the plant-pathogen interface
Source: Nat Commun. 2023 Sep 27;14:6040. doi: 10.1038/s41467-023-41721-9 (PMC10533508; doi:10.1038/s41467-023-41721-9)
Supplement: Supplementary file 9 — Supplementary Data 6 [file 41467_2023_41721_MOESM9_ESM.xlsx]

## Sheet: Fig4c
Quantification of P69B inhibition based on gel band intensities
Raw intensities were quantified using ImageJ
Sample	Replicate	Raw Intensity	Intensity relative to mean of positive control (EpiC1)
EpiC1	1	13985.5	0.975938
	2	15753.4	1.0993
	3	13252.1	0.924758
Epi1	1	5874.48	0.409934
	2	3669.48	0.256064
	3	5033.35	0.351239
XpSSP1	1	5100.31	0.355911
	2	3981.65	0.277848
	3	1831.89	0.127833
CfEcp36	1	3123.48	0.217963
	2	1844.36	0.128703
	3	4835.23	0.337413
FoTIL	1	6616.06	0.461683
	2	6162.06	0.430002
	3	5954.65	0.415529
FoSix15	1	7337.65	0.512037
	2	5521.53	0.385304
	3	5482.94	0.382612
Two-sided, unpaired t-tests, assuming equal variance
		Confidence Interval
Comparison	t-value	lower bound	upper bound	Effect size	Degrees of freedom	p-value	Benjamini-Hochberg procedure-corrected p-value for multiple testing
EpiC1-Epi1	9.64714	0.471	0.851	0.661	4	0.00064576	0.00103168
EpiC1-XpSSP1	8.81638	0.511	0.981	0.746	4	0.000913335	0.00103168
EpiC1-CfEcp36	9.69605	0.551	0.993	0.772	4	0.000633266	0.00103168
EpiC1-FoTIL	10.5339	0.416	0.713	0.564	4	0.00045935	0.00103168
EpiC1-FoSix15	8.54043	0.387	0.76	0.573	4	0.00103168	0.00103168
Metrics were calculated using scipy.stats.ttest_ind model fo scipy v1.11.1 and Benjamini-Hochberg corrections were calculated using statsmodels.stats.multitest.fdrcorrection

## Sheet: Fig1d
Determine differences between predicted quality scores of controls
	ipTM+pTM scores
Complex	Model 1	Model 2	Model 3	Model 4	Model 5
P69B-Epi1a	0.917251	0.927255	0.914947	0.922794	0.917227
P69B-EpiC2B	0.424532	0.404852	0.473067	0.36873	0.430215
Pip1-EpiC2B	0.91076	0.915495	0.911108	0.907158	0.914681
Pip1-Epi1a	0.475982	0.427791	0.459144	0.391444	0.44436
Two-sided, unpaired t-tests, assuming equal variance
		Confidence Interval
Comparison	t-value	lower bound	upper bound	Effect size	Degrees of freedom	p-value	Benjamini-Hochberg procedure-corrected p-value for multiple testing
P69B-EPi1a to P69B-EpiC2B	29.0892	0.46	0.539	0.5	8	2.11178e-09	2.11178e-09
Pip1-EpiC2B to Pip1-Epi1a	32.4554	0.439	0.506	0.472	8	8.85298e-10	1.77059e-09
Metrics were calculated using scipy.stats.ttest_ind model fo scipy v1.11.1 and Benjamini-Hochberg corrections were calculated using statsmodels.stats.multitest.fdrcorrection
