# Supplementary material for: AlphaFold-Multimer predicts cross-kingdom interactions at the plant-pathogen interface
Source: Nat Commun. 2023 Sep 27;14:6040. doi: 10.1038/s41467-023-41721-9 (PMC10533508; doi:10.1038/s41467-023-41721-9)
Supplement: Supplementary file 10 — Supplementary Data 7 [file 41467_2023_41721_MOESM10_ESM.txt]

Protein Pairs	Host Protein Name	Pathogen Protein	model	ipTM+pTM	pathogen
Solyc02g077040.4.1_ACN69118.1	Solyc02g077040.4.1	ACN69118.1	model_1_multimer	0.281139582016914	F.oxysporum f. sp. lycopersici
Solyc02g077040.4.1_ACN69118.1	Solyc02g077040.4.1	ACN69118.1	model_2_multimer	0.306421230367778	F.oxysporum f. sp. lycopersici
Solyc02g077040.4.1_ACN69118.1	Solyc02g077040.4.1	ACN69118.1	model_3_multimer	0.328719222258367	F.oxysporum f. sp. lycopersici
Solyc02g077040.4.1_ACN69118.1	Solyc02g077040.4.1	ACN69118.1	model_4_multimer	0.32035452484332	F.oxysporum f. sp. lycopersici
Solyc02g077040.4.1_ACN69118.1	Solyc02g077040.4.1	ACN69118.1	model_5_multimer	0.314792674732295	F.oxysporum f. sp. lycopersici
Solyc02g077040.4.1_AGG54051.1	Solyc02g077040.4.1	AGG54051.1	model_1_multimer	0.271108678686763	F.oxysporum f. sp. lycopersici
Solyc02g077040.4.1_AGG54051.1	Solyc02g077040.4.1	AGG54051.1	model_2_multimer	0.327607477662972	F.oxysporum f. sp. lycopersici
Solyc02g077040.4.1_AGG54051.1	Solyc02g077040.4.1	AGG54051.1	model_3_multimer	0.31535886641914	F.oxysporum f. sp. lycopersici
Solyc02g077040.4.1_AGG54051.1	Solyc02g077040.4.1	AGG54051.1	model_4_multimer	0.35396785629197	F.oxysporum f. sp. lycopersici
Solyc02g077040.4.1_AGG54051.1	Solyc02g077040.4.1	AGG54051.1	model_5_multimer	0.284561630848334	F.oxysporum f. sp. lycopersici
Solyc02g077040.4.1_AGG54052.1	Solyc02g077040.4.1	AGG54052.1	model_1_multimer	0.373581477860795	F.oxysporum f. sp. lycopersici
Solyc02g077040.4.1_AGG54052.1	Solyc02g077040.4.1	AGG54052.1	model_2_multimer	0.349695995828555	F.oxysporum f. sp. lycopersici
Solyc02g077040.4.1_AGG54052.1	Solyc02g077040.4.1	AGG54052.1	model_3_multimer	0.504960296175743	F.oxysporum f. sp. lycopersici
Solyc02g077040.4.1_AGG54052.1	Solyc02g077040.4.1	AGG54052.1	model_4_multimer	0.510023994666826	F.oxysporum f. sp. lycopersici
Solyc02g077040.4.1_AGG54052.1	Solyc02g077040.4.1	AGG54052.1	model_5_multimer	0.365532015426931	F.oxysporum f. sp. lycopersici
Solyc02g077040.4.1_AGG54055.1	Solyc02g077040.4.1	AGG54055.1	model_1_multimer	0.394539248362412	F.oxysporum f. sp. lycopersici
Solyc02g077040.4.1_AGG54055.1	Solyc02g077040.4.1	AGG54055.1	model_2_multimer	0.319784498897977	F.oxysporum f. sp. lycopersici
Solyc02g077040.4.1_AGG54055.1	Solyc02g077040.4.1	AGG54055.1	model_3_multimer	0.421014284629939	F.oxysporum f. sp. lycopersici
Solyc02g077040.4.1_AGG54055.1	Solyc02g077040.4.1	AGG54055.1	model_4_multimer	0.304118654234546	F.oxysporum f. sp. lycopersici
Solyc02g077040.4.1_AGG54055.1	Solyc02g077040.4.1	AGG54055.1	model_5_multimer	0.428284428052525	F.oxysporum f. sp. lycopersici
Solyc02g077040.4.1_AHY02126.1	Solyc02g077040.4.1	AHY02126.1	model_1_multimer	0.702467937899294	C.fulvum
Solyc02g077040.4.1_AHY02126.1	Solyc02g077040.4.1	AHY02126.1	model_2_multimer	0.614023044945097	C.fulvum
Solyc02g077040.4.1_AHY02126.1	Solyc02g077040.4.1	AHY02126.1	model_3_multimer	0.696153272330049	C.fulvum
Solyc02g077040.4.1_AHY02126.1	Solyc02g077040.4.1	AHY02126.1	model_4_multimer	0.489208695885212	C.fulvum
Solyc02g077040.4.1_AHY02126.1	Solyc02g077040.4.1	AHY02126.1	model_5_multimer	0.699897872572796	C.fulvum
Solyc02g077040.4.1_AIY35187.1	Solyc02g077040.4.1	AIY35187.1	model_1_multimer	0.378066159239204	F.oxysporum f. sp. lycopersici
Solyc02g077040.4.1_AIY35187.1	Solyc02g077040.4.1	AIY35187.1	model_2_multimer	0.30426662224822	F.oxysporum f. sp. lycopersici
Solyc02g077040.4.1_AIY35187.1	Solyc02g077040.4.1	AIY35187.1	model_3_multimer	0.420727639408393	F.oxysporum f. sp. lycopersici
Solyc02g077040.4.1_AIY35187.1	Solyc02g077040.4.1	AIY35187.1	model_4_multimer	0.394859268946364	F.oxysporum f. sp. lycopersici
Solyc02g077040.4.1_AIY35187.1	Solyc02g077040.4.1	AIY35187.1	model_5_multimer	0.347056404221615	F.oxysporum f. sp. lycopersici
Solyc02g077040.4.1_AIZ11404.1	Solyc02g077040.4.1	AIZ11404.1	model_1_multimer	0.449371261663675	C.fulvum
Solyc02g077040.4.1_AIZ11404.1	Solyc02g077040.4.1	AIZ11404.1	model_2_multimer	0.682756883049834	C.fulvum
Solyc02g077040.4.1_AIZ11404.1	Solyc02g077040.4.1	AIZ11404.1	model_3_multimer	0.538296547247282	C.fulvum
Solyc02g077040.4.1_AIZ11404.1	Solyc02g077040.4.1	AIZ11404.1	model_4_multimer	0.416999274797312	C.fulvum
Solyc02g077040.4.1_AIZ11404.1	Solyc02g077040.4.1	AIZ11404.1	model_5_multimer	0.392413634838577	C.fulvum
Solyc02g077040.4.1_ALI88770.1	Solyc02g077040.4.1	ALI88770.1	model_1_multimer	0.405024160666413	F.oxysporum f. sp. lycopersici
Solyc02g077040.4.1_ALI88770.1	Solyc02g077040.4.1	ALI88770.1	model_2_multimer	0.485016945610738	F.oxysporum f. sp. lycopersici
Solyc02g077040.4.1_ALI88770.1	Solyc02g077040.4.1	ALI88770.1	model_3_multimer	0.346902221944796	F.oxysporum f. sp. lycopersici
Solyc02g077040.4.1_ALI88770.1	Solyc02g077040.4.1	ALI88770.1	model_4_multimer	0.393777220042784	F.oxysporum f. sp. lycopersici
Solyc02g077040.4.1_ALI88770.1	Solyc02g077040.4.1	ALI88770.1	model_5_multimer	0.379067626210317	F.oxysporum f. sp. lycopersici
Solyc02g077040.4.1_ALI88836.1	Solyc02g077040.4.1	ALI88836.1	model_1_multimer	0.276750224584309	F.oxysporum f. sp. lycopersici
Solyc02g077040.4.1_ALI88836.1	Solyc02g077040.4.1	ALI88836.1	model_2_multimer	0.234085884445897	F.oxysporum f. sp. lycopersici
Solyc02g077040.4.1_ALI88836.1	Solyc02g077040.4.1	ALI88836.1	model_3_multimer	0.235014644767797	F.oxysporum f. sp. lycopersici
Solyc02g077040.4.1_ALI88836.1	Solyc02g077040.4.1	ALI88836.1	model_4_multimer	0.224175159011412	F.oxysporum f. sp. lycopersici
Solyc02g077040.4.1_ALI88836.1	Solyc02g077040.4.1	ALI88836.1	model_5_multimer	0.234019842515055	F.oxysporum f. sp. lycopersici
Solyc02g077040.4.1_ANF89367.1	Solyc02g077040.4.1	ANF89367.1	model_1_multimer	0.241968552954844	F.oxysporum f. sp. lycopersici
Solyc02g077040.4.1_ANF89367.1	Solyc02g077040.4.1	ANF89367.1	model_2_multimer	0.260763554363813	F.oxysporum f. sp. lycopersici
Solyc02g077040.4.1_ANF89367.1	Solyc02g077040.4.1	ANF89367.1	model_3_multimer	0.300486940019987	F.oxysporum f. sp. lycopersici
Solyc02g077040.4.1_ANF89367.1	Solyc02g077040.4.1	ANF89367.1	model_4_multimer	0.259730499624569	F.oxysporum f. sp. lycopersici
Solyc02g077040.4.1_ANF89367.1	Solyc02g077040.4.1	ANF89367.1	model_5_multimer	0.30041040109027	F.oxysporum f. sp. lycopersici
Solyc02g077040.4.1_APP91304.1	Solyc02g077040.4.1	APP91304.1	model_1_multimer	0.448126536144235	F.oxysporum f. sp. lycopersici
Solyc02g077040.4.1_APP91304.1	Solyc02g077040.4.1	APP91304.1	model_2_multimer	0.47469082639097	F.oxysporum f. sp. lycopersici
Solyc02g077040.4.1_APP91304.1	Solyc02g077040.4.1	APP91304.1	model_3_multimer	0.450975517486351	F.oxysporum f. sp. lycopersici
Solyc02g077040.4.1_APP91304.1	Solyc02g077040.4.1	APP91304.1	model_4_multimer	0.411061310804927	F.oxysporum f. sp. lycopersici
Solyc02g077040.4.1_APP91304.1	Solyc02g077040.4.1	APP91304.1	model_5_multimer	0.410785161527746	F.oxysporum f. sp. lycopersici
Solyc02g077040.4.1_AQA29222.1	Solyc02g077040.4.1	AQA29222.1	model_1_multimer	0.430816069963711	C.fulvum
Solyc02g077040.4.1_AQA29222.1	Solyc02g077040.4.1	AQA29222.1	model_2_multimer	0.446224504196373	C.fulvum
Solyc02g077040.4.1_AQA29222.1	Solyc02g077040.4.1	AQA29222.1	model_3_multimer	0.451550912436253	C.fulvum
Solyc02g077040.4.1_AQA29222.1	Solyc02g077040.4.1	AQA29222.1	model_4_multimer	0.432717761551906	C.fulvum
Solyc02g077040.4.1_AQA29222.1	Solyc02g077040.4.1	AQA29222.1	model_5_multimer	0.351181282217431	C.fulvum
Solyc02g077040.4.1_KAH3643960.1	Solyc02g077040.4.1	KAH3643960.1	model_1_multimer	0.656652114810502	C.fulvum
Solyc02g077040.4.1_KAH3643960.1	Solyc02g077040.4.1	KAH3643960.1	model_2_multimer	0.333264255259922	C.fulvum
Solyc02g077040.4.1_KAH3643960.1	Solyc02g077040.4.1	KAH3643960.1	model_3_multimer	0.305138479928383	C.fulvum
Solyc02g077040.4.1_KAH3643960.1	Solyc02g077040.4.1	KAH3643960.1	model_4_multimer	0.296648952449776	C.fulvum
Solyc02g077040.4.1_KAH3643960.1	Solyc02g077040.4.1	KAH3643960.1	model_5_multimer	0.309200894951917	C.fulvum
Solyc02g077040.4.1_KAH3643961.1	Solyc02g077040.4.1	KAH3643961.1	model_1_multimer	0.220873397824207	C.fulvum
Solyc02g077040.4.1_KAH3643961.1	Solyc02g077040.4.1	KAH3643961.1	model_2_multimer	0.268593399375848	C.fulvum
Solyc02g077040.4.1_KAH3643961.1	Solyc02g077040.4.1	KAH3643961.1	model_3_multimer	0.244206395139101	C.fulvum
Solyc02g077040.4.1_KAH3643961.1	Solyc02g077040.4.1	KAH3643961.1	model_4_multimer	0.51635040802621	C.fulvum
Solyc02g077040.4.1_KAH3643961.1	Solyc02g077040.4.1	KAH3643961.1	model_5_multimer	0.310802519404889	C.fulvum
Solyc02g077040.4.1_KAH3643982.1	Solyc02g077040.4.1	KAH3643982.1	model_1_multimer	0.218954178443444	C.fulvum
Solyc02g077040.4.1_KAH3643982.1	Solyc02g077040.4.1	KAH3643982.1	model_2_multimer	0.232968797071676	C.fulvum
Solyc02g077040.4.1_KAH3643982.1	Solyc02g077040.4.1	KAH3643982.1	model_3_multimer	0.239887750430791	C.fulvum
Solyc02g077040.4.1_KAH3643982.1	Solyc02g077040.4.1	KAH3643982.1	model_4_multimer	0.212851181466478	C.fulvum
Solyc02g077040.4.1_KAH3643982.1	Solyc02g077040.4.1	KAH3643982.1	model_5_multimer	0.208213505697598	C.fulvum
Solyc02g077040.4.1_KAH3644002.1	Solyc02g077040.4.1	KAH3644002.1	model_1_multimer	0.370048709027736	C.fulvum
Solyc02g077040.4.1_KAH3644002.1	Solyc02g077040.4.1	KAH3644002.1	model_2_multimer	0.361464266379649	C.fulvum
Solyc02g077040.4.1_KAH3644002.1	Solyc02g077040.4.1	KAH3644002.1	model_3_multimer	0.419771764753084	C.fulvum
Solyc02g077040.4.1_KAH3644002.1	Solyc02g077040.4.1	KAH3644002.1	model_4_multimer	0.448556803257499	C.fulvum
Solyc02g077040.4.1_KAH3644002.1	Solyc02g077040.4.1	KAH3644002.1	model_5_multimer	0.289021189621574	C.fulvum
Solyc02g077040.4.1_KAH3644011.1	Solyc02g077040.4.1	KAH3644011.1	model_1_multimer	0.331280634240404	C.fulvum
Solyc02g077040.4.1_KAH3644011.1	Solyc02g077040.4.1	KAH3644011.1	model_2_multimer	0.20049996990849	C.fulvum
Solyc02g077040.4.1_KAH3644011.1	Solyc02g077040.4.1	KAH3644011.1	model_3_multimer	0.307813576753476	C.fulvum
Solyc02g077040.4.1_KAH3644011.1	Solyc02g077040.4.1	KAH3644011.1	model_4_multimer	0.293049547871051	C.fulvum
Solyc02g077040.4.1_KAH3644011.1	Solyc02g077040.4.1	KAH3644011.1	model_5_multimer	0.207045602565439	C.fulvum
Solyc02g077040.4.1_KAH3644191.1	Solyc02g077040.4.1	KAH3644191.1	model_1_multimer	0.260370175647962	C.fulvum
Solyc02g077040.4.1_KAH3644191.1	Solyc02g077040.4.1	KAH3644191.1	model_2_multimer	0.215714756395143	C.fulvum
Solyc02g077040.4.1_KAH3644191.1	Solyc02g077040.4.1	KAH3644191.1	model_3_multimer	0.249142053531449	C.fulvum
Solyc02g077040.4.1_KAH3644191.1	Solyc02g077040.4.1	KAH3644191.1	model_4_multimer	0.221200784645996	C.fulvum
Solyc02g077040.4.1_KAH3644191.1	Solyc02g077040.4.1	KAH3644191.1	model_5_multimer	0.247499459552635	C.fulvum
Solyc02g077040.4.1_KAH3644199.1	Solyc02g077040.4.1	KAH3644199.1	model_1_multimer	0.349013346404631	C.fulvum
Solyc02g077040.4.1_KAH3644199.1	Solyc02g077040.4.1	KAH3644199.1	model_2_multimer	0.427063135591099	C.fulvum
Solyc02g077040.4.1_KAH3644199.1	Solyc02g077040.4.1	KAH3644199.1	model_3_multimer	0.376436769467618	C.fulvum
Solyc02g077040.4.1_KAH3644199.1	Solyc02g077040.4.1	KAH3644199.1	model_4_multimer	0.403055673700567	C.fulvum
Solyc02g077040.4.1_KAH3644199.1	Solyc02g077040.4.1	KAH3644199.1	model_5_multimer	0.256232524384665	C.fulvum
Solyc02g077040.4.1_KAH3644298.1	Solyc02g077040.4.1	KAH3644298.1	model_1_multimer	0.230499273432159	C.fulvum
Solyc02g077040.4.1_KAH3644298.1	Solyc02g077040.4.1	KAH3644298.1	model_2_multimer	0.23819384113374	C.fulvum
Solyc02g077040.4.1_KAH3644298.1	Solyc02g077040.4.1	KAH3644298.1	model_3_multimer	0.308436517636355	C.fulvum
Solyc02g077040.4.1_KAH3644298.1	Solyc02g077040.4.1	KAH3644298.1	model_4_multimer	0.280407769239551	C.fulvum
Solyc02g077040.4.1_KAH3644298.1	Solyc02g077040.4.1	KAH3644298.1	model_5_multimer	0.350885337733357	C.fulvum
Solyc02g077040.4.1_KAH3644329.1	Solyc02g077040.4.1	KAH3644329.1	model_1_multimer	0.214369775537785	C.fulvum
Solyc02g077040.4.1_KAH3644329.1	Solyc02g077040.4.1	KAH3644329.1	model_2_multimer	0.20791616572707	C.fulvum
Solyc02g077040.4.1_KAH3644329.1	Solyc02g077040.4.1	KAH3644329.1	model_3_multimer	0.227044262600047	C.fulvum
Solyc02g077040.4.1_KAH3644329.1	Solyc02g077040.4.1	KAH3644329.1	model_4_multimer	0.276159678845581	C.fulvum
Solyc02g077040.4.1_KAH3644329.1	Solyc02g077040.4.1	KAH3644329.1	model_5_multimer	0.30280014898118	C.fulvum
Solyc02g077040.4.1_KAH3644336.1	Solyc02g077040.4.1	KAH3644336.1	model_1_multimer	0.422460292406105	C.fulvum
Solyc02g077040.4.1_KAH3644336.1	Solyc02g077040.4.1	KAH3644336.1	model_2_multimer	0.408964182647405	C.fulvum
Solyc02g077040.4.1_KAH3644336.1	Solyc02g077040.4.1	KAH3644336.1	model_3_multimer	0.542090498026718	C.fulvum
Solyc02g077040.4.1_KAH3644336.1	Solyc02g077040.4.1	KAH3644336.1	model_4_multimer	0.533170096697327	C.fulvum
Solyc02g077040.4.1_KAH3644336.1	Solyc02g077040.4.1	KAH3644336.1	model_5_multimer	0.377241903865446	C.fulvum
Solyc02g077040.4.1_KAH3644349.1	Solyc02g077040.4.1	KAH3644349.1	model_1_multimer	0.36328148632516	C.fulvum
Solyc02g077040.4.1_KAH3644349.1	Solyc02g077040.4.1	KAH3644349.1	model_2_multimer	0.262508700940629	C.fulvum
Solyc02g077040.4.1_KAH3644349.1	Solyc02g077040.4.1	KAH3644349.1	model_3_multimer	0.304008162767363	C.fulvum
Solyc02g077040.4.1_KAH3644349.1	Solyc02g077040.4.1	KAH3644349.1	model_4_multimer	0.294769781747411	C.fulvum
Solyc02g077040.4.1_KAH3644349.1	Solyc02g077040.4.1	KAH3644349.1	model_5_multimer	0.25223457262502	C.fulvum
Solyc02g077040.4.1_KAH3644355.1	Solyc02g077040.4.1	KAH3644355.1	model_1_multimer	0.215288001593902	C.fulvum
Solyc02g077040.4.1_KAH3644355.1	Solyc02g077040.4.1	KAH3644355.1	model_2_multimer	0.212865142689948	C.fulvum
Solyc02g077040.4.1_KAH3644355.1	Solyc02g077040.4.1	KAH3644355.1	model_3_multimer	0.263082281625328	C.fulvum
Solyc02g077040.4.1_KAH3644355.1	Solyc02g077040.4.1	KAH3644355.1	model_4_multimer	0.2186550736597	C.fulvum
Solyc02g077040.4.1_KAH3644355.1	Solyc02g077040.4.1	KAH3644355.1	model_5_multimer	0.293945083100449	C.fulvum
Solyc02g077040.4.1_KAH3644445.1	Solyc02g077040.4.1	KAH3644445.1	model_1_multimer	0.352119789326279	C.fulvum
Solyc02g077040.4.1_KAH3644445.1	Solyc02g077040.4.1	KAH3644445.1	model_2_multimer	0.296348962366601	C.fulvum
Solyc02g077040.4.1_KAH3644445.1	Solyc02g077040.4.1	KAH3644445.1	model_3_multimer	0.310921730775071	C.fulvum
Solyc02g077040.4.1_KAH3644445.1	Solyc02g077040.4.1	KAH3644445.1	model_4_multimer	0.241713691860189	C.fulvum
Solyc02g077040.4.1_KAH3644445.1	Solyc02g077040.4.1	KAH3644445.1	model_5_multimer	0.291884450454175	C.fulvum
Solyc02g077040.4.1_KAH3644499.1	Solyc02g077040.4.1	KAH3644499.1	model_1_multimer	0.364742300608895	C.fulvum
Solyc02g077040.4.1_KAH3644499.1	Solyc02g077040.4.1	KAH3644499.1	model_2_multimer	0.36446773226115	C.fulvum
Solyc02g077040.4.1_KAH3644499.1	Solyc02g077040.4.1	KAH3644499.1	model_3_multimer	0.392526903541147	C.fulvum
Solyc02g077040.4.1_KAH3644499.1	Solyc02g077040.4.1	KAH3644499.1	model_4_multimer	0.313543937165018	C.fulvum
Solyc02g077040.4.1_KAH3644499.1	Solyc02g077040.4.1	KAH3644499.1	model_5_multimer	0.349088166967601	C.fulvum
Solyc02g077040.4.1_KAH3644500.1	Solyc02g077040.4.1	KAH3644500.1	model_1_multimer	0.257032805586386	C.fulvum
Solyc02g077040.4.1_KAH3644500.1	Solyc02g077040.4.1	KAH3644500.1	model_2_multimer	0.238187400777311	C.fulvum
Solyc02g077040.4.1_KAH3644500.1	Solyc02g077040.4.1	KAH3644500.1	model_3_multimer	0.244587340860245	C.fulvum
Solyc02g077040.4.1_KAH3644500.1	Solyc02g077040.4.1	KAH3644500.1	model_4_multimer	0.252522087504566	C.fulvum
Solyc02g077040.4.1_KAH3644500.1	Solyc02g077040.4.1	KAH3644500.1	model_5_multimer	0.245311499047264	C.fulvum
Solyc02g077040.4.1_KAH3644529.1	Solyc02g077040.4.1	KAH3644529.1	model_1_multimer	0.298470935885586	C.fulvum
Solyc02g077040.4.1_KAH3644529.1	Solyc02g077040.4.1	KAH3644529.1	model_2_multimer	0.308270457943836	C.fulvum
Solyc02g077040.4.1_KAH3644529.1	Solyc02g077040.4.1	KAH3644529.1	model_3_multimer	0.265918795333959	C.fulvum
Solyc02g077040.4.1_KAH3644529.1	Solyc02g077040.4.1	KAH3644529.1	model_4_multimer	0.466622606606464	C.fulvum
Solyc02g077040.4.1_KAH3644529.1	Solyc02g077040.4.1	KAH3644529.1	model_5_multimer	0.388613263656866	C.fulvum
Solyc02g077040.4.1_KAH3644589.1	Solyc02g077040.4.1	KAH3644589.1	model_1_multimer	0.245071966428918	C.fulvum
Solyc02g077040.4.1_KAH3644589.1	Solyc02g077040.4.1	KAH3644589.1	model_2_multimer	0.265533336896384	C.fulvum
Solyc02g077040.4.1_KAH3644589.1	Solyc02g077040.4.1	KAH3644589.1	model_3_multimer	0.263641840441657	C.fulvum
Solyc02g077040.4.1_KAH3644589.1	Solyc02g077040.4.1	KAH3644589.1	model_4_multimer	0.298003444778145	C.fulvum
Solyc02g077040.4.1_KAH3644589.1	Solyc02g077040.4.1	KAH3644589.1	model_5_multimer	0.190808611076913	C.fulvum
Solyc02g077040.4.1_KAH3644614.1	Solyc02g077040.4.1	KAH3644614.1	model_1_multimer	0.339527995246434	C.fulvum
Solyc02g077040.4.1_KAH3644614.1	Solyc02g077040.4.1	KAH3644614.1	model_2_multimer	0.432997817583225	C.fulvum
Solyc02g077040.4.1_KAH3644614.1	Solyc02g077040.4.1	KAH3644614.1	model_3_multimer	0.365312475673598	C.fulvum
Solyc02g077040.4.1_KAH3644614.1	Solyc02g077040.4.1	KAH3644614.1	model_4_multimer	0.38698966927245	C.fulvum
Solyc02g077040.4.1_KAH3644614.1	Solyc02g077040.4.1	KAH3644614.1	model_5_multimer	0.387910229191746	C.fulvum
Solyc02g077040.4.1_KAH3644649.1	Solyc02g077040.4.1	KAH3644649.1	model_1_multimer	0.279861547264617	C.fulvum
Solyc02g077040.4.1_KAH3644649.1	Solyc02g077040.4.1	KAH3644649.1	model_2_multimer	0.325100756377605	C.fulvum
Solyc02g077040.4.1_KAH3644649.1	Solyc02g077040.4.1	KAH3644649.1	model_3_multimer	0.228007330693607	C.fulvum
Solyc02g077040.4.1_KAH3644649.1	Solyc02g077040.4.1	KAH3644649.1	model_4_multimer	0.238887053985512	C.fulvum
Solyc02g077040.4.1_KAH3644649.1	Solyc02g077040.4.1	KAH3644649.1	model_5_multimer	0.244680920319646	C.fulvum
Solyc02g077040.4.1_KAH3644661.1	Solyc02g077040.4.1	KAH3644661.1	model_1_multimer	0.44936490343145	C.fulvum
Solyc02g077040.4.1_KAH3644661.1	Solyc02g077040.4.1	KAH3644661.1	model_2_multimer	0.372904278959637	C.fulvum
Solyc02g077040.4.1_KAH3644661.1	Solyc02g077040.4.1	KAH3644661.1	model_3_multimer	0.28006808821867	C.fulvum
Solyc02g077040.4.1_KAH3644661.1	Solyc02g077040.4.1	KAH3644661.1	model_4_multimer	0.357358795902753	C.fulvum
Solyc02g077040.4.1_KAH3644661.1	Solyc02g077040.4.1	KAH3644661.1	model_5_multimer	0.377533302607983	C.fulvum
Solyc02g077040.4.1_KAH3644681.1	Solyc02g077040.4.1	KAH3644681.1	model_1_multimer	0.337759725217182	C.fulvum
Solyc02g077040.4.1_KAH3644681.1	Solyc02g077040.4.1	KAH3644681.1	model_2_multimer	0.334254603133379	C.fulvum
Solyc02g077040.4.1_KAH3644681.1	Solyc02g077040.4.1	KAH3644681.1	model_3_multimer	0.350869070986739	C.fulvum
Solyc02g077040.4.1_KAH3644681.1	Solyc02g077040.4.1	KAH3644681.1	model_4_multimer	0.418429304694529	C.fulvum
Solyc02g077040.4.1_KAH3644681.1	Solyc02g077040.4.1	KAH3644681.1	model_5_multimer	0.390082267347206	C.fulvum
Solyc02g077040.4.1_KAH3644699.1	Solyc02g077040.4.1	KAH3644699.1	model_1_multimer	0.448512937002725	C.fulvum
Solyc02g077040.4.1_KAH3644699.1	Solyc02g077040.4.1	KAH3644699.1	model_2_multimer	0.681613661145452	C.fulvum
Solyc02g077040.4.1_KAH3644699.1	Solyc02g077040.4.1	KAH3644699.1	model_3_multimer	0.390656567309216	C.fulvum
Solyc02g077040.4.1_KAH3644699.1	Solyc02g077040.4.1	KAH3644699.1	model_4_multimer	0.325241364163257	C.fulvum
Solyc02g077040.4.1_KAH3644699.1	Solyc02g077040.4.1	KAH3644699.1	model_5_multimer	0.49273847226309	C.fulvum
Solyc02g077040.4.1_KAH3644705.1	Solyc02g077040.4.1	KAH3644705.1	model_1_multimer	0.393144429627485	C.fulvum
Solyc02g077040.4.1_KAH3644705.1	Solyc02g077040.4.1	KAH3644705.1	model_2_multimer	0.418511357330033	C.fulvum
Solyc02g077040.4.1_KAH3644705.1	Solyc02g077040.4.1	KAH3644705.1	model_3_multimer	0.469194898544768	C.fulvum
Solyc02g077040.4.1_KAH3644705.1	Solyc02g077040.4.1	KAH3644705.1	model_4_multimer	0.408983686277985	C.fulvum
Solyc02g077040.4.1_KAH3644705.1	Solyc02g077040.4.1	KAH3644705.1	model_5_multimer	0.373317256932172	C.fulvum
Solyc02g077040.4.1_KAH3644778.1	Solyc02g077040.4.1	KAH3644778.1	model_1_multimer	0.383424377230683	C.fulvum
Solyc02g077040.4.1_KAH3644778.1	Solyc02g077040.4.1	KAH3644778.1	model_2_multimer	0.436536981635718	C.fulvum
Solyc02g077040.4.1_KAH3644778.1	Solyc02g077040.4.1	KAH3644778.1	model_3_multimer	0.369923295551053	C.fulvum
Solyc02g077040.4.1_KAH3644778.1	Solyc02g077040.4.1	KAH3644778.1	model_4_multimer	0.37066066559317	C.fulvum
Solyc02g077040.4.1_KAH3644778.1	Solyc02g077040.4.1	KAH3644778.1	model_5_multimer	0.437180425298473	C.fulvum
Solyc02g077040.4.1_KAH3644784.1	Solyc02g077040.4.1	KAH3644784.1	model_1_multimer	0.347624775557854	C.fulvum
Solyc02g077040.4.1_KAH3644784.1	Solyc02g077040.4.1	KAH3644784.1	model_2_multimer	0.378267471399868	C.fulvum
Solyc02g077040.4.1_KAH3644784.1	Solyc02g077040.4.1	KAH3644784.1	model_3_multimer	0.302057882344333	C.fulvum
Solyc02g077040.4.1_KAH3644784.1	Solyc02g077040.4.1	KAH3644784.1	model_4_multimer	0.296212927775515	C.fulvum
Solyc02g077040.4.1_KAH3644784.1	Solyc02g077040.4.1	KAH3644784.1	model_5_multimer	0.414085582504804	C.fulvum
Solyc02g077040.4.1_KAH3644788.1	Solyc02g077040.4.1	KAH3644788.1	model_1_multimer	0.350430514982694	C.fulvum
Solyc02g077040.4.1_KAH3644788.1	Solyc02g077040.4.1	KAH3644788.1	model_2_multimer	0.370232839699094	C.fulvum
Solyc02g077040.4.1_KAH3644788.1	Solyc02g077040.4.1	KAH3644788.1	model_3_multimer	0.332234163805078	C.fulvum
Solyc02g077040.4.1_KAH3644788.1	Solyc02g077040.4.1	KAH3644788.1	model_4_multimer	0.373714636667101	C.fulvum
Solyc02g077040.4.1_KAH3644788.1	Solyc02g077040.4.1	KAH3644788.1	model_5_multimer	0.35779096083677	C.fulvum
Solyc02g077040.4.1_KAH3644864.1	Solyc02g077040.4.1	KAH3644864.1	model_1_multimer	0.278700389304781	C.fulvum
Solyc02g077040.4.1_KAH3644864.1	Solyc02g077040.4.1	KAH3644864.1	model_2_multimer	0.234822646064298	C.fulvum
Solyc02g077040.4.1_KAH3644864.1	Solyc02g077040.4.1	KAH3644864.1	model_3_multimer	0.249210075314035	C.fulvum
Solyc02g077040.4.1_KAH3644864.1	Solyc02g077040.4.1	KAH3644864.1	model_4_multimer	0.242794831023195	C.fulvum
Solyc02g077040.4.1_KAH3644864.1	Solyc02g077040.4.1	KAH3644864.1	model_5_multimer	0.255160851146194	C.fulvum
Solyc02g077040.4.1_KAH3644870.1	Solyc02g077040.4.1	KAH3644870.1	model_1_multimer	0.250050888755487	C.fulvum
Solyc02g077040.4.1_KAH3644870.1	Solyc02g077040.4.1	KAH3644870.1	model_2_multimer	0.364960113894945	C.fulvum
Solyc02g077040.4.1_KAH3644870.1	Solyc02g077040.4.1	KAH3644870.1	model_3_multimer	0.234063543534197	C.fulvum
Solyc02g077040.4.1_KAH3644870.1	Solyc02g077040.4.1	KAH3644870.1	model_4_multimer	0.343982042674201	C.fulvum
Solyc02g077040.4.1_KAH3644870.1	Solyc02g077040.4.1	KAH3644870.1	model_5_multimer	0.441245198601771	C.fulvum
Solyc02g077040.4.1_KAH3644934.1	Solyc02g077040.4.1	KAH3644934.1	model_1_multimer	0.343410777846084	C.fulvum
Solyc02g077040.4.1_KAH3644934.1	Solyc02g077040.4.1	KAH3644934.1	model_2_multimer	0.434106546741043	C.fulvum
Solyc02g077040.4.1_KAH3644934.1	Solyc02g077040.4.1	KAH3644934.1	model_3_multimer	0.375674306937277	C.fulvum
Solyc02g077040.4.1_KAH3644934.1	Solyc02g077040.4.1	KAH3644934.1	model_4_multimer	0.340017471325148	C.fulvum
Solyc02g077040.4.1_KAH3644934.1	Solyc02g077040.4.1	KAH3644934.1	model_5_multimer	0.37105609368889	C.fulvum
Solyc02g077040.4.1_KAH3645014.1	Solyc02g077040.4.1	KAH3645014.1	model_1_multimer	0.31064296437271	C.fulvum
Solyc02g077040.4.1_KAH3645014.1	Solyc02g077040.4.1	KAH3645014.1	model_2_multimer	0.297370450792644	C.fulvum
Solyc02g077040.4.1_KAH3645014.1	Solyc02g077040.4.1	KAH3645014.1	model_3_multimer	0.349671349095393	C.fulvum
Solyc02g077040.4.1_KAH3645014.1	Solyc02g077040.4.1	KAH3645014.1	model_4_multimer	0.382618021068747	C.fulvum
Solyc02g077040.4.1_KAH3645014.1	Solyc02g077040.4.1	KAH3645014.1	model_5_multimer	0.35211610405917	C.fulvum
Solyc02g077040.4.1_KAH3645113.1	Solyc02g077040.4.1	KAH3645113.1	model_1_multimer	0.266503718379741	C.fulvum
Solyc02g077040.4.1_KAH3645113.1	Solyc02g077040.4.1	KAH3645113.1	model_2_multimer	0.252739940347969	C.fulvum
Solyc02g077040.4.1_KAH3645113.1	Solyc02g077040.4.1	KAH3645113.1	model_3_multimer	0.230051946732675	C.fulvum
Solyc02g077040.4.1_KAH3645113.1	Solyc02g077040.4.1	KAH3645113.1	model_4_multimer	0.659206972303575	C.fulvum
Solyc02g077040.4.1_KAH3645113.1	Solyc02g077040.4.1	KAH3645113.1	model_5_multimer	0.380962207423047	C.fulvum
Solyc02g077040.4.1_KAH3645156.1	Solyc02g077040.4.1	KAH3645156.1	model_1_multimer	0.461713740648678	C.fulvum
Solyc02g077040.4.1_KAH3645156.1	Solyc02g077040.4.1	KAH3645156.1	model_2_multimer	0.265624432901919	C.fulvum
Solyc02g077040.4.1_KAH3645156.1	Solyc02g077040.4.1	KAH3645156.1	model_3_multimer	0.208667628666963	C.fulvum
Solyc02g077040.4.1_KAH3645156.1	Solyc02g077040.4.1	KAH3645156.1	model_4_multimer	0.197940632494177	C.fulvum
Solyc02g077040.4.1_KAH3645156.1	Solyc02g077040.4.1	KAH3645156.1	model_5_multimer	0.541512786677568	C.fulvum
Solyc02g077040.4.1_KAH3645168.1	Solyc02g077040.4.1	KAH3645168.1	model_1_multimer	0.370118180549306	C.fulvum
Solyc02g077040.4.1_KAH3645168.1	Solyc02g077040.4.1	KAH3645168.1	model_2_multimer	0.465631216287545	C.fulvum
Solyc02g077040.4.1_KAH3645168.1	Solyc02g077040.4.1	KAH3645168.1	model_3_multimer	0.347723955025607	C.fulvum
Solyc02g077040.4.1_KAH3645168.1	Solyc02g077040.4.1	KAH3645168.1	model_4_multimer	0.325968055721141	C.fulvum
Solyc02g077040.4.1_KAH3645168.1	Solyc02g077040.4.1	KAH3645168.1	model_5_multimer	0.260607006243036	C.fulvum
Solyc02g077040.4.1_KAH3645175.1	Solyc02g077040.4.1	KAH3645175.1	model_1_multimer	0.563073924918996	C.fulvum
Solyc02g077040.4.1_KAH3645175.1	Solyc02g077040.4.1	KAH3645175.1	model_2_multimer	0.574255973329272	C.fulvum
Solyc02g077040.4.1_KAH3645175.1	Solyc02g077040.4.1	KAH3645175.1	model_3_multimer	0.45627195726058	C.fulvum
Solyc02g077040.4.1_KAH3645175.1	Solyc02g077040.4.1	KAH3645175.1	model_4_multimer	0.552551988855775	C.fulvum
Solyc02g077040.4.1_KAH3645175.1	Solyc02g077040.4.1	KAH3645175.1	model_5_multimer	0.494209930670783	C.fulvum
Solyc02g077040.4.1_KAH3645176.1	Solyc02g077040.4.1	KAH3645176.1	model_1_multimer	0.32673994097712	C.fulvum
Solyc02g077040.4.1_KAH3645176.1	Solyc02g077040.4.1	KAH3645176.1	model_2_multimer	0.459381457147977	C.fulvum
Solyc02g077040.4.1_KAH3645176.1	Solyc02g077040.4.1	KAH3645176.1	model_3_multimer	0.307125900470632	C.fulvum
Solyc02g077040.4.1_KAH3645176.1	Solyc02g077040.4.1	KAH3645176.1	model_4_multimer	0.366121972011482	C.fulvum
Solyc02g077040.4.1_KAH3645176.1	Solyc02g077040.4.1	KAH3645176.1	model_5_multimer	0.360978052463659	C.fulvum
Solyc02g077040.4.1_KAH3645192.1	Solyc02g077040.4.1	KAH3645192.1	model_1_multimer	0.230070545417014	C.fulvum
Solyc02g077040.4.1_KAH3645192.1	Solyc02g077040.4.1	KAH3645192.1	model_2_multimer	0.557534314945039	C.fulvum
Solyc02g077040.4.1_KAH3645192.1	Solyc02g077040.4.1	KAH3645192.1	model_3_multimer	0.208843950298043	C.fulvum
Solyc02g077040.4.1_KAH3645192.1	Solyc02g077040.4.1	KAH3645192.1	model_4_multimer	0.187380180413721	C.fulvum
Solyc02g077040.4.1_KAH3645192.1	Solyc02g077040.4.1	KAH3645192.1	model_5_multimer	0.195551926663363	C.fulvum
Solyc02g077040.4.1_KAH3645220.1	Solyc02g077040.4.1	KAH3645220.1	model_1_multimer	0.413926891784883	C.fulvum
Solyc02g077040.4.1_KAH3645220.1	Solyc02g077040.4.1	KAH3645220.1	model_2_multimer	0.293661101844295	C.fulvum
Solyc02g077040.4.1_KAH3645220.1	Solyc02g077040.4.1	KAH3645220.1	model_3_multimer	0.301312737375464	C.fulvum
Solyc02g077040.4.1_KAH3645220.1	Solyc02g077040.4.1	KAH3645220.1	model_4_multimer	0.33359585867168	C.fulvum
Solyc02g077040.4.1_KAH3645220.1	Solyc02g077040.4.1	KAH3645220.1	model_5_multimer	0.280529007326022	C.fulvum
Solyc02g077040.4.1_KAH3645237.1	Solyc02g077040.4.1	KAH3645237.1	model_1_multimer	0.300818262429279	C.fulvum
Solyc02g077040.4.1_KAH3645237.1	Solyc02g077040.4.1	KAH3645237.1	model_2_multimer	0.283967115026324	C.fulvum
Solyc02g077040.4.1_KAH3645237.1	Solyc02g077040.4.1	KAH3645237.1	model_3_multimer	0.308309929176995	C.fulvum
Solyc02g077040.4.1_KAH3645237.1	Solyc02g077040.4.1	KAH3645237.1	model_4_multimer	0.292578957702039	C.fulvum
Solyc02g077040.4.1_KAH3645237.1	Solyc02g077040.4.1	KAH3645237.1	model_5_multimer	0.291142575591367	C.fulvum
Solyc02g077040.4.1_KAH3645238.1	Solyc02g077040.4.1	KAH3645238.1	model_1_multimer	0.530773694428493	C.fulvum
Solyc02g077040.4.1_KAH3645238.1	Solyc02g077040.4.1	KAH3645238.1	model_2_multimer	0.555215671995014	C.fulvum
Solyc02g077040.4.1_KAH3645238.1	Solyc02g077040.4.1	KAH3645238.1	model_3_multimer	0.494652011454012	C.fulvum
Solyc02g077040.4.1_KAH3645238.1	Solyc02g077040.4.1	KAH3645238.1	model_4_multimer	0.429666102492365	C.fulvum
Solyc02g077040.4.1_KAH3645238.1	Solyc02g077040.4.1	KAH3645238.1	model_5_multimer	0.516543506754654	C.fulvum
Solyc02g077040.4.1_BAM37635.1	Solyc02g077040.4.1	BAM37635.1	model_1_multimer	0.293543454777282	F.oxysporum f. sp. lycopersici
Solyc02g077040.4.1_BAM37635.1	Solyc02g077040.4.1	BAM37635.1	model_2_multimer	0.237808627068944	F.oxysporum f. sp. lycopersici
Solyc02g077040.4.1_BAM37635.1	Solyc02g077040.4.1	BAM37635.1	model_3_multimer	0.280198556944018	F.oxysporum f. sp. lycopersici
Solyc02g077040.4.1_BAM37635.1	Solyc02g077040.4.1	BAM37635.1	model_4_multimer	0.204458523717184	F.oxysporum f. sp. lycopersici
Solyc02g077040.4.1_BAM37635.1	Solyc02g077040.4.1	BAM37635.1	model_5_multimer	0.412002855345449	F.oxysporum f. sp. lycopersici
Solyc02g077040.4.1_KAH3644484.1	Solyc02g077040.4.1	KAH3644484.1	model_1_multimer	0.291239997910939	C.fulvum
Solyc02g077040.4.1_KAH3644484.1	Solyc02g077040.4.1	KAH3644484.1	model_2_multimer	0.291948573356134	C.fulvum
Solyc02g077040.4.1_KAH3644484.1	Solyc02g077040.4.1	KAH3644484.1	model_3_multimer	0.275288900068954	C.fulvum
Solyc02g077040.4.1_KAH3644484.1	Solyc02g077040.4.1	KAH3644484.1	model_4_multimer	0.294537752350291	C.fulvum
Solyc02g077040.4.1_KAH3644484.1	Solyc02g077040.4.1	KAH3644484.1	model_5_multimer	0.331952927693094	C.fulvum
Solyc02g077040.4.1_KAH3644860.1	Solyc02g077040.4.1	KAH3644860.1	model_1_multimer	0.46643649907504	C.fulvum
Solyc02g077040.4.1_KAH3644860.1	Solyc02g077040.4.1	KAH3644860.1	model_2_multimer	0.728558530630559	C.fulvum
Solyc02g077040.4.1_KAH3644860.1	Solyc02g077040.4.1	KAH3644860.1	model_3_multimer	0.35001371985096	C.fulvum
Solyc02g077040.4.1_KAH3644860.1	Solyc02g077040.4.1	KAH3644860.1	model_4_multimer	0.45845543064228	C.fulvum
Solyc02g077040.4.1_KAH3644860.1	Solyc02g077040.4.1	KAH3644860.1	model_5_multimer	0.367122913647228	C.fulvum
Solyc02g077040.4.1_KAH3645250.1	Solyc02g077040.4.1	KAH3645250.1	model_1_multimer	0.494719889686643	C.fulvum
Solyc02g077040.4.1_KAH3645250.1	Solyc02g077040.4.1	KAH3645250.1	model_2_multimer	0.440303319059324	C.fulvum
Solyc02g077040.4.1_KAH3645250.1	Solyc02g077040.4.1	KAH3645250.1	model_3_multimer	0.460469954791745	C.fulvum
Solyc02g077040.4.1_KAH3645250.1	Solyc02g077040.4.1	KAH3645250.1	model_4_multimer	0.419167111263573	C.fulvum
Solyc02g077040.4.1_KAH3645250.1	Solyc02g077040.4.1	KAH3645250.1	model_5_multimer	0.415113486909427	C.fulvum
Solyc02g077040.4.1_KAH3645823.1	Solyc02g077040.4.1	KAH3645823.1	model_1_multimer	0.186304053586958	C.fulvum
Solyc02g077040.4.1_KAH3645823.1	Solyc02g077040.4.1	KAH3645823.1	model_2_multimer	0.234323100998311	C.fulvum
Solyc02g077040.4.1_KAH3645823.1	Solyc02g077040.4.1	KAH3645823.1	model_3_multimer	0.235434443014605	C.fulvum
Solyc02g077040.4.1_KAH3645823.1	Solyc02g077040.4.1	KAH3645823.1	model_4_multimer	0.202585535674339	C.fulvum
Solyc02g077040.4.1_KAH3645823.1	Solyc02g077040.4.1	KAH3645823.1	model_5_multimer	0.246192640458237	C.fulvum
Solyc02g077040.4.1_KAH3646381.1	Solyc02g077040.4.1	KAH3646381.1	model_1_multimer	0.276711386306093	C.fulvum
Solyc02g077040.4.1_KAH3646381.1	Solyc02g077040.4.1	KAH3646381.1	model_2_multimer	0.309087296378248	C.fulvum
Solyc02g077040.4.1_KAH3646381.1	Solyc02g077040.4.1	KAH3646381.1	model_3_multimer	0.49236941804288	C.fulvum
Solyc02g077040.4.1_KAH3646381.1	Solyc02g077040.4.1	KAH3646381.1	model_4_multimer	0.431740779262135	C.fulvum
Solyc02g077040.4.1_KAH3646381.1	Solyc02g077040.4.1	KAH3646381.1	model_5_multimer	0.589647040814376	C.fulvum
Solyc02g077040.4.1_KAH3646753.1	Solyc02g077040.4.1	KAH3646753.1	model_1_multimer	0.405335404448014	C.fulvum
Solyc02g077040.4.1_KAH3646753.1	Solyc02g077040.4.1	KAH3646753.1	model_2_multimer	0.432583238148409	C.fulvum
Solyc02g077040.4.1_KAH3646753.1	Solyc02g077040.4.1	KAH3646753.1	model_3_multimer	0.440378763143594	C.fulvum
Solyc02g077040.4.1_KAH3646753.1	Solyc02g077040.4.1	KAH3646753.1	model_4_multimer	0.416036734107093	C.fulvum
Solyc02g077040.4.1_KAH3646753.1	Solyc02g077040.4.1	KAH3646753.1	model_5_multimer	0.370518633865913	C.fulvum
Solyc02g077040.4.1_KAH3647208.1	Solyc02g077040.4.1	KAH3647208.1	model_1_multimer	0.245183220605048	C.fulvum
Solyc02g077040.4.1_KAH3647208.1	Solyc02g077040.4.1	KAH3647208.1	model_2_multimer	0.230787872875161	C.fulvum
Solyc02g077040.4.1_KAH3647208.1	Solyc02g077040.4.1	KAH3647208.1	model_3_multimer	0.226866904548597	C.fulvum
Solyc02g077040.4.1_KAH3647208.1	Solyc02g077040.4.1	KAH3647208.1	model_4_multimer	0.352951015624519	C.fulvum
Solyc02g077040.4.1_KAH3647208.1	Solyc02g077040.4.1	KAH3647208.1	model_5_multimer	0.37681574797565	C.fulvum
Solyc02g077040.4.1_KAH3647643.1	Solyc02g077040.4.1	KAH3647643.1	model_1_multimer	0.471935993404355	C.fulvum
Solyc02g077040.4.1_KAH3647643.1	Solyc02g077040.4.1	KAH3647643.1	model_2_multimer	0.255908602528728	C.fulvum
Solyc02g077040.4.1_KAH3647643.1	Solyc02g077040.4.1	KAH3647643.1	model_3_multimer	0.330215873804987	C.fulvum
Solyc02g077040.4.1_KAH3647643.1	Solyc02g077040.4.1	KAH3647643.1	model_4_multimer	0.33789667473822	C.fulvum
Solyc02g077040.4.1_KAH3647643.1	Solyc02g077040.4.1	KAH3647643.1	model_5_multimer	0.260345884729347	C.fulvum
Solyc02g077040.4.1_KAH3648035.1	Solyc02g077040.4.1	KAH3648035.1	model_1_multimer	0.224321925985332	C.fulvum
Solyc02g077040.4.1_KAH3648035.1	Solyc02g077040.4.1	KAH3648035.1	model_2_multimer	0.357368241568317	C.fulvum
Solyc02g077040.4.1_KAH3648035.1	Solyc02g077040.4.1	KAH3648035.1	model_3_multimer	0.241938995684848	C.fulvum
Solyc02g077040.4.1_KAH3648035.1	Solyc02g077040.4.1	KAH3648035.1	model_4_multimer	0.235523445479242	C.fulvum
Solyc02g077040.4.1_KAH3648035.1	Solyc02g077040.4.1	KAH3648035.1	model_5_multimer	0.281880265683993	C.fulvum
Solyc02g077040.4.1_KAH3648495.1	Solyc02g077040.4.1	KAH3648495.1	model_1_multimer	0.259444617238315	C.fulvum
Solyc02g077040.4.1_KAH3648495.1	Solyc02g077040.4.1	KAH3648495.1	model_2_multimer	0.270526816584146	C.fulvum
Solyc02g077040.4.1_KAH3648495.1	Solyc02g077040.4.1	KAH3648495.1	model_3_multimer	0.395626638596392	C.fulvum
Solyc02g077040.4.1_KAH3648495.1	Solyc02g077040.4.1	KAH3648495.1	model_4_multimer	0.274381278519603	C.fulvum
Solyc02g077040.4.1_KAH3648495.1	Solyc02g077040.4.1	KAH3648495.1	model_5_multimer	0.298485331471975	C.fulvum
Solyc02g077040.4.1_KAH3648843.1	Solyc02g077040.4.1	KAH3648843.1	model_1_multimer	0.30551718479033	C.fulvum
Solyc02g077040.4.1_KAH3648843.1	Solyc02g077040.4.1	KAH3648843.1	model_2_multimer	0.267387241567528	C.fulvum
Solyc02g077040.4.1_KAH3648843.1	Solyc02g077040.4.1	KAH3648843.1	model_3_multimer	0.244588770987346	C.fulvum
Solyc02g077040.4.1_KAH3648843.1	Solyc02g077040.4.1	KAH3648843.1	model_4_multimer	0.269758081040399	C.fulvum
Solyc02g077040.4.1_KAH3648843.1	Solyc02g077040.4.1	KAH3648843.1	model_5_multimer	0.326249715634922	C.fulvum
Solyc02g077040.4.1_KAH3649224.1	Solyc02g077040.4.1	KAH3649224.1	model_1_multimer	0.408482188687049	C.fulvum
Solyc02g077040.4.1_KAH3649224.1	Solyc02g077040.4.1	KAH3649224.1	model_2_multimer	0.409420644598368	C.fulvum
Solyc02g077040.4.1_KAH3649224.1	Solyc02g077040.4.1	KAH3649224.1	model_3_multimer	0.48783780348618	C.fulvum
Solyc02g077040.4.1_KAH3649224.1	Solyc02g077040.4.1	KAH3649224.1	model_4_multimer	0.326113132871007	C.fulvum
Solyc02g077040.4.1_KAH3649224.1	Solyc02g077040.4.1	KAH3649224.1	model_5_multimer	0.336425524539557	C.fulvum
Solyc02g077040.4.1_KAH3645252.1	Solyc02g077040.4.1	KAH3645252.1	model_1_multimer	0.299986461490645	C.fulvum
Solyc02g077040.4.1_KAH3645252.1	Solyc02g077040.4.1	KAH3645252.1	model_2_multimer	0.249211422940184	C.fulvum
Solyc02g077040.4.1_KAH3645252.1	Solyc02g077040.4.1	KAH3645252.1	model_3_multimer	0.273870094815969	C.fulvum
Solyc02g077040.4.1_KAH3645252.1	Solyc02g077040.4.1	KAH3645252.1	model_4_multimer	0.198671826206042	C.fulvum
Solyc02g077040.4.1_KAH3645252.1	Solyc02g077040.4.1	KAH3645252.1	model_5_multimer	0.203174655414321	C.fulvum
Solyc02g077040.4.1_KAH3645302.1	Solyc02g077040.4.1	KAH3645302.1	model_1_multimer	0.652287392029176	C.fulvum
Solyc02g077040.4.1_KAH3645302.1	Solyc02g077040.4.1	KAH3645302.1	model_2_multimer	0.65759841540726	C.fulvum
Solyc02g077040.4.1_KAH3645302.1	Solyc02g077040.4.1	KAH3645302.1	model_3_multimer	0.660446095648303	C.fulvum
Solyc02g077040.4.1_KAH3645302.1	Solyc02g077040.4.1	KAH3645302.1	model_4_multimer	0.237698166030649	C.fulvum
Solyc02g077040.4.1_KAH3645302.1	Solyc02g077040.4.1	KAH3645302.1	model_5_multimer	0.621494923389518	C.fulvum
Solyc02g077040.4.1_KAH3645308.1	Solyc02g077040.4.1	KAH3645308.1	model_1_multimer	0.725262631359165	C.fulvum
Solyc02g077040.4.1_KAH3645308.1	Solyc02g077040.4.1	KAH3645308.1	model_2_multimer	0.561543727747374	C.fulvum
Solyc02g077040.4.1_KAH3645308.1	Solyc02g077040.4.1	KAH3645308.1	model_3_multimer	0.234388837173856	C.fulvum
Solyc02g077040.4.1_KAH3645308.1	Solyc02g077040.4.1	KAH3645308.1	model_4_multimer	0.5415746838862	C.fulvum
Solyc02g077040.4.1_KAH3645308.1	Solyc02g077040.4.1	KAH3645308.1	model_5_multimer	0.681527221225503	C.fulvum
Solyc02g077040.4.1_KAH3645506.1	Solyc02g077040.4.1	KAH3645506.1	model_1_multimer	0.388091976509803	C.fulvum
Solyc02g077040.4.1_KAH3645506.1	Solyc02g077040.4.1	KAH3645506.1	model_2_multimer	0.361914896048148	C.fulvum
Solyc02g077040.4.1_KAH3645506.1	Solyc02g077040.4.1	KAH3645506.1	model_3_multimer	0.274119633899589	C.fulvum
Solyc02g077040.4.1_KAH3645506.1	Solyc02g077040.4.1	KAH3645506.1	model_4_multimer	0.260302484622702	C.fulvum
Solyc02g077040.4.1_KAH3645506.1	Solyc02g077040.4.1	KAH3645506.1	model_5_multimer	0.346482896887488	C.fulvum
Solyc02g077040.4.1_KAH3645509.1	Solyc02g077040.4.1	KAH3645509.1	model_1_multimer	0.235871396315594	C.fulvum
Solyc02g077040.4.1_KAH3645509.1	Solyc02g077040.4.1	KAH3645509.1	model_2_multimer	0.298312669648463	C.fulvum
Solyc02g077040.4.1_KAH3645509.1	Solyc02g077040.4.1	KAH3645509.1	model_3_multimer	0.219530180905243	C.fulvum
Solyc02g077040.4.1_KAH3645509.1	Solyc02g077040.4.1	KAH3645509.1	model_4_multimer	0.613237889136136	C.fulvum
Solyc02g077040.4.1_KAH3645509.1	Solyc02g077040.4.1	KAH3645509.1	model_5_multimer	0.363796912099402	C.fulvum
Solyc02g077040.4.1_KAH3645521.1	Solyc02g077040.4.1	KAH3645521.1	model_1_multimer	0.564902263517058	C.fulvum
Solyc02g077040.4.1_KAH3645521.1	Solyc02g077040.4.1	KAH3645521.1	model_2_multimer	0.317277709662227	C.fulvum
Solyc02g077040.4.1_KAH3645521.1	Solyc02g077040.4.1	KAH3645521.1	model_3_multimer	0.296433733693439	C.fulvum
Solyc02g077040.4.1_KAH3645521.1	Solyc02g077040.4.1	KAH3645521.1	model_4_multimer	0.297457044850291	C.fulvum
Solyc02g077040.4.1_KAH3645521.1	Solyc02g077040.4.1	KAH3645521.1	model_5_multimer	0.293243385685234	C.fulvum
Solyc02g077040.4.1_KAH3645538.1	Solyc02g077040.4.1	KAH3645538.1	model_1_multimer	0.339617562499847	C.fulvum
Solyc02g077040.4.1_KAH3645538.1	Solyc02g077040.4.1	KAH3645538.1	model_2_multimer	0.36622970168121	C.fulvum
Solyc02g077040.4.1_KAH3645538.1	Solyc02g077040.4.1	KAH3645538.1	model_3_multimer	0.335046497907839	C.fulvum
Solyc02g077040.4.1_KAH3645538.1	Solyc02g077040.4.1	KAH3645538.1	model_4_multimer	0.326193825076243	C.fulvum
Solyc02g077040.4.1_KAH3645538.1	Solyc02g077040.4.1	KAH3645538.1	model_5_multimer	0.356539269407962	C.fulvum
Solyc02g077040.4.1_KAH3645556.1	Solyc02g077040.4.1	KAH3645556.1	model_1_multimer	0.409789015970367	C.fulvum
Solyc02g077040.4.1_KAH3645556.1	Solyc02g077040.4.1	KAH3645556.1	model_2_multimer	0.378037828784448	C.fulvum
Solyc02g077040.4.1_KAH3645556.1	Solyc02g077040.4.1	KAH3645556.1	model_3_multimer	0.358008921303175	C.fulvum
Solyc02g077040.4.1_KAH3645556.1	Solyc02g077040.4.1	KAH3645556.1	model_4_multimer	0.469039764472559	C.fulvum
Solyc02g077040.4.1_KAH3645556.1	Solyc02g077040.4.1	KAH3645556.1	model_5_multimer	0.358200513412808	C.fulvum
Solyc02g077040.4.1_KAH3645573.1	Solyc02g077040.4.1	KAH3645573.1	model_1_multimer	0.270873501776647	C.fulvum
Solyc02g077040.4.1_KAH3645573.1	Solyc02g077040.4.1	KAH3645573.1	model_2_multimer	0.327570315583576	C.fulvum
Solyc02g077040.4.1_KAH3645573.1	Solyc02g077040.4.1	KAH3645573.1	model_3_multimer	0.263940856746969	C.fulvum
Solyc02g077040.4.1_KAH3645573.1	Solyc02g077040.4.1	KAH3645573.1	model_4_multimer	0.293046628895147	C.fulvum
Solyc02g077040.4.1_KAH3645573.1	Solyc02g077040.4.1	KAH3645573.1	model_5_multimer	0.303264538183691	C.fulvum
Solyc02g077040.4.1_KAH3645637.1	Solyc02g077040.4.1	KAH3645637.1	model_1_multimer	0.370126693401122	C.fulvum
Solyc02g077040.4.1_KAH3645637.1	Solyc02g077040.4.1	KAH3645637.1	model_2_multimer	0.364692925489105	C.fulvum
Solyc02g077040.4.1_KAH3645637.1	Solyc02g077040.4.1	KAH3645637.1	model_3_multimer	0.461953711249334	C.fulvum
Solyc02g077040.4.1_KAH3645637.1	Solyc02g077040.4.1	KAH3645637.1	model_4_multimer	0.364394780012073	C.fulvum
Solyc02g077040.4.1_KAH3645637.1	Solyc02g077040.4.1	KAH3645637.1	model_5_multimer	0.346607219271073	C.fulvum
Solyc02g077040.4.1_KAH3645746.1	Solyc02g077040.4.1	KAH3645746.1	model_1_multimer	0.428632039599593	C.fulvum
Solyc02g077040.4.1_KAH3645746.1	Solyc02g077040.4.1	KAH3645746.1	model_2_multimer	0.416474001789852	C.fulvum
Solyc02g077040.4.1_KAH3645746.1	Solyc02g077040.4.1	KAH3645746.1	model_3_multimer	0.444903110245734	C.fulvum
Solyc02g077040.4.1_KAH3645746.1	Solyc02g077040.4.1	KAH3645746.1	model_4_multimer	0.394824468949975	C.fulvum
Solyc02g077040.4.1_KAH3645746.1	Solyc02g077040.4.1	KAH3645746.1	model_5_multimer	0.416835611547817	C.fulvum
Solyc02g077040.4.1_KAH3645748.1	Solyc02g077040.4.1	KAH3645748.1	model_1_multimer	0.296228029844352	C.fulvum
Solyc02g077040.4.1_KAH3645748.1	Solyc02g077040.4.1	KAH3645748.1	model_2_multimer	0.26083635347642	C.fulvum
Solyc02g077040.4.1_KAH3645748.1	Solyc02g077040.4.1	KAH3645748.1	model_3_multimer	0.258809129426625	C.fulvum
Solyc02g077040.4.1_KAH3645748.1	Solyc02g077040.4.1	KAH3645748.1	model_4_multimer	0.223923963308996	C.fulvum
Solyc02g077040.4.1_KAH3645748.1	Solyc02g077040.4.1	KAH3645748.1	model_5_multimer	0.265057937238521	C.fulvum
Solyc02g077040.4.1_KAH3645751.1	Solyc02g077040.4.1	KAH3645751.1	model_1_multimer	0.557833091026549	C.fulvum
Solyc02g077040.4.1_KAH3645751.1	Solyc02g077040.4.1	KAH3645751.1	model_2_multimer	0.719945730183567	C.fulvum
Solyc02g077040.4.1_KAH3645751.1	Solyc02g077040.4.1	KAH3645751.1	model_3_multimer	0.541634055146533	C.fulvum
Solyc02g077040.4.1_KAH3645751.1	Solyc02g077040.4.1	KAH3645751.1	model_4_multimer	0.768470191896834	C.fulvum
Solyc02g077040.4.1_KAH3645751.1	Solyc02g077040.4.1	KAH3645751.1	model_5_multimer	0.468742572533967	C.fulvum
Solyc02g077040.4.1_KAH3645923.1	Solyc02g077040.4.1	KAH3645923.1	model_1_multimer	0.293333906369523	C.fulvum
Solyc02g077040.4.1_KAH3645923.1	Solyc02g077040.4.1	KAH3645923.1	model_2_multimer	0.29602605448039	C.fulvum
Solyc02g077040.4.1_KAH3645923.1	Solyc02g077040.4.1	KAH3645923.1	model_3_multimer	0.400546045365685	C.fulvum
Solyc02g077040.4.1_KAH3645923.1	Solyc02g077040.4.1	KAH3645923.1	model_4_multimer	0.24151905141855	C.fulvum
Solyc02g077040.4.1_KAH3645923.1	Solyc02g077040.4.1	KAH3645923.1	model_5_multimer	0.282711827891889	C.fulvum
Solyc02g077040.4.1_KAH3646007.1	Solyc02g077040.4.1	KAH3646007.1	model_1_multimer	0.706825961922395	C.fulvum
Solyc02g077040.4.1_KAH3646007.1	Solyc02g077040.4.1	KAH3646007.1	model_2_multimer	0.656688163726254	C.fulvum
Solyc02g077040.4.1_KAH3646007.1	Solyc02g077040.4.1	KAH3646007.1	model_3_multimer	0.499459743439122	C.fulvum
Solyc02g077040.4.1_KAH3646007.1	Solyc02g077040.4.1	KAH3646007.1	model_4_multimer	0.672315511937837	C.fulvum
Solyc02g077040.4.1_KAH3646007.1	Solyc02g077040.4.1	KAH3646007.1	model_5_multimer	0.61365992778234	C.fulvum
Solyc02g077040.4.1_KAH3646039.1	Solyc02g077040.4.1	KAH3646039.1	model_1_multimer	0.582464238599469	C.fulvum
Solyc02g077040.4.1_KAH3646039.1	Solyc02g077040.4.1	KAH3646039.1	model_2_multimer	0.476683923769406	C.fulvum
Solyc02g077040.4.1_KAH3646039.1	Solyc02g077040.4.1	KAH3646039.1	model_3_multimer	0.394736079171853	C.fulvum
Solyc02g077040.4.1_KAH3646039.1	Solyc02g077040.4.1	KAH3646039.1	model_4_multimer	0.320297317627112	C.fulvum
Solyc02g077040.4.1_KAH3646039.1	Solyc02g077040.4.1	KAH3646039.1	model_5_multimer	0.429644675882647	C.fulvum
Solyc02g077040.4.1_KAH3646065.1	Solyc02g077040.4.1	KAH3646065.1	model_1_multimer	0.267338118872612	C.fulvum
Solyc02g077040.4.1_KAH3646065.1	Solyc02g077040.4.1	KAH3646065.1	model_2_multimer	0.389497399728495	C.fulvum
Solyc02g077040.4.1_KAH3646065.1	Solyc02g077040.4.1	KAH3646065.1	model_3_multimer	0.243201563967024	C.fulvum
Solyc02g077040.4.1_KAH3646065.1	Solyc02g077040.4.1	KAH3646065.1	model_4_multimer	0.406076640996099	C.fulvum
Solyc02g077040.4.1_KAH3646065.1	Solyc02g077040.4.1	KAH3646065.1	model_5_multimer	0.225346694133874	C.fulvum
Solyc02g077040.4.1_KAH3646155.1	Solyc02g077040.4.1	KAH3646155.1	model_1_multimer	0.359882377546575	C.fulvum
Solyc02g077040.4.1_KAH3646155.1	Solyc02g077040.4.1	KAH3646155.1	model_2_multimer	0.463823990992926	C.fulvum
Solyc02g077040.4.1_KAH3646155.1	Solyc02g077040.4.1	KAH3646155.1	model_3_multimer	0.361039067874588	C.fulvum
Solyc02g077040.4.1_KAH3646155.1	Solyc02g077040.4.1	KAH3646155.1	model_4_multimer	0.351649778481656	C.fulvum
Solyc02g077040.4.1_KAH3646155.1	Solyc02g077040.4.1	KAH3646155.1	model_5_multimer	0.376408441434497	C.fulvum
Solyc02g077040.4.1_KAH3646192.1	Solyc02g077040.4.1	KAH3646192.1	model_1_multimer	0.215348912601515	C.fulvum
Solyc02g077040.4.1_KAH3646192.1	Solyc02g077040.4.1	KAH3646192.1	model_2_multimer	0.220155206261579	C.fulvum
Solyc02g077040.4.1_KAH3646192.1	Solyc02g077040.4.1	KAH3646192.1	model_3_multimer	0.235103869326053	C.fulvum
Solyc02g077040.4.1_KAH3646192.1	Solyc02g077040.4.1	KAH3646192.1	model_4_multimer	0.207200781710444	C.fulvum
Solyc02g077040.4.1_KAH3646192.1	Solyc02g077040.4.1	KAH3646192.1	model_5_multimer	0.209137650920765	C.fulvum
Solyc02g077040.4.1_KAH3646279.1	Solyc02g077040.4.1	KAH3646279.1	model_1_multimer	0.702877184284774	C.fulvum
Solyc02g077040.4.1_KAH3646279.1	Solyc02g077040.4.1	KAH3646279.1	model_2_multimer	0.459805179860096	C.fulvum
Solyc02g077040.4.1_KAH3646279.1	Solyc02g077040.4.1	KAH3646279.1	model_3_multimer	0.749440059972804	C.fulvum
Solyc02g077040.4.1_KAH3646279.1	Solyc02g077040.4.1	KAH3646279.1	model_4_multimer	0.694687581607453	C.fulvum
Solyc02g077040.4.1_KAH3646279.1	Solyc02g077040.4.1	KAH3646279.1	model_5_multimer	0.340195766806904	C.fulvum
Solyc02g077040.4.1_KAH3646280.1	Solyc02g077040.4.1	KAH3646280.1	model_1_multimer	0.484477153677643	C.fulvum
Solyc02g077040.4.1_KAH3646280.1	Solyc02g077040.4.1	KAH3646280.1	model_2_multimer	0.600672560833735	C.fulvum
Solyc02g077040.4.1_KAH3646280.1	Solyc02g077040.4.1	KAH3646280.1	model_3_multimer	0.436322916427596	C.fulvum
Solyc02g077040.4.1_KAH3646280.1	Solyc02g077040.4.1	KAH3646280.1	model_4_multimer	0.394603340691185	C.fulvum
Solyc02g077040.4.1_KAH3646280.1	Solyc02g077040.4.1	KAH3646280.1	model_5_multimer	0.571560418509277	C.fulvum
Solyc02g077040.4.1_KAH3646281.1	Solyc02g077040.4.1	KAH3646281.1	model_1_multimer	0.371408028948484	C.fulvum
Solyc02g077040.4.1_KAH3646281.1	Solyc02g077040.4.1	KAH3646281.1	model_2_multimer	0.410945559078174	C.fulvum
Solyc02g077040.4.1_KAH3646281.1	Solyc02g077040.4.1	KAH3646281.1	model_3_multimer	0.370515563408316	C.fulvum
Solyc02g077040.4.1_KAH3646281.1	Solyc02g077040.4.1	KAH3646281.1	model_4_multimer	0.396268619607249	C.fulvum
Solyc02g077040.4.1_KAH3646281.1	Solyc02g077040.4.1	KAH3646281.1	model_5_multimer	0.416958700575585	C.fulvum
Solyc02g077040.4.1_KAH3646282.1	Solyc02g077040.4.1	KAH3646282.1	model_1_multimer	0.456178074792408	C.fulvum
Solyc02g077040.4.1_KAH3646282.1	Solyc02g077040.4.1	KAH3646282.1	model_2_multimer	0.432618409285097	C.fulvum
Solyc02g077040.4.1_KAH3646282.1	Solyc02g077040.4.1	KAH3646282.1	model_3_multimer	0.50497053289071	C.fulvum
Solyc02g077040.4.1_KAH3646282.1	Solyc02g077040.4.1	KAH3646282.1	model_4_multimer	0.414654829182586	C.fulvum
Solyc02g077040.4.1_KAH3646282.1	Solyc02g077040.4.1	KAH3646282.1	model_5_multimer	0.458067104639546	C.fulvum
Solyc02g077040.4.1_KAH3646288.1	Solyc02g077040.4.1	KAH3646288.1	model_1_multimer	0.271842609871646	C.fulvum
Solyc02g077040.4.1_KAH3646288.1	Solyc02g077040.4.1	KAH3646288.1	model_2_multimer	0.336523487630548	C.fulvum
Solyc02g077040.4.1_KAH3646288.1	Solyc02g077040.4.1	KAH3646288.1	model_3_multimer	0.366102954331461	C.fulvum
Solyc02g077040.4.1_KAH3646288.1	Solyc02g077040.4.1	KAH3646288.1	model_4_multimer	0.429522493750864	C.fulvum
Solyc02g077040.4.1_KAH3646288.1	Solyc02g077040.4.1	KAH3646288.1	model_5_multimer	0.249965461043048	C.fulvum
Solyc02g077040.4.1_KAH3646328.1	Solyc02g077040.4.1	KAH3646328.1	model_1_multimer	0.369377578839117	C.fulvum
Solyc02g077040.4.1_KAH3646328.1	Solyc02g077040.4.1	KAH3646328.1	model_2_multimer	0.293958586378698	C.fulvum
Solyc02g077040.4.1_KAH3646328.1	Solyc02g077040.4.1	KAH3646328.1	model_3_multimer	0.584200430751305	C.fulvum
Solyc02g077040.4.1_KAH3646328.1	Solyc02g077040.4.1	KAH3646328.1	model_4_multimer	0.304924925717009	C.fulvum
Solyc02g077040.4.1_KAH3646328.1	Solyc02g077040.4.1	KAH3646328.1	model_5_multimer	0.353561135159311	C.fulvum
Solyc02g077040.4.1_KAH3646341.1	Solyc02g077040.4.1	KAH3646341.1	model_1_multimer	0.728725857693571	C.fulvum
Solyc02g077040.4.1_KAH3646341.1	Solyc02g077040.4.1	KAH3646341.1	model_2_multimer	0.764257706897882	C.fulvum
Solyc02g077040.4.1_KAH3646341.1	Solyc02g077040.4.1	KAH3646341.1	model_3_multimer	0.224849512885492	C.fulvum
Solyc02g077040.4.1_KAH3646341.1	Solyc02g077040.4.1	KAH3646341.1	model_4_multimer	0.656784742258688	C.fulvum
Solyc02g077040.4.1_KAH3646341.1	Solyc02g077040.4.1	KAH3646341.1	model_5_multimer	0.229284561671715	C.fulvum
Solyc02g077040.4.1_KAH3646446.1	Solyc02g077040.4.1	KAH3646446.1	model_1_multimer	0.518343778175775	C.fulvum
Solyc02g077040.4.1_KAH3646446.1	Solyc02g077040.4.1	KAH3646446.1	model_2_multimer	0.397202219166707	C.fulvum
Solyc02g077040.4.1_KAH3646446.1	Solyc02g077040.4.1	KAH3646446.1	model_3_multimer	0.357529170248801	C.fulvum
Solyc02g077040.4.1_KAH3646446.1	Solyc02g077040.4.1	KAH3646446.1	model_4_multimer	0.401481725670851	C.fulvum
Solyc02g077040.4.1_KAH3646446.1	Solyc02g077040.4.1	KAH3646446.1	model_5_multimer	0.310118364265821	C.fulvum
Solyc02g077040.4.1_KAH3646461.1	Solyc02g077040.4.1	KAH3646461.1	model_1_multimer	0.637190466145629	C.fulvum
Solyc02g077040.4.1_KAH3646461.1	Solyc02g077040.4.1	KAH3646461.1	model_2_multimer	0.249726543439134	C.fulvum
Solyc02g077040.4.1_KAH3646461.1	Solyc02g077040.4.1	KAH3646461.1	model_3_multimer	0.359562551510737	C.fulvum
Solyc02g077040.4.1_KAH3646461.1	Solyc02g077040.4.1	KAH3646461.1	model_4_multimer	0.336966798464912	C.fulvum
Solyc02g077040.4.1_KAH3646461.1	Solyc02g077040.4.1	KAH3646461.1	model_5_multimer	0.391778390813185	C.fulvum
Solyc02g077040.4.1_KAH3646463.1	Solyc02g077040.4.1	KAH3646463.1	model_1_multimer	0.247346106399726	C.fulvum
Solyc02g077040.4.1_KAH3646463.1	Solyc02g077040.4.1	KAH3646463.1	model_2_multimer	0.383147188512127	C.fulvum
Solyc02g077040.4.1_KAH3646463.1	Solyc02g077040.4.1	KAH3646463.1	model_3_multimer	0.245561685292252	C.fulvum
Solyc02g077040.4.1_KAH3646463.1	Solyc02g077040.4.1	KAH3646463.1	model_4_multimer	0.256193546902973	C.fulvum
Solyc02g077040.4.1_KAH3646463.1	Solyc02g077040.4.1	KAH3646463.1	model_5_multimer	0.252812846015553	C.fulvum
Solyc02g077040.4.1_KAH3646492.1	Solyc02g077040.4.1	KAH3646492.1	model_1_multimer	0.414391338046851	C.fulvum
Solyc02g077040.4.1_KAH3646492.1	Solyc02g077040.4.1	KAH3646492.1	model_2_multimer	0.24408119693888	C.fulvum
Solyc02g077040.4.1_KAH3646492.1	Solyc02g077040.4.1	KAH3646492.1	model_3_multimer	0.317635993910683	C.fulvum
Solyc02g077040.4.1_KAH3646492.1	Solyc02g077040.4.1	KAH3646492.1	model_4_multimer	0.432000513153369	C.fulvum
Solyc02g077040.4.1_KAH3646492.1	Solyc02g077040.4.1	KAH3646492.1	model_5_multimer	0.433893899147344	C.fulvum
Solyc02g077040.4.1_KAH3646498.1	Solyc02g077040.4.1	KAH3646498.1	model_1_multimer	0.27771084694732	C.fulvum
Solyc02g077040.4.1_KAH3646498.1	Solyc02g077040.4.1	KAH3646498.1	model_2_multimer	0.222097489748734	C.fulvum
Solyc02g077040.4.1_KAH3646498.1	Solyc02g077040.4.1	KAH3646498.1	model_3_multimer	0.241526280551085	C.fulvum
Solyc02g077040.4.1_KAH3646498.1	Solyc02g077040.4.1	KAH3646498.1	model_4_multimer	0.226436037852829	C.fulvum
Solyc02g077040.4.1_KAH3646498.1	Solyc02g077040.4.1	KAH3646498.1	model_5_multimer	0.266160842197059	C.fulvum
Solyc02g077040.4.1_KAH3646567.1	Solyc02g077040.4.1	KAH3646567.1	model_1_multimer	0.452324803406882	C.fulvum
Solyc02g077040.4.1_KAH3646567.1	Solyc02g077040.4.1	KAH3646567.1	model_2_multimer	0.441181435968399	C.fulvum
Solyc02g077040.4.1_KAH3646567.1	Solyc02g077040.4.1	KAH3646567.1	model_3_multimer	0.402377150870785	C.fulvum
Solyc02g077040.4.1_KAH3646567.1	Solyc02g077040.4.1	KAH3646567.1	model_4_multimer	0.51511969957309	C.fulvum
Solyc02g077040.4.1_KAH3646567.1	Solyc02g077040.4.1	KAH3646567.1	model_5_multimer	0.427253360420373	C.fulvum
Solyc02g077040.4.1_KAH3646597.1	Solyc02g077040.4.1	KAH3646597.1	model_1_multimer	0.264600751056499	C.fulvum
Solyc02g077040.4.1_KAH3646597.1	Solyc02g077040.4.1	KAH3646597.1	model_2_multimer	0.401525573787444	C.fulvum
Solyc02g077040.4.1_KAH3646597.1	Solyc02g077040.4.1	KAH3646597.1	model_3_multimer	0.335398456272231	C.fulvum
Solyc02g077040.4.1_KAH3646597.1	Solyc02g077040.4.1	KAH3646597.1	model_4_multimer	0.429312168248499	C.fulvum
Solyc02g077040.4.1_KAH3646597.1	Solyc02g077040.4.1	KAH3646597.1	model_5_multimer	0.376333616842164	C.fulvum
Solyc02g077040.4.1_KAH3646614.1	Solyc02g077040.4.1	KAH3646614.1	model_1_multimer	0.224946759164332	C.fulvum
Solyc02g077040.4.1_KAH3646614.1	Solyc02g077040.4.1	KAH3646614.1	model_2_multimer	0.302523373271366	C.fulvum
Solyc02g077040.4.1_KAH3646614.1	Solyc02g077040.4.1	KAH3646614.1	model_3_multimer	0.241805925905514	C.fulvum
Solyc02g077040.4.1_KAH3646614.1	Solyc02g077040.4.1	KAH3646614.1	model_4_multimer	0.315743935223035	C.fulvum
Solyc02g077040.4.1_KAH3646614.1	Solyc02g077040.4.1	KAH3646614.1	model_5_multimer	0.252499571300773	C.fulvum
Solyc02g077040.4.1_KAH3646635.1	Solyc02g077040.4.1	KAH3646635.1	model_1_multimer	0.503566698626053	C.fulvum
Solyc02g077040.4.1_KAH3646635.1	Solyc02g077040.4.1	KAH3646635.1	model_2_multimer	0.324075722330478	C.fulvum
Solyc02g077040.4.1_KAH3646635.1	Solyc02g077040.4.1	KAH3646635.1	model_3_multimer	0.316204463078247	C.fulvum
Solyc02g077040.4.1_KAH3646635.1	Solyc02g077040.4.1	KAH3646635.1	model_4_multimer	0.267798777366633	C.fulvum
Solyc02g077040.4.1_KAH3646635.1	Solyc02g077040.4.1	KAH3646635.1	model_5_multimer	0.341887772309768	C.fulvum
Solyc02g077040.4.1_KAH3646649.1	Solyc02g077040.4.1	KAH3646649.1	model_1_multimer	0.488761399799097	C.fulvum
Solyc02g077040.4.1_KAH3646649.1	Solyc02g077040.4.1	KAH3646649.1	model_2_multimer	0.455027823293901	C.fulvum
Solyc02g077040.4.1_KAH3646649.1	Solyc02g077040.4.1	KAH3646649.1	model_3_multimer	0.295275973540318	C.fulvum
Solyc02g077040.4.1_KAH3646649.1	Solyc02g077040.4.1	KAH3646649.1	model_4_multimer	0.456326365935168	C.fulvum
Solyc02g077040.4.1_KAH3646649.1	Solyc02g077040.4.1	KAH3646649.1	model_5_multimer	0.286470100754164	C.fulvum
Solyc02g077040.4.1_KAH3646722.1	Solyc02g077040.4.1	KAH3646722.1	model_1_multimer	0.3111927640112	C.fulvum
Solyc02g077040.4.1_KAH3646722.1	Solyc02g077040.4.1	KAH3646722.1	model_2_multimer	0.375517982804615	C.fulvum
Solyc02g077040.4.1_KAH3646722.1	Solyc02g077040.4.1	KAH3646722.1	model_3_multimer	0.341046114179625	C.fulvum
Solyc02g077040.4.1_KAH3646722.1	Solyc02g077040.4.1	KAH3646722.1	model_4_multimer	0.267891395061084	C.fulvum
Solyc02g077040.4.1_KAH3646722.1	Solyc02g077040.4.1	KAH3646722.1	model_5_multimer	0.345922789100243	C.fulvum
Solyc02g077040.4.1_KAH3646747.1	Solyc02g077040.4.1	KAH3646747.1	model_1_multimer	0.424009209897065	C.fulvum
Solyc02g077040.4.1_KAH3646747.1	Solyc02g077040.4.1	KAH3646747.1	model_2_multimer	0.483521365798908	C.fulvum
Solyc02g077040.4.1_KAH3646747.1	Solyc02g077040.4.1	KAH3646747.1	model_3_multimer	0.376068051430023	C.fulvum
Solyc02g077040.4.1_KAH3646747.1	Solyc02g077040.4.1	KAH3646747.1	model_4_multimer	0.343122085519791	C.fulvum
Solyc02g077040.4.1_KAH3646747.1	Solyc02g077040.4.1	KAH3646747.1	model_5_multimer	0.210886805237156	C.fulvum
Solyc02g077040.4.1_KAH3646752.1	Solyc02g077040.4.1	KAH3646752.1	model_1_multimer	0.415125912681116	C.fulvum
Solyc02g077040.4.1_KAH3646752.1	Solyc02g077040.4.1	KAH3646752.1	model_2_multimer	0.347841083596265	C.fulvum
Solyc02g077040.4.1_KAH3646752.1	Solyc02g077040.4.1	KAH3646752.1	model_3_multimer	0.417259117965795	C.fulvum
Solyc02g077040.4.1_KAH3646752.1	Solyc02g077040.4.1	KAH3646752.1	model_4_multimer	0.376631534469097	C.fulvum
Solyc02g077040.4.1_KAH3646752.1	Solyc02g077040.4.1	KAH3646752.1	model_5_multimer	0.450043402225988	C.fulvum
Solyc02g077040.4.1_KAH3646836.1	Solyc02g077040.4.1	KAH3646836.1	model_1_multimer	0.324714827737533	C.fulvum
Solyc02g077040.4.1_KAH3646836.1	Solyc02g077040.4.1	KAH3646836.1	model_2_multimer	0.291981776209818	C.fulvum
Solyc02g077040.4.1_KAH3646836.1	Solyc02g077040.4.1	KAH3646836.1	model_3_multimer	0.357698207328635	C.fulvum
Solyc02g077040.4.1_KAH3646836.1	Solyc02g077040.4.1	KAH3646836.1	model_4_multimer	0.350060411689696	C.fulvum
Solyc02g077040.4.1_KAH3646836.1	Solyc02g077040.4.1	KAH3646836.1	model_5_multimer	0.350050648697123	C.fulvum
Solyc02g077040.4.1_KAH3646845.1	Solyc02g077040.4.1	KAH3646845.1	model_1_multimer	0.457337167672837	C.fulvum
Solyc02g077040.4.1_KAH3646845.1	Solyc02g077040.4.1	KAH3646845.1	model_2_multimer	0.375990439574489	C.fulvum
Solyc02g077040.4.1_KAH3646845.1	Solyc02g077040.4.1	KAH3646845.1	model_3_multimer	0.379950343376878	C.fulvum
Solyc02g077040.4.1_KAH3646845.1	Solyc02g077040.4.1	KAH3646845.1	model_4_multimer	0.369911636484934	C.fulvum
Solyc02g077040.4.1_KAH3646845.1	Solyc02g077040.4.1	KAH3646845.1	model_5_multimer	0.334106244624035	C.fulvum
Solyc02g077040.4.1_KAH3646874.1	Solyc02g077040.4.1	KAH3646874.1	model_1_multimer	0.522514363243608	C.fulvum
Solyc02g077040.4.1_KAH3646874.1	Solyc02g077040.4.1	KAH3646874.1	model_2_multimer	0.431136759174072	C.fulvum
Solyc02g077040.4.1_KAH3646874.1	Solyc02g077040.4.1	KAH3646874.1	model_3_multimer	0.508856293713989	C.fulvum
Solyc02g077040.4.1_KAH3646874.1	Solyc02g077040.4.1	KAH3646874.1	model_4_multimer	0.344131106434729	C.fulvum
Solyc02g077040.4.1_KAH3646874.1	Solyc02g077040.4.1	KAH3646874.1	model_5_multimer	0.52286064033628	C.fulvum
Solyc02g077040.4.1_KAH3646882.1	Solyc02g077040.4.1	KAH3646882.1	model_1_multimer	0.326553095152636	C.fulvum
Solyc02g077040.4.1_KAH3646882.1	Solyc02g077040.4.1	KAH3646882.1	model_2_multimer	0.20759629195554	C.fulvum
Solyc02g077040.4.1_KAH3646882.1	Solyc02g077040.4.1	KAH3646882.1	model_3_multimer	0.366112671446839	C.fulvum
Solyc02g077040.4.1_KAH3646882.1	Solyc02g077040.4.1	KAH3646882.1	model_4_multimer	0.324194403281181	C.fulvum
Solyc02g077040.4.1_KAH3646882.1	Solyc02g077040.4.1	KAH3646882.1	model_5_multimer	0.432317626123965	C.fulvum
Solyc02g077040.4.1_KAH3646947.1	Solyc02g077040.4.1	KAH3646947.1	model_1_multimer	0.197316144959714	C.fulvum
Solyc02g077040.4.1_KAH3646947.1	Solyc02g077040.4.1	KAH3646947.1	model_2_multimer	0.221601009171568	C.fulvum
Solyc02g077040.4.1_KAH3646947.1	Solyc02g077040.4.1	KAH3646947.1	model_3_multimer	0.231015922526487	C.fulvum
Solyc02g077040.4.1_KAH3646947.1	Solyc02g077040.4.1	KAH3646947.1	model_4_multimer	0.234597474539131	C.fulvum
Solyc02g077040.4.1_KAH3646947.1	Solyc02g077040.4.1	KAH3646947.1	model_5_multimer	0.227851942443918	C.fulvum
Solyc02g077040.4.1_KAH3646953.1	Solyc02g077040.4.1	KAH3646953.1	model_1_multimer	0.460479662978445	C.fulvum
Solyc02g077040.4.1_KAH3646953.1	Solyc02g077040.4.1	KAH3646953.1	model_2_multimer	0.364543854587958	C.fulvum
Solyc02g077040.4.1_KAH3646953.1	Solyc02g077040.4.1	KAH3646953.1	model_3_multimer	0.29522584990501	C.fulvum
Solyc02g077040.4.1_KAH3646953.1	Solyc02g077040.4.1	KAH3646953.1	model_4_multimer	0.237994365654785	C.fulvum
Solyc02g077040.4.1_KAH3646953.1	Solyc02g077040.4.1	KAH3646953.1	model_5_multimer	0.310616048275238	C.fulvum
Solyc02g077040.4.1_KAH3646979.1	Solyc02g077040.4.1	KAH3646979.1	model_1_multimer	0.383624820434107	C.fulvum
Solyc02g077040.4.1_KAH3646979.1	Solyc02g077040.4.1	KAH3646979.1	model_2_multimer	0.343880138306028	C.fulvum
Solyc02g077040.4.1_KAH3646979.1	Solyc02g077040.4.1	KAH3646979.1	model_3_multimer	0.367832556089192	C.fulvum
Solyc02g077040.4.1_KAH3646979.1	Solyc02g077040.4.1	KAH3646979.1	model_4_multimer	0.36961690030402	C.fulvum
Solyc02g077040.4.1_KAH3646979.1	Solyc02g077040.4.1	KAH3646979.1	model_5_multimer	0.345908415540776	C.fulvum
Solyc02g077040.4.1_KAH3647034.1	Solyc02g077040.4.1	KAH3647034.1	model_1_multimer	0.412712220807217	C.fulvum
Solyc02g077040.4.1_KAH3647034.1	Solyc02g077040.4.1	KAH3647034.1	model_2_multimer	0.356355191434632	C.fulvum
Solyc02g077040.4.1_KAH3647034.1	Solyc02g077040.4.1	KAH3647034.1	model_3_multimer	0.386592047915612	C.fulvum
Solyc02g077040.4.1_KAH3647034.1	Solyc02g077040.4.1	KAH3647034.1	model_4_multimer	0.299705081801024	C.fulvum
Solyc02g077040.4.1_KAH3647034.1	Solyc02g077040.4.1	KAH3647034.1	model_5_multimer	0.831666426595344	C.fulvum
Solyc02g077040.4.1_KAH3647073.1	Solyc02g077040.4.1	KAH3647073.1	model_1_multimer	0.271927581823318	C.fulvum
Solyc02g077040.4.1_KAH3647073.1	Solyc02g077040.4.1	KAH3647073.1	model_2_multimer	0.291227312071364	C.fulvum
Solyc02g077040.4.1_KAH3647073.1	Solyc02g077040.4.1	KAH3647073.1	model_3_multimer	0.282391708750802	C.fulvum
Solyc02g077040.4.1_KAH3647073.1	Solyc02g077040.4.1	KAH3647073.1	model_4_multimer	0.242127085616128	C.fulvum
Solyc02g077040.4.1_KAH3647073.1	Solyc02g077040.4.1	KAH3647073.1	model_5_multimer	0.292921873401294	C.fulvum
Solyc02g077040.4.1_KAH3647102.1	Solyc02g077040.4.1	KAH3647102.1	model_1_multimer	0.486740247276572	C.fulvum
Solyc02g077040.4.1_KAH3647102.1	Solyc02g077040.4.1	KAH3647102.1	model_2_multimer	0.553980197162468	C.fulvum
Solyc02g077040.4.1_KAH3647102.1	Solyc02g077040.4.1	KAH3647102.1	model_3_multimer	0.32623538022265	C.fulvum
Solyc02g077040.4.1_KAH3647102.1	Solyc02g077040.4.1	KAH3647102.1	model_4_multimer	0.2938569942911	C.fulvum
Solyc02g077040.4.1_KAH3647102.1	Solyc02g077040.4.1	KAH3647102.1	model_5_multimer	0.324434969658591	C.fulvum
Solyc02g077040.4.1_KAH3647174.1	Solyc02g077040.4.1	KAH3647174.1	model_1_multimer	0.266647398237349	C.fulvum
Solyc02g077040.4.1_KAH3647174.1	Solyc02g077040.4.1	KAH3647174.1	model_2_multimer	0.262709386920324	C.fulvum
Solyc02g077040.4.1_KAH3647174.1	Solyc02g077040.4.1	KAH3647174.1	model_3_multimer	0.285981895725893	C.fulvum
Solyc02g077040.4.1_KAH3647174.1	Solyc02g077040.4.1	KAH3647174.1	model_4_multimer	0.226046193639193	C.fulvum
Solyc02g077040.4.1_KAH3647174.1	Solyc02g077040.4.1	KAH3647174.1	model_5_multimer	0.329912203769337	C.fulvum
Solyc02g077040.4.1_KAH3647176.1	Solyc02g077040.4.1	KAH3647176.1	model_1_multimer	0.415794937176987	C.fulvum
Solyc02g077040.4.1_KAH3647176.1	Solyc02g077040.4.1	KAH3647176.1	model_2_multimer	0.397190902946604	C.fulvum
Solyc02g077040.4.1_KAH3647176.1	Solyc02g077040.4.1	KAH3647176.1	model_3_multimer	0.410129230713411	C.fulvum
Solyc02g077040.4.1_KAH3647176.1	Solyc02g077040.4.1	KAH3647176.1	model_4_multimer	0.371745793689486	C.fulvum
Solyc02g077040.4.1_KAH3647176.1	Solyc02g077040.4.1	KAH3647176.1	model_5_multimer	0.401441742951486	C.fulvum
Solyc02g077040.4.1_KAH3647197.1	Solyc02g077040.4.1	KAH3647197.1	model_1_multimer	0.339284014796196	C.fulvum
Solyc02g077040.4.1_KAH3647197.1	Solyc02g077040.4.1	KAH3647197.1	model_2_multimer	0.365947398514066	C.fulvum
Solyc02g077040.4.1_KAH3647197.1	Solyc02g077040.4.1	KAH3647197.1	model_3_multimer	0.25729109934379	C.fulvum
Solyc02g077040.4.1_KAH3647197.1	Solyc02g077040.4.1	KAH3647197.1	model_4_multimer	0.38151630343545	C.fulvum
Solyc02g077040.4.1_KAH3647197.1	Solyc02g077040.4.1	KAH3647197.1	model_5_multimer	0.27833991551362	C.fulvum
Solyc02g077040.4.1_KAH3647232.1	Solyc02g077040.4.1	KAH3647232.1	model_1_multimer	0.219813761572162	C.fulvum
Solyc02g077040.4.1_KAH3647232.1	Solyc02g077040.4.1	KAH3647232.1	model_2_multimer	0.369224737690373	C.fulvum
Solyc02g077040.4.1_KAH3647232.1	Solyc02g077040.4.1	KAH3647232.1	model_3_multimer	0.189611429637183	C.fulvum
Solyc02g077040.4.1_KAH3647232.1	Solyc02g077040.4.1	KAH3647232.1	model_4_multimer	0.308293318522861	C.fulvum
Solyc02g077040.4.1_KAH3647232.1	Solyc02g077040.4.1	KAH3647232.1	model_5_multimer	0.196722886123152	C.fulvum
Solyc02g077040.4.1_KAH3647279.1	Solyc02g077040.4.1	KAH3647279.1	model_1_multimer	0.431064893271092	C.fulvum
Solyc02g077040.4.1_KAH3647279.1	Solyc02g077040.4.1	KAH3647279.1	model_2_multimer	0.406591650010531	C.fulvum
Solyc02g077040.4.1_KAH3647279.1	Solyc02g077040.4.1	KAH3647279.1	model_3_multimer	0.443332987582357	C.fulvum
Solyc02g077040.4.1_KAH3647279.1	Solyc02g077040.4.1	KAH3647279.1	model_4_multimer	0.549394549038115	C.fulvum
Solyc02g077040.4.1_KAH3647279.1	Solyc02g077040.4.1	KAH3647279.1	model_5_multimer	0.309281096669479	C.fulvum
Solyc02g077040.4.1_KAH3647303.1	Solyc02g077040.4.1	KAH3647303.1	model_1_multimer	0.215438528177006	C.fulvum
Solyc02g077040.4.1_KAH3647303.1	Solyc02g077040.4.1	KAH3647303.1	model_2_multimer	0.208080397120015	C.fulvum
Solyc02g077040.4.1_KAH3647303.1	Solyc02g077040.4.1	KAH3647303.1	model_3_multimer	0.24159290374709	C.fulvum
Solyc02g077040.4.1_KAH3647303.1	Solyc02g077040.4.1	KAH3647303.1	model_4_multimer	0.186286490056117	C.fulvum
Solyc02g077040.4.1_KAH3647303.1	Solyc02g077040.4.1	KAH3647303.1	model_5_multimer	0.208902084524181	C.fulvum
Solyc02g077040.4.1_KAH3647312.1	Solyc02g077040.4.1	KAH3647312.1	model_1_multimer	0.468244767729846	C.fulvum
Solyc02g077040.4.1_KAH3647312.1	Solyc02g077040.4.1	KAH3647312.1	model_2_multimer	0.660120042692998	C.fulvum
Solyc02g077040.4.1_KAH3647312.1	Solyc02g077040.4.1	KAH3647312.1	model_3_multimer	0.321923564364495	C.fulvum
Solyc02g077040.4.1_KAH3647312.1	Solyc02g077040.4.1	KAH3647312.1	model_4_multimer	0.49124278650113	C.fulvum
Solyc02g077040.4.1_KAH3647312.1	Solyc02g077040.4.1	KAH3647312.1	model_5_multimer	0.328966630332104	C.fulvum
Solyc02g077040.4.1_KAH3647324.1	Solyc02g077040.4.1	KAH3647324.1	model_1_multimer	0.694363456074395	C.fulvum
Solyc02g077040.4.1_KAH3647324.1	Solyc02g077040.4.1	KAH3647324.1	model_2_multimer	0.43178508704645	C.fulvum
Solyc02g077040.4.1_KAH3647324.1	Solyc02g077040.4.1	KAH3647324.1	model_3_multimer	0.20066119457382	C.fulvum
Solyc02g077040.4.1_KAH3647324.1	Solyc02g077040.4.1	KAH3647324.1	model_4_multimer	0.229283111063926	C.fulvum
Solyc02g077040.4.1_KAH3647324.1	Solyc02g077040.4.1	KAH3647324.1	model_5_multimer	0.2482200296742	C.fulvum
Solyc02g077040.4.1_KAH3647327.1	Solyc02g077040.4.1	KAH3647327.1	model_1_multimer	0.284557798970069	C.fulvum
Solyc02g077040.4.1_KAH3647327.1	Solyc02g077040.4.1	KAH3647327.1	model_2_multimer	0.252113208966163	C.fulvum
Solyc02g077040.4.1_KAH3647327.1	Solyc02g077040.4.1	KAH3647327.1	model_3_multimer	0.224315111870202	C.fulvum
Solyc02g077040.4.1_KAH3647327.1	Solyc02g077040.4.1	KAH3647327.1	model_4_multimer	0.189161254930899	C.fulvum
Solyc02g077040.4.1_KAH3647327.1	Solyc02g077040.4.1	KAH3647327.1	model_5_multimer	0.23426976195541	C.fulvum
Solyc02g077040.4.1_KAH3647393.1	Solyc02g077040.4.1	KAH3647393.1	model_1_multimer	0.195328034648229	C.fulvum
Solyc02g077040.4.1_KAH3647393.1	Solyc02g077040.4.1	KAH3647393.1	model_2_multimer	0.210899890748641	C.fulvum
Solyc02g077040.4.1_KAH3647393.1	Solyc02g077040.4.1	KAH3647393.1	model_3_multimer	0.203391399607387	C.fulvum
Solyc02g077040.4.1_KAH3647393.1	Solyc02g077040.4.1	KAH3647393.1	model_4_multimer	0.176516335579822	C.fulvum
Solyc02g077040.4.1_KAH3647393.1	Solyc02g077040.4.1	KAH3647393.1	model_5_multimer	0.200706426452175	C.fulvum
Solyc02g077040.4.1_KAH3647421.1	Solyc02g077040.4.1	KAH3647421.1	model_1_multimer	0.216325482161215	C.fulvum
Solyc02g077040.4.1_KAH3647421.1	Solyc02g077040.4.1	KAH3647421.1	model_2_multimer	0.337651029344341	C.fulvum
Solyc02g077040.4.1_KAH3647421.1	Solyc02g077040.4.1	KAH3647421.1	model_3_multimer	0.263541524715662	C.fulvum
Solyc02g077040.4.1_KAH3647421.1	Solyc02g077040.4.1	KAH3647421.1	model_4_multimer	0.310990060966368	C.fulvum
Solyc02g077040.4.1_KAH3647421.1	Solyc02g077040.4.1	KAH3647421.1	model_5_multimer	0.288692791853064	C.fulvum
Solyc02g077040.4.1_KAH3647427.1	Solyc02g077040.4.1	KAH3647427.1	model_1_multimer	0.551234313990751	C.fulvum
Solyc02g077040.4.1_KAH3647427.1	Solyc02g077040.4.1	KAH3647427.1	model_2_multimer	0.538783197864378	C.fulvum
Solyc02g077040.4.1_KAH3647427.1	Solyc02g077040.4.1	KAH3647427.1	model_3_multimer	0.742214253880431	C.fulvum
Solyc02g077040.4.1_KAH3647427.1	Solyc02g077040.4.1	KAH3647427.1	model_4_multimer	0.463258278407309	C.fulvum
Solyc02g077040.4.1_KAH3647427.1	Solyc02g077040.4.1	KAH3647427.1	model_5_multimer	0.717065897587531	C.fulvum
Solyc02g077040.4.1_KAH3647462.1	Solyc02g077040.4.1	KAH3647462.1	model_1_multimer	0.412287173717408	C.fulvum
Solyc02g077040.4.1_KAH3647462.1	Solyc02g077040.4.1	KAH3647462.1	model_2_multimer	0.511990219816927	C.fulvum
Solyc02g077040.4.1_KAH3647462.1	Solyc02g077040.4.1	KAH3647462.1	model_3_multimer	0.434678868699879	C.fulvum
Solyc02g077040.4.1_KAH3647462.1	Solyc02g077040.4.1	KAH3647462.1	model_4_multimer	0.718491278171277	C.fulvum
Solyc02g077040.4.1_KAH3647462.1	Solyc02g077040.4.1	KAH3647462.1	model_5_multimer	0.788002938087511	C.fulvum
Solyc02g077040.4.1_KAH3647513.1	Solyc02g077040.4.1	KAH3647513.1	model_1_multimer	0.377636743441649	C.fulvum
Solyc02g077040.4.1_KAH3647513.1	Solyc02g077040.4.1	KAH3647513.1	model_2_multimer	0.376554573080445	C.fulvum
Solyc02g077040.4.1_KAH3647513.1	Solyc02g077040.4.1	KAH3647513.1	model_3_multimer	0.223901235941773	C.fulvum
Solyc02g077040.4.1_KAH3647513.1	Solyc02g077040.4.1	KAH3647513.1	model_4_multimer	0.219261320150633	C.fulvum
Solyc02g077040.4.1_KAH3647513.1	Solyc02g077040.4.1	KAH3647513.1	model_5_multimer	0.248587416575019	C.fulvum
Solyc02g077040.4.1_KAH3647514.1	Solyc02g077040.4.1	KAH3647514.1	model_1_multimer	0.756983520517423	C.fulvum
Solyc02g077040.4.1_KAH3647514.1	Solyc02g077040.4.1	KAH3647514.1	model_2_multimer	0.657905672131963	C.fulvum
Solyc02g077040.4.1_KAH3647514.1	Solyc02g077040.4.1	KAH3647514.1	model_3_multimer	0.487824365788915	C.fulvum
Solyc02g077040.4.1_KAH3647514.1	Solyc02g077040.4.1	KAH3647514.1	model_4_multimer	0.637525608608919	C.fulvum
Solyc02g077040.4.1_KAH3647514.1	Solyc02g077040.4.1	KAH3647514.1	model_5_multimer	0.304832416228776	C.fulvum
Solyc02g077040.4.1_KAH3647529.1	Solyc02g077040.4.1	KAH3647529.1	model_1_multimer	0.301404395987294	C.fulvum
Solyc02g077040.4.1_KAH3647529.1	Solyc02g077040.4.1	KAH3647529.1	model_2_multimer	0.40804686228469	C.fulvum
Solyc02g077040.4.1_KAH3647529.1	Solyc02g077040.4.1	KAH3647529.1	model_3_multimer	0.686715139213761	C.fulvum
Solyc02g077040.4.1_KAH3647529.1	Solyc02g077040.4.1	KAH3647529.1	model_4_multimer	0.293258778751785	C.fulvum
Solyc02g077040.4.1_KAH3647529.1	Solyc02g077040.4.1	KAH3647529.1	model_5_multimer	0.39672701320054	C.fulvum
Solyc02g077040.4.1_KAH3647700.1	Solyc02g077040.4.1	KAH3647700.1	model_1_multimer	0.42726478000325	C.fulvum
Solyc02g077040.4.1_KAH3647700.1	Solyc02g077040.4.1	KAH3647700.1	model_2_multimer	0.720237927276083	C.fulvum
Solyc02g077040.4.1_KAH3647700.1	Solyc02g077040.4.1	KAH3647700.1	model_3_multimer	0.353209725215032	C.fulvum
Solyc02g077040.4.1_KAH3647700.1	Solyc02g077040.4.1	KAH3647700.1	model_4_multimer	0.335873483671766	C.fulvum
Solyc02g077040.4.1_KAH3647700.1	Solyc02g077040.4.1	KAH3647700.1	model_5_multimer	0.359428417600233	C.fulvum
Solyc02g077040.4.1_KAH3647732.1	Solyc02g077040.4.1	KAH3647732.1	model_1_multimer	0.427222588225486	C.fulvum
Solyc02g077040.4.1_KAH3647732.1	Solyc02g077040.4.1	KAH3647732.1	model_2_multimer	0.451737942733702	C.fulvum
Solyc02g077040.4.1_KAH3647732.1	Solyc02g077040.4.1	KAH3647732.1	model_3_multimer	0.444917625902196	C.fulvum
Solyc02g077040.4.1_KAH3647732.1	Solyc02g077040.4.1	KAH3647732.1	model_4_multimer	0.382016867904296	C.fulvum
Solyc02g077040.4.1_KAH3647732.1	Solyc02g077040.4.1	KAH3647732.1	model_5_multimer	0.443391162068045	C.fulvum
Solyc02g077040.4.1_KAH3647741.1	Solyc02g077040.4.1	KAH3647741.1	model_1_multimer	0.774796256481004	C.fulvum
Solyc02g077040.4.1_KAH3647741.1	Solyc02g077040.4.1	KAH3647741.1	model_2_multimer	0.304521942813959	C.fulvum
Solyc02g077040.4.1_KAH3647741.1	Solyc02g077040.4.1	KAH3647741.1	model_3_multimer	0.65675728933988	C.fulvum
Solyc02g077040.4.1_KAH3647741.1	Solyc02g077040.4.1	KAH3647741.1	model_4_multimer	0.787739636521862	C.fulvum
Solyc02g077040.4.1_KAH3647741.1	Solyc02g077040.4.1	KAH3647741.1	model_5_multimer	0.759839875765952	C.fulvum
Solyc02g077040.4.1_KAH3647761.1	Solyc02g077040.4.1	KAH3647761.1	model_1_multimer	0.253167899505198	C.fulvum
Solyc02g077040.4.1_KAH3647761.1	Solyc02g077040.4.1	KAH3647761.1	model_2_multimer	0.204210964355137	C.fulvum
Solyc02g077040.4.1_KAH3647761.1	Solyc02g077040.4.1	KAH3647761.1	model_3_multimer	0.224484084974495	C.fulvum
Solyc02g077040.4.1_KAH3647761.1	Solyc02g077040.4.1	KAH3647761.1	model_4_multimer	0.185351605471311	C.fulvum
Solyc02g077040.4.1_KAH3647761.1	Solyc02g077040.4.1	KAH3647761.1	model_5_multimer	0.269454982795646	C.fulvum
Solyc02g077040.4.1_KAH3647777.1	Solyc02g077040.4.1	KAH3647777.1	model_1_multimer	0.478952363905558	C.fulvum
Solyc02g077040.4.1_KAH3647777.1	Solyc02g077040.4.1	KAH3647777.1	model_2_multimer	0.429812714084326	C.fulvum
Solyc02g077040.4.1_KAH3647777.1	Solyc02g077040.4.1	KAH3647777.1	model_3_multimer	0.48002288558851	C.fulvum
Solyc02g077040.4.1_KAH3647777.1	Solyc02g077040.4.1	KAH3647777.1	model_4_multimer	0.37208780728003	C.fulvum
Solyc02g077040.4.1_KAH3647777.1	Solyc02g077040.4.1	KAH3647777.1	model_5_multimer	0.415438640222646	C.fulvum
Solyc02g077040.4.1_KAH3647807.1	Solyc02g077040.4.1	KAH3647807.1	model_1_multimer	0.544262825854123	C.fulvum
Solyc02g077040.4.1_KAH3647807.1	Solyc02g077040.4.1	KAH3647807.1	model_2_multimer	0.538457760596533	C.fulvum
Solyc02g077040.4.1_KAH3647807.1	Solyc02g077040.4.1	KAH3647807.1	model_3_multimer	0.28604432689495	C.fulvum
Solyc02g077040.4.1_KAH3647807.1	Solyc02g077040.4.1	KAH3647807.1	model_4_multimer	0.478350383910282	C.fulvum
Solyc02g077040.4.1_KAH3647807.1	Solyc02g077040.4.1	KAH3647807.1	model_5_multimer	0.277390058720453	C.fulvum
Solyc02g077040.4.1_KAH3647841.1	Solyc02g077040.4.1	KAH3647841.1	model_1_multimer	0.304920308267679	C.fulvum
Solyc02g077040.4.1_KAH3647841.1	Solyc02g077040.4.1	KAH3647841.1	model_2_multimer	0.237642752604448	C.fulvum
Solyc02g077040.4.1_KAH3647841.1	Solyc02g077040.4.1	KAH3647841.1	model_3_multimer	0.238520173614519	C.fulvum
Solyc02g077040.4.1_KAH3647841.1	Solyc02g077040.4.1	KAH3647841.1	model_4_multimer	0.227407036555121	C.fulvum
Solyc02g077040.4.1_KAH3647841.1	Solyc02g077040.4.1	KAH3647841.1	model_5_multimer	0.321517540617227	C.fulvum
Solyc02g077040.4.1_KAH3647844.1	Solyc02g077040.4.1	KAH3647844.1	model_1_multimer	0.36669630122416	C.fulvum
Solyc02g077040.4.1_KAH3647844.1	Solyc02g077040.4.1	KAH3647844.1	model_2_multimer	0.601618810697139	C.fulvum
Solyc02g077040.4.1_KAH3647844.1	Solyc02g077040.4.1	KAH3647844.1	model_3_multimer	0.418513475586286	C.fulvum
Solyc02g077040.4.1_KAH3647844.1	Solyc02g077040.4.1	KAH3647844.1	model_4_multimer	0.329753492199734	C.fulvum
Solyc02g077040.4.1_KAH3647844.1	Solyc02g077040.4.1	KAH3647844.1	model_5_multimer	0.496234549089906	C.fulvum
Solyc02g077040.4.1_KAH3647923.1	Solyc02g077040.4.1	KAH3647923.1	model_1_multimer	0.201844193552108	C.fulvum
Solyc02g077040.4.1_KAH3647923.1	Solyc02g077040.4.1	KAH3647923.1	model_2_multimer	0.296084083937975	C.fulvum
Solyc02g077040.4.1_KAH3647923.1	Solyc02g077040.4.1	KAH3647923.1	model_3_multimer	0.370847886999702	C.fulvum
Solyc02g077040.4.1_KAH3647923.1	Solyc02g077040.4.1	KAH3647923.1	model_4_multimer	0.202692291794822	C.fulvum
Solyc02g077040.4.1_KAH3647923.1	Solyc02g077040.4.1	KAH3647923.1	model_5_multimer	0.238410925817052	C.fulvum
Solyc02g077040.4.1_KAH3647953.1	Solyc02g077040.4.1	KAH3647953.1	model_1_multimer	0.206882659344834	C.fulvum
Solyc02g077040.4.1_KAH3647953.1	Solyc02g077040.4.1	KAH3647953.1	model_2_multimer	0.38773154480965	C.fulvum
Solyc02g077040.4.1_KAH3647953.1	Solyc02g077040.4.1	KAH3647953.1	model_3_multimer	0.268331814571229	C.fulvum
Solyc02g077040.4.1_KAH3647953.1	Solyc02g077040.4.1	KAH3647953.1	model_4_multimer	0.213932959381616	C.fulvum
Solyc02g077040.4.1_KAH3647953.1	Solyc02g077040.4.1	KAH3647953.1	model_5_multimer	0.321725990901097	C.fulvum
Solyc02g077040.4.1_KAH3647956.1	Solyc02g077040.4.1	KAH3647956.1	model_1_multimer	0.397416924211452	C.fulvum
Solyc02g077040.4.1_KAH3647956.1	Solyc02g077040.4.1	KAH3647956.1	model_2_multimer	0.309085769978766	C.fulvum
Solyc02g077040.4.1_KAH3647956.1	Solyc02g077040.4.1	KAH3647956.1	model_3_multimer	0.263824100142545	C.fulvum
Solyc02g077040.4.1_KAH3647956.1	Solyc02g077040.4.1	KAH3647956.1	model_4_multimer	0.347299671514332	C.fulvum
Solyc02g077040.4.1_KAH3647956.1	Solyc02g077040.4.1	KAH3647956.1	model_5_multimer	0.35251663490938	C.fulvum
Solyc02g077040.4.1_KAH3647961.1	Solyc02g077040.4.1	KAH3647961.1	model_1_multimer	0.463186998992023	C.fulvum
Solyc02g077040.4.1_KAH3647961.1	Solyc02g077040.4.1	KAH3647961.1	model_2_multimer	0.515299136064075	C.fulvum
Solyc02g077040.4.1_KAH3647961.1	Solyc02g077040.4.1	KAH3647961.1	model_3_multimer	0.606762328834793	C.fulvum
Solyc02g077040.4.1_KAH3647961.1	Solyc02g077040.4.1	KAH3647961.1	model_4_multimer	0.344537344590334	C.fulvum
Solyc02g077040.4.1_KAH3647961.1	Solyc02g077040.4.1	KAH3647961.1	model_5_multimer	0.499636541356972	C.fulvum
Solyc02g077040.4.1_KAH3648021.1	Solyc02g077040.4.1	KAH3648021.1	model_1_multimer	0.484820161292001	C.fulvum
Solyc02g077040.4.1_KAH3648021.1	Solyc02g077040.4.1	KAH3648021.1	model_2_multimer	0.382977566080162	C.fulvum
Solyc02g077040.4.1_KAH3648021.1	Solyc02g077040.4.1	KAH3648021.1	model_3_multimer	0.412688916735121	C.fulvum
Solyc02g077040.4.1_KAH3648021.1	Solyc02g077040.4.1	KAH3648021.1	model_4_multimer	0.415778201260934	C.fulvum
Solyc02g077040.4.1_KAH3648021.1	Solyc02g077040.4.1	KAH3648021.1	model_5_multimer	0.386210341870302	C.fulvum
Solyc02g077040.4.1_KAH3648043.1	Solyc02g077040.4.1	KAH3648043.1	model_1_multimer	0.370117846786538	C.fulvum
Solyc02g077040.4.1_KAH3648043.1	Solyc02g077040.4.1	KAH3648043.1	model_2_multimer	0.374633336574722	C.fulvum
Solyc02g077040.4.1_KAH3648043.1	Solyc02g077040.4.1	KAH3648043.1	model_3_multimer	0.400052419819241	C.fulvum
Solyc02g077040.4.1_KAH3648043.1	Solyc02g077040.4.1	KAH3648043.1	model_4_multimer	0.434274641618254	C.fulvum
Solyc02g077040.4.1_KAH3648043.1	Solyc02g077040.4.1	KAH3648043.1	model_5_multimer	0.406486132545562	C.fulvum
Solyc02g077040.4.1_KAH3648051.1	Solyc02g077040.4.1	KAH3648051.1	model_1_multimer	0.791210078268397	C.fulvum
Solyc02g077040.4.1_KAH3648051.1	Solyc02g077040.4.1	KAH3648051.1	model_2_multimer	0.674800737747378	C.fulvum
Solyc02g077040.4.1_KAH3648051.1	Solyc02g077040.4.1	KAH3648051.1	model_3_multimer	0.477774461363487	C.fulvum
Solyc02g077040.4.1_KAH3648051.1	Solyc02g077040.4.1	KAH3648051.1	model_4_multimer	0.382743828626109	C.fulvum
Solyc02g077040.4.1_KAH3648051.1	Solyc02g077040.4.1	KAH3648051.1	model_5_multimer	0.823503914734564	C.fulvum
Solyc02g077040.4.1_KAH3648061.1	Solyc02g077040.4.1	KAH3648061.1	model_1_multimer	0.340110935386991	C.fulvum
Solyc02g077040.4.1_KAH3648061.1	Solyc02g077040.4.1	KAH3648061.1	model_2_multimer	0.27725469410713	C.fulvum
Solyc02g077040.4.1_KAH3648061.1	Solyc02g077040.4.1	KAH3648061.1	model_3_multimer	0.257258837617248	C.fulvum
Solyc02g077040.4.1_KAH3648061.1	Solyc02g077040.4.1	KAH3648061.1	model_4_multimer	0.288163014558408	C.fulvum
Solyc02g077040.4.1_KAH3648061.1	Solyc02g077040.4.1	KAH3648061.1	model_5_multimer	0.250602583106891	C.fulvum
Solyc02g077040.4.1_KAH3648077.1	Solyc02g077040.4.1	KAH3648077.1	model_1_multimer	0.436742120810742	C.fulvum
Solyc02g077040.4.1_KAH3648077.1	Solyc02g077040.4.1	KAH3648077.1	model_2_multimer	0.386590131010502	C.fulvum
Solyc02g077040.4.1_KAH3648077.1	Solyc02g077040.4.1	KAH3648077.1	model_3_multimer	0.335648945337027	C.fulvum
Solyc02g077040.4.1_KAH3648077.1	Solyc02g077040.4.1	KAH3648077.1	model_4_multimer	0.378821604258905	C.fulvum
Solyc02g077040.4.1_KAH3648077.1	Solyc02g077040.4.1	KAH3648077.1	model_5_multimer	0.260626814837074	C.fulvum
Solyc02g077040.4.1_KAH3648090.1	Solyc02g077040.4.1	KAH3648090.1	model_1_multimer	0.343943406870001	C.fulvum
Solyc02g077040.4.1_KAH3648090.1	Solyc02g077040.4.1	KAH3648090.1	model_2_multimer	0.339977770032303	C.fulvum
Solyc02g077040.4.1_KAH3648090.1	Solyc02g077040.4.1	KAH3648090.1	model_3_multimer	0.348610123294498	C.fulvum
Solyc02g077040.4.1_KAH3648090.1	Solyc02g077040.4.1	KAH3648090.1	model_4_multimer	0.392510047011763	C.fulvum
Solyc02g077040.4.1_KAH3648090.1	Solyc02g077040.4.1	KAH3648090.1	model_5_multimer	0.361188386343064	C.fulvum
Solyc02g077040.4.1_KAH3648135.1	Solyc02g077040.4.1	KAH3648135.1	model_1_multimer	0.302260996844995	C.fulvum
Solyc02g077040.4.1_KAH3648135.1	Solyc02g077040.4.1	KAH3648135.1	model_2_multimer	0.240988844591758	C.fulvum
Solyc02g077040.4.1_KAH3648135.1	Solyc02g077040.4.1	KAH3648135.1	model_3_multimer	0.307685942983756	C.fulvum
Solyc02g077040.4.1_KAH3648135.1	Solyc02g077040.4.1	KAH3648135.1	model_4_multimer	0.224879294996796	C.fulvum
Solyc02g077040.4.1_KAH3648135.1	Solyc02g077040.4.1	KAH3648135.1	model_5_multimer	0.618290930990395	C.fulvum
Solyc02g077040.4.1_KAH3648171.1	Solyc02g077040.4.1	KAH3648171.1	model_1_multimer	0.274228794361486	C.fulvum
Solyc02g077040.4.1_KAH3648171.1	Solyc02g077040.4.1	KAH3648171.1	model_2_multimer	0.279365896473018	C.fulvum
Solyc02g077040.4.1_KAH3648171.1	Solyc02g077040.4.1	KAH3648171.1	model_3_multimer	0.305744745199079	C.fulvum
Solyc02g077040.4.1_KAH3648171.1	Solyc02g077040.4.1	KAH3648171.1	model_4_multimer	0.286791175327048	C.fulvum
Solyc02g077040.4.1_KAH3648171.1	Solyc02g077040.4.1	KAH3648171.1	model_5_multimer	0.341194631832559	C.fulvum
Solyc02g077040.4.1_KAH3648275.1	Solyc02g077040.4.1	KAH3648275.1	model_1_multimer	0.241949402483879	C.fulvum
Solyc02g077040.4.1_KAH3648275.1	Solyc02g077040.4.1	KAH3648275.1	model_2_multimer	0.289491076170652	C.fulvum
Solyc02g077040.4.1_KAH3648275.1	Solyc02g077040.4.1	KAH3648275.1	model_3_multimer	0.242559488246919	C.fulvum
Solyc02g077040.4.1_KAH3648275.1	Solyc02g077040.4.1	KAH3648275.1	model_4_multimer	0.256458997019817	C.fulvum
Solyc02g077040.4.1_KAH3648275.1	Solyc02g077040.4.1	KAH3648275.1	model_5_multimer	0.274300942469869	C.fulvum
Solyc02g077040.4.1_KAH3648303.1	Solyc02g077040.4.1	KAH3648303.1	model_1_multimer	0.308353475564953	C.fulvum
Solyc02g077040.4.1_KAH3648303.1	Solyc02g077040.4.1	KAH3648303.1	model_2_multimer	0.358769097978088	C.fulvum
Solyc02g077040.4.1_KAH3648303.1	Solyc02g077040.4.1	KAH3648303.1	model_3_multimer	0.348377347461818	C.fulvum
Solyc02g077040.4.1_KAH3648303.1	Solyc02g077040.4.1	KAH3648303.1	model_4_multimer	0.223597971083798	C.fulvum
Solyc02g077040.4.1_KAH3648303.1	Solyc02g077040.4.1	KAH3648303.1	model_5_multimer	0.249746227546443	C.fulvum
Solyc02g077040.4.1_KAH3648311.1	Solyc02g077040.4.1	KAH3648311.1	model_1_multimer	0.647198470963378	C.fulvum
Solyc02g077040.4.1_KAH3648311.1	Solyc02g077040.4.1	KAH3648311.1	model_2_multimer	0.336214867218818	C.fulvum
Solyc02g077040.4.1_KAH3648311.1	Solyc02g077040.4.1	KAH3648311.1	model_3_multimer	0.380652878786702	C.fulvum
Solyc02g077040.4.1_KAH3648311.1	Solyc02g077040.4.1	KAH3648311.1	model_4_multimer	0.350041573598772	C.fulvum
Solyc02g077040.4.1_KAH3648311.1	Solyc02g077040.4.1	KAH3648311.1	model_5_multimer	0.392291597441956	C.fulvum
Solyc02g077040.4.1_KAH3648345.1	Solyc02g077040.4.1	KAH3648345.1	model_1_multimer	0.386077222527311	C.fulvum
Solyc02g077040.4.1_KAH3648345.1	Solyc02g077040.4.1	KAH3648345.1	model_2_multimer	0.660691795384228	C.fulvum
Solyc02g077040.4.1_KAH3648345.1	Solyc02g077040.4.1	KAH3648345.1	model_3_multimer	0.367751596517421	C.fulvum
Solyc02g077040.4.1_KAH3648345.1	Solyc02g077040.4.1	KAH3648345.1	model_4_multimer	0.29619934467433	C.fulvum
Solyc02g077040.4.1_KAH3648345.1	Solyc02g077040.4.1	KAH3648345.1	model_5_multimer	0.315923531570657	C.fulvum
Solyc02g077040.4.1_KAH3648407.1	Solyc02g077040.4.1	KAH3648407.1	model_1_multimer	0.473496601033042	C.fulvum
Solyc02g077040.4.1_KAH3648407.1	Solyc02g077040.4.1	KAH3648407.1	model_2_multimer	0.492714450505062	C.fulvum
Solyc02g077040.4.1_KAH3648407.1	Solyc02g077040.4.1	KAH3648407.1	model_3_multimer	0.516762117987444	C.fulvum
Solyc02g077040.4.1_KAH3648407.1	Solyc02g077040.4.1	KAH3648407.1	model_4_multimer	0.44124248286252	C.fulvum
Solyc02g077040.4.1_KAH3648407.1	Solyc02g077040.4.1	KAH3648407.1	model_5_multimer	0.378392698746228	C.fulvum
Solyc02g077040.4.1_KAH3648475.1	Solyc02g077040.4.1	KAH3648475.1	model_1_multimer	0.245674189946185	C.fulvum
Solyc02g077040.4.1_KAH3648475.1	Solyc02g077040.4.1	KAH3648475.1	model_2_multimer	0.261499641473923	C.fulvum
Solyc02g077040.4.1_KAH3648475.1	Solyc02g077040.4.1	KAH3648475.1	model_3_multimer	0.29969021449213	C.fulvum
Solyc02g077040.4.1_KAH3648475.1	Solyc02g077040.4.1	KAH3648475.1	model_4_multimer	0.255057381049322	C.fulvum
Solyc02g077040.4.1_KAH3648475.1	Solyc02g077040.4.1	KAH3648475.1	model_5_multimer	0.430635237722866	C.fulvum
Solyc02g077040.4.1_KAH3648514.1	Solyc02g077040.4.1	KAH3648514.1	model_1_multimer	0.403450451296311	C.fulvum
Solyc02g077040.4.1_KAH3648514.1	Solyc02g077040.4.1	KAH3648514.1	model_2_multimer	0.409777182500194	C.fulvum
Solyc02g077040.4.1_KAH3648514.1	Solyc02g077040.4.1	KAH3648514.1	model_3_multimer	0.399914957449693	C.fulvum
Solyc02g077040.4.1_KAH3648514.1	Solyc02g077040.4.1	KAH3648514.1	model_4_multimer	0.510684284167483	C.fulvum
Solyc02g077040.4.1_KAH3648514.1	Solyc02g077040.4.1	KAH3648514.1	model_5_multimer	0.339606059071577	C.fulvum
Solyc02g077040.4.1_KAH3648558.1	Solyc02g077040.4.1	KAH3648558.1	model_1_multimer	0.628254651266734	C.fulvum
Solyc02g077040.4.1_KAH3648558.1	Solyc02g077040.4.1	KAH3648558.1	model_2_multimer	0.720596781850474	C.fulvum
Solyc02g077040.4.1_KAH3648558.1	Solyc02g077040.4.1	KAH3648558.1	model_3_multimer	0.403804023507883	C.fulvum
Solyc02g077040.4.1_KAH3648558.1	Solyc02g077040.4.1	KAH3648558.1	model_4_multimer	0.29486520392041	C.fulvum
Solyc02g077040.4.1_KAH3648558.1	Solyc02g077040.4.1	KAH3648558.1	model_5_multimer	0.741164191981116	C.fulvum
Solyc02g077040.4.1_KAH3648559.1	Solyc02g077040.4.1	KAH3648559.1	model_1_multimer	0.206147427225691	C.fulvum
Solyc02g077040.4.1_KAH3648559.1	Solyc02g077040.4.1	KAH3648559.1	model_2_multimer	0.270475664716338	C.fulvum
Solyc02g077040.4.1_KAH3648559.1	Solyc02g077040.4.1	KAH3648559.1	model_3_multimer	0.727170933966508	C.fulvum
Solyc02g077040.4.1_KAH3648559.1	Solyc02g077040.4.1	KAH3648559.1	model_4_multimer	0.442524568246636	C.fulvum
Solyc02g077040.4.1_KAH3648559.1	Solyc02g077040.4.1	KAH3648559.1	model_5_multimer	0.291943127407809	C.fulvum
Solyc02g077040.4.1_KAH3648627.1	Solyc02g077040.4.1	KAH3648627.1	model_1_multimer	0.27093738712641	C.fulvum
Solyc02g077040.4.1_KAH3648627.1	Solyc02g077040.4.1	KAH3648627.1	model_2_multimer	0.316755454503852	C.fulvum
Solyc02g077040.4.1_KAH3648627.1	Solyc02g077040.4.1	KAH3648627.1	model_3_multimer	0.274762499348509	C.fulvum
Solyc02g077040.4.1_KAH3648627.1	Solyc02g077040.4.1	KAH3648627.1	model_4_multimer	0.376973727721613	C.fulvum
Solyc02g077040.4.1_KAH3648627.1	Solyc02g077040.4.1	KAH3648627.1	model_5_multimer	0.359885121051838	C.fulvum
Solyc02g077040.4.1_KAH3648628.1	Solyc02g077040.4.1	KAH3648628.1	model_1_multimer	0.298760823998158	C.fulvum
Solyc02g077040.4.1_KAH3648628.1	Solyc02g077040.4.1	KAH3648628.1	model_2_multimer	0.337992292204119	C.fulvum
Solyc02g077040.4.1_KAH3648628.1	Solyc02g077040.4.1	KAH3648628.1	model_3_multimer	0.296047980376899	C.fulvum
Solyc02g077040.4.1_KAH3648628.1	Solyc02g077040.4.1	KAH3648628.1	model_4_multimer	0.310197972895439	C.fulvum
Solyc02g077040.4.1_KAH3648628.1	Solyc02g077040.4.1	KAH3648628.1	model_5_multimer	0.348790236497808	C.fulvum
Solyc02g077040.4.1_KAH3648629.1	Solyc02g077040.4.1	KAH3648629.1	model_1_multimer	0.40280372623674	C.fulvum
Solyc02g077040.4.1_KAH3648629.1	Solyc02g077040.4.1	KAH3648629.1	model_2_multimer	0.395699713094307	C.fulvum
Solyc02g077040.4.1_KAH3648629.1	Solyc02g077040.4.1	KAH3648629.1	model_3_multimer	0.41325191590554	C.fulvum
Solyc02g077040.4.1_KAH3648629.1	Solyc02g077040.4.1	KAH3648629.1	model_4_multimer	0.482574870097911	C.fulvum
Solyc02g077040.4.1_KAH3648629.1	Solyc02g077040.4.1	KAH3648629.1	model_5_multimer	0.444254846583474	C.fulvum
Solyc02g077040.4.1_KAH3648630.1	Solyc02g077040.4.1	KAH3648630.1	model_1_multimer	0.656592289721595	C.fulvum
Solyc02g077040.4.1_KAH3648630.1	Solyc02g077040.4.1	KAH3648630.1	model_2_multimer	0.572709405326619	C.fulvum
Solyc02g077040.4.1_KAH3648630.1	Solyc02g077040.4.1	KAH3648630.1	model_3_multimer	0.650733414899039	C.fulvum
Solyc02g077040.4.1_KAH3648630.1	Solyc02g077040.4.1	KAH3648630.1	model_4_multimer	0.635562947276582	C.fulvum
Solyc02g077040.4.1_KAH3648630.1	Solyc02g077040.4.1	KAH3648630.1	model_5_multimer	0.637839884955216	C.fulvum
Solyc02g077040.4.1_KAH3648672.1	Solyc02g077040.4.1	KAH3648672.1	model_1_multimer	0.485372898538379	C.fulvum
Solyc02g077040.4.1_KAH3648672.1	Solyc02g077040.4.1	KAH3648672.1	model_2_multimer	0.324373416699438	C.fulvum
Solyc02g077040.4.1_KAH3648672.1	Solyc02g077040.4.1	KAH3648672.1	model_3_multimer	0.47616399905722	C.fulvum
Solyc02g077040.4.1_KAH3648672.1	Solyc02g077040.4.1	KAH3648672.1	model_4_multimer	0.411968836228833	C.fulvum
Solyc02g077040.4.1_KAH3648672.1	Solyc02g077040.4.1	KAH3648672.1	model_5_multimer	0.330764093795928	C.fulvum
Solyc02g077040.4.1_KAH3648710.1	Solyc02g077040.4.1	KAH3648710.1	model_1_multimer	0.275264614452765	C.fulvum
Solyc02g077040.4.1_KAH3648710.1	Solyc02g077040.4.1	KAH3648710.1	model_2_multimer	0.264641616919034	C.fulvum
Solyc02g077040.4.1_KAH3648710.1	Solyc02g077040.4.1	KAH3648710.1	model_3_multimer	0.296580515872409	C.fulvum
Solyc02g077040.4.1_KAH3648710.1	Solyc02g077040.4.1	KAH3648710.1	model_4_multimer	0.251335974993568	C.fulvum
Solyc02g077040.4.1_KAH3648710.1	Solyc02g077040.4.1	KAH3648710.1	model_5_multimer	0.300065370127948	C.fulvum
Solyc02g077040.4.1_KAH3648751.1	Solyc02g077040.4.1	KAH3648751.1	model_1_multimer	0.488994921821838	C.fulvum
Solyc02g077040.4.1_KAH3648751.1	Solyc02g077040.4.1	KAH3648751.1	model_2_multimer	0.438473581867804	C.fulvum
Solyc02g077040.4.1_KAH3648751.1	Solyc02g077040.4.1	KAH3648751.1	model_3_multimer	0.385833882053457	C.fulvum
Solyc02g077040.4.1_KAH3648751.1	Solyc02g077040.4.1	KAH3648751.1	model_4_multimer	0.431749582790426	C.fulvum
Solyc02g077040.4.1_KAH3648751.1	Solyc02g077040.4.1	KAH3648751.1	model_5_multimer	0.398185137683979	C.fulvum
Solyc02g077040.4.1_KAH3648752.1	Solyc02g077040.4.1	KAH3648752.1	model_1_multimer	0.184234632940889	C.fulvum
Solyc02g077040.4.1_KAH3648752.1	Solyc02g077040.4.1	KAH3648752.1	model_2_multimer	0.245314292076155	C.fulvum
Solyc02g077040.4.1_KAH3648752.1	Solyc02g077040.4.1	KAH3648752.1	model_3_multimer	0.397067393681566	C.fulvum
Solyc02g077040.4.1_KAH3648752.1	Solyc02g077040.4.1	KAH3648752.1	model_4_multimer	0.274783616037523	C.fulvum
Solyc02g077040.4.1_KAH3648752.1	Solyc02g077040.4.1	KAH3648752.1	model_5_multimer	0.289360559050414	C.fulvum
Solyc02g077040.4.1_KAH3648786.1	Solyc02g077040.4.1	KAH3648786.1	model_1_multimer	0.307492805597504	C.fulvum
Solyc02g077040.4.1_KAH3648786.1	Solyc02g077040.4.1	KAH3648786.1	model_2_multimer	0.320961483372826	C.fulvum
Solyc02g077040.4.1_KAH3648786.1	Solyc02g077040.4.1	KAH3648786.1	model_3_multimer	0.291024330737546	C.fulvum
Solyc02g077040.4.1_KAH3648786.1	Solyc02g077040.4.1	KAH3648786.1	model_4_multimer	0.358404584408345	C.fulvum
Solyc02g077040.4.1_KAH3648786.1	Solyc02g077040.4.1	KAH3648786.1	model_5_multimer	0.308220919938072	C.fulvum
Solyc02g077040.4.1_KAH3648813.1	Solyc02g077040.4.1	KAH3648813.1	model_1_multimer	0.412851545611521	C.fulvum
Solyc02g077040.4.1_KAH3648813.1	Solyc02g077040.4.1	KAH3648813.1	model_2_multimer	0.379711059961166	C.fulvum
Solyc02g077040.4.1_KAH3648813.1	Solyc02g077040.4.1	KAH3648813.1	model_3_multimer	0.509460439125783	C.fulvum
Solyc02g077040.4.1_KAH3648813.1	Solyc02g077040.4.1	KAH3648813.1	model_4_multimer	0.612080498740668	C.fulvum
Solyc02g077040.4.1_KAH3648813.1	Solyc02g077040.4.1	KAH3648813.1	model_5_multimer	0.364245839941386	C.fulvum
Solyc02g077040.4.1_KAH3648855.1	Solyc02g077040.4.1	KAH3648855.1	model_1_multimer	0.803131197818272	C.fulvum
Solyc02g077040.4.1_KAH3648855.1	Solyc02g077040.4.1	KAH3648855.1	model_2_multimer	0.347647407532239	C.fulvum
Solyc02g077040.4.1_KAH3648855.1	Solyc02g077040.4.1	KAH3648855.1	model_3_multimer	0.289536900357969	C.fulvum
Solyc02g077040.4.1_KAH3648855.1	Solyc02g077040.4.1	KAH3648855.1	model_4_multimer	0.261259713435803	C.fulvum
Solyc02g077040.4.1_KAH3648855.1	Solyc02g077040.4.1	KAH3648855.1	model_5_multimer	0.806148156003282	C.fulvum
Solyc02g077040.4.1_KAH3648866.1	Solyc02g077040.4.1	KAH3648866.1	model_1_multimer	0.378633794746589	C.fulvum
Solyc02g077040.4.1_KAH3648866.1	Solyc02g077040.4.1	KAH3648866.1	model_2_multimer	0.35328527627538	C.fulvum
Solyc02g077040.4.1_KAH3648866.1	Solyc02g077040.4.1	KAH3648866.1	model_3_multimer	0.424258762553442	C.fulvum
Solyc02g077040.4.1_KAH3648866.1	Solyc02g077040.4.1	KAH3648866.1	model_4_multimer	0.386828072967858	C.fulvum
Solyc02g077040.4.1_KAH3648866.1	Solyc02g077040.4.1	KAH3648866.1	model_5_multimer	0.404963972900144	C.fulvum
Solyc02g077040.4.1_KAH3648875.1	Solyc02g077040.4.1	KAH3648875.1	model_1_multimer	0.787955851098387	C.fulvum
Solyc02g077040.4.1_KAH3648875.1	Solyc02g077040.4.1	KAH3648875.1	model_2_multimer	0.518410091722897	C.fulvum
Solyc02g077040.4.1_KAH3648875.1	Solyc02g077040.4.1	KAH3648875.1	model_3_multimer	0.316699542154287	C.fulvum
Solyc02g077040.4.1_KAH3648875.1	Solyc02g077040.4.1	KAH3648875.1	model_4_multimer	0.415086803341486	C.fulvum
Solyc02g077040.4.1_KAH3648875.1	Solyc02g077040.4.1	KAH3648875.1	model_5_multimer	0.60134428965255	C.fulvum
Solyc02g077040.4.1_KAH3648950.1	Solyc02g077040.4.1	KAH3648950.1	model_1_multimer	0.325484076741442	C.fulvum
Solyc02g077040.4.1_KAH3648950.1	Solyc02g077040.4.1	KAH3648950.1	model_2_multimer	0.331709493408572	C.fulvum
Solyc02g077040.4.1_KAH3648950.1	Solyc02g077040.4.1	KAH3648950.1	model_3_multimer	0.413041115087348	C.fulvum
Solyc02g077040.4.1_KAH3648950.1	Solyc02g077040.4.1	KAH3648950.1	model_4_multimer	0.314212473628696	C.fulvum
Solyc02g077040.4.1_KAH3648950.1	Solyc02g077040.4.1	KAH3648950.1	model_5_multimer	0.378614552168526	C.fulvum
Solyc02g077040.4.1_KAH3648966.1	Solyc02g077040.4.1	KAH3648966.1	model_1_multimer	0.313647611479484	C.fulvum
Solyc02g077040.4.1_KAH3648966.1	Solyc02g077040.4.1	KAH3648966.1	model_2_multimer	0.37601406575593	C.fulvum
Solyc02g077040.4.1_KAH3648966.1	Solyc02g077040.4.1	KAH3648966.1	model_3_multimer	0.407485405067492	C.fulvum
Solyc02g077040.4.1_KAH3648966.1	Solyc02g077040.4.1	KAH3648966.1	model_4_multimer	0.370716058440831	C.fulvum
Solyc02g077040.4.1_KAH3648966.1	Solyc02g077040.4.1	KAH3648966.1	model_5_multimer	0.430589901607142	C.fulvum
Solyc02g077040.4.1_KAH3648976.1	Solyc02g077040.4.1	KAH3648976.1	model_1_multimer	0.314189477900468	C.fulvum
Solyc02g077040.4.1_KAH3648976.1	Solyc02g077040.4.1	KAH3648976.1	model_2_multimer	0.284327465901491	C.fulvum
Solyc02g077040.4.1_KAH3648976.1	Solyc02g077040.4.1	KAH3648976.1	model_3_multimer	0.316112659349367	C.fulvum
Solyc02g077040.4.1_KAH3648976.1	Solyc02g077040.4.1	KAH3648976.1	model_4_multimer	0.244938681538691	C.fulvum
Solyc02g077040.4.1_KAH3648976.1	Solyc02g077040.4.1	KAH3648976.1	model_5_multimer	0.260926133723599	C.fulvum
Solyc02g077040.4.1_KAH3648979.1	Solyc02g077040.4.1	KAH3648979.1	model_1_multimer	0.326527321815456	C.fulvum
Solyc02g077040.4.1_KAH3648979.1	Solyc02g077040.4.1	KAH3648979.1	model_2_multimer	0.35793939711156	C.fulvum
Solyc02g077040.4.1_KAH3648979.1	Solyc02g077040.4.1	KAH3648979.1	model_3_multimer	0.534418119206824	C.fulvum
Solyc02g077040.4.1_KAH3648979.1	Solyc02g077040.4.1	KAH3648979.1	model_4_multimer	0.311365995526323	C.fulvum
Solyc02g077040.4.1_KAH3648979.1	Solyc02g077040.4.1	KAH3648979.1	model_5_multimer	0.356693270712995	C.fulvum
Solyc02g077040.4.1_KAH3648982.1	Solyc02g077040.4.1	KAH3648982.1	model_1_multimer	0.283118810429196	C.fulvum
Solyc02g077040.4.1_KAH3648982.1	Solyc02g077040.4.1	KAH3648982.1	model_2_multimer	0.245298444734451	C.fulvum
Solyc02g077040.4.1_KAH3648982.1	Solyc02g077040.4.1	KAH3648982.1	model_3_multimer	0.244588582111084	C.fulvum
Solyc02g077040.4.1_KAH3648982.1	Solyc02g077040.4.1	KAH3648982.1	model_4_multimer	0.239663654361046	C.fulvum
Solyc02g077040.4.1_KAH3648982.1	Solyc02g077040.4.1	KAH3648982.1	model_5_multimer	0.347217379443698	C.fulvum
Solyc02g077040.4.1_KAH3648988.1	Solyc02g077040.4.1	KAH3648988.1	model_1_multimer	0.264103604968068	C.fulvum
Solyc02g077040.4.1_KAH3648988.1	Solyc02g077040.4.1	KAH3648988.1	model_2_multimer	0.337796959826115	C.fulvum
Solyc02g077040.4.1_KAH3648988.1	Solyc02g077040.4.1	KAH3648988.1	model_3_multimer	0.333783547571132	C.fulvum
Solyc02g077040.4.1_KAH3648988.1	Solyc02g077040.4.1	KAH3648988.1	model_4_multimer	0.323275274854189	C.fulvum
Solyc02g077040.4.1_KAH3648988.1	Solyc02g077040.4.1	KAH3648988.1	model_5_multimer	0.348106148657027	C.fulvum
Solyc02g077040.4.1_KAH3649025.1	Solyc02g077040.4.1	KAH3649025.1	model_1_multimer	0.44441267970301	C.fulvum
Solyc02g077040.4.1_KAH3649025.1	Solyc02g077040.4.1	KAH3649025.1	model_2_multimer	0.287200759949219	C.fulvum
Solyc02g077040.4.1_KAH3649025.1	Solyc02g077040.4.1	KAH3649025.1	model_3_multimer	0.30855133198886	C.fulvum
Solyc02g077040.4.1_KAH3649025.1	Solyc02g077040.4.1	KAH3649025.1	model_4_multimer	0.242937086280178	C.fulvum
Solyc02g077040.4.1_KAH3649025.1	Solyc02g077040.4.1	KAH3649025.1	model_5_multimer	0.25441458612942	C.fulvum
Solyc02g077040.4.1_KAH3649051.1	Solyc02g077040.4.1	KAH3649051.1	model_1_multimer	0.486354150362359	C.fulvum
Solyc02g077040.4.1_KAH3649051.1	Solyc02g077040.4.1	KAH3649051.1	model_2_multimer	0.40447878958217	C.fulvum
Solyc02g077040.4.1_KAH3649051.1	Solyc02g077040.4.1	KAH3649051.1	model_3_multimer	0.386714031507091	C.fulvum
Solyc02g077040.4.1_KAH3649051.1	Solyc02g077040.4.1	KAH3649051.1	model_4_multimer	0.445157089819538	C.fulvum
Solyc02g077040.4.1_KAH3649051.1	Solyc02g077040.4.1	KAH3649051.1	model_5_multimer	0.381015176915347	C.fulvum
Solyc02g077040.4.1_KAH3649093.1	Solyc02g077040.4.1	KAH3649093.1	model_1_multimer	0.468385033060446	C.fulvum
Solyc02g077040.4.1_KAH3649093.1	Solyc02g077040.4.1	KAH3649093.1	model_2_multimer	0.626837267582249	C.fulvum
Solyc02g077040.4.1_KAH3649093.1	Solyc02g077040.4.1	KAH3649093.1	model_3_multimer	0.420375755688056	C.fulvum
Solyc02g077040.4.1_KAH3649093.1	Solyc02g077040.4.1	KAH3649093.1	model_4_multimer	0.523048442772464	C.fulvum
Solyc02g077040.4.1_KAH3649093.1	Solyc02g077040.4.1	KAH3649093.1	model_5_multimer	0.409239378278408	C.fulvum
Solyc02g077040.4.1_KAH3649095.1	Solyc02g077040.4.1	KAH3649095.1	model_1_multimer	0.370995241991874	C.fulvum
Solyc02g077040.4.1_KAH3649095.1	Solyc02g077040.4.1	KAH3649095.1	model_2_multimer	0.405480080646335	C.fulvum
Solyc02g077040.4.1_KAH3649095.1	Solyc02g077040.4.1	KAH3649095.1	model_3_multimer	0.418065005577537	C.fulvum
Solyc02g077040.4.1_KAH3649095.1	Solyc02g077040.4.1	KAH3649095.1	model_4_multimer	0.363648448316798	C.fulvum
Solyc02g077040.4.1_KAH3649095.1	Solyc02g077040.4.1	KAH3649095.1	model_5_multimer	0.507292745603804	C.fulvum
Solyc02g077040.4.1_KAH3649230.1	Solyc02g077040.4.1	KAH3649230.1	model_1_multimer	0.322007789000661	C.fulvum
Solyc02g077040.4.1_KAH3649230.1	Solyc02g077040.4.1	KAH3649230.1	model_2_multimer	0.372825612232401	C.fulvum
Solyc02g077040.4.1_KAH3649230.1	Solyc02g077040.4.1	KAH3649230.1	model_3_multimer	0.346907037423214	C.fulvum
Solyc02g077040.4.1_KAH3649230.1	Solyc02g077040.4.1	KAH3649230.1	model_4_multimer	0.626931018038282	C.fulvum
Solyc02g077040.4.1_KAH3649230.1	Solyc02g077040.4.1	KAH3649230.1	model_5_multimer	0.284879142970062	C.fulvum
Solyc02g077040.4.1_KAH3649233.1	Solyc02g077040.4.1	KAH3649233.1	model_1_multimer	0.503823313218498	C.fulvum
Solyc02g077040.4.1_KAH3649233.1	Solyc02g077040.4.1	KAH3649233.1	model_2_multimer	0.340997818776396	C.fulvum
Solyc02g077040.4.1_KAH3649233.1	Solyc02g077040.4.1	KAH3649233.1	model_3_multimer	0.573882640752371	C.fulvum
Solyc02g077040.4.1_KAH3649233.1	Solyc02g077040.4.1	KAH3649233.1	model_4_multimer	0.418933718195494	C.fulvum
Solyc02g077040.4.1_KAH3649233.1	Solyc02g077040.4.1	KAH3649233.1	model_5_multimer	0.442990809439699	C.fulvum
Solyc02g077040.4.1_KAH3649270.1	Solyc02g077040.4.1	KAH3649270.1	model_1_multimer	0.239086002480859	C.fulvum
Solyc02g077040.4.1_KAH3649270.1	Solyc02g077040.4.1	KAH3649270.1	model_2_multimer	0.245835290571306	C.fulvum
Solyc02g077040.4.1_KAH3649270.1	Solyc02g077040.4.1	KAH3649270.1	model_3_multimer	0.22900956632722	C.fulvum
Solyc02g077040.4.1_KAH3649270.1	Solyc02g077040.4.1	KAH3649270.1	model_4_multimer	0.218829238460583	C.fulvum
Solyc02g077040.4.1_KAH3649270.1	Solyc02g077040.4.1	KAH3649270.1	model_5_multimer	0.273002702886267	C.fulvum
Solyc02g077040.4.1_KAH3649336.1	Solyc02g077040.4.1	KAH3649336.1	model_1_multimer	0.34358166944996	C.fulvum
Solyc02g077040.4.1_KAH3649336.1	Solyc02g077040.4.1	KAH3649336.1	model_2_multimer	0.738140614317287	C.fulvum
Solyc02g077040.4.1_KAH3649336.1	Solyc02g077040.4.1	KAH3649336.1	model_3_multimer	0.35264652350975	C.fulvum
Solyc02g077040.4.1_KAH3649336.1	Solyc02g077040.4.1	KAH3649336.1	model_4_multimer	0.400325111639044	C.fulvum
Solyc02g077040.4.1_KAH3649336.1	Solyc02g077040.4.1	KAH3649336.1	model_5_multimer	0.351402341646183	C.fulvum
Solyc02g077040.4.1_KAH3649358.1	Solyc02g077040.4.1	KAH3649358.1	model_1_multimer	0.327905494289723	C.fulvum
Solyc02g077040.4.1_KAH3649358.1	Solyc02g077040.4.1	KAH3649358.1	model_2_multimer	0.466912486109871	C.fulvum
Solyc02g077040.4.1_KAH3649358.1	Solyc02g077040.4.1	KAH3649358.1	model_3_multimer	0.495800758098147	C.fulvum
Solyc02g077040.4.1_KAH3649358.1	Solyc02g077040.4.1	KAH3649358.1	model_4_multimer	0.428227815189177	C.fulvum
Solyc02g077040.4.1_KAH3649358.1	Solyc02g077040.4.1	KAH3649358.1	model_5_multimer	0.545937719630391	C.fulvum
Solyc02g077040.4.1_KAH3649419.1	Solyc02g077040.4.1	KAH3649419.1	model_1_multimer	0.304329722289484	C.fulvum
Solyc02g077040.4.1_KAH3649419.1	Solyc02g077040.4.1	KAH3649419.1	model_2_multimer	0.347393867982816	C.fulvum
Solyc02g077040.4.1_KAH3649419.1	Solyc02g077040.4.1	KAH3649419.1	model_3_multimer	0.29232924371102	C.fulvum
Solyc02g077040.4.1_KAH3649419.1	Solyc02g077040.4.1	KAH3649419.1	model_4_multimer	0.286351336314134	C.fulvum
Solyc02g077040.4.1_KAH3649419.1	Solyc02g077040.4.1	KAH3649419.1	model_5_multimer	0.261546878490932	C.fulvum
Solyc02g077040.4.1_KAH3649437.1	Solyc02g077040.4.1	KAH3649437.1	model_1_multimer	0.478424666159876	C.fulvum
Solyc02g077040.4.1_KAH3649437.1	Solyc02g077040.4.1	KAH3649437.1	model_2_multimer	0.253595562569783	C.fulvum
Solyc02g077040.4.1_KAH3649437.1	Solyc02g077040.4.1	KAH3649437.1	model_3_multimer	0.284288141111381	C.fulvum
Solyc02g077040.4.1_KAH3649437.1	Solyc02g077040.4.1	KAH3649437.1	model_4_multimer	0.460605843670654	C.fulvum
Solyc02g077040.4.1_KAH3649437.1	Solyc02g077040.4.1	KAH3649437.1	model_5_multimer	0.223094620776089	C.fulvum
Solyc02g077040.4.1_KAH3649444.1	Solyc02g077040.4.1	KAH3649444.1	model_1_multimer	0.475023698224808	C.fulvum
Solyc02g077040.4.1_KAH3649444.1	Solyc02g077040.4.1	KAH3649444.1	model_2_multimer	0.279269090914528	C.fulvum
Solyc02g077040.4.1_KAH3649444.1	Solyc02g077040.4.1	KAH3649444.1	model_3_multimer	0.300747534546477	C.fulvum
Solyc02g077040.4.1_KAH3649444.1	Solyc02g077040.4.1	KAH3649444.1	model_4_multimer	0.294923817480369	C.fulvum
Solyc02g077040.4.1_KAH3649444.1	Solyc02g077040.4.1	KAH3649444.1	model_5_multimer	0.300054053095877	C.fulvum
Solyc02g077040.4.1_KAH3649446.1	Solyc02g077040.4.1	KAH3649446.1	model_1_multimer	0.224725658322815	C.fulvum
Solyc02g077040.4.1_KAH3649446.1	Solyc02g077040.4.1	KAH3649446.1	model_2_multimer	0.240251134556572	C.fulvum
Solyc02g077040.4.1_KAH3649446.1	Solyc02g077040.4.1	KAH3649446.1	model_3_multimer	0.228238571928776	C.fulvum
Solyc02g077040.4.1_KAH3649446.1	Solyc02g077040.4.1	KAH3649446.1	model_4_multimer	0.246838878125568	C.fulvum
Solyc02g077040.4.1_KAH3649446.1	Solyc02g077040.4.1	KAH3649446.1	model_5_multimer	0.283008781052549	C.fulvum
Solyc02g077040.4.1_KAH3649447.1	Solyc02g077040.4.1	KAH3649447.1	model_1_multimer	0.286043340708079	C.fulvum
Solyc02g077040.4.1_KAH3649447.1	Solyc02g077040.4.1	KAH3649447.1	model_2_multimer	0.295805930460571	C.fulvum
Solyc02g077040.4.1_KAH3649447.1	Solyc02g077040.4.1	KAH3649447.1	model_3_multimer	0.304588942908707	C.fulvum
Solyc02g077040.4.1_KAH3649447.1	Solyc02g077040.4.1	KAH3649447.1	model_4_multimer	0.257889333111951	C.fulvum
Solyc02g077040.4.1_KAH3649447.1	Solyc02g077040.4.1	KAH3649447.1	model_5_multimer	0.293059935058815	C.fulvum
Solyc02g077040.4.1_KAH3649456.1	Solyc02g077040.4.1	KAH3649456.1	model_1_multimer	0.435973009175324	C.fulvum
Solyc02g077040.4.1_KAH3649456.1	Solyc02g077040.4.1	KAH3649456.1	model_2_multimer	0.604680546451494	C.fulvum
Solyc02g077040.4.1_KAH3649456.1	Solyc02g077040.4.1	KAH3649456.1	model_3_multimer	0.504248129375896	C.fulvum
Solyc02g077040.4.1_KAH3649456.1	Solyc02g077040.4.1	KAH3649456.1	model_4_multimer	0.432769713603151	C.fulvum
Solyc02g077040.4.1_KAH3649456.1	Solyc02g077040.4.1	KAH3649456.1	model_5_multimer	0.629031629676976	C.fulvum
Solyc02g077040.4.1_KAH3649499.1	Solyc02g077040.4.1	KAH3649499.1	model_1_multimer	0.331987225510783	C.fulvum
Solyc02g077040.4.1_KAH3649499.1	Solyc02g077040.4.1	KAH3649499.1	model_2_multimer	0.312745139416921	C.fulvum
Solyc02g077040.4.1_KAH3649499.1	Solyc02g077040.4.1	KAH3649499.1	model_3_multimer	0.537875989757885	C.fulvum
Solyc02g077040.4.1_KAH3649499.1	Solyc02g077040.4.1	KAH3649499.1	model_4_multimer	0.27619866162233	C.fulvum
Solyc02g077040.4.1_KAH3649499.1	Solyc02g077040.4.1	KAH3649499.1	model_5_multimer	0.481289522544035	C.fulvum
Solyc02g077040.4.1_KAH3649555.1	Solyc02g077040.4.1	KAH3649555.1	model_1_multimer	0.299490615012502	C.fulvum
Solyc02g077040.4.1_KAH3649555.1	Solyc02g077040.4.1	KAH3649555.1	model_2_multimer	0.264056163680575	C.fulvum
Solyc02g077040.4.1_KAH3649555.1	Solyc02g077040.4.1	KAH3649555.1	model_3_multimer	0.314996677838761	C.fulvum
Solyc02g077040.4.1_KAH3649555.1	Solyc02g077040.4.1	KAH3649555.1	model_4_multimer	0.393031849955398	C.fulvum
Solyc02g077040.4.1_KAH3649555.1	Solyc02g077040.4.1	KAH3649555.1	model_5_multimer	0.210135848337698	C.fulvum
Solyc02g077040.4.1_KAH3649589.1	Solyc02g077040.4.1	KAH3649589.1	model_1_multimer	0.213174685309261	C.fulvum
Solyc02g077040.4.1_KAH3649589.1	Solyc02g077040.4.1	KAH3649589.1	model_2_multimer	0.268275254289389	C.fulvum
Solyc02g077040.4.1_KAH3649589.1	Solyc02g077040.4.1	KAH3649589.1	model_3_multimer	0.240448103991979	C.fulvum
Solyc02g077040.4.1_KAH3649589.1	Solyc02g077040.4.1	KAH3649589.1	model_4_multimer	0.232207814188265	C.fulvum
Solyc02g077040.4.1_KAH3649589.1	Solyc02g077040.4.1	KAH3649589.1	model_5_multimer	0.235599773890259	C.fulvum
Solyc02g077040.4.1_KAH3649606.1	Solyc02g077040.4.1	KAH3649606.1	model_1_multimer	0.577227846897425	C.fulvum
Solyc02g077040.4.1_KAH3649606.1	Solyc02g077040.4.1	KAH3649606.1	model_2_multimer	0.626341034079672	C.fulvum
Solyc02g077040.4.1_KAH3649606.1	Solyc02g077040.4.1	KAH3649606.1	model_3_multimer	0.666532147222978	C.fulvum
Solyc02g077040.4.1_KAH3649606.1	Solyc02g077040.4.1	KAH3649606.1	model_4_multimer	0.437619159447513	C.fulvum
Solyc02g077040.4.1_KAH3649606.1	Solyc02g077040.4.1	KAH3649606.1	model_5_multimer	0.4741095903346	C.fulvum
Solyc02g077040.4.1_KAH3649651.1	Solyc02g077040.4.1	KAH3649651.1	model_1_multimer	0.400082077255246	C.fulvum
Solyc02g077040.4.1_KAH3649651.1	Solyc02g077040.4.1	KAH3649651.1	model_2_multimer	0.408179404633834	C.fulvum
Solyc02g077040.4.1_KAH3649651.1	Solyc02g077040.4.1	KAH3649651.1	model_3_multimer	0.357856239144258	C.fulvum
Solyc02g077040.4.1_KAH3649651.1	Solyc02g077040.4.1	KAH3649651.1	model_4_multimer	0.305309942810969	C.fulvum
Solyc02g077040.4.1_KAH3649651.1	Solyc02g077040.4.1	KAH3649651.1	model_5_multimer	0.318754620477567	C.fulvum
Solyc02g077040.4.1_KAH3649669.1	Solyc02g077040.4.1	KAH3649669.1	model_1_multimer	0.391908694492174	C.fulvum
Solyc02g077040.4.1_KAH3649669.1	Solyc02g077040.4.1	KAH3649669.1	model_2_multimer	0.253402430924643	C.fulvum
Solyc02g077040.4.1_KAH3649669.1	Solyc02g077040.4.1	KAH3649669.1	model_3_multimer	0.285627699350423	C.fulvum
Solyc02g077040.4.1_KAH3649669.1	Solyc02g077040.4.1	KAH3649669.1	model_4_multimer	0.257150605218992	C.fulvum
Solyc02g077040.4.1_KAH3649669.1	Solyc02g077040.4.1	KAH3649669.1	model_5_multimer	0.248861367748019	C.fulvum
Solyc02g077040.4.1_KAH3649673.1	Solyc02g077040.4.1	KAH3649673.1	model_1_multimer	0.478907121368724	C.fulvum
Solyc02g077040.4.1_KAH3649673.1	Solyc02g077040.4.1	KAH3649673.1	model_2_multimer	0.435250935317052	C.fulvum
Solyc02g077040.4.1_KAH3649673.1	Solyc02g077040.4.1	KAH3649673.1	model_3_multimer	0.435106612355365	C.fulvum
Solyc02g077040.4.1_KAH3649673.1	Solyc02g077040.4.1	KAH3649673.1	model_4_multimer	0.485743060358841	C.fulvum
Solyc02g077040.4.1_KAH3649673.1	Solyc02g077040.4.1	KAH3649673.1	model_5_multimer	0.525289962771349	C.fulvum
Solyc02g077040.4.1_KAH3649760.1	Solyc02g077040.4.1	KAH3649760.1	model_1_multimer	0.338606071002853	C.fulvum
Solyc02g077040.4.1_KAH3649760.1	Solyc02g077040.4.1	KAH3649760.1	model_2_multimer	0.326796159979555	C.fulvum
Solyc02g077040.4.1_KAH3649760.1	Solyc02g077040.4.1	KAH3649760.1	model_3_multimer	0.736104542566732	C.fulvum
Solyc02g077040.4.1_KAH3649760.1	Solyc02g077040.4.1	KAH3649760.1	model_4_multimer	0.6289881615191	C.fulvum
Solyc02g077040.4.1_KAH3649760.1	Solyc02g077040.4.1	KAH3649760.1	model_5_multimer	0.411826241155344	C.fulvum
Solyc02g077040.4.1_KAH3649767.1	Solyc02g077040.4.1	KAH3649767.1	model_1_multimer	0.439453225077335	C.fulvum
Solyc02g077040.4.1_KAH3649767.1	Solyc02g077040.4.1	KAH3649767.1	model_2_multimer	0.420218870681793	C.fulvum
Solyc02g077040.4.1_KAH3649767.1	Solyc02g077040.4.1	KAH3649767.1	model_3_multimer	0.457361525454814	C.fulvum
Solyc02g077040.4.1_KAH3649767.1	Solyc02g077040.4.1	KAH3649767.1	model_4_multimer	0.40046706320765	C.fulvum
Solyc02g077040.4.1_KAH3649767.1	Solyc02g077040.4.1	KAH3649767.1	model_5_multimer	0.386648011316221	C.fulvum
Solyc02g077040.4.1_KAH3649791.1	Solyc02g077040.4.1	KAH3649791.1	model_1_multimer	0.426731374926994	C.fulvum
Solyc02g077040.4.1_KAH3649791.1	Solyc02g077040.4.1	KAH3649791.1	model_2_multimer	0.531714153005267	C.fulvum
Solyc02g077040.4.1_KAH3649791.1	Solyc02g077040.4.1	KAH3649791.1	model_3_multimer	0.372377398445447	C.fulvum
Solyc02g077040.4.1_KAH3649791.1	Solyc02g077040.4.1	KAH3649791.1	model_4_multimer	0.376062371114905	C.fulvum
Solyc02g077040.4.1_KAH3649791.1	Solyc02g077040.4.1	KAH3649791.1	model_5_multimer	0.356509108276122	C.fulvum
Solyc02g077040.4.1_KAH3649799.1	Solyc02g077040.4.1	KAH3649799.1	model_1_multimer	0.34695529061398	C.fulvum
Solyc02g077040.4.1_KAH3649799.1	Solyc02g077040.4.1	KAH3649799.1	model_2_multimer	0.267348360026976	C.fulvum
Solyc02g077040.4.1_KAH3649799.1	Solyc02g077040.4.1	KAH3649799.1	model_3_multimer	0.363922431431258	C.fulvum
Solyc02g077040.4.1_KAH3649799.1	Solyc02g077040.4.1	KAH3649799.1	model_4_multimer	0.695656154912362	C.fulvum
Solyc02g077040.4.1_KAH3649799.1	Solyc02g077040.4.1	KAH3649799.1	model_5_multimer	0.290313181585152	C.fulvum
Solyc02g077040.4.1_KAH3649814.1	Solyc02g077040.4.1	KAH3649814.1	model_1_multimer	0.343344554235851	C.fulvum
Solyc02g077040.4.1_KAH3649814.1	Solyc02g077040.4.1	KAH3649814.1	model_2_multimer	0.511359860172093	C.fulvum
Solyc02g077040.4.1_KAH3649814.1	Solyc02g077040.4.1	KAH3649814.1	model_3_multimer	0.474747862854551	C.fulvum
Solyc02g077040.4.1_KAH3649814.1	Solyc02g077040.4.1	KAH3649814.1	model_4_multimer	0.374061460357885	C.fulvum
Solyc02g077040.4.1_KAH3649814.1	Solyc02g077040.4.1	KAH3649814.1	model_5_multimer	0.369422922163748	C.fulvum
Solyc02g077040.4.1_KAH3649815.1	Solyc02g077040.4.1	KAH3649815.1	model_1_multimer	0.31594284778493	C.fulvum
Solyc02g077040.4.1_KAH3649815.1	Solyc02g077040.4.1	KAH3649815.1	model_2_multimer	0.306565190569936	C.fulvum
Solyc02g077040.4.1_KAH3649815.1	Solyc02g077040.4.1	KAH3649815.1	model_3_multimer	0.40652195602324	C.fulvum
Solyc02g077040.4.1_KAH3649815.1	Solyc02g077040.4.1	KAH3649815.1	model_4_multimer	0.29215259889957	C.fulvum
Solyc02g077040.4.1_KAH3649815.1	Solyc02g077040.4.1	KAH3649815.1	model_5_multimer	0.428441084142669	C.fulvum
Solyc02g077040.4.1_KAH3649828.1	Solyc02g077040.4.1	KAH3649828.1	model_1_multimer	0.52377075706428	C.fulvum
Solyc02g077040.4.1_KAH3649828.1	Solyc02g077040.4.1	KAH3649828.1	model_2_multimer	0.525993117854724	C.fulvum
Solyc02g077040.4.1_KAH3649828.1	Solyc02g077040.4.1	KAH3649828.1	model_3_multimer	0.533074415248687	C.fulvum
Solyc02g077040.4.1_KAH3649828.1	Solyc02g077040.4.1	KAH3649828.1	model_4_multimer	0.498191907298792	C.fulvum
Solyc02g077040.4.1_KAH3649828.1	Solyc02g077040.4.1	KAH3649828.1	model_5_multimer	0.533967365905913	C.fulvum
Solyc02g077040.4.1_KAH3649866.1	Solyc02g077040.4.1	KAH3649866.1	model_1_multimer	0.292856376092225	C.fulvum
Solyc02g077040.4.1_KAH3649866.1	Solyc02g077040.4.1	KAH3649866.1	model_2_multimer	0.223811141824586	C.fulvum
Solyc02g077040.4.1_KAH3649866.1	Solyc02g077040.4.1	KAH3649866.1	model_3_multimer	0.261687529684483	C.fulvum
Solyc02g077040.4.1_KAH3649866.1	Solyc02g077040.4.1	KAH3649866.1	model_4_multimer	0.181587344937156	C.fulvum
Solyc02g077040.4.1_KAH3649866.1	Solyc02g077040.4.1	KAH3649866.1	model_5_multimer	0.248514271683208	C.fulvum
Solyc02g077040.4.1_KAH3649904.1	Solyc02g077040.4.1	KAH3649904.1	model_1_multimer	0.370762059073739	C.fulvum
Solyc02g077040.4.1_KAH3649904.1	Solyc02g077040.4.1	KAH3649904.1	model_2_multimer	0.383448501359108	C.fulvum
Solyc02g077040.4.1_KAH3649904.1	Solyc02g077040.4.1	KAH3649904.1	model_3_multimer	0.317080333401301	C.fulvum
Solyc02g077040.4.1_KAH3649904.1	Solyc02g077040.4.1	KAH3649904.1	model_4_multimer	0.339608498970681	C.fulvum
Solyc02g077040.4.1_KAH3649904.1	Solyc02g077040.4.1	KAH3649904.1	model_5_multimer	0.339715032608625	C.fulvum
Solyc02g077040.4.1_KAH3649932.1	Solyc02g077040.4.1	KAH3649932.1	model_1_multimer	0.226258410910375	C.fulvum
Solyc02g077040.4.1_KAH3649932.1	Solyc02g077040.4.1	KAH3649932.1	model_2_multimer	0.252361371550511	C.fulvum
Solyc02g077040.4.1_KAH3649932.1	Solyc02g077040.4.1	KAH3649932.1	model_3_multimer	0.250878822765304	C.fulvum
Solyc02g077040.4.1_KAH3649932.1	Solyc02g077040.4.1	KAH3649932.1	model_4_multimer	0.205750652054583	C.fulvum
Solyc02g077040.4.1_KAH3649932.1	Solyc02g077040.4.1	KAH3649932.1	model_5_multimer	0.253227717608789	C.fulvum
Solyc02g077040.4.1_KAH3649997.1	Solyc02g077040.4.1	KAH3649997.1	model_1_multimer	0.740014579694009	C.fulvum
Solyc02g077040.4.1_KAH3649997.1	Solyc02g077040.4.1	KAH3649997.1	model_2_multimer	0.424578244449567	C.fulvum
Solyc02g077040.4.1_KAH3649997.1	Solyc02g077040.4.1	KAH3649997.1	model_3_multimer	0.665428100397605	C.fulvum
Solyc02g077040.4.1_KAH3649997.1	Solyc02g077040.4.1	KAH3649997.1	model_4_multimer	0.387898423076332	C.fulvum
Solyc02g077040.4.1_KAH3649997.1	Solyc02g077040.4.1	KAH3649997.1	model_5_multimer	0.350630758371261	C.fulvum
Solyc02g077040.4.1_KAH3649998.1	Solyc02g077040.4.1	KAH3649998.1	model_1_multimer	0.392579831938396	C.fulvum
Solyc02g077040.4.1_KAH3649998.1	Solyc02g077040.4.1	KAH3649998.1	model_2_multimer	0.404911574051877	C.fulvum
Solyc02g077040.4.1_KAH3649998.1	Solyc02g077040.4.1	KAH3649998.1	model_3_multimer	0.408671637178024	C.fulvum
Solyc02g077040.4.1_KAH3649998.1	Solyc02g077040.4.1	KAH3649998.1	model_4_multimer	0.354670454479696	C.fulvum
Solyc02g077040.4.1_KAH3649998.1	Solyc02g077040.4.1	KAH3649998.1	model_5_multimer	0.609833463911576	C.fulvum
Solyc02g077040.4.1_KAH3650001.1	Solyc02g077040.4.1	KAH3650001.1	model_1_multimer	0.279759606746016	C.fulvum
Solyc02g077040.4.1_KAH3650001.1	Solyc02g077040.4.1	KAH3650001.1	model_2_multimer	0.254588845797095	C.fulvum
Solyc02g077040.4.1_KAH3650001.1	Solyc02g077040.4.1	KAH3650001.1	model_3_multimer	0.305707956731123	C.fulvum
Solyc02g077040.4.1_KAH3650001.1	Solyc02g077040.4.1	KAH3650001.1	model_4_multimer	0.273988584213949	C.fulvum
Solyc02g077040.4.1_KAH3650001.1	Solyc02g077040.4.1	KAH3650001.1	model_5_multimer	0.327106518424723	C.fulvum
Solyc02g077040.4.1_KAH3650012.1	Solyc02g077040.4.1	KAH3650012.1	model_1_multimer	0.278517729346326	C.fulvum
Solyc02g077040.4.1_KAH3650012.1	Solyc02g077040.4.1	KAH3650012.1	model_2_multimer	0.313303213232789	C.fulvum
Solyc02g077040.4.1_KAH3650012.1	Solyc02g077040.4.1	KAH3650012.1	model_3_multimer	0.300770350077452	C.fulvum
Solyc02g077040.4.1_KAH3650012.1	Solyc02g077040.4.1	KAH3650012.1	model_4_multimer	0.278133114253577	C.fulvum
Solyc02g077040.4.1_KAH3650012.1	Solyc02g077040.4.1	KAH3650012.1	model_5_multimer	0.373721314094973	C.fulvum
Solyc02g077040.4.1_KAH3650024.1	Solyc02g077040.4.1	KAH3650024.1	model_1_multimer	0.707866424304061	C.fulvum
Solyc02g077040.4.1_KAH3650024.1	Solyc02g077040.4.1	KAH3650024.1	model_2_multimer	0.399358374549205	C.fulvum
Solyc02g077040.4.1_KAH3650024.1	Solyc02g077040.4.1	KAH3650024.1	model_3_multimer	0.600991917383585	C.fulvum
Solyc02g077040.4.1_KAH3650024.1	Solyc02g077040.4.1	KAH3650024.1	model_4_multimer	0.355589705053768	C.fulvum
Solyc02g077040.4.1_KAH3650024.1	Solyc02g077040.4.1	KAH3650024.1	model_5_multimer	0.316379603433379	C.fulvum
Solyc02g077040.4.1_KAH3650122.1	Solyc02g077040.4.1	KAH3650122.1	model_1_multimer	0.572781909586374	C.fulvum
Solyc02g077040.4.1_KAH3650122.1	Solyc02g077040.4.1	KAH3650122.1	model_2_multimer	0.509960504647977	C.fulvum
Solyc02g077040.4.1_KAH3650122.1	Solyc02g077040.4.1	KAH3650122.1	model_3_multimer	0.490231814787927	C.fulvum
Solyc02g077040.4.1_KAH3650122.1	Solyc02g077040.4.1	KAH3650122.1	model_4_multimer	0.514711934608193	C.fulvum
Solyc02g077040.4.1_KAH3650122.1	Solyc02g077040.4.1	KAH3650122.1	model_5_multimer	0.525419083230293	C.fulvum
Solyc02g077040.4.1_KAH3650142.1	Solyc02g077040.4.1	KAH3650142.1	model_1_multimer	0.206746840676218	C.fulvum
Solyc02g077040.4.1_KAH3650142.1	Solyc02g077040.4.1	KAH3650142.1	model_2_multimer	0.229626336180947	C.fulvum
Solyc02g077040.4.1_KAH3650142.1	Solyc02g077040.4.1	KAH3650142.1	model_3_multimer	0.629479430996929	C.fulvum
Solyc02g077040.4.1_KAH3650142.1	Solyc02g077040.4.1	KAH3650142.1	model_4_multimer	0.189207702335184	C.fulvum
Solyc02g077040.4.1_KAH3650142.1	Solyc02g077040.4.1	KAH3650142.1	model_5_multimer	0.202860901320761	C.fulvum
Solyc02g077040.4.1_KAH3650178.1	Solyc02g077040.4.1	KAH3650178.1	model_1_multimer	0.405127533394592	C.fulvum
Solyc02g077040.4.1_KAH3650178.1	Solyc02g077040.4.1	KAH3650178.1	model_2_multimer	0.298202411405689	C.fulvum
Solyc02g077040.4.1_KAH3650178.1	Solyc02g077040.4.1	KAH3650178.1	model_3_multimer	0.447067648735068	C.fulvum
Solyc02g077040.4.1_KAH3650178.1	Solyc02g077040.4.1	KAH3650178.1	model_4_multimer	0.427841790175272	C.fulvum
Solyc02g077040.4.1_KAH3650178.1	Solyc02g077040.4.1	KAH3650178.1	model_5_multimer	0.491406131868666	C.fulvum
Solyc02g077040.4.1_KAH3650179.1	Solyc02g077040.4.1	KAH3650179.1	model_1_multimer	0.37015564797235	C.fulvum
Solyc02g077040.4.1_KAH3650179.1	Solyc02g077040.4.1	KAH3650179.1	model_2_multimer	0.335163889008954	C.fulvum
Solyc02g077040.4.1_KAH3650179.1	Solyc02g077040.4.1	KAH3650179.1	model_3_multimer	0.373225673054392	C.fulvum
Solyc02g077040.4.1_KAH3650179.1	Solyc02g077040.4.1	KAH3650179.1	model_4_multimer	0.341476280402001	C.fulvum
Solyc02g077040.4.1_KAH3650179.1	Solyc02g077040.4.1	KAH3650179.1	model_5_multimer	0.310633546438575	C.fulvum
Solyc02g077040.4.1_KAH3650185.1	Solyc02g077040.4.1	KAH3650185.1	model_1_multimer	0.301150213479392	C.fulvum
Solyc02g077040.4.1_KAH3650185.1	Solyc02g077040.4.1	KAH3650185.1	model_2_multimer	0.349551822677482	C.fulvum
Solyc02g077040.4.1_KAH3650185.1	Solyc02g077040.4.1	KAH3650185.1	model_3_multimer	0.292423735244217	C.fulvum
Solyc02g077040.4.1_KAH3650185.1	Solyc02g077040.4.1	KAH3650185.1	model_4_multimer	0.324060819205986	C.fulvum
Solyc02g077040.4.1_KAH3650185.1	Solyc02g077040.4.1	KAH3650185.1	model_5_multimer	0.33461565438825	C.fulvum
Solyc02g077040.4.1_KAH3650189.1	Solyc02g077040.4.1	KAH3650189.1	model_1_multimer	0.289451553393495	C.fulvum
Solyc02g077040.4.1_KAH3650189.1	Solyc02g077040.4.1	KAH3650189.1	model_2_multimer	0.346401184113296	C.fulvum
Solyc02g077040.4.1_KAH3650189.1	Solyc02g077040.4.1	KAH3650189.1	model_3_multimer	0.414601053364269	C.fulvum
Solyc02g077040.4.1_KAH3650189.1	Solyc02g077040.4.1	KAH3650189.1	model_4_multimer	0.352631808493186	C.fulvum
Solyc02g077040.4.1_KAH3650189.1	Solyc02g077040.4.1	KAH3650189.1	model_5_multimer	0.34985959112022	C.fulvum
Solyc02g077040.4.1_KAH3650348.1	Solyc02g077040.4.1	KAH3650348.1	model_1_multimer	0.544637050749929	C.fulvum
Solyc02g077040.4.1_KAH3650348.1	Solyc02g077040.4.1	KAH3650348.1	model_2_multimer	0.311261794356095	C.fulvum
Solyc02g077040.4.1_KAH3650348.1	Solyc02g077040.4.1	KAH3650348.1	model_3_multimer	0.478198827259253	C.fulvum
Solyc02g077040.4.1_KAH3650348.1	Solyc02g077040.4.1	KAH3650348.1	model_4_multimer	0.409690063614777	C.fulvum
Solyc02g077040.4.1_KAH3650348.1	Solyc02g077040.4.1	KAH3650348.1	model_5_multimer	0.318295233372614	C.fulvum
Solyc02g077040.4.1_KAH3650388.1	Solyc02g077040.4.1	KAH3650388.1	model_1_multimer	0.467698529031433	C.fulvum
Solyc02g077040.4.1_KAH3650388.1	Solyc02g077040.4.1	KAH3650388.1	model_2_multimer	0.21904235329431	C.fulvum
Solyc02g077040.4.1_KAH3650388.1	Solyc02g077040.4.1	KAH3650388.1	model_3_multimer	0.379680767247104	C.fulvum
Solyc02g077040.4.1_KAH3650388.1	Solyc02g077040.4.1	KAH3650388.1	model_4_multimer	0.204433363129815	C.fulvum
Solyc02g077040.4.1_KAH3650388.1	Solyc02g077040.4.1	KAH3650388.1	model_5_multimer	0.273292275861669	C.fulvum
Solyc02g077040.4.1_KAH3650400.1	Solyc02g077040.4.1	KAH3650400.1	model_1_multimer	0.507247777524316	C.fulvum
Solyc02g077040.4.1_KAH3650400.1	Solyc02g077040.4.1	KAH3650400.1	model_2_multimer	0.337214032755659	C.fulvum
Solyc02g077040.4.1_KAH3650400.1	Solyc02g077040.4.1	KAH3650400.1	model_3_multimer	0.343281572491771	C.fulvum
Solyc02g077040.4.1_KAH3650400.1	Solyc02g077040.4.1	KAH3650400.1	model_4_multimer	0.347246098204729	C.fulvum
Solyc02g077040.4.1_KAH3650400.1	Solyc02g077040.4.1	KAH3650400.1	model_5_multimer	0.349780538158985	C.fulvum
Solyc02g077040.4.1_KAH3650411.1	Solyc02g077040.4.1	KAH3650411.1	model_1_multimer	0.262530044937943	C.fulvum
Solyc02g077040.4.1_KAH3650411.1	Solyc02g077040.4.1	KAH3650411.1	model_2_multimer	0.254298426895772	C.fulvum
Solyc02g077040.4.1_KAH3650411.1	Solyc02g077040.4.1	KAH3650411.1	model_3_multimer	0.272256406302762	C.fulvum
Solyc02g077040.4.1_KAH3650411.1	Solyc02g077040.4.1	KAH3650411.1	model_4_multimer	0.244614356462686	C.fulvum
Solyc02g077040.4.1_KAH3650411.1	Solyc02g077040.4.1	KAH3650411.1	model_5_multimer	0.259273826988845	C.fulvum
Solyc02g077040.4.1_KAH3650415.1	Solyc02g077040.4.1	KAH3650415.1	model_1_multimer	0.290238168093039	C.fulvum
Solyc02g077040.4.1_KAH3650415.1	Solyc02g077040.4.1	KAH3650415.1	model_2_multimer	0.247683273483663	C.fulvum
Solyc02g077040.4.1_KAH3650415.1	Solyc02g077040.4.1	KAH3650415.1	model_3_multimer	0.253500107128945	C.fulvum
Solyc02g077040.4.1_KAH3650415.1	Solyc02g077040.4.1	KAH3650415.1	model_4_multimer	0.27900851978195	C.fulvum
Solyc02g077040.4.1_KAH3650415.1	Solyc02g077040.4.1	KAH3650415.1	model_5_multimer	0.345353576396994	C.fulvum
Solyc02g077040.4.1_KAH3650441.1	Solyc02g077040.4.1	KAH3650441.1	model_1_multimer	0.323089421512443	C.fulvum
Solyc02g077040.4.1_KAH3650441.1	Solyc02g077040.4.1	KAH3650441.1	model_2_multimer	0.31348748144846	C.fulvum
Solyc02g077040.4.1_KAH3650441.1	Solyc02g077040.4.1	KAH3650441.1	model_3_multimer	0.310897631239391	C.fulvum
Solyc02g077040.4.1_KAH3650441.1	Solyc02g077040.4.1	KAH3650441.1	model_4_multimer	0.389547976741803	C.fulvum
Solyc02g077040.4.1_KAH3650441.1	Solyc02g077040.4.1	KAH3650441.1	model_5_multimer	0.318695874105511	C.fulvum
Solyc02g077040.4.1_KAH3650442.1	Solyc02g077040.4.1	KAH3650442.1	model_1_multimer	0.309318017737972	C.fulvum
Solyc02g077040.4.1_KAH3650442.1	Solyc02g077040.4.1	KAH3650442.1	model_2_multimer	0.236602646484471	C.fulvum
Solyc02g077040.4.1_KAH3650442.1	Solyc02g077040.4.1	KAH3650442.1	model_3_multimer	0.333861003987238	C.fulvum
Solyc02g077040.4.1_KAH3650442.1	Solyc02g077040.4.1	KAH3650442.1	model_4_multimer	0.33944149607436	C.fulvum
Solyc02g077040.4.1_KAH3650442.1	Solyc02g077040.4.1	KAH3650442.1	model_5_multimer	0.389721259803719	C.fulvum
Solyc02g077040.4.1_KAH3650487.1	Solyc02g077040.4.1	KAH3650487.1	model_1_multimer	0.292767118552196	C.fulvum
Solyc02g077040.4.1_KAH3650487.1	Solyc02g077040.4.1	KAH3650487.1	model_2_multimer	0.273825877287255	C.fulvum
Solyc02g077040.4.1_KAH3650487.1	Solyc02g077040.4.1	KAH3650487.1	model_3_multimer	0.297308753435349	C.fulvum
Solyc02g077040.4.1_KAH3650487.1	Solyc02g077040.4.1	KAH3650487.1	model_4_multimer	0.271838284486601	C.fulvum
Solyc02g077040.4.1_KAH3650487.1	Solyc02g077040.4.1	KAH3650487.1	model_5_multimer	0.279558002667971	C.fulvum
Solyc02g077040.4.1_KAH3650498.1	Solyc02g077040.4.1	KAH3650498.1	model_1_multimer	0.314971546925156	C.fulvum
Solyc02g077040.4.1_KAH3650498.1	Solyc02g077040.4.1	KAH3650498.1	model_2_multimer	0.260778159052597	C.fulvum
Solyc02g077040.4.1_KAH3650498.1	Solyc02g077040.4.1	KAH3650498.1	model_3_multimer	0.251604131809985	C.fulvum
Solyc02g077040.4.1_KAH3650498.1	Solyc02g077040.4.1	KAH3650498.1	model_4_multimer	0.368637060825819	C.fulvum
Solyc02g077040.4.1_KAH3650498.1	Solyc02g077040.4.1	KAH3650498.1	model_5_multimer	0.359327097120878	C.fulvum
Solyc02g077040.4.1_KAH3650557.1	Solyc02g077040.4.1	KAH3650557.1	model_1_multimer	0.622680688663845	C.fulvum
Solyc02g077040.4.1_KAH3650557.1	Solyc02g077040.4.1	KAH3650557.1	model_2_multimer	0.546610168414563	C.fulvum
Solyc02g077040.4.1_KAH3650557.1	Solyc02g077040.4.1	KAH3650557.1	model_3_multimer	0.388186137833236	C.fulvum
Solyc02g077040.4.1_KAH3650557.1	Solyc02g077040.4.1	KAH3650557.1	model_4_multimer	0.518410912891357	C.fulvum
Solyc02g077040.4.1_KAH3650557.1	Solyc02g077040.4.1	KAH3650557.1	model_5_multimer	0.429935855120323	C.fulvum
Solyc02g077040.4.1_KAH3650571.1	Solyc02g077040.4.1	KAH3650571.1	model_1_multimer	0.358406148596198	C.fulvum
Solyc02g077040.4.1_KAH3650571.1	Solyc02g077040.4.1	KAH3650571.1	model_2_multimer	0.315299137917198	C.fulvum
Solyc02g077040.4.1_KAH3650571.1	Solyc02g077040.4.1	KAH3650571.1	model_3_multimer	0.336147402420595	C.fulvum
Solyc02g077040.4.1_KAH3650571.1	Solyc02g077040.4.1	KAH3650571.1	model_4_multimer	0.237845850949588	C.fulvum
Solyc02g077040.4.1_KAH3650571.1	Solyc02g077040.4.1	KAH3650571.1	model_5_multimer	0.364984561687746	C.fulvum
Solyc02g077040.4.1_KAH3650587.1	Solyc02g077040.4.1	KAH3650587.1	model_1_multimer	0.43911110196216	C.fulvum
Solyc02g077040.4.1_KAH3650587.1	Solyc02g077040.4.1	KAH3650587.1	model_2_multimer	0.550882839967951	C.fulvum
Solyc02g077040.4.1_KAH3650587.1	Solyc02g077040.4.1	KAH3650587.1	model_3_multimer	0.529434903403067	C.fulvum
Solyc02g077040.4.1_KAH3650587.1	Solyc02g077040.4.1	KAH3650587.1	model_4_multimer	0.568556368424211	C.fulvum
Solyc02g077040.4.1_KAH3650587.1	Solyc02g077040.4.1	KAH3650587.1	model_5_multimer	0.455381923623103	C.fulvum
Solyc02g077040.4.1_KAH3650588.1	Solyc02g077040.4.1	KAH3650588.1	model_1_multimer	0.579489586310727	C.fulvum
Solyc02g077040.4.1_KAH3650588.1	Solyc02g077040.4.1	KAH3650588.1	model_2_multimer	0.38205449922165	C.fulvum
Solyc02g077040.4.1_KAH3650588.1	Solyc02g077040.4.1	KAH3650588.1	model_3_multimer	0.441415523960465	C.fulvum
Solyc02g077040.4.1_KAH3650588.1	Solyc02g077040.4.1	KAH3650588.1	model_4_multimer	0.470206552517363	C.fulvum
Solyc02g077040.4.1_KAH3650588.1	Solyc02g077040.4.1	KAH3650588.1	model_5_multimer	0.414223886197369	C.fulvum
Solyc02g077040.4.1_KAH3650608.1	Solyc02g077040.4.1	KAH3650608.1	model_1_multimer	0.3570725000953	C.fulvum
Solyc02g077040.4.1_KAH3650608.1	Solyc02g077040.4.1	KAH3650608.1	model_2_multimer	0.489750376505271	C.fulvum
Solyc02g077040.4.1_KAH3650608.1	Solyc02g077040.4.1	KAH3650608.1	model_3_multimer	0.380837674414344	C.fulvum
Solyc02g077040.4.1_KAH3650608.1	Solyc02g077040.4.1	KAH3650608.1	model_4_multimer	0.451484746588773	C.fulvum
Solyc02g077040.4.1_KAH3650608.1	Solyc02g077040.4.1	KAH3650608.1	model_5_multimer	0.408227683961406	C.fulvum
Solyc02g077040.4.1_KAH3650695.1	Solyc02g077040.4.1	KAH3650695.1	model_1_multimer	0.264751923937402	C.fulvum
Solyc02g077040.4.1_KAH3650695.1	Solyc02g077040.4.1	KAH3650695.1	model_2_multimer	0.26587845051684	C.fulvum
Solyc02g077040.4.1_KAH3650695.1	Solyc02g077040.4.1	KAH3650695.1	model_3_multimer	0.36185455635896	C.fulvum
Solyc02g077040.4.1_KAH3650695.1	Solyc02g077040.4.1	KAH3650695.1	model_4_multimer	0.23513293052459	C.fulvum
Solyc02g077040.4.1_KAH3650695.1	Solyc02g077040.4.1	KAH3650695.1	model_5_multimer	0.278951040216675	C.fulvum
Solyc02g077040.4.1_KAH3650830.1	Solyc02g077040.4.1	KAH3650830.1	model_1_multimer	0.22082817055238	C.fulvum
Solyc02g077040.4.1_KAH3650830.1	Solyc02g077040.4.1	KAH3650830.1	model_2_multimer	0.314237341643612	C.fulvum
Solyc02g077040.4.1_KAH3650830.1	Solyc02g077040.4.1	KAH3650830.1	model_3_multimer	0.253161424895632	C.fulvum
Solyc02g077040.4.1_KAH3650830.1	Solyc02g077040.4.1	KAH3650830.1	model_4_multimer	0.236308758820872	C.fulvum
Solyc02g077040.4.1_KAH3650830.1	Solyc02g077040.4.1	KAH3650830.1	model_5_multimer	0.305452520316436	C.fulvum
Solyc02g077040.4.1_KAH3650856.1	Solyc02g077040.4.1	KAH3650856.1	model_1_multimer	0.243877406928678	C.fulvum
Solyc02g077040.4.1_KAH3650856.1	Solyc02g077040.4.1	KAH3650856.1	model_2_multimer	0.616858245080852	C.fulvum
Solyc02g077040.4.1_KAH3650856.1	Solyc02g077040.4.1	KAH3650856.1	model_3_multimer	0.241561304180221	C.fulvum
Solyc02g077040.4.1_KAH3650856.1	Solyc02g077040.4.1	KAH3650856.1	model_4_multimer	0.233150058869685	C.fulvum
Solyc02g077040.4.1_KAH3650856.1	Solyc02g077040.4.1	KAH3650856.1	model_5_multimer	0.291907050129183	C.fulvum
Solyc02g077040.4.1_KAH3650872.1	Solyc02g077040.4.1	KAH3650872.1	model_1_multimer	0.328369662748688	C.fulvum
Solyc02g077040.4.1_KAH3650872.1	Solyc02g077040.4.1	KAH3650872.1	model_2_multimer	0.264397435552913	C.fulvum
Solyc02g077040.4.1_KAH3650872.1	Solyc02g077040.4.1	KAH3650872.1	model_3_multimer	0.230692741865274	C.fulvum
Solyc02g077040.4.1_KAH3650872.1	Solyc02g077040.4.1	KAH3650872.1	model_4_multimer	0.227849254917148	C.fulvum
Solyc02g077040.4.1_KAH3650872.1	Solyc02g077040.4.1	KAH3650872.1	model_5_multimer	0.263338500413961	C.fulvum
Solyc02g077040.4.1_KAH3650904.1	Solyc02g077040.4.1	KAH3650904.1	model_1_multimer	0.670202462702741	C.fulvum
Solyc02g077040.4.1_KAH3650904.1	Solyc02g077040.4.1	KAH3650904.1	model_2_multimer	0.471659932213915	C.fulvum
Solyc02g077040.4.1_KAH3650904.1	Solyc02g077040.4.1	KAH3650904.1	model_3_multimer	0.497625787623333	C.fulvum
Solyc02g077040.4.1_KAH3650904.1	Solyc02g077040.4.1	KAH3650904.1	model_4_multimer	0.829253737593107	C.fulvum
Solyc02g077040.4.1_KAH3650904.1	Solyc02g077040.4.1	KAH3650904.1	model_5_multimer	0.556719643947478	C.fulvum
Solyc02g077040.4.1_KAH3650919.1	Solyc02g077040.4.1	KAH3650919.1	model_1_multimer	0.405209476406144	C.fulvum
Solyc02g077040.4.1_KAH3650919.1	Solyc02g077040.4.1	KAH3650919.1	model_2_multimer	0.308096526708215	C.fulvum
Solyc02g077040.4.1_KAH3650919.1	Solyc02g077040.4.1	KAH3650919.1	model_3_multimer	0.22821100585587	C.fulvum
Solyc02g077040.4.1_KAH3650919.1	Solyc02g077040.4.1	KAH3650919.1	model_4_multimer	0.438267617375919	C.fulvum
Solyc02g077040.4.1_KAH3650919.1	Solyc02g077040.4.1	KAH3650919.1	model_5_multimer	0.260780992795723	C.fulvum
Solyc02g077040.4.1_KAH3650945.1	Solyc02g077040.4.1	KAH3650945.1	model_1_multimer	0.242237344316415	C.fulvum
Solyc02g077040.4.1_KAH3650945.1	Solyc02g077040.4.1	KAH3650945.1	model_2_multimer	0.432360835572968	C.fulvum
Solyc02g077040.4.1_KAH3650945.1	Solyc02g077040.4.1	KAH3650945.1	model_3_multimer	0.197840051403525	C.fulvum
Solyc02g077040.4.1_KAH3650945.1	Solyc02g077040.4.1	KAH3650945.1	model_4_multimer	0.294063113078277	C.fulvum
Solyc02g077040.4.1_KAH3650945.1	Solyc02g077040.4.1	KAH3650945.1	model_5_multimer	0.235559598074955	C.fulvum
Solyc02g077040.4.1_KAH3650962.1	Solyc02g077040.4.1	KAH3650962.1	model_1_multimer	0.223429015276692	C.fulvum
Solyc02g077040.4.1_KAH3650962.1	Solyc02g077040.4.1	KAH3650962.1	model_2_multimer	0.256719328169232	C.fulvum
Solyc02g077040.4.1_KAH3650962.1	Solyc02g077040.4.1	KAH3650962.1	model_3_multimer	0.462154201469438	C.fulvum
Solyc02g077040.4.1_KAH3650962.1	Solyc02g077040.4.1	KAH3650962.1	model_4_multimer	0.26817952803093	C.fulvum
Solyc02g077040.4.1_KAH3650962.1	Solyc02g077040.4.1	KAH3650962.1	model_5_multimer	0.357987717182332	C.fulvum
Solyc02g077040.4.1_KAH3651005.1	Solyc02g077040.4.1	KAH3651005.1	model_1_multimer	0.225888917789313	C.fulvum
Solyc02g077040.4.1_KAH3651005.1	Solyc02g077040.4.1	KAH3651005.1	model_2_multimer	0.211169603245232	C.fulvum
Solyc02g077040.4.1_KAH3651005.1	Solyc02g077040.4.1	KAH3651005.1	model_3_multimer	0.201754119858924	C.fulvum
Solyc02g077040.4.1_KAH3651005.1	Solyc02g077040.4.1	KAH3651005.1	model_4_multimer	0.209488733299401	C.fulvum
Solyc02g077040.4.1_KAH3651005.1	Solyc02g077040.4.1	KAH3651005.1	model_5_multimer	0.200137127708067	C.fulvum
Solyc02g077040.4.1_KAH3651020.1	Solyc02g077040.4.1	KAH3651020.1	model_1_multimer	0.391842927647065	C.fulvum
Solyc02g077040.4.1_KAH3651020.1	Solyc02g077040.4.1	KAH3651020.1	model_2_multimer	0.327927519963506	C.fulvum
Solyc02g077040.4.1_KAH3651020.1	Solyc02g077040.4.1	KAH3651020.1	model_3_multimer	0.284854557202699	C.fulvum
Solyc02g077040.4.1_KAH3651020.1	Solyc02g077040.4.1	KAH3651020.1	model_4_multimer	0.355014740061226	C.fulvum
Solyc02g077040.4.1_KAH3651020.1	Solyc02g077040.4.1	KAH3651020.1	model_5_multimer	0.457638538313908	C.fulvum
Solyc02g077040.4.1_KAH3651025.1	Solyc02g077040.4.1	KAH3651025.1	model_1_multimer	0.280184128194643	C.fulvum
Solyc02g077040.4.1_KAH3651025.1	Solyc02g077040.4.1	KAH3651025.1	model_2_multimer	0.236835494950298	C.fulvum
Solyc02g077040.4.1_KAH3651025.1	Solyc02g077040.4.1	KAH3651025.1	model_3_multimer	0.315389540951969	C.fulvum
Solyc02g077040.4.1_KAH3651025.1	Solyc02g077040.4.1	KAH3651025.1	model_4_multimer	0.672296437882106	C.fulvum
Solyc02g077040.4.1_KAH3651025.1	Solyc02g077040.4.1	KAH3651025.1	model_5_multimer	0.438155409931905	C.fulvum
Solyc02g077040.4.1_KAH3651042.1	Solyc02g077040.4.1	KAH3651042.1	model_1_multimer	0.365484028002908	C.fulvum
Solyc02g077040.4.1_KAH3651042.1	Solyc02g077040.4.1	KAH3651042.1	model_2_multimer	0.409902301480519	C.fulvum
Solyc02g077040.4.1_KAH3651042.1	Solyc02g077040.4.1	KAH3651042.1	model_3_multimer	0.302811212151405	C.fulvum
Solyc02g077040.4.1_KAH3651042.1	Solyc02g077040.4.1	KAH3651042.1	model_4_multimer	0.47489533405002	C.fulvum
Solyc02g077040.4.1_KAH3651042.1	Solyc02g077040.4.1	KAH3651042.1	model_5_multimer	0.36685995727782	C.fulvum
Solyc02g077040.4.1_KAH3651067.1	Solyc02g077040.4.1	KAH3651067.1	model_1_multimer	0.310792387259637	C.fulvum
Solyc02g077040.4.1_KAH3651067.1	Solyc02g077040.4.1	KAH3651067.1	model_2_multimer	0.373677502446433	C.fulvum
Solyc02g077040.4.1_KAH3651067.1	Solyc02g077040.4.1	KAH3651067.1	model_3_multimer	0.356680228860007	C.fulvum
Solyc02g077040.4.1_KAH3651067.1	Solyc02g077040.4.1	KAH3651067.1	model_4_multimer	0.345496258665734	C.fulvum
Solyc02g077040.4.1_KAH3651067.1	Solyc02g077040.4.1	KAH3651067.1	model_5_multimer	0.35452696958534	C.fulvum
Solyc02g077040.4.1_KAH3651082.1	Solyc02g077040.4.1	KAH3651082.1	model_1_multimer	0.310697191784868	C.fulvum
Solyc02g077040.4.1_KAH3651082.1	Solyc02g077040.4.1	KAH3651082.1	model_2_multimer	0.272268551774334	C.fulvum
Solyc02g077040.4.1_KAH3651082.1	Solyc02g077040.4.1	KAH3651082.1	model_3_multimer	0.380168737822344	C.fulvum
Solyc02g077040.4.1_KAH3651082.1	Solyc02g077040.4.1	KAH3651082.1	model_4_multimer	0.445857780408412	C.fulvum
Solyc02g077040.4.1_KAH3651082.1	Solyc02g077040.4.1	KAH3651082.1	model_5_multimer	0.439693303674831	C.fulvum
Solyc02g077040.4.1_KAH3651092.1	Solyc02g077040.4.1	KAH3651092.1	model_1_multimer	0.258026790934929	C.fulvum
Solyc02g077040.4.1_KAH3651092.1	Solyc02g077040.4.1	KAH3651092.1	model_2_multimer	0.300238661614435	C.fulvum
Solyc02g077040.4.1_KAH3651092.1	Solyc02g077040.4.1	KAH3651092.1	model_3_multimer	0.302887333445206	C.fulvum
Solyc02g077040.4.1_KAH3651092.1	Solyc02g077040.4.1	KAH3651092.1	model_4_multimer	0.260704521078617	C.fulvum
Solyc02g077040.4.1_KAH3651092.1	Solyc02g077040.4.1	KAH3651092.1	model_5_multimer	0.230508921386788	C.fulvum
Solyc02g077040.4.1_KAH3651204.1	Solyc02g077040.4.1	KAH3651204.1	model_1_multimer	0.501257363005688	C.fulvum
Solyc02g077040.4.1_KAH3651204.1	Solyc02g077040.4.1	KAH3651204.1	model_2_multimer	0.442242672709674	C.fulvum
Solyc02g077040.4.1_KAH3651204.1	Solyc02g077040.4.1	KAH3651204.1	model_3_multimer	0.372535442184579	C.fulvum
Solyc02g077040.4.1_KAH3651204.1	Solyc02g077040.4.1	KAH3651204.1	model_4_multimer	0.374478268736352	C.fulvum
Solyc02g077040.4.1_KAH3651204.1	Solyc02g077040.4.1	KAH3651204.1	model_5_multimer	0.330751228981641	C.fulvum
Solyc02g077040.4.1_KAH3651305.1	Solyc02g077040.4.1	KAH3651305.1	model_1_multimer	0.400795517967492	C.fulvum
Solyc02g077040.4.1_KAH3651305.1	Solyc02g077040.4.1	KAH3651305.1	model_2_multimer	0.597109235366328	C.fulvum
Solyc02g077040.4.1_KAH3651305.1	Solyc02g077040.4.1	KAH3651305.1	model_3_multimer	0.307510798098138	C.fulvum
Solyc02g077040.4.1_KAH3651305.1	Solyc02g077040.4.1	KAH3651305.1	model_4_multimer	0.358384766691863	C.fulvum
Solyc02g077040.4.1_KAH3651305.1	Solyc02g077040.4.1	KAH3651305.1	model_5_multimer	0.365630422935238	C.fulvum
Solyc02g077040.4.1_KAH3651335.1	Solyc02g077040.4.1	KAH3651335.1	model_1_multimer	0.379043115951276	C.fulvum
Solyc02g077040.4.1_KAH3651335.1	Solyc02g077040.4.1	KAH3651335.1	model_2_multimer	0.370206591528324	C.fulvum
Solyc02g077040.4.1_KAH3651335.1	Solyc02g077040.4.1	KAH3651335.1	model_3_multimer	0.352179713911708	C.fulvum
Solyc02g077040.4.1_KAH3651335.1	Solyc02g077040.4.1	KAH3651335.1	model_4_multimer	0.334586422317079	C.fulvum
Solyc02g077040.4.1_KAH3651335.1	Solyc02g077040.4.1	KAH3651335.1	model_5_multimer	0.35453620040827	C.fulvum
Solyc02g077040.4.1_KAH3651377.1	Solyc02g077040.4.1	KAH3651377.1	model_1_multimer	0.251369736228846	C.fulvum
Solyc02g077040.4.1_KAH3651377.1	Solyc02g077040.4.1	KAH3651377.1	model_2_multimer	0.257248959198558	C.fulvum
Solyc02g077040.4.1_KAH3651377.1	Solyc02g077040.4.1	KAH3651377.1	model_3_multimer	0.268339556225203	C.fulvum
Solyc02g077040.4.1_KAH3651377.1	Solyc02g077040.4.1	KAH3651377.1	model_4_multimer	0.247920186562393	C.fulvum
Solyc02g077040.4.1_KAH3651377.1	Solyc02g077040.4.1	KAH3651377.1	model_5_multimer	0.23394502379386	C.fulvum
Solyc02g077040.4.1_KAH3651387.1	Solyc02g077040.4.1	KAH3651387.1	model_1_multimer	0.560015733447532	C.fulvum
Solyc02g077040.4.1_KAH3651387.1	Solyc02g077040.4.1	KAH3651387.1	model_2_multimer	0.465215897683682	C.fulvum
Solyc02g077040.4.1_KAH3651387.1	Solyc02g077040.4.1	KAH3651387.1	model_3_multimer	0.501676797979538	C.fulvum
Solyc02g077040.4.1_KAH3651387.1	Solyc02g077040.4.1	KAH3651387.1	model_4_multimer	0.420675013829313	C.fulvum
Solyc02g077040.4.1_KAH3651387.1	Solyc02g077040.4.1	KAH3651387.1	model_5_multimer	0.503606666299941	C.fulvum
Solyc02g077040.4.1_KAH3651396.1	Solyc02g077040.4.1	KAH3651396.1	model_1_multimer	0.505727563297632	C.fulvum
Solyc02g077040.4.1_KAH3651396.1	Solyc02g077040.4.1	KAH3651396.1	model_2_multimer	0.344844854732861	C.fulvum
Solyc02g077040.4.1_KAH3651396.1	Solyc02g077040.4.1	KAH3651396.1	model_3_multimer	0.427528914531692	C.fulvum
Solyc02g077040.4.1_KAH3651396.1	Solyc02g077040.4.1	KAH3651396.1	model_4_multimer	0.381725140328775	C.fulvum
Solyc02g077040.4.1_KAH3651396.1	Solyc02g077040.4.1	KAH3651396.1	model_5_multimer	0.335443146291438	C.fulvum
Solyc02g077040.4.1_KAH3651409.1	Solyc02g077040.4.1	KAH3651409.1	model_1_multimer	0.265276367427172	C.fulvum
Solyc02g077040.4.1_KAH3651409.1	Solyc02g077040.4.1	KAH3651409.1	model_2_multimer	0.335309089808532	C.fulvum
Solyc02g077040.4.1_KAH3651409.1	Solyc02g077040.4.1	KAH3651409.1	model_3_multimer	0.301314400907092	C.fulvum
Solyc02g077040.4.1_KAH3651409.1	Solyc02g077040.4.1	KAH3651409.1	model_4_multimer	0.587399217733094	C.fulvum
Solyc02g077040.4.1_KAH3651409.1	Solyc02g077040.4.1	KAH3651409.1	model_5_multimer	0.295243257272067	C.fulvum
Solyc02g077040.4.1_KAH3651445.1	Solyc02g077040.4.1	KAH3651445.1	model_1_multimer	0.243874422520588	C.fulvum
Solyc02g077040.4.1_KAH3651445.1	Solyc02g077040.4.1	KAH3651445.1	model_2_multimer	0.264867168150992	C.fulvum
Solyc02g077040.4.1_KAH3651445.1	Solyc02g077040.4.1	KAH3651445.1	model_3_multimer	0.337672004237031	C.fulvum
Solyc02g077040.4.1_KAH3651445.1	Solyc02g077040.4.1	KAH3651445.1	model_4_multimer	0.262184503503346	C.fulvum
Solyc02g077040.4.1_KAH3651445.1	Solyc02g077040.4.1	KAH3651445.1	model_5_multimer	0.290358221911952	C.fulvum
Solyc02g077040.4.1_KAH3651488.1	Solyc02g077040.4.1	KAH3651488.1	model_1_multimer	0.283643616406188	C.fulvum
Solyc02g077040.4.1_KAH3651488.1	Solyc02g077040.4.1	KAH3651488.1	model_2_multimer	0.29905804963088	C.fulvum
Solyc02g077040.4.1_KAH3651488.1	Solyc02g077040.4.1	KAH3651488.1	model_3_multimer	0.269333862972102	C.fulvum
Solyc02g077040.4.1_KAH3651488.1	Solyc02g077040.4.1	KAH3651488.1	model_4_multimer	0.31014750546028	C.fulvum
Solyc02g077040.4.1_KAH3651488.1	Solyc02g077040.4.1	KAH3651488.1	model_5_multimer	0.322641195656996	C.fulvum
Solyc02g077040.4.1_KAH3651515.1	Solyc02g077040.4.1	KAH3651515.1	model_1_multimer	0.355905103359268	C.fulvum
Solyc02g077040.4.1_KAH3651515.1	Solyc02g077040.4.1	KAH3651515.1	model_2_multimer	0.290473933693097	C.fulvum
Solyc02g077040.4.1_KAH3651515.1	Solyc02g077040.4.1	KAH3651515.1	model_3_multimer	0.540603928276203	C.fulvum
Solyc02g077040.4.1_KAH3651515.1	Solyc02g077040.4.1	KAH3651515.1	model_4_multimer	0.514912354312946	C.fulvum
Solyc02g077040.4.1_KAH3651515.1	Solyc02g077040.4.1	KAH3651515.1	model_5_multimer	0.362230917340754	C.fulvum
Solyc02g077040.4.1_KAH3651545.1	Solyc02g077040.4.1	KAH3651545.1	model_1_multimer	0.287643386290904	C.fulvum
Solyc02g077040.4.1_KAH3651545.1	Solyc02g077040.4.1	KAH3651545.1	model_2_multimer	0.28815690438371	C.fulvum
Solyc02g077040.4.1_KAH3651545.1	Solyc02g077040.4.1	KAH3651545.1	model_3_multimer	0.402704665627708	C.fulvum
Solyc02g077040.4.1_KAH3651545.1	Solyc02g077040.4.1	KAH3651545.1	model_4_multimer	0.285235649768568	C.fulvum
Solyc02g077040.4.1_KAH3651545.1	Solyc02g077040.4.1	KAH3651545.1	model_5_multimer	0.301926900902004	C.fulvum
Solyc02g077040.4.1_KAH3651553.1	Solyc02g077040.4.1	KAH3651553.1	model_1_multimer	0.270350313433433	C.fulvum
Solyc02g077040.4.1_KAH3651553.1	Solyc02g077040.4.1	KAH3651553.1	model_2_multimer	0.267608679113257	C.fulvum
Solyc02g077040.4.1_KAH3651553.1	Solyc02g077040.4.1	KAH3651553.1	model_3_multimer	0.260031281299155	C.fulvum
Solyc02g077040.4.1_KAH3651553.1	Solyc02g077040.4.1	KAH3651553.1	model_4_multimer	0.3992175384054	C.fulvum
Solyc02g077040.4.1_KAH3651553.1	Solyc02g077040.4.1	KAH3651553.1	model_5_multimer	0.260355828342192	C.fulvum
Solyc02g077040.4.1_KAH3651560.1	Solyc02g077040.4.1	KAH3651560.1	model_1_multimer	0.301041459282883	C.fulvum
Solyc02g077040.4.1_KAH3651560.1	Solyc02g077040.4.1	KAH3651560.1	model_2_multimer	0.3156427292263	C.fulvum
Solyc02g077040.4.1_KAH3651560.1	Solyc02g077040.4.1	KAH3651560.1	model_3_multimer	0.262097503541133	C.fulvum
Solyc02g077040.4.1_KAH3651560.1	Solyc02g077040.4.1	KAH3651560.1	model_4_multimer	0.27995420074602	C.fulvum
Solyc02g077040.4.1_KAH3651560.1	Solyc02g077040.4.1	KAH3651560.1	model_5_multimer	0.568289141245028	C.fulvum
Solyc02g077040.4.1_KAH3651598.1	Solyc02g077040.4.1	KAH3651598.1	model_1_multimer	0.280262874434242	C.fulvum
Solyc02g077040.4.1_KAH3651598.1	Solyc02g077040.4.1	KAH3651598.1	model_2_multimer	0.497597322103335	C.fulvum
Solyc02g077040.4.1_KAH3651598.1	Solyc02g077040.4.1	KAH3651598.1	model_3_multimer	0.248722135442354	C.fulvum
Solyc02g077040.4.1_KAH3651598.1	Solyc02g077040.4.1	KAH3651598.1	model_4_multimer	0.349223127821199	C.fulvum
Solyc02g077040.4.1_KAH3651598.1	Solyc02g077040.4.1	KAH3651598.1	model_5_multimer	0.474974566076542	C.fulvum
Solyc02g077040.4.1_KAH3651707.1	Solyc02g077040.4.1	KAH3651707.1	model_1_multimer	0.329581968662485	C.fulvum
Solyc02g077040.4.1_KAH3651707.1	Solyc02g077040.4.1	KAH3651707.1	model_2_multimer	0.307333972782816	C.fulvum
Solyc02g077040.4.1_KAH3651707.1	Solyc02g077040.4.1	KAH3651707.1	model_3_multimer	0.297741151150329	C.fulvum
Solyc02g077040.4.1_KAH3651707.1	Solyc02g077040.4.1	KAH3651707.1	model_4_multimer	0.359101690295213	C.fulvum
Solyc02g077040.4.1_KAH3651707.1	Solyc02g077040.4.1	KAH3651707.1	model_5_multimer	0.325056867672287	C.fulvum
Solyc02g077040.4.1_KAH3651708.1	Solyc02g077040.4.1	KAH3651708.1	model_1_multimer	0.322200236689959	C.fulvum
Solyc02g077040.4.1_KAH3651708.1	Solyc02g077040.4.1	KAH3651708.1	model_2_multimer	0.239904448107979	C.fulvum
Solyc02g077040.4.1_KAH3651708.1	Solyc02g077040.4.1	KAH3651708.1	model_3_multimer	0.24240649346387	C.fulvum
Solyc02g077040.4.1_KAH3651708.1	Solyc02g077040.4.1	KAH3651708.1	model_4_multimer	0.245592709490256	C.fulvum
Solyc02g077040.4.1_KAH3651708.1	Solyc02g077040.4.1	KAH3651708.1	model_5_multimer	0.3796894495607	C.fulvum
Solyc02g077040.4.1_KAH3651737.1	Solyc02g077040.4.1	KAH3651737.1	model_1_multimer	0.261227899324938	C.fulvum
Solyc02g077040.4.1_KAH3651737.1	Solyc02g077040.4.1	KAH3651737.1	model_2_multimer	0.324355388273005	C.fulvum
Solyc02g077040.4.1_KAH3651737.1	Solyc02g077040.4.1	KAH3651737.1	model_3_multimer	0.291933784861895	C.fulvum
Solyc02g077040.4.1_KAH3651737.1	Solyc02g077040.4.1	KAH3651737.1	model_4_multimer	0.234438250274141	C.fulvum
Solyc02g077040.4.1_KAH3651737.1	Solyc02g077040.4.1	KAH3651737.1	model_5_multimer	0.253665520792769	C.fulvum
Solyc02g077040.4.1_KAH3651740.1	Solyc02g077040.4.1	KAH3651740.1	model_1_multimer	0.211359570794618	C.fulvum
Solyc02g077040.4.1_KAH3651740.1	Solyc02g077040.4.1	KAH3651740.1	model_2_multimer	0.344547952688666	C.fulvum
Solyc02g077040.4.1_KAH3651740.1	Solyc02g077040.4.1	KAH3651740.1	model_3_multimer	0.242277939288054	C.fulvum
Solyc02g077040.4.1_KAH3651740.1	Solyc02g077040.4.1	KAH3651740.1	model_4_multimer	0.266117337981388	C.fulvum
Solyc02g077040.4.1_KAH3651740.1	Solyc02g077040.4.1	KAH3651740.1	model_5_multimer	0.310754170937878	C.fulvum
Solyc02g077040.4.1_KAH3651755.1	Solyc02g077040.4.1	KAH3651755.1	model_1_multimer	0.301712152384504	C.fulvum
Solyc02g077040.4.1_KAH3651755.1	Solyc02g077040.4.1	KAH3651755.1	model_2_multimer	0.255463096178661	C.fulvum
Solyc02g077040.4.1_KAH3651755.1	Solyc02g077040.4.1	KAH3651755.1	model_3_multimer	0.249076702196345	C.fulvum
Solyc02g077040.4.1_KAH3651755.1	Solyc02g077040.4.1	KAH3651755.1	model_4_multimer	0.25433139218406	C.fulvum
Solyc02g077040.4.1_KAH3651755.1	Solyc02g077040.4.1	KAH3651755.1	model_5_multimer	0.342657758478691	C.fulvum
Solyc02g077040.4.1_KAH3651779.1	Solyc02g077040.4.1	KAH3651779.1	model_1_multimer	0.351718747306478	C.fulvum
Solyc02g077040.4.1_KAH3651779.1	Solyc02g077040.4.1	KAH3651779.1	model_2_multimer	0.377156176164408	C.fulvum
Solyc02g077040.4.1_KAH3651779.1	Solyc02g077040.4.1	KAH3651779.1	model_3_multimer	0.445050396273177	C.fulvum
Solyc02g077040.4.1_KAH3651779.1	Solyc02g077040.4.1	KAH3651779.1	model_4_multimer	0.314252370763091	C.fulvum
Solyc02g077040.4.1_KAH3651779.1	Solyc02g077040.4.1	KAH3651779.1	model_5_multimer	0.419041866129681	C.fulvum
Solyc02g077040.4.1_KAH3651791.1	Solyc02g077040.4.1	KAH3651791.1	model_1_multimer	0.379779637828784	C.fulvum
Solyc02g077040.4.1_KAH3651791.1	Solyc02g077040.4.1	KAH3651791.1	model_2_multimer	0.351891528340911	C.fulvum
Solyc02g077040.4.1_KAH3651791.1	Solyc02g077040.4.1	KAH3651791.1	model_3_multimer	0.323122713579728	C.fulvum
Solyc02g077040.4.1_KAH3651791.1	Solyc02g077040.4.1	KAH3651791.1	model_4_multimer	0.321614180193905	C.fulvum
Solyc02g077040.4.1_KAH3651791.1	Solyc02g077040.4.1	KAH3651791.1	model_5_multimer	0.465012292839542	C.fulvum
Solyc02g077040.4.1_KAH3651827.1	Solyc02g077040.4.1	KAH3651827.1	model_1_multimer	0.598331823844512	C.fulvum
Solyc02g077040.4.1_KAH3651827.1	Solyc02g077040.4.1	KAH3651827.1	model_2_multimer	0.48126411631788	C.fulvum
Solyc02g077040.4.1_KAH3651827.1	Solyc02g077040.4.1	KAH3651827.1	model_3_multimer	0.303271466817328	C.fulvum
Solyc02g077040.4.1_KAH3651827.1	Solyc02g077040.4.1	KAH3651827.1	model_4_multimer	0.273828823653417	C.fulvum
Solyc02g077040.4.1_KAH3651827.1	Solyc02g077040.4.1	KAH3651827.1	model_5_multimer	0.320350982377313	C.fulvum
Solyc02g077040.4.1_KAH3651946.1	Solyc02g077040.4.1	KAH3651946.1	model_1_multimer	0.318638147801729	C.fulvum
Solyc02g077040.4.1_KAH3651946.1	Solyc02g077040.4.1	KAH3651946.1	model_2_multimer	0.239609015024608	C.fulvum
Solyc02g077040.4.1_KAH3651946.1	Solyc02g077040.4.1	KAH3651946.1	model_3_multimer	0.24887737529726	C.fulvum
Solyc02g077040.4.1_KAH3651946.1	Solyc02g077040.4.1	KAH3651946.1	model_4_multimer	0.262947950207166	C.fulvum
Solyc02g077040.4.1_KAH3651946.1	Solyc02g077040.4.1	KAH3651946.1	model_5_multimer	0.255922656786939	C.fulvum
Solyc02g077040.4.1_KAH3652009.1	Solyc02g077040.4.1	KAH3652009.1	model_1_multimer	0.618947410288042	C.fulvum
Solyc02g077040.4.1_KAH3652009.1	Solyc02g077040.4.1	KAH3652009.1	model_2_multimer	0.635981528705482	C.fulvum
Solyc02g077040.4.1_KAH3652009.1	Solyc02g077040.4.1	KAH3652009.1	model_3_multimer	0.648989211517382	C.fulvum
Solyc02g077040.4.1_KAH3652009.1	Solyc02g077040.4.1	KAH3652009.1	model_4_multimer	0.546504753877595	C.fulvum
Solyc02g077040.4.1_KAH3652009.1	Solyc02g077040.4.1	KAH3652009.1	model_5_multimer	0.481417144539588	C.fulvum
Solyc02g077040.4.1_KAH3652010.1	Solyc02g077040.4.1	KAH3652010.1	model_1_multimer	0.331499413839846	C.fulvum
Solyc02g077040.4.1_KAH3652010.1	Solyc02g077040.4.1	KAH3652010.1	model_2_multimer	0.300822507050689	C.fulvum
Solyc02g077040.4.1_KAH3652010.1	Solyc02g077040.4.1	KAH3652010.1	model_3_multimer	0.305356375536926	C.fulvum
Solyc02g077040.4.1_KAH3652010.1	Solyc02g077040.4.1	KAH3652010.1	model_4_multimer	0.331703664793859	C.fulvum
Solyc02g077040.4.1_KAH3652010.1	Solyc02g077040.4.1	KAH3652010.1	model_5_multimer	0.307102781423792	C.fulvum
Solyc02g077040.4.1_KAH3652072.1	Solyc02g077040.4.1	KAH3652072.1	model_1_multimer	0.212708865969445	C.fulvum
Solyc02g077040.4.1_KAH3652072.1	Solyc02g077040.4.1	KAH3652072.1	model_2_multimer	0.264357294323826	C.fulvum
Solyc02g077040.4.1_KAH3652072.1	Solyc02g077040.4.1	KAH3652072.1	model_3_multimer	0.241359317259218	C.fulvum
Solyc02g077040.4.1_KAH3652072.1	Solyc02g077040.4.1	KAH3652072.1	model_4_multimer	0.2623519250664	C.fulvum
Solyc02g077040.4.1_KAH3652072.1	Solyc02g077040.4.1	KAH3652072.1	model_5_multimer	0.265896256988553	C.fulvum
Solyc02g077040.4.1_KAH3652120.1	Solyc02g077040.4.1	KAH3652120.1	model_1_multimer	0.225640505857064	C.fulvum
Solyc02g077040.4.1_KAH3652120.1	Solyc02g077040.4.1	KAH3652120.1	model_2_multimer	0.223067967577271	C.fulvum
Solyc02g077040.4.1_KAH3652120.1	Solyc02g077040.4.1	KAH3652120.1	model_3_multimer	0.237818271154108	C.fulvum
Solyc02g077040.4.1_KAH3652120.1	Solyc02g077040.4.1	KAH3652120.1	model_4_multimer	0.200562390839459	C.fulvum
Solyc02g077040.4.1_KAH3652120.1	Solyc02g077040.4.1	KAH3652120.1	model_5_multimer	0.263498456805957	C.fulvum
Solyc02g077040.4.1_KAH3652141.1	Solyc02g077040.4.1	KAH3652141.1	model_1_multimer	0.211946936898421	C.fulvum
Solyc02g077040.4.1_KAH3652141.1	Solyc02g077040.4.1	KAH3652141.1	model_2_multimer	0.426036243088455	C.fulvum
Solyc02g077040.4.1_KAH3652141.1	Solyc02g077040.4.1	KAH3652141.1	model_3_multimer	0.279130430396378	C.fulvum
Solyc02g077040.4.1_KAH3652141.1	Solyc02g077040.4.1	KAH3652141.1	model_4_multimer	0.311936646689238	C.fulvum
Solyc02g077040.4.1_KAH3652141.1	Solyc02g077040.4.1	KAH3652141.1	model_5_multimer	0.329403290168114	C.fulvum
Solyc02g077040.4.1_KAH3652182.1	Solyc02g077040.4.1	KAH3652182.1	model_1_multimer	0.486667363313051	C.fulvum
Solyc02g077040.4.1_KAH3652182.1	Solyc02g077040.4.1	KAH3652182.1	model_2_multimer	0.326126726470274	C.fulvum
Solyc02g077040.4.1_KAH3652182.1	Solyc02g077040.4.1	KAH3652182.1	model_3_multimer	0.285673103142978	C.fulvum
Solyc02g077040.4.1_KAH3652182.1	Solyc02g077040.4.1	KAH3652182.1	model_4_multimer	0.2276810926458	C.fulvum
Solyc02g077040.4.1_KAH3652182.1	Solyc02g077040.4.1	KAH3652182.1	model_5_multimer	0.232369910933804	C.fulvum
Solyc02g077040.4.1_KAH3652198.1	Solyc02g077040.4.1	KAH3652198.1	model_1_multimer	0.294031890236681	C.fulvum
Solyc02g077040.4.1_KAH3652198.1	Solyc02g077040.4.1	KAH3652198.1	model_2_multimer	0.34325977466437	C.fulvum
Solyc02g077040.4.1_KAH3652198.1	Solyc02g077040.4.1	KAH3652198.1	model_3_multimer	0.341403473402451	C.fulvum
Solyc02g077040.4.1_KAH3652198.1	Solyc02g077040.4.1	KAH3652198.1	model_4_multimer	0.323709958849995	C.fulvum
Solyc02g077040.4.1_KAH3652198.1	Solyc02g077040.4.1	KAH3652198.1	model_5_multimer	0.386168573423814	C.fulvum
Solyc02g077040.4.1_KAH3652199.1	Solyc02g077040.4.1	KAH3652199.1	model_1_multimer	0.370956484451809	C.fulvum
Solyc02g077040.4.1_KAH3652199.1	Solyc02g077040.4.1	KAH3652199.1	model_2_multimer	0.374565117429382	C.fulvum
Solyc02g077040.4.1_KAH3652199.1	Solyc02g077040.4.1	KAH3652199.1	model_3_multimer	0.423414760506451	C.fulvum
Solyc02g077040.4.1_KAH3652199.1	Solyc02g077040.4.1	KAH3652199.1	model_4_multimer	0.307701873821191	C.fulvum
Solyc02g077040.4.1_KAH3652199.1	Solyc02g077040.4.1	KAH3652199.1	model_5_multimer	0.364940142862869	C.fulvum
Solyc02g077040.4.1_KAH3652234.1	Solyc02g077040.4.1	KAH3652234.1	model_1_multimer	0.478740663427739	C.fulvum
Solyc02g077040.4.1_KAH3652234.1	Solyc02g077040.4.1	KAH3652234.1	model_2_multimer	0.407750957319773	C.fulvum
Solyc02g077040.4.1_KAH3652234.1	Solyc02g077040.4.1	KAH3652234.1	model_3_multimer	0.428198354127025	C.fulvum
Solyc02g077040.4.1_KAH3652234.1	Solyc02g077040.4.1	KAH3652234.1	model_4_multimer	0.383952598036198	C.fulvum
Solyc02g077040.4.1_KAH3652234.1	Solyc02g077040.4.1	KAH3652234.1	model_5_multimer	0.49155868199848	C.fulvum
Solyc02g077040.4.1_KAH3652296.1	Solyc02g077040.4.1	KAH3652296.1	model_1_multimer	0.501732222471266	C.fulvum
Solyc02g077040.4.1_KAH3652296.1	Solyc02g077040.4.1	KAH3652296.1	model_2_multimer	0.391153186527619	C.fulvum
Solyc02g077040.4.1_KAH3652296.1	Solyc02g077040.4.1	KAH3652296.1	model_3_multimer	0.444074033755153	C.fulvum
Solyc02g077040.4.1_KAH3652296.1	Solyc02g077040.4.1	KAH3652296.1	model_4_multimer	0.407872432792238	C.fulvum
Solyc02g077040.4.1_KAH3652296.1	Solyc02g077040.4.1	KAH3652296.1	model_5_multimer	0.402751644436149	C.fulvum
Solyc02g077040.4.1_KAH3652313.1	Solyc02g077040.4.1	KAH3652313.1	model_1_multimer	0.283901702879442	C.fulvum
Solyc02g077040.4.1_KAH3652313.1	Solyc02g077040.4.1	KAH3652313.1	model_2_multimer	0.342204221684542	C.fulvum
Solyc02g077040.4.1_KAH3652313.1	Solyc02g077040.4.1	KAH3652313.1	model_3_multimer	0.23236458826584	C.fulvum
Solyc02g077040.4.1_KAH3652313.1	Solyc02g077040.4.1	KAH3652313.1	model_4_multimer	0.257310603035189	C.fulvum
Solyc02g077040.4.1_KAH3652313.1	Solyc02g077040.4.1	KAH3652313.1	model_5_multimer	0.423366390560517	C.fulvum
Solyc02g077040.4.1_KAH3652315.1	Solyc02g077040.4.1	KAH3652315.1	model_1_multimer	0.216057856607207	C.fulvum
Solyc02g077040.4.1_KAH3652315.1	Solyc02g077040.4.1	KAH3652315.1	model_2_multimer	0.499538007017444	C.fulvum
Solyc02g077040.4.1_KAH3652315.1	Solyc02g077040.4.1	KAH3652315.1	model_3_multimer	0.271964058853807	C.fulvum
Solyc02g077040.4.1_KAH3652315.1	Solyc02g077040.4.1	KAH3652315.1	model_4_multimer	0.214495864612644	C.fulvum
Solyc02g077040.4.1_KAH3652315.1	Solyc02g077040.4.1	KAH3652315.1	model_5_multimer	0.265841153237372	C.fulvum
Solyc02g077040.4.1_KAH3652381.1	Solyc02g077040.4.1	KAH3652381.1	model_1_multimer	0.504286020684187	C.fulvum
Solyc02g077040.4.1_KAH3652381.1	Solyc02g077040.4.1	KAH3652381.1	model_2_multimer	0.461523876364982	C.fulvum
Solyc02g077040.4.1_KAH3652381.1	Solyc02g077040.4.1	KAH3652381.1	model_3_multimer	0.430952489207723	C.fulvum
Solyc02g077040.4.1_KAH3652381.1	Solyc02g077040.4.1	KAH3652381.1	model_4_multimer	0.427779356216639	C.fulvum
Solyc02g077040.4.1_KAH3652381.1	Solyc02g077040.4.1	KAH3652381.1	model_5_multimer	0.405506274140445	C.fulvum
Solyc02g077040.4.1_KAH3652408.1	Solyc02g077040.4.1	KAH3652408.1	model_1_multimer	0.249351868760258	C.fulvum
Solyc02g077040.4.1_KAH3652408.1	Solyc02g077040.4.1	KAH3652408.1	model_2_multimer	0.302815151657476	C.fulvum
Solyc02g077040.4.1_KAH3652408.1	Solyc02g077040.4.1	KAH3652408.1	model_3_multimer	0.494696572343647	C.fulvum
Solyc02g077040.4.1_KAH3652408.1	Solyc02g077040.4.1	KAH3652408.1	model_4_multimer	0.402388739331457	C.fulvum
Solyc02g077040.4.1_KAH3652408.1	Solyc02g077040.4.1	KAH3652408.1	model_5_multimer	0.243456128720239	C.fulvum
Solyc02g077040.4.1_KAH3652443.1	Solyc02g077040.4.1	KAH3652443.1	model_1_multimer	0.261554967769245	C.fulvum
Solyc02g077040.4.1_KAH3652443.1	Solyc02g077040.4.1	KAH3652443.1	model_2_multimer	0.303185024847025	C.fulvum
Solyc02g077040.4.1_KAH3652443.1	Solyc02g077040.4.1	KAH3652443.1	model_3_multimer	0.310888878681345	C.fulvum
Solyc02g077040.4.1_KAH3652443.1	Solyc02g077040.4.1	KAH3652443.1	model_4_multimer	0.312256995749423	C.fulvum
Solyc02g077040.4.1_KAH3652443.1	Solyc02g077040.4.1	KAH3652443.1	model_5_multimer	0.306812303495347	C.fulvum
Solyc02g077040.4.1_KAH3652562.1	Solyc02g077040.4.1	KAH3652562.1	model_1_multimer	0.387929082162962	C.fulvum
Solyc02g077040.4.1_KAH3652562.1	Solyc02g077040.4.1	KAH3652562.1	model_2_multimer	0.430280580158914	C.fulvum
Solyc02g077040.4.1_KAH3652562.1	Solyc02g077040.4.1	KAH3652562.1	model_3_multimer	0.45202582490851	C.fulvum
Solyc02g077040.4.1_KAH3652562.1	Solyc02g077040.4.1	KAH3652562.1	model_4_multimer	0.496869965888557	C.fulvum
Solyc02g077040.4.1_KAH3652562.1	Solyc02g077040.4.1	KAH3652562.1	model_5_multimer	0.598554219285258	C.fulvum
Solyc02g077040.4.1_KAH3652566.1	Solyc02g077040.4.1	KAH3652566.1	model_1_multimer	0.35683988524669	C.fulvum
Solyc02g077040.4.1_KAH3652566.1	Solyc02g077040.4.1	KAH3652566.1	model_2_multimer	0.276695959719211	C.fulvum
Solyc02g077040.4.1_KAH3652566.1	Solyc02g077040.4.1	KAH3652566.1	model_3_multimer	0.294814048111166	C.fulvum
Solyc02g077040.4.1_KAH3652566.1	Solyc02g077040.4.1	KAH3652566.1	model_4_multimer	0.282640486791964	C.fulvum
Solyc02g077040.4.1_KAH3652566.1	Solyc02g077040.4.1	KAH3652566.1	model_5_multimer	0.338251098658388	C.fulvum
Solyc02g077040.4.1_KAH3652584.1	Solyc02g077040.4.1	KAH3652584.1	model_1_multimer	0.334784359009927	C.fulvum
Solyc02g077040.4.1_KAH3652584.1	Solyc02g077040.4.1	KAH3652584.1	model_2_multimer	0.267822190304763	C.fulvum
Solyc02g077040.4.1_KAH3652584.1	Solyc02g077040.4.1	KAH3652584.1	model_3_multimer	0.316918669992237	C.fulvum
Solyc02g077040.4.1_KAH3652584.1	Solyc02g077040.4.1	KAH3652584.1	model_4_multimer	0.220592774850016	C.fulvum
Solyc02g077040.4.1_KAH3652584.1	Solyc02g077040.4.1	KAH3652584.1	model_5_multimer	0.277960974701667	C.fulvum
Solyc02g077040.4.1_KAH3652610.1	Solyc02g077040.4.1	KAH3652610.1	model_1_multimer	0.478786335430126	C.fulvum
Solyc02g077040.4.1_KAH3652610.1	Solyc02g077040.4.1	KAH3652610.1	model_2_multimer	0.376438262414223	C.fulvum
Solyc02g077040.4.1_KAH3652610.1	Solyc02g077040.4.1	KAH3652610.1	model_3_multimer	0.325145578711155	C.fulvum
Solyc02g077040.4.1_KAH3652610.1	Solyc02g077040.4.1	KAH3652610.1	model_4_multimer	0.264491195436264	C.fulvum
Solyc02g077040.4.1_KAH3652610.1	Solyc02g077040.4.1	KAH3652610.1	model_5_multimer	0.306654031523418	C.fulvum
Solyc02g077040.4.1_KAH3652632.1	Solyc02g077040.4.1	KAH3652632.1	model_1_multimer	0.558644912168109	C.fulvum
Solyc02g077040.4.1_KAH3652632.1	Solyc02g077040.4.1	KAH3652632.1	model_2_multimer	0.534530816109935	C.fulvum
Solyc02g077040.4.1_KAH3652632.1	Solyc02g077040.4.1	KAH3652632.1	model_3_multimer	0.634938853243146	C.fulvum
Solyc02g077040.4.1_KAH3652632.1	Solyc02g077040.4.1	KAH3652632.1	model_4_multimer	0.366463581743808	C.fulvum
Solyc02g077040.4.1_KAH3652632.1	Solyc02g077040.4.1	KAH3652632.1	model_5_multimer	0.737029884488443	C.fulvum
Solyc02g077040.4.1_KAH3652642.1	Solyc02g077040.4.1	KAH3652642.1	model_1_multimer	0.398676721284458	C.fulvum
Solyc02g077040.4.1_KAH3652642.1	Solyc02g077040.4.1	KAH3652642.1	model_2_multimer	0.49242837097979	C.fulvum
Solyc02g077040.4.1_KAH3652642.1	Solyc02g077040.4.1	KAH3652642.1	model_3_multimer	0.388597302044133	C.fulvum
Solyc02g077040.4.1_KAH3652642.1	Solyc02g077040.4.1	KAH3652642.1	model_4_multimer	0.339788233709764	C.fulvum
Solyc02g077040.4.1_KAH3652642.1	Solyc02g077040.4.1	KAH3652642.1	model_5_multimer	0.48476372934074	C.fulvum
Solyc02g077040.4.1_KAH3652665.1	Solyc02g077040.4.1	KAH3652665.1	model_1_multimer	0.385683364970387	C.fulvum
Solyc02g077040.4.1_KAH3652665.1	Solyc02g077040.4.1	KAH3652665.1	model_2_multimer	0.32354723365097	C.fulvum
Solyc02g077040.4.1_KAH3652665.1	Solyc02g077040.4.1	KAH3652665.1	model_3_multimer	0.492030178655043	C.fulvum
Solyc02g077040.4.1_KAH3652665.1	Solyc02g077040.4.1	KAH3652665.1	model_4_multimer	0.294616580734496	C.fulvum
Solyc02g077040.4.1_KAH3652665.1	Solyc02g077040.4.1	KAH3652665.1	model_5_multimer	0.376093735814911	C.fulvum
Solyc02g077040.4.1_KAH3652768.1	Solyc02g077040.4.1	KAH3652768.1	model_1_multimer	0.292097945982367	C.fulvum
Solyc02g077040.4.1_KAH3652768.1	Solyc02g077040.4.1	KAH3652768.1	model_2_multimer	0.338948106105014	C.fulvum
Solyc02g077040.4.1_KAH3652768.1	Solyc02g077040.4.1	KAH3652768.1	model_3_multimer	0.292836269131977	C.fulvum
Solyc02g077040.4.1_KAH3652768.1	Solyc02g077040.4.1	KAH3652768.1	model_4_multimer	0.347211919202447	C.fulvum
Solyc02g077040.4.1_KAH3652768.1	Solyc02g077040.4.1	KAH3652768.1	model_5_multimer	0.392132242607431	C.fulvum
Solyc02g077040.4.1_KAH3652774.1	Solyc02g077040.4.1	KAH3652774.1	model_1_multimer	0.279521329859868	C.fulvum
Solyc02g077040.4.1_KAH3652774.1	Solyc02g077040.4.1	KAH3652774.1	model_2_multimer	0.291440359203734	C.fulvum
Solyc02g077040.4.1_KAH3652774.1	Solyc02g077040.4.1	KAH3652774.1	model_3_multimer	0.271057250783674	C.fulvum
Solyc02g077040.4.1_KAH3652774.1	Solyc02g077040.4.1	KAH3652774.1	model_4_multimer	0.338843246010164	C.fulvum
Solyc02g077040.4.1_KAH3652774.1	Solyc02g077040.4.1	KAH3652774.1	model_5_multimer	0.262195779550684	C.fulvum
Solyc02g077040.4.1_KAH3652815.1	Solyc02g077040.4.1	KAH3652815.1	model_1_multimer	0.242795883567407	C.fulvum
Solyc02g077040.4.1_KAH3652815.1	Solyc02g077040.4.1	KAH3652815.1	model_2_multimer	0.295837475839307	C.fulvum
Solyc02g077040.4.1_KAH3652815.1	Solyc02g077040.4.1	KAH3652815.1	model_3_multimer	0.315679353934172	C.fulvum
Solyc02g077040.4.1_KAH3652815.1	Solyc02g077040.4.1	KAH3652815.1	model_4_multimer	0.239140468149719	C.fulvum
Solyc02g077040.4.1_KAH3652815.1	Solyc02g077040.4.1	KAH3652815.1	model_5_multimer	0.294530099585253	C.fulvum
Solyc02g077040.4.1_KAH3652822.1	Solyc02g077040.4.1	KAH3652822.1	model_1_multimer	0.227556619222296	C.fulvum
Solyc02g077040.4.1_KAH3652822.1	Solyc02g077040.4.1	KAH3652822.1	model_2_multimer	0.598126041708449	C.fulvum
Solyc02g077040.4.1_KAH3652822.1	Solyc02g077040.4.1	KAH3652822.1	model_3_multimer	0.27157610918992	C.fulvum
Solyc02g077040.4.1_KAH3652822.1	Solyc02g077040.4.1	KAH3652822.1	model_4_multimer	0.699515716321999	C.fulvum
Solyc02g077040.4.1_KAH3652822.1	Solyc02g077040.4.1	KAH3652822.1	model_5_multimer	0.358555407073889	C.fulvum
Solyc02g077040.4.1_KAH3652870.1	Solyc02g077040.4.1	KAH3652870.1	model_1_multimer	0.462607856634343	C.fulvum
Solyc02g077040.4.1_KAH3652870.1	Solyc02g077040.4.1	KAH3652870.1	model_2_multimer	0.555227581498209	C.fulvum
Solyc02g077040.4.1_KAH3652870.1	Solyc02g077040.4.1	KAH3652870.1	model_3_multimer	0.756832271010805	C.fulvum
Solyc02g077040.4.1_KAH3652870.1	Solyc02g077040.4.1	KAH3652870.1	model_4_multimer	0.247507570752719	C.fulvum
Solyc02g077040.4.1_KAH3652870.1	Solyc02g077040.4.1	KAH3652870.1	model_5_multimer	0.731081046203497	C.fulvum
Solyc02g077040.4.1_KAH3652896.1	Solyc02g077040.4.1	KAH3652896.1	model_1_multimer	0.484383064241266	C.fulvum
Solyc02g077040.4.1_KAH3652896.1	Solyc02g077040.4.1	KAH3652896.1	model_2_multimer	0.350870318584142	C.fulvum
Solyc02g077040.4.1_KAH3652896.1	Solyc02g077040.4.1	KAH3652896.1	model_3_multimer	0.379677812891106	C.fulvum
Solyc02g077040.4.1_KAH3652896.1	Solyc02g077040.4.1	KAH3652896.1	model_4_multimer	0.768375139209556	C.fulvum
Solyc02g077040.4.1_KAH3652896.1	Solyc02g077040.4.1	KAH3652896.1	model_5_multimer	0.422490735814018	C.fulvum
Solyc02g077040.4.1_KAH3652901.1	Solyc02g077040.4.1	KAH3652901.1	model_1_multimer	0.266516471046651	C.fulvum
Solyc02g077040.4.1_KAH3652901.1	Solyc02g077040.4.1	KAH3652901.1	model_2_multimer	0.284458562226797	C.fulvum
Solyc02g077040.4.1_KAH3652901.1	Solyc02g077040.4.1	KAH3652901.1	model_3_multimer	0.320324376784821	C.fulvum
Solyc02g077040.4.1_KAH3652901.1	Solyc02g077040.4.1	KAH3652901.1	model_4_multimer	0.276341163941694	C.fulvum
Solyc02g077040.4.1_KAH3652901.1	Solyc02g077040.4.1	KAH3652901.1	model_5_multimer	0.288827228174241	C.fulvum
Solyc02g077040.4.1_KAH3652923.1	Solyc02g077040.4.1	KAH3652923.1	model_1_multimer	0.28999236974509	C.fulvum
Solyc02g077040.4.1_KAH3652923.1	Solyc02g077040.4.1	KAH3652923.1	model_2_multimer	0.373329655782662	C.fulvum
Solyc02g077040.4.1_KAH3652923.1	Solyc02g077040.4.1	KAH3652923.1	model_3_multimer	0.258835431509518	C.fulvum
Solyc02g077040.4.1_KAH3652923.1	Solyc02g077040.4.1	KAH3652923.1	model_4_multimer	0.248274028441166	C.fulvum
Solyc02g077040.4.1_KAH3652923.1	Solyc02g077040.4.1	KAH3652923.1	model_5_multimer	0.442047982130519	C.fulvum
Solyc02g077040.4.1_KAH3652924.1	Solyc02g077040.4.1	KAH3652924.1	model_1_multimer	0.433310274421308	C.fulvum
Solyc02g077040.4.1_KAH3652924.1	Solyc02g077040.4.1	KAH3652924.1	model_2_multimer	0.418604829259342	C.fulvum
Solyc02g077040.4.1_KAH3652924.1	Solyc02g077040.4.1	KAH3652924.1	model_3_multimer	0.442685545833055	C.fulvum
Solyc02g077040.4.1_KAH3652924.1	Solyc02g077040.4.1	KAH3652924.1	model_4_multimer	0.404792253146126	C.fulvum
Solyc02g077040.4.1_KAH3652924.1	Solyc02g077040.4.1	KAH3652924.1	model_5_multimer	0.413095538070284	C.fulvum
Solyc02g077040.4.1_KAH3652944.1	Solyc02g077040.4.1	KAH3652944.1	model_1_multimer	0.36824935130056	C.fulvum
Solyc02g077040.4.1_KAH3652944.1	Solyc02g077040.4.1	KAH3652944.1	model_2_multimer	0.328494831589415	C.fulvum
Solyc02g077040.4.1_KAH3652944.1	Solyc02g077040.4.1	KAH3652944.1	model_3_multimer	0.333398617533555	C.fulvum
Solyc02g077040.4.1_KAH3652944.1	Solyc02g077040.4.1	KAH3652944.1	model_4_multimer	0.379999115047534	C.fulvum
Solyc02g077040.4.1_KAH3652944.1	Solyc02g077040.4.1	KAH3652944.1	model_5_multimer	0.366061072729244	C.fulvum
Solyc02g077040.4.1_KAH3652990.1	Solyc02g077040.4.1	KAH3652990.1	model_1_multimer	0.327584526433723	C.fulvum
Solyc02g077040.4.1_KAH3652990.1	Solyc02g077040.4.1	KAH3652990.1	model_2_multimer	0.355627199008234	C.fulvum
Solyc02g077040.4.1_KAH3652990.1	Solyc02g077040.4.1	KAH3652990.1	model_3_multimer	0.335338134740837	C.fulvum
Solyc02g077040.4.1_KAH3652990.1	Solyc02g077040.4.1	KAH3652990.1	model_4_multimer	0.263615539107155	C.fulvum
Solyc02g077040.4.1_KAH3652990.1	Solyc02g077040.4.1	KAH3652990.1	model_5_multimer	0.387014098577208	C.fulvum
Solyc02g077040.4.1_KAH3653012.1	Solyc02g077040.4.1	KAH3653012.1	model_1_multimer	0.319420258011369	C.fulvum
Solyc02g077040.4.1_KAH3653012.1	Solyc02g077040.4.1	KAH3653012.1	model_2_multimer	0.334700749337226	C.fulvum
Solyc02g077040.4.1_KAH3653012.1	Solyc02g077040.4.1	KAH3653012.1	model_3_multimer	0.372561351508594	C.fulvum
Solyc02g077040.4.1_KAH3653012.1	Solyc02g077040.4.1	KAH3653012.1	model_4_multimer	0.305594352056055	C.fulvum
Solyc02g077040.4.1_KAH3653012.1	Solyc02g077040.4.1	KAH3653012.1	model_5_multimer	0.319371199776172	C.fulvum
Solyc02g077040.4.1_KAH3653049.1	Solyc02g077040.4.1	KAH3653049.1	model_1_multimer	0.218256179058833	C.fulvum
Solyc02g077040.4.1_KAH3653049.1	Solyc02g077040.4.1	KAH3653049.1	model_2_multimer	0.232904465312012	C.fulvum
Solyc02g077040.4.1_KAH3653049.1	Solyc02g077040.4.1	KAH3653049.1	model_3_multimer	0.237337410454206	C.fulvum
Solyc02g077040.4.1_KAH3653049.1	Solyc02g077040.4.1	KAH3653049.1	model_4_multimer	0.232356269221464	C.fulvum
Solyc02g077040.4.1_KAH3653049.1	Solyc02g077040.4.1	KAH3653049.1	model_5_multimer	0.207390582138592	C.fulvum
Solyc02g077040.4.1_KAH3653250.1	Solyc02g077040.4.1	KAH3653250.1	model_1_multimer	0.297110780028402	C.fulvum
Solyc02g077040.4.1_KAH3653250.1	Solyc02g077040.4.1	KAH3653250.1	model_2_multimer	0.293830715705007	C.fulvum
Solyc02g077040.4.1_KAH3653250.1	Solyc02g077040.4.1	KAH3653250.1	model_3_multimer	0.299570866426681	C.fulvum
Solyc02g077040.4.1_KAH3653250.1	Solyc02g077040.4.1	KAH3653250.1	model_4_multimer	0.347448519810897	C.fulvum
Solyc02g077040.4.1_KAH3653250.1	Solyc02g077040.4.1	KAH3653250.1	model_5_multimer	0.238221471915437	C.fulvum
Solyc02g077040.4.1_KAH3653281.1	Solyc02g077040.4.1	KAH3653281.1	model_1_multimer	0.364186412305877	C.fulvum
Solyc02g077040.4.1_KAH3653281.1	Solyc02g077040.4.1	KAH3653281.1	model_2_multimer	0.337774660028063	C.fulvum
Solyc02g077040.4.1_KAH3653281.1	Solyc02g077040.4.1	KAH3653281.1	model_3_multimer	0.405189087830898	C.fulvum
Solyc02g077040.4.1_KAH3653281.1	Solyc02g077040.4.1	KAH3653281.1	model_4_multimer	0.333433996292879	C.fulvum
Solyc02g077040.4.1_KAH3653281.1	Solyc02g077040.4.1	KAH3653281.1	model_5_multimer	0.367157381411764	C.fulvum
Solyc02g077040.4.1_KAH3653300.1	Solyc02g077040.4.1	KAH3653300.1	model_1_multimer	0.507584699698467	C.fulvum
Solyc02g077040.4.1_KAH3653300.1	Solyc02g077040.4.1	KAH3653300.1	model_2_multimer	0.394154658449155	C.fulvum
Solyc02g077040.4.1_KAH3653300.1	Solyc02g077040.4.1	KAH3653300.1	model_3_multimer	0.440507659364633	C.fulvum
Solyc02g077040.4.1_KAH3653300.1	Solyc02g077040.4.1	KAH3653300.1	model_4_multimer	0.534964166646584	C.fulvum
Solyc02g077040.4.1_KAH3653300.1	Solyc02g077040.4.1	KAH3653300.1	model_5_multimer	0.432477299027903	C.fulvum
Solyc02g077040.4.1_KAH3653319.1	Solyc02g077040.4.1	KAH3653319.1	model_1_multimer	0.364169996100232	C.fulvum
Solyc02g077040.4.1_KAH3653319.1	Solyc02g077040.4.1	KAH3653319.1	model_2_multimer	0.309644462996099	C.fulvum
Solyc02g077040.4.1_KAH3653319.1	Solyc02g077040.4.1	KAH3653319.1	model_3_multimer	0.711785849655916	C.fulvum
Solyc02g077040.4.1_KAH3653319.1	Solyc02g077040.4.1	KAH3653319.1	model_4_multimer	0.473561158002037	C.fulvum
Solyc02g077040.4.1_KAH3653319.1	Solyc02g077040.4.1	KAH3653319.1	model_5_multimer	0.304867646575411	C.fulvum
Solyc02g077040.4.1_KAH3653368.1	Solyc02g077040.4.1	KAH3653368.1	model_1_multimer	0.215276141053207	C.fulvum
Solyc02g077040.4.1_KAH3653368.1	Solyc02g077040.4.1	KAH3653368.1	model_2_multimer	0.327323749748821	C.fulvum
Solyc02g077040.4.1_KAH3653368.1	Solyc02g077040.4.1	KAH3653368.1	model_3_multimer	0.340537873799483	C.fulvum
Solyc02g077040.4.1_KAH3653368.1	Solyc02g077040.4.1	KAH3653368.1	model_4_multimer	0.197727053889516	C.fulvum
Solyc02g077040.4.1_KAH3653368.1	Solyc02g077040.4.1	KAH3653368.1	model_5_multimer	0.218253691884578	C.fulvum
Solyc02g077040.4.1_KAH3653370.1	Solyc02g077040.4.1	KAH3653370.1	model_1_multimer	0.38593373111496	C.fulvum
Solyc02g077040.4.1_KAH3653370.1	Solyc02g077040.4.1	KAH3653370.1	model_2_multimer	0.44973893081576	C.fulvum
Solyc02g077040.4.1_KAH3653370.1	Solyc02g077040.4.1	KAH3653370.1	model_3_multimer	0.343996590360048	C.fulvum
Solyc02g077040.4.1_KAH3653370.1	Solyc02g077040.4.1	KAH3653370.1	model_4_multimer	0.329875861133093	C.fulvum
Solyc02g077040.4.1_KAH3653370.1	Solyc02g077040.4.1	KAH3653370.1	model_5_multimer	0.379747462833258	C.fulvum
Solyc02g077040.4.1_KAH3653405.1	Solyc02g077040.4.1	KAH3653405.1	model_1_multimer	0.296425609692081	C.fulvum
Solyc02g077040.4.1_KAH3653405.1	Solyc02g077040.4.1	KAH3653405.1	model_2_multimer	0.27751902362999	C.fulvum
Solyc02g077040.4.1_KAH3653405.1	Solyc02g077040.4.1	KAH3653405.1	model_3_multimer	0.291014982764647	C.fulvum
Solyc02g077040.4.1_KAH3653405.1	Solyc02g077040.4.1	KAH3653405.1	model_4_multimer	0.338620761750641	C.fulvum
Solyc02g077040.4.1_KAH3653405.1	Solyc02g077040.4.1	KAH3653405.1	model_5_multimer	0.273904923221388	C.fulvum
Solyc02g077040.4.1_KAH3653427.1	Solyc02g077040.4.1	KAH3653427.1	model_1_multimer	0.239531856974658	C.fulvum
Solyc02g077040.4.1_KAH3653427.1	Solyc02g077040.4.1	KAH3653427.1	model_2_multimer	0.251029531376226	C.fulvum
Solyc02g077040.4.1_KAH3653427.1	Solyc02g077040.4.1	KAH3653427.1	model_3_multimer	0.248693650993372	C.fulvum
Solyc02g077040.4.1_KAH3653427.1	Solyc02g077040.4.1	KAH3653427.1	model_4_multimer	0.237994318219713	C.fulvum
Solyc02g077040.4.1_KAH3653427.1	Solyc02g077040.4.1	KAH3653427.1	model_5_multimer	0.232040447986834	C.fulvum
Solyc02g077040.4.1_KAH3653456.1	Solyc02g077040.4.1	KAH3653456.1	model_1_multimer	0.746585404933958	C.fulvum
Solyc02g077040.4.1_KAH3653456.1	Solyc02g077040.4.1	KAH3653456.1	model_2_multimer	0.739544270607993	C.fulvum
Solyc02g077040.4.1_KAH3653456.1	Solyc02g077040.4.1	KAH3653456.1	model_3_multimer	0.649182017473451	C.fulvum
Solyc02g077040.4.1_KAH3653456.1	Solyc02g077040.4.1	KAH3653456.1	model_4_multimer	0.709984873190443	C.fulvum
Solyc02g077040.4.1_KAH3653456.1	Solyc02g077040.4.1	KAH3653456.1	model_5_multimer	0.682883242499394	C.fulvum
Solyc02g077040.4.1_KAH3653508.1	Solyc02g077040.4.1	KAH3653508.1	model_1_multimer	0.2411610540321	C.fulvum
Solyc02g077040.4.1_KAH3653508.1	Solyc02g077040.4.1	KAH3653508.1	model_2_multimer	0.285194876142577	C.fulvum
Solyc02g077040.4.1_KAH3653508.1	Solyc02g077040.4.1	KAH3653508.1	model_3_multimer	0.29898834664359	C.fulvum
Solyc02g077040.4.1_KAH3653508.1	Solyc02g077040.4.1	KAH3653508.1	model_4_multimer	0.309976003537507	C.fulvum
Solyc02g077040.4.1_KAH3653508.1	Solyc02g077040.4.1	KAH3653508.1	model_5_multimer	0.289846366458591	C.fulvum
Solyc02g077040.4.1_KAH3653575.1	Solyc02g077040.4.1	KAH3653575.1	model_1_multimer	0.250591510933475	C.fulvum
Solyc02g077040.4.1_KAH3653575.1	Solyc02g077040.4.1	KAH3653575.1	model_2_multimer	0.271836820371897	C.fulvum
Solyc02g077040.4.1_KAH3653575.1	Solyc02g077040.4.1	KAH3653575.1	model_3_multimer	0.209179557929657	C.fulvum
Solyc02g077040.4.1_KAH3653575.1	Solyc02g077040.4.1	KAH3653575.1	model_4_multimer	0.246980530671687	C.fulvum
Solyc02g077040.4.1_KAH3653575.1	Solyc02g077040.4.1	KAH3653575.1	model_5_multimer	0.233865615155571	C.fulvum
Solyc02g077040.4.1_KAH3653602.1	Solyc02g077040.4.1	KAH3653602.1	model_1_multimer	0.352326889632029	C.fulvum
Solyc02g077040.4.1_KAH3653602.1	Solyc02g077040.4.1	KAH3653602.1	model_2_multimer	0.460016324885947	C.fulvum
Solyc02g077040.4.1_KAH3653602.1	Solyc02g077040.4.1	KAH3653602.1	model_3_multimer	0.440498722026832	C.fulvum
Solyc02g077040.4.1_KAH3653602.1	Solyc02g077040.4.1	KAH3653602.1	model_4_multimer	0.319825320910821	C.fulvum
Solyc02g077040.4.1_KAH3653602.1	Solyc02g077040.4.1	KAH3653602.1	model_5_multimer	0.452213716005049	C.fulvum
Solyc02g077040.4.1_KAH3653647.1	Solyc02g077040.4.1	KAH3653647.1	model_1_multimer	0.440129201632153	C.fulvum
Solyc02g077040.4.1_KAH3653647.1	Solyc02g077040.4.1	KAH3653647.1	model_2_multimer	0.324350582008767	C.fulvum
Solyc02g077040.4.1_KAH3653647.1	Solyc02g077040.4.1	KAH3653647.1	model_3_multimer	0.351557399407431	C.fulvum
Solyc02g077040.4.1_KAH3653647.1	Solyc02g077040.4.1	KAH3653647.1	model_4_multimer	0.386772256486101	C.fulvum
Solyc02g077040.4.1_KAH3653647.1	Solyc02g077040.4.1	KAH3653647.1	model_5_multimer	0.37070454542218	C.fulvum
Solyc02g077040.4.1_KAH3653668.1	Solyc02g077040.4.1	KAH3653668.1	model_1_multimer	0.36959389398635	C.fulvum
Solyc02g077040.4.1_KAH3653668.1	Solyc02g077040.4.1	KAH3653668.1	model_2_multimer	0.604336903217053	C.fulvum
Solyc02g077040.4.1_KAH3653668.1	Solyc02g077040.4.1	KAH3653668.1	model_3_multimer	0.364902226190121	C.fulvum
Solyc02g077040.4.1_KAH3653668.1	Solyc02g077040.4.1	KAH3653668.1	model_4_multimer	0.356745536162031	C.fulvum
Solyc02g077040.4.1_KAH3653668.1	Solyc02g077040.4.1	KAH3653668.1	model_5_multimer	0.331451319663335	C.fulvum
Solyc02g077040.4.1_KAH3653676.1	Solyc02g077040.4.1	KAH3653676.1	model_1_multimer	0.244902885805062	C.fulvum
Solyc02g077040.4.1_KAH3653676.1	Solyc02g077040.4.1	KAH3653676.1	model_2_multimer	0.344538176975218	C.fulvum
Solyc02g077040.4.1_KAH3653676.1	Solyc02g077040.4.1	KAH3653676.1	model_3_multimer	0.335217000140617	C.fulvum
Solyc02g077040.4.1_KAH3653676.1	Solyc02g077040.4.1	KAH3653676.1	model_4_multimer	0.207432882131741	C.fulvum
Solyc02g077040.4.1_KAH3653676.1	Solyc02g077040.4.1	KAH3653676.1	model_5_multimer	0.388526261951198	C.fulvum
Solyc02g077040.4.1_KAH3653715.1	Solyc02g077040.4.1	KAH3653715.1	model_1_multimer	0.329446019143318	C.fulvum
Solyc02g077040.4.1_KAH3653715.1	Solyc02g077040.4.1	KAH3653715.1	model_2_multimer	0.443582844157787	C.fulvum
Solyc02g077040.4.1_KAH3653715.1	Solyc02g077040.4.1	KAH3653715.1	model_3_multimer	0.347803488764752	C.fulvum
Solyc02g077040.4.1_KAH3653715.1	Solyc02g077040.4.1	KAH3653715.1	model_4_multimer	0.388830988628959	C.fulvum
Solyc02g077040.4.1_KAH3653715.1	Solyc02g077040.4.1	KAH3653715.1	model_5_multimer	0.464332106903196	C.fulvum
Solyc02g077040.4.1_KAH3653755.1	Solyc02g077040.4.1	KAH3653755.1	model_1_multimer	0.63018182295805	C.fulvum
Solyc02g077040.4.1_KAH3653755.1	Solyc02g077040.4.1	KAH3653755.1	model_2_multimer	0.314307312076441	C.fulvum
Solyc02g077040.4.1_KAH3653755.1	Solyc02g077040.4.1	KAH3653755.1	model_3_multimer	0.733260984241111	C.fulvum
Solyc02g077040.4.1_KAH3653755.1	Solyc02g077040.4.1	KAH3653755.1	model_4_multimer	0.804088082245448	C.fulvum
Solyc02g077040.4.1_KAH3653755.1	Solyc02g077040.4.1	KAH3653755.1	model_5_multimer	0.749093369608369	C.fulvum
Solyc02g077040.4.1_KAH3653817.1	Solyc02g077040.4.1	KAH3653817.1	model_1_multimer	0.458730332309844	C.fulvum
Solyc02g077040.4.1_KAH3653817.1	Solyc02g077040.4.1	KAH3653817.1	model_2_multimer	0.376875031420491	C.fulvum
Solyc02g077040.4.1_KAH3653817.1	Solyc02g077040.4.1	KAH3653817.1	model_3_multimer	0.43211637948034	C.fulvum
Solyc02g077040.4.1_KAH3653817.1	Solyc02g077040.4.1	KAH3653817.1	model_4_multimer	0.516410730989187	C.fulvum
Solyc02g077040.4.1_KAH3653817.1	Solyc02g077040.4.1	KAH3653817.1	model_5_multimer	0.336201275228754	C.fulvum
Solyc02g077040.4.1_KAH3653820.1	Solyc02g077040.4.1	KAH3653820.1	model_1_multimer	0.217599045440022	C.fulvum
Solyc02g077040.4.1_KAH3653820.1	Solyc02g077040.4.1	KAH3653820.1	model_2_multimer	0.218449518656617	C.fulvum
Solyc02g077040.4.1_KAH3653820.1	Solyc02g077040.4.1	KAH3653820.1	model_3_multimer	0.234448189910104	C.fulvum
Solyc02g077040.4.1_KAH3653820.1	Solyc02g077040.4.1	KAH3653820.1	model_4_multimer	0.209361608213804	C.fulvum
Solyc02g077040.4.1_KAH3653820.1	Solyc02g077040.4.1	KAH3653820.1	model_5_multimer	0.269689121974405	C.fulvum
Solyc02g077040.4.1_KAH3653872.1	Solyc02g077040.4.1	KAH3653872.1	model_1_multimer	0.421716049826776	C.fulvum
Solyc02g077040.4.1_KAH3653872.1	Solyc02g077040.4.1	KAH3653872.1	model_2_multimer	0.498099623420965	C.fulvum
Solyc02g077040.4.1_KAH3653872.1	Solyc02g077040.4.1	KAH3653872.1	model_3_multimer	0.412585041190821	C.fulvum
Solyc02g077040.4.1_KAH3653872.1	Solyc02g077040.4.1	KAH3653872.1	model_4_multimer	0.549871239454652	C.fulvum
Solyc02g077040.4.1_KAH3653872.1	Solyc02g077040.4.1	KAH3653872.1	model_5_multimer	0.408730414155711	C.fulvum
Solyc02g077040.4.1_KAH3653896.1	Solyc02g077040.4.1	KAH3653896.1	model_1_multimer	0.314341206680063	C.fulvum
Solyc02g077040.4.1_KAH3653896.1	Solyc02g077040.4.1	KAH3653896.1	model_2_multimer	0.268851268355752	C.fulvum
Solyc02g077040.4.1_KAH3653896.1	Solyc02g077040.4.1	KAH3653896.1	model_3_multimer	0.292671385190579	C.fulvum
Solyc02g077040.4.1_KAH3653896.1	Solyc02g077040.4.1	KAH3653896.1	model_4_multimer	0.453301694741825	C.fulvum
Solyc02g077040.4.1_KAH3653896.1	Solyc02g077040.4.1	KAH3653896.1	model_5_multimer	0.362024296288803	C.fulvum
Solyc02g077040.4.1_KAH3653970.1	Solyc02g077040.4.1	KAH3653970.1	model_1_multimer	0.368386020437409	C.fulvum
Solyc02g077040.4.1_KAH3653970.1	Solyc02g077040.4.1	KAH3653970.1	model_2_multimer	0.367838520373182	C.fulvum
Solyc02g077040.4.1_KAH3653970.1	Solyc02g077040.4.1	KAH3653970.1	model_3_multimer	0.358123736601918	C.fulvum
Solyc02g077040.4.1_KAH3653970.1	Solyc02g077040.4.1	KAH3653970.1	model_4_multimer	0.864055054261004	C.fulvum
Solyc02g077040.4.1_KAH3653970.1	Solyc02g077040.4.1	KAH3653970.1	model_5_multimer	0.382470142951463	C.fulvum
Solyc02g077040.4.1_KAH3654054.1	Solyc02g077040.4.1	KAH3654054.1	model_1_multimer	0.2982313019035	C.fulvum
Solyc02g077040.4.1_KAH3654054.1	Solyc02g077040.4.1	KAH3654054.1	model_2_multimer	0.245392691822412	C.fulvum
Solyc02g077040.4.1_KAH3654054.1	Solyc02g077040.4.1	KAH3654054.1	model_3_multimer	0.262797795956248	C.fulvum
Solyc02g077040.4.1_KAH3654054.1	Solyc02g077040.4.1	KAH3654054.1	model_4_multimer	0.272487542147835	C.fulvum
Solyc02g077040.4.1_KAH3654054.1	Solyc02g077040.4.1	KAH3654054.1	model_5_multimer	0.253503050598779	C.fulvum
Solyc02g077040.4.1_KAH3654064.1	Solyc02g077040.4.1	KAH3654064.1	model_1_multimer	0.226746539279635	C.fulvum
Solyc02g077040.4.1_KAH3654064.1	Solyc02g077040.4.1	KAH3654064.1	model_2_multimer	0.234049673718508	C.fulvum
Solyc02g077040.4.1_KAH3654064.1	Solyc02g077040.4.1	KAH3654064.1	model_3_multimer	0.221687329879893	C.fulvum
Solyc02g077040.4.1_KAH3654064.1	Solyc02g077040.4.1	KAH3654064.1	model_4_multimer	0.265371210178355	C.fulvum
Solyc02g077040.4.1_KAH3654064.1	Solyc02g077040.4.1	KAH3654064.1	model_5_multimer	0.234278168364323	C.fulvum
Solyc02g077040.4.1_KAH3654087.1	Solyc02g077040.4.1	KAH3654087.1	model_1_multimer	0.410434661362343	C.fulvum
Solyc02g077040.4.1_KAH3654087.1	Solyc02g077040.4.1	KAH3654087.1	model_2_multimer	0.63230162807081	C.fulvum
Solyc02g077040.4.1_KAH3654087.1	Solyc02g077040.4.1	KAH3654087.1	model_3_multimer	0.547979390399291	C.fulvum
Solyc02g077040.4.1_KAH3654087.1	Solyc02g077040.4.1	KAH3654087.1	model_4_multimer	0.352945338763352	C.fulvum
Solyc02g077040.4.1_KAH3654087.1	Solyc02g077040.4.1	KAH3654087.1	model_5_multimer	0.53357507508414	C.fulvum
Solyc02g077040.4.1_KAH3654088.1	Solyc02g077040.4.1	KAH3654088.1	model_1_multimer	0.422255499658164	C.fulvum
Solyc02g077040.4.1_KAH3654088.1	Solyc02g077040.4.1	KAH3654088.1	model_2_multimer	0.425670386559142	C.fulvum
Solyc02g077040.4.1_KAH3654088.1	Solyc02g077040.4.1	KAH3654088.1	model_3_multimer	0.399316149306008	C.fulvum
Solyc02g077040.4.1_KAH3654088.1	Solyc02g077040.4.1	KAH3654088.1	model_4_multimer	0.411946293007665	C.fulvum
Solyc02g077040.4.1_KAH3654088.1	Solyc02g077040.4.1	KAH3654088.1	model_5_multimer	0.288492273351542	C.fulvum
Solyc02g077040.4.1_KAH3654106.1	Solyc02g077040.4.1	KAH3654106.1	model_1_multimer	0.224074831393098	C.fulvum
Solyc02g077040.4.1_KAH3654106.1	Solyc02g077040.4.1	KAH3654106.1	model_2_multimer	0.393644728704678	C.fulvum
Solyc02g077040.4.1_KAH3654106.1	Solyc02g077040.4.1	KAH3654106.1	model_3_multimer	0.231626414000059	C.fulvum
Solyc02g077040.4.1_KAH3654106.1	Solyc02g077040.4.1	KAH3654106.1	model_4_multimer	0.441936251152557	C.fulvum
Solyc02g077040.4.1_KAH3654106.1	Solyc02g077040.4.1	KAH3654106.1	model_5_multimer	0.25865635386209	C.fulvum
Solyc02g077040.4.1_KAH3654138.1	Solyc02g077040.4.1	KAH3654138.1	model_1_multimer	0.37585316393289	C.fulvum
Solyc02g077040.4.1_KAH3654138.1	Solyc02g077040.4.1	KAH3654138.1	model_2_multimer	0.38988075183252	C.fulvum
Solyc02g077040.4.1_KAH3654138.1	Solyc02g077040.4.1	KAH3654138.1	model_3_multimer	0.444841979986154	C.fulvum
Solyc02g077040.4.1_KAH3654138.1	Solyc02g077040.4.1	KAH3654138.1	model_4_multimer	0.388226013805068	C.fulvum
Solyc02g077040.4.1_KAH3654138.1	Solyc02g077040.4.1	KAH3654138.1	model_5_multimer	0.364428858260963	C.fulvum
Solyc02g077040.4.1_KAH3654166.1	Solyc02g077040.4.1	KAH3654166.1	model_1_multimer	0.28897914619957	C.fulvum
Solyc02g077040.4.1_KAH3654166.1	Solyc02g077040.4.1	KAH3654166.1	model_2_multimer	0.218993775464791	C.fulvum
Solyc02g077040.4.1_KAH3654166.1	Solyc02g077040.4.1	KAH3654166.1	model_3_multimer	0.260789471440848	C.fulvum
Solyc02g077040.4.1_KAH3654166.1	Solyc02g077040.4.1	KAH3654166.1	model_4_multimer	0.205686225742854	C.fulvum
Solyc02g077040.4.1_KAH3654166.1	Solyc02g077040.4.1	KAH3654166.1	model_5_multimer	0.346534753203515	C.fulvum
Solyc02g077040.4.1_KAH3654203.1	Solyc02g077040.4.1	KAH3654203.1	model_1_multimer	0.217596061273013	C.fulvum
Solyc02g077040.4.1_KAH3654203.1	Solyc02g077040.4.1	KAH3654203.1	model_2_multimer	0.318131909094228	C.fulvum
Solyc02g077040.4.1_KAH3654203.1	Solyc02g077040.4.1	KAH3654203.1	model_3_multimer	0.29147658937496	C.fulvum
Solyc02g077040.4.1_KAH3654203.1	Solyc02g077040.4.1	KAH3654203.1	model_4_multimer	0.304912220970063	C.fulvum
Solyc02g077040.4.1_KAH3654203.1	Solyc02g077040.4.1	KAH3654203.1	model_5_multimer	0.391044761669651	C.fulvum
Solyc02g077040.4.1_KAH3654308.1	Solyc02g077040.4.1	KAH3654308.1	model_1_multimer	0.302250126001985	C.fulvum
Solyc02g077040.4.1_KAH3654308.1	Solyc02g077040.4.1	KAH3654308.1	model_2_multimer	0.280610965716202	C.fulvum
Solyc02g077040.4.1_KAH3654308.1	Solyc02g077040.4.1	KAH3654308.1	model_3_multimer	0.240235415442235	C.fulvum
Solyc02g077040.4.1_KAH3654308.1	Solyc02g077040.4.1	KAH3654308.1	model_4_multimer	0.315580265048404	C.fulvum
Solyc02g077040.4.1_KAH3654308.1	Solyc02g077040.4.1	KAH3654308.1	model_5_multimer	0.275543973521782	C.fulvum
Solyc02g077040.4.1_KAH3654352.1	Solyc02g077040.4.1	KAH3654352.1	model_1_multimer	0.264008900859855	C.fulvum
Solyc02g077040.4.1_KAH3654352.1	Solyc02g077040.4.1	KAH3654352.1	model_2_multimer	0.249437252550292	C.fulvum
Solyc02g077040.4.1_KAH3654352.1	Solyc02g077040.4.1	KAH3654352.1	model_3_multimer	0.240971808061294	C.fulvum
Solyc02g077040.4.1_KAH3654352.1	Solyc02g077040.4.1	KAH3654352.1	model_4_multimer	0.233043675629177	C.fulvum
Solyc02g077040.4.1_KAH3654352.1	Solyc02g077040.4.1	KAH3654352.1	model_5_multimer	0.223539582552768	C.fulvum
Solyc02g077040.4.1_KAH3654407.1	Solyc02g077040.4.1	KAH3654407.1	model_1_multimer	0.302506794160198	C.fulvum
Solyc02g077040.4.1_KAH3654407.1	Solyc02g077040.4.1	KAH3654407.1	model_2_multimer	0.301673071920115	C.fulvum
Solyc02g077040.4.1_KAH3654407.1	Solyc02g077040.4.1	KAH3654407.1	model_3_multimer	0.272535976543856	C.fulvum
Solyc02g077040.4.1_KAH3654407.1	Solyc02g077040.4.1	KAH3654407.1	model_4_multimer	0.300556216533701	C.fulvum
Solyc02g077040.4.1_KAH3654407.1	Solyc02g077040.4.1	KAH3654407.1	model_5_multimer	0.291210403986928	C.fulvum
Solyc02g077040.4.1_KAH3654465.1	Solyc02g077040.4.1	KAH3654465.1	model_1_multimer	0.420448983191649	C.fulvum
Solyc02g077040.4.1_KAH3654465.1	Solyc02g077040.4.1	KAH3654465.1	model_2_multimer	0.399727142716703	C.fulvum
Solyc02g077040.4.1_KAH3654465.1	Solyc02g077040.4.1	KAH3654465.1	model_3_multimer	0.493659218635587	C.fulvum
Solyc02g077040.4.1_KAH3654465.1	Solyc02g077040.4.1	KAH3654465.1	model_4_multimer	0.406806146073527	C.fulvum
Solyc02g077040.4.1_KAH3654465.1	Solyc02g077040.4.1	KAH3654465.1	model_5_multimer	0.402542528219185	C.fulvum
Solyc02g077040.4.1_KAH3654511.1	Solyc02g077040.4.1	KAH3654511.1	model_1_multimer	0.392021710938356	C.fulvum
Solyc02g077040.4.1_KAH3654511.1	Solyc02g077040.4.1	KAH3654511.1	model_2_multimer	0.317579100948562	C.fulvum
Solyc02g077040.4.1_KAH3654511.1	Solyc02g077040.4.1	KAH3654511.1	model_3_multimer	0.722354410123972	C.fulvum
Solyc02g077040.4.1_KAH3654511.1	Solyc02g077040.4.1	KAH3654511.1	model_4_multimer	0.390460329046208	C.fulvum
Solyc02g077040.4.1_KAH3654511.1	Solyc02g077040.4.1	KAH3654511.1	model_5_multimer	0.625475618454185	C.fulvum
Solyc02g077040.4.1_KAH3654512.1	Solyc02g077040.4.1	KAH3654512.1	model_1_multimer	0.230266625926099	C.fulvum
Solyc02g077040.4.1_KAH3654512.1	Solyc02g077040.4.1	KAH3654512.1	model_2_multimer	0.234420041251489	C.fulvum
Solyc02g077040.4.1_KAH3654512.1	Solyc02g077040.4.1	KAH3654512.1	model_3_multimer	0.31636950169426	C.fulvum
Solyc02g077040.4.1_KAH3654512.1	Solyc02g077040.4.1	KAH3654512.1	model_4_multimer	0.520658394870059	C.fulvum
Solyc02g077040.4.1_KAH3654512.1	Solyc02g077040.4.1	KAH3654512.1	model_5_multimer	0.266916476836961	C.fulvum
Solyc02g077040.4.1_KAH3654517.1	Solyc02g077040.4.1	KAH3654517.1	model_1_multimer	0.205535978963854	C.fulvum
Solyc02g077040.4.1_KAH3654517.1	Solyc02g077040.4.1	KAH3654517.1	model_2_multimer	0.265307966130933	C.fulvum
Solyc02g077040.4.1_KAH3654517.1	Solyc02g077040.4.1	KAH3654517.1	model_3_multimer	0.24226488320155	C.fulvum
Solyc02g077040.4.1_KAH3654517.1	Solyc02g077040.4.1	KAH3654517.1	model_4_multimer	0.238008801867406	C.fulvum
Solyc02g077040.4.1_KAH3654517.1	Solyc02g077040.4.1	KAH3654517.1	model_5_multimer	0.244844101022399	C.fulvum
Solyc02g077040.4.1_KAH3654522.1	Solyc02g077040.4.1	KAH3654522.1	model_1_multimer	0.49504401971275	C.fulvum
Solyc02g077040.4.1_KAH3654522.1	Solyc02g077040.4.1	KAH3654522.1	model_2_multimer	0.510966424182142	C.fulvum
Solyc02g077040.4.1_KAH3654522.1	Solyc02g077040.4.1	KAH3654522.1	model_3_multimer	0.610567447628105	C.fulvum
Solyc02g077040.4.1_KAH3654522.1	Solyc02g077040.4.1	KAH3654522.1	model_4_multimer	0.338733329029302	C.fulvum
Solyc02g077040.4.1_KAH3654522.1	Solyc02g077040.4.1	KAH3654522.1	model_5_multimer	0.426413262497219	C.fulvum
Solyc02g077040.4.1_KAH3654523.1	Solyc02g077040.4.1	KAH3654523.1	model_1_multimer	0.538113257493068	C.fulvum
Solyc02g077040.4.1_KAH3654523.1	Solyc02g077040.4.1	KAH3654523.1	model_2_multimer	0.316843416350248	C.fulvum
Solyc02g077040.4.1_KAH3654523.1	Solyc02g077040.4.1	KAH3654523.1	model_3_multimer	0.532555618011686	C.fulvum
Solyc02g077040.4.1_KAH3654523.1	Solyc02g077040.4.1	KAH3654523.1	model_4_multimer	0.383086580885061	C.fulvum
Solyc02g077040.4.1_KAH3654523.1	Solyc02g077040.4.1	KAH3654523.1	model_5_multimer	0.486626717253612	C.fulvum
Solyc02g077040.4.1_KAH3654549.1	Solyc02g077040.4.1	KAH3654549.1	model_1_multimer	0.298417526473349	C.fulvum
Solyc02g077040.4.1_KAH3654549.1	Solyc02g077040.4.1	KAH3654549.1	model_2_multimer	0.469936220230905	C.fulvum
Solyc02g077040.4.1_KAH3654549.1	Solyc02g077040.4.1	KAH3654549.1	model_3_multimer	0.391134143377203	C.fulvum
Solyc02g077040.4.1_KAH3654549.1	Solyc02g077040.4.1	KAH3654549.1	model_4_multimer	0.287311581289041	C.fulvum
Solyc02g077040.4.1_KAH3654549.1	Solyc02g077040.4.1	KAH3654549.1	model_5_multimer	0.283144157656092	C.fulvum
Solyc02g077040.4.1_KAH3654582.1	Solyc02g077040.4.1	KAH3654582.1	model_1_multimer	0.235321005282446	C.fulvum
Solyc02g077040.4.1_KAH3654582.1	Solyc02g077040.4.1	KAH3654582.1	model_2_multimer	0.252931043254854	C.fulvum
Solyc02g077040.4.1_KAH3654582.1	Solyc02g077040.4.1	KAH3654582.1	model_3_multimer	0.333008227425163	C.fulvum
Solyc02g077040.4.1_KAH3654582.1	Solyc02g077040.4.1	KAH3654582.1	model_4_multimer	0.277779663944383	C.fulvum
Solyc02g077040.4.1_KAH3654582.1	Solyc02g077040.4.1	KAH3654582.1	model_5_multimer	0.246116558923535	C.fulvum
Solyc02g077040.4.1_KAH3654593.1	Solyc02g077040.4.1	KAH3654593.1	model_1_multimer	0.210403282973979	C.fulvum
Solyc02g077040.4.1_KAH3654593.1	Solyc02g077040.4.1	KAH3654593.1	model_2_multimer	0.219008897965404	C.fulvum
Solyc02g077040.4.1_KAH3654593.1	Solyc02g077040.4.1	KAH3654593.1	model_3_multimer	0.213381086490646	C.fulvum
Solyc02g077040.4.1_KAH3654593.1	Solyc02g077040.4.1	KAH3654593.1	model_4_multimer	0.215478164194698	C.fulvum
Solyc02g077040.4.1_KAH3654593.1	Solyc02g077040.4.1	KAH3654593.1	model_5_multimer	0.265435735293296	C.fulvum
Solyc02g077040.4.1_KAH3654623.1	Solyc02g077040.4.1	KAH3654623.1	model_1_multimer	0.435553254493976	C.fulvum
Solyc02g077040.4.1_KAH3654623.1	Solyc02g077040.4.1	KAH3654623.1	model_2_multimer	0.407634202352962	C.fulvum
Solyc02g077040.4.1_KAH3654623.1	Solyc02g077040.4.1	KAH3654623.1	model_3_multimer	0.392380509270268	C.fulvum
Solyc02g077040.4.1_KAH3654623.1	Solyc02g077040.4.1	KAH3654623.1	model_4_multimer	0.389294884166878	C.fulvum
Solyc02g077040.4.1_KAH3654623.1	Solyc02g077040.4.1	KAH3654623.1	model_5_multimer	0.352270865474717	C.fulvum
Solyc02g077040.4.1_KAH3654785.1	Solyc02g077040.4.1	KAH3654785.1	model_1_multimer	0.274465666723139	C.fulvum
Solyc02g077040.4.1_KAH3654785.1	Solyc02g077040.4.1	KAH3654785.1	model_2_multimer	0.225142582682118	C.fulvum
Solyc02g077040.4.1_KAH3654785.1	Solyc02g077040.4.1	KAH3654785.1	model_3_multimer	0.246952127555314	C.fulvum
Solyc02g077040.4.1_KAH3654785.1	Solyc02g077040.4.1	KAH3654785.1	model_4_multimer	0.218066823593582	C.fulvum
Solyc02g077040.4.1_KAH3654785.1	Solyc02g077040.4.1	KAH3654785.1	model_5_multimer	0.27841763193039	C.fulvum
Solyc02g077040.4.1_KAH3654848.1	Solyc02g077040.4.1	KAH3654848.1	model_1_multimer	0.237508700693712	C.fulvum
Solyc02g077040.4.1_KAH3654848.1	Solyc02g077040.4.1	KAH3654848.1	model_2_multimer	0.239109027409563	C.fulvum
Solyc02g077040.4.1_KAH3654848.1	Solyc02g077040.4.1	KAH3654848.1	model_3_multimer	0.285663690888125	C.fulvum
Solyc02g077040.4.1_KAH3654848.1	Solyc02g077040.4.1	KAH3654848.1	model_4_multimer	0.222996393716812	C.fulvum
Solyc02g077040.4.1_KAH3654848.1	Solyc02g077040.4.1	KAH3654848.1	model_5_multimer	0.255951608895514	C.fulvum
Solyc02g077040.4.1_KAH3654863.1	Solyc02g077040.4.1	KAH3654863.1	model_1_multimer	0.350564707490871	C.fulvum
Solyc02g077040.4.1_KAH3654863.1	Solyc02g077040.4.1	KAH3654863.1	model_2_multimer	0.31966613120757	C.fulvum
Solyc02g077040.4.1_KAH3654863.1	Solyc02g077040.4.1	KAH3654863.1	model_3_multimer	0.291319461928914	C.fulvum
Solyc02g077040.4.1_KAH3654863.1	Solyc02g077040.4.1	KAH3654863.1	model_4_multimer	0.314582125044465	C.fulvum
Solyc02g077040.4.1_KAH3654863.1	Solyc02g077040.4.1	KAH3654863.1	model_5_multimer	0.283889390623405	C.fulvum
Solyc02g077040.4.1_KAH3654929.1	Solyc02g077040.4.1	KAH3654929.1	model_1_multimer	0.48410976577049	C.fulvum
Solyc02g077040.4.1_KAH3654929.1	Solyc02g077040.4.1	KAH3654929.1	model_2_multimer	0.39945137414179	C.fulvum
Solyc02g077040.4.1_KAH3654929.1	Solyc02g077040.4.1	KAH3654929.1	model_3_multimer	0.410401993968039	C.fulvum
Solyc02g077040.4.1_KAH3654929.1	Solyc02g077040.4.1	KAH3654929.1	model_4_multimer	0.4812520074834	C.fulvum
Solyc02g077040.4.1_KAH3654929.1	Solyc02g077040.4.1	KAH3654929.1	model_5_multimer	0.310365054730329	C.fulvum
Solyc02g077040.4.1_KAH3654930.1	Solyc02g077040.4.1	KAH3654930.1	model_1_multimer	0.384073502864577	C.fulvum
Solyc02g077040.4.1_KAH3654930.1	Solyc02g077040.4.1	KAH3654930.1	model_2_multimer	0.377261729640612	C.fulvum
Solyc02g077040.4.1_KAH3654930.1	Solyc02g077040.4.1	KAH3654930.1	model_3_multimer	0.428171210656318	C.fulvum
Solyc02g077040.4.1_KAH3654930.1	Solyc02g077040.4.1	KAH3654930.1	model_4_multimer	0.372773802889576	C.fulvum
Solyc02g077040.4.1_KAH3654930.1	Solyc02g077040.4.1	KAH3654930.1	model_5_multimer	0.431778789508435	C.fulvum
Solyc02g077040.4.1_KAH3654935.1	Solyc02g077040.4.1	KAH3654935.1	model_1_multimer	0.246262673743429	C.fulvum
Solyc02g077040.4.1_KAH3654935.1	Solyc02g077040.4.1	KAH3654935.1	model_2_multimer	0.2720407386692	C.fulvum
Solyc02g077040.4.1_KAH3654935.1	Solyc02g077040.4.1	KAH3654935.1	model_3_multimer	0.29246913640511	C.fulvum
Solyc02g077040.4.1_KAH3654935.1	Solyc02g077040.4.1	KAH3654935.1	model_4_multimer	0.239078890632784	C.fulvum
Solyc02g077040.4.1_KAH3654935.1	Solyc02g077040.4.1	KAH3654935.1	model_5_multimer	0.342639957884985	C.fulvum
Solyc02g077040.4.1_KAH3654971.1	Solyc02g077040.4.1	KAH3654971.1	model_1_multimer	0.301646560391401	C.fulvum
Solyc02g077040.4.1_KAH3654971.1	Solyc02g077040.4.1	KAH3654971.1	model_2_multimer	0.289563948734515	C.fulvum
Solyc02g077040.4.1_KAH3654971.1	Solyc02g077040.4.1	KAH3654971.1	model_3_multimer	0.24758249958925	C.fulvum
Solyc02g077040.4.1_KAH3654971.1	Solyc02g077040.4.1	KAH3654971.1	model_4_multimer	0.462179511953061	C.fulvum
Solyc02g077040.4.1_KAH3654971.1	Solyc02g077040.4.1	KAH3654971.1	model_5_multimer	0.290643343755345	C.fulvum
Solyc02g077040.4.1_KAH3655001.1	Solyc02g077040.4.1	KAH3655001.1	model_1_multimer	0.318216915882136	C.fulvum
Solyc02g077040.4.1_KAH3655001.1	Solyc02g077040.4.1	KAH3655001.1	model_2_multimer	0.311258082608892	C.fulvum
Solyc02g077040.4.1_KAH3655001.1	Solyc02g077040.4.1	KAH3655001.1	model_3_multimer	0.330649892112146	C.fulvum
Solyc02g077040.4.1_KAH3655001.1	Solyc02g077040.4.1	KAH3655001.1	model_4_multimer	0.220137613817811	C.fulvum
Solyc02g077040.4.1_KAH3655001.1	Solyc02g077040.4.1	KAH3655001.1	model_5_multimer	0.587085013337751	C.fulvum
Solyc02g077040.4.1_KAH3655041.1	Solyc02g077040.4.1	KAH3655041.1	model_1_multimer	0.44918477616973	C.fulvum
Solyc02g077040.4.1_KAH3655041.1	Solyc02g077040.4.1	KAH3655041.1	model_2_multimer	0.479576504090398	C.fulvum
Solyc02g077040.4.1_KAH3655041.1	Solyc02g077040.4.1	KAH3655041.1	model_3_multimer	0.381100111576762	C.fulvum
Solyc02g077040.4.1_KAH3655041.1	Solyc02g077040.4.1	KAH3655041.1	model_4_multimer	0.423605714706763	C.fulvum
Solyc02g077040.4.1_KAH3655041.1	Solyc02g077040.4.1	KAH3655041.1	model_5_multimer	0.397063958875219	C.fulvum
Solyc02g077040.4.1_KAH3655089.1	Solyc02g077040.4.1	KAH3655089.1	model_1_multimer	0.385899338081726	C.fulvum
Solyc02g077040.4.1_KAH3655089.1	Solyc02g077040.4.1	KAH3655089.1	model_2_multimer	0.290097422533693	C.fulvum
Solyc02g077040.4.1_KAH3655089.1	Solyc02g077040.4.1	KAH3655089.1	model_3_multimer	0.354830223432291	C.fulvum
Solyc02g077040.4.1_KAH3655089.1	Solyc02g077040.4.1	KAH3655089.1	model_4_multimer	0.301810099243948	C.fulvum
Solyc02g077040.4.1_KAH3655089.1	Solyc02g077040.4.1	KAH3655089.1	model_5_multimer	0.335367939096267	C.fulvum
Solyc02g077040.4.1_KAH3655111.1	Solyc02g077040.4.1	KAH3655111.1	model_1_multimer	0.367291431320664	C.fulvum
Solyc02g077040.4.1_KAH3655111.1	Solyc02g077040.4.1	KAH3655111.1	model_2_multimer	0.345097754517426	C.fulvum
Solyc02g077040.4.1_KAH3655111.1	Solyc02g077040.4.1	KAH3655111.1	model_3_multimer	0.437349326709362	C.fulvum
Solyc02g077040.4.1_KAH3655111.1	Solyc02g077040.4.1	KAH3655111.1	model_4_multimer	0.49496287062718	C.fulvum
Solyc02g077040.4.1_KAH3655111.1	Solyc02g077040.4.1	KAH3655111.1	model_5_multimer	0.339489687063552	C.fulvum
Solyc02g077040.4.1_KAH3655151.1	Solyc02g077040.4.1	KAH3655151.1	model_1_multimer	0.390760703754551	C.fulvum
Solyc02g077040.4.1_KAH3655151.1	Solyc02g077040.4.1	KAH3655151.1	model_2_multimer	0.558115889763655	C.fulvum
Solyc02g077040.4.1_KAH3655151.1	Solyc02g077040.4.1	KAH3655151.1	model_3_multimer	0.39893953321792	C.fulvum
Solyc02g077040.4.1_KAH3655151.1	Solyc02g077040.4.1	KAH3655151.1	model_4_multimer	0.56936966433051	C.fulvum
Solyc02g077040.4.1_KAH3655151.1	Solyc02g077040.4.1	KAH3655151.1	model_5_multimer	0.427157411980877	C.fulvum
Solyc02g077040.4.1_KAH3655188.1	Solyc02g077040.4.1	KAH3655188.1	model_1_multimer	0.303221048267461	C.fulvum
Solyc02g077040.4.1_KAH3655188.1	Solyc02g077040.4.1	KAH3655188.1	model_2_multimer	0.276606518377241	C.fulvum
Solyc02g077040.4.1_KAH3655188.1	Solyc02g077040.4.1	KAH3655188.1	model_3_multimer	0.250069602101585	C.fulvum
Solyc02g077040.4.1_KAH3655188.1	Solyc02g077040.4.1	KAH3655188.1	model_4_multimer	0.301029260980368	C.fulvum
Solyc02g077040.4.1_KAH3655188.1	Solyc02g077040.4.1	KAH3655188.1	model_5_multimer	0.282819167750769	C.fulvum
Solyc02g077040.4.1_KAH3655250.1	Solyc02g077040.4.1	KAH3655250.1	model_1_multimer	0.710244756801277	C.fulvum
Solyc02g077040.4.1_KAH3655250.1	Solyc02g077040.4.1	KAH3655250.1	model_2_multimer	0.585528832146013	C.fulvum
Solyc02g077040.4.1_KAH3655250.1	Solyc02g077040.4.1	KAH3655250.1	model_3_multimer	0.630864933911899	C.fulvum
Solyc02g077040.4.1_KAH3655250.1	Solyc02g077040.4.1	KAH3655250.1	model_4_multimer	0.467650184978841	C.fulvum
Solyc02g077040.4.1_KAH3655250.1	Solyc02g077040.4.1	KAH3655250.1	model_5_multimer	0.624892935783536	C.fulvum
Solyc02g077040.4.1_KAH3655253.1	Solyc02g077040.4.1	KAH3655253.1	model_1_multimer	0.203134920793673	C.fulvum
Solyc02g077040.4.1_KAH3655253.1	Solyc02g077040.4.1	KAH3655253.1	model_2_multimer	0.214487448039675	C.fulvum
Solyc02g077040.4.1_KAH3655253.1	Solyc02g077040.4.1	KAH3655253.1	model_3_multimer	0.24509396669763	C.fulvum
Solyc02g077040.4.1_KAH3655253.1	Solyc02g077040.4.1	KAH3655253.1	model_4_multimer	0.190902938377899	C.fulvum
Solyc02g077040.4.1_KAH3655253.1	Solyc02g077040.4.1	KAH3655253.1	model_5_multimer	0.26361470602044	C.fulvum
Solyc02g077040.4.1_KAH3655265.1	Solyc02g077040.4.1	KAH3655265.1	model_1_multimer	0.504368773255011	C.fulvum
Solyc02g077040.4.1_KAH3655265.1	Solyc02g077040.4.1	KAH3655265.1	model_2_multimer	0.388991721233443	C.fulvum
Solyc02g077040.4.1_KAH3655265.1	Solyc02g077040.4.1	KAH3655265.1	model_3_multimer	0.571979505747477	C.fulvum
Solyc02g077040.4.1_KAH3655265.1	Solyc02g077040.4.1	KAH3655265.1	model_4_multimer	0.349671368746219	C.fulvum
Solyc02g077040.4.1_KAH3655265.1	Solyc02g077040.4.1	KAH3655265.1	model_5_multimer	0.239581657332938	C.fulvum
Solyc02g077040.4.1_KAH3655345.1	Solyc02g077040.4.1	KAH3655345.1	model_1_multimer	0.246913744595435	C.fulvum
Solyc02g077040.4.1_KAH3655345.1	Solyc02g077040.4.1	KAH3655345.1	model_2_multimer	0.279661981490578	C.fulvum
Solyc02g077040.4.1_KAH3655345.1	Solyc02g077040.4.1	KAH3655345.1	model_3_multimer	0.294266123775131	C.fulvum
Solyc02g077040.4.1_KAH3655345.1	Solyc02g077040.4.1	KAH3655345.1	model_4_multimer	0.285821901581069	C.fulvum
Solyc02g077040.4.1_KAH3655345.1	Solyc02g077040.4.1	KAH3655345.1	model_5_multimer	0.249191769131981	C.fulvum
Solyc02g077040.4.1_KAH3655360.1	Solyc02g077040.4.1	KAH3655360.1	model_1_multimer	0.335500599809629	C.fulvum
Solyc02g077040.4.1_KAH3655360.1	Solyc02g077040.4.1	KAH3655360.1	model_2_multimer	0.358581076401855	C.fulvum
Solyc02g077040.4.1_KAH3655360.1	Solyc02g077040.4.1	KAH3655360.1	model_3_multimer	0.263087958934585	C.fulvum
Solyc02g077040.4.1_KAH3655360.1	Solyc02g077040.4.1	KAH3655360.1	model_4_multimer	0.305150819363926	C.fulvum
Solyc02g077040.4.1_KAH3655360.1	Solyc02g077040.4.1	KAH3655360.1	model_5_multimer	0.213175389667244	C.fulvum
Solyc02g077040.4.1_KAH3655377.1	Solyc02g077040.4.1	KAH3655377.1	model_1_multimer	0.299033802290564	C.fulvum
Solyc02g077040.4.1_KAH3655377.1	Solyc02g077040.4.1	KAH3655377.1	model_2_multimer	0.353855347347134	C.fulvum
Solyc02g077040.4.1_KAH3655377.1	Solyc02g077040.4.1	KAH3655377.1	model_3_multimer	0.315767278120066	C.fulvum
Solyc02g077040.4.1_KAH3655377.1	Solyc02g077040.4.1	KAH3655377.1	model_4_multimer	0.285601377729293	C.fulvum
Solyc02g077040.4.1_KAH3655377.1	Solyc02g077040.4.1	KAH3655377.1	model_5_multimer	0.320872252875027	C.fulvum
Solyc02g077040.4.1_KAH3655585.1	Solyc02g077040.4.1	KAH3655585.1	model_1_multimer	0.202796793572599	C.fulvum
Solyc02g077040.4.1_KAH3655585.1	Solyc02g077040.4.1	KAH3655585.1	model_2_multimer	0.258328892666584	C.fulvum
Solyc02g077040.4.1_KAH3655585.1	Solyc02g077040.4.1	KAH3655585.1	model_3_multimer	0.26233138757872	C.fulvum
Solyc02g077040.4.1_KAH3655585.1	Solyc02g077040.4.1	KAH3655585.1	model_4_multimer	0.239401761556517	C.fulvum
Solyc02g077040.4.1_KAH3655585.1	Solyc02g077040.4.1	KAH3655585.1	model_5_multimer	0.307416368875909	C.fulvum
Solyc02g077040.4.1_KAH3655682.1	Solyc02g077040.4.1	KAH3655682.1	model_1_multimer	0.563737170118599	C.fulvum
Solyc02g077040.4.1_KAH3655682.1	Solyc02g077040.4.1	KAH3655682.1	model_2_multimer	0.491056944921156	C.fulvum
Solyc02g077040.4.1_KAH3655682.1	Solyc02g077040.4.1	KAH3655682.1	model_3_multimer	0.430015857311185	C.fulvum
Solyc02g077040.4.1_KAH3655682.1	Solyc02g077040.4.1	KAH3655682.1	model_4_multimer	0.40426628270971	C.fulvum
Solyc02g077040.4.1_KAH3655682.1	Solyc02g077040.4.1	KAH3655682.1	model_5_multimer	0.266917300939681	C.fulvum
Solyc02g077040.4.1_KAH3655698.1	Solyc02g077040.4.1	KAH3655698.1	model_1_multimer	0.376880946403395	C.fulvum
Solyc02g077040.4.1_KAH3655698.1	Solyc02g077040.4.1	KAH3655698.1	model_2_multimer	0.379070338813855	C.fulvum
Solyc02g077040.4.1_KAH3655698.1	Solyc02g077040.4.1	KAH3655698.1	model_3_multimer	0.265792162439079	C.fulvum
Solyc02g077040.4.1_KAH3655698.1	Solyc02g077040.4.1	KAH3655698.1	model_4_multimer	0.36166790665414	C.fulvum
Solyc02g077040.4.1_KAH3655698.1	Solyc02g077040.4.1	KAH3655698.1	model_5_multimer	0.274947845478025	C.fulvum
Solyc02g077040.4.1_KAH3655726.1	Solyc02g077040.4.1	KAH3655726.1	model_1_multimer	0.322106573306479	C.fulvum
Solyc02g077040.4.1_KAH3655726.1	Solyc02g077040.4.1	KAH3655726.1	model_2_multimer	0.290892103348462	C.fulvum
Solyc02g077040.4.1_KAH3655726.1	Solyc02g077040.4.1	KAH3655726.1	model_3_multimer	0.31333607032931	C.fulvum
Solyc02g077040.4.1_KAH3655726.1	Solyc02g077040.4.1	KAH3655726.1	model_4_multimer	0.270601122278755	C.fulvum
Solyc02g077040.4.1_KAH3655726.1	Solyc02g077040.4.1	KAH3655726.1	model_5_multimer	0.353937431840482	C.fulvum
Solyc02g077040.4.1_KAH3655744.1	Solyc02g077040.4.1	KAH3655744.1	model_1_multimer	0.209236651515317	C.fulvum
Solyc02g077040.4.1_KAH3655744.1	Solyc02g077040.4.1	KAH3655744.1	model_2_multimer	0.379794659769394	C.fulvum
Solyc02g077040.4.1_KAH3655744.1	Solyc02g077040.4.1	KAH3655744.1	model_3_multimer	0.294524287019019	C.fulvum
Solyc02g077040.4.1_KAH3655744.1	Solyc02g077040.4.1	KAH3655744.1	model_4_multimer	0.249738452654143	C.fulvum
Solyc02g077040.4.1_KAH3655744.1	Solyc02g077040.4.1	KAH3655744.1	model_5_multimer	0.300014351847976	C.fulvum
Solyc02g077040.4.1_KAH3655794.1	Solyc02g077040.4.1	KAH3655794.1	model_1_multimer	0.248156201687804	C.fulvum
Solyc02g077040.4.1_KAH3655794.1	Solyc02g077040.4.1	KAH3655794.1	model_2_multimer	0.32519837847001	C.fulvum
Solyc02g077040.4.1_KAH3655794.1	Solyc02g077040.4.1	KAH3655794.1	model_3_multimer	0.318292336641314	C.fulvum
Solyc02g077040.4.1_KAH3655794.1	Solyc02g077040.4.1	KAH3655794.1	model_4_multimer	0.254841039642463	C.fulvum
Solyc02g077040.4.1_KAH3655794.1	Solyc02g077040.4.1	KAH3655794.1	model_5_multimer	0.333621526378462	C.fulvum
Solyc02g077040.4.1_KAH3655863.1	Solyc02g077040.4.1	KAH3655863.1	model_1_multimer	0.251054009902245	C.fulvum
Solyc02g077040.4.1_KAH3655863.1	Solyc02g077040.4.1	KAH3655863.1	model_2_multimer	0.272458631676879	C.fulvum
Solyc02g077040.4.1_KAH3655863.1	Solyc02g077040.4.1	KAH3655863.1	model_3_multimer	0.309894023205702	C.fulvum
Solyc02g077040.4.1_KAH3655863.1	Solyc02g077040.4.1	KAH3655863.1	model_4_multimer	0.23353609827177	C.fulvum
Solyc02g077040.4.1_KAH3655863.1	Solyc02g077040.4.1	KAH3655863.1	model_5_multimer	0.265136004141651	C.fulvum
Solyc02g077040.4.1_KAH3649889.1	Solyc02g077040.4.1	KAH3649889.1	model_1_multimer	0.537136813601953	C.fulvum
Solyc02g077040.4.1_KAH3649889.1	Solyc02g077040.4.1	KAH3649889.1	model_2_multimer	0.536924783895669	C.fulvum
Solyc02g077040.4.1_KAH3649889.1	Solyc02g077040.4.1	KAH3649889.1	model_3_multimer	0.575146390767861	C.fulvum
Solyc02g077040.4.1_KAH3649889.1	Solyc02g077040.4.1	KAH3649889.1	model_4_multimer	0.593091156509017	C.fulvum
Solyc02g077040.4.1_KAH3649889.1	Solyc02g077040.4.1	KAH3649889.1	model_5_multimer	0.522360939279928	C.fulvum
Solyc02g077040.4.1_KAH3650326.1	Solyc02g077040.4.1	KAH3650326.1	model_1_multimer	0.19436846093516	C.fulvum
Solyc02g077040.4.1_KAH3650326.1	Solyc02g077040.4.1	KAH3650326.1	model_2_multimer	0.210415618285798	C.fulvum
Solyc02g077040.4.1_KAH3650326.1	Solyc02g077040.4.1	KAH3650326.1	model_3_multimer	0.206660768519145	C.fulvum
Solyc02g077040.4.1_KAH3650326.1	Solyc02g077040.4.1	KAH3650326.1	model_4_multimer	0.193427095941818	C.fulvum
Solyc02g077040.4.1_KAH3650326.1	Solyc02g077040.4.1	KAH3650326.1	model_5_multimer	0.224451054089949	C.fulvum
Solyc02g077040.4.1_KAH3650605.1	Solyc02g077040.4.1	KAH3650605.1	model_1_multimer	0.240682559750955	C.fulvum
Solyc02g077040.4.1_KAH3650605.1	Solyc02g077040.4.1	KAH3650605.1	model_2_multimer	0.274063786393424	C.fulvum
Solyc02g077040.4.1_KAH3650605.1	Solyc02g077040.4.1	KAH3650605.1	model_3_multimer	0.256054238234149	C.fulvum
Solyc02g077040.4.1_KAH3650605.1	Solyc02g077040.4.1	KAH3650605.1	model_4_multimer	0.209166541543659	C.fulvum
Solyc02g077040.4.1_KAH3650605.1	Solyc02g077040.4.1	KAH3650605.1	model_5_multimer	0.262856129567553	C.fulvum
Solyc02g077040.4.1_KAH3651045.1	Solyc02g077040.4.1	KAH3651045.1	model_1_multimer	0.364569245389588	C.fulvum
Solyc02g077040.4.1_KAH3651045.1	Solyc02g077040.4.1	KAH3651045.1	model_2_multimer	0.308817988172344	C.fulvum
Solyc02g077040.4.1_KAH3651045.1	Solyc02g077040.4.1	KAH3651045.1	model_3_multimer	0.271797680730718	C.fulvum
Solyc02g077040.4.1_KAH3651045.1	Solyc02g077040.4.1	KAH3651045.1	model_4_multimer	0.262258650488018	C.fulvum
Solyc02g077040.4.1_KAH3651045.1	Solyc02g077040.4.1	KAH3651045.1	model_5_multimer	0.251611387330345	C.fulvum
Solyc02g077040.4.1_KAH3651517.1	Solyc02g077040.4.1	KAH3651517.1	model_1_multimer	0.532962739363476	C.fulvum
Solyc02g077040.4.1_KAH3651517.1	Solyc02g077040.4.1	KAH3651517.1	model_2_multimer	0.45792870349885	C.fulvum
Solyc02g077040.4.1_KAH3651517.1	Solyc02g077040.4.1	KAH3651517.1	model_3_multimer	0.434403247098555	C.fulvum
Solyc02g077040.4.1_KAH3651517.1	Solyc02g077040.4.1	KAH3651517.1	model_4_multimer	0.442892356781806	C.fulvum
Solyc02g077040.4.1_KAH3651517.1	Solyc02g077040.4.1	KAH3651517.1	model_5_multimer	0.353294062662957	C.fulvum
Solyc02g077040.4.1_KAH3651970.1	Solyc02g077040.4.1	KAH3651970.1	model_1_multimer	0.184188142001622	C.fulvum
Solyc02g077040.4.1_KAH3651970.1	Solyc02g077040.4.1	KAH3651970.1	model_2_multimer	0.206485860085781	C.fulvum
Solyc02g077040.4.1_KAH3651970.1	Solyc02g077040.4.1	KAH3651970.1	model_3_multimer	0.273271997393216	C.fulvum
Solyc02g077040.4.1_KAH3651970.1	Solyc02g077040.4.1	KAH3651970.1	model_4_multimer	0.223532305521683	C.fulvum
Solyc02g077040.4.1_KAH3651970.1	Solyc02g077040.4.1	KAH3651970.1	model_5_multimer	0.292238595066768	C.fulvum
Solyc02g077040.4.1_KAH3652391.1	Solyc02g077040.4.1	KAH3652391.1	model_1_multimer	0.289064985118761	C.fulvum
Solyc02g077040.4.1_KAH3652391.1	Solyc02g077040.4.1	KAH3652391.1	model_2_multimer	0.403445487528538	C.fulvum
Solyc02g077040.4.1_KAH3652391.1	Solyc02g077040.4.1	KAH3652391.1	model_3_multimer	0.34044220253117	C.fulvum
Solyc02g077040.4.1_KAH3652391.1	Solyc02g077040.4.1	KAH3652391.1	model_4_multimer	0.293619457255524	C.fulvum
Solyc02g077040.4.1_KAH3652391.1	Solyc02g077040.4.1	KAH3652391.1	model_5_multimer	0.419917717998531	C.fulvum
Solyc02g077040.4.1_KAH3652861.1	Solyc02g077040.4.1	KAH3652861.1	model_1_multimer	0.346449666967798	C.fulvum
Solyc02g077040.4.1_KAH3652861.1	Solyc02g077040.4.1	KAH3652861.1	model_2_multimer	0.362566618296083	C.fulvum
Solyc02g077040.4.1_KAH3652861.1	Solyc02g077040.4.1	KAH3652861.1	model_3_multimer	0.3230955577101	C.fulvum
Solyc02g077040.4.1_KAH3652861.1	Solyc02g077040.4.1	KAH3652861.1	model_4_multimer	0.350192768464029	C.fulvum
Solyc02g077040.4.1_KAH3652861.1	Solyc02g077040.4.1	KAH3652861.1	model_5_multimer	0.372754937774296	C.fulvum
Solyc02g077040.4.1_KAH3653354.1	Solyc02g077040.4.1	KAH3653354.1	model_1_multimer	0.437496791625494	C.fulvum
Solyc02g077040.4.1_KAH3653354.1	Solyc02g077040.4.1	KAH3653354.1	model_2_multimer	0.350508637293605	C.fulvum
Solyc02g077040.4.1_KAH3653354.1	Solyc02g077040.4.1	KAH3653354.1	model_3_multimer	0.348248490723528	C.fulvum
Solyc02g077040.4.1_KAH3653354.1	Solyc02g077040.4.1	KAH3653354.1	model_4_multimer	0.412382033344403	C.fulvum
Solyc02g077040.4.1_KAH3653354.1	Solyc02g077040.4.1	KAH3653354.1	model_5_multimer	0.516373348662655	C.fulvum
Solyc02g077040.4.1_KAH3653765.1	Solyc02g077040.4.1	KAH3653765.1	model_1_multimer	0.185188124648577	C.fulvum
Solyc02g077040.4.1_KAH3653765.1	Solyc02g077040.4.1	KAH3653765.1	model_2_multimer	0.365425139091656	C.fulvum
Solyc02g077040.4.1_KAH3653765.1	Solyc02g077040.4.1	KAH3653765.1	model_3_multimer	0.247001770243412	C.fulvum
Solyc02g077040.4.1_KAH3653765.1	Solyc02g077040.4.1	KAH3653765.1	model_4_multimer	0.297094101444681	C.fulvum
Solyc02g077040.4.1_KAH3653765.1	Solyc02g077040.4.1	KAH3653765.1	model_5_multimer	0.318983959199751	C.fulvum
Solyc02g077040.4.1_KAH3654231.1	Solyc02g077040.4.1	KAH3654231.1	model_1_multimer	0.390667501377745	C.fulvum
Solyc02g077040.4.1_KAH3654231.1	Solyc02g077040.4.1	KAH3654231.1	model_2_multimer	0.519472417340276	C.fulvum
Solyc02g077040.4.1_KAH3654231.1	Solyc02g077040.4.1	KAH3654231.1	model_3_multimer	0.35802416675507	C.fulvum
Solyc02g077040.4.1_KAH3654231.1	Solyc02g077040.4.1	KAH3654231.1	model_4_multimer	0.495466543904241	C.fulvum
Solyc02g077040.4.1_KAH3654231.1	Solyc02g077040.4.1	KAH3654231.1	model_5_multimer	0.474745180926577	C.fulvum
Solyc02g077040.4.1_KAH3654762.1	Solyc02g077040.4.1	KAH3654762.1	model_1_multimer	0.285099575861959	C.fulvum
Solyc02g077040.4.1_KAH3654762.1	Solyc02g077040.4.1	KAH3654762.1	model_2_multimer	0.331085077801694	C.fulvum
Solyc02g077040.4.1_KAH3654762.1	Solyc02g077040.4.1	KAH3654762.1	model_3_multimer	0.436462121421829	C.fulvum
Solyc02g077040.4.1_KAH3654762.1	Solyc02g077040.4.1	KAH3654762.1	model_4_multimer	0.393286850299136	C.fulvum
Solyc02g077040.4.1_KAH3654762.1	Solyc02g077040.4.1	KAH3654762.1	model_5_multimer	0.325950799657692	C.fulvum
Solyc02g077040.4.1_KAH3655192.1	Solyc02g077040.4.1	KAH3655192.1	model_1_multimer	0.25701107375948	C.fulvum
Solyc02g077040.4.1_KAH3655192.1	Solyc02g077040.4.1	KAH3655192.1	model_2_multimer	0.231694958619082	C.fulvum
Solyc02g077040.4.1_KAH3655192.1	Solyc02g077040.4.1	KAH3655192.1	model_3_multimer	0.487798621387318	C.fulvum
Solyc02g077040.4.1_KAH3655192.1	Solyc02g077040.4.1	KAH3655192.1	model_4_multimer	0.314272296891052	C.fulvum
Solyc02g077040.4.1_KAH3655192.1	Solyc02g077040.4.1	KAH3655192.1	model_5_multimer	0.38262403660482	C.fulvum
Solyc02g077040.4.1_KAH3655939.1	Solyc02g077040.4.1	KAH3655939.1	model_1_multimer	0.506955090101197	C.fulvum
Solyc02g077040.4.1_KAH3655939.1	Solyc02g077040.4.1	KAH3655939.1	model_2_multimer	0.420633870640551	C.fulvum
Solyc02g077040.4.1_KAH3655939.1	Solyc02g077040.4.1	KAH3655939.1	model_3_multimer	0.354109346616091	C.fulvum
Solyc02g077040.4.1_KAH3655939.1	Solyc02g077040.4.1	KAH3655939.1	model_4_multimer	0.386664388512817	C.fulvum
Solyc02g077040.4.1_KAH3655939.1	Solyc02g077040.4.1	KAH3655939.1	model_5_multimer	0.308636201437654	C.fulvum
Solyc02g077040.4.1_KAH3655953.1	Solyc02g077040.4.1	KAH3655953.1	model_1_multimer	0.244495129928986	C.fulvum
Solyc02g077040.4.1_KAH3655953.1	Solyc02g077040.4.1	KAH3655953.1	model_2_multimer	0.259544755279974	C.fulvum
Solyc02g077040.4.1_KAH3655953.1	Solyc02g077040.4.1	KAH3655953.1	model_3_multimer	0.262797612308543	C.fulvum
Solyc02g077040.4.1_KAH3655953.1	Solyc02g077040.4.1	KAH3655953.1	model_4_multimer	0.23378759314178	C.fulvum
Solyc02g077040.4.1_KAH3655953.1	Solyc02g077040.4.1	KAH3655953.1	model_5_multimer	0.327300501213267	C.fulvum
Solyc02g077040.4.1_KAH3656006.1	Solyc02g077040.4.1	KAH3656006.1	model_1_multimer	0.312592091039589	C.fulvum
Solyc02g077040.4.1_KAH3656006.1	Solyc02g077040.4.1	KAH3656006.1	model_2_multimer	0.425179799558478	C.fulvum
Solyc02g077040.4.1_KAH3656006.1	Solyc02g077040.4.1	KAH3656006.1	model_3_multimer	0.247233687080657	C.fulvum
Solyc02g077040.4.1_KAH3656006.1	Solyc02g077040.4.1	KAH3656006.1	model_4_multimer	0.240238903911465	C.fulvum
Solyc02g077040.4.1_KAH3656006.1	Solyc02g077040.4.1	KAH3656006.1	model_5_multimer	0.285012783901736	C.fulvum
Solyc02g077040.4.1_KAH3656044.1	Solyc02g077040.4.1	KAH3656044.1	model_1_multimer	0.331364420411099	C.fulvum
Solyc02g077040.4.1_KAH3656044.1	Solyc02g077040.4.1	KAH3656044.1	model_2_multimer	0.361913419582717	C.fulvum
Solyc02g077040.4.1_KAH3656044.1	Solyc02g077040.4.1	KAH3656044.1	model_3_multimer	0.383386805141841	C.fulvum
Solyc02g077040.4.1_KAH3656044.1	Solyc02g077040.4.1	KAH3656044.1	model_4_multimer	0.337314783699494	C.fulvum
Solyc02g077040.4.1_KAH3656044.1	Solyc02g077040.4.1	KAH3656044.1	model_5_multimer	0.447591363186674	C.fulvum
Solyc02g077040.4.1_KAH3656051.1	Solyc02g077040.4.1	KAH3656051.1	model_1_multimer	0.33104043191717	C.fulvum
Solyc02g077040.4.1_KAH3656051.1	Solyc02g077040.4.1	KAH3656051.1	model_2_multimer	0.334512589694108	C.fulvum
Solyc02g077040.4.1_KAH3656051.1	Solyc02g077040.4.1	KAH3656051.1	model_3_multimer	0.335541224322495	C.fulvum
Solyc02g077040.4.1_KAH3656051.1	Solyc02g077040.4.1	KAH3656051.1	model_4_multimer	0.489520681244891	C.fulvum
Solyc02g077040.4.1_KAH3656051.1	Solyc02g077040.4.1	KAH3656051.1	model_5_multimer	0.281252686050908	C.fulvum
Solyc02g077040.4.1_KAH3656077.1	Solyc02g077040.4.1	KAH3656077.1	model_1_multimer	0.640873620142431	C.fulvum
Solyc02g077040.4.1_KAH3656077.1	Solyc02g077040.4.1	KAH3656077.1	model_2_multimer	0.416410938592462	C.fulvum
Solyc02g077040.4.1_KAH3656077.1	Solyc02g077040.4.1	KAH3656077.1	model_3_multimer	0.608511929125772	C.fulvum
Solyc02g077040.4.1_KAH3656077.1	Solyc02g077040.4.1	KAH3656077.1	model_4_multimer	0.614670314048374	C.fulvum
Solyc02g077040.4.1_KAH3656077.1	Solyc02g077040.4.1	KAH3656077.1	model_5_multimer	0.250751222635314	C.fulvum
Solyc02g077040.4.1_KAH3656131.1	Solyc02g077040.4.1	KAH3656131.1	model_1_multimer	0.430840243983053	C.fulvum
Solyc02g077040.4.1_KAH3656131.1	Solyc02g077040.4.1	KAH3656131.1	model_2_multimer	0.4093820333266	C.fulvum
Solyc02g077040.4.1_KAH3656131.1	Solyc02g077040.4.1	KAH3656131.1	model_3_multimer	0.494461445918487	C.fulvum
Solyc02g077040.4.1_KAH3656131.1	Solyc02g077040.4.1	KAH3656131.1	model_4_multimer	0.452471012269561	C.fulvum
Solyc02g077040.4.1_KAH3656131.1	Solyc02g077040.4.1	KAH3656131.1	model_5_multimer	0.538005702354552	C.fulvum
Solyc02g077040.4.1_KAH3656133.1	Solyc02g077040.4.1	KAH3656133.1	model_1_multimer	0.288181795617199	C.fulvum
Solyc02g077040.4.1_KAH3656133.1	Solyc02g077040.4.1	KAH3656133.1	model_2_multimer	0.354915934744417	C.fulvum
Solyc02g077040.4.1_KAH3656133.1	Solyc02g077040.4.1	KAH3656133.1	model_3_multimer	0.222280849121069	C.fulvum
Solyc02g077040.4.1_KAH3656133.1	Solyc02g077040.4.1	KAH3656133.1	model_4_multimer	0.287475689315354	C.fulvum
Solyc02g077040.4.1_KAH3656133.1	Solyc02g077040.4.1	KAH3656133.1	model_5_multimer	0.428408438534928	C.fulvum
Solyc02g077040.4.1_KAH3656195.1	Solyc02g077040.4.1	KAH3656195.1	model_1_multimer	0.458233267334131	C.fulvum
Solyc02g077040.4.1_KAH3656195.1	Solyc02g077040.4.1	KAH3656195.1	model_2_multimer	0.753018182591405	C.fulvum
Solyc02g077040.4.1_KAH3656195.1	Solyc02g077040.4.1	KAH3656195.1	model_3_multimer	0.785992706108984	C.fulvum
Solyc02g077040.4.1_KAH3656195.1	Solyc02g077040.4.1	KAH3656195.1	model_4_multimer	0.671781550721927	C.fulvum
Solyc02g077040.4.1_KAH3656195.1	Solyc02g077040.4.1	KAH3656195.1	model_5_multimer	0.334468856940061	C.fulvum
Solyc02g077040.4.1_KAH3656211.1	Solyc02g077040.4.1	KAH3656211.1	model_1_multimer	0.573827981812544	C.fulvum
Solyc02g077040.4.1_KAH3656211.1	Solyc02g077040.4.1	KAH3656211.1	model_2_multimer	0.288155377494259	C.fulvum
Solyc02g077040.4.1_KAH3656211.1	Solyc02g077040.4.1	KAH3656211.1	model_3_multimer	0.3271068796987	C.fulvum
Solyc02g077040.4.1_KAH3656211.1	Solyc02g077040.4.1	KAH3656211.1	model_4_multimer	0.297692235810924	C.fulvum
Solyc02g077040.4.1_KAH3656211.1	Solyc02g077040.4.1	KAH3656211.1	model_5_multimer	0.288116944043252	C.fulvum
Solyc02g077040.4.1_KAH3656212.1	Solyc02g077040.4.1	KAH3656212.1	model_1_multimer	0.21758622214866	C.fulvum
Solyc02g077040.4.1_KAH3656212.1	Solyc02g077040.4.1	KAH3656212.1	model_2_multimer	0.221411283336134	C.fulvum
Solyc02g077040.4.1_KAH3656212.1	Solyc02g077040.4.1	KAH3656212.1	model_3_multimer	0.202402472816571	C.fulvum
Solyc02g077040.4.1_KAH3656212.1	Solyc02g077040.4.1	KAH3656212.1	model_4_multimer	0.199667674504159	C.fulvum
[truncated: 54,371 more rows]
