# Supplementary material for: AlphaFold-Multimer predicts cross-kingdom interactions at the plant-pathogen interface
Source: Nat Commun. 2023 Sep 27;14:6040. doi: 10.1038/s41467-023-41721-9 (PMC10533508; doi:10.1038/s41467-023-41721-9)
Supplement: Supplementary file 11 — Supplementary Data 8 [file 41467_2023_41721_MOESM11_ESM.txt]

Protein Pairs	Host Protein Name	Pathogen Protein	model	ipTM+pTM	pathogen
Solyc07g005090.4.1-XP024553952.1	Chitinase_Class_V	XP024553952.1	model_2_multimer	0.370497775860997	B.cinerea
Solyc08g067100.2.1-XP024553952.1	Pepsin	XP024553952.1	model_5_multimer	0.41634285505184	B.cinerea
Solyc08g067100.2.1-XP024553950.1	Pepsin	XP024553950.1	model_2_multimer	0.27928514707977	B.cinerea
Solyc08g067100.2.1-XP024552368.1	Pepsin	XP024552368.1	model_1_multimer	0.386743987115459	B.cinerea
Solyc08g067100.2.1-XP024552253.1	Pepsin	XP024552253.1	model_3_multimer	0.271857853855541	B.cinerea
Solyc08g067100.2.1-XP024549270.1	Pepsin	XP024549270.1	model_3_multimer	0.607119600972377	B.cinerea
Solyc08g067100.2.1-XP024552192.1	Pepsin	XP024552192.1	model_1_multimer	0.448409855169046	B.cinerea
Solyc08g067100.2.1-XP024550252.1	Pepsin	XP024550252.1	model_1_multimer	0.472603399859324	B.cinerea
Solyc08g067100.2.1-XP024550250.1	Pepsin	XP024550250.1	model_1_multimer	0.406972354766013	B.cinerea
Solyc08g067100.2.1-XP024550242.1	Pepsin	XP024550242.1	model_1_multimer	0.442881738914875	B.cinerea
Solyc08g067100.2.1-XP024550148.1	Pepsin	XP024550148.1	model_4_multimer	0.349452471947655	B.cinerea
Solyc08g067100.2.1-XP024550079.1	Pepsin	XP024550079.1	model_1_multimer	0.425049807700022	B.cinerea
Solyc08g067100.2.1-XP024550077.1	Pepsin	XP024550077.1	model_2_multimer	0.341564081277184	B.cinerea
Solyc08g067100.2.1-XP024550048.1	Pepsin	XP024550048.1	model_5_multimer	0.374512000769666	B.cinerea
Solyc08g067100.2.1-XP024550045.1	Pepsin	XP024550045.1	model_2_multimer	0.587468957128687	B.cinerea
Solyc08g067100.2.1-XP024550037.1	Pepsin	XP024550037.1	model_5_multimer	0.352067781892295	B.cinerea
Solyc08g067100.2.1-XP024550036.1	Pepsin	XP024550036.1	model_2_multimer	0.347546511159989	B.cinerea
Solyc08g067100.2.1-XP024550005.1	Pepsin	XP024550005.1	model_5_multimer	0.630809041329393	B.cinerea
Solyc08g067100.2.1-XP024549970.1	Pepsin	XP024549970.1	model_2_multimer	0.221161962250998	B.cinerea
Solyc08g067100.2.1-XP024549860.1	Pepsin	XP024549860.1	model_2_multimer	0.511906340613913	B.cinerea
Solyc08g067100.2.1-XP024549809.1	Pepsin	XP024549809.1	model_1_multimer	0.352122839736093	B.cinerea
Solyc08g067100.2.1-XP024549808.1	Pepsin	XP024549808.1	model_1_multimer	0.232952009248896	B.cinerea
Solyc08g067100.2.1-XP024549807.1	Pepsin	XP024549807.1	model_4_multimer	0.491597142592809	B.cinerea
Solyc08g067100.2.1-XP024549776.1	Pepsin	XP024549776.1	model_3_multimer	0.528177621022956	B.cinerea
Solyc08g067100.2.1-XP024549756.1	Pepsin	XP024549756.1	model_5_multimer	0.37317461693883	B.cinerea
Solyc08g067100.2.1-XP024549697.1	Pepsin	XP024549697.1	model_1_multimer	0.699691521285615	B.cinerea
Solyc08g067100.2.1-XP024549627.1	Pepsin	XP024549627.1	model_4_multimer	0.551623042742403	B.cinerea
Solyc08g067100.2.1-XP024549501.1	Pepsin	XP024549501.1	model_5_multimer	0.358765643336038	B.cinerea
Solyc08g067100.2.1-XP024549497.1	Pepsin	XP024549497.1	model_3_multimer	0.656678304531428	B.cinerea
Solyc08g067100.2.1-XP024549469.1	Pepsin	XP024549469.1	model_4_multimer	0.467272370627965	B.cinerea
Solyc08g079870.3.1-XP001545300.1	P69B	XP001545300.1	model_3_multimer	0.509977246747044	B.cinerea
Solyc08g067100.2.1-XP024549367.1	Pepsin	XP024549367.1	model_3_multimer	0.371442033478556	B.cinerea
Solyc08g079870.3.1-XP001545427.1	P69B	XP001545427.1	model_3_multimer	0.736768237891112	B.cinerea
Solyc08g079870.3.1-XP001545553.1	P69B	XP001545553.1	model_2_multimer	0.39105611584379	B.cinerea
Solyc08g067100.2.1-XP024552971.1	Pepsin	XP024552971.1	model_4_multimer	0.702814278673795	B.cinerea
Solyc08g067100.2.1-XP024552848.1	Pepsin	XP024552848.1	model_2_multimer	0.281106568169433	B.cinerea
Solyc08g067100.2.1-XP024552588.1	Pepsin	XP024552588.1	model_2_multimer	0.357466659888305	B.cinerea
Solyc08g067100.2.1-XP024552532.1	Pepsin	XP024552532.1	model_2_multimer	0.329403703235094	B.cinerea
Solyc08g067100.2.1-XP024552508.1	Pepsin	XP024552508.1	model_5_multimer	0.424411619174653	B.cinerea
Solyc08g067100.2.1-XP024552464.1	Pepsin	XP024552464.1	model_2_multimer	0.456780681469293	B.cinerea
Solyc08g067100.2.1-XP024552395.1	Pepsin	XP024552395.1	model_4_multimer	0.432535080893042	B.cinerea
Solyc08g067100.2.1-XP024553829.1	Pepsin	XP024553829.1	model_1_multimer	0.430312915913592	B.cinerea
Solyc08g067100.2.1-XP024553853.1	Pepsin	XP024553853.1	model_3_multimer	0.283840935122466	B.cinerea
Solyc08g067100.2.1-XP024553883.1	Pepsin	XP024553883.1	model_1_multimer	0.563739298772478	B.cinerea
Solyc08g079870.3.1-XP001546488.1	P69B	XP001546488.1	model_1_multimer	0.561571702446328	B.cinerea
Solyc08g079870.3.1-XP001547418.1	P69B	XP001547418.1	model_3_multimer	0.365852739688346	B.cinerea
Solyc08g079870.3.1-XP001547387.1	P69B	XP001547387.1	model_1_multimer	0.405395199797956	B.cinerea
Solyc08g079870.3.1-XP001547382.1	P69B	XP001547382.1	model_5_multimer	0.335495223930304	B.cinerea
Solyc08g079870.3.1-XP001547253.1	P69B	XP001547253.1	model_3_multimer	0.458988514825786	B.cinerea
Solyc08g079870.3.1-XP001547159.1	P69B	XP001547159.1	model_2_multimer	0.467483869618914	B.cinerea
Solyc08g079870.3.1-XP001547099.1	P69B	XP001547099.1	model_4_multimer	0.348734640287528	B.cinerea
Solyc08g079870.3.1-XP001547016.1	P69B	XP001547016.1	model_3_multimer	0.362231911935856	B.cinerea
Solyc08g079870.3.1-XP001546962.1	P69B	XP001546962.1	model_3_multimer	0.367298136345505	B.cinerea
Solyc08g079870.3.1-XP001546791.1	P69B	XP001546791.1	model_3_multimer	0.437955905535415	B.cinerea
Solyc08g079870.3.1-XP001546666.1	P69B	XP001546666.1	model_5_multimer	0.555293856508753	B.cinerea
Solyc08g079870.3.1-XP001546517.1	P69B	XP001546517.1	model_3_multimer	0.534334411752001	B.cinerea
Solyc08g079870.3.1-XP001546335.1	P69B	XP001546335.1	model_4_multimer	0.662387937464786	B.cinerea
Solyc08g067100.2.1-XP024553884.1	Pepsin	XP024553884.1	model_4_multimer	0.373634164754042	B.cinerea
Solyc08g079870.3.1-XP001546261.1	P69B	XP001546261.1	model_2_multimer	0.795801661981814	B.cinerea
Solyc08g079870.3.1-XP001546067.1	P69B	XP001546067.1	model_2_multimer	0.458375337331101	B.cinerea
Solyc08g079870.3.1-XP001545794.1	P69B	XP001545794.1	model_3_multimer	0.48705185586163	B.cinerea
Solyc08g079870.3.1-XP001545698.2	P69B	XP001545698.2	model_3_multimer	0.445070326273441	B.cinerea
Solyc08g079870.3.1-XP001545628.2	P69B	XP001545628.2	model_1_multimer	0.65753877822436	B.cinerea
Solyc08g079870.3.1-XP001545484.1	P69B	XP001545484.1	model_4_multimer	0.821355824881838	B.cinerea
Solyc08g067100.2.1-XP024549366.1	Pepsin	XP024549366.1	model_5_multimer	0.656848628156819	B.cinerea
Solyc08g067100.2.1-XP024550286.1	Pepsin	XP024550286.1	model_4_multimer	0.331368268723781	B.cinerea
Solyc08g067100.2.1-XP024550311.1	Pepsin	XP024550311.1	model_3_multimer	0.514452619828357	B.cinerea
Solyc09g098540.3.1-XP024546308.1	Chitinase_Class_I	XP024546308.1	model_2_multimer	0.35649360128976	B.cinerea
Solyc09g098540.3.1-XP024546277.1	Chitinase_Class_I	XP024546277.1	model_2_multimer	0.346810921271975	B.cinerea
Solyc09g098540.3.1-XP024546190.1	Chitinase_Class_I	XP024546190.1	model_4_multimer	0.630514268213538	B.cinerea
Solyc09g098540.3.1-XP024546180.1	Chitinase_Class_I	XP024546180.1	model_1_multimer	0.411944718796627	B.cinerea
Solyc09g098540.3.1-XP024546175.1	Chitinase_Class_I	XP024546175.1	model_4_multimer	0.36063496724943	B.cinerea
Solyc09g098540.3.1-XP024546132.1	Chitinase_Class_I	XP024546132.1	model_2_multimer	0.403949570295595	B.cinerea
Solyc09g098540.3.1-XP024546130.1	Chitinase_Class_I	XP024546130.1	model_3_multimer	0.505850562924395	B.cinerea
Solyc09g098540.3.1-XP024546079.1	Chitinase_Class_I	XP024546079.1	model_2_multimer	0.299038595167084	B.cinerea
Solyc09g098540.3.1-XP024546011.1	Chitinase_Class_I	XP024546011.1	model_2_multimer	0.373869270096858	B.cinerea
Solyc09g098540.3.1-XP024546010.1	Chitinase_Class_I	XP024546010.1	model_2_multimer	0.41068679577429	B.cinerea
Solyc09g098540.3.1-XP024545996.1	Chitinase_Class_I	XP024545996.1	model_5_multimer	0.692596633646645	B.cinerea
Solyc09g098540.3.1-XP024545991.1	Chitinase_Class_I	XP024545991.1	model_1_multimer	0.343213325967006	B.cinerea
Solyc09g098540.3.1-XP024545990.1	Chitinase_Class_I	XP024545990.1	model_1_multimer	0.26296673243953	B.cinerea
Solyc09g098540.3.1-XP024545978.1	Chitinase_Class_I	XP024545978.1	model_4_multimer	0.35989288931551	B.cinerea
Solyc09g098540.3.1-XP024545971.1	Chitinase_Class_I	XP024545971.1	model_2_multimer	0.246684258422007	B.cinerea
Solyc09g098540.3.1-XP024545970.1	Chitinase_Class_I	XP024545970.1	model_2_multimer	0.345085930751766	B.cinerea
Solyc09g098540.3.1-XP001561429.1	Chitinase_Class_I	XP001561429.1	model_2_multimer	0.310011961639483	B.cinerea
Solyc09g098540.3.1-XP001561412.1	Chitinase_Class_I	XP001561412.1	model_1_multimer	0.37388329877992	B.cinerea
Solyc09g098540.3.1-XP001561408.1	Chitinase_Class_I	XP001561408.1	model_2_multimer	0.33136271729752	B.cinerea
Solyc09g098540.3.1-XP001561223.1	Chitinase_Class_I	XP001561223.1	model_1_multimer	0.295167989943654	B.cinerea
Solyc09g098540.3.1-XP001561161.1	Chitinase_Class_I	XP001561161.1	model_3_multimer	0.449077209431894	B.cinerea
Solyc09g098540.3.1-XP024546730.1	Chitinase_Class_I	XP024546730.1	model_3_multimer	0.438227130790313	B.cinerea
Solyc09g098540.3.1-XP024546745.1	Chitinase_Class_I	XP024546745.1	model_1_multimer	0.400551955636458	B.cinerea
Solyc08g079870.3.1-XP024548862.1	P69B	XP024548862.1	model_1_multimer	0.638042352315585	B.cinerea
Solyc09g098540.3.1-XP024546817.1	Chitinase_Class_I	XP024546817.1	model_1_multimer	0.578476567815661	B.cinerea
Solyc09g098540.3.1-XP024547948.1	Chitinase_Class_I	XP024547948.1	model_1_multimer	0.354288144715236	B.cinerea
Solyc09g098540.3.1-XP024547920.1	Chitinase_Class_I	XP024547920.1	model_4_multimer	0.746256105111791	B.cinerea
Solyc09g098540.3.1-XP024547898.1	Chitinase_Class_I	XP024547898.1	model_2_multimer	0.384491832618351	B.cinerea
Solyc09g098540.3.1-XP024547883.1	Chitinase_Class_I	XP024547883.1	model_3_multimer	0.369780935471713	B.cinerea
Solyc09g098540.3.1-XP024546364.1	Chitinase_Class_I	XP024546364.1	model_1_multimer	0.268463448290084	B.cinerea
Solyc09g098540.3.1-XP024546451.1	Chitinase_Class_I	XP024546451.1	model_3_multimer	0.468686885686713	B.cinerea
Solyc09g098540.3.1-XP024546490.1	Chitinase_Class_I	XP024546490.1	model_3_multimer	0.399844819912035	B.cinerea
Solyc09g098540.3.1-XP024546550.1	Chitinase_Class_I	XP024546550.1	model_3_multimer	0.345913876590029	B.cinerea
Solyc08g067100.2.1-XP024550359.1	Pepsin	XP024550359.1	model_5_multimer	0.381740780655792	B.cinerea
Solyc08g067100.2.1-XP024551361.1	Pepsin	XP024551361.1	model_2_multimer	0.36773960444847	B.cinerea
Solyc08g067100.2.1-XP024552163.1	Pepsin	XP024552163.1	model_1_multimer	0.297884447690254	B.cinerea
Solyc08g067100.2.1-XP024551963.1	Pepsin	XP024551963.1	model_4_multimer	0.647046441748161	B.cinerea
Solyc08g067100.2.1-XP024551941.1	Pepsin	XP024551941.1	model_3_multimer	0.542755791124966	B.cinerea
Solyc08g067100.2.1-XP024551929.1	Pepsin	XP024551929.1	model_4_multimer	0.488903100402601	B.cinerea
Solyc08g067100.2.1-XP024551879.1	Pepsin	XP024551879.1	model_1_multimer	0.325162862108359	B.cinerea
Solyc08g067100.2.1-XP024551869.1	Pepsin	XP024551869.1	model_2_multimer	0.273634689539767	B.cinerea
Solyc08g067100.2.1-XP024551834.1	Pepsin	XP024551834.1	model_2_multimer	0.341538021626172	B.cinerea
Solyc08g067100.2.1-XP024551724.1	Pepsin	XP024551724.1	model_4_multimer	0.564052547242695	B.cinerea
Solyc08g067100.2.1-XP024551675.1	Pepsin	XP024551675.1	model_3_multimer	0.285245785810628	B.cinerea
Solyc08g067100.2.1-XP024551663.1	Pepsin	XP024551663.1	model_2_multimer	0.647855125471001	B.cinerea
Solyc08g067100.2.1-XP024551598.1	Pepsin	XP024551598.1	model_4_multimer	0.594668927021251	B.cinerea
Solyc08g067100.2.1-XP024551261.1	Pepsin	XP024551261.1	model_1_multimer	0.234343113286413	B.cinerea
Solyc08g067100.2.1-XP024553034.1	Pepsin	XP024553034.1	model_4_multimer	0.53608504519251	B.cinerea
Solyc08g067100.2.1-XP024550384.1	Pepsin	XP024550384.1	model_1_multimer	0.422657891157992	B.cinerea
Solyc08g067100.2.1-XP024551221.1	Pepsin	XP024551221.1	model_3_multimer	0.343941848436627	B.cinerea
Solyc08g067100.2.1-XP024550768.1	Pepsin	XP024550768.1	model_1_multimer	0.362346112005626	B.cinerea
Solyc08g067100.2.1-XP024550767.1	Pepsin	XP024550767.1	model_1_multimer	0.2766702580647	B.cinerea
Solyc08g067100.2.1-XP024550738.1	Pepsin	XP024550738.1	model_2_multimer	0.51876905906564	B.cinerea
Solyc08g067100.2.1-XP024550649.1	Pepsin	XP024550649.1	model_3_multimer	0.405640439755299	B.cinerea
Solyc08g067100.2.1-XP024550627.1	Pepsin	XP024550627.1	model_4_multimer	0.822399460019622	B.cinerea
Solyc08g067100.2.1-XP024550617.1	Pepsin	XP024550617.1	model_4_multimer	0.409796712494663	B.cinerea
Solyc08g067100.2.1-XP024550615.1	Pepsin	XP024550615.1	model_2_multimer	0.272878363586946	B.cinerea
Solyc08g067100.2.1-XP024550600.1	Pepsin	XP024550600.1	model_3_multimer	0.654939595813269	B.cinerea
Solyc08g067100.2.1-XP024550495.1	Pepsin	XP024550495.1	model_2_multimer	0.332196297957177	B.cinerea
Solyc08g079870.3.1-XP024548767.1	P69B	XP024548767.1	model_3_multimer	0.503962098335604	B.cinerea
Solyc08g079870.3.1-XP024548847.1	P69B	XP024548847.1	model_3_multimer	0.591866104032042	B.cinerea
Solyc02g077040.4.1-XP024550768.1	Pip1	XP024550768.1	model_1_multimer	0.795291180325384	B.cinerea
Solyc09g098540.3.1-XP024546734.1	Chitinase_Class_I	XP024546734.1	model_5_multimer	0.435367086753405	B.cinerea
Solyc08g067100.2.1-XP024551236.1	Pepsin	XP024551236.1	model_2_multimer	0.633281669662504	B.cinerea
Solyc09g098540.3.1-XP024547809.1	Chitinase_Class_I	XP024547809.1	model_2_multimer	0.326492281603053	B.cinerea
Solyc08g067100.2.1-XP024553134.1	Pepsin	XP024553134.1	model_2_multimer	0.328114398842008	B.cinerea
Solyc08g067100.2.1-XP024553345.1	Pepsin	XP024553345.1	model_1_multimer	0.565844587356542	B.cinerea
Solyc08g067100.2.1-XP024549083.1	Pepsin	XP024549083.1	model_1_multimer	0.31621286358198	B.cinerea
Solyc08g067100.2.1-XP024549068.1	Pepsin	XP024549068.1	model_5_multimer	0.395062147289994	B.cinerea
Solyc08g067100.2.1-XP024549066.1	Pepsin	XP024549066.1	model_3_multimer	0.433613097997009	B.cinerea
Solyc08g067100.2.1-XP024549060.1	Pepsin	XP024549060.1	model_1_multimer	0.411572783331438	B.cinerea
Solyc08g067100.2.1-XP024549023.1	Pepsin	XP024549023.1	model_4_multimer	0.665021413912677	B.cinerea
Solyc08g067100.2.1-XP024548862.1	Pepsin	XP024548862.1	model_1_multimer	0.69635655051103	B.cinerea
Solyc08g067100.2.1-XP024548847.1	Pepsin	XP024548847.1	model_5_multimer	0.745628187481262	B.cinerea
Solyc08g067100.2.1-XP024548817.1	Pepsin	XP024548817.1	model_3_multimer	0.438164371763328	B.cinerea
Solyc08g067100.2.1-XP024548700.1	Pepsin	XP024548700.1	model_3_multimer	0.373253595134034	B.cinerea
Solyc08g067100.2.1-XP024547948.1	Pepsin	XP024547948.1	model_4_multimer	0.441319081495626	B.cinerea
Solyc08g067100.2.1-XP024548685.1	Pepsin	XP024548685.1	model_3_multimer	0.310451550611337	B.cinerea
Solyc08g067100.2.1-XP024548625.1	Pepsin	XP024548625.1	model_3_multimer	0.387567120625588	B.cinerea
Solyc08g067100.2.1-XP024548624.1	Pepsin	XP024548624.1	model_3_multimer	0.465068251704547	B.cinerea
Solyc08g067100.2.1-XP024548551.1	Pepsin	XP024548551.1	model_4_multimer	0.631729665520848	B.cinerea
Solyc08g067100.2.1-XP024548541.1	Pepsin	XP024548541.1	model_3_multimer	0.253236231397157	B.cinerea
Solyc08g067100.2.1-XP024548537.1	Pepsin	XP024548537.1	model_5_multimer	0.281052362679601	B.cinerea
Solyc08g067100.2.1-XP024548505.1	Pepsin	XP024548505.1	model_3_multimer	0.28770328600778	B.cinerea
Solyc08g067100.2.1-XP024548471.1	Pepsin	XP024548471.1	model_1_multimer	0.683891520349591	B.cinerea
Solyc08g067100.2.1-XP024548341.1	Pepsin	XP024548341.1	model_1_multimer	0.497065923383467	B.cinerea
Solyc08g067100.2.1-XP024548271.1	Pepsin	XP024548271.1	model_1_multimer	0.35293009012579	B.cinerea
Solyc08g067100.2.1-XP024548233.1	Pepsin	XP024548233.1	model_1_multimer	0.411267067813809	B.cinerea
Solyc08g067100.2.1-XP024546550.1	Pepsin	XP024546550.1	model_5_multimer	0.322880527644144	B.cinerea
Solyc08g067100.2.1-XP024546451.1	Pepsin	XP024546451.1	model_1_multimer	0.80019091639156	B.cinerea
Solyc08g067100.2.1-XP024549229.1	Pepsin	XP024549229.1	model_5_multimer	0.400518532024173	B.cinerea
Solyc08g067100.2.1-XP024546364.1	Pepsin	XP024546364.1	model_3_multimer	0.383777235913534	B.cinerea
Solyc08g067100.2.1-XP001560423.1	Pepsin	XP001560423.1	model_2_multimer	0.498681024957386	B.cinerea
Solyc08g067100.2.1-XP001560376.1	Pepsin	XP001560376.1	model_3_multimer	0.391376761888958	B.cinerea
Solyc08g067100.2.1-XP001560349.1	Pepsin	XP001560349.1	model_2_multimer	0.364665145554532	B.cinerea
Solyc08g067100.2.1-XP001560248.1	Pepsin	XP001560248.1	model_3_multimer	0.380871798724735	B.cinerea
Solyc08g067100.2.1-XP024549104.1	Pepsin	XP024549104.1	model_5_multimer	0.346491749561018	B.cinerea
Solyc08g067100.2.1-XP001560184.1	Pepsin	XP001560184.1	model_3_multimer	0.298248035926261	B.cinerea
Solyc08g067100.2.1-XP024549107.1	Pepsin	XP024549107.1	model_2_multimer	0.258319450431333	B.cinerea
Solyc08g067100.2.1-XP024548767.1	Pepsin	XP024548767.1	model_4_multimer	0.48036269844228	B.cinerea
Solyc08g067100.2.1-XP024546490.1	Pepsin	XP024546490.1	model_4_multimer	0.735561580749035	B.cinerea
Solyc08g067100.2.1-XP024547809.1	Pepsin	XP024547809.1	model_2_multimer	0.30543523316248	B.cinerea
Solyc08g067100.2.1-XP024547685.1	Pepsin	XP024547685.1	model_4_multimer	0.255905170245877	B.cinerea
Solyc08g067100.2.1-XP024547674.1	Pepsin	XP024547674.1	model_3_multimer	0.353889131869957	B.cinerea
Solyc08g067100.2.1-XP024547648.1	Pepsin	XP024547648.1	model_2_multimer	0.334985319475139	B.cinerea
Solyc08g067100.2.1-XP024547548.1	Pepsin	XP024547548.1	model_1_multimer	0.319991393784938	B.cinerea
Solyc08g067100.2.1-XP024547512.1	Pepsin	XP024547512.1	model_5_multimer	0.393345990887549	B.cinerea
Solyc08g067100.2.1-XP024547465.1	Pepsin	XP024547465.1	model_2_multimer	0.509596928296607	B.cinerea
Solyc08g067100.2.1-XP024547459.1	Pepsin	XP024547459.1	model_3_multimer	0.327411745100778	B.cinerea
Solyc08g067100.2.1-XP024547455.1	Pepsin	XP024547455.1	model_4_multimer	0.468716300027204	B.cinerea
Solyc08g067100.2.1-XP024547454.1	Pepsin	XP024547454.1	model_1_multimer	0.401729719102801	B.cinerea
Solyc08g067100.2.1-XP024547408.1	Pepsin	XP024547408.1	model_1_multimer	0.598051397516733	B.cinerea
Solyc08g067100.2.1-XP024547321.1	Pepsin	XP024547321.1	model_1_multimer	0.455928768669925	B.cinerea
Solyc08g067100.2.1-XP024547246.1	Pepsin	XP024547246.1	model_4_multimer	0.397655231081355	B.cinerea
Solyc08g067100.2.1-XP024547178.1	Pepsin	XP024547178.1	model_1_multimer	0.320939007884061	B.cinerea
Solyc08g067100.2.1-XP024547089.1	Pepsin	XP024547089.1	model_1_multimer	0.399827349560116	B.cinerea
Solyc08g067100.2.1-XP024547082.1	Pepsin	XP024547082.1	model_1_multimer	0.352264593256229	B.cinerea
Solyc08g067100.2.1-XP024547060.1	Pepsin	XP024547060.1	model_1_multimer	0.562516975280088	B.cinerea
Solyc08g067100.2.1-XP024547059.1	Pepsin	XP024547059.1	model_1_multimer	0.539152797140979	B.cinerea
Solyc08g067100.2.1-XP024546957.1	Pepsin	XP024546957.1	model_5_multimer	0.43706449383269	B.cinerea
Solyc08g067100.2.1-XP024546949.1	Pepsin	XP024546949.1	model_2_multimer	0.652092418010178	B.cinerea
Solyc08g067100.2.1-XP024546839.1	Pepsin	XP024546839.1	model_3_multimer	0.221453653656997	B.cinerea
Solyc08g067100.2.1-XP024546817.1	Pepsin	XP024546817.1	model_2_multimer	0.234957177804001	B.cinerea
Solyc08g067100.2.1-XP024546745.1	Pepsin	XP024546745.1	model_1_multimer	0.327313070487674	B.cinerea
Solyc08g067100.2.1-XP024546734.1	Pepsin	XP024546734.1	model_3_multimer	0.273974100009343	B.cinerea
Solyc08g067100.2.1-XP024546730.1	Pepsin	XP024546730.1	model_4_multimer	0.427146440352385	B.cinerea
Solyc08g067100.2.1-XP024547883.1	Pepsin	XP024547883.1	model_4_multimer	0.304149189934226	B.cinerea
Solyc08g067100.2.1-XP024547898.1	Pepsin	XP024547898.1	model_3_multimer	0.512417417849872	B.cinerea
Solyc08g067100.2.1-XP024547920.1	Pepsin	XP024547920.1	model_2_multimer	0.50085639259384	B.cinerea
Solyc08g067100.2.1-XP024549146.1	Pepsin	XP024549146.1	model_1_multimer	0.474851425588643	B.cinerea
Solyc08g067100.2.1-XP001560183.1	Pepsin	XP001560183.1	model_1_multimer	0.543571268246749	B.cinerea
Solyc08g067100.2.1-XP001560180.1	Pepsin	XP001560180.1	model_3_multimer	0.523623325039853	B.cinerea
Solyc08g067100.2.1-XP001560177.2	Pepsin	XP001560177.2	model_2_multimer	0.303737471907306	B.cinerea
Solyc08g067100.2.1-XP024545978.1	Pepsin	XP024545978.1	model_2_multimer	0.306364208184774	B.cinerea
Solyc08g067100.2.1-XP024545971.1	Pepsin	XP024545971.1	model_5_multimer	0.215034616403124	B.cinerea
Solyc08g067100.2.1-XP024545970.1	Pepsin	XP024545970.1	model_5_multimer	0.409127484587106	B.cinerea
Solyc08g067100.2.1-XP001561429.1	Pepsin	XP001561429.1	model_5_multimer	0.75107140282472	B.cinerea
Solyc08g067100.2.1-XP001561412.1	Pepsin	XP001561412.1	model_4_multimer	0.392951677585457	B.cinerea
Solyc08g067100.2.1-XP001561408.1	Pepsin	XP001561408.1	model_2_multimer	0.343727521185488	B.cinerea
Solyc08g067100.2.1-XP001561223.1	Pepsin	XP001561223.1	model_4_multimer	0.502793478167376	B.cinerea
Solyc08g067100.2.1-XP001561161.1	Pepsin	XP001561161.1	model_1_multimer	0.405373419377438	B.cinerea
Solyc08g067100.2.1-XP001561132.1	Pepsin	XP001561132.1	model_1_multimer	0.486903200049764	B.cinerea
Solyc08g067100.2.1-XP001561118.1	Pepsin	XP001561118.1	model_1_multimer	0.421416589583664	B.cinerea
Solyc08g067100.2.1-XP001561024.2	Pepsin	XP001561024.2	model_1_multimer	0.326517862994355	B.cinerea
Solyc08g067100.2.1-XP024549199.1	Pepsin	XP024549199.1	model_3_multimer	0.608232723777166	B.cinerea
Solyc08g067100.2.1-XP024549237.1	Pepsin	XP024549237.1	model_5_multimer	0.470830416067878	B.cinerea
Solyc08g079870.3.1-XP001547502.1	P69B	XP001547502.1	model_2_multimer	0.369628118211908	B.cinerea
Solyc08g067100.2.1-XP024552256.1	Pepsin	XP024552256.1	model_1_multimer	0.873385122436561	B.cinerea
Solyc08g067100.2.1-XP024553803.1	Pepsin	XP024553803.1	model_4_multimer	0.41246299522572	B.cinerea
Solyc08g067100.2.1-XP024553798.1	Pepsin	XP024553798.1	model_1_multimer	0.74061094572439	B.cinerea
Solyc08g067100.2.1-XP024553780.1	Pepsin	XP024553780.1	model_1_multimer	0.64588419939573	B.cinerea
Solyc08g067100.2.1-XP024553654.1	Pepsin	XP024553654.1	model_1_multimer	0.639236980020694	B.cinerea
Solyc08g067100.2.1-XP024553620.1	Pepsin	XP024553620.1	model_5_multimer	0.558878793630336	B.cinerea
Solyc08g067100.2.1-XP024553594.1	Pepsin	XP024553594.1	model_2_multimer	0.480461074778087	B.cinerea
Solyc08g067100.2.1-XP024553590.1	Pepsin	XP024553590.1	model_3_multimer	0.638935535634146	B.cinerea
Solyc08g067100.2.1-XP024553533.1	Pepsin	XP024553533.1	model_4_multimer	0.401386986015562	B.cinerea
Solyc08g067100.2.1-XP024553504.1	Pepsin	XP024553504.1	model_1_multimer	0.490652919619649	B.cinerea
Solyc08g067100.2.1-XP024553479.1	Pepsin	XP024553479.1	model_5_multimer	0.335772360180523	B.cinerea
Solyc08g067100.2.1-XP024553478.1	Pepsin	XP024553478.1	model_2_multimer	0.386181475715535	B.cinerea
Solyc08g067100.2.1-XP024553427.1	Pepsin	XP024553427.1	model_1_multimer	0.516979584039356	B.cinerea
Solyc08g067100.2.1-XP024553353.1	Pepsin	XP024553353.1	model_1_multimer	0.310306018704414	B.cinerea
Solyc08g067100.2.1-XP024553347.1	Pepsin	XP024553347.1	model_2_multimer	0.619399156118472	B.cinerea
Solyc08g067100.2.1-XP001560884.1	Pepsin	XP001560884.1	model_3_multimer	0.257503611654201	B.cinerea
Solyc08g067100.2.1-XP024545990.1	Pepsin	XP024545990.1	model_1_multimer	0.437182325851255	B.cinerea
Solyc08g067100.2.1-XP024545996.1	Pepsin	XP024545996.1	model_3_multimer	0.325684667338031	B.cinerea
Solyc08g067100.2.1-XP024546010.1	Pepsin	XP024546010.1	model_2_multimer	0.430494427753205	B.cinerea
Solyc08g067100.2.1-XP001560171.1	Pepsin	XP001560171.1	model_2_multimer	0.547908000321983	B.cinerea
Solyc08g067100.2.1-XP001560128.1	Pepsin	XP001560128.1	model_2_multimer	0.748631779718284	B.cinerea
Solyc08g067100.2.1-XP001560053.1	Pepsin	XP001560053.1	model_3_multimer	0.456390237508768	B.cinerea
Solyc08g067100.2.1-XP001559885.1	Pepsin	XP001559885.1	model_4_multimer	0.418805646142166	B.cinerea
Solyc08g067100.2.1-XP001559745.1	Pepsin	XP001559745.1	model_4_multimer	0.490257464828531	B.cinerea
Solyc08g067100.2.1-XP001559518.1	Pepsin	XP001559518.1	model_5_multimer	0.305244474777046	B.cinerea
Solyc08g067100.2.1-XP001559450.1	Pepsin	XP001559450.1	model_2_multimer	0.485912157318402	B.cinerea
Solyc08g067100.2.1-XP001559396.1	Pepsin	XP001559396.1	model_1_multimer	0.472527595342998	B.cinerea
Solyc08g067100.2.1-XP001559348.1	Pepsin	XP001559348.1	model_5_multimer	0.33622649881116	B.cinerea
Solyc08g067100.2.1-XP001559224.1	Pepsin	XP001559224.1	model_1_multimer	0.50203231864458	B.cinerea
Solyc08g067100.2.1-XP001559209.1	Pepsin	XP001559209.1	model_3_multimer	0.39533186891427	B.cinerea
Solyc08g067100.2.1-XP001559114.1	Pepsin	XP001559114.1	model_1_multimer	0.418996133012162	B.cinerea
Solyc08g067100.2.1-XP001559009.1	Pepsin	XP001559009.1	model_3_multimer	0.344359855966097	B.cinerea
Solyc08g067100.2.1-XP001558917.2	Pepsin	XP001558917.2	model_3_multimer	0.391814861047518	B.cinerea
Solyc08g067100.2.1-XP024553142.1	Pepsin	XP024553142.1	model_5_multimer	0.285054289269542	B.cinerea
Solyc08g067100.2.1-XP001558907.1	Pepsin	XP001558907.1	model_1_multimer	0.282994131106373	B.cinerea
Solyc08g067100.2.1-XP001558719.1	Pepsin	XP001558719.1	model_3_multimer	0.325411958124592	B.cinerea
Solyc08g067100.2.1-XP001560566.1	Pepsin	XP001560566.1	model_5_multimer	0.281646265670611	B.cinerea
Solyc08g067100.2.1-XP001560596.1	Pepsin	XP001560596.1	model_1_multimer	0.391093285510885	B.cinerea
Solyc08g067100.2.1-XP001560868.1	Pepsin	XP001560868.1	model_4_multimer	0.336389834467276	B.cinerea
Solyc08g067100.2.1-XP024545991.1	Pepsin	XP024545991.1	model_1_multimer	0.346834501175716	B.cinerea
Solyc08g067100.2.1-XP024546308.1	Pepsin	XP024546308.1	model_5_multimer	0.381083558539196	B.cinerea
Solyc08g067100.2.1-XP024546277.1	Pepsin	XP024546277.1	model_4_multimer	0.546162905528052	B.cinerea
Solyc08g067100.2.1-XP024546190.1	Pepsin	XP024546190.1	model_4_multimer	0.43098066359776	B.cinerea
Solyc08g067100.2.1-XP024546180.1	Pepsin	XP024546180.1	model_4_multimer	0.56693263825262	B.cinerea
Solyc08g067100.2.1-XP024546175.1	Pepsin	XP024546175.1	model_1_multimer	0.674898169219243	B.cinerea
Solyc08g067100.2.1-XP024546132.1	Pepsin	XP024546132.1	model_5_multimer	0.473156175470678	B.cinerea
Solyc08g067100.2.1-XP024546130.1	Pepsin	XP024546130.1	model_3_multimer	0.306735388354811	B.cinerea
Solyc08g067100.2.1-XP024546079.1	Pepsin	XP024546079.1	model_3_multimer	0.605856254642061	B.cinerea
Solyc08g067100.2.1-XP024546011.1	Pepsin	XP024546011.1	model_2_multimer	0.675099799707663	B.cinerea
Solyc08g067100.2.1-XP001558849.1	Pepsin	XP001558849.1	model_2_multimer	0.405801031902313	B.cinerea
Solyc09g098540.3.1-XP024547685.1	Chitinase_Class_I	XP024547685.1	model_5_multimer	0.288044108368789	B.cinerea
Solyc09g098540.3.1-XP024547674.1	Chitinase_Class_I	XP024547674.1	model_5_multimer	0.422559448172382	B.cinerea
Solyc09g098540.3.1-XP024547648.1	Chitinase_Class_I	XP024547648.1	model_3_multimer	0.323382568808092	B.cinerea
Solyc09g098540.3.1-XP024550286.1	Chitinase_Class_I	XP024550286.1	model_2_multimer	0.268696622995713	B.cinerea
Solyc09g098540.3.1-XP024550252.1	Chitinase_Class_I	XP024550252.1	model_1_multimer	0.446644996865977	B.cinerea
Solyc09g098540.3.1-XP024550250.1	Chitinase_Class_I	XP024550250.1	model_2_multimer	0.36982102588206	B.cinerea
Solyc09g098540.3.1-XP024550242.1	Chitinase_Class_I	XP024550242.1	model_1_multimer	0.355902442676489	B.cinerea
Solyc09g098540.3.1-XP024550148.1	Chitinase_Class_I	XP024550148.1	model_3_multimer	0.219704055973446	B.cinerea
Solyc09g098540.3.1-XP024550079.1	Chitinase_Class_I	XP024550079.1	model_2_multimer	0.306720834767697	B.cinerea
Solyc09g098540.3.1-XP024550077.1	Chitinase_Class_I	XP024550077.1	model_5_multimer	0.272055834376682	B.cinerea
Solyc09g098540.3.1-XP024550048.1	Chitinase_Class_I	XP024550048.1	model_4_multimer	0.364614445477757	B.cinerea
Solyc09g098540.3.1-XP024550037.1	Chitinase_Class_I	XP024550037.1	model_3_multimer	0.328801107519765	B.cinerea
Solyc09g098540.3.1-XP024549501.1	Chitinase_Class_I	XP024549501.1	model_5_multimer	0.501566416135954	B.cinerea
Solyc09g098540.3.1-XP024550036.1	Chitinase_Class_I	XP024550036.1	model_2_multimer	0.281837396220507	B.cinerea
Solyc09g098540.3.1-XP024550005.1	Chitinase_Class_I	XP024550005.1	model_1_multimer	0.344254437304295	B.cinerea
Solyc09g098540.3.1-XP024549970.1	Chitinase_Class_I	XP024549970.1	model_2_multimer	0.329157503848239	B.cinerea
Solyc09g098540.3.1-XP024549860.1	Chitinase_Class_I	XP024549860.1	model_1_multimer	0.398606674174944	B.cinerea
Solyc09g098540.3.1-XP024549809.1	Chitinase_Class_I	XP024549809.1	model_5_multimer	0.393798352165362	B.cinerea
Solyc09g098540.3.1-XP024549808.1	Chitinase_Class_I	XP024549808.1	model_1_multimer	0.263885726680633	B.cinerea
Solyc09g098540.3.1-XP024549807.1	Chitinase_Class_I	XP024549807.1	model_3_multimer	0.445251573789117	B.cinerea
Solyc09g098540.3.1-XP024549776.1	Chitinase_Class_I	XP024549776.1	model_3_multimer	0.524255575093479	B.cinerea
Solyc09g098540.3.1-XP024549756.1	Chitinase_Class_I	XP024549756.1	model_4_multimer	0.438371720757163	B.cinerea
Solyc09g098540.3.1-XP024549697.1	Chitinase_Class_I	XP024549697.1	model_5_multimer	0.314475868830523	B.cinerea
Solyc09g098540.3.1-XP024549627.1	Chitinase_Class_I	XP024549627.1	model_5_multimer	0.291390494384862	B.cinerea
Solyc09g098540.3.1-XP001556430.1	Chitinase_Class_I	XP001556430.1	model_4_multimer	0.369115652837203	B.cinerea
Solyc09g098540.3.1-XP001556317.1	Chitinase_Class_I	XP001556317.1	model_4_multimer	0.507412242622349	B.cinerea
Solyc09g098540.3.1-XP001556299.1	Chitinase_Class_I	XP001556299.1	model_1_multimer	0.429782408276698	B.cinerea
Solyc08g079870.3.1-XP024551663.1	P69B	XP024551663.1	model_1_multimer	0.55065222966576	B.cinerea
Solyc08g079870.3.1-XP024553353.1	P69B	XP024553353.1	model_3_multimer	0.477243003949696	B.cinerea
Solyc08g079870.3.1-XP024553347.1	P69B	XP024553347.1	model_5_multimer	0.635775307409972	B.cinerea
Solyc08g079870.3.1-XP024553345.1	P69B	XP024553345.1	model_5_multimer	0.481299610535186	B.cinerea
Solyc08g079870.3.1-XP024553142.1	P69B	XP024553142.1	model_5_multimer	0.456801242371612	B.cinerea
Solyc09g098540.3.1-XP024550311.1	Chitinase_Class_I	XP024550311.1	model_5_multimer	0.278704525709472	B.cinerea
Solyc08g079870.3.1-XP024553134.1	P69B	XP024553134.1	model_4_multimer	0.335023044765901	B.cinerea
Solyc09g098540.3.1-XP024550359.1	Chitinase_Class_I	XP024550359.1	model_2_multimer	0.843201828484793	B.cinerea
Solyc09g098540.3.1-XP024550045.1	Chitinase_Class_I	XP024550045.1	model_2_multimer	0.664919315146287	B.cinerea
Solyc09g098540.3.1-XP024550495.1	Chitinase_Class_I	XP024550495.1	model_4_multimer	0.433297376657106	B.cinerea
Solyc09g098540.3.1-XP024549366.1	Chitinase_Class_I	XP024549366.1	model_3_multimer	0.419210828157026	B.cinerea
Solyc09g098540.3.1-XP024549270.1	Chitinase_Class_I	XP024549270.1	model_5_multimer	0.401006709844272	B.cinerea
Solyc09g098540.3.1-XP024549237.1	Chitinase_Class_I	XP024549237.1	model_4_multimer	0.443375927328234	B.cinerea
Solyc09g098540.3.1-XP024549229.1	Chitinase_Class_I	XP024549229.1	model_1_multimer	0.389679602800081	B.cinerea
Solyc09g098540.3.1-XP024549199.1	Chitinase_Class_I	XP024549199.1	model_1_multimer	0.507020947040131	B.cinerea
Solyc09g098540.3.1-XP024549146.1	Chitinase_Class_I	XP024549146.1	model_3_multimer	0.447664677888555	B.cinerea
Solyc09g098540.3.1-XP024549107.1	Chitinase_Class_I	XP024549107.1	model_2_multimer	0.680448005877567	B.cinerea
Solyc09g098540.3.1-XP024549104.1	Chitinase_Class_I	XP024549104.1	model_5_multimer	0.303507776749082	B.cinerea
Solyc09g098540.3.1-XP024549083.1	Chitinase_Class_I	XP024549083.1	model_5_multimer	0.351530203922938	B.cinerea
Solyc09g098540.3.1-XP024549068.1	Chitinase_Class_I	XP024549068.1	model_1_multimer	0.331561391706264	B.cinerea
Solyc09g098540.3.1-XP024549066.1	Chitinase_Class_I	XP024549066.1	model_5_multimer	0.31077073401094	B.cinerea
Solyc09g098540.3.1-XP024549060.1	Chitinase_Class_I	XP024549060.1	model_2_multimer	0.419103575321611	B.cinerea
Solyc09g098540.3.1-XP024549023.1	Chitinase_Class_I	XP024549023.1	model_2_multimer	0.813806947712866	B.cinerea
Solyc09g098540.3.1-XP024548862.1	Chitinase_Class_I	XP024548862.1	model_2_multimer	0.395971076487183	B.cinerea
Solyc09g098540.3.1-XP024548847.1	Chitinase_Class_I	XP024548847.1	model_1_multimer	0.443897647068571	B.cinerea
Solyc09g098540.3.1-XP024548817.1	Chitinase_Class_I	XP024548817.1	model_5_multimer	0.508882823590154	B.cinerea
Solyc09g098540.3.1-XP024548767.1	Chitinase_Class_I	XP024548767.1	model_5_multimer	0.461416904021452	B.cinerea
Solyc09g098540.3.1-XP024548700.1	Chitinase_Class_I	XP024548700.1	model_5_multimer	0.337564320725102	B.cinerea
Solyc09g098540.3.1-XP024548685.1	Chitinase_Class_I	XP024548685.1	model_4_multimer	0.412057864130457	B.cinerea
Solyc09g098540.3.1-XP024548625.1	Chitinase_Class_I	XP024548625.1	model_4_multimer	0.263241747595032	B.cinerea
Solyc09g098540.3.1-XP024548624.1	Chitinase_Class_I	XP024548624.1	model_3_multimer	0.346581734552543	B.cinerea
Solyc09g098540.3.1-XP024548551.1	Chitinase_Class_I	XP024548551.1	model_3_multimer	0.452785880355332	B.cinerea
Solyc09g098540.3.1-XP024548541.1	Chitinase_Class_I	XP024548541.1	model_5_multimer	0.665988936818339	B.cinerea
Solyc09g098540.3.1-XP024548537.1	Chitinase_Class_I	XP024548537.1	model_3_multimer	0.285582963294722	B.cinerea
Solyc09g098540.3.1-XP024548505.1	Chitinase_Class_I	XP024548505.1	model_2_multimer	0.303615379852079	B.cinerea
Solyc09g098540.3.1-XP024549367.1	Chitinase_Class_I	XP024549367.1	model_1_multimer	0.366574451853084	B.cinerea
Solyc09g098540.3.1-XP024549469.1	Chitinase_Class_I	XP024549469.1	model_4_multimer	0.418641673421287	B.cinerea
Solyc09g098540.3.1-XP024549497.1	Chitinase_Class_I	XP024549497.1	model_3_multimer	0.282649994263745	B.cinerea
Solyc09g098540.3.1-XP024550384.1	Chitinase_Class_I	XP024550384.1	model_4_multimer	0.421911452343502	B.cinerea
Solyc08g079870.3.1-XP024553034.1	P69B	XP024553034.1	model_5_multimer	0.564323717377436	B.cinerea
Solyc08g079870.3.1-XP024552971.1	P69B	XP024552971.1	model_3_multimer	0.474413206538924	B.cinerea
Solyc08g079870.3.1-XP024552848.1	P69B	XP024552848.1	model_5_multimer	0.410201425952358	B.cinerea
Solyc08g079870.3.1-XP024553883.1	P69B	XP024553883.1	model_4_multimer	0.415847682884905	B.cinerea
Solyc08g079870.3.1-XP024553853.1	P69B	XP024553853.1	model_4_multimer	0.359972226378224	B.cinerea
Solyc08g079870.3.1-XP024553829.1	P69B	XP024553829.1	model_1_multimer	0.472204092422997	B.cinerea
Solyc08g079870.3.1-XP024553803.1	P69B	XP024553803.1	model_3_multimer	0.436752523256331	B.cinerea
Solyc08g079870.3.1-XP024553798.1	P69B	XP024553798.1	model_3_multimer	0.539124759796648	B.cinerea
Solyc08g079870.3.1-XP024553780.1	P69B	XP024553780.1	model_1_multimer	0.506835340261062	B.cinerea
Solyc08g079870.3.1-XP024553654.1	P69B	XP024553654.1	model_3_multimer	0.635134169772971	B.cinerea
Solyc08g079870.3.1-XP024553620.1	P69B	XP024553620.1	model_1_multimer	0.50653808064487	B.cinerea
Solyc08g079870.3.1-XP024553594.1	P69B	XP024553594.1	model_3_multimer	0.471511815112687	B.cinerea
Solyc08g079870.3.1-XP024553590.1	P69B	XP024553590.1	model_1_multimer	0.484581212516315	B.cinerea
Solyc08g079870.3.1-XP024553533.1	P69B	XP024553533.1	model_5_multimer	0.481776200966315	B.cinerea
Solyc08g079870.3.1-XP024551675.1	P69B	XP024551675.1	model_1_multimer	0.411559277528921	B.cinerea
Solyc08g079870.3.1-XP024551598.1	P69B	XP024551598.1	model_4_multimer	0.472220147002444	B.cinerea
Solyc09g098540.3.1-XP001546517.1	Chitinase_Class_I	XP001546517.1	model_2_multimer	0.408375008549197	B.cinerea
Solyc08g079870.3.1-XP024551361.1	P69B	XP024551361.1	model_5_multimer	0.388549738937766	B.cinerea
Solyc08g079870.3.1-XP024549860.1	P69B	XP024549860.1	model_1_multimer	0.461160406017952	B.cinerea
Solyc08g079870.3.1-XP024549809.1	P69B	XP024549809.1	model_3_multimer	0.459942417345047	B.cinerea
Solyc08g079870.3.1-XP024549808.1	P69B	XP024549808.1	model_2_multimer	0.314616159978337	B.cinerea
Solyc08g079870.3.1-XP024549807.1	P69B	XP024549807.1	model_5_multimer	0.43776995730796	B.cinerea
Solyc08g079870.3.1-XP024549776.1	P69B	XP024549776.1	model_5_multimer	0.543201620496268	B.cinerea
Solyc08g079870.3.1-XP024549756.1	P69B	XP024549756.1	model_1_multimer	0.516489345549602	B.cinerea
Solyc08g079870.3.1-XP024549697.1	P69B	XP024549697.1	model_5_multimer	0.467405952717377	B.cinerea
Solyc08g079870.3.1-XP024549627.1	P69B	XP024549627.1	model_3_multimer	0.390399326082946	B.cinerea
Solyc08g079870.3.1-XP024549501.1	P69B	XP024549501.1	model_5_multimer	0.504600947664229	B.cinerea
Solyc08g079870.3.1-XP024549497.1	P69B	XP024549497.1	model_2_multimer	0.386353953243823	B.cinerea
Solyc08g079870.3.1-XP024549469.1	P69B	XP024549469.1	model_5_multimer	0.48565573775988	B.cinerea
Solyc08g079870.3.1-XP024549367.1	P69B	XP024549367.1	model_2_multimer	0.522530802470767	B.cinerea
Solyc08g079870.3.1-XP024549366.1	P69B	XP024549366.1	model_1_multimer	0.678848687948232	B.cinerea
Solyc08g079870.3.1-XP024549270.1	P69B	XP024549270.1	model_4_multimer	0.481141995289684	B.cinerea
Solyc08g079870.3.1-XP024553504.1	P69B	XP024553504.1	model_1_multimer	0.550841814791367	B.cinerea
Solyc08g079870.3.1-XP024553884.1	P69B	XP024553884.1	model_4_multimer	0.494276176995104	B.cinerea
Solyc08g079870.3.1-XP024553952.1	P69B	XP024553952.1	model_1_multimer	0.555201774443915	B.cinerea
Solyc09g098540.3.1-XP001545300.1	Chitinase_Class_I	XP001545300.1	model_4_multimer	0.656154462682699	B.cinerea
Solyc08g079870.3.1-XP024552588.1	P69B	XP024552588.1	model_3_multimer	0.421185532348363	B.cinerea
Solyc08g079870.3.1-XP024552532.1	P69B	XP024552532.1	model_3_multimer	0.411615071675736	B.cinerea
Solyc08g079870.3.1-XP024552508.1	P69B	XP024552508.1	model_3_multimer	0.579606153597103	B.cinerea
Solyc08g079870.3.1-XP024552464.1	P69B	XP024552464.1	model_2_multimer	0.449543598124469	B.cinerea
Solyc08g079870.3.1-XP024552395.1	P69B	XP024552395.1	model_3_multimer	0.713911624156586	B.cinerea
Solyc08g079870.3.1-XP024552368.1	P69B	XP024552368.1	model_1_multimer	0.541697563752205	B.cinerea
Solyc08g079870.3.1-XP024552256.1	P69B	XP024552256.1	model_3_multimer	0.365150967016833	B.cinerea
Solyc08g079870.3.1-XP024552253.1	P69B	XP024552253.1	model_1_multimer	0.398780407963247	B.cinerea
Solyc08g079870.3.1-XP024552192.1	P69B	XP024552192.1	model_3_multimer	0.556990662653628	B.cinerea
Solyc08g079870.3.1-XP024552163.1	P69B	XP024552163.1	model_5_multimer	0.394204117214101	B.cinerea
Solyc08g079870.3.1-XP024551963.1	P69B	XP024551963.1	model_5_multimer	0.606442362597645	B.cinerea
Solyc08g079870.3.1-XP024551941.1	P69B	XP024551941.1	model_5_multimer	0.434377225901033	B.cinerea
Solyc08g079870.3.1-XP024551929.1	P69B	XP024551929.1	model_3_multimer	0.52456211593188	B.cinerea
Solyc08g079870.3.1-XP024551879.1	P69B	XP024551879.1	model_1_multimer	0.518370727222473	B.cinerea
Solyc09g098540.3.1-XP024548471.1	Chitinase_Class_I	XP024548471.1	model_1_multimer	0.397367249112307	B.cinerea
Solyc08g079870.3.1-XP024551869.1	P69B	XP024551869.1	model_5_multimer	0.494099090805273	B.cinerea
Solyc08g079870.3.1-XP024551724.1	P69B	XP024551724.1	model_5_multimer	0.492322387683016	B.cinerea
Solyc08g079870.3.1-XP024553427.1	P69B	XP024553427.1	model_2_multimer	0.540456962578177	B.cinerea
Solyc08g079870.3.1-XP024553478.1	P69B	XP024553478.1	model_5_multimer	0.732731971106322	B.cinerea
Solyc08g079870.3.1-XP024553479.1	P69B	XP024553479.1	model_5_multimer	0.410871727691211	B.cinerea
Solyc08g079870.3.1-XP024553950.1	P69B	XP024553950.1	model_2_multimer	0.392103631411407	B.cinerea
Solyc09g098540.3.1-XP001546335.1	Chitinase_Class_I	XP001546335.1	model_1_multimer	0.450391491732848	B.cinerea
Solyc09g098540.3.1-XP001546261.1	Chitinase_Class_I	XP001546261.1	model_4_multimer	0.372950207241139	B.cinerea
Solyc09g098540.3.1-XP001546067.1	Chitinase_Class_I	XP001546067.1	model_5_multimer	0.30420831410411	B.cinerea
Solyc09g098540.3.1-XP001545794.1	Chitinase_Class_I	XP001545794.1	model_3_multimer	0.477891682690831	B.cinerea
Solyc09g098540.3.1-XP001545698.2	Chitinase_Class_I	XP001545698.2	model_5_multimer	0.310316525670313	B.cinerea
Solyc09g098540.3.1-XP001545628.2	Chitinase_Class_I	XP001545628.2	model_4_multimer	0.54372720498593	B.cinerea
Solyc09g098540.3.1-XP001545553.1	Chitinase_Class_I	XP001545553.1	model_1_multimer	0.330292892681242	B.cinerea
Solyc09g098540.3.1-XP001545484.1	Chitinase_Class_I	XP001545484.1	model_1_multimer	0.26294344077412	B.cinerea
Solyc09g098540.3.1-XP001545427.1	Chitinase_Class_I	XP001545427.1	model_5_multimer	0.325722167475524	B.cinerea
Solyc08g079870.3.1-XP024551834.1	P69B	XP024551834.1	model_3_multimer	0.378697413706763	B.cinerea
Solyc09g098540.3.1-XP024550600.1	Chitinase_Class_I	XP024550600.1	model_2_multimer	0.590433838512329	B.cinerea
Solyc09g098540.3.1-XP024550617.1	Chitinase_Class_I	XP024550617.1	model_1_multimer	0.330131684574949	B.cinerea
Solyc09g098540.3.1-XP024552848.1	Chitinase_Class_I	XP024552848.1	model_3_multimer	0.913410454786469	B.cinerea
Solyc09g098540.3.1-XP001557757.1	Chitinase_Class_I	XP001557757.1	model_3_multimer	0.675664157841656	B.cinerea
Solyc09g098540.3.1-XP001557751.1	Chitinase_Class_I	XP001557751.1	model_4_multimer	0.310699485451229	B.cinerea
Solyc09g098540.3.1-XP001557359.1	Chitinase_Class_I	XP001557359.1	model_3_multimer	0.339827162085449	B.cinerea
Solyc09g098540.3.1-XP001557256.1	Chitinase_Class_I	XP001557256.1	model_1_multimer	0.675315628395309	B.cinerea
Solyc09g098540.3.1-XP001556989.1	Chitinase_Class_I	XP001556989.1	model_3_multimer	0.346513814937333	B.cinerea
Solyc09g098540.3.1-XP001556978.1	Chitinase_Class_I	XP001556978.1	model_2_multimer	0.370837576185958	B.cinerea
Solyc09g098540.3.1-XP001556944.1	Chitinase_Class_I	XP001556944.1	model_4_multimer	0.636455155288394	B.cinerea
Solyc09g098540.3.1-XP001556792.1	Chitinase_Class_I	XP001556792.1	model_5_multimer	0.508971934452975	B.cinerea
Solyc09g098540.3.1-XP001556704.1	Chitinase_Class_I	XP001556704.1	model_5_multimer	0.284176421919509	B.cinerea
Solyc09g098540.3.1-XP001556609.2	Chitinase_Class_I	XP001556609.2	model_3_multimer	0.677595798583202	B.cinerea
Solyc09g098540.3.1-XP001556601.1	Chitinase_Class_I	XP001556601.1	model_5_multimer	0.414411015954556	B.cinerea
Solyc09g098540.3.1-XP001556592.1	Chitinase_Class_I	XP001556592.1	model_1_multimer	0.260912959991002	B.cinerea
Solyc09g098540.3.1-XP001558719.1	Chitinase_Class_I	XP001558719.1	model_5_multimer	0.359273014350115	B.cinerea
Solyc09g098540.3.1-XP001558849.1	Chitinase_Class_I	XP001558849.1	model_5_multimer	0.575281595101432	B.cinerea
Solyc09g098540.3.1-XP001558907.1	Chitinase_Class_I	XP001558907.1	model_5_multimer	0.331439818901862	B.cinerea
Solyc09g098540.3.1-XP001560171.1	Chitinase_Class_I	XP001560171.1	model_3_multimer	0.572235006791204	B.cinerea
Solyc09g098540.3.1-XP001560868.1	Chitinase_Class_I	XP001560868.1	model_5_multimer	0.316850521059499	B.cinerea
Solyc09g098540.3.1-XP001560596.1	Chitinase_Class_I	XP001560596.1	model_2_multimer	0.421189303708132	B.cinerea
Solyc09g098540.3.1-XP001560566.1	Chitinase_Class_I	XP001560566.1	model_5_multimer	0.49534539899544	B.cinerea
Solyc09g098540.3.1-XP001560423.1	Chitinase_Class_I	XP001560423.1	model_1_multimer	0.70515013111467	B.cinerea
Solyc09g098540.3.1-XP001560376.1	Chitinase_Class_I	XP001560376.1	model_1_multimer	0.393075524030285	B.cinerea
Solyc09g098540.3.1-XP001560349.1	Chitinase_Class_I	XP001560349.1	model_5_multimer	0.299710205547142	B.cinerea
Solyc09g098540.3.1-XP001560248.1	Chitinase_Class_I	XP001560248.1	model_1_multimer	0.233394252179116	B.cinerea
Solyc09g098540.3.1-XP001560184.1	Chitinase_Class_I	XP001560184.1	model_2_multimer	0.320402442755636	B.cinerea
Solyc09g098540.3.1-XP001560183.1	Chitinase_Class_I	XP001560183.1	model_1_multimer	0.277090629562944	B.cinerea
Solyc09g098540.3.1-XP001560180.1	Chitinase_Class_I	XP001560180.1	model_3_multimer	0.54591415487777	B.cinerea
Solyc09g098540.3.1-XP001560177.2	Chitinase_Class_I	XP001560177.2	model_3_multimer	0.412160910672738	B.cinerea
Solyc09g098540.3.1-XP001560128.1	Chitinase_Class_I	XP001560128.1	model_4_multimer	0.451988863140856	B.cinerea
Solyc09g098540.3.1-XP001558917.2	Chitinase_Class_I	XP001558917.2	model_3_multimer	0.585150719426044	B.cinerea
Solyc09g098540.3.1-XP001557936.1	Chitinase_Class_I	XP001557936.1	model_5_multimer	0.364263719429264	B.cinerea
Solyc09g098540.3.1-XP001557975.1	Chitinase_Class_I	XP001557975.1	model_5_multimer	0.319087565351972	B.cinerea
Solyc09g098540.3.1-XP001558008.1	Chitinase_Class_I	XP001558008.1	model_2_multimer	0.349649129111228	B.cinerea
Solyc09g098540.3.1-XP001558173.1	Chitinase_Class_I	XP001558173.1	model_1_multimer	0.355436258504172	B.cinerea
Solyc09g098540.3.1-XP024547548.1	Chitinase_Class_I	XP024547548.1	model_3_multimer	0.384536784248509	B.cinerea
Solyc09g098540.3.1-XP024547512.1	Chitinase_Class_I	XP024547512.1	model_5_multimer	0.573342343040016	B.cinerea
Solyc09g098540.3.1-XP024547465.1	Chitinase_Class_I	XP024547465.1	model_5_multimer	0.830841629572234	B.cinerea
Solyc09g098540.3.1-XP024547459.1	Chitinase_Class_I	XP024547459.1	model_5_multimer	0.810729981418504	B.cinerea
Solyc09g098540.3.1-XP024547455.1	Chitinase_Class_I	XP024547455.1	model_4_multimer	0.36757911975797	B.cinerea
Solyc09g098540.3.1-XP024547454.1	Chitinase_Class_I	XP024547454.1	model_5_multimer	0.320967415429061	B.cinerea
Solyc09g098540.3.1-XP024547408.1	Chitinase_Class_I	XP024547408.1	model_2_multimer	0.640122451277473	B.cinerea
Solyc09g098540.3.1-XP024547321.1	Chitinase_Class_I	XP024547321.1	model_4_multimer	0.48687343697344	B.cinerea
Solyc09g098540.3.1-XP024547246.1	Chitinase_Class_I	XP024547246.1	model_2_multimer	0.276758291643009	B.cinerea
Solyc09g098540.3.1-XP024547178.1	Chitinase_Class_I	XP024547178.1	model_5_multimer	0.32389542750242	B.cinerea
Solyc09g098540.3.1-XP024547089.1	Chitinase_Class_I	XP024547089.1	model_5_multimer	0.335194652812128	B.cinerea
Solyc09g098540.3.1-XP024547082.1	Chitinase_Class_I	XP024547082.1	model_5_multimer	0.55943322490288	B.cinerea
Solyc09g098540.3.1-XP024547060.1	Chitinase_Class_I	XP024547060.1	model_5_multimer	0.400023872087641	B.cinerea
Solyc09g098540.3.1-XP024547059.1	Chitinase_Class_I	XP024547059.1	model_3_multimer	0.44963897448734	B.cinerea
Solyc09g098540.3.1-XP001560053.1	Chitinase_Class_I	XP001560053.1	model_1_multimer	0.350708398819342	B.cinerea
Solyc09g098540.3.1-XP024546957.1	Chitinase_Class_I	XP024546957.1	model_5_multimer	0.338978795679107	B.cinerea
Solyc09g098540.3.1-XP024546839.1	Chitinase_Class_I	XP024546839.1	model_2_multimer	0.309590834349665	B.cinerea
Solyc09g098540.3.1-XP001561132.1	Chitinase_Class_I	XP001561132.1	model_3_multimer	0.61925170606912	B.cinerea
Solyc09g098540.3.1-XP001561118.1	Chitinase_Class_I	XP001561118.1	model_2_multimer	0.489729194907639	B.cinerea
Solyc09g098540.3.1-XP001561024.2	Chitinase_Class_I	XP001561024.2	model_4_multimer	0.345193669866308	B.cinerea
Solyc09g098540.3.1-XP001560884.1	Chitinase_Class_I	XP001560884.1	model_2_multimer	0.442745105651769	B.cinerea
Solyc09g098540.3.1-XP001558684.2	Chitinase_Class_I	XP001558684.2	model_5_multimer	0.454366923105299	B.cinerea
Solyc09g098540.3.1-XP001558643.2	Chitinase_Class_I	XP001558643.2	model_3_multimer	0.323767023406158	B.cinerea
Solyc09g098540.3.1-XP001558630.1	Chitinase_Class_I	XP001558630.1	model_4_multimer	0.362683279302476	B.cinerea
Solyc09g098540.3.1-XP001558485.1	Chitinase_Class_I	XP001558485.1	model_4_multimer	0.521645429094318	B.cinerea
Solyc09g098540.3.1-XP001558444.1	Chitinase_Class_I	XP001558444.1	model_1_multimer	0.317300393809786	B.cinerea
Solyc09g098540.3.1-XP001558421.1	Chitinase_Class_I	XP001558421.1	model_2_multimer	0.636177689213158	B.cinerea
Solyc09g098540.3.1-XP001558374.1	Chitinase_Class_I	XP001558374.1	model_2_multimer	0.521768946287036	B.cinerea
Solyc09g098540.3.1-XP001558322.1	Chitinase_Class_I	XP001558322.1	model_5_multimer	0.379125186577806	B.cinerea
Solyc09g098540.3.1-XP001558272.1	Chitinase_Class_I	XP001558272.1	model_5_multimer	0.440452130024125	B.cinerea
Solyc09g098540.3.1-XP024546949.1	Chitinase_Class_I	XP024546949.1	model_2_multimer	0.341746044422523	B.cinerea
Solyc08g079870.3.1-XP001547509.2	P69B	XP001547509.2	model_1_multimer	0.465899447444064	B.cinerea
Solyc09g098540.3.1-XP001559885.1	Chitinase_Class_I	XP001559885.1	model_5_multimer	0.56112464015601	B.cinerea
Solyc09g098540.3.1-XP001559518.1	Chitinase_Class_I	XP001559518.1	model_5_multimer	0.819496538362694	B.cinerea
Solyc09g098540.3.1-XP024550649.1	Chitinase_Class_I	XP024550649.1	model_3_multimer	0.384816151731523	B.cinerea
Solyc09g098540.3.1-XP024550627.1	Chitinase_Class_I	XP024550627.1	model_5_multimer	0.320616143707468	B.cinerea
Solyc09g098540.3.1-XP024552464.1	Chitinase_Class_I	XP024552464.1	model_5_multimer	0.560658384230332	B.cinerea
Solyc09g098540.3.1-XP024552508.1	Chitinase_Class_I	XP024552508.1	model_1_multimer	0.679005915981358	B.cinerea
Solyc09g098540.3.1-XP024552532.1	Chitinase_Class_I	XP024552532.1	model_4_multimer	0.32446358312368	B.cinerea
Solyc09g098540.3.1-XP024553533.1	Chitinase_Class_I	XP024553533.1	model_5_multimer	0.48325990995237	B.cinerea
Solyc09g098540.3.1-XP024553884.1	Chitinase_Class_I	XP024553884.1	model_4_multimer	0.318842529050694	B.cinerea
Solyc09g098540.3.1-XP024553883.1	Chitinase_Class_I	XP024553883.1	model_3_multimer	0.326084213311696	B.cinerea
Solyc09g098540.3.1-XP024553853.1	Chitinase_Class_I	XP024553853.1	model_5_multimer	0.281166428161103	B.cinerea
Solyc09g098540.3.1-XP024553829.1	Chitinase_Class_I	XP024553829.1	model_2_multimer	0.660342763375009	B.cinerea
Solyc09g098540.3.1-XP024553803.1	Chitinase_Class_I	XP024553803.1	model_2_multimer	0.323726441003111	B.cinerea
Solyc09g098540.3.1-XP024553798.1	Chitinase_Class_I	XP024553798.1	model_4_multimer	0.437036273759301	B.cinerea
Solyc09g098540.3.1-XP024553780.1	Chitinase_Class_I	XP024553780.1	model_4_multimer	0.500874624147875	B.cinerea
Solyc09g098540.3.1-XP024553654.1	Chitinase_Class_I	XP024553654.1	model_5_multimer	0.416163365520943	B.cinerea
Solyc09g098540.3.1-XP024553620.1	Chitinase_Class_I	XP024553620.1	model_3_multimer	0.430874567494378	B.cinerea
Solyc09g098540.3.1-XP024553594.1	Chitinase_Class_I	XP024553594.1	model_5_multimer	0.25725005727173	B.cinerea
Solyc09g098540.3.1-XP024553590.1	Chitinase_Class_I	XP024553590.1	model_1_multimer	0.44051141171823	B.cinerea
Solyc09g098540.3.1-XP024553504.1	Chitinase_Class_I	XP024553504.1	model_1_multimer	0.452800345641331	B.cinerea
Solyc09g098540.3.1-XP024552588.1	Chitinase_Class_I	XP024552588.1	model_5_multimer	0.430058870552814	B.cinerea
Solyc09g098540.3.1-XP024553479.1	Chitinase_Class_I	XP024553479.1	model_5_multimer	0.297119036028271	B.cinerea
Solyc09g098540.3.1-XP024553478.1	Chitinase_Class_I	XP024553478.1	model_1_multimer	0.283471865792642	B.cinerea
Solyc09g098540.3.1-XP024553427.1	Chitinase_Class_I	XP024553427.1	model_3_multimer	0.533171993741553	B.cinerea
Solyc09g098540.3.1-XP024553353.1	Chitinase_Class_I	XP024553353.1	model_5_multimer	0.382430813890182	B.cinerea
Solyc09g098540.3.1-XP024553347.1	Chitinase_Class_I	XP024553347.1	model_2_multimer	0.414399463577225	B.cinerea
Solyc09g098540.3.1-XP024553345.1	Chitinase_Class_I	XP024553345.1	model_5_multimer	0.337215667504516	B.cinerea
Solyc09g098540.3.1-XP024553142.1	Chitinase_Class_I	XP024553142.1	model_5_multimer	0.269776553279244	B.cinerea
Solyc09g098540.3.1-XP024553134.1	Chitinase_Class_I	XP024553134.1	model_2_multimer	0.311557222874364	B.cinerea
Solyc09g098540.3.1-XP024553034.1	Chitinase_Class_I	XP024553034.1	model_2_multimer	0.456541787671362	B.cinerea
Solyc09g098540.3.1-XP024552971.1	Chitinase_Class_I	XP024552971.1	model_4_multimer	0.523921542538847	B.cinerea
Solyc09g098540.3.1-XP024550738.1	Chitinase_Class_I	XP024550738.1	model_4_multimer	0.30497513525184	B.cinerea
Solyc09g098540.3.1-XP024550767.1	Chitinase_Class_I	XP024550767.1	model_2_multimer	0.274977147698825	B.cinerea
Solyc09g098540.3.1-XP024550768.1	Chitinase_Class_I	XP024550768.1	model_2_multimer	0.376869015242171	B.cinerea
Solyc09g098540.3.1-XP024551221.1	Chitinase_Class_I	XP024551221.1	model_1_multimer	0.525095806627429	B.cinerea
Solyc09g098540.3.1-XP001559450.1	Chitinase_Class_I	XP001559450.1	model_2_multimer	0.317000539620232	B.cinerea
Solyc09g098540.3.1-XP001559396.1	Chitinase_Class_I	XP001559396.1	model_4_multimer	0.415737470410217	B.cinerea
Solyc09g098540.3.1-XP001559348.1	Chitinase_Class_I	XP001559348.1	model_5_multimer	0.337247681333821	B.cinerea
Solyc09g098540.3.1-XP001559224.1	Chitinase_Class_I	XP001559224.1	model_5_multimer	0.440459641525909	B.cinerea
Solyc09g098540.3.1-XP001559209.1	Chitinase_Class_I	XP001559209.1	model_3_multimer	0.685761991487167	B.cinerea
Solyc09g098540.3.1-XP001559114.1	Chitinase_Class_I	XP001559114.1	model_1_multimer	0.258541645762705	B.cinerea
Solyc09g098540.3.1-XP001559009.1	Chitinase_Class_I	XP001559009.1	model_4_multimer	0.613584134887032	B.cinerea
Solyc09g098540.3.1-XP024548233.1	Chitinase_Class_I	XP024548233.1	model_4_multimer	0.445711633644714	B.cinerea
Solyc09g098540.3.1-XP024548271.1	Chitinase_Class_I	XP024548271.1	model_1_multimer	0.268415873350976	B.cinerea
Solyc09g098540.3.1-XP024548341.1	Chitinase_Class_I	XP024548341.1	model_1_multimer	0.467628644204866	B.cinerea
Solyc09g098540.3.1-XP024550615.1	Chitinase_Class_I	XP024550615.1	model_3_multimer	0.374200837948402	B.cinerea
Solyc09g098540.3.1-XP024552395.1	Chitinase_Class_I	XP024552395.1	model_3_multimer	0.541800620298995	B.cinerea
Solyc09g098540.3.1-XP024552368.1	Chitinase_Class_I	XP024552368.1	model_3_multimer	0.345192233685469	B.cinerea
Solyc09g098540.3.1-XP024552256.1	Chitinase_Class_I	XP024552256.1	model_4_multimer	0.739613373539842	B.cinerea
Solyc09g098540.3.1-XP001559745.1	Chitinase_Class_I	XP001559745.1	model_5_multimer	0.489141518664156	B.cinerea
Solyc09g098540.3.1-XP024552253.1	Chitinase_Class_I	XP024552253.1	model_1_multimer	0.245051022956175	B.cinerea
Solyc09g098540.3.1-XP024552163.1	Chitinase_Class_I	XP024552163.1	model_1_multimer	0.30578681086373	B.cinerea
Solyc09g098540.3.1-XP024551963.1	Chitinase_Class_I	XP024551963.1	model_5_multimer	0.550422741695038	B.cinerea
Solyc09g098540.3.1-XP024551941.1	Chitinase_Class_I	XP024551941.1	model_4_multimer	0.356994188577121	B.cinerea
Solyc09g098540.3.1-XP024551929.1	Chitinase_Class_I	XP024551929.1	model_5_multimer	0.337731905476044	B.cinerea
Solyc09g098540.3.1-XP024551879.1	Chitinase_Class_I	XP024551879.1	model_5_multimer	0.481021270684413	B.cinerea
Solyc09g098540.3.1-XP024551869.1	Chitinase_Class_I	XP024551869.1	model_4_multimer	0.350938518500965	B.cinerea
Solyc09g098540.3.1-XP024551834.1	Chitinase_Class_I	XP024551834.1	model_4_multimer	0.633279702722346	B.cinerea
Solyc09g098540.3.1-XP024551724.1	Chitinase_Class_I	XP024551724.1	model_4_multimer	0.566122914439055	B.cinerea
Solyc09g098540.3.1-XP024551675.1	Chitinase_Class_I	XP024551675.1	model_5_multimer	0.249383888133596	B.cinerea
Solyc09g098540.3.1-XP024551663.1	Chitinase_Class_I	XP024551663.1	model_4_multimer	0.430084463204462	B.cinerea
Solyc09g098540.3.1-XP024551598.1	Chitinase_Class_I	XP024551598.1	model_1_multimer	0.401916410331855	B.cinerea
Solyc09g098540.3.1-XP024551361.1	Chitinase_Class_I	XP024551361.1	model_5_multimer	0.350155215176721	B.cinerea
Solyc09g098540.3.1-XP024551261.1	Chitinase_Class_I	XP024551261.1	model_2_multimer	0.337535934119837	B.cinerea
Solyc09g098540.3.1-XP024551236.1	Chitinase_Class_I	XP024551236.1	model_3_multimer	0.658500211999735	B.cinerea
Solyc09g098540.3.1-XP024552192.1	Chitinase_Class_I	XP024552192.1	model_1_multimer	0.519840742136946	B.cinerea
Solyc08g079870.3.1-XP024549237.1	P69B	XP024549237.1	model_5_multimer	0.470722040309436	B.cinerea
Solyc08g079870.3.1-XP001547527.1	P69B	XP001547527.1	model_2_multimer	0.390888433800706	B.cinerea
Solyc08g079870.3.1-XP001560177.2	P69B	XP001560177.2	model_3_multimer	0.435953170157218	B.cinerea
Solyc02g077040.4.1-XP001548869.1	Pip1	XP001548869.1	model_3_multimer	0.314973662101529	B.cinerea
Solyc02g077040.4.1-XP001548776.1	Pip1	XP001548776.1	model_5_multimer	0.356380477234068	B.cinerea
Solyc02g077040.4.1-XP001548747.1	Pip1	XP001548747.1	model_1_multimer	0.322138629870142	B.cinerea
Solyc02g077040.4.1-XP001548687.1	Pip1	XP001548687.1	model_2_multimer	0.401674753148148	B.cinerea
Solyc02g077040.4.1-XP001548612.1	Pip1	XP001548612.1	model_4_multimer	0.673403950897235	B.cinerea
Solyc02g077040.4.1-XP001548532.1	Pip1	XP001548532.1	model_2_multimer	0.320047441559846	B.cinerea
Solyc02g077040.4.1-XP001548469.1	Pip1	XP001548469.1	model_3_multimer	0.547891118825527	B.cinerea
Solyc02g077040.4.1-XP001548450.1	Pip1	XP001548450.1	model_3_multimer	0.420134082363097	B.cinerea
Solyc02g077040.4.1-XP001548419.1	Pip1	XP001548419.1	model_2_multimer	0.397424848307347	B.cinerea
Solyc02g077040.4.1-XP001548403.1	Pip1	XP001548403.1	model_3_multimer	0.395541890846745	B.cinerea
Solyc02g077040.4.1-XP001556071.1	Pip1	XP001556071.1	model_2_multimer	0.331536006965238	B.cinerea
Solyc02g077040.4.1-XP001556135.1	Pip1	XP001556135.1	model_3_multimer	0.42978720720378	B.cinerea
Solyc02g077040.4.1-XP024548625.1	Pip1	XP024548625.1	model_3_multimer	0.494528303116472	B.cinerea
Solyc02g077040.4.1-XP024546190.1	Pip1	XP024546190.1	model_1_multimer	0.434700980563446	B.cinerea
Solyc02g077040.4.1-XP024546957.1	Pip1	XP024546957.1	model_1_multimer	0.752862183415319	B.cinerea
Solyc02g077040.4.1-XP024546949.1	Pip1	XP024546949.1	model_1_multimer	0.757080637920105	B.cinerea
Solyc02g077040.4.1-XP024546839.1	Pip1	XP024546839.1	model_4_multimer	0.636374456210382	B.cinerea
Solyc02g077040.4.1-XP024546817.1	Pip1	XP024546817.1	model_4_multimer	0.554953558100321	B.cinerea
Solyc02g077040.4.1-XP024546745.1	Pip1	XP024546745.1	model_2_multimer	0.48377738138479	B.cinerea
Solyc02g077040.4.1-XP024546734.1	Pip1	XP024546734.1	model_5_multimer	0.352445618738068	B.cinerea
Solyc02g077040.4.1-XP024546730.1	Pip1	XP024546730.1	model_4_multimer	0.284803250152629	B.cinerea
Solyc02g077040.4.1-XP024546550.1	Pip1	XP024546550.1	model_3_multimer	0.402000471921973	B.cinerea
Solyc02g077040.4.1-XP024546490.1	Pip1	XP024546490.1	model_5_multimer	0.631637689365483	B.cinerea
Solyc02g077040.4.1-XP024546451.1	Pip1	XP024546451.1	model_1_multimer	0.406486088875368	B.cinerea
Solyc02g077040.4.1-XP024546364.1	Pip1	XP024546364.1	model_4_multimer	0.367560336993579	B.cinerea
Solyc02g077040.4.1-XP024546308.1	Pip1	XP024546308.1	model_3_multimer	0.698805600100339	B.cinerea
Solyc02g077040.4.1-XP024546277.1	Pip1	XP024546277.1	model_4_multimer	0.379571342045706	B.cinerea
Solyc02g077040.4.1-XP024546180.1	Pip1	XP024546180.1	model_5_multimer	0.338015940122934	B.cinerea
Solyc02g077040.4.1-XP001561408.1	Pip1	XP001561408.1	model_1_multimer	0.380365076571791	B.cinerea
Solyc02g077040.4.1-XP001548954.1	Pip1	XP001548954.1	model_5_multimer	0.665024773980324	B.cinerea
Solyc02g077040.4.1-XP024546175.1	Pip1	XP024546175.1	model_4_multimer	0.540414302510398	B.cinerea
Solyc02g077040.4.1-XP001549087.1	Pip1	XP001549087.1	model_4_multimer	0.575112083039522	B.cinerea
Solyc02g077040.4.1-XP001549200.1	Pip1	XP001549200.1	model_2_multimer	0.541420755650525	B.cinerea
Solyc02g077040.4.1-XP001546517.1	Pip1	XP001546517.1	model_4_multimer	0.373597022581483	B.cinerea
Solyc02g077040.4.1-XP001546488.1	Pip1	XP001546488.1	model_4_multimer	0.40461830499069	B.cinerea
Solyc02g077040.4.1-XP001546335.1	Pip1	XP001546335.1	model_5_multimer	0.420881888981872	B.cinerea
Solyc02g077040.4.1-XP001546261.1	Pip1	XP001546261.1	model_4_multimer	0.620565737511196	B.cinerea
Solyc02g077040.4.1-XP001546067.1	Pip1	XP001546067.1	model_5_multimer	0.307452525085593	B.cinerea
Solyc02g077040.4.1-XP001545794.1	Pip1	XP001545794.1	model_1_multimer	0.490944979773038	B.cinerea
Solyc02g077040.4.1-XP001545698.2	Pip1	XP001545698.2	model_5_multimer	0.579568376790776	B.cinerea
Solyc02g077040.4.1-XP001545628.2	Pip1	XP001545628.2	model_2_multimer	0.517643269045238	B.cinerea
Solyc02g077040.4.1-XP001545553.1	Pip1	XP001545553.1	model_4_multimer	0.324294287365473	B.cinerea
Solyc02g077040.4.1-XP001545484.1	Pip1	XP001545484.1	model_2_multimer	0.435200734959102	B.cinerea
Solyc02g077040.4.1-XP001545427.1	Pip1	XP001545427.1	model_3_multimer	0.31419457531557	B.cinerea
Solyc02g077040.4.1-XP001545300.1	Pip1	XP001545300.1	model_1_multimer	0.475345449725075	B.cinerea
Solyc02g077040.4.1-XP001547801.1	Pip1	XP001547801.1	model_5_multimer	0.322555358052198	B.cinerea
Solyc02g077040.4.1-XP001547897.1	Pip1	XP001547897.1	model_2_multimer	0.333406053659113	B.cinerea
Solyc02g077040.4.1-XP001547954.1	Pip1	XP001547954.1	model_1_multimer	0.354616862874995	B.cinerea
Solyc02g077040.4.1-XP001548353.1	Pip1	XP001548353.1	model_1_multimer	0.429458758268678	B.cinerea
Solyc02g077040.4.1-XP001550295.1	Pip1	XP001550295.1	model_1_multimer	0.907405779467084	B.cinerea
Solyc02g077040.4.1-XP001550245.1	Pip1	XP001550245.1	model_2_multimer	0.302261504434046	B.cinerea
Solyc02g077040.4.1-XP001550232.1	Pip1	XP001550232.1	model_3_multimer	0.35658112354647	B.cinerea
Solyc02g077040.4.1-XP001550078.1	Pip1	XP001550078.1	model_3_multimer	0.314875697861353	B.cinerea
Solyc02g077040.4.1-XP001550068.1	Pip1	XP001550068.1	model_3_multimer	0.829221190335043	B.cinerea
Solyc02g077040.4.1-XP001550051.2	Pip1	XP001550051.2	model_2_multimer	0.373491528762073	B.cinerea
Solyc02g077040.4.1-XP001549870.2	Pip1	XP001549870.2	model_3_multimer	0.530265888408672	B.cinerea
Solyc02g077040.4.1-XP001549529.1	Pip1	XP001549529.1	model_5_multimer	0.67758578029332	B.cinerea
Solyc02g077040.4.1-XP001549520.2	Pip1	XP001549520.2	model_2_multimer	0.557063305226066	B.cinerea
Solyc02g077040.4.1-XP001549441.2	Pip1	XP001549441.2	model_3_multimer	0.338263450029776	B.cinerea
Solyc02g077040.4.1-XP001549349.1	Pip1	XP001549349.1	model_1_multimer	0.437782751352783	B.cinerea
Solyc02g077040.4.1-XP001549317.1	Pip1	XP001549317.1	model_2_multimer	0.314929857316973	B.cinerea
Solyc02g077040.4.1-XP001549293.1	Pip1	XP001549293.1	model_1_multimer	0.482936524044611	B.cinerea
Solyc02g077040.4.1-XP001549150.1	Pip1	XP001549150.1	model_5_multimer	0.435571828562675	B.cinerea
Solyc02g077040.4.1-XP024546132.1	Pip1	XP024546132.1	model_1_multimer	0.683146191156685	B.cinerea
Solyc02g077040.4.1-XP024546130.1	Pip1	XP024546130.1	model_5_multimer	0.324541587963084	B.cinerea
Solyc02g077040.4.1-XP024546079.1	Pip1	XP024546079.1	model_4_multimer	0.511736704199136	B.cinerea
Solyc02g077040.4.1-XP024547455.1	Pip1	XP024547455.1	model_3_multimer	0.551638871885177	B.cinerea
Solyc02g077040.4.1-XP024547454.1	Pip1	XP024547454.1	model_1_multimer	0.799174340501537	B.cinerea
Solyc02g077040.4.1-XP024547408.1	Pip1	XP024547408.1	model_1_multimer	0.432417728542788	B.cinerea
Solyc02g077040.4.1-XP024547321.1	Pip1	XP024547321.1	model_1_multimer	0.439804095516044	B.cinerea
Solyc02g077040.4.1-XP024547246.1	Pip1	XP024547246.1	model_5_multimer	0.324851117119598	B.cinerea
Solyc02g077040.4.1-XP024547178.1	Pip1	XP024547178.1	model_3_multimer	0.791993048640255	B.cinerea
Solyc02g077040.4.1-XP001561412.1	Pip1	XP001561412.1	model_5_multimer	0.533905384093894	B.cinerea
Solyc02g077040.4.1-XP001561223.1	Pip1	XP001561223.1	model_4_multimer	0.72032078607663	B.cinerea
Solyc02g077040.4.1-XP001556299.1	Pip1	XP001556299.1	model_3_multimer	0.556697747365532	B.cinerea
Solyc02g077040.4.1-XP001557936.1	Pip1	XP001557936.1	model_5_multimer	0.396491504758491	B.cinerea
Solyc02g077040.4.1-XP001558719.1	Pip1	XP001558719.1	model_4_multimer	0.433211219373936	B.cinerea
Solyc02g077040.4.1-XP001558684.2	Pip1	XP001558684.2	model_3_multimer	0.575884411998109	B.cinerea
Solyc02g077040.4.1-XP001558643.2	Pip1	XP001558643.2	model_4_multimer	0.487673897792849	B.cinerea
Solyc02g077040.4.1-XP024550738.1	Pip1	XP024550738.1	model_4_multimer	0.450943847275397	B.cinerea
Solyc02g077040.4.1-XP001558485.1	Pip1	XP001558485.1	model_1_multimer	0.453652750104791	B.cinerea
Solyc02g077040.4.1-XP001558444.1	Pip1	XP001558444.1	model_5_multimer	0.330005666572876	B.cinerea
Solyc02g077040.4.1-XP001558421.1	Pip1	XP001558421.1	model_2_multimer	0.38652586150676	B.cinerea
Solyc02g077040.4.1-XP001558374.1	Pip1	XP001558374.1	model_2_multimer	0.692712659899443	B.cinerea
Solyc02g077040.4.1-XP001558322.1	Pip1	XP001558322.1	model_2_multimer	0.433380062396456	B.cinerea
Solyc02g077040.4.1-XP001558272.1	Pip1	XP001558272.1	model_1_multimer	0.404402120872743	B.cinerea
Solyc02g077040.4.1-XP001558173.1	Pip1	XP001558173.1	model_1_multimer	0.460146981038983	B.cinerea
Solyc02g077040.4.1-XP001558008.1	Pip1	XP001558008.1	model_4_multimer	0.65037126421312	B.cinerea
Solyc02g077040.4.1-XP001557975.1	Pip1	XP001557975.1	model_5_multimer	0.239480822664787	B.cinerea
Solyc02g077040.4.1-XP001557757.1	Pip1	XP001557757.1	model_2_multimer	0.41799812052954	B.cinerea
Solyc02g077040.4.1-XP001561161.1	Pip1	XP001561161.1	model_1_multimer	0.801000562063153	B.cinerea
Solyc02g077040.4.1-XP001557751.1	Pip1	XP001557751.1	model_5_multimer	0.319258618335166	B.cinerea
Solyc02g077040.4.1-XP001557359.1	Pip1	XP001557359.1	model_1_multimer	0.278283216664006	B.cinerea
Solyc02g077040.4.1-XP001557256.1	Pip1	XP001557256.1	model_2_multimer	0.37446362655544	B.cinerea
Solyc02g077040.4.1-XP001556989.1	Pip1	XP001556989.1	model_2_multimer	0.396368259079353	B.cinerea
Solyc02g077040.4.1-XP024547459.1	Pip1	XP024547459.1	model_2_multimer	0.311050381859355	B.cinerea
Solyc02g077040.4.1-XP024547465.1	Pip1	XP024547465.1	model_2_multimer	0.3019692206535	B.cinerea
Solyc02g077040.4.1-XP024547512.1	Pip1	XP024547512.1	model_3_multimer	0.44494673291651	B.cinerea
Solyc02g077040.4.1-XP024547548.1	Pip1	XP024547548.1	model_3_multimer	0.497186496853652	B.cinerea
Solyc02g077040.4.1-XP024546011.1	Pip1	XP024546011.1	model_3_multimer	0.486697658112797	B.cinerea
Solyc02g077040.4.1-XP024546010.1	Pip1	XP024546010.1	model_3_multimer	0.678338258856977	B.cinerea
Solyc02g077040.4.1-XP024545996.1	Pip1	XP024545996.1	model_3_multimer	0.392133162969167	B.cinerea
Solyc02g077040.4.1-XP024545991.1	Pip1	XP024545991.1	model_4_multimer	0.493455062614297	B.cinerea
Solyc02g077040.4.1-XP024545990.1	Pip1	XP024545990.1	model_2_multimer	0.798510250651712	B.cinerea
Solyc02g077040.4.1-XP024545978.1	Pip1	XP024545978.1	model_1_multimer	0.329381868455904	B.cinerea
Solyc02g077040.4.1-XP024545971.1	Pip1	XP024545971.1	model_1_multimer	0.245477521886422	B.cinerea
Solyc02g077040.4.1-XP024545970.1	Pip1	XP024545970.1	model_5_multimer	0.347008761582449	B.cinerea
Solyc02g077040.4.1-XP001561429.1	Pip1	XP001561429.1	model_3_multimer	0.284876147993714	B.cinerea
Solyc02g077040.4.1-XP024547059.1	Pip1	XP024547059.1	model_3_multimer	0.538377974405307	B.cinerea
Solyc02g077040.4.1-XP024547060.1	Pip1	XP024547060.1	model_4_multimer	0.549155653107427	B.cinerea
Solyc02g077040.4.1-XP024547082.1	Pip1	XP024547082.1	model_1_multimer	0.433602522933374	B.cinerea
Solyc02g077040.4.1-XP024547089.1	Pip1	XP024547089.1	model_2_multimer	0.424575611160202	B.cinerea
Solyc02g077040.4.1-XP024548624.1	Pip1	XP024548624.1	model_2_multimer	0.357503486232997	B.cinerea
Solyc02g077040.4.1-XP001546666.1	Pip1	XP001546666.1	model_2_multimer	0.396208291457246	B.cinerea
Solyc02g077040.4.1-XP024548551.1	Pip1	XP024548551.1	model_1_multimer	0.678075711414296	B.cinerea
Solyc02g077040.4.1-XP024548537.1	Pip1	XP024548537.1	model_3_multimer	0.27699067673766	B.cinerea
Solyc02g077040.4.1-XP024548505.1	Pip1	XP024548505.1	model_2_multimer	0.4266954938612	B.cinerea
Solyc02g077040.4.1-XP024548471.1	Pip1	XP024548471.1	model_2_multimer	0.621783803809786	B.cinerea
Solyc02g077040.4.1-XP024548341.1	Pip1	XP024548341.1	model_5_multimer	0.293257423108596	B.cinerea
Solyc02g077040.4.1-XP024548271.1	Pip1	XP024548271.1	model_4_multimer	0.872732328474996	B.cinerea
Solyc02g077040.4.1-XP024548233.1	Pip1	XP024548233.1	model_1_multimer	0.552678756033852	B.cinerea
Solyc02g077040.4.1-XP024547948.1	Pip1	XP024547948.1	model_2_multimer	0.374520766283807	B.cinerea
Solyc02g077040.4.1-XP024547920.1	Pip1	XP024547920.1	model_2_multimer	0.41138319154087	B.cinerea
Solyc02g077040.4.1-XP024547898.1	Pip1	XP024547898.1	model_5_multimer	0.290754699123882	B.cinerea
Solyc02g077040.4.1-XP024547883.1	Pip1	XP024547883.1	model_1_multimer	0.676229475074641	B.cinerea
Solyc02g077040.4.1-XP024547809.1	Pip1	XP024547809.1	model_2_multimer	0.821552469463806	B.cinerea
Solyc02g077040.4.1-XP024547685.1	Pip1	XP024547685.1	model_4_multimer	0.695471313612828	B.cinerea
Solyc02g077040.4.1-XP024547674.1	Pip1	XP024547674.1	model_5_multimer	0.567703212685147	B.cinerea
Solyc02g077040.4.1-XP024547648.1	Pip1	XP024547648.1	model_2_multimer	0.390330754211282	B.cinerea
Solyc02g077040.4.1-XP024548541.1	Pip1	XP024548541.1	model_5_multimer	0.290143239823059	B.cinerea
Solyc02g077040.4.1-XP001556978.1	Pip1	XP001556978.1	model_1_multimer	0.66485375283144	B.cinerea
Solyc02g077040.4.1-XP001550343.1	Pip1	XP001550343.1	model_1_multimer	0.532890383755574	B.cinerea
Solyc02g077040.4.1-XP001547016.1	Pip1	XP001547016.1	model_5_multimer	0.303871444481028	B.cinerea
Solyc02g077040.4.1-XP024549023.1	Pip1	XP024549023.1	model_1_multimer	0.555152794418338	B.cinerea
Solyc02g077040.4.1-XP024549060.1	Pip1	XP024549060.1	model_3_multimer	0.664152870891059	B.cinerea
Solyc02g077040.4.1-XP024549066.1	Pip1	XP024549066.1	model_2_multimer	0.429611351618652	B.cinerea
Solyc02g077040.4.1-XP024549068.1	Pip1	XP024549068.1	model_2_multimer	0.389622178943866	B.cinerea
Solyc02g077040.4.1-XP024549083.1	Pip1	XP024549083.1	model_5_multimer	0.458155407268822	B.cinerea
Solyc02g077040.4.1-XP024549104.1	Pip1	XP024549104.1	model_1_multimer	0.391537686021655	B.cinerea
Solyc02g077040.4.1-XP024549107.1	Pip1	XP024549107.1	model_4_multimer	0.883390300285827	B.cinerea
Solyc02g077040.4.1-XP024549146.1	Pip1	XP024549146.1	model_1_multimer	0.326399984331085	B.cinerea
Solyc02g077040.4.1-XP024549199.1	Pip1	XP024549199.1	model_4_multimer	0.527638562797615	B.cinerea
Solyc02g077040.4.1-XP024549229.1	Pip1	XP024549229.1	model_2_multimer	0.474243241006213	B.cinerea
Solyc02g077040.4.1-XP024549237.1	Pip1	XP024549237.1	model_1_multimer	0.342550916150373	B.cinerea
Solyc02g077040.4.1-XP024549270.1	Pip1	XP024549270.1	model_2_multimer	0.473529450061275	B.cinerea
Solyc02g077040.4.1-XP024549366.1	Pip1	XP024549366.1	model_1_multimer	0.349456620976158	B.cinerea
Solyc02g077040.4.1-XP024549367.1	Pip1	XP024549367.1	model_1_multimer	0.381464962802734	B.cinerea
Solyc02g077040.4.1-XP024549469.1	Pip1	XP024549469.1	model_1_multimer	0.484339530256525	B.cinerea
Solyc02g077040.4.1-XP024549497.1	Pip1	XP024549497.1	model_2_multimer	0.275784802880918	B.cinerea
Solyc02g077040.4.1-XP024549501.1	Pip1	XP024549501.1	model_5_multimer	0.612829709089708	B.cinerea
Solyc02g077040.4.1-XP024550286.1	Pip1	XP024550286.1	model_3_multimer	0.377912990361527	B.cinerea
Solyc02g077040.4.1-XP001558630.1	Pip1	XP001558630.1	model_5_multimer	0.323027773117468	B.cinerea
Solyc02g077040.4.1-XP024548685.1	Pip1	XP024548685.1	model_3_multimer	0.344809414922942	B.cinerea
Solyc02g077040.4.1-XP001552549.1	Pip1	XP001552549.1	model_2_multimer	0.328462110672601	B.cinerea
Solyc02g077040.4.1-XP001553032.1	Pip1	XP001553032.1	model_1_multimer	0.502514715437347	B.cinerea
Solyc02g077040.4.1-XP001553025.1	Pip1	XP001553025.1	model_4_multimer	0.684380624679686	B.cinerea
Solyc02g077040.4.1-XP001552951.1	Pip1	XP001552951.1	model_4_multimer	0.468074302064596	B.cinerea
Solyc02g077040.4.1-XP001552948.1	Pip1	XP001552948.1	model_2_multimer	0.813809737961628	B.cinerea
Solyc02g077040.4.1-XP001552893.1	Pip1	XP001552893.1	model_5_multimer	0.568686706296387	B.cinerea
Solyc02g077040.4.1-XP001552887.2	Pip1	XP001552887.2	model_2_multimer	0.286114631390377	B.cinerea
Solyc02g077040.4.1-XP001552872.1	Pip1	XP001552872.1	model_2_multimer	0.565334393616008	B.cinerea
Solyc02g077040.4.1-XP001552737.1	Pip1	XP001552737.1	model_3_multimer	0.311169399390078	B.cinerea
Solyc02g077040.4.1-XP024548862.1	Pip1	XP024548862.1	model_3_multimer	0.60307452703704	B.cinerea
Solyc02g077040.4.1-XP001552723.1	Pip1	XP001552723.1	model_1_multimer	0.757791182283576	B.cinerea
Solyc02g077040.4.1-XP024548847.1	Pip1	XP024548847.1	model_5_multimer	0.571821452589786	B.cinerea
Solyc02g077040.4.1-XP024548767.1	Pip1	XP024548767.1	model_1_multimer	0.454136793871357	B.cinerea
Solyc02g077040.4.1-XP024550077.1	Pip1	XP024550077.1	model_5_multimer	0.475426463111909	B.cinerea
Solyc02g077040.4.1-XP024550079.1	Pip1	XP024550079.1	model_4_multimer	0.596624929927924	B.cinerea
Solyc02g077040.4.1-XP024550617.1	Pip1	XP024550617.1	model_5_multimer	0.465095379545728	B.cinerea
Solyc02g077040.4.1-XP024549807.1	Pip1	XP024549807.1	model_1_multimer	0.405146513565724	B.cinerea
Solyc02g077040.4.1-XP024549808.1	Pip1	XP024549808.1	model_2_multimer	0.356657023584661	B.cinerea
Solyc02g077040.4.1-XP024549809.1	Pip1	XP024549809.1	model_3_multimer	0.453731901796541	B.cinerea
Solyc02g077040.4.1-XP024549860.1	Pip1	XP024549860.1	model_3_multimer	0.640299529022865	B.cinerea
Solyc02g077040.4.1-XP024549970.1	Pip1	XP024549970.1	model_3_multimer	0.485246057899931	B.cinerea
Solyc02g077040.4.1-XP024550005.1	Pip1	XP024550005.1	model_1_multimer	0.399605033456228	B.cinerea
Solyc02g077040.4.1-XP024550036.1	Pip1	XP024550036.1	model_3_multimer	0.348513254432949	B.cinerea
Solyc02g077040.4.1-XP024550037.1	Pip1	XP024550037.1	model_3_multimer	0.713013451728512	B.cinerea
Solyc02g077040.4.1-XP024550045.1	Pip1	XP024550045.1	model_3_multimer	0.596828235716743	B.cinerea
Solyc02g077040.4.1-XP024550627.1	Pip1	XP024550627.1	model_3_multimer	0.45298690503998	B.cinerea
Solyc02g077040.4.1-XP024550615.1	Pip1	XP024550615.1	model_5_multimer	0.292649494271746	B.cinerea
Solyc02g077040.4.1-XP024548700.1	Pip1	XP024548700.1	model_1_multimer	0.685703973573129	B.cinerea
Solyc02g077040.4.1-XP024550600.1	Pip1	XP024550600.1	model_1_multimer	0.377041565796371	B.cinerea
Solyc02g077040.4.1-XP024550495.1	Pip1	XP024550495.1	model_5_multimer	0.506752405304909	B.cinerea
Solyc02g077040.4.1-XP024550384.1	Pip1	XP024550384.1	model_3_multimer	0.371838251932518	B.cinerea
Solyc02g077040.4.1-XP024550359.1	Pip1	XP024550359.1	model_5_multimer	0.357381681020756	B.cinerea
Solyc02g077040.4.1-XP024550311.1	Pip1	XP024550311.1	model_1_multimer	0.400305303058419	B.cinerea
Solyc02g077040.4.1-XP024550048.1	Pip1	XP024550048.1	model_1_multimer	0.683692079288889	B.cinerea
Solyc02g077040.4.1-XP024550252.1	Pip1	XP024550252.1	model_1_multimer	0.513842316720625	B.cinerea
Solyc02g077040.4.1-XP024550250.1	Pip1	XP024550250.1	model_3_multimer	0.511969875511002	B.cinerea
Solyc02g077040.4.1-XP024550242.1	Pip1	XP024550242.1	model_1_multimer	0.388225558694467	B.cinerea
Solyc02g077040.4.1-XP024550148.1	Pip1	XP024550148.1	model_2_multimer	0.330248581154339	B.cinerea
Solyc02g077040.4.1-XP024549776.1	Pip1	XP024549776.1	model_4_multimer	0.700123770892246	B.cinerea
Solyc02g077040.4.1-XP024549756.1	Pip1	XP024549756.1	model_1_multimer	0.738880877243307	B.cinerea
Solyc02g077040.4.1-XP024549697.1	Pip1	XP024549697.1	model_5_multimer	0.32476678675629	B.cinerea
Solyc02g077040.4.1-XP024549627.1	Pip1	XP024549627.1	model_5_multimer	0.489780290962388	B.cinerea
Solyc02g077040.4.1-XP024548817.1	Pip1	XP024548817.1	model_1_multimer	0.488509306177338	B.cinerea
Solyc02g077040.4.1-XP001552638.2	Pip1	XP001552638.2	model_2_multimer	0.761478209465766	B.cinerea
Solyc02g077040.4.1-XP001552635.1	Pip1	XP001552635.1	model_5_multimer	0.58730899225032	B.cinerea
Solyc02g077040.4.1-XP001552613.1	Pip1	XP001552613.1	model_4_multimer	0.859850493548918	B.cinerea
Solyc02g077040.4.1-XP001554464.1	Pip1	XP001554464.1	model_5_multimer	0.517690958079455	B.cinerea
Solyc02g077040.4.1-XP001554204.1	Pip1	XP001554204.1	model_4_multimer	0.477767216786796	B.cinerea
Solyc02g077040.4.1-XP001554115.1	Pip1	XP001554115.1	model_4_multimer	0.638290162568643	B.cinerea
Solyc02g077040.4.1-XP001554048.2	Pip1	XP001554048.2	model_1_multimer	0.288476123522966	B.cinerea
Solyc02g077040.4.1-XP001554013.1	Pip1	XP001554013.1	model_1_multimer	0.84374464328632	B.cinerea
Solyc02g077040.4.1-XP001553911.1	Pip1	XP001553911.1	model_4_multimer	0.256025858921415	B.cinerea
Solyc02g077040.4.1-XP001553888.1	Pip1	XP001553888.1	model_1_multimer	0.730627269803081	B.cinerea
Solyc02g077040.4.1-XP001553752.1	Pip1	XP001553752.1	model_5_multimer	0.423064234061938	B.cinerea
Solyc02g077040.4.1-XP001553647.1	Pip1	XP001553647.1	model_2_multimer	0.581275842172055	B.cinerea
Solyc02g077040.4.1-XP001553605.1	Pip1	XP001553605.1	model_3_multimer	0.501817687645404	B.cinerea
Solyc02g077040.4.1-XP001553590.2	Pip1	XP001553590.2	model_3_multimer	0.348738603199074	B.cinerea
Solyc02g077040.4.1-XP001553556.1	Pip1	XP001553556.1	model_1_multimer	0.355225862836585	B.cinerea
Solyc02g077040.4.1-XP001553490.1	Pip1	XP001553490.1	model_5_multimer	0.394683459957405	B.cinerea
Solyc02g077040.4.1-XP001550703.1	Pip1	XP001550703.1	model_1_multimer	0.847226761225992	B.cinerea
Solyc02g077040.4.1-XP001550429.1	Pip1	XP001550429.1	model_3_multimer	0.38068327421746	B.cinerea
Solyc02g077040.4.1-XP001556134.1	Pip1	XP001556134.1	model_1_multimer	0.430514291416746	B.cinerea
Solyc02g077040.4.1-XP001546962.1	Pip1	XP001546962.1	model_3_multimer	0.412706433400198	B.cinerea
Solyc02g077040.4.1-XP001547749.1	Pip1	XP001547749.1	model_2_multimer	0.417255764406039	B.cinerea
Solyc02g077040.4.1-XP001547732.2	Pip1	XP001547732.2	model_4_multimer	0.707490051275868	B.cinerea
Solyc02g077040.4.1-XP001547717.1	Pip1	XP001547717.1	model_1_multimer	0.743994651132779	B.cinerea
Solyc02g077040.4.1-XP001547527.1	Pip1	XP001547527.1	model_2_multimer	0.232375040099848	B.cinerea
Solyc02g077040.4.1-XP001547509.2	Pip1	XP001547509.2	model_5_multimer	0.320590575765092	B.cinerea
Solyc02g077040.4.1-XP001547502.1	Pip1	XP001547502.1	model_5_multimer	0.30535217207231	B.cinerea
Solyc02g077040.4.1-XP001547418.1	Pip1	XP001547418.1	model_5_multimer	0.418609382066195	B.cinerea
Solyc02g077040.4.1-XP001547387.1	Pip1	XP001547387.1	model_5_multimer	0.324297264364941	B.cinerea
Solyc02g077040.4.1-XP001547382.1	Pip1	XP001547382.1	model_3_multimer	0.390137525418455	B.cinerea
Solyc02g077040.4.1-XP001547253.1	Pip1	XP001547253.1	model_5_multimer	0.439938685816045	B.cinerea
Solyc02g077040.4.1-XP001547159.1	Pip1	XP001547159.1	model_5_multimer	0.296243542246825	B.cinerea
Solyc02g077040.4.1-XP001547099.1	Pip1	XP001547099.1	model_5_multimer	0.424658793696434	B.cinerea
Solyc02g077040.4.1-XP001554465.1	Pip1	XP001554465.1	model_5_multimer	0.604616771433107	B.cinerea
Solyc02g077040.4.1-XP001554485.1	Pip1	XP001554485.1	model_2_multimer	0.48803504783301	B.cinerea
Solyc02g077040.4.1-XP001554571.1	Pip1	XP001554571.1	model_3_multimer	0.359738020414555	B.cinerea
Solyc02g077040.4.1-XP001554584.1	Pip1	XP001554584.1	model_2_multimer	0.414589493129145	B.cinerea
Solyc02g077040.4.1-XP001552577.1	Pip1	XP001552577.1	model_4_multimer	0.42386583756026	B.cinerea
Solyc02g077040.4.1-XP001552505.1	Pip1	XP001552505.1	model_1_multimer	0.566285291162979	B.cinerea
Solyc02g077040.4.1-XP001550672.1	Pip1	XP001550672.1	model_2_multimer	0.390299275797826	B.cinerea
Solyc02g077040.4.1-XP001552498.1	Pip1	XP001552498.1	model_5_multimer	0.450520453092497	B.cinerea
Solyc02g077040.4.1-XP001552492.1	Pip1	XP001552492.1	model_2_multimer	0.722506810713327	B.cinerea
Solyc02g077040.4.1-XP001552383.1	Pip1	XP001552383.1	model_4_multimer	0.317392772200791	B.cinerea
Solyc02g077040.4.1-XP001552380.1	Pip1	XP001552380.1	model_1_multimer	0.657529010885467	B.cinerea
Solyc02g077040.4.1-XP001552257.1	Pip1	XP001552257.1	model_5_multimer	0.489243227952354	B.cinerea
Solyc02g077040.4.1-XP001551739.2	Pip1	XP001551739.2	model_2_multimer	0.321462868548118	B.cinerea
Solyc02g077040.4.1-XP001551636.1	Pip1	XP001551636.1	model_3_multimer	0.241980540592631	B.cinerea
Solyc02g077040.4.1-XP001551420.1	Pip1	XP001551420.1	model_1_multimer	0.49671903675765	B.cinerea
Solyc02g077040.4.1-XP001551145.1	Pip1	XP001551145.1	model_1_multimer	0.309293790391917	B.cinerea
Solyc02g077040.4.1-XP001551069.1	Pip1	XP001551069.1	model_3_multimer	0.445212374911595	B.cinerea
Solyc02g077040.4.1-XP001551065.1	Pip1	XP001551065.1	model_5_multimer	0.395789712509512	B.cinerea
Solyc02g077040.4.1-XP001546791.1	Pip1	XP001546791.1	model_3_multimer	0.31592908416089	B.cinerea
Solyc02g077040.4.1-XP001551049.1	Pip1	XP001551049.1	model_1_multimer	0.503456738318506	B.cinerea
Solyc02g077040.4.1-XP001553039.1	Pip1	XP001553039.1	model_4_multimer	0.41127655144484	B.cinerea
Solyc02g077040.4.1-XP001553198.1	Pip1	XP001553198.1	model_5_multimer	0.340329659367737	B.cinerea
Solyc02g077040.4.1-XP001553240.1	Pip1	XP001553240.1	model_1_multimer	0.487101672300281	B.cinerea
Solyc02g077040.4.1-XP001553407.1	Pip1	XP001553407.1	model_1_multimer	0.730044793437335	B.cinerea
Solyc02g077040.4.1-XP001555921.1	Pip1	XP001555921.1	model_4_multimer	0.458356774082793	B.cinerea
Solyc02g077040.4.1-XP001555682.1	Pip1	XP001555682.1	model_5_multimer	0.508559705626134	B.cinerea
Solyc02g077040.4.1-XP001555341.1	Pip1	XP001555341.1	model_5_multimer	0.707087084849953	B.cinerea
Solyc02g077040.4.1-XP001555314.1	Pip1	XP001555314.1	model_4_multimer	0.316597551730076	B.cinerea
Solyc02g077040.4.1-XP001555271.1	Pip1	XP001555271.1	model_2_multimer	0.467045628306474	B.cinerea
Solyc02g077040.4.1-XP001555180.1	Pip1	XP001555180.1	model_2_multimer	0.270256635082038	B.cinerea
Solyc02g077040.4.1-XP001555170.2	Pip1	XP001555170.2	model_3_multimer	0.413937353430119	B.cinerea
Solyc02g077040.4.1-XP001555085.1	Pip1	XP001555085.1	model_3_multimer	0.371317660544792	B.cinerea
Solyc02g077040.4.1-XP001554721.1	Pip1	XP001554721.1	model_2_multimer	0.598683287408714	B.cinerea
Solyc02g077040.4.1-XP001554637.1	Pip1	XP001554637.1	model_5_multimer	0.347147483951033	B.cinerea
Solyc02g077040.4.1-XP001550762.1	Pip1	XP001550762.1	model_4_multimer	0.617668697930521	B.cinerea
Solyc02g077040.4.1-XP001556944.1	Pip1	XP001556944.1	model_3_multimer	0.365376891331919	B.cinerea
Solyc02g077040.4.1-XP001556792.1	Pip1	XP001556792.1	model_3_multimer	0.395440929356523	B.cinerea
Solyc02g077040.4.1-XP001556704.1	Pip1	XP001556704.1	model_4_multimer	0.396369538518123	B.cinerea
Solyc08g079870.3.1-XP024546550.1	P69B	XP024546550.1	model_1_multimer	0.450732072765383	B.cinerea
Solyc08g079870.3.1-XP024546490.1	P69B	XP024546490.1	model_1_multimer	0.508424229182934	B.cinerea
Solyc08g079870.3.1-XP024546451.1	P69B	XP024546451.1	model_2_multimer	0.489477587280062	B.cinerea
Solyc08g079870.3.1-XP024546364.1	P69B	XP024546364.1	model_5_multimer	0.435395684652568	B.cinerea
Solyc08g079870.3.1-XP024546308.1	P69B	XP024546308.1	model_5_multimer	0.488523491534735	B.cinerea
Solyc08g079870.3.1-XP024546277.1	P69B	XP024546277.1	model_5_multimer	0.433500905765579	B.cinerea
Solyc08g079870.3.1-XP024546190.1	P69B	XP024546190.1	model_4_multimer	0.609386858730844	B.cinerea
Solyc08g079870.3.1-XP024546180.1	P69B	XP024546180.1	model_4_multimer	0.537458351171348	B.cinerea
Solyc08g079870.3.1-XP024546175.1	P69B	XP024546175.1	model_1_multimer	0.48381506346776	B.cinerea
Solyc08g079870.3.1-XP024546132.1	P69B	XP024546132.1	model_3_multimer	0.534894612935472	B.cinerea
Solyc08g079870.3.1-XP024546130.1	P69B	XP024546130.1	model_1_multimer	0.417974893780608	B.cinerea
Solyc08g079870.3.1-XP024546079.1	P69B	XP024546079.1	model_1_multimer	0.570461832468485	B.cinerea
Solyc08g079870.3.1-XP024547321.1	P69B	XP024547321.1	model_5_multimer	0.662744196642923	B.cinerea
Solyc08g079870.3.1-XP024547408.1	P69B	XP024547408.1	model_2_multimer	0.572908157839304	B.cinerea
Solyc08g079870.3.1-XP024547454.1	P69B	XP024547454.1	model_1_multimer	0.45926638791176	B.cinerea
Solyc08g079870.3.1-XP024548233.1	P69B	XP024548233.1	model_1_multimer	0.492444683457058	B.cinerea
Solyc08g079870.3.1-XP024548700.1	P69B	XP024548700.1	model_1_multimer	0.600125303262389	B.cinerea
Solyc08g079870.3.1-XP024548685.1	P69B	XP024548685.1	model_5_multimer	0.538229007200462	B.cinerea
Solyc08g079870.3.1-XP024548625.1	P69B	XP024548625.1	model_3_multimer	0.502487835098849	B.cinerea
Solyc08g079870.3.1-XP024548624.1	P69B	XP024548624.1	model_5_multimer	0.355359738300559	B.cinerea
Solyc08g079870.3.1-XP024548551.1	P69B	XP024548551.1	model_4_multimer	0.530222469643532	B.cinerea
Solyc08g079870.3.1-XP024548541.1	P69B	XP024548541.1	model_3_multimer	0.340683126489519	B.cinerea
Solyc08g079870.3.1-XP024548537.1	P69B	XP024548537.1	model_3_multimer	0.358617862585157	B.cinerea
Solyc08g079870.3.1-XP024548505.1	P69B	XP024548505.1	model_5_multimer	0.401186417067355	B.cinerea
Solyc08g079870.3.1-XP024548471.1	P69B	XP024548471.1	model_2_multimer	0.453257319478841	B.cinerea
Solyc08g079870.3.1-XP024548341.1	P69B	XP024548341.1	model_5_multimer	0.443125594385616	B.cinerea
Solyc08g079870.3.1-XP024548271.1	P69B	XP024548271.1	model_5_multimer	0.382449041565642	B.cinerea
Solyc08g079870.3.1-XP024547948.1	P69B	XP024547948.1	model_5_multimer	0.408425930738053	B.cinerea
Solyc08g079870.3.1-XP024547455.1	P69B	XP024547455.1	model_2_multimer	0.422650858555767	B.cinerea
Solyc08g079870.3.1-XP024546730.1	P69B	XP024546730.1	model_1_multimer	0.523372416435768	B.cinerea
Solyc08g079870.3.1-XP024547920.1	P69B	XP024547920.1	model_1_multimer	0.49455754624671	B.cinerea
Solyc08g079870.3.1-XP024546734.1	P69B	XP024546734.1	model_3_multimer	0.422155088829395	B.cinerea
Solyc08g079870.3.1-XP024546817.1	P69B	XP024546817.1	model_1_multimer	0.677500962460825	B.cinerea
Solyc08g079870.3.1-XP001552257.1	P69B	XP001552257.1	model_4_multimer	0.473513427942556	B.cinerea
Solyc08g079870.3.1-XP001551739.2	P69B	XP001551739.2	model_1_multimer	0.415993238828049	B.cinerea
Solyc08g079870.3.1-XP001551420.1	P69B	XP001551420.1	model_1_multimer	0.49375960700005	B.cinerea
Solyc08g079870.3.1-XP001551069.1	P69B	XP001551069.1	model_1_multimer	0.732518348292479	B.cinerea
Solyc08g079870.3.1-XP001550068.1	P69B	XP001550068.1	model_3_multimer	0.340364328279778	B.cinerea
Solyc08g079870.3.1-XP001551065.1	P69B	XP001551065.1	model_3_multimer	0.343140919033846	B.cinerea
Solyc08g079870.3.1-XP001551049.1	P69B	XP001551049.1	model_5_multimer	0.435516456383202	B.cinerea
Solyc08g079870.3.1-XP001550762.1	P69B	XP001550762.1	model_3_multimer	0.430209753618131	B.cinerea
Solyc08g079870.3.1-XP001550703.1	P69B	XP001550703.1	model_5_multimer	0.424382631198363	B.cinerea
Solyc08g079870.3.1-XP001550672.1	P69B	XP001550672.1	model_1_multimer	0.409317828855583	B.cinerea
Solyc08g079870.3.1-XP001550429.1	P69B	XP001550429.1	model_1_multimer	0.579601923123045	B.cinerea
Solyc08g079870.3.1-XP001550343.1	P69B	XP001550343.1	model_4_multimer	0.438930416939469	B.cinerea
Solyc08g079870.3.1-XP001550295.1	P69B	XP001550295.1	model_3_multimer	0.473390055468293	B.cinerea
Solyc08g079870.3.1-XP001550245.1	P69B	XP001550245.1	model_3_multimer	0.37370358644551	B.cinerea
Solyc08g079870.3.1-XP001550232.1	P69B	XP001550232.1	model_5_multimer	0.397133591716995	B.cinerea
Solyc08g079870.3.1-XP001550078.1	P69B	XP001550078.1	model_2_multimer	0.367446343739838	B.cinerea
Solyc08g079870.3.1-XP001557359.1	P69B	XP001557359.1	model_5_multimer	0.49410174752971	B.cinerea
Solyc08g079870.3.1-XP001557751.1	P69B	XP001557751.1	model_5_multimer	0.391518714813349	B.cinerea
Solyc08g079870.3.1-XP001557757.1	P69B	XP001557757.1	model_1_multimer	0.489772603417274	B.cinerea
Solyc08g079870.3.1-XP024546010.1	P69B	XP024546010.1	model_1_multimer	0.53078025613502	B.cinerea
Solyc08g079870.3.1-XP024547246.1	P69B	XP024547246.1	model_3_multimer	0.382188327629782	B.cinerea
Solyc08g079870.3.1-XP024547178.1	P69B	XP024547178.1	model_1_multimer	0.434363654896183	B.cinerea
Solyc08g079870.3.1-XP024547089.1	P69B	XP024547089.1	model_3_multimer	0.415955827327755	B.cinerea
Solyc08g079870.3.1-XP024547082.1	P69B	XP024547082.1	model_3_multimer	0.443053085471461	B.cinerea
Solyc08g079870.3.1-XP024547060.1	P69B	XP024547060.1	model_3_multimer	0.626492958936025	B.cinerea
Solyc08g079870.3.1-XP024547059.1	P69B	XP024547059.1	model_1_multimer	0.760268158324418	B.cinerea
Solyc08g079870.3.1-XP024546957.1	P69B	XP024546957.1	model_3_multimer	0.945964638243934	B.cinerea
Solyc08g079870.3.1-XP024546949.1	P69B	XP024546949.1	model_3_multimer	0.385499528438083	B.cinerea
Solyc08g079870.3.1-XP024546839.1	P69B	XP024546839.1	model_5_multimer	0.478936707444568	B.cinerea
Solyc08g079870.3.1-XP024546745.1	P69B	XP024546745.1	model_5_multimer	0.428092137508471	B.cinerea
Solyc08g079870.3.1-XP024547898.1	P69B	XP024547898.1	model_5_multimer	0.472233639208202	B.cinerea
Solyc08g079870.3.1-XP024547883.1	P69B	XP024547883.1	model_3_multimer	0.44694817137522	B.cinerea
Solyc08g079870.3.1-XP024547809.1	P69B	XP024547809.1	model_5_multimer	0.438293153466848	B.cinerea
Solyc08g079870.3.1-XP001558008.1	P69B	XP001558008.1	model_3_multimer	0.41511770892783	B.cinerea
Solyc08g079870.3.1-XP001557975.1	P69B	XP001557975.1	model_5_multimer	0.388610013187158	B.cinerea
Solyc08g079870.3.1-XP001559885.1	P69B	XP001559885.1	model_1_multimer	0.565556764117491	B.cinerea
Solyc08g079870.3.1-XP001560053.1	P69B	XP001560053.1	model_3_multimer	0.465042145789308	B.cinerea
Solyc08g079870.3.1-XP001560128.1	P69B	XP001560128.1	model_4_multimer	0.438924186471003	B.cinerea
Solyc08g079870.3.1-XP001561024.2	P69B	XP001561024.2	model_2_multimer	0.359624482612657	B.cinerea
Solyc08g079870.3.1-XP024545990.1	P69B	XP024545990.1	model_2_multimer	0.475067098358351	B.cinerea
Solyc08g079870.3.1-XP024545978.1	P69B	XP024545978.1	model_1_multimer	0.643804881576932	B.cinerea
Solyc08g079870.3.1-XP024545971.1	P69B	XP024545971.1	model_3_multimer	0.301291627343425	B.cinerea
Solyc08g079870.3.1-XP024545970.1	P69B	XP024545970.1	model_3_multimer	0.34737222017954	B.cinerea
Solyc08g079870.3.1-XP001561429.1	P69B	XP001561429.1	model_4_multimer	0.485171553583973	B.cinerea
Solyc08g079870.3.1-XP001561412.1	P69B	XP001561412.1	model_1_multimer	0.471213045597501	B.cinerea
Solyc08g079870.3.1-XP001561408.1	P69B	XP001561408.1	model_5_multimer	0.398863189057879	B.cinerea
Solyc08g079870.3.1-XP001561223.1	P69B	XP001561223.1	model_3_multimer	0.459755492643377	B.cinerea
Solyc08g079870.3.1-XP001561161.1	P69B	XP001561161.1	model_2_multimer	0.576894340149122	B.cinerea
Solyc08g079870.3.1-XP001561132.1	P69B	XP001561132.1	model_3_multimer	0.732606498403972	B.cinerea
Solyc08g079870.3.1-XP001561118.1	P69B	XP001561118.1	model_1_multimer	0.713625060370131	B.cinerea
Solyc08g079870.3.1-XP001560884.1	P69B	XP001560884.1	model_5_multimer	0.349208549827614	B.cinerea
Solyc08g079870.3.1-XP001560171.1	P69B	XP001560171.1	model_4_multimer	0.434488606431077	B.cinerea
Solyc08g079870.3.1-XP001560868.1	P69B	XP001560868.1	model_3_multimer	0.464986240838343	B.cinerea
Solyc08g079870.3.1-XP001560596.1	P69B	XP001560596.1	model_3_multimer	0.401478321071672	B.cinerea
Solyc08g079870.3.1-XP001560566.1	P69B	XP001560566.1	model_3_multimer	0.4080902986038	B.cinerea
Solyc08g079870.3.1-XP001560423.1	P69B	XP001560423.1	model_5_multimer	0.524164906185019	B.cinerea
Solyc08g079870.3.1-XP001560376.1	P69B	XP001560376.1	model_3_multimer	0.409077216884087	B.cinerea
Solyc08g079870.3.1-XP001560349.1	P69B	XP001560349.1	model_5_multimer	0.429223408100949	B.cinerea
Solyc08g079870.3.1-XP001560248.1	P69B	XP001560248.1	model_1_multimer	0.320166787892853	B.cinerea
Solyc08g079870.3.1-XP001560184.1	P69B	XP001560184.1	model_5_multimer	0.430317492841267	B.cinerea
Solyc08g079870.3.1-XP001560183.1	P69B	XP001560183.1	model_1_multimer	0.41068538353808	B.cinerea
Solyc08g079870.3.1-XP001560180.1	P69B	XP001560180.1	model_3_multimer	0.607607155760263	B.cinerea
Solyc08g079870.3.1-XP001558173.1	P69B	XP001558173.1	model_3_multimer	0.444360254534328	B.cinerea
Solyc08g079870.3.1-XP001558272.1	P69B	XP001558272.1	model_2_multimer	0.481469407997017	B.cinerea
Solyc08g079870.3.1-XP001558322.1	P69B	XP001558322.1	model_2_multimer	0.415405610018918	B.cinerea
Solyc08g079870.3.1-XP001558374.1	P69B	XP001558374.1	model_1_multimer	0.500270420293979	B.cinerea
Solyc08g079870.3.1-XP024547685.1	P69B	XP024547685.1	model_2_multimer	0.335002344467076	B.cinerea
Solyc08g079870.3.1-XP024547674.1	P69B	XP024547674.1	model_1_multimer	0.506388272221839	B.cinerea
Solyc08g079870.3.1-XP024547648.1	P69B	XP024547648.1	model_4_multimer	0.386177309769153	B.cinerea
Solyc08g079870.3.1-XP024547548.1	P69B	XP024547548.1	model_1_multimer	0.477844859626224	B.cinerea
Solyc08g079870.3.1-XP024547512.1	P69B	XP024547512.1	model_3_multimer	0.449648550291	B.cinerea
Solyc08g079870.3.1-XP024547465.1	P69B	XP024547465.1	model_2_multimer	0.420589456628524	B.cinerea
Solyc08g079870.3.1-XP024547459.1	P69B	XP024547459.1	model_5_multimer	0.386893212159959	B.cinerea
Solyc08g079870.3.1-XP024546011.1	P69B	XP024546011.1	model_3_multimer	0.497644665196683	B.cinerea
Solyc08g079870.3.1-XP024545996.1	P69B	XP024545996.1	model_3_multimer	0.433500099828658	B.cinerea
Solyc08g079870.3.1-XP001557936.1	P69B	XP001557936.1	model_2_multimer	0.35644393257855	B.cinerea
Solyc08g079870.3.1-XP024545991.1	P69B	XP024545991.1	model_5_multimer	0.561223474135318	B.cinerea
Solyc08g079870.3.1-XP001559745.1	P69B	XP001559745.1	model_1_multimer	0.446441752958957	B.cinerea
Solyc08g079870.3.1-XP001559518.1	P69B	XP001559518.1	model_2_multimer	0.358701636972986	B.cinerea
Solyc08g079870.3.1-XP001559450.1	P69B	XP001559450.1	model_5_multimer	0.409534027917076	B.cinerea
Solyc08g079870.3.1-XP001552380.1	P69B	XP001552380.1	model_5_multimer	0.374272650545349	B.cinerea
Solyc08g079870.3.1-XP001559396.1	P69B	XP001559396.1	model_4_multimer	0.848479771803482	B.cinerea
Solyc08g079870.3.1-XP001559224.1	P69B	XP001559224.1	model_1_multimer	0.586255590343259	B.cinerea
Solyc08g079870.3.1-XP001559209.1	P69B	XP001559209.1	model_2_multimer	0.411911059113456	B.cinerea
Solyc08g079870.3.1-XP001559114.1	P69B	XP001559114.1	model_1_multimer	0.426374689282484	B.cinerea
Solyc08g079870.3.1-XP001559009.1	P69B	XP001559009.1	model_5_multimer	0.540486627980414	B.cinerea
Solyc08g079870.3.1-XP001558917.2	P69B	XP001558917.2	model_5_multimer	0.404125282049882	B.cinerea
Solyc08g079870.3.1-XP001558907.1	P69B	XP001558907.1	model_5_multimer	0.391528510290459	B.cinerea
Solyc08g079870.3.1-XP001558849.1	P69B	XP001558849.1	model_2_multimer	0.424749691856298	B.cinerea
Solyc08g079870.3.1-XP001558719.1	P69B	XP001558719.1	model_5_multimer	0.48733143944615	B.cinerea
Solyc08g079870.3.1-XP001558684.2	P69B	XP001558684.2	model_1_multimer	0.479455863369534	B.cinerea
Solyc08g079870.3.1-XP001558643.2	P69B	XP001558643.2	model_5_multimer	0.390448648787051	B.cinerea
Solyc08g079870.3.1-XP001558630.1	P69B	XP001558630.1	model_3_multimer	0.416687828248536	B.cinerea
Solyc08g079870.3.1-XP001558485.1	P69B	XP001558485.1	model_1_multimer	0.405432931459634	B.cinerea
Solyc08g079870.3.1-XP001558444.1	P69B	XP001558444.1	model_2_multimer	0.454551374075512	B.cinerea
Solyc08g079870.3.1-XP001558421.1	P69B	XP001558421.1	model_2_multimer	0.446642301843431	B.cinerea
Solyc08g079870.3.1-XP001559348.1	P69B	XP001559348.1	model_3_multimer	0.410284319366015	B.cinerea
Solyc08g079870.3.1-XP001552383.1	P69B	XP001552383.1	model_5_multimer	0.380955517159065	B.cinerea
Solyc08g079870.3.1-XP001552492.1	P69B	XP001552492.1	model_4_multimer	0.84183963121088	B.cinerea
Solyc08g079870.3.1-XP001552498.1	P69B	XP001552498.1	model_1_multimer	0.839512151133853	B.cinerea
Solyc02g077040.4.1-XP001559209.1	Pip1	XP001559209.1	model_3_multimer	0.441072850945298	B.cinerea
Solyc02g077040.4.1-XP001559114.1	Pip1	XP001559114.1	model_5_multimer	0.438380266399676	B.cinerea
Solyc02g077040.4.1-XP024550649.1	Pip1	XP024550649.1	model_4_multimer	0.795546400262762	B.cinerea
Solyc09g098540.3.1-XP024553952.1	Chitinase_Class_I	XP024553952.1	model_3_multimer	0.424820121857468	B.cinerea
Solyc02g077040.4.1-XP024550767.1	Pip1	XP024550767.1	model_1_multimer	0.405000710456382	B.cinerea
Solyc08g079870.3.1-XP001554485.1	P69B	XP001554485.1	model_4_multimer	0.427986189258828	B.cinerea
Solyc08g079870.3.1-XP001554464.1	P69B	XP001554464.1	model_2_multimer	0.356127023281841	B.cinerea
Solyc08g079870.3.1-XP001554204.1	P69B	XP001554204.1	model_1_multimer	0.383947033447834	B.cinerea
Solyc08g079870.3.1-XP001554115.1	P69B	XP001554115.1	model_3_multimer	0.620772858833435	B.cinerea
Solyc08g079870.3.1-XP001554048.2	P69B	XP001554048.2	model_5_multimer	0.39434371928925	B.cinerea
Solyc08g079870.3.1-XP001554013.1	P69B	XP001554013.1	model_5_multimer	0.46926126258955	B.cinerea
Solyc08g079870.3.1-XP001553911.1	P69B	XP001553911.1	model_5_multimer	0.379498865378492	B.cinerea
Solyc08g079870.3.1-XP001553888.1	P69B	XP001553888.1	model_5_multimer	0.405048772459617	B.cinerea
Solyc08g079870.3.1-XP001553752.1	P69B	XP001553752.1	model_3_multimer	0.340351816674886	B.cinerea
Solyc08g079870.3.1-XP001553647.1	P69B	XP001553647.1	model_2_multimer	0.57810041335232	B.cinerea
Solyc08g079870.3.1-XP001553605.1	P69B	XP001553605.1	model_1_multimer	0.504636889856578	B.cinerea
Solyc08g079870.3.1-XP001553590.2	P69B	XP001553590.2	model_1_multimer	0.428648548309041	B.cinerea
Solyc08g079870.3.1-XP001553556.1	P69B	XP001553556.1	model_5_multimer	0.387713173442069	B.cinerea
Solyc08g079870.3.1-XP001553490.1	P69B	XP001553490.1	model_5_multimer	0.411599300663484	B.cinerea
Solyc08g079870.3.1-XP001553407.1	P69B	XP001553407.1	model_1_multimer	0.458030155386837	B.cinerea
Solyc08g079870.3.1-XP001553240.1	P69B	XP001553240.1	model_5_multimer	0.417360759013113	B.cinerea
Solyc08g079870.3.1-XP001553198.1	P69B	XP001553198.1	model_2_multimer	0.604841823883926	B.cinerea
Solyc08g079870.3.1-XP001553039.1	P69B	XP001553039.1	model_3_multimer	0.464871914593029	B.cinerea
Solyc08g079870.3.1-XP001553032.1	P69B	XP001553032.1	model_5_multimer	0.416610785351323	B.cinerea
Solyc08g079870.3.1-XP001553025.1	P69B	XP001553025.1	model_2_multimer	0.404097739852717	B.cinerea
Solyc08g079870.3.1-XP001552951.1	P69B	XP001552951.1	model_2_multimer	0.434744283123715	B.cinerea
Solyc08g079870.3.1-XP001552948.1	P69B	XP001552948.1	model_4_multimer	0.365434023989473	B.cinerea
Solyc08g079870.3.1-XP001552893.1	P69B	XP001552893.1	model_1_multimer	0.457899638538914	B.cinerea
Solyc08g079870.3.1-XP001552887.2	P69B	XP001552887.2	model_5_multimer	0.357942134877013	B.cinerea
Solyc02g077040.4.1-XP001559224.1	Pip1	XP001559224.1	model_3_multimer	0.427242857885539	B.cinerea
Solyc02g077040.4.1-XP001559348.1	Pip1	XP001559348.1	model_3_multimer	0.273008072731983	B.cinerea
Solyc02g077040.4.1-XP001559396.1	Pip1	XP001559396.1	model_4_multimer	0.381347976542969	B.cinerea
Solyc02g077040.4.1-XP001559450.1	Pip1	XP001559450.1	model_1_multimer	0.817554351990501	B.cinerea
Solyc02g077040.4.1-XP001556609.2	Pip1	XP001556609.2	model_1_multimer	0.437403239002373	B.cinerea
Solyc02g077040.4.1-XP001556601.1	Pip1	XP001556601.1	model_4_multimer	0.499295891642502	B.cinerea
Solyc02g077040.4.1-XP001556592.1	Pip1	XP001556592.1	model_5_multimer	0.331134332066765	B.cinerea
Solyc02g077040.4.1-XP001556430.1	Pip1	XP001556430.1	model_2_multimer	0.332794019045999	B.cinerea
Solyc02g077040.4.1-XP001556317.1	Pip1	XP001556317.1	model_1_multimer	0.338466053841677	B.cinerea
Solyc02g077040.4.1-XP001558849.1	Pip1	XP001558849.1	model_3_multimer	0.767296381418847	B.cinerea
Solyc02g077040.4.1-XP001558907.1	Pip1	XP001558907.1	model_1_multimer	0.441875155658056	B.cinerea
Solyc02g077040.4.1-XP001558917.2	Pip1	XP001558917.2	model_2_multimer	0.462270778976913	B.cinerea
Solyc02g077040.4.1-XP001559009.1	Pip1	XP001559009.1	model_2_multimer	0.50965969775328	B.cinerea
Solyc02g077040.4.1-XP001561132.1	Pip1	XP001561132.1	model_3_multimer	0.498981294152929	B.cinerea
Solyc02g077040.4.1-XP001561118.1	Pip1	XP001561118.1	model_3_multimer	0.531138220881601	B.cinerea
Solyc02g077040.4.1-XP001561024.2	Pip1	XP001561024.2	model_2_multimer	0.571859669626925	B.cinerea
Solyc02g077040.4.1-XP001560884.1	Pip1	XP001560884.1	model_2_multimer	0.36315560432416	B.cinerea
Solyc02g077040.4.1-XP001560868.1	Pip1	XP001560868.1	model_1_multimer	0.279397223957673	B.cinerea
Solyc08g079870.3.1-XP001552872.1	P69B	XP001552872.1	model_1_multimer	0.47098009955816	B.cinerea
Solyc02g077040.4.1-XP001560596.1	Pip1	XP001560596.1	model_4_multimer	0.302413235539839	B.cinerea
Solyc02g077040.4.1-XP001560423.1	Pip1	XP001560423.1	model_4_multimer	0.599657126799002	B.cinerea
Solyc02g077040.4.1-XP001560376.1	Pip1	XP001560376.1	model_4_multimer	0.441498977501224	B.cinerea
Solyc02g077040.4.1-XP001560349.1	Pip1	XP001560349.1	model_2_multimer	0.309736781373033	B.cinerea
Solyc02g077040.4.1-XP001560248.1	Pip1	XP001560248.1	model_4_multimer	0.870319182215976	B.cinerea
Solyc02g077040.4.1-XP001560184.1	Pip1	XP001560184.1	model_5_multimer	0.309803669299811	B.cinerea
Solyc02g077040.4.1-XP001560183.1	Pip1	XP001560183.1	model_3_multimer	0.322399953519336	B.cinerea
Solyc02g077040.4.1-XP001560180.1	Pip1	XP001560180.1	model_4_multimer	0.869067980786515	B.cinerea
Solyc02g077040.4.1-XP001560177.2	Pip1	XP001560177.2	model_2_multimer	0.288484820094606	B.cinerea
Solyc02g077040.4.1-XP001560171.1	Pip1	XP001560171.1	model_3_multimer	0.676390959504095	B.cinerea
Solyc02g077040.4.1-XP001560128.1	Pip1	XP001560128.1	model_5_multimer	0.308989539986226	B.cinerea
Solyc02g077040.4.1-XP001560053.1	Pip1	XP001560053.1	model_2_multimer	0.653315188737917	B.cinerea
Solyc02g077040.4.1-XP001559885.1	Pip1	XP001559885.1	model_5_multimer	0.389578048719593	B.cinerea
Solyc02g077040.4.1-XP001559745.1	Pip1	XP001559745.1	model_2_multimer	0.369505078815612	B.cinerea
Solyc02g077040.4.1-XP001559518.1	Pip1	XP001559518.1	model_2_multimer	0.427720741242208	B.cinerea
Solyc02g077040.4.1-XP001560566.1	Pip1	XP001560566.1	model_3_multimer	0.459178419693598	B.cinerea
Solyc08g079870.3.1-XP001547717.1	P69B	XP001547717.1	model_1_multimer	0.693409331065213	B.cinerea
Solyc08g079870.3.1-XP001552737.1	P69B	XP001552737.1	model_1_multimer	0.59376454629734	B.cinerea
Solyc08g079870.3.1-XP001554571.1	P69B	XP001554571.1	model_5_multimer	0.419025225503599	B.cinerea
Solyc08g079870.3.1-XP001549317.1	P69B	XP001549317.1	model_3_multimer	0.591365270729311	B.cinerea
Solyc08g079870.3.1-XP001549293.1	P69B	XP001549293.1	model_2_multimer	0.413565377230531	B.cinerea
Solyc08g079870.3.1-XP001549200.1	P69B	XP001549200.1	model_3_multimer	0.470332938488831	B.cinerea
Solyc08g079870.3.1-XP001549150.1	P69B	XP001549150.1	model_1_multimer	0.443513587700614	B.cinerea
Solyc08g079870.3.1-XP001549087.1	P69B	XP001549087.1	model_4_multimer	0.496050357579114	B.cinerea
Solyc08g079870.3.1-XP001548954.1	P69B	XP001548954.1	model_1_multimer	0.548504977337095	B.cinerea
Solyc08g079870.3.1-XP001548869.1	P69B	XP001548869.1	model_4_multimer	0.416105886155791	B.cinerea
Solyc08g079870.3.1-XP001548776.1	P69B	XP001548776.1	model_4_multimer	0.411903198754508	B.cinerea
Solyc08g079870.3.1-XP001548747.1	P69B	XP001548747.1	model_5_multimer	0.431248878061179	B.cinerea
Solyc08g079870.3.1-XP001548687.1	P69B	XP001548687.1	model_3_multimer	0.483317216094894	B.cinerea
Solyc08g079870.3.1-XP001548612.1	P69B	XP001548612.1	model_5_multimer	0.445225867724041	B.cinerea
Solyc08g079870.3.1-XP001548532.1	P69B	XP001548532.1	model_1_multimer	0.356102987048597	B.cinerea
Solyc08g079870.3.1-XP001548469.1	P69B	XP001548469.1	model_1_multimer	0.800074377284586	B.cinerea
Solyc08g079870.3.1-XP001548450.1	P69B	XP001548450.1	model_1_multimer	0.510011267750645	B.cinerea
Solyc08g079870.3.1-XP001548419.1	P69B	XP001548419.1	model_5_multimer	0.410307473836101	B.cinerea
Solyc08g079870.3.1-XP001548403.1	P69B	XP001548403.1	model_3_multimer	0.330367961993902	B.cinerea
Solyc08g079870.3.1-XP001548353.1	P69B	XP001548353.1	model_5_multimer	0.496652042048665	B.cinerea
Solyc08g079870.3.1-XP001547954.1	P69B	XP001547954.1	model_2_multimer	0.671798374424405	B.cinerea
Solyc08g079870.3.1-XP001547897.1	P69B	XP001547897.1	model_3_multimer	0.390860626897855	B.cinerea
Solyc08g079870.3.1-XP001547801.1	P69B	XP001547801.1	model_5_multimer	0.353971127806899	B.cinerea
Solyc08g079870.3.1-XP001547749.1	P69B	XP001547749.1	model_1_multimer	0.54300553944488	B.cinerea
Solyc08g079870.3.1-XP001547732.2	P69B	XP001547732.2	model_1_multimer	0.392875993730634	B.cinerea
Solyc08g079870.3.1-XP001549529.1	P69B	XP001549529.1	model_2_multimer	0.386432925854676	B.cinerea
Solyc08g079870.3.1-XP001549870.2	P69B	XP001549870.2	model_1_multimer	0.560037203109699	B.cinerea
Solyc08g079870.3.1-XP001550051.2	P69B	XP001550051.2	model_1_multimer	0.703378018982717	B.cinerea
Solyc08g079870.3.1-XP001551145.1	P69B	XP001551145.1	model_5_multimer	0.40921793515179	B.cinerea
Solyc08g079870.3.1-XP001552577.1	P69B	XP001552577.1	model_3_multimer	0.476365509925529	B.cinerea
Solyc08g079870.3.1-XP001552549.1	P69B	XP001552549.1	model_5_multimer	0.389882043914571	B.cinerea
Solyc08g079870.3.1-XP001552505.1	P69B	XP001552505.1	model_5_multimer	0.343620352036392	B.cinerea
Solyc08g079870.3.1-XP001549349.1	P69B	XP001549349.1	model_5_multimer	0.340742501473881	B.cinerea
Solyc08g079870.3.1-XP001549441.2	P69B	XP001549441.2	model_3_multimer	0.400630399590438	B.cinerea
Solyc08g079870.3.1-XP001549520.2	P69B	XP001549520.2	model_1_multimer	0.521714689329865	B.cinerea
Solyc08g079870.3.1-XP001552613.1	P69B	XP001552613.1	model_1_multimer	0.642000198693034	B.cinerea
Solyc08g079870.3.1-XP024548817.1	P69B	XP024548817.1	model_3_multimer	0.733342293168155	B.cinerea
Solyc08g079870.3.1-XP001554584.1	P69B	XP001554584.1	model_3_multimer	0.353217600328977	B.cinerea
Solyc08g079870.3.1-XP001557256.1	P69B	XP001557256.1	model_3_multimer	0.455315146225444	B.cinerea
Solyc08g079870.3.1-XP001556989.1	P69B	XP001556989.1	model_3_multimer	0.360538313894874	B.cinerea
Solyc08g079870.3.1-XP001556978.1	P69B	XP001556978.1	model_1_multimer	0.440670112601061	B.cinerea
Solyc08g079870.3.1-XP001556944.1	P69B	XP001556944.1	model_5_multimer	0.532169376953385	B.cinerea
Solyc08g079870.3.1-XP001556792.1	P69B	XP001556792.1	model_5_multimer	0.447290793153878	B.cinerea
Solyc08g079870.3.1-XP001556704.1	P69B	XP001556704.1	model_2_multimer	0.354930860671611	B.cinerea
Solyc08g079870.3.1-XP001556609.2	P69B	XP001556609.2	model_3_multimer	0.571076389599763	B.cinerea
Solyc08g079870.3.1-XP001556601.1	P69B	XP001556601.1	model_5_multimer	0.473271111727794	B.cinerea
Solyc08g079870.3.1-XP001556592.1	P69B	XP001556592.1	model_3_multimer	0.497863385392128	B.cinerea
Solyc08g079870.3.1-XP001556430.1	P69B	XP001556430.1	model_3_multimer	0.479370300832346	B.cinerea
Solyc08g079870.3.1-XP001556317.1	P69B	XP001556317.1	model_5_multimer	0.424170687577493	B.cinerea
Solyc08g079870.3.1-XP001556299.1	P69B	XP001556299.1	model_5_multimer	0.557264367746276	B.cinerea
Solyc08g079870.3.1-XP001554465.1	P69B	XP001554465.1	model_2_multimer	0.44097108083181	B.cinerea
Solyc08g079870.3.1-XP001556135.1	P69B	XP001556135.1	model_5_multimer	0.533497211334557	B.cinerea
Solyc08g079870.3.1-XP001556071.1	P69B	XP001556071.1	model_5_multimer	0.352192139132604	B.cinerea
Solyc08g079870.3.1-XP001555921.1	P69B	XP001555921.1	model_4_multimer	0.437138272087357	B.cinerea
Solyc08g079870.3.1-XP001555682.1	P69B	XP001555682.1	model_1_multimer	0.463859814569624	B.cinerea
Solyc08g079870.3.1-XP001555341.1	P69B	XP001555341.1	model_2_multimer	0.391173976344966	B.cinerea
Solyc08g079870.3.1-XP001555314.1	P69B	XP001555314.1	model_1_multimer	0.590373789488208	B.cinerea
Solyc08g079870.3.1-XP001555271.1	P69B	XP001555271.1	model_3_multimer	0.451508432709053	B.cinerea
Solyc08g079870.3.1-XP001555180.1	P69B	XP001555180.1	model_2_multimer	0.397751612176322	B.cinerea
Solyc08g079870.3.1-XP001555170.2	P69B	XP001555170.2	model_1_multimer	0.430653099393893	B.cinerea
Solyc08g079870.3.1-XP001555085.1	P69B	XP001555085.1	model_5_multimer	0.380169053380626	B.cinerea
Solyc08g079870.3.1-XP001554721.1	P69B	XP001554721.1	model_2_multimer	0.391299186465936	B.cinerea
Solyc08g079870.3.1-XP001554637.1	P69B	XP001554637.1	model_2_multimer	0.376382975253163	B.cinerea
Solyc08g079870.3.1-XP001552723.1	P69B	XP001552723.1	model_1_multimer	0.765963584441005	B.cinerea
Solyc08g079870.3.1-XP001552638.2	P69B	XP001552638.2	model_1_multimer	0.616795934557255	B.cinerea
Solyc08g079870.3.1-XP001552635.1	P69B	XP001552635.1	model_3_multimer	0.35647717850196	B.cinerea
Solyc08g079870.3.1-XP001556134.1	P69B	XP001556134.1	model_3_multimer	0.450007433720864	B.cinerea
Solyc08g079870.3.1-XP024549229.1	P69B	XP024549229.1	model_2_multimer	0.417880528404662	B.cinerea
Solyc08g079870.3.1-XP001551636.1	P69B	XP001551636.1	model_1_multimer	0.536483332110463	B.cinerea
Solyc08g079870.3.1-XP024549146.1	P69B	XP024549146.1	model_3_multimer	0.452347671704519	B.cinerea
Solyc07g005090.4.1-XP024552848.1	Chitinase_Class_V	XP024552848.1	model_3_multimer	0.289698879655302	B.cinerea
Solyc07g005090.4.1-XP024552588.1	Chitinase_Class_V	XP024552588.1	model_2_multimer	0.407459123392854	B.cinerea
Solyc07g005090.4.1-XP024552532.1	Chitinase_Class_V	XP024552532.1	model_5_multimer	0.336783159988096	B.cinerea
Solyc07g005090.4.1-XP024552508.1	Chitinase_Class_V	XP024552508.1	model_3_multimer	0.488789357777808	B.cinerea
Solyc07g005090.4.1-XP024552464.1	Chitinase_Class_V	XP024552464.1	model_3_multimer	0.417139006070696	B.cinerea
Solyc07g005090.4.1-XP024552395.1	Chitinase_Class_V	XP024552395.1	model_3_multimer	0.477568409208842	B.cinerea
Solyc07g005090.4.1-XP024552368.1	Chitinase_Class_V	XP024552368.1	model_5_multimer	0.277844157911388	B.cinerea
Solyc07g005090.4.1-XP024552256.1	Chitinase_Class_V	XP024552256.1	model_2_multimer	0.319508739298554	B.cinerea
Solyc07g005090.4.1-XP024552192.1	Chitinase_Class_V	XP024552192.1	model_1_multimer	0.354367533411462	B.cinerea
Solyc07g005090.4.1-XP024551361.1	Chitinase_Class_V	XP024551361.1	model_1_multimer	0.400978335028553	B.cinerea
Solyc07g005090.4.1-XP024552163.1	Chitinase_Class_V	XP024552163.1	model_2_multimer	0.341560958731681	B.cinerea
Solyc07g005090.4.1-XP024551963.1	Chitinase_Class_V	XP024551963.1	model_5_multimer	0.514194912763385	B.cinerea
Solyc07g005090.4.1-XP024551941.1	Chitinase_Class_V	XP024551941.1	model_4_multimer	0.411140112798638	B.cinerea
Solyc07g005090.4.1-XP024551929.1	Chitinase_Class_V	XP024551929.1	model_3_multimer	0.530208458878556	B.cinerea
Solyc07g005090.4.1-XP024551879.1	Chitinase_Class_V	XP024551879.1	model_3_multimer	0.423610356790138	B.cinerea
Solyc07g005090.4.1-XP024551869.1	Chitinase_Class_V	XP024551869.1	model_1_multimer	0.647095930014728	B.cinerea
Solyc07g005090.4.1-XP024551834.1	Chitinase_Class_V	XP024551834.1	model_5_multimer	0.400212729624492	B.cinerea
Solyc07g005090.4.1-XP024551724.1	Chitinase_Class_V	XP024551724.1	model_1_multimer	0.57582961959249	B.cinerea
Solyc07g005090.4.1-XP024551675.1	Chitinase_Class_V	XP024551675.1	model_5_multimer	0.338517778756846	B.cinerea
Solyc07g005090.4.1-XP024551663.1	Chitinase_Class_V	XP024551663.1	model_4_multimer	0.384736499534298	B.cinerea
Solyc07g005090.4.1-XP024551598.1	Chitinase_Class_V	XP024551598.1	model_2_multimer	0.357122284622499	B.cinerea
Solyc08g067100.2.1-XP001548469.1	Pepsin	XP001548469.1	model_5_multimer	0.689507104107112	B.cinerea
Solyc08g067100.2.1-XP001548612.1	Pepsin	XP001548612.1	model_3_multimer	0.444947974600426	B.cinerea
Solyc07g005090.4.1-XP024549809.1	Chitinase_Class_V	XP024549809.1	model_1_multimer	0.467624256879284	B.cinerea
Solyc08g067100.2.1-XP001553407.1	Pepsin	XP001553407.1	model_5_multimer	0.336818393490924	B.cinerea
Solyc08g067100.2.1-XP001555682.1	Pepsin	XP001555682.1	model_2_multimer	0.390435491161374	B.cinerea
Solyc08g067100.2.1-XP001555341.1	Pepsin	XP001555341.1	model_4_multimer	0.371013637846311	B.cinerea
Solyc08g067100.2.1-XP001555314.1	Pepsin	XP001555314.1	model_5_multimer	0.327224595907341	B.cinerea
Solyc08g067100.2.1-XP001555271.1	Pepsin	XP001555271.1	model_1_multimer	0.547231231812645	B.cinerea
Solyc07g005090.4.1-XP024552971.1	Chitinase_Class_V	XP024552971.1	model_4_multimer	0.396716286197599	B.cinerea
Solyc08g067100.2.1-XP001555180.1	Pepsin	XP001555180.1	model_3_multimer	0.302139773100879	B.cinerea
Solyc07g005090.4.1-XP024553034.1	Chitinase_Class_V	XP024553034.1	model_2_multimer	0.385511148074177	B.cinerea
Solyc07g005090.4.1-XP024552253.1	Chitinase_Class_V	XP024552253.1	model_1_multimer	0.238467658105117	B.cinerea
Solyc07g005090.4.1-XP024553142.1	Chitinase_Class_V	XP024553142.1	model_2_multimer	0.335545573066014	B.cinerea
Solyc07g005090.4.1-XP024550768.1	Chitinase_Class_V	XP024550768.1	model_5_multimer	0.343409833178276	B.cinerea
Solyc07g005090.4.1-XP024550767.1	Chitinase_Class_V	XP024550767.1	model_3_multimer	0.275032298602557	B.cinerea
Solyc07g005090.4.1-XP024550738.1	Chitinase_Class_V	XP024550738.1	model_2_multimer	0.698772890062626	B.cinerea
Solyc07g005090.4.1-XP024550649.1	Chitinase_Class_V	XP024550649.1	model_2_multimer	0.423939694300219	B.cinerea
Solyc07g005090.4.1-XP024550627.1	Chitinase_Class_V	XP024550627.1	model_1_multimer	0.695098099392165	B.cinerea
Solyc07g005090.4.1-XP024550617.1	Chitinase_Class_V	XP024550617.1	model_5_multimer	0.474952914908825	B.cinerea
Solyc07g005090.4.1-XP024550615.1	Chitinase_Class_V	XP024550615.1	model_1_multimer	0.223741725843374	B.cinerea
Solyc07g005090.4.1-XP024550600.1	Chitinase_Class_V	XP024550600.1	model_4_multimer	0.393828240864954	B.cinerea
Solyc07g005090.4.1-XP024550495.1	Chitinase_Class_V	XP024550495.1	model_1_multimer	0.400367759926261	B.cinerea
Solyc07g005090.4.1-XP024550384.1	Chitinase_Class_V	XP024550384.1	model_4_multimer	0.651413456493508	B.cinerea
Solyc07g005090.4.1-XP024550359.1	Chitinase_Class_V	XP024550359.1	model_2_multimer	0.499015535427058	B.cinerea
Solyc07g005090.4.1-XP024550311.1	Chitinase_Class_V	XP024550311.1	model_2_multimer	0.294885152626981	B.cinerea
Solyc07g005090.4.1-XP024550286.1	Chitinase_Class_V	XP024550286.1	model_5_multimer	0.380998705208247	B.cinerea
Solyc07g005090.4.1-XP024550252.1	Chitinase_Class_V	XP024550252.1	model_1_multimer	0.394817580496882	B.cinerea
Solyc07g005090.4.1-XP024550250.1	Chitinase_Class_V	XP024550250.1	model_5_multimer	0.529422496986988	B.cinerea
Solyc07g005090.4.1-XP024550242.1	Chitinase_Class_V	XP024550242.1	model_1_multimer	0.450583179802912	B.cinerea
Solyc07g005090.4.1-XP024550148.1	Chitinase_Class_V	XP024550148.1	model_5_multimer	0.296022680841453	B.cinerea
Solyc07g005090.4.1-XP024550079.1	Chitinase_Class_V	XP024550079.1	model_3_multimer	0.356600626462275	B.cinerea
Solyc07g005090.4.1-XP024550077.1	Chitinase_Class_V	XP024550077.1	model_1_multimer	0.576932704481911	B.cinerea
Solyc07g005090.4.1-XP024550048.1	Chitinase_Class_V	XP024550048.1	model_2_multimer	0.328125064980853	B.cinerea
Solyc07g005090.4.1-XP024550045.1	Chitinase_Class_V	XP024550045.1	model_2_multimer	0.422089595710558	B.cinerea
Solyc07g005090.4.1-XP024550037.1	Chitinase_Class_V	XP024550037.1	model_1_multimer	0.271618929711095	B.cinerea
Solyc07g005090.4.1-XP024550036.1	Chitinase_Class_V	XP024550036.1	model_5_multimer	0.456887214840357	B.cinerea
Solyc07g005090.4.1-XP024550005.1	Chitinase_Class_V	XP024550005.1	model_2_multimer	0.379687326313642	B.cinerea
Solyc07g005090.4.1-XP024549970.1	Chitinase_Class_V	XP024549970.1	model_2_multimer	0.271756721525685	B.cinerea
Solyc07g005090.4.1-XP024551221.1	Chitinase_Class_V	XP024551221.1	model_3_multimer	0.318108751747412	B.cinerea
Solyc07g005090.4.1-XP024551236.1	Chitinase_Class_V	XP024551236.1	model_4_multimer	0.371232216340247	B.cinerea
Solyc07g005090.4.1-XP024551261.1	Chitinase_Class_V	XP024551261.1	model_1_multimer	0.357079380429747	B.cinerea
Solyc07g005090.4.1-XP024553134.1	Chitinase_Class_V	XP024553134.1	model_5_multimer	0.388409734171601	B.cinerea
Solyc08g067100.2.1-XP001555170.2	Pepsin	XP001555170.2	model_4_multimer	0.610869672581443	B.cinerea
Solyc08g067100.2.1-XP001555085.1	Pepsin	XP001555085.1	model_4_multimer	0.495313771050669	B.cinerea
Solyc08g067100.2.1-XP001554721.1	Pepsin	XP001554721.1	model_5_multimer	0.301887693610197	B.cinerea
Solyc08g067100.2.1-XP001556989.1	Pepsin	XP001556989.1	model_1_multimer	0.428787257939129	B.cinerea
Solyc08g067100.2.1-XP001556978.1	Pepsin	XP001556978.1	model_4_multimer	0.594833486314074	B.cinerea
Solyc08g067100.2.1-XP001556944.1	Pepsin	XP001556944.1	model_1_multimer	0.706085631951841	B.cinerea
Solyc08g067100.2.1-XP001556792.1	Pepsin	XP001556792.1	model_4_multimer	0.393789468617191	B.cinerea
Solyc08g067100.2.1-XP001556704.1	Pepsin	XP001556704.1	model_3_multimer	0.286731946107016	B.cinerea
Solyc08g067100.2.1-XP001556609.2	Pepsin	XP001556609.2	model_1_multimer	0.510763363857087	B.cinerea
Solyc08g067100.2.1-XP001556601.1	Pepsin	XP001556601.1	model_3_multimer	0.665831542243963	B.cinerea
Solyc08g067100.2.1-XP001556592.1	Pepsin	XP001556592.1	model_5_multimer	0.316480866220589	B.cinerea
Solyc08g067100.2.1-XP001556430.1	Pepsin	XP001556430.1	model_1_multimer	0.450861984636812	B.cinerea
Solyc08g067100.2.1-XP001556317.1	Pepsin	XP001556317.1	model_1_multimer	0.453131227719495	B.cinerea
Solyc08g067100.2.1-XP001556299.1	Pepsin	XP001556299.1	model_1_multimer	0.552948222281004	B.cinerea
Solyc08g067100.2.1-XP001553490.1	Pepsin	XP001553490.1	model_3_multimer	0.559295401292122	B.cinerea
Solyc08g067100.2.1-XP001553240.1	Pepsin	XP001553240.1	model_3_multimer	0.437137760452707	B.cinerea
Solyc08g067100.2.1-XP001548687.1	Pepsin	XP001548687.1	model_1_multimer	0.35761823072211	B.cinerea
Solyc08g067100.2.1-XP001553198.1	Pepsin	XP001553198.1	model_4_multimer	0.389259421556996	B.cinerea
Solyc08g067100.2.1-XP001550762.1	Pepsin	XP001550762.1	model_5_multimer	0.445959417276049	B.cinerea
Solyc08g067100.2.1-XP001550703.1	Pepsin	XP001550703.1	model_4_multimer	0.283066094055123	B.cinerea
Solyc08g067100.2.1-XP001550672.1	Pepsin	XP001550672.1	model_1_multimer	0.382539226106795	B.cinerea
Solyc08g067100.2.1-XP001550429.1	Pepsin	XP001550429.1	model_3_multimer	0.484786808004164	B.cinerea
Solyc08g067100.2.1-XP001550343.1	Pepsin	XP001550343.1	model_3_multimer	0.704113211247448	B.cinerea
Solyc08g067100.2.1-XP001550295.1	Pepsin	XP001550295.1	model_1_multimer	0.432177120189904	B.cinerea
Solyc08g067100.2.1-XP001550245.1	Pepsin	XP001550245.1	model_4_multimer	0.231071375989096	B.cinerea
Solyc08g067100.2.1-XP001550232.1	Pepsin	XP001550232.1	model_4_multimer	0.622297796801231	B.cinerea
Solyc08g067100.2.1-XP001550078.1	Pepsin	XP001550078.1	model_2_multimer	0.421595699311155	B.cinerea
Solyc08g067100.2.1-XP001550068.1	Pepsin	XP001550068.1	model_5_multimer	0.548235222657331	B.cinerea
Solyc08g067100.2.1-XP001550051.2	Pepsin	XP001550051.2	model_4_multimer	0.449000761003797	B.cinerea
Solyc08g067100.2.1-XP001549870.2	Pepsin	XP001549870.2	model_3_multimer	0.534593604118419	B.cinerea
Solyc08g067100.2.1-XP001549529.1	Pepsin	XP001549529.1	model_2_multimer	0.60160136560782	B.cinerea
Solyc08g067100.2.1-XP001549520.2	Pepsin	XP001549520.2	model_1_multimer	0.346548124395034	B.cinerea
Solyc08g067100.2.1-XP001556135.1	Pepsin	XP001556135.1	model_3_multimer	0.456231492469086	B.cinerea
Solyc08g067100.2.1-XP001557256.1	Pepsin	XP001557256.1	model_3_multimer	0.33806646387487	B.cinerea
Solyc08g067100.2.1-XP001557751.1	Pepsin	XP001557751.1	model_1_multimer	0.529270293338773	B.cinerea
Solyc08g067100.2.1-XP001557757.1	Pepsin	XP001557757.1	model_1_multimer	0.796397783357905	B.cinerea
Solyc08g067100.2.1-XP001554637.1	Pepsin	XP001554637.1	model_4_multimer	0.590600627517097	B.cinerea
Solyc08g067100.2.1-XP001554584.1	Pepsin	XP001554584.1	model_5_multimer	0.382721063213117	B.cinerea
Solyc08g067100.2.1-XP001554571.1	Pepsin	XP001554571.1	model_1_multimer	0.273145821472697	B.cinerea
Solyc08g067100.2.1-XP001554485.1	Pepsin	XP001554485.1	model_1_multimer	0.307671782148068	B.cinerea
Solyc08g067100.2.1-XP001554465.1	Pepsin	XP001554465.1	model_5_multimer	0.424255211828983	B.cinerea
Solyc08g067100.2.1-XP001554464.1	Pepsin	XP001554464.1	model_1_multimer	0.274905797581615	B.cinerea
Solyc08g067100.2.1-XP001554204.1	Pepsin	XP001554204.1	model_2_multimer	0.549739726238613	B.cinerea
Solyc08g067100.2.1-XP001554115.1	Pepsin	XP001554115.1	model_2_multimer	0.505157959069089	B.cinerea
Solyc08g067100.2.1-XP001554048.2	Pepsin	XP001554048.2	model_3_multimer	0.237121875173803	B.cinerea
Solyc08g067100.2.1-XP001554013.1	Pepsin	XP001554013.1	model_2_multimer	0.323077824928709	B.cinerea
Solyc08g067100.2.1-XP001553911.1	Pepsin	XP001553911.1	model_1_multimer	0.249894101082758	B.cinerea
Solyc08g067100.2.1-XP001553888.1	Pepsin	XP001553888.1	model_5_multimer	0.299068852758247	B.cinerea
Solyc08g067100.2.1-XP001553752.1	Pepsin	XP001553752.1	model_2_multimer	0.264066512286217	B.cinerea
Solyc08g067100.2.1-XP001553647.1	Pepsin	XP001553647.1	model_2_multimer	0.605785536230613	B.cinerea
Solyc08g067100.2.1-XP001548532.1	Pepsin	XP001548532.1	model_5_multimer	0.307739592764501	B.cinerea
Solyc08g067100.2.1-XP001553605.1	Pepsin	XP001553605.1	model_4_multimer	0.617663096608244	B.cinerea
Solyc08g067100.2.1-XP001553556.1	Pepsin	XP001553556.1	model_3_multimer	0.377298159742958	B.cinerea
Solyc08g067100.2.1-XP001555921.1	Pepsin	XP001555921.1	model_5_multimer	0.67632283374338	B.cinerea
Solyc08g067100.2.1-XP001556071.1	Pepsin	XP001556071.1	model_4_multimer	0.286611395531486	B.cinerea
Solyc08g067100.2.1-XP001556134.1	Pepsin	XP001556134.1	model_4_multimer	0.699278645194995	B.cinerea
Solyc08g067100.2.1-XP001557359.1	Pepsin	XP001557359.1	model_1_multimer	0.40876578465938	B.cinerea
Solyc08g067100.2.1-XP001558444.1	Pepsin	XP001558444.1	model_5_multimer	0.475057215476371	B.cinerea
Solyc08g067100.2.1-XP001558421.1	Pepsin	XP001558421.1	model_2_multimer	0.607895849161484	B.cinerea
Solyc08g067100.2.1-XP001558374.1	Pepsin	XP001558374.1	model_2_multimer	0.780757414508152	B.cinerea
Solyc08g067100.2.1-XP001558322.1	Pepsin	XP001558322.1	model_3_multimer	0.365836556382979	B.cinerea
Solyc08g067100.2.1-XP001558272.1	Pepsin	XP001558272.1	model_5_multimer	0.404934519465588	B.cinerea
Solyc08g067100.2.1-XP001558173.1	Pepsin	XP001558173.1	model_1_multimer	0.767507515594919	B.cinerea
Solyc08g067100.2.1-XP001558008.1	Pepsin	XP001558008.1	model_5_multimer	0.298746679235786	B.cinerea
Solyc08g067100.2.1-XP001557975.1	Pepsin	XP001557975.1	model_3_multimer	0.286254732346833	B.cinerea
Solyc08g067100.2.1-XP001557936.1	Pepsin	XP001557936.1	model_2_multimer	0.302082159570853	B.cinerea
Solyc08g067100.2.1-XP001553590.2	Pepsin	XP001553590.2	model_3_multimer	0.823425953152574	B.cinerea
Solyc08g067100.2.1-XP001549441.2	Pepsin	XP001549441.2	model_1_multimer	0.380715057715893	B.cinerea
Solyc07g005090.4.1-XP024553345.1	Chitinase_Class_V	XP024553345.1	model_5_multimer	0.345384817523412	B.cinerea
Solyc08g067100.2.1-XP001546517.1	Pepsin	XP001546517.1	model_1_multimer	0.482868865628803	B.cinerea
Solyc05g050130.4.1-XP001552498.1	Chitinase_Class_III	XP001552498.1	model_2_multimer	0.498173326008628	B.cinerea
Solyc05g050130.4.1-XP001552492.1	Chitinase_Class_III	XP001552492.1	model_5_multimer	0.441366656938431	B.cinerea
Solyc05g050130.4.1-XP001552383.1	Chitinase_Class_III	XP001552383.1	model_4_multimer	0.403425931097125	B.cinerea
Solyc05g050130.4.1-XP001552380.1	Chitinase_Class_III	XP001552380.1	model_2_multimer	0.295910858364982	B.cinerea
Solyc05g050130.4.1-XP001552257.1	Chitinase_Class_III	XP001552257.1	model_4_multimer	0.653963115874045	B.cinerea
Solyc05g050130.4.1-XP001551739.2	Chitinase_Class_III	XP001551739.2	model_5_multimer	0.687966323106345	B.cinerea
Solyc05g050130.4.1-XP001551636.1	Chitinase_Class_III	XP001551636.1	model_2_multimer	0.264669288996192	B.cinerea
Solyc05g050130.4.1-XP001551420.1	Chitinase_Class_III	XP001551420.1	model_5_multimer	0.311225489277852	B.cinerea
Solyc05g050130.4.1-XP001551145.1	Chitinase_Class_III	XP001551145.1	model_1_multimer	0.323538832259997	B.cinerea
Solyc05g050130.4.1-XP001551069.1	Chitinase_Class_III	XP001551069.1	model_1_multimer	0.44868216918412	B.cinerea
Solyc05g050130.4.1-XP001551065.1	Chitinase_Class_III	XP001551065.1	model_3_multimer	0.269270630902902	B.cinerea
Solyc05g050130.4.1-XP001551049.1	Chitinase_Class_III	XP001551049.1	model_3_multimer	0.311165684192529	B.cinerea
Solyc05g050130.4.1-XP001553025.1	Chitinase_Class_III	XP001553025.1	model_5_multimer	0.385700855630067	B.cinerea
Solyc05g050130.4.1-XP001553032.1	Chitinase_Class_III	XP001553032.1	model_2_multimer	0.290180178865098	B.cinerea
Solyc05g050130.4.1-XP001553039.1	Chitinase_Class_III	XP001553039.1	model_2_multimer	0.435019543344448	B.cinerea
Solyc05g050130.4.1-XP001554115.1	Chitinase_Class_III	XP001554115.1	model_5_multimer	0.617621157273587	B.cinerea
Solyc05g050130.4.1-XP001555180.1	Chitinase_Class_III	XP001555180.1	model_4_multimer	0.417355494081041	B.cinerea
Solyc05g050130.4.1-XP001555170.2	Chitinase_Class_III	XP001555170.2	model_3_multimer	0.420479381504871	B.cinerea
Solyc05g050130.4.1-XP001555085.1	Chitinase_Class_III	XP001555085.1	model_1_multimer	0.491997843683765	B.cinerea
Solyc05g050130.4.1-XP001554721.1	Chitinase_Class_III	XP001554721.1	model_2_multimer	0.452744991192082	B.cinerea
Solyc05g050130.4.1-XP001554637.1	Chitinase_Class_III	XP001554637.1	model_3_multimer	0.766530540823554	B.cinerea
Solyc05g050130.4.1-XP001554584.1	Chitinase_Class_III	XP001554584.1	model_5_multimer	0.375388306531375	B.cinerea
Solyc05g050130.4.1-XP001554571.1	Chitinase_Class_III	XP001554571.1	model_3_multimer	0.256027711318216	B.cinerea
Solyc05g050130.4.1-XP001554485.1	Chitinase_Class_III	XP001554485.1	model_5_multimer	0.556438181582548	B.cinerea
Solyc05g050130.4.1-XP001554465.1	Chitinase_Class_III	XP001554465.1	model_5_multimer	0.471374958764044	B.cinerea
Solyc05g050130.4.1-XP001554464.1	Chitinase_Class_III	XP001554464.1	model_5_multimer	0.328433935703368	B.cinerea
Solyc05g050130.4.1-XP001554204.1	Chitinase_Class_III	XP001554204.1	model_5_multimer	0.369224651309267	B.cinerea
Solyc05g050130.4.1-XP001554048.2	Chitinase_Class_III	XP001554048.2	model_1_multimer	0.450713776499834	B.cinerea
Solyc05g050130.4.1-XP001553198.1	Chitinase_Class_III	XP001553198.1	model_2_multimer	0.366182600336106	B.cinerea
Solyc05g050130.4.1-XP001552505.1	Chitinase_Class_III	XP001552505.1	model_2_multimer	0.299960495615633	B.cinerea
Solyc05g050130.4.1-XP001554013.1	Chitinase_Class_III	XP001554013.1	model_4_multimer	0.642962764926753	B.cinerea
Solyc05g050130.4.1-XP001552549.1	Chitinase_Class_III	XP001552549.1	model_3_multimer	0.303027860110818	B.cinerea
Solyc05g050130.4.1-XP001552613.1	Chitinase_Class_III	XP001552613.1	model_5_multimer	0.39051259894045	B.cinerea
Solyc05g050130.4.1-XP001559745.1	Chitinase_Class_III	XP001559745.1	model_2_multimer	0.353705134482099	B.cinerea
Solyc05g050130.4.1-XP001559518.1	Chitinase_Class_III	XP001559518.1	model_1_multimer	0.533742948841972	B.cinerea
Solyc05g050130.4.1-XP001559450.1	Chitinase_Class_III	XP001559450.1	model_2_multimer	0.745474573864142	B.cinerea
Solyc05g050130.4.1-XP001559348.1	Chitinase_Class_III	XP001559348.1	model_3_multimer	0.536379693699857	B.cinerea
Solyc05g050130.4.1-XP001558485.1	Chitinase_Class_III	XP001558485.1	model_2_multimer	0.370391072131589	B.cinerea
Solyc05g050130.4.1-XP001559224.1	Chitinase_Class_III	XP001559224.1	model_2_multimer	0.308811596295261	B.cinerea
Solyc05g050130.4.1-XP001559209.1	Chitinase_Class_III	XP001559209.1	model_1_multimer	0.498170009148883	B.cinerea
Solyc05g050130.4.1-XP001559114.1	Chitinase_Class_III	XP001559114.1	model_1_multimer	0.420155295917079	B.cinerea
Solyc05g050130.4.1-XP001559009.1	Chitinase_Class_III	XP001559009.1	model_3_multimer	0.350768046805203	B.cinerea
Solyc05g050130.4.1-XP001558917.2	Chitinase_Class_III	XP001558917.2	model_1_multimer	0.427508393778607	B.cinerea
Solyc05g050130.4.1-XP001558907.1	Chitinase_Class_III	XP001558907.1	model_4_multimer	0.453227008365768	B.cinerea
Solyc05g050130.4.1-XP001558849.1	Chitinase_Class_III	XP001558849.1	model_5_multimer	0.527673657615026	B.cinerea
Solyc05g050130.4.1-XP001558719.1	Chitinase_Class_III	XP001558719.1	model_1_multimer	0.337384906414587	B.cinerea
Solyc05g050130.4.1-XP001558684.2	Chitinase_Class_III	XP001558684.2	model_1_multimer	0.372888743087552	B.cinerea
Solyc05g050130.4.1-XP001558643.2	Chitinase_Class_III	XP001558643.2	model_2_multimer	0.324477739924716	B.cinerea
Solyc05g050130.4.1-XP001558630.1	Chitinase_Class_III	XP001558630.1	model_3_multimer	0.34227646189343	B.cinerea
Solyc05g050130.4.1-XP001555682.1	Chitinase_Class_III	XP001555682.1	model_1_multimer	0.440926609612889	B.cinerea
Solyc05g050130.4.1-XP001555314.1	Chitinase_Class_III	XP001555314.1	model_3_multimer	0.322493276554123	B.cinerea
Solyc05g050130.4.1-XP001550762.1	Chitinase_Class_III	XP001550762.1	model_2_multimer	0.32225020039606	B.cinerea
Solyc05g050130.4.1-XP001555271.1	Chitinase_Class_III	XP001555271.1	model_2_multimer	0.514539164018339	B.cinerea
Solyc05g050130.4.1-XP001552951.1	Chitinase_Class_III	XP001552951.1	model_3_multimer	0.300748940268216	B.cinerea
Solyc05g050130.4.1-XP001552948.1	Chitinase_Class_III	XP001552948.1	model_5_multimer	0.552038104444911	B.cinerea
Solyc05g050130.4.1-XP001552893.1	Chitinase_Class_III	XP001552893.1	model_2_multimer	0.311286842364766	B.cinerea
Solyc05g050130.4.1-XP001552887.2	Chitinase_Class_III	XP001552887.2	model_3_multimer	0.27215352926822	B.cinerea
Solyc05g050130.4.1-XP001552872.1	Chitinase_Class_III	XP001552872.1	model_5_multimer	0.626205268721666	B.cinerea
Solyc05g050130.4.1-XP001552737.1	Chitinase_Class_III	XP001552737.1	model_3_multimer	0.694952404299825	B.cinerea
Solyc05g050130.4.1-XP001552723.1	Chitinase_Class_III	XP001552723.1	model_5_multimer	0.566802476812981	B.cinerea
Solyc05g050130.4.1-XP001552638.2	Chitinase_Class_III	XP001552638.2	model_1_multimer	0.443448943167922	B.cinerea
Solyc05g050130.4.1-XP001552635.1	Chitinase_Class_III	XP001552635.1	model_3_multimer	0.914781412755423	B.cinerea
Solyc05g050130.4.1-XP001552577.1	Chitinase_Class_III	XP001552577.1	model_3_multimer	0.290657575948953	B.cinerea
Solyc05g050130.4.1-XP001553911.1	Chitinase_Class_III	XP001553911.1	model_2_multimer	0.349651763104759	B.cinerea
Solyc05g050130.4.1-XP001553888.1	Chitinase_Class_III	XP001553888.1	model_5_multimer	0.328415988153015	B.cinerea
Solyc05g050130.4.1-XP001553752.1	Chitinase_Class_III	XP001553752.1	model_5_multimer	0.350597684975159	B.cinerea
Solyc07g005090.4.1-XP024553478.1	Chitinase_Class_V	XP024553478.1	model_3_multimer	0.404829206293126	B.cinerea
Solyc07g005090.4.1-XP024553427.1	Chitinase_Class_V	XP024553427.1	model_1_multimer	0.514684962094098	B.cinerea
Solyc08g067100.2.1-XP001546067.1	Pepsin	XP001546067.1	model_5_multimer	0.310911778088078	B.cinerea
Solyc08g067100.2.1-XP001546261.1	Pepsin	XP001546261.1	model_3_multimer	0.654120424740282	B.cinerea
Solyc08g067100.2.1-XP001546335.1	Pepsin	XP001546335.1	model_4_multimer	0.370021489491854	B.cinerea
Solyc08g067100.2.1-XP001547509.2	Pepsin	XP001547509.2	model_1_multimer	0.317845286813159	B.cinerea
Solyc08g067100.2.1-XP001548450.1	Pepsin	XP001548450.1	model_4_multimer	0.742387316877091	B.cinerea
Solyc08g067100.2.1-XP001548419.1	Pepsin	XP001548419.1	model_5_multimer	0.5672032016449	B.cinerea
Solyc08g067100.2.1-XP001548403.1	Pepsin	XP001548403.1	model_5_multimer	0.230466145633326	B.cinerea
Solyc08g067100.2.1-XP001548353.1	Pepsin	XP001548353.1	model_3_multimer	0.30512732414483	B.cinerea
Solyc08g067100.2.1-XP001547954.1	Pepsin	XP001547954.1	model_2_multimer	0.299474733157554	B.cinerea
Solyc08g067100.2.1-XP001547897.1	Pepsin	XP001547897.1	model_3_multimer	0.26785392025094	B.cinerea
Solyc08g067100.2.1-XP001547801.1	Pepsin	XP001547801.1	model_2_multimer	0.313602533487775	B.cinerea
Solyc08g067100.2.1-XP001547749.1	Pepsin	XP001547749.1	model_1_multimer	0.506282050406961	B.cinerea
Solyc08g067100.2.1-XP001547732.2	Pepsin	XP001547732.2	model_2_multimer	0.422200605983438	B.cinerea
Solyc08g067100.2.1-XP001547717.1	Pepsin	XP001547717.1	model_4_multimer	0.484508182172375	B.cinerea
Solyc08g067100.2.1-XP001547527.1	Pepsin	XP001547527.1	model_1_multimer	0.270643871467138	B.cinerea
Solyc08g067100.2.1-XP001547502.1	Pepsin	XP001547502.1	model_2_multimer	0.322586762751031	B.cinerea
Solyc08g067100.2.1-XP001546488.1	Pepsin	XP001546488.1	model_1_multimer	0.633047328134584	B.cinerea
Solyc08g067100.2.1-XP001547418.1	Pepsin	XP001547418.1	model_1_multimer	0.331083144601556	B.cinerea
Solyc08g067100.2.1-XP001547387.1	Pepsin	XP001547387.1	model_2_multimer	0.47152679743544	B.cinerea
Solyc08g067100.2.1-XP001547382.1	Pepsin	XP001547382.1	model_5_multimer	0.270438817086031	B.cinerea
Solyc08g067100.2.1-XP001547253.1	Pepsin	XP001547253.1	model_3_multimer	0.717837955821874	B.cinerea
Solyc08g067100.2.1-XP001547159.1	Pepsin	XP001547159.1	model_3_multimer	0.295544641720546	B.cinerea
Solyc08g067100.2.1-XP001547099.1	Pepsin	XP001547099.1	model_5_multimer	0.475010546541698	B.cinerea
Solyc08g067100.2.1-XP001547016.1	Pepsin	XP001547016.1	model_4_multimer	0.303638760290686	B.cinerea
Solyc08g067100.2.1-XP001546962.1	Pepsin	XP001546962.1	model_3_multimer	0.555334740251035	B.cinerea
Solyc08g067100.2.1-XP001546791.1	Pepsin	XP001546791.1	model_3_multimer	0.438678804029846	B.cinerea
Solyc08g067100.2.1-XP001546666.1	Pepsin	XP001546666.1	model_3_multimer	0.466008396180294	B.cinerea
Solyc07g005090.4.1-XP024553479.1	Chitinase_Class_V	XP024553479.1	model_1_multimer	0.361785104336671	B.cinerea
Solyc07g005090.4.1-XP024553504.1	Chitinase_Class_V	XP024553504.1	model_2_multimer	0.442050486955996	B.cinerea
Solyc07g005090.4.1-XP024553533.1	Chitinase_Class_V	XP024553533.1	model_2_multimer	0.352678511364447	B.cinerea
Solyc07g005090.4.1-XP024553590.1	Chitinase_Class_V	XP024553590.1	model_3_multimer	0.418817374920655	B.cinerea
Solyc05g050130.4.1-XP001553647.1	Chitinase_Class_III	XP001553647.1	model_1_multimer	0.388111713529178	B.cinerea
Solyc05g050130.4.1-XP001553605.1	Chitinase_Class_III	XP001553605.1	model_3_multimer	0.411582872510838	B.cinerea
Solyc05g050130.4.1-XP001553590.2	Chitinase_Class_III	XP001553590.2	model_5_multimer	0.305960088522058	B.cinerea
Solyc05g050130.4.1-XP001553556.1	Chitinase_Class_III	XP001553556.1	model_1_multimer	0.448262299842812	B.cinerea
Solyc05g050130.4.1-XP001553490.1	Chitinase_Class_III	XP001553490.1	model_3_multimer	0.305607720952981	B.cinerea
Solyc05g050130.4.1-XP001553407.1	Chitinase_Class_III	XP001553407.1	model_4_multimer	0.325456793696269	B.cinerea
Solyc05g050130.4.1-XP001553240.1	Chitinase_Class_III	XP001553240.1	model_2_multimer	0.319703298675332	B.cinerea
Solyc07g005090.4.1-XP001549349.1	Chitinase_Class_V	XP001549349.1	model_1_multimer	0.544679209611553	B.cinerea
Solyc07g005090.4.1-XP001549441.2	Chitinase_Class_V	XP001549441.2	model_3_multimer	0.371220121803346	B.cinerea
Solyc07g005090.4.1-XP001549520.2	Chitinase_Class_V	XP001549520.2	model_4_multimer	0.588851434556152	B.cinerea
Solyc07g005090.4.1-XP024553347.1	Chitinase_Class_V	XP024553347.1	model_5_multimer	0.342892346782225	B.cinerea
Solyc08g067100.2.1-XP001545794.1	Pepsin	XP001545794.1	model_4_multimer	0.489235564542614	B.cinerea
Solyc08g067100.2.1-XP001545698.2	Pepsin	XP001545698.2	model_5_multimer	0.312084702858398	B.cinerea
Solyc08g067100.2.1-XP001545628.2	Pepsin	XP001545628.2	model_1_multimer	0.53483256459602	B.cinerea
Solyc07g005090.4.1-XP024553353.1	Chitinase_Class_V	XP024553353.1	model_5_multimer	0.42944543034321	B.cinerea
Solyc08g067100.2.1-XP001545553.1	Pepsin	XP001545553.1	model_5_multimer	0.838218473087983	B.cinerea
Solyc08g067100.2.1-XP001545427.1	Pepsin	XP001545427.1	model_4_multimer	0.281357982675578	B.cinerea
Solyc08g067100.2.1-XP001545300.1	Pepsin	XP001545300.1	model_4_multimer	0.325539351418668	B.cinerea
Solyc09g098540.3.1-XP024553950.1	Chitinase_Class_I	XP024553950.1	model_5_multimer	0.246940640243833	B.cinerea
Solyc07g005090.4.1-XP024553950.1	Chitinase_Class_V	XP024553950.1	model_2_multimer	0.256276888405474	B.cinerea
Solyc07g005090.4.1-XP024553884.1	Chitinase_Class_V	XP024553884.1	model_4_multimer	0.340805750711478	B.cinerea
Solyc07g005090.4.1-XP024553883.1	Chitinase_Class_V	XP024553883.1	model_2_multimer	0.29596243831558	B.cinerea
Solyc07g005090.4.1-XP024553853.1	Chitinase_Class_V	XP024553853.1	model_1_multimer	0.320010880437797	B.cinerea
Solyc07g005090.4.1-XP024553829.1	Chitinase_Class_V	XP024553829.1	model_2_multimer	0.370000409493492	B.cinerea
Solyc07g005090.4.1-XP024553803.1	Chitinase_Class_V	XP024553803.1	model_2_multimer	0.318113303061038	B.cinerea
Solyc07g005090.4.1-XP024553798.1	Chitinase_Class_V	XP024553798.1	model_5_multimer	0.574763760935012	B.cinerea
Solyc07g005090.4.1-XP024553780.1	Chitinase_Class_V	XP024553780.1	model_3_multimer	0.395115846649173	B.cinerea
Solyc07g005090.4.1-XP024553654.1	Chitinase_Class_V	XP024553654.1	model_2_multimer	0.591576386498649	B.cinerea
Solyc07g005090.4.1-XP024553620.1	Chitinase_Class_V	XP024553620.1	model_1_multimer	0.446638329966789	B.cinerea
Solyc07g005090.4.1-XP024553594.1	Chitinase_Class_V	XP024553594.1	model_3_multimer	0.322609846854692	B.cinerea
Solyc08g067100.2.1-XP001545484.1	Pepsin	XP001545484.1	model_1_multimer	0.402334721830277	B.cinerea
Solyc08g067100.2.1-XP001549349.1	Pepsin	XP001549349.1	model_1_multimer	0.250097363591667	B.cinerea
Solyc08g067100.2.1-XP001549317.1	Pepsin	XP001549317.1	model_3_multimer	0.815429071633444	B.cinerea
Solyc08g067100.2.1-XP001549293.1	Pepsin	XP001549293.1	model_1_multimer	0.426568444484264	B.cinerea
Solyc07g005090.4.1-XP024547674.1	Chitinase_Class_V	XP024547674.1	model_2_multimer	0.286397700431812	B.cinerea
Solyc07g005090.4.1-XP024547648.1	Chitinase_Class_V	XP024547648.1	model_3_multimer	0.277765075886285	B.cinerea
Solyc07g005090.4.1-XP024547548.1	Chitinase_Class_V	XP024547548.1	model_1_multimer	0.340441438410914	B.cinerea
Solyc07g005090.4.1-XP024547512.1	Chitinase_Class_V	XP024547512.1	model_3_multimer	0.441858910916181	B.cinerea
Solyc07g005090.4.1-XP024547465.1	Chitinase_Class_V	XP024547465.1	model_5_multimer	0.314127931515135	B.cinerea
Solyc07g005090.4.1-XP024547459.1	Chitinase_Class_V	XP024547459.1	model_5_multimer	0.383973482469599	B.cinerea
Solyc07g005090.4.1-XP024547455.1	Chitinase_Class_V	XP024547455.1	model_1_multimer	0.428965675064747	B.cinerea
Solyc07g005090.4.1-XP024547454.1	Chitinase_Class_V	XP024547454.1	model_3_multimer	0.28633173698259	B.cinerea
Solyc07g005090.4.1-XP024547408.1	Chitinase_Class_V	XP024547408.1	model_4_multimer	0.628211887107061	B.cinerea
Solyc07g005090.4.1-XP024547321.1	Chitinase_Class_V	XP024547321.1	model_2_multimer	0.446098671540067	B.cinerea
Solyc07g005090.4.1-XP024548625.1	Chitinase_Class_V	XP024548625.1	model_3_multimer	0.222984473660377	B.cinerea
Solyc07g005090.4.1-XP024548685.1	Chitinase_Class_V	XP024548685.1	model_5_multimer	0.45724659287777	B.cinerea
Solyc07g005090.4.1-XP024548700.1	Chitinase_Class_V	XP024548700.1	model_3_multimer	0.395251411956928	B.cinerea
Solyc07g005090.4.1-XP024549229.1	Chitinase_Class_V	XP024549229.1	model_2_multimer	0.352501904104008	B.cinerea
Solyc07g005090.4.1-XP024549776.1	Chitinase_Class_V	XP024549776.1	model_2_multimer	0.565564902801559	B.cinerea
Solyc07g005090.4.1-XP024549756.1	Chitinase_Class_V	XP024549756.1	model_3_multimer	0.362737255187365	B.cinerea
Solyc07g005090.4.1-XP024549697.1	Chitinase_Class_V	XP024549697.1	model_5_multimer	0.325323043121599	B.cinerea
Solyc07g005090.4.1-XP024549627.1	Chitinase_Class_V	XP024549627.1	model_5_multimer	0.672341506904145	B.cinerea
Solyc07g005090.4.1-XP024549501.1	Chitinase_Class_V	XP024549501.1	model_2_multimer	0.317667694665775	B.cinerea
Solyc07g005090.4.1-XP024549497.1	Chitinase_Class_V	XP024549497.1	model_4_multimer	0.28756970968794	B.cinerea
Solyc07g005090.4.1-XP024549469.1	Chitinase_Class_V	XP024549469.1	model_5_multimer	0.447418970069936	B.cinerea
Solyc07g005090.4.1-XP024549367.1	Chitinase_Class_V	XP024549367.1	model_3_multimer	0.363753352387575	B.cinerea
Solyc07g005090.4.1-XP024549366.1	Chitinase_Class_V	XP024549366.1	model_5_multimer	0.402001735948238	B.cinerea
Solyc07g005090.4.1-XP024549270.1	Chitinase_Class_V	XP024549270.1	model_2_multimer	0.479353465104643	B.cinerea
Solyc07g005090.4.1-XP024549237.1	Chitinase_Class_V	XP024549237.1	model_1_multimer	0.329688258995006	B.cinerea
Solyc07g005090.4.1-XP024549199.1	Chitinase_Class_V	XP024549199.1	model_5_multimer	0.5192611981423	B.cinerea
Solyc07g005090.4.1-XP024548767.1	Chitinase_Class_V	XP024548767.1	model_4_multimer	0.496116713172603	B.cinerea
Solyc07g005090.4.1-XP024549146.1	Chitinase_Class_V	XP024549146.1	model_1_multimer	0.570262142094874	B.cinerea
Solyc07g005090.4.1-XP024549107.1	Chitinase_Class_V	XP024549107.1	model_3_multimer	0.253044658800868	B.cinerea
Solyc07g005090.4.1-XP024547685.1	Chitinase_Class_V	XP024547685.1	model_4_multimer	0.322307995843727	B.cinerea
Solyc07g005090.4.1-XP024549104.1	Chitinase_Class_V	XP024549104.1	model_2_multimer	0.396335558514794	B.cinerea
Solyc07g005090.4.1-XP024547809.1	Chitinase_Class_V	XP024547809.1	model_2_multimer	0.3054706553289	B.cinerea
Solyc07g005090.4.1-XP024547898.1	Chitinase_Class_V	XP024547898.1	model_2_multimer	0.363470779321806	B.cinerea
Solyc07g005090.4.1-XP001553407.1	Chitinase_Class_V	XP001553407.1	model_3_multimer	0.363134590769561	B.cinerea
Solyc07g005090.4.1-XP001553198.1	Chitinase_Class_V	XP001553198.1	model_5_multimer	0.420902678522951	B.cinerea
Solyc07g005090.4.1-XP001552635.1	Chitinase_Class_V	XP001552635.1	model_5_multimer	0.35611280229102	B.cinerea
Solyc07g005090.4.1-XP001553039.1	Chitinase_Class_V	XP001553039.1	model_3_multimer	0.377584238187044	B.cinerea
Solyc07g005090.4.1-XP001553032.1	Chitinase_Class_V	XP001553032.1	model_1_multimer	0.254926510509852	B.cinerea
Solyc07g005090.4.1-XP001553025.1	Chitinase_Class_V	XP001553025.1	model_2_multimer	0.408956502558818	B.cinerea
Solyc07g005090.4.1-XP001552951.1	Chitinase_Class_V	XP001552951.1	model_3_multimer	0.307927740281222	B.cinerea
Solyc07g005090.4.1-XP001552948.1	Chitinase_Class_V	XP001552948.1	model_3_multimer	0.369826171935836	B.cinerea
Solyc07g005090.4.1-XP001552893.1	Chitinase_Class_V	XP001552893.1	model_1_multimer	0.39099251497344	B.cinerea
Solyc07g005090.4.1-XP001552887.2	Chitinase_Class_V	XP001552887.2	model_3_multimer	0.336163832540716	B.cinerea
Solyc07g005090.4.1-XP001552872.1	Chitinase_Class_V	XP001552872.1	model_5_multimer	0.373166125359827	B.cinerea
Solyc07g005090.4.1-XP001552737.1	Chitinase_Class_V	XP001552737.1	model_3_multimer	0.293622229178124	B.cinerea
Solyc07g005090.4.1-XP001552723.1	Chitinase_Class_V	XP001552723.1	model_3_multimer	0.443397777830464	B.cinerea
Solyc07g005090.4.1-XP001552638.2	Chitinase_Class_V	XP001552638.2	model_5_multimer	0.404447104261588	B.cinerea
Solyc07g005090.4.1-XP001559396.1	Chitinase_Class_V	XP001559396.1	model_1_multimer	0.432907317274051	B.cinerea
Solyc07g005090.4.1-XP001559518.1	Chitinase_Class_V	XP001559518.1	model_4_multimer	0.331220035966876	B.cinerea
Solyc07g005090.4.1-XP024549807.1	Chitinase_Class_V	XP024549807.1	model_4_multimer	0.440102782164869	B.cinerea
Solyc07g005090.4.1-XP024547178.1	Chitinase_Class_V	XP024547178.1	model_1_multimer	0.381321053550012	B.cinerea
Solyc07g005090.4.1-XP024548624.1	Chitinase_Class_V	XP024548624.1	model_3_multimer	0.501656673515825	B.cinerea
Solyc07g005090.4.1-XP024548551.1	Chitinase_Class_V	XP024548551.1	model_3_multimer	0.402577305708183	B.cinerea
Solyc07g005090.4.1-XP024548541.1	Chitinase_Class_V	XP024548541.1	model_1_multimer	0.339186187008126	B.cinerea
Solyc07g005090.4.1-XP024548537.1	Chitinase_Class_V	XP024548537.1	model_1_multimer	0.32002000828222	B.cinerea
Solyc07g005090.4.1-XP024548505.1	Chitinase_Class_V	XP024548505.1	model_1_multimer	0.460912596577981	B.cinerea
Solyc07g005090.4.1-XP024548471.1	Chitinase_Class_V	XP024548471.1	model_5_multimer	0.39484384686016	B.cinerea
Solyc07g005090.4.1-XP024548341.1	Chitinase_Class_V	XP024548341.1	model_5_multimer	0.37461276373588	B.cinerea
Solyc07g005090.4.1-XP024548271.1	Chitinase_Class_V	XP024548271.1	model_2_multimer	0.370287153013106	B.cinerea
Solyc07g005090.4.1-XP024548233.1	Chitinase_Class_V	XP024548233.1	model_2_multimer	0.419476326441351	B.cinerea
Solyc07g005090.4.1-XP024547948.1	Chitinase_Class_V	XP024547948.1	model_3_multimer	0.765037086428553	B.cinerea
Solyc07g005090.4.1-XP024547920.1	Chitinase_Class_V	XP024547920.1	model_3_multimer	0.401490229504852	B.cinerea
Solyc07g005090.4.1-XP024547883.1	Chitinase_Class_V	XP024547883.1	model_4_multimer	0.300652996831609	B.cinerea
Solyc07g005090.4.1-XP024549083.1	Chitinase_Class_V	XP024549083.1	model_3_multimer	0.398749282302017	B.cinerea
Solyc07g005090.4.1-XP024549068.1	Chitinase_Class_V	XP024549068.1	model_1_multimer	0.518116472769216	B.cinerea
Solyc07g005090.4.1-XP024549066.1	Chitinase_Class_V	XP024549066.1	model_4_multimer	0.466839331453889	B.cinerea
Solyc07g005090.4.1-XP024545971.1	Chitinase_Class_V	XP024545971.1	model_2_multimer	0.265853161874269	B.cinerea
Solyc07g005090.4.1-XP024545978.1	Chitinase_Class_V	XP024545978.1	model_4_multimer	0.405817606681178	B.cinerea
Solyc07g005090.4.1-XP024545990.1	Chitinase_Class_V	XP024545990.1	model_3_multimer	0.387224849500092	B.cinerea
Solyc07g005090.4.1-XP024546451.1	Chitinase_Class_V	XP024546451.1	model_2_multimer	0.44973461199515	B.cinerea
Solyc07g005090.4.1-XP024547060.1	Chitinase_Class_V	XP024547060.1	model_2_multimer	0.319412248716037	B.cinerea
Solyc07g005090.4.1-XP024547059.1	Chitinase_Class_V	XP024547059.1	model_3_multimer	0.459545730550378	B.cinerea
Solyc07g005090.4.1-XP024546957.1	Chitinase_Class_V	XP024546957.1	model_3_multimer	0.486632367350126	B.cinerea
Solyc07g005090.4.1-XP024546949.1	Chitinase_Class_V	XP024546949.1	model_5_multimer	0.824591250678286	B.cinerea
Solyc07g005090.4.1-XP024546839.1	Chitinase_Class_V	XP024546839.1	model_1_multimer	0.291479293954766	B.cinerea
Solyc07g005090.4.1-XP024546817.1	Chitinase_Class_V	XP024546817.1	model_5_multimer	0.661567520974121	B.cinerea
Solyc07g005090.4.1-XP024546745.1	Chitinase_Class_V	XP024546745.1	model_4_multimer	0.349789476049166	B.cinerea
Solyc07g005090.4.1-XP024546734.1	Chitinase_Class_V	XP024546734.1	model_3_multimer	0.255529875708023	B.cinerea
Solyc07g005090.4.1-XP024546730.1	Chitinase_Class_V	XP024546730.1	model_5_multimer	0.508118790653016	B.cinerea
Solyc07g005090.4.1-XP024546550.1	Chitinase_Class_V	XP024546550.1	model_3_multimer	0.337208767602631	B.cinerea
Solyc07g005090.4.1-XP024546490.1	Chitinase_Class_V	XP024546490.1	model_3_multimer	0.458425631082835	B.cinerea
Solyc07g005090.4.1-XP024546364.1	Chitinase_Class_V	XP024546364.1	model_5_multimer	0.296837535044366	B.cinerea
Solyc07g005090.4.1-XP024545991.1	Chitinase_Class_V	XP024545991.1	model_3_multimer	0.412198691891674	B.cinerea
Solyc07g005090.4.1-XP024546308.1	Chitinase_Class_V	XP024546308.1	model_2_multimer	0.689759982795331	B.cinerea
Solyc07g005090.4.1-XP024546277.1	Chitinase_Class_V	XP024546277.1	model_2_multimer	0.4385572041458	B.cinerea
Solyc07g005090.4.1-XP024546190.1	Chitinase_Class_V	XP024546190.1	model_5_multimer	0.477550816804468	B.cinerea
Solyc07g005090.4.1-XP024546180.1	Chitinase_Class_V	XP024546180.1	model_3_multimer	0.408926906179491	B.cinerea
Solyc07g005090.4.1-XP024546175.1	Chitinase_Class_V	XP024546175.1	model_3_multimer	0.374296234846172	B.cinerea
Solyc07g005090.4.1-XP024546132.1	Chitinase_Class_V	XP024546132.1	model_2_multimer	0.394468929913981	B.cinerea
Solyc07g005090.4.1-XP024546130.1	Chitinase_Class_V	XP024546130.1	model_3_multimer	0.333692675315309	B.cinerea
Solyc07g005090.4.1-XP024546079.1	Chitinase_Class_V	XP024546079.1	model_2_multimer	0.296691366815488	B.cinerea
Solyc07g005090.4.1-XP024546011.1	Chitinase_Class_V	XP024546011.1	model_5_multimer	0.37218930851383	B.cinerea
Solyc07g005090.4.1-XP024546010.1	Chitinase_Class_V	XP024546010.1	model_2_multimer	0.372121429805111	B.cinerea
Solyc07g005090.4.1-XP024545996.1	Chitinase_Class_V	XP024545996.1	model_3_multimer	0.377996192452375	B.cinerea
Solyc08g079870.3.1-XP024549199.1	P69B	XP024549199.1	model_3_multimer	0.7288013125948	B.cinerea
Solyc07g005090.4.1-XP001559885.1	Chitinase_Class_V	XP001559885.1	model_5_multimer	0.451988812567755	B.cinerea
Solyc07g005090.4.1-XP001560053.1	Chitinase_Class_V	XP001560053.1	model_1_multimer	0.461512074993409	B.cinerea
Solyc07g005090.4.1-XP001560128.1	Chitinase_Class_V	XP001560128.1	model_1_multimer	0.371643172169695	B.cinerea
Solyc07g005090.4.1-XP001560171.1	Chitinase_Class_V	XP001560171.1	model_5_multimer	0.330312682061771	B.cinerea
Solyc07g005090.4.1-XP024549060.1	Chitinase_Class_V	XP024549060.1	model_3_multimer	0.351734585737836	B.cinerea
Solyc07g005090.4.1-XP024549023.1	Chitinase_Class_V	XP024549023.1	model_3_multimer	0.334895340416295	B.cinerea
Solyc07g005090.4.1-XP024548862.1	Chitinase_Class_V	XP024548862.1	model_2_multimer	0.306140340927099	B.cinerea
Solyc07g005090.4.1-XP024548847.1	Chitinase_Class_V	XP024548847.1	model_1_multimer	0.499890888491508	B.cinerea
Solyc07g005090.4.1-XP024548817.1	Chitinase_Class_V	XP024548817.1	model_1_multimer	0.629489316196718	B.cinerea
Solyc07g005090.4.1-XP024547246.1	Chitinase_Class_V	XP024547246.1	model_1_multimer	0.318260851662902	B.cinerea
Solyc07g005090.4.1-XP024547089.1	Chitinase_Class_V	XP024547089.1	model_2_multimer	0.338471453815002	B.cinerea
Solyc07g005090.4.1-XP001559745.1	Chitinase_Class_V	XP001559745.1	model_5_multimer	0.362431276041081	B.cinerea
Solyc07g005090.4.1-XP024547082.1	Chitinase_Class_V	XP024547082.1	model_3_multimer	0.352052965815361	B.cinerea
Solyc07g005090.4.1-XP024545970.1	Chitinase_Class_V	XP024545970.1	model_5_multimer	0.349696584368432	B.cinerea
Solyc07g005090.4.1-XP001561429.1	Chitinase_Class_V	XP001561429.1	model_2_multimer	0.324188429524245	B.cinerea
Solyc07g005090.4.1-XP001561412.1	Chitinase_Class_V	XP001561412.1	model_5_multimer	0.574018983377091	B.cinerea
Solyc07g005090.4.1-XP001561408.1	Chitinase_Class_V	XP001561408.1	model_3_multimer	0.377563878979082	B.cinerea
Solyc07g005090.4.1-XP001561223.1	Chitinase_Class_V	XP001561223.1	model_4_multimer	0.348164856033949	B.cinerea
Solyc07g005090.4.1-XP001553490.1	Chitinase_Class_V	XP001553490.1	model_2_multimer	0.313830096980318	B.cinerea
Solyc07g005090.4.1-XP001561161.1	Chitinase_Class_V	XP001561161.1	model_5_multimer	0.432957430805705	B.cinerea
Solyc07g005090.4.1-XP001561118.1	Chitinase_Class_V	XP001561118.1	model_2_multimer	0.40907412587513	B.cinerea
Solyc07g005090.4.1-XP001561024.2	Chitinase_Class_V	XP001561024.2	model_1_multimer	0.279961005647381	B.cinerea
Solyc07g005090.4.1-XP001560884.1	Chitinase_Class_V	XP001560884.1	model_5_multimer	0.307802317135656	B.cinerea
Solyc07g005090.4.1-XP001560868.1	Chitinase_Class_V	XP001560868.1	model_2_multimer	0.354256870713739	B.cinerea
Solyc07g005090.4.1-XP001560596.1	Chitinase_Class_V	XP001560596.1	model_3_multimer	0.279552377298717	B.cinerea
Solyc07g005090.4.1-XP001560566.1	Chitinase_Class_V	XP001560566.1	model_5_multimer	0.280013099504582	B.cinerea
Solyc07g005090.4.1-XP001560423.1	Chitinase_Class_V	XP001560423.1	model_1_multimer	0.403272900779654	B.cinerea
Solyc07g005090.4.1-XP001560376.1	Chitinase_Class_V	XP001560376.1	model_2_multimer	0.426622225171884	B.cinerea
Solyc07g005090.4.1-XP001560349.1	Chitinase_Class_V	XP001560349.1	model_2_multimer	0.335242703219902	B.cinerea
Solyc07g005090.4.1-XP001560248.1	Chitinase_Class_V	XP001560248.1	model_1_multimer	0.367449673683116	B.cinerea
Solyc07g005090.4.1-XP001560184.1	Chitinase_Class_V	XP001560184.1	model_5_multimer	0.376564035588701	B.cinerea
Solyc07g005090.4.1-XP001560183.1	Chitinase_Class_V	XP001560183.1	model_3_multimer	0.39773406401643	B.cinerea
Solyc07g005090.4.1-XP001560180.1	Chitinase_Class_V	XP001560180.1	model_5_multimer	0.447378256360406	B.cinerea
Solyc07g005090.4.1-XP001560177.2	Chitinase_Class_V	XP001560177.2	model_3_multimer	0.352598058317864	B.cinerea
Solyc07g005090.4.1-XP001561132.1	Chitinase_Class_V	XP001561132.1	model_4_multimer	0.432770524667944	B.cinerea
Solyc07g005090.4.1-XP001553556.1	Chitinase_Class_V	XP001553556.1	model_1_multimer	0.591971802386607	B.cinerea
Solyc07g005090.4.1-XP001553590.2	Chitinase_Class_V	XP001553590.2	model_3_multimer	0.578802902042613	B.cinerea
Solyc07g005090.4.1-XP001553605.1	Chitinase_Class_V	XP001553605.1	model_1_multimer	0.42785589689239	B.cinerea
Solyc08g067100.2.1-XP001551420.1	Pepsin	XP001551420.1	model_5_multimer	0.353748759356552	B.cinerea
Solyc07g005090.4.1-XP024549860.1	Chitinase_Class_V	XP024549860.1	model_5_multimer	0.425945005028428	B.cinerea
Solyc07g005090.4.1-XP024549808.1	Chitinase_Class_V	XP024549808.1	model_1_multimer	0.25827418292226	B.cinerea
Solyc07g005090.4.1-XP001549529.1	Chitinase_Class_V	XP001549529.1	model_1_multimer	0.508389522068108	B.cinerea
Solyc07g005090.4.1-XP001554464.1	Chitinase_Class_V	XP001554464.1	model_5_multimer	0.39664423240506	B.cinerea
Solyc07g005090.4.1-XP001556944.1	Chitinase_Class_V	XP001556944.1	model_3_multimer	0.400603953605449	B.cinerea
Solyc07g005090.4.1-XP001556792.1	Chitinase_Class_V	XP001556792.1	model_5_multimer	0.486012472854929	B.cinerea
Solyc07g005090.4.1-XP001556704.1	Chitinase_Class_V	XP001556704.1	model_2_multimer	0.287590060202309	B.cinerea
Solyc07g005090.4.1-XP001556609.2	Chitinase_Class_V	XP001556609.2	model_1_multimer	0.576841889271921	B.cinerea
Solyc07g005090.4.1-XP001556601.1	Chitinase_Class_V	XP001556601.1	model_1_multimer	0.400843547851335	B.cinerea
Solyc07g005090.4.1-XP001556592.1	Chitinase_Class_V	XP001556592.1	model_3_multimer	0.325933926215049	B.cinerea
Solyc07g005090.4.1-XP001556430.1	Chitinase_Class_V	XP001556430.1	model_5_multimer	0.874228029055661	B.cinerea
Solyc07g005090.4.1-XP001556317.1	Chitinase_Class_V	XP001556317.1	model_1_multimer	0.400779189711152	B.cinerea
Solyc07g005090.4.1-XP001556299.1	Chitinase_Class_V	XP001556299.1	model_2_multimer	0.652310289528376	B.cinerea
Solyc07g005090.4.1-XP001556135.1	Chitinase_Class_V	XP001556135.1	model_2_multimer	0.462016165373076	B.cinerea
Solyc07g005090.4.1-XP001556134.1	Chitinase_Class_V	XP001556134.1	model_3_multimer	0.621854073440697	B.cinerea
Solyc07g005090.4.1-XP001556071.1	Chitinase_Class_V	XP001556071.1	model_5_multimer	0.260924686254309	B.cinerea
Solyc07g005090.4.1-XP001555921.1	Chitinase_Class_V	XP001555921.1	model_5_multimer	0.44426826009174	B.cinerea
Solyc07g005090.4.1-XP001555682.1	Chitinase_Class_V	XP001555682.1	model_5_multimer	0.336273917531017	B.cinerea
Solyc07g005090.4.1-XP001555341.1	Chitinase_Class_V	XP001555341.1	model_5_multimer	0.730501426769275	B.cinerea
Solyc07g005090.4.1-XP001555314.1	Chitinase_Class_V	XP001555314.1	model_3_multimer	0.372503806672861	B.cinerea
Solyc07g005090.4.1-XP001555271.1	Chitinase_Class_V	XP001555271.1	model_1_multimer	0.53940075567789	B.cinerea
Solyc07g005090.4.1-XP001555180.1	Chitinase_Class_V	XP001555180.1	model_1_multimer	0.41848800786216	B.cinerea
Solyc07g005090.4.1-XP001555170.2	Chitinase_Class_V	XP001555170.2	model_2_multimer	0.485064256429281	B.cinerea
Solyc07g005090.4.1-XP001555085.1	Chitinase_Class_V	XP001555085.1	model_2_multimer	0.308850429874211	B.cinerea
Solyc07g005090.4.1-XP001554721.1	Chitinase_Class_V	XP001554721.1	model_5_multimer	0.409483628479504	B.cinerea
Solyc07g005090.4.1-XP001554637.1	Chitinase_Class_V	XP001554637.1	model_2_multimer	0.373432508475364	B.cinerea
Solyc07g005090.4.1-XP001554571.1	Chitinase_Class_V	XP001554571.1	model_5_multimer	0.323969455747369	B.cinerea
Solyc07g005090.4.1-XP001554485.1	Chitinase_Class_V	XP001554485.1	model_5_multimer	0.488235868017763	B.cinerea
Solyc08g067100.2.1-XP001551636.1	Pepsin	XP001551636.1	model_3_multimer	0.464101095551049	B.cinerea
Solyc08g067100.2.1-XP001551739.2	Pepsin	XP001551739.2	model_3_multimer	0.462413868376518	B.cinerea
Solyc08g067100.2.1-XP001552257.1	Pepsin	XP001552257.1	model_1_multimer	0.433573896901333	B.cinerea
Solyc08g067100.2.1-XP001552380.1	Pepsin	XP001552380.1	model_2_multimer	0.439990489119281	B.cinerea
Solyc08g067100.2.1-XP001549200.1	Pepsin	XP001549200.1	model_1_multimer	0.451016591769921	B.cinerea
Solyc08g067100.2.1-XP001549150.1	Pepsin	XP001549150.1	model_1_multimer	0.539801068639202	B.cinerea
Solyc08g067100.2.1-XP001549087.1	Pepsin	XP001549087.1	model_5_multimer	0.443628462462167	B.cinerea
Solyc08g067100.2.1-XP001548954.1	Pepsin	XP001548954.1	model_2_multimer	0.626119949614814	B.cinerea
Solyc08g067100.2.1-XP001548869.1	Pepsin	XP001548869.1	model_5_multimer	0.384136137272456	B.cinerea
Solyc08g067100.2.1-XP001548776.1	Pepsin	XP001548776.1	model_2_multimer	0.303521351414255	B.cinerea
Solyc08g067100.2.1-XP001548747.1	Pepsin	XP001548747.1	model_5_multimer	0.360709849212929	B.cinerea
Solyc08g067100.2.1-XP001551049.1	Pepsin	XP001551049.1	model_1_multimer	0.482027227596578	B.cinerea
Solyc08g067100.2.1-XP001551065.1	Pepsin	XP001551065.1	model_4_multimer	0.215039261175862	B.cinerea
Solyc08g067100.2.1-XP001551069.1	Pepsin	XP001551069.1	model_5_multimer	0.507410458748798	B.cinerea
Solyc08g067100.2.1-XP001552635.1	Pepsin	XP001552635.1	model_3_multimer	0.294984301588035	B.cinerea
Solyc08g067100.2.1-XP001553039.1	Pepsin	XP001553039.1	model_2_multimer	0.398356666951665	B.cinerea
Solyc08g067100.2.1-XP001553032.1	Pepsin	XP001553032.1	model_1_multimer	0.298455299037845	B.cinerea
Solyc08g067100.2.1-XP001553025.1	Pepsin	XP001553025.1	model_5_multimer	0.814889325841925	B.cinerea
Solyc07g005090.4.1-XP001556978.1	Chitinase_Class_V	XP001556978.1	model_5_multimer	0.399771334371345	B.cinerea
Solyc08g067100.2.1-XP001552951.1	Pepsin	XP001552951.1	model_2_multimer	0.304230335149089	B.cinerea
Solyc08g067100.2.1-XP001552893.1	Pepsin	XP001552893.1	model_2_multimer	0.428494810289199	B.cinerea
Solyc08g067100.2.1-XP001552887.2	Pepsin	XP001552887.2	model_2_multimer	0.329937615129293	B.cinerea
Solyc08g067100.2.1-XP001552872.1	Pepsin	XP001552872.1	model_1_multimer	0.297568122380368	B.cinerea
Solyc08g067100.2.1-XP001552737.1	Pepsin	XP001552737.1	model_2_multimer	0.348508788332135	B.cinerea
Solyc08g067100.2.1-XP001552723.1	Pepsin	XP001552723.1	model_5_multimer	0.686626311939744	B.cinerea
Solyc08g067100.2.1-XP001552638.2	Pepsin	XP001552638.2	model_5_multimer	0.891590988151284	B.cinerea
Solyc08g067100.2.1-XP001552613.1	Pepsin	XP001552613.1	model_2_multimer	0.389670517565768	B.cinerea
Solyc08g067100.2.1-XP001551145.1	Pepsin	XP001551145.1	model_3_multimer	0.760161977765463	B.cinerea
Solyc08g067100.2.1-XP001552577.1	Pepsin	XP001552577.1	model_3_multimer	0.3402828077155	B.cinerea
Solyc08g067100.2.1-XP001552549.1	Pepsin	XP001552549.1	model_4_multimer	0.343195439206451	B.cinerea
Solyc08g067100.2.1-XP001552505.1	Pepsin	XP001552505.1	model_5_multimer	0.333354008834816	B.cinerea
Solyc08g067100.2.1-XP001552498.1	Pepsin	XP001552498.1	model_1_multimer	0.408938064004279	B.cinerea
Solyc08g067100.2.1-XP001552492.1	Pepsin	XP001552492.1	model_3_multimer	0.517096413315833	B.cinerea
Solyc08g067100.2.1-XP001552383.1	Pepsin	XP001552383.1	model_5_multimer	0.38960094098425	B.cinerea
Solyc08g067100.2.1-XP001552948.1	Pepsin	XP001552948.1	model_3_multimer	0.251500019513606	B.cinerea
Solyc05g050130.4.1-XP001559885.1	Chitinase_Class_III	XP001559885.1	model_3_multimer	0.578475174557674	B.cinerea
Solyc07g005090.4.1-XP001556989.1	Chitinase_Class_V	XP001556989.1	model_5_multimer	0.41139482856558	B.cinerea
Solyc07g005090.4.1-XP001558630.1	Chitinase_Class_V	XP001558630.1	model_5_multimer	0.352363047380183	B.cinerea
Solyc07g005090.4.1-XP001551739.2	Chitinase_Class_V	XP001551739.2	model_5_multimer	0.359153570966067	B.cinerea
Solyc07g005090.4.1-XP001551636.1	Chitinase_Class_V	XP001551636.1	model_5_multimer	0.26344861890961	B.cinerea
Solyc07g005090.4.1-XP001551420.1	Chitinase_Class_V	XP001551420.1	model_2_multimer	0.356590172370026	B.cinerea
Solyc07g005090.4.1-XP001551145.1	Chitinase_Class_V	XP001551145.1	model_1_multimer	0.349069634726879	B.cinerea
Solyc07g005090.4.1-XP001551069.1	Chitinase_Class_V	XP001551069.1	model_5_multimer	0.424470134996803	B.cinerea
Solyc07g005090.4.1-XP001551065.1	Chitinase_Class_V	XP001551065.1	model_3_multimer	0.237146768593562	B.cinerea
Solyc07g005090.4.1-XP001551049.1	Chitinase_Class_V	XP001551049.1	model_4_multimer	0.891766887360481	B.cinerea
Solyc07g005090.4.1-XP001550762.1	Chitinase_Class_V	XP001550762.1	model_1_multimer	0.594730515101551	B.cinerea
Solyc07g005090.4.1-XP001550703.1	Chitinase_Class_V	XP001550703.1	model_1_multimer	0.645276773856906	B.cinerea
Solyc07g005090.4.1-XP001550672.1	Chitinase_Class_V	XP001550672.1	model_3_multimer	0.389436051507664	B.cinerea
Solyc07g005090.4.1-XP001550429.1	Chitinase_Class_V	XP001550429.1	model_2_multimer	0.412706385713719	B.cinerea
Solyc07g005090.4.1-XP001550343.1	Chitinase_Class_V	XP001550343.1	model_4_multimer	0.54380676561663	B.cinerea
Solyc07g005090.4.1-XP001550295.1	Chitinase_Class_V	XP001550295.1	model_3_multimer	0.430175778944465	B.cinerea
Solyc07g005090.4.1-XP001550245.1	Chitinase_Class_V	XP001550245.1	model_3_multimer	0.26045009028444	B.cinerea
Solyc07g005090.4.1-XP001550232.1	Chitinase_Class_V	XP001550232.1	model_3_multimer	0.409470617855481	B.cinerea
Solyc07g005090.4.1-XP001550078.1	Chitinase_Class_V	XP001550078.1	model_1_multimer	0.235981000316583	B.cinerea
Solyc07g005090.4.1-XP001550068.1	Chitinase_Class_V	XP001550068.1	model_5_multimer	0.55164745020627	B.cinerea
Solyc07g005090.4.1-XP001550051.2	Chitinase_Class_V	XP001550051.2	model_2_multimer	0.492659706101077	B.cinerea
Solyc07g005090.4.1-XP001549870.2	Chitinase_Class_V	XP001549870.2	model_2_multimer	0.421694730869155	B.cinerea
Solyc07g005090.4.1-XP001552549.1	Chitinase_Class_V	XP001552549.1	model_5_multimer	0.350998458245398	B.cinerea
Solyc07g005090.4.1-XP001552577.1	Chitinase_Class_V	XP001552577.1	model_2_multimer	0.361931410295079	B.cinerea
Solyc07g005090.4.1-XP001552613.1	Chitinase_Class_V	XP001552613.1	model_3_multimer	0.377682095858287	B.cinerea
Solyc07g005090.4.1-XP001553240.1	Chitinase_Class_V	XP001553240.1	model_4_multimer	0.332977377736989	B.cinerea
Solyc07g005090.4.1-XP001554048.2	Chitinase_Class_V	XP001554048.2	model_1_multimer	0.297470952801556	B.cinerea
Solyc07g005090.4.1-XP001554013.1	Chitinase_Class_V	XP001554013.1	model_5_multimer	0.326207999302696	B.cinerea
Solyc07g005090.4.1-XP001553911.1	Chitinase_Class_V	XP001553911.1	model_2_multimer	0.259958194779277	B.cinerea
Solyc07g005090.4.1-XP001553888.1	Chitinase_Class_V	XP001553888.1	model_2_multimer	0.276573532958202	B.cinerea
Solyc07g005090.4.1-XP001553752.1	Chitinase_Class_V	XP001553752.1	model_2_multimer	0.273047987946233	B.cinerea
Solyc07g005090.4.1-XP001553647.1	Chitinase_Class_V	XP001553647.1	model_2_multimer	0.412243778325219	B.cinerea
Solyc07g005090.4.1-XP001552257.1	Chitinase_Class_V	XP001552257.1	model_5_multimer	0.599758988353524	B.cinerea
Solyc07g005090.4.1-XP001552380.1	Chitinase_Class_V	XP001552380.1	model_3_multimer	0.303817717052961	B.cinerea
Solyc07g005090.4.1-XP001552383.1	Chitinase_Class_V	XP001552383.1	model_1_multimer	0.334609413020837	B.cinerea
Solyc07g005090.4.1-XP001552492.1	Chitinase_Class_V	XP001552492.1	model_2_multimer	0.418380416365885	B.cinerea
Solyc07g005090.4.1-XP001559348.1	Chitinase_Class_V	XP001559348.1	model_5_multimer	0.389135841693788	B.cinerea
Solyc07g005090.4.1-XP001559224.1	Chitinase_Class_V	XP001559224.1	model_3_multimer	0.360851132943171	B.cinerea
Solyc07g005090.4.1-XP001559209.1	Chitinase_Class_V	XP001559209.1	model_3_multimer	0.643324592903798	B.cinerea
Solyc07g005090.4.1-XP001559114.1	Chitinase_Class_V	XP001559114.1	model_4_multimer	0.509440914792431	B.cinerea
Solyc07g005090.4.1-XP001559009.1	Chitinase_Class_V	XP001559009.1	model_1_multimer	0.400645171032487	B.cinerea
Solyc07g005090.4.1-XP001558917.2	Chitinase_Class_V	XP001558917.2	model_5_multimer	0.392261943084916	B.cinerea
Solyc07g005090.4.1-XP001558907.1	Chitinase_Class_V	XP001558907.1	model_5_multimer	0.607575885848875	B.cinerea
Solyc07g005090.4.1-XP001558849.1	Chitinase_Class_V	XP001558849.1	model_2_multimer	0.566937658805439	B.cinerea
Solyc07g005090.4.1-XP001558719.1	Chitinase_Class_V	XP001558719.1	model_2_multimer	0.311284810173459	B.cinerea
Solyc07g005090.4.1-XP001558684.2	Chitinase_Class_V	XP001558684.2	model_4_multimer	0.332392596812522	B.cinerea
Solyc07g005090.4.1-XP001558643.2	Chitinase_Class_V	XP001558643.2	model_5_multimer	0.38507500822504	B.cinerea
Solyc07g005090.4.1-XP001558485.1	Chitinase_Class_V	XP001558485.1	model_4_multimer	0.378308041453215	B.cinerea
Solyc07g005090.4.1-XP001557359.1	Chitinase_Class_V	XP001557359.1	model_1_multimer	0.415460860640817	B.cinerea
Solyc07g005090.4.1-XP001558444.1	Chitinase_Class_V	XP001558444.1	model_1_multimer	0.360411989293886	B.cinerea
Solyc07g005090.4.1-XP001557256.1	Chitinase_Class_V	XP001557256.1	model_3_multimer	0.414870282289918	B.cinerea
Solyc07g005090.4.1-XP001558421.1	Chitinase_Class_V	XP001558421.1	model_5_multimer	0.761914343729305	B.cinerea
Solyc07g005090.4.1-XP001558322.1	Chitinase_Class_V	XP001558322.1	model_3_multimer	0.33472395124765	B.cinerea
Solyc07g005090.4.1-XP001558272.1	Chitinase_Class_V	XP001558272.1	model_2_multimer	0.42269795627591	B.cinerea
Solyc07g005090.4.1-XP001558173.1	Chitinase_Class_V	XP001558173.1	model_2_multimer	0.431124101465658	B.cinerea
Solyc07g005090.4.1-XP001558008.1	Chitinase_Class_V	XP001558008.1	model_5_multimer	0.326142291940694	B.cinerea
Solyc07g005090.4.1-XP001557975.1	Chitinase_Class_V	XP001557975.1	model_3_multimer	0.292274869592129	B.cinerea
Solyc07g005090.4.1-XP001557936.1	Chitinase_Class_V	XP001557936.1	model_5_multimer	0.441199898782283	B.cinerea
Solyc07g005090.4.1-XP001557757.1	Chitinase_Class_V	XP001557757.1	model_1_multimer	0.678062292225681	B.cinerea
Solyc07g005090.4.1-XP001557751.1	Chitinase_Class_V	XP001557751.1	model_5_multimer	0.331640874684257	B.cinerea
Solyc07g005090.4.1-XP001554465.1	Chitinase_Class_V	XP001554465.1	model_2_multimer	0.404799500898008	B.cinerea
Solyc07g005090.4.1-XP001554204.1	Chitinase_Class_V	XP001554204.1	model_1_multimer	0.358759339000571	B.cinerea
Solyc07g005090.4.1-XP001559450.1	Chitinase_Class_V	XP001559450.1	model_3_multimer	0.378189771641302	B.cinerea
Solyc07g005090.4.1-XP001554115.1	Chitinase_Class_V	XP001554115.1	model_3_multimer	0.519741896615926	B.cinerea
Solyc07g005090.4.1-XP001552505.1	Chitinase_Class_V	XP001552505.1	model_5_multimer	0.429466185562912	B.cinerea
Solyc07g005090.4.1-XP001552498.1	Chitinase_Class_V	XP001552498.1	model_5_multimer	0.381029145394627	B.cinerea
Solyc07g005090.4.1-XP001558374.1	Chitinase_Class_V	XP001558374.1	model_4_multimer	0.615632107943344	B.cinerea
Solyc05g050130.4.1-XP001560053.1	Chitinase_Class_III	XP001560053.1	model_3_multimer	0.471393066731098	B.cinerea
Solyc07g005090.4.1-XP001554584.1	Chitinase_Class_V	XP001554584.1	model_2_multimer	0.289534795333583	B.cinerea
Solyc05g050130.4.1-XP001560171.1	Chitinase_Class_III	XP001560171.1	model_3_multimer	0.295174446365559	B.cinerea
Solyc05g050130.4.1-XP024548541.1	Chitinase_Class_III	XP024548541.1	model_2_multimer	0.350627873953577	B.cinerea
Solyc05g050130.4.1-XP024548537.1	Chitinase_Class_III	XP024548537.1	model_3_multimer	0.32285420830626	B.cinerea
Solyc05g050130.4.1-XP024548505.1	Chitinase_Class_III	XP024548505.1	model_3_multimer	0.371564754729828	B.cinerea
Solyc05g050130.4.1-XP024548471.1	Chitinase_Class_III	XP024548471.1	model_5_multimer	0.41726820786093	B.cinerea
Solyc05g050130.4.1-XP024548341.1	Chitinase_Class_III	XP024548341.1	model_3_multimer	0.312911874867021	B.cinerea
Solyc05g050130.4.1-XP024548271.1	Chitinase_Class_III	XP024548271.1	model_1_multimer	0.328222434180357	B.cinerea
Solyc05g050130.4.1-XP024548233.1	Chitinase_Class_III	XP024548233.1	model_3_multimer	0.359685746681511	B.cinerea
Solyc05g050130.4.1-XP024547948.1	Chitinase_Class_III	XP024547948.1	model_5_multimer	0.769208853852618	B.cinerea
Solyc05g050130.4.1-XP024547920.1	Chitinase_Class_III	XP024547920.1	model_5_multimer	0.341555903406093	B.cinerea
Solyc05g050130.4.1-XP024547898.1	Chitinase_Class_III	XP024547898.1	model_3_multimer	0.32043663069773	B.cinerea
Solyc05g050130.4.1-XP024547883.1	Chitinase_Class_III	XP024547883.1	model_4_multimer	0.336295598828322	B.cinerea
Solyc05g050130.4.1-XP024549104.1	Chitinase_Class_III	XP024549104.1	model_5_multimer	0.353335644136953	B.cinerea
Solyc05g050130.4.1-XP024549146.1	Chitinase_Class_III	XP024549146.1	model_1_multimer	0.44415775157116	B.cinerea
Solyc08g067100.2.1-XP001558485.1	Pepsin	XP001558485.1	model_4_multimer	0.71210741429859	B.cinerea
Solyc05g050130.4.1-XP024549199.1	Chitinase_Class_III	XP024549199.1	model_3_multimer	0.455386223513002	B.cinerea
Solyc05g050130.4.1-XP024550148.1	Chitinase_Class_III	XP024550148.1	model_5_multimer	0.374833840898766	B.cinerea
Solyc05g050130.4.1-XP024550079.1	Chitinase_Class_III	XP024550079.1	model_1_multimer	0.562984072895764	B.cinerea
Solyc05g050130.4.1-XP024550077.1	Chitinase_Class_III	XP024550077.1	model_5_multimer	0.36485917139632	B.cinerea
Solyc05g050130.4.1-XP024550048.1	Chitinase_Class_III	XP024550048.1	model_3_multimer	0.279015499780496	B.cinerea
Solyc05g050130.4.1-XP024550045.1	Chitinase_Class_III	XP024550045.1	model_2_multimer	0.376543279559984	B.cinerea
Solyc05g050130.4.1-XP024550037.1	Chitinase_Class_III	XP024550037.1	model_3_multimer	0.827498974995534	B.cinerea
Solyc05g050130.4.1-XP024550036.1	Chitinase_Class_III	XP024550036.1	model_2_multimer	0.449519318676027	B.cinerea
Solyc05g050130.4.1-XP024550005.1	Chitinase_Class_III	XP024550005.1	model_4_multimer	0.370299489242093	B.cinerea
Solyc05g050130.4.1-XP024549970.1	Chitinase_Class_III	XP024549970.1	model_5_multimer	0.386454327559974	B.cinerea
Solyc05g050130.4.1-XP024549860.1	Chitinase_Class_III	XP024549860.1	model_4_multimer	0.314912732287625	B.cinerea
Solyc05g050130.4.1-XP024549809.1	Chitinase_Class_III	XP024549809.1	model_2_multimer	0.523173800899166	B.cinerea
Solyc05g050130.4.1-XP024549808.1	Chitinase_Class_III	XP024549808.1	model_3_multimer	0.259499503248457	B.cinerea
Solyc05g050130.4.1-XP024549807.1	Chitinase_Class_III	XP024549807.1	model_1_multimer	0.390940630182044	B.cinerea
Solyc05g050130.4.1-XP024549776.1	Chitinase_Class_III	XP024549776.1	model_3_multimer	0.415376812835007	B.cinerea
Solyc05g050130.4.1-XP024548551.1	Chitinase_Class_III	XP024548551.1	model_1_multimer	0.444966625557031	B.cinerea
Solyc05g050130.4.1-XP024549756.1	Chitinase_Class_III	XP024549756.1	model_3_multimer	0.345150998102113	B.cinerea
Solyc05g050130.4.1-XP024548624.1	Chitinase_Class_III	XP024548624.1	model_3_multimer	0.325958336529454	B.cinerea
Solyc05g050130.4.1-XP024548685.1	Chitinase_Class_III	XP024548685.1	model_3_multimer	0.427953719272763	B.cinerea
Solyc09g098540.3.1-XP001550245.1	Chitinase_Class_I	XP001550245.1	model_5_multimer	0.772375441230504	B.cinerea
Solyc09g098540.3.1-XP001550232.1	Chitinase_Class_I	XP001550232.1	model_2_multimer	0.357454266757056	B.cinerea
Solyc09g098540.3.1-XP001550068.1	Chitinase_Class_I	XP001550068.1	model_4_multimer	0.886846396535618	B.cinerea
Solyc09g098540.3.1-XP001548954.1	Chitinase_Class_I	XP001548954.1	model_1_multimer	0.819242011658342	B.cinerea
Solyc09g098540.3.1-XP001550051.2	Chitinase_Class_I	XP001550051.2	model_5_multimer	0.528923257245911	B.cinerea
Solyc09g098540.3.1-XP001549870.2	Chitinase_Class_I	XP001549870.2	model_4_multimer	0.624770688394583	B.cinerea
Solyc09g098540.3.1-XP001549529.1	Chitinase_Class_I	XP001549529.1	model_1_multimer	0.290771707031716	B.cinerea
Solyc09g098540.3.1-XP001549520.2	Chitinase_Class_I	XP001549520.2	model_3_multimer	0.312891569089009	B.cinerea
Solyc09g098540.3.1-XP001549441.2	Chitinase_Class_I	XP001549441.2	model_5_multimer	0.353864594432841	B.cinerea
Solyc09g098540.3.1-XP001549349.1	Chitinase_Class_I	XP001549349.1	model_5_multimer	0.394784802477027	B.cinerea
Solyc09g098540.3.1-XP001549317.1	Chitinase_Class_I	XP001549317.1	model_1_multimer	0.330661913490752	B.cinerea
Solyc09g098540.3.1-XP001549293.1	Chitinase_Class_I	XP001549293.1	model_4_multimer	0.663831630808649	B.cinerea
Solyc09g098540.3.1-XP001549200.1	Chitinase_Class_I	XP001549200.1	model_5_multimer	0.499418691754904	B.cinerea
Solyc09g098540.3.1-XP001549150.1	Chitinase_Class_I	XP001549150.1	model_1_multimer	0.721013654542043	B.cinerea
Solyc09g098540.3.1-XP001549087.1	Chitinase_Class_I	XP001549087.1	model_2_multimer	0.389348726017264	B.cinerea
Solyc08g067100.2.1-XP001558684.2	Pepsin	XP001558684.2	model_2_multimer	0.332383538631294	B.cinerea
Solyc08g067100.2.1-XP001558643.2	Pepsin	XP001558643.2	model_4_multimer	0.642615706966592	B.cinerea
Solyc08g067100.2.1-XP001558630.1	Pepsin	XP001558630.1	model_1_multimer	0.385520223502777	B.cinerea
Solyc05g050130.4.1-XP024549107.1	Chitinase_Class_III	XP024549107.1	model_5_multimer	0.290197090057047	B.cinerea
Solyc05g050130.4.1-XP024549083.1	Chitinase_Class_III	XP024549083.1	model_3_multimer	0.432257666723132	B.cinerea
Solyc05g050130.4.1-XP024549068.1	Chitinase_Class_III	XP024549068.1	model_5_multimer	0.380056135409765	B.cinerea
Solyc05g050130.4.1-XP024549066.1	Chitinase_Class_III	XP024549066.1	model_2_multimer	0.335239208915738	B.cinerea
Solyc05g050130.4.1-XP024549060.1	Chitinase_Class_III	XP024549060.1	model_2_multimer	0.306187558547829	B.cinerea
Solyc05g050130.4.1-XP024549023.1	Chitinase_Class_III	XP024549023.1	model_1_multimer	0.373072720453754	B.cinerea
Solyc05g050130.4.1-XP024548862.1	Chitinase_Class_III	XP024548862.1	model_3_multimer	0.291682632937548	B.cinerea
Solyc05g050130.4.1-XP024548847.1	Chitinase_Class_III	XP024548847.1	model_3_multimer	0.491503041108863	B.cinerea
Solyc05g050130.4.1-XP024548817.1	Chitinase_Class_III	XP024548817.1	model_2_multimer	0.497192435742244	B.cinerea
Solyc05g050130.4.1-XP024548767.1	Chitinase_Class_III	XP024548767.1	model_1_multimer	0.527480154828304	B.cinerea
Solyc05g050130.4.1-XP024548700.1	Chitinase_Class_III	XP024548700.1	model_1_multimer	0.342119490901749	B.cinerea
Solyc05g050130.4.1-XP024548625.1	Chitinase_Class_III	XP024548625.1	model_4_multimer	0.260391504495333	B.cinerea
Solyc05g050130.4.1-XP024549697.1	Chitinase_Class_III	XP024549697.1	model_1_multimer	0.477200314241066	B.cinerea
Solyc05g050130.4.1-XP024549627.1	Chitinase_Class_III	XP024549627.1	model_5_multimer	0.640315884068703	B.cinerea
Solyc05g050130.4.1-XP024549501.1	Chitinase_Class_III	XP024549501.1	model_3_multimer	0.597227328592061	B.cinerea
Solyc05g050130.4.1-XP001560596.1	Chitinase_Class_III	XP001560596.1	model_1_multimer	0.630132167375802	B.cinerea
Solyc05g050130.4.1-XP001560566.1	Chitinase_Class_III	XP001560566.1	model_2_multimer	0.260536075534851	B.cinerea
Solyc05g050130.4.1-XP024546190.1	Chitinase_Class_III	XP024546190.1	model_1_multimer	0.446110811767506	B.cinerea
Solyc05g050130.4.1-XP024546277.1	Chitinase_Class_III	XP024546277.1	model_1_multimer	0.771504248165424	B.cinerea
Solyc05g050130.4.1-XP024546308.1	Chitinase_Class_III	XP024546308.1	model_5_multimer	0.693120783633257	B.cinerea
Solyc05g050130.4.1-XP024547082.1	Chitinase_Class_III	XP024547082.1	model_5_multimer	0.4270565935011	B.cinerea
Solyc05g050130.4.1-XP024547548.1	Chitinase_Class_III	XP024547548.1	model_3_multimer	0.335749458529781	B.cinerea
Solyc05g050130.4.1-XP024547512.1	Chitinase_Class_III	XP024547512.1	model_2_multimer	0.644422941103678	B.cinerea
Solyc05g050130.4.1-XP024547465.1	Chitinase_Class_III	XP024547465.1	model_5_multimer	0.345284350038637	B.cinerea
Solyc05g050130.4.1-XP024547459.1	Chitinase_Class_III	XP024547459.1	model_5_multimer	0.677237227972791	B.cinerea
Solyc05g050130.4.1-XP024547455.1	Chitinase_Class_III	XP024547455.1	model_3_multimer	0.400425365140849	B.cinerea
Solyc05g050130.4.1-XP024547454.1	Chitinase_Class_III	XP024547454.1	model_5_multimer	0.418501857107643	B.cinerea
Solyc05g050130.4.1-XP024547408.1	Chitinase_Class_III	XP024547408.1	model_3_multimer	0.389162332944736	B.cinerea
Solyc05g050130.4.1-XP024547321.1	Chitinase_Class_III	XP024547321.1	model_2_multimer	0.424596916250177	B.cinerea
Solyc05g050130.4.1-XP024547246.1	Chitinase_Class_III	XP024547246.1	model_2_multimer	0.374745741192573	B.cinerea
Solyc05g050130.4.1-XP024547178.1	Chitinase_Class_III	XP024547178.1	model_1_multimer	0.339328908824765	B.cinerea
Solyc05g050130.4.1-XP024547089.1	Chitinase_Class_III	XP024547089.1	model_3_multimer	0.324378922000632	B.cinerea
Solyc05g050130.4.1-XP024547060.1	Chitinase_Class_III	XP024547060.1	model_3_multimer	0.25876456799334	B.cinerea
Solyc05g050130.4.1-XP024546364.1	Chitinase_Class_III	XP024546364.1	model_5_multimer	0.669109599120592	B.cinerea
Solyc05g050130.4.1-XP024547059.1	Chitinase_Class_III	XP024547059.1	model_2_multimer	0.52741283011138	B.cinerea
Solyc05g050130.4.1-XP024546957.1	Chitinase_Class_III	XP024546957.1	model_5_multimer	0.38446990993107	B.cinerea
Solyc05g050130.4.1-XP024546949.1	Chitinase_Class_III	XP024546949.1	model_2_multimer	0.554623453152803	B.cinerea
Solyc05g050130.4.1-XP024546839.1	Chitinase_Class_III	XP024546839.1	model_5_multimer	0.858210019974224	B.cinerea
Solyc05g050130.4.1-XP024546817.1	Chitinase_Class_III	XP024546817.1	model_1_multimer	0.372612863641287	B.cinerea
Solyc05g050130.4.1-XP024546745.1	Chitinase_Class_III	XP024546745.1	model_4_multimer	0.336270290931903	B.cinerea
Solyc05g050130.4.1-XP024546734.1	Chitinase_Class_III	XP024546734.1	model_5_multimer	0.252660376958163	B.cinerea
Solyc05g050130.4.1-XP024546730.1	Chitinase_Class_III	XP024546730.1	model_5_multimer	0.367543794934576	B.cinerea
Solyc05g050130.4.1-XP024546550.1	Chitinase_Class_III	XP024546550.1	model_2_multimer	0.426255917605845	B.cinerea
Solyc05g050130.4.1-XP024546490.1	Chitinase_Class_III	XP024546490.1	model_3_multimer	0.484089184518239	B.cinerea
Solyc05g050130.4.1-XP001560868.1	Chitinase_Class_III	XP001560868.1	model_3_multimer	0.326052385292144	B.cinerea
Solyc05g050130.4.1-XP001560884.1	Chitinase_Class_III	XP001560884.1	model_2_multimer	0.237200673458633	B.cinerea
Solyc05g050130.4.1-XP001561024.2	Chitinase_Class_III	XP001561024.2	model_5_multimer	0.337898085743156	B.cinerea
Solyc05g050130.4.1-XP001561118.1	Chitinase_Class_III	XP001561118.1	model_2_multimer	0.402086167895448	B.cinerea
Solyc05g050130.4.1-XP024549497.1	Chitinase_Class_III	XP024549497.1	model_3_multimer	0.325968121411812	B.cinerea
Solyc05g050130.4.1-XP024549469.1	Chitinase_Class_III	XP024549469.1	model_5_multimer	0.393000257933097	B.cinerea
Solyc05g050130.4.1-XP024549367.1	Chitinase_Class_III	XP024549367.1	model_1_multimer	0.395582693472198	B.cinerea
Solyc05g050130.4.1-XP024549366.1	Chitinase_Class_III	XP024549366.1	model_2_multimer	0.337102556585729	B.cinerea
Solyc05g050130.4.1-XP024549270.1	Chitinase_Class_III	XP024549270.1	model_3_multimer	0.388604727663611	B.cinerea
Solyc05g050130.4.1-XP024549237.1	Chitinase_Class_III	XP024549237.1	model_5_multimer	0.352538736728583	B.cinerea
Solyc05g050130.4.1-XP024549229.1	Chitinase_Class_III	XP024549229.1	model_5_multimer	0.361434596066392	B.cinerea
Solyc05g050130.4.1-XP024547809.1	Chitinase_Class_III	XP024547809.1	model_2_multimer	0.292187370269786	B.cinerea
Solyc05g050130.4.1-XP024547685.1	Chitinase_Class_III	XP024547685.1	model_5_multimer	0.268974778327323	B.cinerea
Solyc05g050130.4.1-XP024547674.1	Chitinase_Class_III	XP024547674.1	model_3_multimer	0.402511581452489	B.cinerea
Solyc05g050130.4.1-XP024547648.1	Chitinase_Class_III	XP024547648.1	model_4_multimer	0.28295227812765	B.cinerea
Solyc05g050130.4.1-XP024546180.1	Chitinase_Class_III	XP024546180.1	model_5_multimer	0.549941081403135	B.cinerea
Solyc05g050130.4.1-XP024546175.1	Chitinase_Class_III	XP024546175.1	model_3_multimer	0.327902272925857	B.cinerea
Solyc05g050130.4.1-XP024546132.1	Chitinase_Class_III	XP024546132.1	model_3_multimer	0.325963842401238	B.cinerea
Solyc09g098540.3.1-XP001550295.1	Chitinase_Class_I	XP001550295.1	model_5_multimer	0.3518389547981	B.cinerea
Solyc05g050130.4.1-XP024546130.1	Chitinase_Class_III	XP024546130.1	model_1_multimer	0.317394584141123	B.cinerea
Solyc05g050130.4.1-XP024546011.1	Chitinase_Class_III	XP024546011.1	model_5_multimer	0.333819618730924	B.cinerea
Solyc05g050130.4.1-XP024546010.1	Chitinase_Class_III	XP024546010.1	model_4_multimer	0.395472073107068	B.cinerea
Solyc05g050130.4.1-XP024545996.1	Chitinase_Class_III	XP024545996.1	model_1_multimer	0.464454680760383	B.cinerea
Solyc05g050130.4.1-XP024545991.1	Chitinase_Class_III	XP024545991.1	model_3_multimer	0.301699591791323	B.cinerea
Solyc05g050130.4.1-XP024545990.1	Chitinase_Class_III	XP024545990.1	model_5_multimer	0.510378726752762	B.cinerea
Solyc05g050130.4.1-XP024545978.1	Chitinase_Class_III	XP024545978.1	model_1_multimer	0.616350890969424	B.cinerea
Solyc05g050130.4.1-XP024545971.1	Chitinase_Class_III	XP024545971.1	model_1_multimer	0.233745198466888	B.cinerea
Solyc05g050130.4.1-XP024545970.1	Chitinase_Class_III	XP024545970.1	model_5_multimer	0.284723727887558	B.cinerea
Solyc05g050130.4.1-XP001561429.1	Chitinase_Class_III	XP001561429.1	model_3_multimer	0.288645851891841	B.cinerea
Solyc05g050130.4.1-XP001561412.1	Chitinase_Class_III	XP001561412.1	model_4_multimer	0.465313410997408	B.cinerea
Solyc05g050130.4.1-XP001561408.1	Chitinase_Class_III	XP001561408.1	model_1_multimer	0.32438066526953	B.cinerea
Solyc05g050130.4.1-XP001561223.1	Chitinase_Class_III	XP001561223.1	model_2_multimer	0.24149281021967	B.cinerea
Solyc05g050130.4.1-XP001561161.1	Chitinase_Class_III	XP001561161.1	model_2_multimer	0.334159073372165	B.cinerea
Solyc05g050130.4.1-XP001561132.1	Chitinase_Class_III	XP001561132.1	model_5_multimer	0.449902519285099	B.cinerea
Solyc05g050130.4.1-XP024546079.1	Chitinase_Class_III	XP024546079.1	model_2_multimer	0.798025349302024	B.cinerea
Solyc09g098540.3.1-XP001550343.1	Chitinase_Class_I	XP001550343.1	model_1_multimer	0.601164854885519	B.cinerea
Solyc09g098540.3.1-XP001550429.1	Chitinase_Class_I	XP001550429.1	model_1_multimer	0.451541920909374	B.cinerea
Solyc09g098540.3.1-XP001550672.1	Chitinase_Class_I	XP001550672.1	model_2_multimer	0.337162903637216	B.cinerea
Solyc08g079870.3.1-XP024550048.1	P69B	XP024550048.1	model_5_multimer	0.434273800236859	B.cinerea
Solyc08g079870.3.1-XP024550045.1	P69B	XP024550045.1	model_4_multimer	0.467071738836564	B.cinerea
Solyc09g098540.3.1-XP001546488.1	Chitinase_Class_I	XP001546488.1	model_2_multimer	0.33795820204349	B.cinerea
Solyc09g098540.3.1-XP001546666.1	Chitinase_Class_I	XP001546666.1	model_5_multimer	0.380680776282954	B.cinerea
Solyc09g098540.3.1-XP001556135.1	Chitinase_Class_I	XP001556135.1	model_1_multimer	0.446590537733709	B.cinerea
Solyc09g098540.3.1-XP001551636.1	Chitinase_Class_I	XP001551636.1	model_3_multimer	0.310555238298881	B.cinerea
Solyc09g098540.3.1-XP001553490.1	Chitinase_Class_I	XP001553490.1	model_4_multimer	0.353696095952478	B.cinerea
Solyc09g098540.3.1-XP001553407.1	Chitinase_Class_I	XP001553407.1	model_2_multimer	0.435681103119619	B.cinerea
Solyc09g098540.3.1-XP001553240.1	Chitinase_Class_I	XP001553240.1	model_2_multimer	0.328352549376161	B.cinerea
Solyc09g098540.3.1-XP001553198.1	Chitinase_Class_I	XP001553198.1	model_4_multimer	0.396329483401612	B.cinerea
Solyc09g098540.3.1-XP001553039.1	Chitinase_Class_I	XP001553039.1	model_3_multimer	0.371050331931733	B.cinerea
Solyc09g098540.3.1-XP001553032.1	Chitinase_Class_I	XP001553032.1	model_3_multimer	0.26151811318314	B.cinerea
Solyc09g098540.3.1-XP001553025.1	Chitinase_Class_I	XP001553025.1	model_2_multimer	0.280221293214836	B.cinerea
Solyc09g098540.3.1-XP001552951.1	Chitinase_Class_I	XP001552951.1	model_3_multimer	0.634551676645991	B.cinerea
Solyc09g098540.3.1-XP001552948.1	Chitinase_Class_I	XP001552948.1	model_1_multimer	0.360487379767559	B.cinerea
Solyc09g098540.3.1-XP001552893.1	Chitinase_Class_I	XP001552893.1	model_1_multimer	0.553903386663009	B.cinerea
Solyc09g098540.3.1-XP001552887.2	Chitinase_Class_I	XP001552887.2	model_2_multimer	0.255982994437309	B.cinerea
Solyc09g098540.3.1-XP001552872.1	Chitinase_Class_I	XP001552872.1	model_4_multimer	0.37347655845488	B.cinerea
Solyc09g098540.3.1-XP001552737.1	Chitinase_Class_I	XP001552737.1	model_1_multimer	0.328223992080858	B.cinerea
Solyc09g098540.3.1-XP001552723.1	Chitinase_Class_I	XP001552723.1	model_3_multimer	0.415667675481928	B.cinerea
Solyc09g098540.3.1-XP001552638.2	Chitinase_Class_I	XP001552638.2	model_4_multimer	0.617713858072366	B.cinerea
Solyc09g098540.3.1-XP001552635.1	Chitinase_Class_I	XP001552635.1	model_2_multimer	0.354068539100292	B.cinerea
Solyc09g098540.3.1-XP001552613.1	Chitinase_Class_I	XP001552613.1	model_5_multimer	0.331332302228403	B.cinerea
Solyc09g098540.3.1-XP001552577.1	Chitinase_Class_I	XP001552577.1	model_1_multimer	0.295077186842997	B.cinerea
Solyc09g098540.3.1-XP001552549.1	Chitinase_Class_I	XP001552549.1	model_3_multimer	0.294736473008204	B.cinerea
Solyc09g098540.3.1-XP001552505.1	Chitinase_Class_I	XP001552505.1	model_5_multimer	0.321459504724374	B.cinerea
Solyc09g098540.3.1-XP001552498.1	Chitinase_Class_I	XP001552498.1	model_3_multimer	0.337015766638393	B.cinerea
Solyc09g098540.3.1-XP001552492.1	Chitinase_Class_I	XP001552492.1	model_3_multimer	0.375843629467048	B.cinerea
Solyc09g098540.3.1-XP001552383.1	Chitinase_Class_I	XP001552383.1	model_1_multimer	0.301226047082836	B.cinerea
Solyc08g079870.3.1-XP024550077.1	P69B	XP024550077.1	model_4_multimer	0.545245467149086	B.cinerea
Solyc08g079870.3.1-XP024550079.1	P69B	XP024550079.1	model_1_multimer	0.486989728218073	B.cinerea
Solyc08g079870.3.1-XP024550148.1	P69B	XP024550148.1	model_5_multimer	0.375061671205591	B.cinerea
Solyc08g079870.3.1-XP024550242.1	P69B	XP024550242.1	model_5_multimer	0.423197881920737	B.cinerea
Solyc08g079870.3.1-XP024549107.1	P69B	XP024549107.1	model_2_multimer	0.337246058839701	B.cinerea
Solyc05g050130.4.1-XP001560128.1	Chitinase_Class_III	XP001560128.1	model_3_multimer	0.363827978918933	B.cinerea
Solyc08g079870.3.1-XP024549104.1	P69B	XP024549104.1	model_3_multimer	0.443250573201415	B.cinerea
Solyc08g079870.3.1-XP024549083.1	P69B	XP024549083.1	model_2_multimer	0.381744057361517	B.cinerea
Solyc08g079870.3.1-XP024549068.1	P69B	XP024549068.1	model_1_multimer	0.412647747774954	B.cinerea
Solyc08g079870.3.1-XP024549066.1	P69B	XP024549066.1	model_1_multimer	0.544912864729549	B.cinerea
Solyc08g079870.3.1-XP024549060.1	P69B	XP024549060.1	model_3_multimer	0.412194523931931	B.cinerea
Solyc08g079870.3.1-XP024549023.1	P69B	XP024549023.1	model_2_multimer	0.442097159253317	B.cinerea
Solyc08g079870.3.1-XP024549970.1	P69B	XP024549970.1	model_1_multimer	0.449791965435214	B.cinerea
Solyc08g079870.3.1-XP024550005.1	P69B	XP024550005.1	model_5_multimer	0.401571411712682	B.cinerea
Solyc08g079870.3.1-XP024550036.1	P69B	XP024550036.1	model_5_multimer	0.530446013517228	B.cinerea
Solyc08g079870.3.1-XP024550495.1	P69B	XP024550495.1	model_4_multimer	0.556692575761561	B.cinerea
Solyc08g079870.3.1-XP024551261.1	P69B	XP024551261.1	model_4_multimer	0.333177283945294	B.cinerea
Solyc08g079870.3.1-XP024551236.1	P69B	XP024551236.1	model_1_multimer	0.395419604635515	B.cinerea
Solyc09g098540.3.1-XP001552380.1	Chitinase_Class_I	XP001552380.1	model_2_multimer	0.269356721984887	B.cinerea
Solyc08g079870.3.1-XP024551221.1	P69B	XP024551221.1	model_4_multimer	0.660955418037798	B.cinerea
Solyc08g079870.3.1-XP024550767.1	P69B	XP024550767.1	model_5_multimer	0.446660306462892	B.cinerea
Solyc08g079870.3.1-XP024550738.1	P69B	XP024550738.1	model_2_multimer	0.49492548139539	B.cinerea
Solyc08g079870.3.1-XP024550649.1	P69B	XP024550649.1	model_1_multimer	0.59159846151208	B.cinerea
Solyc08g079870.3.1-XP024550627.1	P69B	XP024550627.1	model_1_multimer	0.649591485761292	B.cinerea
Solyc08g079870.3.1-XP024550617.1	P69B	XP024550617.1	model_3_multimer	0.56495137590592	B.cinerea
Solyc08g079870.3.1-XP024550615.1	P69B	XP024550615.1	model_4_multimer	0.302636000384381	B.cinerea
Solyc08g079870.3.1-XP024550600.1	P69B	XP024550600.1	model_3_multimer	0.478851767724201	B.cinerea
Solyc08g079870.3.1-XP024550384.1	P69B	XP024550384.1	model_1_multimer	0.433817733864056	B.cinerea
Solyc08g079870.3.1-XP024550037.1	P69B	XP024550037.1	model_1_multimer	0.59213096864134	B.cinerea
Solyc08g079870.3.1-XP024550359.1	P69B	XP024550359.1	model_5_multimer	0.356520461355819	B.cinerea
Solyc08g079870.3.1-XP024550311.1	P69B	XP024550311.1	model_2_multimer	0.394198728910187	B.cinerea
Solyc08g079870.3.1-XP024550286.1	P69B	XP024550286.1	model_4_multimer	0.428438662877626	B.cinerea
Solyc08g079870.3.1-XP024550252.1	P69B	XP024550252.1	model_2_multimer	0.430099560865726	B.cinerea
Solyc08g079870.3.1-XP024550250.1	P69B	XP024550250.1	model_4_multimer	0.559084701035889	B.cinerea
Solyc08g079870.3.1-XP024550768.1	P69B	XP024550768.1	model_2_multimer	0.410675619197019	B.cinerea
Solyc05g050130.4.1-XP024546451.1	Chitinase_Class_III	XP024546451.1	model_3_multimer	0.375271077478509	B.cinerea
Solyc09g098540.3.1-XP001552257.1	Chitinase_Class_I	XP001552257.1	model_1_multimer	0.422919372961276	B.cinerea
Solyc09g098540.3.1-XP001553590.2	Chitinase_Class_I	XP001553590.2	model_5_multimer	0.323592245634088	B.cinerea
Solyc09g098540.3.1-XP001548450.1	Chitinase_Class_I	XP001548450.1	model_3_multimer	0.48269600419994	B.cinerea
Solyc09g098540.3.1-XP001548403.1	Chitinase_Class_I	XP001548403.1	model_2_multimer	0.337327052595956	B.cinerea
Solyc09g098540.3.1-XP001548353.1	Chitinase_Class_I	XP001548353.1	model_4_multimer	0.280852827488821	B.cinerea
Solyc09g098540.3.1-XP001547954.1	Chitinase_Class_I	XP001547954.1	model_3_multimer	0.289496665765151	B.cinerea
Solyc09g098540.3.1-XP001547897.1	Chitinase_Class_I	XP001547897.1	model_1_multimer	0.311281910285565	B.cinerea
Solyc09g098540.3.1-XP001547801.1	Chitinase_Class_I	XP001547801.1	model_1_multimer	0.403803790350949	B.cinerea
Solyc09g098540.3.1-XP001547749.1	Chitinase_Class_I	XP001547749.1	model_1_multimer	0.383729666266879	B.cinerea
Solyc09g098540.3.1-XP001547732.2	Chitinase_Class_I	XP001547732.2	model_2_multimer	0.376812784652172	B.cinerea
Solyc09g098540.3.1-XP001547717.1	Chitinase_Class_I	XP001547717.1	model_5_multimer	0.48533251860793	B.cinerea
Solyc09g098540.3.1-XP001547527.1	Chitinase_Class_I	XP001547527.1	model_2_multimer	0.254489565968082	B.cinerea
Solyc09g098540.3.1-XP001547509.2	Chitinase_Class_I	XP001547509.2	model_5_multimer	0.345205352611569	B.cinerea
Solyc09g098540.3.1-XP001547502.1	Chitinase_Class_I	XP001547502.1	model_4_multimer	0.390686937978722	B.cinerea
Solyc09g098540.3.1-XP001547418.1	Chitinase_Class_I	XP001547418.1	model_1_multimer	0.351502234579324	B.cinerea
Solyc09g098540.3.1-XP001547387.1	Chitinase_Class_I	XP001547387.1	model_1_multimer	0.325672985992491	B.cinerea
Solyc09g098540.3.1-XP001547382.1	Chitinase_Class_I	XP001547382.1	model_4_multimer	0.321386428875586	B.cinerea
Solyc09g098540.3.1-XP001547253.1	Chitinase_Class_I	XP001547253.1	model_1_multimer	0.295736010609473	B.cinerea
Solyc09g098540.3.1-XP001547159.1	Chitinase_Class_I	XP001547159.1	model_2_multimer	0.323190054622921	B.cinerea
Solyc09g098540.3.1-XP001547099.1	Chitinase_Class_I	XP001547099.1	model_2_multimer	0.282206770451291	B.cinerea
Solyc09g098540.3.1-XP001547016.1	Chitinase_Class_I	XP001547016.1	model_2_multimer	0.277603134704978	B.cinerea
Solyc09g098540.3.1-XP001546962.1	Chitinase_Class_I	XP001546962.1	model_5_multimer	0.324933636711176	B.cinerea
Solyc09g098540.3.1-XP001548747.1	Chitinase_Class_I	XP001548747.1	model_5_multimer	0.273232617521701	B.cinerea
Solyc09g098540.3.1-XP001548776.1	Chitinase_Class_I	XP001548776.1	model_2_multimer	0.359572989038529	B.cinerea
Solyc09g098540.3.1-XP001548869.1	Chitinase_Class_I	XP001548869.1	model_1_multimer	0.336906381600612	B.cinerea
Solyc09g098540.3.1-XP001550078.1	Chitinase_Class_I	XP001550078.1	model_5_multimer	0.690028175006964	B.cinerea
Solyc09g098540.3.1-XP001551069.1	Chitinase_Class_I	XP001551069.1	model_3_multimer	0.45153105797919	B.cinerea
Solyc09g098540.3.1-XP001551065.1	Chitinase_Class_I	XP001551065.1	model_5_multimer	0.681021088678572	B.cinerea
Solyc09g098540.3.1-XP001551049.1	Chitinase_Class_I	XP001551049.1	model_2_multimer	0.384753739393687	B.cinerea
Solyc09g098540.3.1-XP001550762.1	Chitinase_Class_I	XP001550762.1	model_2_multimer	0.380027603056118	B.cinerea
Solyc09g098540.3.1-XP001550703.1	Chitinase_Class_I	XP001550703.1	model_5_multimer	0.451326056920674	B.cinerea
Solyc09g098540.3.1-XP001548469.1	Chitinase_Class_I	XP001548469.1	model_3_multimer	0.537073120370085	B.cinerea
Solyc09g098540.3.1-XP001548532.1	Chitinase_Class_I	XP001548532.1	model_5_multimer	0.400063166430261	B.cinerea
Solyc09g098540.3.1-XP001548612.1	Chitinase_Class_I	XP001548612.1	model_2_multimer	0.338497692932096	B.cinerea
Solyc09g098540.3.1-XP001548687.1	Chitinase_Class_I	XP001548687.1	model_1_multimer	0.547201554332607	B.cinerea
Solyc09g098540.3.1-XP001553605.1	Chitinase_Class_I	XP001553605.1	model_3_multimer	0.452074784028897	B.cinerea
Solyc09g098540.3.1-XP001554637.1	Chitinase_Class_I	XP001554637.1	model_5_multimer	0.860033599226469	B.cinerea
Solyc09g098540.3.1-XP001556134.1	Chitinase_Class_I	XP001556134.1	model_1_multimer	0.387334493283592	B.cinerea
Solyc09g098540.3.1-XP001556071.1	Chitinase_Class_I	XP001556071.1	model_3_multimer	0.316600342611106	B.cinerea
Solyc09g098540.3.1-XP001555921.1	Chitinase_Class_I	XP001555921.1	model_4_multimer	0.414228612463807	B.cinerea
Solyc09g098540.3.1-XP001555682.1	Chitinase_Class_I	XP001555682.1	model_1_multimer	0.453512519223302	B.cinerea
Solyc09g098540.3.1-XP001555341.1	Chitinase_Class_I	XP001555341.1	model_5_multimer	0.32305378416834	B.cinerea
Solyc09g098540.3.1-XP001555314.1	Chitinase_Class_I	XP001555314.1	model_5_multimer	0.528187484484209	B.cinerea
Solyc09g098540.3.1-XP001555271.1	Chitinase_Class_I	XP001555271.1	model_1_multimer	0.301798033599405	B.cinerea
Solyc09g098540.3.1-XP001555180.1	Chitinase_Class_I	XP001555180.1	model_4_multimer	0.412609528542853	B.cinerea
Solyc09g098540.3.1-XP001555170.2	Chitinase_Class_I	XP001555170.2	model_1_multimer	0.369467518841829	B.cinerea
Solyc09g098540.3.1-XP001555085.1	Chitinase_Class_I	XP001555085.1	model_5_multimer	0.79322997331109	B.cinerea
Solyc09g098540.3.1-XP001554721.1	Chitinase_Class_I	XP001554721.1	model_5_multimer	0.349104563473269	B.cinerea
Solyc09g098540.3.1-XP001554584.1	Chitinase_Class_I	XP001554584.1	model_2_multimer	0.277888953615993	B.cinerea
Solyc09g098540.3.1-XP001553556.1	Chitinase_Class_I	XP001553556.1	model_5_multimer	0.756091998768949	B.cinerea
Solyc09g098540.3.1-XP001553647.1	Chitinase_Class_I	XP001553647.1	model_4_multimer	0.703801694871429	B.cinerea
Solyc09g098540.3.1-XP001554485.1	Chitinase_Class_I	XP001554485.1	model_4_multimer	0.395162738260518	B.cinerea
Solyc09g098540.3.1-XP001554465.1	Chitinase_Class_I	XP001554465.1	model_1_multimer	0.414516224070324	B.cinerea
Solyc09g098540.3.1-XP001554464.1	Chitinase_Class_I	XP001554464.1	model_5_multimer	0.2934802703868	B.cinerea
Solyc09g098540.3.1-XP001554204.1	Chitinase_Class_I	XP001554204.1	model_3_multimer	0.605235270594494	B.cinerea
Solyc09g098540.3.1-XP001554115.1	Chitinase_Class_I	XP001554115.1	model_2_multimer	0.559224612874895	B.cinerea
Solyc09g098540.3.1-XP001554048.2	Chitinase_Class_I	XP001554048.2	model_5_multimer	0.264848822493439	B.cinerea
Solyc09g098540.3.1-XP001554013.1	Chitinase_Class_I	XP001554013.1	model_3_multimer	0.383364141081733	B.cinerea
Solyc09g098540.3.1-XP001553911.1	Chitinase_Class_I	XP001553911.1	model_1_multimer	0.43863861435422	B.cinerea
Solyc09g098540.3.1-XP001553888.1	Chitinase_Class_I	XP001553888.1	model_1_multimer	0.796728394565977	B.cinerea
Solyc09g098540.3.1-XP001553752.1	Chitinase_Class_I	XP001553752.1	model_2_multimer	0.371607800866773	B.cinerea
Solyc09g098540.3.1-XP001551739.2	Chitinase_Class_I	XP001551739.2	model_4_multimer	0.466146233372618	B.cinerea
Solyc09g098540.3.1-XP001551420.1	Chitinase_Class_I	XP001551420.1	model_4_multimer	0.260238337308415	B.cinerea
Solyc09g098540.3.1-XP001546791.1	Chitinase_Class_I	XP001546791.1	model_3_multimer	0.29235986661958	B.cinerea
Solyc09g098540.3.1-XP001551145.1	Chitinase_Class_I	XP001551145.1	model_2_multimer	0.283390190902894	B.cinerea
Solyc09g098540.3.1-XP001554571.1	Chitinase_Class_I	XP001554571.1	model_5_multimer	0.399072367404746	B.cinerea
Solyc05g050130.4.1-XP024550242.1	Chitinase_Class_III	XP024550242.1	model_2_multimer	0.339995557395923	B.cinerea
Solyc09g098540.3.1-XP001548419.1	Chitinase_Class_I	XP001548419.1	model_1_multimer	0.306684599295947	B.cinerea
Solyc05g050130.4.1-XP024550252.1	Chitinase_Class_III	XP024550252.1	model_1_multimer	0.480383397145269	B.cinerea
Solyc05g050130.4.1-XP001548612.1	Chitinase_Class_III	XP001548612.1	model_5_multimer	0.394920683750272	B.cinerea
Solyc05g050130.4.1-XP001548532.1	Chitinase_Class_III	XP001548532.1	model_2_multimer	0.292158847637156	B.cinerea
Solyc05g050130.4.1-XP001545794.1	Chitinase_Class_III	XP001545794.1	model_5_multimer	0.841065624669987	B.cinerea
Solyc05g050130.4.1-XP001545628.2	Chitinase_Class_III	XP001545628.2	model_1_multimer	0.574278549646919	B.cinerea
Solyc05g050130.4.1-XP001550672.1	Chitinase_Class_III	XP001550672.1	model_5_multimer	0.347769744406258	B.cinerea
Solyc05g050130.4.1-XP001545553.1	Chitinase_Class_III	XP001545553.1	model_2_multimer	0.374401245343353	B.cinerea
Solyc02g077040.4.1-XP024552848.1	Pip1	XP024552848.1	model_4_multimer	0.343921527055407	B.cinerea
Solyc02g077040.4.1-XP024552588.1	Pip1	XP024552588.1	model_2_multimer	0.390802164120127	B.cinerea
Solyc02g077040.4.1-XP024552532.1	Pip1	XP024552532.1	model_5_multimer	0.392963555473409	B.cinerea
Solyc02g077040.4.1-XP024552508.1	Pip1	XP024552508.1	model_5_multimer	0.504675490854209	B.cinerea
Solyc02g077040.4.1-XP024552464.1	Pip1	XP024552464.1	model_2_multimer	0.376256423111595	B.cinerea
Solyc02g077040.4.1-XP024552395.1	Pip1	XP024552395.1	model_3_multimer	0.566812354155837	B.cinerea
Solyc02g077040.4.1-XP024552368.1	Pip1	XP024552368.1	model_4_multimer	0.437943678186622	B.cinerea
Solyc02g077040.4.1-XP024552256.1	Pip1	XP024552256.1	model_1_multimer	0.311237131435975	B.cinerea
Solyc02g077040.4.1-XP024552253.1	Pip1	XP024552253.1	model_5_multimer	0.233571825046347	B.cinerea
Solyc02g077040.4.1-XP024552192.1	Pip1	XP024552192.1	model_2_multimer	0.338466457117934	B.cinerea
Solyc02g077040.4.1-XP024552163.1	Pip1	XP024552163.1	model_5_multimer	0.371676931143259	B.cinerea
Solyc02g077040.4.1-XP024551963.1	Pip1	XP024551963.1	model_1_multimer	0.467623327191095	B.cinerea
Solyc02g077040.4.1-XP024551941.1	Pip1	XP024551941.1	model_1_multimer	0.375606488992243	B.cinerea
Solyc02g077040.4.1-XP024551929.1	Pip1	XP024551929.1	model_2_multimer	0.392257430058121	B.cinerea
Solyc02g077040.4.1-XP024551879.1	Pip1	XP024551879.1	model_1_multimer	0.610524925212499	B.cinerea
Solyc02g077040.4.1-XP024551869.1	Pip1	XP024551869.1	model_5_multimer	0.298597027206144	B.cinerea
Solyc02g077040.4.1-XP024551834.1	Pip1	XP024551834.1	model_2_multimer	0.259584761872701	B.cinerea
Solyc02g077040.4.1-XP024551724.1	Pip1	XP024551724.1	model_5_multimer	0.413562244399801	B.cinerea
Solyc02g077040.4.1-XP024551675.1	Pip1	XP024551675.1	model_4_multimer	0.377729669809892	B.cinerea
Solyc02g077040.4.1-XP024551663.1	Pip1	XP024551663.1	model_4_multimer	0.483407268849082	B.cinerea
Solyc02g077040.4.1-XP024551598.1	Pip1	XP024551598.1	model_3_multimer	0.657931875766659	B.cinerea
Solyc02g077040.4.1-XP024551361.1	Pip1	XP024551361.1	model_2_multimer	0.281297187911739	B.cinerea
Solyc02g077040.4.1-XP024551261.1	Pip1	XP024551261.1	model_1_multimer	0.368986361318495	B.cinerea
Solyc05g050130.4.1-XP001548687.1	Chitinase_Class_III	XP001548687.1	model_5_multimer	0.273207021160793	B.cinerea
Solyc02g077040.4.1-XP024551236.1	Pip1	XP024551236.1	model_4_multimer	0.42381034322978	B.cinerea
Solyc05g050130.4.1-XP001548747.1	Chitinase_Class_III	XP001548747.1	model_3_multimer	0.317963758816009	B.cinerea
Solyc05g050130.4.1-XP001548869.1	Chitinase_Class_III	XP001548869.1	model_1_multimer	0.352274099798928	B.cinerea
Solyc05g050130.4.1-XP001546791.1	Chitinase_Class_III	XP001546791.1	model_1_multimer	0.521491420646199	B.cinerea
Solyc05g050130.4.1-XP001546666.1	Chitinase_Class_III	XP001546666.1	model_3_multimer	0.385650813981297	B.cinerea
Solyc05g050130.4.1-XP001546517.1	Chitinase_Class_III	XP001546517.1	model_5_multimer	0.459237164286073	B.cinerea
Solyc05g050130.4.1-XP001546488.1	Chitinase_Class_III	XP001546488.1	model_5_multimer	0.447641224478203	B.cinerea
Solyc05g050130.4.1-XP001546335.1	Chitinase_Class_III	XP001546335.1	model_1_multimer	0.732893072253253	B.cinerea
Solyc05g050130.4.1-XP001546261.1	Chitinase_Class_III	XP001546261.1	model_3_multimer	0.361520442890217	B.cinerea
Solyc05g050130.4.1-XP001546067.1	Chitinase_Class_III	XP001546067.1	model_5_multimer	0.317608725541685	B.cinerea
Solyc05g050130.4.1-XP001548403.1	Chitinase_Class_III	XP001548403.1	model_5_multimer	0.2856687614495	B.cinerea
Solyc05g050130.4.1-XP001548419.1	Chitinase_Class_III	XP001548419.1	model_1_multimer	0.360887286721761	B.cinerea
Solyc05g050130.4.1-XP001548450.1	Chitinase_Class_III	XP001548450.1	model_1_multimer	0.458228532474238	B.cinerea
Solyc05g050130.4.1-XP001549349.1	Chitinase_Class_III	XP001549349.1	model_5_multimer	0.544330762148776	B.cinerea
Solyc05g050130.4.1-XP001550343.1	Chitinase_Class_III	XP001550343.1	model_5_multimer	0.371170892477255	B.cinerea
Solyc05g050130.4.1-XP001550295.1	Chitinase_Class_III	XP001550295.1	model_1_multimer	0.439693632512271	B.cinerea
Solyc05g050130.4.1-XP001550245.1	Chitinase_Class_III	XP001550245.1	model_3_multimer	0.301531486380737	B.cinerea
Solyc05g050130.4.1-XP001550232.1	Chitinase_Class_III	XP001550232.1	model_2_multimer	0.333121677017143	B.cinerea
Solyc05g050130.4.1-XP001550078.1	Chitinase_Class_III	XP001550078.1	model_3_multimer	0.292952473959669	B.cinerea
Solyc05g050130.4.1-XP001550068.1	Chitinase_Class_III	XP001550068.1	model_3_multimer	0.280156417335734	B.cinerea
Solyc05g050130.4.1-XP001550051.2	Chitinase_Class_III	XP001550051.2	model_1_multimer	0.539968807675997	B.cinerea
Solyc05g050130.4.1-XP001549870.2	Chitinase_Class_III	XP001549870.2	model_5_multimer	0.435446641863081	B.cinerea
Solyc05g050130.4.1-XP001549529.1	Chitinase_Class_III	XP001549529.1	model_5_multimer	0.887827776281612	B.cinerea
Solyc05g050130.4.1-XP001549520.2	Chitinase_Class_III	XP001549520.2	model_4_multimer	0.32020475266819	B.cinerea
Solyc05g050130.4.1-XP001549441.2	Chitinase_Class_III	XP001549441.2	model_5_multimer	0.528228508131575	B.cinerea
Solyc05g050130.4.1-XP001549317.1	Chitinase_Class_III	XP001549317.1	model_1_multimer	0.479668395988883	B.cinerea
Solyc05g050130.4.1-XP001548469.1	Chitinase_Class_III	XP001548469.1	model_2_multimer	0.388457217508394	B.cinerea
Solyc05g050130.4.1-XP001549293.1	Chitinase_Class_III	XP001549293.1	model_1_multimer	0.338217008266611	B.cinerea
Solyc05g050130.4.1-XP001549200.1	Chitinase_Class_III	XP001549200.1	model_1_multimer	0.497740639603691	B.cinerea
Solyc05g050130.4.1-XP001549150.1	Chitinase_Class_III	XP001549150.1	model_4_multimer	0.512434476471693	B.cinerea
Solyc05g050130.4.1-XP001549087.1	Chitinase_Class_III	XP001549087.1	model_2_multimer	0.369090869344344	B.cinerea
Solyc05g050130.4.1-XP001548954.1	Chitinase_Class_III	XP001548954.1	model_4_multimer	0.391141865348438	B.cinerea
Solyc05g050130.4.1-XP001548776.1	Chitinase_Class_III	XP001548776.1	model_2_multimer	0.311707352193779	B.cinerea
Solyc02g077040.4.1-XP024551221.1	Pip1	XP024551221.1	model_5_multimer	0.352174675890041	B.cinerea
Solyc02g077040.4.1-XP024552971.1	Pip1	XP024552971.1	model_4_multimer	0.389583243035805	B.cinerea
Solyc02g077040.4.1-XP024553034.1	Pip1	XP024553034.1	model_2_multimer	0.432399150947858	B.cinerea
Solyc05g050130.4.1-XP001557936.1	Chitinase_Class_III	XP001557936.1	model_3_multimer	0.351739578752416	B.cinerea
Solyc05g050130.4.1-XP001557757.1	Chitinase_Class_III	XP001557757.1	model_1_multimer	0.467607870097833	B.cinerea
Solyc05g050130.4.1-XP001557751.1	Chitinase_Class_III	XP001557751.1	model_5_multimer	0.280849793550104	B.cinerea
Solyc05g050130.4.1-XP001557359.1	Chitinase_Class_III	XP001557359.1	model_2_multimer	0.389584249235856	B.cinerea
Solyc05g050130.4.1-XP001557256.1	Chitinase_Class_III	XP001557256.1	model_5_multimer	0.355262412041944	B.cinerea
Solyc05g050130.4.1-XP001556989.1	Chitinase_Class_III	XP001556989.1	model_1_multimer	0.70025170425881	B.cinerea
Solyc05g050130.4.1-XP001556978.1	Chitinase_Class_III	XP001556978.1	model_5_multimer	0.310640299505067	B.cinerea
Solyc05g050130.4.1-XP001556944.1	Chitinase_Class_III	XP001556944.1	model_5_multimer	0.678932192360067	B.cinerea
Solyc05g050130.4.1-XP001556792.1	Chitinase_Class_III	XP001556792.1	model_3_multimer	0.33328099216102	B.cinerea
Solyc05g050130.4.1-XP001556704.1	Chitinase_Class_III	XP001556704.1	model_5_multimer	0.302181968463717	B.cinerea
Solyc05g050130.4.1-XP001556609.2	Chitinase_Class_III	XP001556609.2	model_3_multimer	0.59441637186148	B.cinerea
Solyc05g050130.4.1-XP001556601.1	Chitinase_Class_III	XP001556601.1	model_1_multimer	0.321679558481968	B.cinerea
Solyc05g050130.4.1-XP001556592.1	Chitinase_Class_III	XP001556592.1	model_3_multimer	0.282640712014936	B.cinerea
Solyc05g050130.4.1-XP001556430.1	Chitinase_Class_III	XP001556430.1	model_2_multimer	0.319916045278091	B.cinerea
Solyc05g050130.4.1-XP001556317.1	Chitinase_Class_III	XP001556317.1	model_3_multimer	0.386559391119838	B.cinerea
Solyc05g050130.4.1-XP001556299.1	Chitinase_Class_III	XP001556299.1	model_2_multimer	0.38960316732523	B.cinerea
Solyc05g050130.4.1-XP001556135.1	Chitinase_Class_III	XP001556135.1	model_3_multimer	0.43307609051941	B.cinerea
Solyc05g050130.4.1-XP001556134.1	Chitinase_Class_III	XP001556134.1	model_2_multimer	0.373093170090935	B.cinerea
Solyc05g050130.4.1-XP001556071.1	Chitinase_Class_III	XP001556071.1	model_2_multimer	0.509665644184755	B.cinerea
Solyc05g050130.4.1-XP001555921.1	Chitinase_Class_III	XP001555921.1	model_1_multimer	0.393111437698098	B.cinerea
Solyc05g050130.4.1-XP001558374.1	Chitinase_Class_III	XP001558374.1	model_4_multimer	0.695056595405289	B.cinerea
Solyc05g050130.4.1-XP001558421.1	Chitinase_Class_III	XP001558421.1	model_5_multimer	0.446407132022683	B.cinerea
Solyc05g050130.4.1-XP001558444.1	Chitinase_Class_III	XP001558444.1	model_1_multimer	0.413572662688101	B.cinerea
Solyc05g050130.4.1-XP001559396.1	Chitinase_Class_III	XP001559396.1	model_5_multimer	0.771457956607871	B.cinerea
Solyc05g050130.4.1-XP001560184.1	Chitinase_Class_III	XP001560184.1	model_1_multimer	0.878276486334722	B.cinerea
Solyc05g050130.4.1-XP001560183.1	Chitinase_Class_III	XP001560183.1	model_5_multimer	0.462935773601301	B.cinerea
Solyc05g050130.4.1-XP024550250.1	Chitinase_Class_III	XP024550250.1	model_1_multimer	0.398473234334683	B.cinerea
Solyc05g050130.4.1-XP001560180.1	Chitinase_Class_III	XP001560180.1	model_3_multimer	0.424870453859923	B.cinerea
Solyc05g050130.4.1-XP001560177.2	Chitinase_Class_III	XP001560177.2	model_5_multimer	0.367533683197136	B.cinerea
Solyc05g050130.4.1-XP001557975.1	Chitinase_Class_III	XP001557975.1	model_5_multimer	0.284558587061623	B.cinerea
Solyc05g050130.4.1-XP001558008.1	Chitinase_Class_III	XP001558008.1	model_5_multimer	0.356435838170974	B.cinerea
Solyc05g050130.4.1-XP001558173.1	Chitinase_Class_III	XP001558173.1	model_1_multimer	0.488555109353324	B.cinerea
Solyc05g050130.4.1-XP001558272.1	Chitinase_Class_III	XP001558272.1	model_5_multimer	0.568879706767633	B.cinerea
Solyc02g077040.4.1-XP024553134.1	Pip1	XP024553134.1	model_4_multimer	0.71076278898094	B.cinerea
Solyc02g077040.4.1-XP024553780.1	Pip1	XP024553780.1	model_1_multimer	0.533146118177885	B.cinerea
Solyc05g050130.4.1-XP001545484.1	Chitinase_Class_III	XP001545484.1	model_3_multimer	0.270545520767332	B.cinerea
Solyc05g050130.4.1-XP001545427.1	Chitinase_Class_III	XP001545427.1	model_1_multimer	0.435070221163003	B.cinerea
Solyc05g050130.4.1-XP001545300.1	Chitinase_Class_III	XP001545300.1	model_4_multimer	0.405521399076055	B.cinerea
Solyc02g077040.4.1-XP024553952.1	Pip1	XP024553952.1	model_1_multimer	0.500198356514022	B.cinerea
Solyc02g077040.4.1-XP024553950.1	Pip1	XP024553950.1	model_4_multimer	0.335738819694104	B.cinerea
Solyc02g077040.4.1-XP024553884.1	Pip1	XP024553884.1	model_5_multimer	0.520716644913946	B.cinerea
Solyc02g077040.4.1-XP024553883.1	Pip1	XP024553883.1	model_4_multimer	0.645075952274277	B.cinerea
Solyc02g077040.4.1-XP024553853.1	Pip1	XP024553853.1	model_4_multimer	0.281066347935074	B.cinerea
Solyc02g077040.4.1-XP024553803.1	Pip1	XP024553803.1	model_3_multimer	0.283370847710063	B.cinerea
Solyc02g077040.4.1-XP024553798.1	Pip1	XP024553798.1	model_1_multimer	0.575267835685472	B.cinerea
Solyc02g077040.4.1-XP024553654.1	Pip1	XP024553654.1	model_3_multimer	0.391031000411044	B.cinerea
Solyc02g077040.4.1-XP024553142.1	Pip1	XP024553142.1	model_2_multimer	0.249510871007441	B.cinerea
Solyc05g050130.4.1-XP001546962.1	Chitinase_Class_III	XP001546962.1	model_1_multimer	0.334113251310391	B.cinerea
Solyc02g077040.4.1-XP024553620.1	Pip1	XP024553620.1	model_3_multimer	0.61920098418635	B.cinerea
Solyc02g077040.4.1-XP024553590.1	Pip1	XP024553590.1	model_1_multimer	0.447002835763196	B.cinerea
Solyc02g077040.4.1-XP024553533.1	Pip1	XP024553533.1	model_2_multimer	0.738653492808605	B.cinerea
Solyc02g077040.4.1-XP024553504.1	Pip1	XP024553504.1	model_3_multimer	0.501052846999031	B.cinerea
Solyc02g077040.4.1-XP024553479.1	Pip1	XP024553479.1	model_5_multimer	0.316876869172118	B.cinerea
Solyc02g077040.4.1-XP024553478.1	Pip1	XP024553478.1	model_3_multimer	0.378438763432813	B.cinerea
Solyc02g077040.4.1-XP024553427.1	Pip1	XP024553427.1	model_5_multimer	0.574136742574409	B.cinerea
Solyc02g077040.4.1-XP024553353.1	Pip1	XP024553353.1	model_3_multimer	0.557805295046656	B.cinerea
Solyc02g077040.4.1-XP024553347.1	Pip1	XP024553347.1	model_2_multimer	0.423828764538577	B.cinerea
Solyc02g077040.4.1-XP024553345.1	Pip1	XP024553345.1	model_5_multimer	0.47988634198757	B.cinerea
Solyc05g050130.4.1-XP001550429.1	Chitinase_Class_III	XP001550429.1	model_2_multimer	0.396522477567157	B.cinerea
Solyc05g050130.4.1-XP001550703.1	Chitinase_Class_III	XP001550703.1	model_1_multimer	0.50745365154412	B.cinerea
Solyc05g050130.4.1-XP001560248.1	Chitinase_Class_III	XP001560248.1	model_1_multimer	0.256824091767993	B.cinerea
Solyc05g050130.4.1-XP001555341.1	Chitinase_Class_III	XP001555341.1	model_5_multimer	0.438768061047875	B.cinerea
Solyc05g050130.4.1-XP001558322.1	Chitinase_Class_III	XP001558322.1	model_2_multimer	0.38288801680709	B.cinerea
Solyc02g077040.4.1-XP024553594.1	Pip1	XP024553594.1	model_2_multimer	0.324832535216479	B.cinerea
Solyc05g050130.4.1-XP001547016.1	Chitinase_Class_III	XP001547016.1	model_3_multimer	0.252594763076919	B.cinerea
Solyc02g077040.4.1-XP024553829.1	Pip1	XP024553829.1	model_5_multimer	0.61563071217405	B.cinerea
[truncated: 9,275 more rows]
